# Supplementary material for: Transcriptome Analysis of Roots from Wheat (Triticum aestivum L.) Varieties in Response to Drought Stress
Source: Int J Mol Sci. 2023 Apr 14;24(8):7245. doi: 10.3390/ijms24087245 (PMC10139362; doi:10.3390/ijms24087245)
Supplement: Supplementary file 1 [file ijms-24-07245-s001.zip]

Archive with 16 entries (16 files):
- Supplementary-figure.pdf.pdf
- Table S1 Sample data quality summary table.xls
- Table S10 ZM366 and CM42 coexpressed genes.xlsx
- Table S11 Genes significantly downregulated in ZM366 compared with CM42.xlsx
- Table S12 Differentially expressed genes between ZM366 and CM42.xls
- Table S13 Genes significantly upregulated in ZM366 compared with CM42.xlsx
- Table S14 Significant GO enrichment of ZM366 relative to CM42.xlsx
- Table S15 Primers used in this study.xlsx
- Table S2 Statistics of the sample alignment rate.xls
- Table S3 Statistics of the sample alignment region.xls
- Table S4 ZM366 and CM42 SNP and indel analysis.xlsx
- Table S5 SNP and indel annotation file for CM42 and ZM366.xlsx
- Table S6 Statistics of SNPs and InDels- function, region and the impact of mutation sites.xlsx
- Table S7 Read count expression matrix and FPKM of genes.xlsx
- Table S8 Genes expressed only in CM42.xlsx
- Table S9 Genes expressed only in ZM366.xlsx
