# Supplementary material for: Transcriptome Analysis of Roots from Wheat (Triticum aestivum L.) Varieties in Response to Drought Stress
Source: Int J Mol Sci. 2023 Apr 14;24(8):7245. doi: 10.3390/ijms24087245 (PMC10139362; doi:10.3390/ijms24087245)
Supplement: Supplementary file 1 [file ijms-24-07245-s001.zip › Table S1 Sample data quality summary table.xls]

## Sheet: Table S1 Sample data quality su
sample	raw_reads	raw_bases	clean_reads	clean_bases	error_rate	Q20	Q30	GC_pct
CM42_15PEG_R_1	70513948	10.58G	68411908	10.26G	0.02	98.09	94.84	56.53
CM42_15PEG_R_2	74505048	11.18G	71993034	10.8G	0.02	98.06	94.75	55.93
CM42_15PEG_R_3	84264090	12.64G	81743394	12.26G	0.02	98.12	94.86	56.25
ZM366_15PEG_R_1	78364538	11.75G	75024666	11.25G	0.02	98.16	95.03	56.8
ZM366_15PEG_R_2	73811480	11.07G	71126738	10.67G	0.02	98.07	94.82	56.68
ZM366_15PEG_R_3	71634266	10.75G	69199552	10.38G	0.02	98.09	94.83	56.24
CM42_W_R_1	71586118	10.74G	69559434	10.43G	0.02	98.06	94.8	57.02
CM42_W_R_2	85031386	12.75G	81857096	12.28G	0.02	98.09	94.82	57.15
CM42_W_R_3	71946054	10.79G	69675526	10.45G	0.02	98.15	94.99	56.92
ZM366_W_R_1	78081246	11.71G	75307304	11.3G	0.02	98.12	94.96	57
ZM366_W_R_2	82282062	12.34G	80124756	12.02G	0.02	98	94.72	57.27
ZM366_W_R_3	70592266	10.59G	68428758	10.26G	0.02	98.03	94.66	57.28
