# Supplementary material for: Transcriptome Analysis of Roots from Wheat (Triticum aestivum L.) Varieties in Response to Drought Stress
Source: Int J Mol Sci. 2023 Apr 14;24(8):7245. doi: 10.3390/ijms24087245 (PMC10139362; doi:10.3390/ijms24087245)
Supplement: Supplementary file 1 [file ijms-24-07245-s001.zip › Table S10 ZM366 and CM42 coexpressed genes.xlsx]

## Sheet: Table S10 ZM366 and CM42 coexpr
gene_id	gene_name	gene_chr	gene_start	gene_end	gene_strand	gene_length	gene_biotype	gene_description	tf_family
TraesCS1A03G0004000	TraesCS1A03G0004000	Chr1A	1142826	1144427	+	892	-	TraesCS1A01G001800 && P30956.1 RecName: Full=50S ribosomal protein L28, chloroplastic; AltName: Full=CL28; Flags: Precursor && PF00830:Ribosomal L28 family	-
TraesCS1A03G0004200	TraesCS1A03G0004200	Chr1A	1157430	1161066	-	2093	-	TraesCS1A01G001900 && Q9FXT6.2 RecName: Full=Peroxisomal membrane protein PEX14; AltName: Full=Peroxin-14; Short=AtPEX14; AltName: Full=Peroxisome biogenesis protein 14; AltName: Full=Pex14p; AltName: Full=Protein PEROXISOME DEFECTIVE 2 && PF04695:Pex14 N-terminal domain	-
TraesCS1A03G0004300	TraesCS1A03G0004300	Chr1A	1161721	1166114	-	1757	-	TraesCS1A01G002000 && Q8GYT9.2 RecName: Full=E3 ubiquitin-protein ligase SIS3; AltName: Full=Protein SUGAR INSENSITIVE 3; Flags: Precursor && PF13639:Ring finger domain	-
TraesCS1A03G0004500	TraesCS1A03G0004500	Chr1A	1186689	1188709	+	983	-	TraesCS1A01G002200 && O49453.1 RecName: Full=Uncharacterized protein At4g28440 && -	-
TraesCS1A03G0005200	TraesCS1A03G0005200	Chr1A	1230199	1236314	-	4668	-	TraesCS1A01G002500 && Q9SAF5.1 RecName: Full=Probable phospholipid-transporting ATPase 11; Short=AtALA11; AltName: Full=Aminophospholipid flippase 11 && PF00122:E1-E2 ATPase|PF16212:Phospholipid-translocating P-type ATPase C-terminal|PF16209:Phospholipid-translocating ATPase N-terminal|PF13246:Cation transport ATPase (P-type)	E1-E2_ATPase
TraesCS1A03G0005600	TraesCS1A03G0005600	Chr1A	1334686	1346171	-	4846	-	TraesCS1A01G002700 && O48686.3 RecName: Full=Paired amphipathic helix protein Sin3-like 3; AltName: Full=Histone deacetylase complex subunit Sin3; Short=AtSin3; AltName: Full=Transcriptional corepressor Sin3 && PF08295:Sin3 family co-repressor|PF02671:Paired amphipathic helix repeat|PF16879:C-terminal domain of Sin3a protein	PAH
TraesCS1A03G0013100	TraesCS1A03G0013100	Chr1A	3442853	3443320	-	375	-	TraesCS1A01G004200 && Q9ZUU8.1 RecName: Full=SNF1-related protein kinase regulatory subunit beta-3; Short=AKIN subunit beta-3; Short=AKINB3; Short=AKINbeta3 && PF04739:5'-AMP-activated protein kinase beta subunit, interaction domain	-
TraesCS1A03G0013400	TraesCS1A03G0013400	Chr1A	3543536	3549092	-	1214	-	TraesCS1A01G004400 && Q8RWJ7.1 RecName: Full=Protein SAWADEE HOMEODOMAIN HOMOLOG 2; AltName: Full=Probable DNA-binding transcription factor 2 && PF16719:SAWADEE domain	-
TraesCS1A03G0016000	TraesCS1A03G0016000	Chr1A	4248617	4255576	-	2428	-	TraesCS1A01G005600 && Q9MAU3.1 RecName: Full=Transcription initiation factor TFIID subunit 6; AltName: Full=Protein EMBRYO DEFECTIVE 2781; AltName: Full=TATA box associated factor II 59; AltName: Full=TBP-associated factor 6; Short=AtTAF6; AltName: Full=Transcription initiation factor TFIID subunit D5 && PF07571:TAF6 C-terminal HEAT repeat domain|PF02969:TATA box binding protein associated factor…	-
TraesCS1A03G0016200	TraesCS1A03G0016200	Chr1A	4370836	4376697	+	2811	-	TraesCS1A01G005700 && Q8VYZ0.1 RecName: Full=E3 ubiquitin-protein ligase ORTHRUS 2; AltName: Full=Protein VARIANT IN METHYLATION 1 && PF02182:SAD/SRA domain|PF13445:RING-type zinc-finger|PF13920:Zinc finger, C3HC4 type (RING finger)	-
TraesCS1A03G0016300	TraesCS1A03G0016300	Chr1A	4379285	4384806	-	2929	-	TraesCS1A01G005800 && Q75M35.2 RecName: Full=Protein MEI2-like 3; Short=OML3; AltName: Full=MEI2-like protein 3 && PF00076:RNA recognition motif. (a.k.a. RRM, RBD, or RNP domain)|PF04059:RNA recognition motif 2	RRM_1
TraesCS1A03G0020600	TraesCS1A03G0020600	Chr1A	5030561	5033532	+	1146	-	TraesCS1A01G007500 && Q9ASS6.1 RecName: Full=Photosynthetic NDH subunit of lumenal location 5, chloroplastic; AltName: Full=Cyclophilin of 20 kDa 2; AltName: Full=Peptidyl-prolyl cis-trans isomerase CYP20-2; Short=PPIase CYP20-2; AltName: Full=Rotamase CYP20-2; AltName: Full=Thylakoid lumen PPIase of 20 kDa; Short=TLP20; Flags: Precursor && PF00160:Cyclophilin type peptidyl-prolyl cis-trans isome…	Pro_isomerase
TraesCS1A03G0021200	TraesCS1A03G0021200	Chr1A	5048045	5048254	+	210	-	TraesCS1A01G007900 && - && -	-
TraesCS1A03G0031500	TraesCS1A03G0031500	Chr1A	8526026	8532786	+	3420	-	TraesCS1A01G012500 && - && PF10367:Vacuolar sorting protein 39 domain 2	-
TraesCS1A03G0031600	TraesCS1A03G0031600	Chr1A	8533323	8534333	+	1011	-	TraesCS1A01G012600 && Q9M5J8.2 RecName: Full=Polygalacturonase inhibitor 2; AltName: Full=Polygalacturonase-inhibiting protein 2; Short=PGIP-2; Flags: Precursor && -	-
TraesCS1A03G0033800	TraesCS1A03G0033800	Chr1A	8990493	8993152	-	1241	-	TraesCS1A01G013700 && Q9SRS9.1 RecName: Full=E3 ubiquitin-protein ligase CHIP; AltName: Full=Carboxyl terminus of HSC70-interacting protein; Short=AtCHIP; AltName: Full=Plant U-box protein 61; AltName: Full=U-box domain-containing protein 61 && PF04564:U-box domain	U-box
TraesCS1A03G0033900	TraesCS1A03G0033900	Chr1A	8996174	9008804	-	4196	-	- && Q9MBC2.1 RecName: Full=Methionine S-methyltransferase; AltName: Full=AdoMet:Met S-methyltransferase; AltName: Full=Hv-MMT1 && PF13847:Methyltransferase domain|PF00155:Aminotransferase class I and II	Aminotran_1_2
TraesCS1A03G0034200	TraesCS1A03G0034200	Chr1A	9036098	9036996	-	225	-	TraesCS1A01G014100 && P84963.1 RecName: Full=Defensin Tk-AMP-D1 && -	-
TraesCS1A03G0037000	TraesCS1A03G0037000	Chr1A	9578228	9583585	-	2029	-	TraesCS1A01G015200 && Q8GRL7.1 RecName: Full=Tubulin-folding cofactor E; Short=AtTFCE; AltName: Full=Protein PFIFFERLING && PF14580:Leucine-rich repeat|PF01302:CAP-Gly domain	-
TraesCS1A03G0037100	TraesCS1A03G0037100	Chr1A	9585976	9590029	+	1122	-	TraesCS1A01G015300 && Q9ZRE2.1 RecName: Full=Ras-related protein RABD1; Short=AtRABD1; AltName: Full=Ras-related protein ATFP8 && PF00071:Ras family	Ras
TraesCS1A03G0037300	TraesCS1A03G0037300	Chr1A	9602925	9605100	-	1025	-	TraesCS1A01G015400 && O04486.1 RecName: Full=Ras-related protein RABA2a; Short=AtRABA2a; AltName: Full=Ras-related protein Rab11C; Short=AtRab11C; Flags: Precursor && PF00071:Ras family	Ras
TraesCS1A03G0037600	TraesCS1A03G0037600	Chr1A	9634267	9636102	+	1349	-	TraesCS1A01G015600 && Q69TI0.1 RecName: Full=Putative 12-oxophytodienoate reductase 5; AltName: Full=OPDA-reductase 5; Short=OsOPR5 && PF00724:NADH:flavin oxidoreductase / NADH oxidase family	Oxidored_FMN
TraesCS1A03G0037700	TraesCS1A03G0037700	Chr1A	9650321	9652002	+	1280	-	TraesCS1A01G015700 && Q69TI0.1 RecName: Full=Putative 12-oxophytodienoate reductase 5; AltName: Full=OPDA-reductase 5; Short=OsOPR5 && PF00724:NADH:flavin oxidoreductase / NADH oxidase family	Oxidored_FMN
TraesCS1A03G0039500	TraesCS1A03G0039500	Chr1A	10439448	10445246	-	1990	-	TraesCS1A01G016900 && O04940.1 RecName: Full=Phosphatidate cytidylyltransferase 1; AltName: Full=CDP-DAG synthase; AltName: Full=CDP-DG synthase; AltName: Full=CDP-diacylglycerol synthase; Short=CDS; AltName: Full=CDP-diglyceride pyrophosphorylase; AltName: Full=CDP-diglyceride synthase; AltName: Full=CTP:phosphatidate cytidylyltransferase && PF01148:Cytidylyltransferase family	-
TraesCS1A03G0039600	TraesCS1A03G0039600	Chr1A	10453750	10457809	+	1506	-	TraesCS1A01G017000 && Q9SEE9.1 RecName: Full=Serine/arginine-rich splicing factor SR45; Short=At-SR45; Short=AtSR45 && PF00076:RNA recognition motif. (a.k.a. RRM, RBD, or RNP domain)	RRM_1
TraesCS1A03G0043500	TraesCS1A03G0043500	Chr1A	10949253	10953370	-	1593	-	TraesCS1A01G018900 && Q2V3L3.1 RecName: Full=Uncharacterized zinc finger protein At4g06634 && -	-
TraesCS1A03G0043600	TraesCS1A03G0043600	Chr1A	10956205	10959149	-	1218	-	TraesCS1A01G019000 && P23957.1 RecName: Full=V-type proton ATPase 16 kDa proteolipid subunit; Short=V-ATPase 16 kDa proteolipid subunit; AltName: Full=Vacuolar proton pump 16 kDa proteolipid subunit && PF00137:ATP synthase subunit C	-
TraesCS1A03G0044000	TraesCS1A03G0044000	Chr1A	11011915	11014621	-	1746	-	TraesCS1A01G019200 && - && PF00498:FHA domain	FHA
TraesCS1A03G0045700	TraesCS1A03G0045700	Chr1A	11349421	11350443	+	417	-	TraesCS1A01G020000 && - && -	-
TraesCS1A03G0045800	TraesCS1A03G0045800	Chr1A	11353883	11355153	+	713	-	TraesCS1A01G020100 && - && -	-
TraesCS1A03G0046200	TraesCS1A03G0046200	Chr1A	11421349	11427850	-	3900	-	TraesCS1A01G020400 && Q15751.2 RecName: Full=Probable E3 ubiquitin-protein ligase HERC1; AltName: Full=HECT domain and RCC1-like domain-containing protein 1; AltName: Full=HECT-type E3 ubiquitin transferase HERC1; AltName: Full=p532; AltName: Full=p619 && PF00415:Regulator of chromosome condensation (RCC1) repeat|PF08381:Transcription factor regulating root and shoot growth via Pin3|PF13713:Trans…	FYVE
TraesCS1A03G0046300	TraesCS1A03G0046300	Chr1A	11435719	11438817	+	2027	-	TraesCS1A01G020500 && P30171.1 RecName: Full=Actin-97 && PF00022:Actin	Actin
TraesCS1A03G0051100	TraesCS1A03G0051100	Chr1A	12415347	12415641	-	234	-	TraesCS1A01G022600 && P38385.1 RecName: Full=Protein transport protein Sec61 subunit gamma && -	-
TraesCS1A03G0053100	TraesCS1A03G0053100	Chr1A	12915599	12916915	+	1317	-	TraesCS1A01G023200 && Q9FG94.1 RecName: Full=Cytosolic sulfotransferase 1; Short=AtSOT1 && PF00685:Sulfotransferase domain	Sulfotransfer_1
TraesCS1A03G0053300	TraesCS1A03G0053300	Chr1A	12939671	12941173	+	1384	-	TraesCS1A01G023300 && - && PF06830:Root cap	-
TraesCS1A03G0054100	TraesCS1A03G0054100	Chr1A	13046527	13050288	+	2438	-	TraesCS1A01G023800 && B1AVH7.1 RecName: Full=TBC1 domain family member 2A && PF00566:Rab-GTPase-TBC domain	TBC
TraesCS1A03G0057500	TraesCS1A03G0057500	Chr1A	13583292	13585867	-	1558	-	TraesCS1A01G025100 && A6U864.1 RecName: Full=50S ribosomal protein L22 && PF00237:Ribosomal protein L22p/L17e	-
TraesCS1A03G0057600	TraesCS1A03G0057600	Chr1A	13598375	13603180	-	2080	-	TraesCS1A01G025200 && - && PF05212:Protein of unknown function (DUF707)	-
TraesCS1A03G0059400	TraesCS1A03G0059400	Chr1A	13742969	13751080	-	3478	-	- && Q38834.2 RecName: Full=Disease resistance RPP13-like protein 4; AltName: Full=Disease resistance protein ZAR1; AltName: Full=Protein HOPZ-ACTIVATED RESISTANCE 1 && PF00931:NB-ARC domain|PF18052:Rx N-terminal domain	NB-ARC
TraesCS1A03G0059600	TraesCS1A03G0059600	Chr1A	13794443	13796028	+	1416	-	TraesCS1A01G025800 && Q9C5K7.1 RecName: Full=1-aminocyclopropane-1-carboxylate oxidase homolog 2 && PF03171:2OG-Fe(II) oxygenase superfamily|PF14226:non-haem dioxygenase in morphine synthesis N-terminal	2OG-FeII_Oxy
TraesCS1A03G0059700	TraesCS1A03G0059700	Chr1A	13802993	13809219	+	2625	-	TraesCS1A01G025900 && Q65X23.1 RecName: Full=Probable serine/threonine-protein kinase WNK2; Short=OsWNK2; AltName: Full=Protein DISEASE RELATIVE SIGNAL 1; AltName: Full=Protein kinase with no lysine 2 && PF00069:Protein kinase domain	Pkinase
TraesCS1A03G0059900	TraesCS1A03G0059900	Chr1A	13810432	13811881	+	1450	-	TraesCS1A01G026000 && - && PF05910:Plant protein of unknown function (DUF868)	-
TraesCS1A03G0062700	TraesCS1A03G0062700	Chr1A	14382916	14384857	+	873	-	TraesCS1A01G027200 && Q6NNM0.1 RecName: Full=RNA polymerase II transcription factor B subunit 5; AltName: Full=General transcription and DNA repair factor IIH subunit TFB5; Short=AtTFB5; Short=TFIIH subunit TFB5 && -	-
TraesCS1A03G0062800	TraesCS1A03G0062800	Chr1A	14386404	14387973	+	1369	-	TraesCS1A01G027300 && O65493.1 RecName: Full=Cysteine protease XCP1; AltName: Full=Xylem cysteine peptidase 1; Short=AtXCP1; Flags: Precursor && PF08246:Cathepsin propeptide inhibitor domain (I29)|PF00112:Papain family cysteine protease	Peptidase_C1
TraesCS1A03G0066200	TraesCS1A03G0066200	Chr1A	15201632	15206132	+	2861	-	TraesCS1A01G029100 && Q9STE7.1 RecName: Full=Putative disease resistance RPP13-like protein 3 && PF18052:Rx N-terminal domain|PF00931:NB-ARC domain	NB-ARC
TraesCS1A03G0066300	TraesCS1A03G0066300	Chr1A	15208234	15214544	-	3194	-	TraesCS1A01G029200 && Q9ZW02.1 RecName: Full=Pumilio homolog 3; Short=APUM-3; Short=AtPUM3 && PF07990:Nucleic acid binding protein NABP|PF00806:Pumilio-family RNA binding repeat	PUF
TraesCS1A03G0066600	TraesCS1A03G0066600	Chr1A	15300898	15306904	+	2836	-	TraesCS1A01G029300 && Q9LVE4.1 RecName: Full=CSC1-like protein At3g21620 && PF02714:Calcium-dependent channel, 7TM region, putative phosphate|PF13967:Late exocytosis, associated with Golgi transport|PF14703:Cytosolic domain of 10TM putative phosphate transporter	-
TraesCS1A03G0067500	TraesCS1A03G0067500	Chr1A	15399523	15401294	-	1772	-	TraesCS1A01G029800 && O22283.1 RecName: Full=Probable E3 ubiquitin-protein ligase RHC2A; AltName: Full=RING-H2 finger C2a; AltName: Full=RING-H2 zinc finger protein RHC2a && PF13639:Ring finger domain|PF06547:Protein of unknown function (DUF1117)|PF14369:zinc-ribbon	-
TraesCS1A03G0068000	TraesCS1A03G0068000	Chr1A	15510151	15515060	+	1963	-	TraesCS1A01G029900 && Q9LVD9.1 RecName: Full=Protein DETOXIFICATION 40; Short=AtDTX40; AltName: Full=Multidrug and toxic compound extrusion protein 40; Short=MATE protein 40 && PF01554:MatE	MatE
TraesCS1A03G0069100	TraesCS1A03G0069100	Chr1A	15681929	15684246	-	737	-	TraesCS1A01G030600 && - && PF07019:Rab5-interacting protein (Rab5ip)	Rab5ip
TraesCS1A03G0069300	TraesCS1A03G0069300	Chr1A	15698654	15701587	+	1441	-	TraesCS1A01G030700 && - && -	-
TraesCS1A03G0070800	TraesCS1A03G0070800	Chr1A	16039638	16043334	+	2140	-	TraesCS1A01G031200 && P43293.2 RecName: Full=Probable serine/threonine-protein kinase NAK && PF00069:Protein kinase domain	Pkinase
TraesCS1A03G0073700	TraesCS1A03G0073700	Chr1A	17316169	17323323	+	1359	-	TraesCS1A01G033000 && Q38942.2 RecName: Full=Protein RAE1; AltName: Full=RNA export factor 1 && -	-
TraesCS1A03G0073800	TraesCS1A03G0073800	Chr1A	17324074	17327414	-	1588	-	TraesCS1A01G033100 && Q9M0U8.1 RecName: Full=Putative F-box/LRR-repeat protein 21 && PF12937:F-box-like	-
TraesCS1A03G0074000	TraesCS1A03G0074000	Chr1A	17404383	17406315	+	1933	-	TraesCS1A01G033200 && Q5NDL3.2 RecName: Full=EGF domain-specific O-linked N-acetylglucosamine transferase; AltName: Full=Extracellular O-linked N-acetylglucosamine transferase; Flags: Precursor && PF04577:Protein of unknown function (DUF563)	-
TraesCS1A03G0075000	TraesCS1A03G0075000	Chr1A	17922489	17924062	+	510	-	TraesCS1A01G033300 && - && PF02953:Tim10/DDP family zinc finger	-
TraesCS1A03G0076400	TraesCS1A03G0076400	Chr1A	18287645	18290838	+	1134	-	TraesCS1A01G033600 && Q41050.1 RecName: Full=Outer envelope pore protein 16, chloroplastic; AltName: Full=Chloroplastic outer envelope pore protein of 16 kDa [Pisum sativum] && PF02466:Tim17/Tim22/Tim23/Pmp24 family	-
TraesCS1A03G0076700	TraesCS1A03G0076700	Chr1A	18312344	18316851	+	1299	-	TraesCS1A01G033800 && Q9SR22.1 RecName: Full=Pectin acetylesterase 5; Flags: Precursor && PF03283:Pectinacetylesterase	-
TraesCS1A03G0078200	TraesCS1A03G0078200	Chr1A	18807567	18810610	-	2235	-	TraesCS1A01G034300 && Q65XV2.1 RecName: Full=E3 ubiquitin-protein ligase XB3; AltName: Full=Ankyrin repeat domain and RING finger-containing protein XB3; AltName: Full=XA21-binding protein 3 && PF12796:Ankyrin repeats (3 copies)	-
TraesCS1A03G0080900	TraesCS1A03G0080900	Chr1A	20152985	20156984	-	1493	-	TraesCS1A01G035000 && Q24JJ9.1 RecName: Full=Nuclear pore complex protein NUP43; AltName: Full=Nucleoporin 43 && -	-
TraesCS1A03G0081500	TraesCS1A03G0081500	Chr1A	20321933	20323911	-	1694	-	TraesCS1A01G035200 && Q9LZ56.1 RecName: Full=Dof zinc finger protein DOF5.1; Short=AtDOF5.1 && PF02701:Dof domain, zinc finger	zf-Dof
TraesCS1A03G0082100	TraesCS1A03G0082100	Chr1A	20919670	20920936	-	1267	-	TraesCS1A01G035600 && Q9LRJ9.1 RecName: Full=Cysteine-rich repeat secretory protein 38; Flags: Precursor && PF01657:Salt stress response/antifungal	-
TraesCS1A03G0083300	TraesCS1A03G0083300	Chr1A	21790075	21792491	-	673	-	- && - && -	-
TraesCS1A03G0084400	TraesCS1A03G0084400	Chr1A	21984918	21988667	+	2261	-	TraesCS1A01G036100 && O80644.1 RecName: Full=ACT domain-containing protein ACR9; AltName: Full=Protein ACT DOMAIN REPEATS 9 && PF01842:ACT domain	ACT
TraesCS1A03G0085000	TraesCS1A03G0085000	Chr1A	22073293	22077524	+	2565	-	TraesCS1A01G036300 && Q9LV16.2 RecName: Full=Hydroxyproline O-galactosyltransferase GALT6; AltName: Full=Beta-1,3-galactosyltransferase 19 && PF00337:Galactoside-binding lectin|PF01762:Galactosyltransferase	Galactosyl_T
TraesCS1A03G0088900	TraesCS1A03G0088900	Chr1A	22764269	22764954	-	686	-	TraesCS1A01G037200 && - && PF05512:AWPM-19-like family	-
TraesCS1A03G0089000	TraesCS1A03G0089000	Chr1A	22773042	22774322	-	1281	-	TraesCS1A01G037300 && P83332.1 RecName: Full=Thaumatin-like protein 1; AltName: Full=PpAZ44; Flags: Precursor [Prunus persica] && PF00314:Thaumatin family	Thaumatin
TraesCS1A03G0089500	TraesCS1A03G0089500	Chr1A	22809328	22817055	-	2480	-	TraesCS1A01G037700 && Q43210.1 RecName: Full=Phenylalanine ammonia-lyase && PF00221:Aromatic amino acid lyase	-
TraesCS1A03G0089700	TraesCS1A03G0089700	Chr1A	22819864	22822522	+	2551	-	TraesCS1A01G037800 && Q43210.1 RecName: Full=Phenylalanine ammonia-lyase && PF00221:Aromatic amino acid lyase	-
TraesCS1A03G0090000	TraesCS1A03G0090000	Chr1A	22861237	22864639	-	1524	-	- && Q0DLA3.2 RecName: Full=Actin-depolymerizing factor 7; Short=ADF-7; Short=OsADF7 && PF00241:Cofilin/tropomyosin-type actin-binding protein	Cofilin_ADF
TraesCS1A03G0090500	TraesCS1A03G0090500	Chr1A	22881722	22882571	+	766	-	TraesCS1A01G038100 && P02277.1 RecName: Full=Histone H2A.2.2 && PF16211:C-terminus of histone H2A|PF00125:Core histone H2A/H2B/H3/H4	Histone
TraesCS1A03G0090800	TraesCS1A03G0090800	Chr1A	22906383	22907279	+	804	-	TraesCS1A01G038200 && P02276.1 RecName: Full=Histone H2A.2.1 && PF16211:C-terminus of histone H2A|PF00125:Core histone H2A/H2B/H3/H4	Histone
TraesCS1A03G0091000	TraesCS1A03G0091000	Chr1A	22918521	22932531	+	3349	-	- && Q7EYV7.1 RecName: Full=Poly [ADP-ribose] polymerase 1; Short=PARP-1; AltName: Full=NAD(+) ADP-ribosyltransferase 1; Short=ADPRT-1; AltName: Full=Poly[ADP-ribose] synthase 1 && PF05406:WGR domain|PF00533:BRCA1 C Terminus (BRCT) domain|PF00644:Poly(ADP	WGR
TraesCS1A03G0093300	TraesCS1A03G0093300	Chr1A	23224241	23228167	-	2577	-	TraesCS1A01G039100 && Q6AV22.1 RecName: Full=B3 domain-containing protein Os03g0619600 && PF02362:B3 DNA binding domain	B3
TraesCS1A03G0093500	TraesCS1A03G0093500	Chr1A	23264950	23277893	+	2177	-	- && Q84WV6.1 RecName: Full=Protein MICRORCHIDIA 1; Short=AtMORC1; AltName: Full=Protein COMPROMISED RECOGNITION OF TCV 1 && PF13589:Histidine kinase-, DNA gyrase B-, and HSP90-like ATPase|PF17942:Morc6 ribosomal protein S5 domain 2-like	-
TraesCS1A03G0093700	TraesCS1A03G0093700	Chr1A	23342172	23348014	-	2478	-	TraesCS1A01G039300 && Q0WT19.1 RecName: Full=Type I inositol polyphosphate 5-phosphatase 8; Short=At5PTase8 && PF03372:Endonuclease/Exonuclease/phosphatase family	Exo_endo_phos
TraesCS1A03G0094000	TraesCS1A03G0094000	Chr1A	23553835	23562642	+	1547	-	TraesCS1A01G039400 && Q6AY79.1 RecName: Full=Protein HGH1 homolog && PF04063:Domain of unknown function (DUF383)	-
TraesCS1A03G0096200	TraesCS1A03G0096200	Chr1A	24208092	24208694	-	603	-	TraesCS1A01G040200 && Q681X4.1 RecName: Full=Zinc finger protein ZAT5 && PF13912:C2H2-type zinc finger	-
TraesCS1A03G0096300	TraesCS1A03G0096300	Chr1A	24219088	24220475	-	1009	-	TraesCS1A01G040300 && Q681X4.1 RecName: Full=Zinc finger protein ZAT5 && PF13912:C2H2-type zinc finger	-
TraesCS1A03G0096400	TraesCS1A03G0096400	Chr1A	24224492	24228318	-	2166	-	TraesCS1A01G040400 && Q32P51.2 RecName: Full=Heterogeneous nuclear ribonucleoprotein A1-like 2; Short=hnRNP A1-like 2; AltName: Full=hnRNP core protein A1-like 2 && PF00076:RNA recognition motif. (a.k.a. RRM, RBD, or RNP domain)	RRM_1
TraesCS1A03G0096600	TraesCS1A03G0096600	Chr1A	24228491	24230541	+	817	-	TraesCS1A01G040500 && - && -	-
TraesCS1A03G0096700	TraesCS1A03G0096700	Chr1A	24231600	24238280	-	2169	-	TraesCS1A01G040600 && P49105.1 RecName: Full=Glucose-6-phosphate isomerase, cytosolic; Short=GPI; AltName: Full=Phosphoglucose isomerase; Short=PGI; AltName: Full=Phosphohexose isomerase; Short=PHI && PF00342:Phosphoglucose isomerase	-
TraesCS1A03G0098300	TraesCS1A03G0098300	Chr1A	24570441	24571145	-	453	-	TraesCS1A01G041300 && P01053.2 RecName: Full=Subtilisin-chymotrypsin inhibitor-2A; Short=CI-2A && -	-
TraesCS1A03G0098700	TraesCS1A03G0098700	Chr1A	24593210	24593870	-	483	-	TraesCS1A01G041400 && P01053.2 RecName: Full=Subtilisin-chymotrypsin inhibitor-2A; Short=CI-2A && -	-
TraesCS1A03G0099000	TraesCS1A03G0099000	Chr1A	24687408	24689140	+	1644	-	TraesCS1A01G041700 && Q8GT20.1 RecName: Full=Benzyl alcohol O-benzoyltransferase; AltName: Full=Benzoyl coenzyme A:benzyl alcohol benzoyl transferase && PF02458:Transferase family	-
TraesCS1A03G0101600	TraesCS1A03G0101600	Chr1A	25406153	25407357	+	1098	-	TraesCS1A01G042700 && Q4JL76.1 RecName: Full=Myb-related protein MYBAS2 && PF00249:Myb-like DNA-binding domain	Myb_DNA-binding
TraesCS1A03G0102200	TraesCS1A03G0102200	Chr1A	25486547	25488268	+	840	-	TraesCS1A01G042800 && - && PF07795:Protein of unknown function (DUF1635)	-
TraesCS1A03G0103100	TraesCS1A03G0103100	Chr1A	25917726	25919188	+	1463	-	TraesCS1A01G043100 && Q9SZ70.1 RecName: Full=AT-hook motif nuclear-localized protein 26 && PF03479:Plants and Prokaryotes Conserved (PCC) domain	-
TraesCS1A03G0103400	TraesCS1A03G0103400	Chr1A	26026543	26030657	-	1384	-	TraesCS1A01G043200 && P13994.2 RecName: Full=Coiled-coil domain-containing protein 130; AltName: Full=9 kDa protein && PF04502:Family of unknown function (DUF572)	-
TraesCS1A03G0103600	TraesCS1A03G0103600	Chr1A	26138034	26138992	+	959	-	TraesCS1A01G043300 && A2X462.1 RecName: Full=Protein FON2 SPARE1; AltName: Full=CLAVATA3/ESR (CLE)-related protein 202; Short=OsCLE202; Flags: Precursor && -	-
TraesCS1A03G0103700	TraesCS1A03G0103700	Chr1A	26193250	26200706	+	1364	-	TraesCS1A01G043400 && Q54DA8.1 RecName: Full=Protein STIP1 homolog && PF12796:Ankyrin repeats (3 copies)	-
TraesCS1A03G0104200	TraesCS1A03G0104200	Chr1A	26378067	26380399	+	1164	-	TraesCS1A01G043600 && - && PF06881:RNA polymerase II transcription factor SIII (Elongin) subunit A	Elongin_A
TraesCS1A03G0105900	TraesCS1A03G0105900	Chr1A	27000453	27003359	-	1291	-	TraesCS1A01G044200 && O64740.1 RecName: Full=Protein transport protein SEC13 homolog B; AltName: Full=SEC13-like protein B && -	-
TraesCS1A03G0106500	TraesCS1A03G0106500	Chr1A	27648281	27654226	+	2954	-	TraesCS1A01G044500 && P59326.1 RecName: Full=YTH domain-containing family protein 1; AltName: Full=Dermatomyositis associated with cancer putative autoantigen 1 homolog; Short=DACA-1 homolog && PF04146:YT521-B-like domain	YTH
TraesCS1A03G0106600	TraesCS1A03G0106600	Chr1A	27654431	27655195	+	655	-	TraesCS1A01G044600 && Q9FM54.1 RecName: Full=Dihydroneopterin aldolase 2; Short=DHNA2; AltName: Full=7,8-dihydroneopterin aldolase; AltName: Full=AtFolB2 && PF02152:Dihydroneopterin aldolase	-
TraesCS1A03G0107200	TraesCS1A03G0107200	Chr1A	27846271	27854087	+	1904	-	TraesCS1A01G044800 && Q6NM25.1 RecName: Full=UDP-galactose/UDP-glucose transporter 5; Short=AtUTr5 && PF08449:UAA transporter family	-
TraesCS1A03G0108300	TraesCS1A03G0108300	Chr1A	29100692	29104584	-	2993	-	TraesCS1A01G045300 && Q9C5S1.1 RecName: Full=Protein-tyrosine-phosphatase MKP1; AltName: Full=Mitogen-activated protein kinase phosphatase 1; Short=AtMKP1 && PF00782:Dual specificity phosphatase, catalytic domain	DSPc
TraesCS1A03G0108500	TraesCS1A03G0108500	Chr1A	29107463	29113204	-	2097	-	TraesCS1A01G045400 && A7WM73.1 RecName: Full=Beta-hexosaminidase 1; AltName: Full=Beta-GlcNAcase 1; AltName: Full=Beta-N-acetylhexosaminidase 1; AltName: Full=Beta-hexosaminidase 2; Short=AtHEX2; AltName: Full=N-acetyl-beta-glucosaminidase 1; Flags: Precursor && PF14845:beta-acetyl hexosaminidase like|PF00728:Glycosyl hydrolase family 20, catalytic domain	Glyco_hydro_20
TraesCS1A03G0109100	TraesCS1A03G0109100	Chr1A	29390501	29395282	+	1479	-	TraesCS1A01G045700 && Q9FRL8.1 RecName: Full=Glutathione S-transferase DHAR2; AltName: Full=Chloride intracellular channel homolog 2; Short=CLIC homolog 2; AltName: Full=Glutathione-dependent dehydroascorbate reductase 2; Short=AtDHAR2; Short=CytDHAR; Short=GSH-dependent dehydroascorbate reductase 2 && PF13410:Glutathione S-transferase, C-terminal domain|PF13417:Glutathione S-transferase, N-termi…	-
TraesCS1A03G0109300	TraesCS1A03G0109300	Chr1A	29399576	29402377	+	1630	-	TraesCS1A01G045800 && P07728.2 RecName: Full=Glutelin type-A 1; AltName: Full=Glutelin type I; Contains: RecName: Full=Glutelin type-A 1 acidic chain; Contains: RecName: Full=Glutelin type-A 1 basic chain; Flags: Precursor && PF00190:Cupin	-
TraesCS1A03G0111500	TraesCS1A03G0111500	Chr1A	30750874	30760966	+	3060	-	- && B8AXB6.1 RecName: Full=E3 UFM1-protein ligase 1 homolog >B9FM64.1 RecName: Full=E3 UFM1-protein ligase 1 homolog && PF09743:E3 UFM1-protein ligase 1	-
TraesCS1A03G0111700	TraesCS1A03G0111700	Chr1A	30763609	30767177	+	819	-	TraesCS1A01G046600 && B8AXB6.1 RecName: Full=E3 UFM1-protein ligase 1 homolog >B9FM64.1 RecName: Full=E3 UFM1-protein ligase 1 homolog && -	-
TraesCS1A03G0112200	TraesCS1A03G0112200	Chr1A	30848928	30851315	+	933	-	- && Q8BL95.1 RecName: Full=UPF0769 protein C21orf59 homolog && PF11069:Cilia- and flagella-associated protein 298	-
TraesCS1A03G0112400	TraesCS1A03G0112400	Chr1A	30856430	30857860	-	1267	-	TraesCS1A01G046900 && O80624.1 RecName: Full=Probable membrane-associated kinase regulator 4 && -	-
TraesCS1A03G0112500	TraesCS1A03G0112500	Chr1A	30900419	30906561	-	4424	-	TraesCS1A01G047000 && Q9XES1.2 RecName: Full=Calcium-transporting ATPase 4, endoplasmic reticulum-type && PF00689:Cation transporting ATPase, C-terminus|PF00702:haloacid dehalogenase-like hydrolase|PF13246:Cation transport ATPase (P-type)|PF00690:Cation transporter/ATPase, N-terminus|PF00122:E1-E2 ATPase	Cation_ATPase_C
TraesCS1A03G0114600	TraesCS1A03G0114600	Chr1A	31418786	31419621	+	762	-	TraesCS1A01G047400 && - && -	-
TraesCS1A03G0114700	TraesCS1A03G0114700	Chr1A	31744997	31749595	+	1847	-	TraesCS1A01G047500 && - && -	-
TraesCS1A03G0117100	TraesCS1A03G0117100	Chr1A	32329498	32330577	-	970	-	TraesCS1A01G048700 && - && PF14368:Probable lipid transfer	-
TraesCS1A03G0118300	TraesCS1A03G0118300	Chr1A	32898473	32899641	-	1169	-	TraesCS1A01G049100 && Q7F8U7.1 RecName: Full=BURP domain-containing protein 13; Short=OsBURP13; AltName: Full=Protein RAFTIN 1; Short=OsRAFTIN1; Flags: Precursor && PF03181:BURP domain	-
TraesCS1A03G0118800	TraesCS1A03G0118800	Chr1A	32919950	32931662	-	4043	-	TraesCS1A01G049300 && Q8L748.1 RecName: Full=Nuclear pore complex protein NUP107; AltName: Full=Nucleoporin 107 && PF04121:Nuclear pore protein 84 / 107	-
TraesCS1A03G0119600	TraesCS1A03G0119600	Chr1A	33375942	33378044	-	2103	-	TraesCS1A01G049600 && Q8H8V7.1 RecName: Full=ABC transporter G family member 5; Short=ABC transporter ABCG.5; Short=OsABCG5; AltName: Full=Protein REDUCED CULM NUMBER 1; AltName: Full=White-brown complex homolog protein 5; Short=OsWBC5 && PF01061:ABC-2 type transporter|PF00005:ABC transporter	ABC2_membrane
TraesCS1A03G0120100	TraesCS1A03G0120100	Chr1A	33902098	33905596	+	1415	-	TraesCS1A01G049700 && Q8VYA5.1 RecName: Full=Serine/arginine-rich splicing factor RS2Z33; AltName: Full=RS-containing zinc finger protein 33; Short=At-RS2Z33; Short=At-RSZ33; Short=AtRSZ33 && PF00098:Zinc knuckle	zf-CCHC
TraesCS1A03G0121700	TraesCS1A03G0121700	Chr1A	34215558	34220029	+	1605	-	TraesCS1A01G050100 && A1L4Y2.1 RecName: Full=Alcohol dehydrogenase-like 3 && PF00107:Zinc-binding dehydrogenase|PF08240:Alcohol dehydrogenase GroES-like domain	ADH_N
TraesCS1A03G0123400	TraesCS1A03G0123400	Chr1A	34635697	34636763	+	984	-	TraesCS1A01G050900 && P84964.1 RecName: Full=Defensin Tm-AMP-D1.2 && -	-
TraesCS1A03G0125000	TraesCS1A03G0125000	Chr1A	35072180	35076173	+	3401	-	TraesCS1A01G051300 && F4JJP1.1 RecName: Full=WEB family protein At4g27595, chloroplastic; Flags: Precursor && -	-
TraesCS1A03G0126000	TraesCS1A03G0126000	Chr1A	35200811	35204035	+	954	-	TraesCS1A01G051500 && P0C8Z0.2 RecName: Full=Uncharacterized protein OsI_027940 && PF04969:CS domain	-
TraesCS1A03G0127500	TraesCS1A03G0127500	Chr1A	35552345	35554908	+	1160	-	TraesCS1A01G051700 && - && -	-
TraesCS1A03G0127600	TraesCS1A03G0127600	Chr1A	35555214	35556551	-	837	-	TraesCS1A01G051800 && Q5W7C1.1 RecName: Full=UPF0014 membrane protein STAR2; AltName: Full=Protein SENSITIVE TO ALUMINUM RHIZOTOXICITY 2 && PF03649:Uncharacterised protein family (UPF0014)	-
TraesCS1A03G0127800	TraesCS1A03G0127800	Chr1A	35556991	35559345	-	566	-	TraesCS1A01G051900 && - && PF15054:Domain of unknown function (DUF4535)	-
TraesCS1A03G0128500	TraesCS1A03G0128500	Chr1A	36318584	36321570	-	626	-	TraesCS1A01G052100 && Q9SP22.1 RecName: Full=Calreticulin; Flags: Precursor && PF00262:Calreticulin family	-
TraesCS1A03G0128600	TraesCS1A03G0128600	Chr1A	36330340	36345786	+	4148	-	TraesCS1A01G052200 && - && PF05664:Unc-13 homolog	-
TraesCS1A03G0133900	TraesCS1A03G0133900	Chr1A	37830260	37831367	-	1108	-	TraesCS1A01G054000 && - && PF07985:SRR1	SRR1
TraesCS1A03G0134700	TraesCS1A03G0134700	Chr1A	38215163	38219326	+	3747	-	TraesCS1A01G054300 && Q6P4R8.2 RecName: Full=Nuclear factor related to kappa-B-binding protein; AltName: Full=DNA-binding protein R kappa-B; AltName: Full=INO80 complex subunit G && -	-
TraesCS1A03G0134800	TraesCS1A03G0134800	Chr1A	38220933	38227525	-	3715	-	TraesCS1A01G054400 && Q5W7C6.1 RecName: Full=Kinesin-like protein KIN-5A && PF00225:Kinesin motor domain	Kinesin
TraesCS1A03G0135500	TraesCS1A03G0135500	Chr1A	38548766	38552585	-	1707	-	TraesCS1A01G054900 && Q84MZ4.1 RecName: Full=Transcription factor IIIA; Short=AtTFIIIA && -	-
TraesCS1A03G0135600	TraesCS1A03G0135600	Chr1A	38552856	38559866	+	1401	-	TraesCS1A01G055000 && F4JZG9.1 RecName: Full=Thylakoid membrane protein TERC, chloroplastic; AltName: Full=Protein PIGMENT DEFECTIVE 149; AltName: Full=Protein TELLURITE RESISTANCE C; Short=AtTerC; Flags: Precursor && PF03741:Integral membrane protein TerC family	-
TraesCS1A03G0135800	TraesCS1A03G0135800	Chr1A	38560132	38562730	-	1168	-	TraesCS1A01G055200 && - && PF06749:Protein of unknown function (DUF1218)	-
TraesCS1A03G0136200	TraesCS1A03G0136200	Chr1A	38842007	38849982	+	2945	-	TraesCS1A01G055400 && Q6NQJ6.1 RecName: Full=Ribonuclease II, chloroplastic/mitochondrial; Short=AtmtRNaseII; Short=RNase II; AltName: Full=Protein EMBRYO DEFECTIVE 2730; AltName: Full=Ribonucleotide reductase 1; Flags: Precursor && PF00773:RNB domain	RNB
TraesCS1A03G0138000	TraesCS1A03G0138000	Chr1A	39048894	39049577	-	566	-	TraesCS1A01G056400 && - && -	-
TraesCS1A03G0138200	TraesCS1A03G0138200	Chr1A	39051310	39053594	-	1457	-	TraesCS1A01G056500 && Q9FDX1.1 RecName: Full=F-box protein SKIP1; AltName: Full=SKP1-interacting partner 1 && -	-
TraesCS1A03G0138300	TraesCS1A03G0138300	Chr1A	39055543	39059810	+	987	-	TraesCS1A01G056600 && Q652Q8.1 RecName: Full=Probable uridine nucleosidase 2; AltName: Full=Uridine ribohydrolase 2 && PF01156:Inosine-uridine preferring nucleoside hydrolase	-
TraesCS1A03G0138900	TraesCS1A03G0138900	Chr1A	39118695	39119636	+	616	-	TraesCS1A01G056900 && - && -	-
TraesCS1A03G0140800	TraesCS1A03G0140800	Chr1A	40640380	40642289	-	1329	-	TraesCS1A01G057900 && - && PF03763:Remorin, C-terminal region	-
TraesCS1A03G0141300	TraesCS1A03G0141300	Chr1A	40988688	40989448	-	761	-	TraesCS1A01G058300 && Q9FY50.1 RecName: Full=50S ribosomal protein L10, chloroplastic; AltName: Full=CL10; Flags: Precursor && PF00466:Ribosomal protein L10	-
TraesCS1A03G0141400	TraesCS1A03G0141400	Chr1A	40999276	41003969	-	2307	-	TraesCS1A01G058400 && P47927.1 RecName: Full=Floral homeotic protein APETALA 2 && PF00847:AP2 domain	AP2
TraesCS1A03G0142200	TraesCS1A03G0142200	Chr1A	41659352	41665208	+	4053	-	TraesCS1A01G058600 && - && -	-
TraesCS1A03G0142300	TraesCS1A03G0142300	Chr1A	41659816	41666852	-	2480	-	TraesCS1A01G058700 && Q6DBP3.1 RecName: Full=Probable sugar phosphate/phosphate translocator At5g05820 && PF03151:Triose-phosphate Transporter family	-
TraesCS1A03G0143500	TraesCS1A03G0143500	Chr1A	42123980	42125747	-	1588	-	TraesCS1A01G059100 && Q84QY3.1 RecName: Full=Patatin-like protein 1; Short=OsPLP1 && PF01734:Patatin-like phospholipase	-
TraesCS1A03G0143800	TraesCS1A03G0143800	Chr1A	42146418	42148461	-	2044	-	TraesCS1A01G059200 && Q9SRK7.1 RecName: Full=Adenine/guanine permease AZG1; AltName: Full=AzgA-homolog protein; AltName: Full=Protein AZAGUANINE RESISTANT 1; Short=AtAzg1 && PF00860:Permease family	-
TraesCS1A03G0146900	TraesCS1A03G0146900	Chr1A	44006710	44011472	+	2576	-	TraesCS1A01G060600 && Q9ZQC5.1 RecName: Full=Interactor of constitutive active ROPs 2, chloroplastic; AltName: Full=ROP-interactive partner 2; Flags: Precursor && -	-
TraesCS1A03G0147100	TraesCS1A03G0147100	Chr1A	44013910	44016459	+	1251	-	TraesCS1A01G060700 && Q9SH88.2 RecName: Full=Ribosome biogenesis regulatory protein homolog && PF04939:Ribosome biogenesis regulatory protein (RRS1)	-
TraesCS1A03G0150200	TraesCS1A03G0150200	Chr1A	44767024	44767283	-	165	-	TraesCS1A01G062000 && Q9ARD5.1 RecName: Full=Low temperature-induced protein lt101.2 && -	-
TraesCS1A03G0150700	TraesCS1A03G0150700	Chr1A	44807463	44811750	+	1490	-	TraesCS1A01G062100 && Q9LSS4.1 RecName: Full=Tetraspanin-4 && PF00335:Tetraspanin family	Tetraspannin
TraesCS1A03G0153700	TraesCS1A03G0153700	Chr1A	46620758	46624226	-	2133	-	TraesCS1A01G063300 && Q9FJT2.1 RecName: Full=Putative F-box/FBD/LRR-repeat protein At5g56810 && PF08387:FBD	-
TraesCS1A03G0155800	TraesCS1A03G0155800	Chr1A	47780444	47785909	+	1618	-	TraesCS1A01G064000 && Q75L84.1 RecName: Full=Probable glucuronosyltransferase Os05g0123100; AltName: Full=OsGT43A && PF03360:Glycosyltransferase family 43	-
TraesCS1A03G0156300	TraesCS1A03G0156300	Chr1A	48355351	48359571	+	2440	-	TraesCS1A01G064100 && Q9SF32.1 RecName: Full=Protein IQ-DOMAIN 1 && PF00612:IQ calmodulin-binding motif|PF13178:Protein of unknown function (DUF4005)	IQ
TraesCS1A03G0159700	TraesCS1A03G0159700	Chr1A	49935699	49936236	-	306	-	TraesCS1A01G065200 && - && -	-
TraesCS1A03G0160100	TraesCS1A03G0160100	Chr1A	50135279	50144742	+	1969	-	TraesCS1A01G065300 && O24467.1 RecName: Full=LEC14B homolog && -	-
TraesCS1A03G0162100	TraesCS1A03G0162100	Chr1A	51128004	51143624	+	3905	-	TraesCS1A01G065700 && Q6L4L4.1 RecName: Full=E3 SUMO-protein ligase SIZ1 && PF00628:PHD-finger|PF02891:MIZ/SP-RING zinc finger|PF02037:SAP domain	zf-MIZ
TraesCS1A03G0162200	TraesCS1A03G0162200	Chr1A	51144974	51146293	-	1149	-	TraesCS1A01G065800 && - && -	-
TraesCS1A03G0162300	TraesCS1A03G0162300	Chr1A	51254644	51258557	-	556	-	TraesCS1A01G065900 && - && -	-
TraesCS1A03G0162800	TraesCS1A03G0162800	Chr1A	51334903	51337707	+	2805	-	TraesCS1A01G066200 && Q9LFH9.1 RecName: Full=L-type lectin-domain containing receptor kinase VIII.1; Short=LecRK-VIII.1; Flags: Precursor && PF00069:Protein kinase domain|PF00139:Legume lectin domain	Pkinase
TraesCS1A03G0163200	TraesCS1A03G0163200	Chr1A	51516777	51529911	+	2177	-	- && Q9ASW1.1 RecName: Full=Hydroxyproline O-galactosyltransferase GALT3; AltName: Full=Beta-1,3-galactosyltransferase 16 && PF00337:Galactoside-binding lectin|PF01762:Galactosyltransferase	Galactosyl_T
TraesCS1A03G0164000	TraesCS1A03G0164000	Chr1A	51646480	51650561	+	3307	-	TraesCS1A01G066700 && Q9SFT7.1 RecName: Full=Serine/threonine-protein kinase At3g07070 && PF00069:Protein kinase domain	Pkinase
TraesCS1A03G0164300	TraesCS1A03G0164300	Chr1A	51649463	51653460	-	1227	-	TraesCS1A01G066800 && Q75IM9.2 RecName: Full=Isovaleryl-CoA dehydrogenase, mitochondrial; Short=IVD; Flags: Precursor && PF00441:Acyl-CoA dehydrogenase, C-terminal domain|PF02771:Acyl-CoA dehydrogenase, N-terminal domain|PF02770:Acyl-CoA dehydrogenase, middle domain	-
TraesCS1A03G0164500	TraesCS1A03G0164500	Chr1A	51699023	51703535	+	2613	-	TraesCS1A01G066900 && P51281.1 RecName: Full=Uncharacterized protein ycf45; AltName: Full=ORF565 && PF00004:ATPase family associated with various cellular activities (AAA)	AAA
TraesCS1A03G0164800	TraesCS1A03G0164800	Chr1A	51800848	51803625	-	2408	-	TraesCS1A01G067200 && - && PF02536:mTERF	-
TraesCS1A03G0165000	TraesCS1A03G0165000	Chr1A	51819659	51839255	+	6381	-	TraesCS1A01G067300 && F4J8K6.2 RecName: Full=rRNA biogenesis protein RRP5; AltName: Full=Ribosomal RNA-processing protein 5 && PF05843:Suppressor of forked protein (Suf)|PF00575:S1 RNA binding domain	S1
TraesCS1A03G0166300	TraesCS1A03G0166300	Chr1A	51910819	51913240	+	1561	-	- && Q9C7C1.1 RecName: Full=Tetraspanin-6 && PF00335:Tetraspanin family	Tetraspannin
TraesCS1A03G0166400	TraesCS1A03G0166400	Chr1A	51914729	51916564	-	1026	-	- && - && -	-
TraesCS1A03G0167300	TraesCS1A03G0167300	Chr1A	52073136	52082072	-	4066	-	- && Q9Y618.2 RecName: Full=Nuclear receptor corepressor 2; Short=N-CoR2; AltName: Full=CTG repeat protein 26; AltName: Full=SMAP270; AltName: Full=Silencing mediator of retinoic acid and thyroid hormone receptor; Short=SMRT; AltName: Full=T3 receptor-ass	Myb_DNA-binding
TraesCS1A03G0167500	TraesCS1A03G0167500	Chr1A	52441133	52442370	-	1108	-	TraesCS1A01G068400 && - && -	-
TraesCS1A03G0167600	TraesCS1A03G0167600	Chr1A	52504954	52505802	-	739	-	TraesCS1A01G068500 && - && -	-
TraesCS1A03G0170400	TraesCS1A03G0170400	Chr1A	54226099	54233263	+	2165	-	TraesCS1A01G069300 && Q39033.1 RecName: Full=Phosphoinositide phospholipase C 2; AltName: Full=Phosphoinositide phospholipase PLC2; Short=AtPLC2; Short=PI-PLC2 && PF00387:Phosphatidylinositol-specific phospholipase C, Y domain|PF00168:C2 domain|PF00388:Phosphatidylinositol-specific phospholipase C, X domain	PI-PLC-X
TraesCS1A03G0170500	TraesCS1A03G0170500	Chr1A	54581525	54585459	-	1109	-	- && Q32LJ2.1 RecName: Full=ADP-ribosylation factor-related protein 1; Short=ARF-related protein 1 && PF00025:ADP-ribosylation factor family	Arf
TraesCS1A03G0170700	TraesCS1A03G0170700	Chr1A	54756204	54758539	-	2336	-	TraesCS1A01G069600 && Q688R3.1 RecName: Full=Zinc finger CCCH domain-containing protein 33; Short=OsC3H33 && -	-
TraesCS1A03G0170900	TraesCS1A03G0170900	Chr1A	54973400	54979131	+	1576	-	TraesCS1A01G069700 && Q9Y3B9.2 RecName: Full=RRP15-like protein; AltName: Full=Ribosomal RNA-processing protein 15 && PF07890:Rrp15p	-
TraesCS1A03G0172300	TraesCS1A03G0172300	Chr1A	55549546	55554867	-	1416	-	TraesCS1A01G070300 && Q9D832.1 RecName: Full=DnaJ homolog subfamily B member 4 && PF01556:DnaJ C terminal domain|PF00226:DnaJ domain	DnaJ_C
TraesCS1A03G0172500	TraesCS1A03G0172500	Chr1A	55704101	55706287	-	1631	-	TraesCS1A01G070400 && Q6IEQ7.1 RecName: Full=WRKY transcription factor WRKY24; Short=OsWRKY24 && PF03106:WRKY DNA -binding domain	WRKY
TraesCS1A03G0172600	TraesCS1A03G0172600	Chr1A	55954554	55956903	+	1679	-	TraesCS1A01G070500 && Q9ST02.2 RecName: Full=Nicotianamine aminotransferase A; AltName: Full=Nicotianamine aminotransferase III; Short=NAAT-III && PF00155:Aminotransferase class I and II	Aminotran_1_2
TraesCS1A03G0172700	TraesCS1A03G0172700	Chr1A	55972558	55975645	-	3088	-	TraesCS1A01G070600 && Q9LY50.1 RecName: Full=Putative serine/threonine-protein kinase-like protein CCR3; AltName: Full=Protein CRINKLY 4 RELATED 3; Short=AtCRR3; Flags: Precursor && PF00069:Protein kinase domain	Pkinase
TraesCS1A03G0173600	TraesCS1A03G0173600	Chr1A	56186814	56190149	+	2359	-	TraesCS1A01G070900 && - && PF14389:Leucine-zipper of ternary complex factor MIP1|PF04784:Protein of unknown function, DUF547	-
TraesCS1A03G0174900	TraesCS1A03G0174900	Chr1A	56507375	56509248	+	561	-	TraesCS1A01G071500 && Q949R9.1 RecName: Full=Mitochondrial pyruvate carrier 1; Short=AtMPC1 && PF03650:Mitochondrial pyruvate carriers	-
TraesCS1A03G0175100	TraesCS1A03G0175100	Chr1A	56515146	56515932	-	204	-	TraesCS1A01G071600 && Q8LGI2.2 RecName: Full=Probable mitochondrial saccharopine dehydrogenase-like oxidoreductase At5g39410; Short=SDH && -	-
TraesCS1A03G0175400	TraesCS1A03G0175400	Chr1A	56581390	56584398	-	2118	-	TraesCS1A01G071800 && Q688R1.1 RecName: Full=Metal tolerance protein 1; Short=OsMTP1 && PF01545:Cation efflux family	-
TraesCS1A03G0175800	TraesCS1A03G0175800	Chr1A	56855744	56861819	+	2104	-	TraesCS1A01G072000 && Q6Z3A3.1 RecName: Full=Glutamate--cysteine ligase B, chloroplastic; AltName: Full=Gamma-ECS B; Short=GCS B; AltName: Full=Gamma-glutamylcysteine synthetase B; Flags: Precursor && PF04107:Glutamate-cysteine ligase family 2(GCS2)	-
TraesCS1A03G0176200	TraesCS1A03G0176200	Chr1A	56967073	56969296	-	1674	-	TraesCS1A01G072200 && O04866.1 RecName: Full=Acetylornithine aminotransferase, mitochondrial; Short=ACOAT; AltName: Full=Acetylornithine transaminase; Short=AOTA; Flags: Precursor && PF00202:Aminotransferase class-III	Aminotran_3
TraesCS1A03G0177500	TraesCS1A03G0177500	Chr1A	59114065	59115460	+	1396	-	TraesCS1A01G072600 && - && PF00170:bZIP transcription factor	bZIP_1
TraesCS1A03G0177700	TraesCS1A03G0177700	Chr1A	59412013	59418229	+	1639	-	TraesCS1A01G072800 && Q7GDL5.1 RecName: Full=Homeobox protein knotted-1-like 10; AltName: Full=Homeobox protein HOS9; AltName: Full=Homeobox protein OSH71; AltName: Full=Homeobox protein knotted-1-like 2; Short=Oskn2 >A2Y007.2 RecName: Full=Homeobox protein knotted-1-like 10; AltName: Full=Homeobox protein HOS9; AltName: Full=Homeobox protein OSH71; AltName: Full=Homeobox protein knotted-1-like 2…	KNOX2
TraesCS1A03G0178400	TraesCS1A03G0178400	Chr1A	59681014	59683444	+	1215	-	TraesCS1A01G073000 && Q7XA78.1 RecName: Full=Beta-carotene isomerase D27, chloroplastic; AltName: Full=Protein DWARF-27 homolog; Short=AtD27; Flags: Precursor && PF13225:Domain of unknown function (DUF4033)	-
TraesCS1A03G0178800	TraesCS1A03G0178800	Chr1A	59705265	59708210	-	2170	-	TraesCS1A01G073300 && Q9FNE1.1 RecName: Full=Cysteine-rich receptor-like protein kinase 42; Short=Cysteine-rich RLK42; Flags: Precursor && PF07714:Protein tyrosine and serine/threonine kinase|PF01657:Salt stress response/antifungal	Pkinase_Tyr
TraesCS1A03G0179100	TraesCS1A03G0179100	Chr1A	59798189	59803377	-	1761	-	TraesCS1A01G073400 && Q9H6T3.2 RecName: Full=RNA polymerase II-associated protein 3 && PF00515:Tetratricopeptide repeat|PF13877:Potential Monad-binding region of RPAP3	TPR_1
TraesCS1A03G0179800	TraesCS1A03G0179800	Chr1A	60125031	60126679	+	1193	-	TraesCS1A01G073900 && Q9C9X3.2 RecName: Full=Annexin D5; AltName: Full=AnnAt5 && PF00191:Annexin	-
TraesCS1A03G0180300	TraesCS1A03G0180300	Chr1A	60255088	60261136	+	2643	-	- && Q5ZII9.1 RecName: Full=Tuftelin-interacting protein 11; AltName: Full=Septin and tuftelin-interacting protein 1; Short=STIP-1 && PF01424:R3H domain|PF01585:G-patch domain	G-patch
TraesCS1A03G0181200	TraesCS1A03G0181200	Chr1A	60612990	60615589	+	1563	-	TraesCS1A01G074800 && - && -	-
TraesCS1A03G0181600	TraesCS1A03G0181600	Chr1A	60660110	60667439	-	2523	-	TraesCS1A01G075000 && O22898.1 RecName: Full=Long chain acyl-CoA synthetase 1; AltName: Full=Protein ECERIFERUM 8 && PF00501:AMP-binding enzyme	AMP-binding
TraesCS1A03G0182400	TraesCS1A03G0182400	Chr1A	60689294	60693901	-	1821	-	TraesCS1A01G075100 && Q9FZD9.1 RecName: Full=DUF724 domain-containing protein 3; Short=AtDUF3 && PF05641:Agenet domain	Agenet
TraesCS1A03G0185500	TraesCS1A03G0185500	Chr1A	61232958	61238200	-	1857	-	TraesCS1A01G075700 && P49133.1 RecName: Full=Triose phosphate/phosphate translocator, chloroplastic; Short=cTPT; Flags: Precursor && PF03151:Triose-phosphate Transporter family	-
TraesCS1A03G0185800	TraesCS1A03G0185800	Chr1A	61384393	61390468	-	2758	-	- && Q8W486.1 RecName: Full=Uncharacterized protein At1g04910 && PF10250:GDP-fucose protein O-fucosyltransferase	-
TraesCS1A03G0186000	TraesCS1A03G0186000	Chr1A	61413159	61416771	+	1025	-	TraesCS1A01G076100 && Q6AUR2.1 RecName: Full=Nitrogen regulatory protein P-II homolog; AltName: Full=Protein PII-like; Flags: Precursor && PF00543:Nitrogen regulatory protein P-II	-
TraesCS1A03G0186500	TraesCS1A03G0186500	Chr1A	61612118	61620316	-	1900	-	TraesCS1A01G076400 && Q15751.2 RecName: Full=Probable E3 ubiquitin-protein ligase HERC1; AltName: Full=HECT domain and RCC1-like domain-containing protein 1; AltName: Full=HECT-type E3 ubiquitin transferase HERC1; AltName: Full=p532; AltName: Full=p619 && PF00415:Regulator of chromosome condensation (RCC1) repeat	-
TraesCS1A03G0187200	TraesCS1A03G0187200	Chr1A	61986021	61988766	-	1932	-	TraesCS1A01G076700 && D1MI46.1 RecName: Full=Geraniol 8-hydroxylase; AltName: Full=Cytochrome P450 76B10; AltName: Full=Geraniol 10-hydroxylase; Short=SmG10H && PF00067:Cytochrome P450	p450
TraesCS1A03G0188200	TraesCS1A03G0188200	Chr1A	62333267	62336943	-	1842	-	- && P43289.1 RecName: Full=Shaggy-related protein kinase gamma; AltName: Full=ASK-gamma && PF00069:Protein kinase domain	Pkinase
TraesCS1A03G0189700	TraesCS1A03G0189700	Chr1A	62815999	62818574	+	1640	-	TraesCS1A01G077500 && Q6AUQ4.1 RecName: Full=Probable protein phosphatase 2C 47; Short=OsPP2C47 && PF00481:Protein phosphatase 2C	PP2C
TraesCS1A03G0189800	TraesCS1A03G0189800	Chr1A	62819009	62823447	-	2859	-	TraesCS1A01G077600 && Q6AVZ9.1 RecName: Full=Putative RNA polymerase II subunit B1 CTD phosphatase RPAP2 homolog; AltName: Full=RNA polymerase II-associated protein 2 homolog && PF04181:Rtr1/RPAP2 family	-
TraesCS1A03G0190000	TraesCS1A03G0190000	Chr1A	63003403	63006984	+	1593	-	TraesCS1A01G077700 && Q9FEQ8.1 RecName: Full=Peroxidase 2; AltName: Full=Plasma membrane-bound peroxidase 2; Short=pmPOX2; Flags: Precursor && PF00141:Peroxidase	-
TraesCS1A03G0190200	TraesCS1A03G0190200	Chr1A	63200227	63204046	+	1578	-	- && Q7XGU4.1 RecName: Full=Auxin transporter-like protein 3 && PF01490:Transmembrane amino acid transporter protein	Aa_trans
TraesCS1A03G0190900	TraesCS1A03G0190900	Chr1A	63419577	63421300	-	1623	-	TraesCS1A01G078100 && A7QEU4.2 RecName: Full=Peroxidase 5; Flags: Precursor && PF00141:Peroxidase	-
TraesCS1A03G0191000	TraesCS1A03G0191000	Chr1A	63473285	63474774	+	1394	-	TraesCS1A01G078200 && A7QEU4.2 RecName: Full=Peroxidase 5; Flags: Precursor && PF00141:Peroxidase	-
TraesCS1A03G0191100	TraesCS1A03G0191100	Chr1A	63490319	63492219	-	573	-	- && - && -	-
TraesCS1A03G0191400	TraesCS1A03G0191400	Chr1A	63496300	63498066	+	1639	-	TraesCS1A01G078400 && A7QEU4.2 RecName: Full=Peroxidase 5; Flags: Precursor && PF00141:Peroxidase	-
TraesCS1A03G0192600	TraesCS1A03G0192600	Chr1A	63803503	63804862	+	1272	-	TraesCS1A01G078600 && A7QEU4.2 RecName: Full=Peroxidase 5; Flags: Precursor && PF00141:Peroxidase	-
TraesCS1A03G0193000	TraesCS1A03G0193000	Chr1A	64035762	64037003	+	934	-	TraesCS1A01G078800 && O65857.2 RecName: Full=Probable glutathione S-transferase GSTF1; AltName: Full=GST-I && PF02798:Glutathione S-transferase, N-terminal domain|PF00043:Glutathione S-transferase, C-terminal domain	GST_N
TraesCS1A03G0193100	TraesCS1A03G0193100	Chr1A	64172020	64173340	+	987	-	TraesCS1A01G078900 && O65857.2 RecName: Full=Probable glutathione S-transferase GSTF1; AltName: Full=GST-I && PF02798:Glutathione S-transferase, N-terminal domain|PF00043:Glutathione S-transferase, C-terminal domain	GST_C
TraesCS1A03G0193600	TraesCS1A03G0193600	Chr1A	64477910	64480824	-	1379	-	TraesCS1A01G079400 && A7QEU4.2 RecName: Full=Peroxidase 5; Flags: Precursor && PF00141:Peroxidase	-
TraesCS1A03G0193900	TraesCS1A03G0193900	Chr1A	65062389	65066749	+	3488	-	TraesCS1A01G079700 && O80719.1 RecName: Full=Probable receptor-like protein kinase At2g47060 && PF07714:Protein tyrosine and serine/threonine kinase	Pkinase_Tyr
TraesCS1A03G0194200	TraesCS1A03G0194200	Chr1A	65244320	65244631	-	312	-	TraesCS1A01G079900 && P59259.2 RecName: Full=Histone H4 >Q6LAF3.3 RecName: Full=Histone H4 >Q6PMI5.3 RecName: Full=Histone H4 >Q6WZ83.3 RecName: Full=Histone H4 >Q76H85.3 RecName: Full=Histone H4 >P62788.2 RecName: Full=Histone H4 >P62787.2 RecName: Full=Histone H4 >P62887.2 RecName: Full=Histone H4 >P62785.2 RecName: Full=Histone H4 variant TH011 >P0CG89.1 RecName: Full=Histone H4 && PF15511:Cen…	-
TraesCS1A03G0194500	TraesCS1A03G0194500	Chr1A	65451873	65452640	-	768	-	TRIAE_CS42_U_TGACv1_643221_AA2129290%2Ccupin-1 domain%2Cgermin-like && Q6I544.1 RecName: Full=Germin-like protein 5-1; Flags: Precursor && PF00190:Cupin	-
TraesCS1A03G0194600	TraesCS1A03G0194600	Chr1A	65493030	65494512	+	1409	-	TraesCS1A01G080100 && - && -	-
TraesCS1A03G0194800	TraesCS1A03G0194800	Chr1A	65504577	65509379	-	1560	-	TraesCS1A01G080300 && A7HTY3.1 RecName: Full=Peptide chain release factor 1; Short=RF-1 && PF03462:PCRF domain|PF00472:RF-1 domain	-
TraesCS1A03G0195000	TraesCS1A03G0195000	Chr1A	65773696	65777763	-	1803	-	TraesCS1A01G080500 && Q75L42.1 RecName: Full=CBL-interacting protein kinase 17; AltName: Full=OsCIPK17 && PF00069:Protein kinase domain|PF03822:NAF domain	Pkinase
TraesCS1A03G0195200	TraesCS1A03G0195200	Chr1A	65912137	65917388	-	1720	-	TraesCS1A01G080600 && Q75L42.1 RecName: Full=CBL-interacting protein kinase 17; AltName: Full=OsCIPK17 && PF00069:Protein kinase domain|PF03822:NAF domain	Pkinase
TraesCS1A03G0195700	TraesCS1A03G0195700	Chr1A	66175672	66182124	-	1723	-	TraesCS1A01G080700 && Q75L42.1 RecName: Full=CBL-interacting protein kinase 17; AltName: Full=OsCIPK17 && PF00069:Protein kinase domain|PF03822:NAF domain	Pkinase
TraesCS1A03G0197100	TraesCS1A03G0197100	Chr1A	66834859	66844775	+	1757	-	- && Q5JNT2.1 RecName: Full=Acyl transferase 4; Short=OsAT4; AltName: Full=p-coumaroyl-CoA monolignol transferase; Short=OsPMT && PF02458:Transferase family	-
TraesCS1A03G0197600	TraesCS1A03G0197600	Chr1A	67022388	67029094	+	4806	-	TraesCS1A01G081300 && Q9M1Q9.2 RecName: Full=ABC transporter B family member 21; Short=ABC transporter ABCB.21; Short=AtABCB21; AltName: Full=Multidrug resistance protein 17; AltName: Full=P-glycoprotein 21 && PF00664:ABC transporter transmembrane region|PF00005:ABC transporter	ABC_membrane
TraesCS1A03G0197700	TraesCS1A03G0197700	Chr1A	67120116	67121974	+	1518	-	TraesCS1A01G081400 && - && -	-
TraesCS1A03G0200200	TraesCS1A03G0200200	Chr1A	67672925	67677228	+	2138	-	TraesCS1A01G082000 && P42211.2 RecName: Full=Aspartic proteinase; Flags: Precursor && PF00026:Eukaryotic aspartyl protease|PF05184:Saposin-like type B, region 1|PF03489:Saposin-like type B, region 2	Asp
TraesCS1A03G0200400	TraesCS1A03G0200400	Chr1A	67801079	67802567	-	770	-	TraesCS1A01G082200 && Q9SX65.1 RecName: Full=1,4-dihydroxy-2-naphthoyl-CoA thioesterase 1; Short=AtDHNAT1; Short=DHNA-CoA thioesterase 1 && PF03061:Thioesterase superfamily	4HBT
TraesCS1A03G0200500	TraesCS1A03G0200500	Chr1A	68023697	68024516	-	820	-	TraesCS1A01G082300 && - && -	-
TraesCS1A03G0200600	TraesCS1A03G0200600	Chr1A	68071138	68072528	+	1291	-	TraesCS1A01G082400 && Q5NB11.1 RecName: Full=Chitinase 10; AltName: Full=Pathogenesis related (PR)-3 chitinase 10; Flags: Precursor && PF00182:Chitinase class I	-
TraesCS1A03G0200700	TraesCS1A03G0200700	Chr1A	68165419	68166482	-	909	-	TraesCS1A01G082500 && Q0DKW8.1 RecName: Full=Hydrophobic protein LTI6B; AltName: Full=Low temperature-induced protein 6B >A2Y075.2 RecName: Full=Hydrophobic protein LTI6B; AltName: Full=Low temperature-induced protein 6B && -	-
TraesCS1A03G0200900	TraesCS1A03G0200900	Chr1A	68196470	68201485	-	1136	-	- && P93045.2 RecName: Full=Chromatin structure-remodeling complex protein BSH; Short=AtBSH; AltName: Full=Protein BUSHY; AltName: Full=SNF5 homolog && PF04855:SNF5 / SMARCB1 / INI1	SNF5
TraesCS1A03G0201000	TraesCS1A03G0201000	Chr1A	68204436	68205745	-	983	-	TraesCS1A01G082700 && Q6Z5M0.2 RecName: Full=Auxin-responsive protein IAA8; AltName: Full=Indoleacetic acid-induced protein 8 && PF02309:AUX/IAA family	-
TraesCS1A03G0201700	TraesCS1A03G0201700	Chr1A	68578653	68581512	+	2412	-	TraesCS1A01G083000 && Q6AT90.1 RecName: Full=Transcription factor APG; AltName: Full=Basic helix-loop-helix protein 106; Short=OsbHLH106; AltName: Full=Protein ANTAGONIST OF PGL1; AltName: Full=bHLH transcription factor bHLH106 && PF00010:Helix-loop-helix DNA-binding domain	HLH
TraesCS1A03G0202100	TraesCS1A03G0202100	Chr1A	69295927	69298455	+	2280	-	- && Q8LPH6.1 RecName: Full=Transcription factor MYB86; AltName: Full=Myb homolog 4; Short=AtMyb4; AltName: Full=Myb-related protein 86; Short=AtMYB86 && PF00249:Myb-like DNA-binding domain	Myb_DNA-binding
TraesCS1A03G0202600	TraesCS1A03G0202600	Chr1A	69868498	69870673	+	1327	-	TraesCS1A01G083300 && - && -	-
TraesCS1A03G0202700	TraesCS1A03G0202700	Chr1A	70083942	70087986	+	1041	-	TraesCS1A01G083400 && Q28BZ1.1 RecName: Full=RNA-binding protein 8A; AltName: Full=RNA-binding motif protein 8A; AltName: Full=Ribonucleoprotein RBM8A && PF00076:RNA recognition motif. (a.k.a. RRM, RBD, or RNP domain)	RRM_1
TraesCS1A03G0202800	TraesCS1A03G0202800	Chr1A	70089871	70099286	-	1231	-	- && - && PF05641:Agenet domain	Agenet
TraesCS1A03G0203500	TraesCS1A03G0203500	Chr1A	70770959	70772620	-	1490	-	TraesCS1A01G083800 && Q75KH3.2 RecName: Full=Glucose and ribitol dehydrogenase homolog && PF13561:Enoyl-(Acyl carrier protein) reductase	-
TraesCS1A03G0204800	TraesCS1A03G0204800	Chr1A	71576713	71581198	-	1011	-	TraesCS1A01G084100 && - && PF00588:SpoU rRNA Methylase family	SpoU_methylase
TraesCS1A03G0204900	TraesCS1A03G0204900	Chr1A	71777438	71781943	-	2990	-	TraesCS1A01G084200 && Q9ZVT8.1 RecName: Full=Putative E3 ubiquitin-protein ligase RF4; AltName: Full=RING finger protein 4 && PF13920:Zinc finger, C3HC4 type (RING finger)	-
TraesCS1A03G0205300	TraesCS1A03G0205300	Chr1A	73076996	73086810	+	3419	-	TraesCS1A01G084500 && Q9MAA2.1 RecName: Full=Phosphoglycerate mutase-like protein AT74; Short=At-74 && PF00300:Histidine phosphatase superfamily (branch 1)	-
TraesCS1A03G0206000	TraesCS1A03G0206000	Chr1A	73441533	73441835	-	303	-	TraesCS1A01G084800 && - && -	-
TraesCS1A03G0206200	TraesCS1A03G0206200	Chr1A	73457378	73458244	-	867	-	TraesCS1A01G084900 && - && -	-
TraesCS1A03G0207200	TraesCS1A03G0207200	Chr1A	73823627	73824210	-	584	-	TraesCS1A01G085300 && - && -	-
TraesCS1A03G0207300	TraesCS1A03G0207300	Chr1A	73927355	73928015	-	661	-	TraesCS1A01G085400 && - && -	-
TraesCS1A03G0207500	TraesCS1A03G0207500	Chr1A	73937309	73940294	-	672	-	TraesCS1A01G085500 && - && PF00583:Acetyltransferase (GNAT) family	Acetyltransf_1
TraesCS1A03G0207600	TraesCS1A03G0207600	Chr1A	74067722	74073117	+	2418	-	TraesCS1A01G085600 && P52894.1 RecName: Full=Alanine aminotransferase 2; Short=ALAAT-2; AltName: Full=Glutamate pyruvate transaminase 2; Short=GPT; AltName: Full=Glutamic--alanine transaminase 2; AltName: Full=Glutamic--pyruvic transaminase 2 && PF00155:Aminotransferase class I and II	Aminotran_1_2
TraesCS1A03G0207900	TraesCS1A03G0207900	Chr1A	74162336	74163433	+	1098	-	TraesCS1A01G085800 && Q84TC2.1 RecName: Full=DIBOA-glucoside dioxygenase BX6; AltName: Full=2,4-dihydroxy-1,4-benzoxazin-3-one-glucoside dioxygenase; AltName: Full=2-oxoglutarate-dependent dioxygenase BX6; AltName: Full=Protein BENZOXAZINONE SYNTHESIS 6 && PF14226:non-haem dioxygenase in morphine synthesis N-terminal|PF03171:2OG-Fe(II) oxygenase superfamily	2OG-FeII_Oxy
TraesCS1A03G0208000	TraesCS1A03G0208000	Chr1A	74164388	74168053	-	1545	-	TraesCS1A01G085900 && Q9FJ30.1 RecName: Full=Putative F-box/LRR-repeat protein At5g41840 && PF08387:FBD	-
TraesCS1A03G0209800	TraesCS1A03G0209800	Chr1A	75149957	75153219	-	1801	-	TraesCS1A01G086100 && P08819.2 RecName: Full=Serine carboxypeptidase 2; AltName: Full=CPDW-II; Short=CP-WII; AltName: Full=Carboxypeptidase D; AltName: Full=Serine carboxypeptidase II; Contains: RecName: Full=Serine carboxypeptidase 2 chain A; AltName: Full=Serine carboxypeptidase II chain A; Contains: RecName: Full=Serine carboxypeptidase 2 chain B; AltName: Full=Serine carboxypeptidase II chain…	Peptidase_S10
TraesCS1A03G0209900	TraesCS1A03G0209900	Chr1A	75153323	75158393	-	2813	-	TraesCS1A01G086200 && - && -	-
TraesCS1A03G0210300	TraesCS1A03G0210300	Chr1A	75659872	75664946	+	2304	-	TraesCS1A01G086500 && Q75KK8.1 RecName: Full=Mitogen-activated protein kinase 14; Short=MAP kinase 14 && PF00069:Protein kinase domain	Pkinase
TraesCS1A03G0210400	TraesCS1A03G0210400	Chr1A	75666483	75671014	+	1746	-	- && O22892.2 RecName: Full=Uncharacterized protein At2g40430 && PF07767:Nop53 (60S ribosomal biogenesis)	-
TraesCS1A03G0210500	TraesCS1A03G0210500	Chr1A	75673207	75673443	-	237	-	TraesCS1A01G086700 && - && -	-
TraesCS1A03G0210600	TraesCS1A03G0210600	Chr1A	75677275	75686650	-	1945	-	- && O24467.1 RecName: Full=LEC14B homolog && PF00400:WD domain, G-beta repeat	WD40
TraesCS1A03G0210700	TraesCS1A03G0210700	Chr1A	75686876	75694422	+	2297	-	TraesCS1A01G086900 && Q09758.4 RecName: Full=Putative membrane-bound O-acyltransferase C24H6.01c && PF03062:MBOAT, membrane-bound O-acyltransferase family	MBOAT
TraesCS1A03G0211100	TraesCS1A03G0211100	Chr1A	75715846	75719956	-	1338	-	TraesCS1A01G087100 && - && PF12056:Protein of unknown function (DUF3537)	-
TraesCS1A03G0213300	TraesCS1A03G0213300	Chr1A	78073315	78080169	-	2715	-	TraesCS1A01G087900 && F4J9M5.1 RecName: Full=Probable ATP-dependent DNA helicase CHR12; AltName: Full=Protein CHROMATIN REMODELING 12; Short=AtCHR12; AltName: Full=Protein MINUSCULE 1 && PF00271:Helicase conserved C-terminal domain|PF00176:SNF2 family N-terminal domain	SNF2_N
TraesCS1A03G0213700	TraesCS1A03G0213700	Chr1A	78378782	78387904	+	3575	-	TraesCS1A01G088000 && Q60EX6.1 RecName: Full=Serine/threonine-protein phosphatase BSL1 homolog; AltName: Full=BSU1-like protein 1 homolog && PF00149:Calcineurin-like phosphoesterase|PF13854:Kelch motif	Metallophos
TraesCS1A03G0214000	TraesCS1A03G0214000	Chr1A	78840965	78847277	-	2012	-	TraesCS1A01G088100 && Q7XI08.1 RecName: Full=Probable E3 ubiquitin-protein ligase XBOS34; AltName: Full=Ankyrin repeat domain and RING finger-containing protein XBOS34; AltName: Full=XB3 protein homolog 4 && PF13920:Zinc finger, C3HC4 type (RING finger)|PF13637:Ankyrin repeats (many copies)	-
TraesCS1A03G0214200	TraesCS1A03G0214200	Chr1A	78850329	78856444	-	2735	-	TraesCS1A01G088200 && Q8W4M7.1 RecName: Full=DNA repair helicase XPD; AltName: Full=ERCC2 homolog; AltName: Full=RAD3 homolog; AltName: Full=UV hypersensitive protein 6; Short=AtUVH6; AltName: Full=XPD homolog; Short=AtXPD && PF06777:Helical and beta-bridge domain|PF13307:Helicase C-terminal domain|PF06733:DEAD_2	-
TraesCS1A03G0214400	TraesCS1A03G0214400	Chr1A	78892143	78893944	-	1675	-	TraesCS1A01G088300 && Q8LMI4.1 RecName: Full=Tryptamine hydroxycinnamoyltransferase 2; Short=OsTHT2 && PF02458:Transferase family	-
TraesCS1A03G0214500	TraesCS1A03G0214500	Chr1A	79082756	79084629	+	1747	-	TraesCS1A01G088400 && Q8LMI4.1 RecName: Full=Tryptamine hydroxycinnamoyltransferase 2; Short=OsTHT2 && PF02458:Transferase family	-
TraesCS1A03G0215400	TraesCS1A03G0215400	Chr1A	79455870	79460020	+	1551	-	TraesCS1A01G088900 && - && -	-
TraesCS1A03G0216600	TraesCS1A03G0216600	Chr1A	80668421	80676704	+	3720	-	TraesCS1A01G089100 && - && PF00855:PWWP domain	PWWP
TraesCS1A03G0217700	TraesCS1A03G0217700	Chr1A	81448340	81449266	+	927	-	TraesCS1A01G089600 && Q9FR99.1 RecName: Full=1-aminocyclopropane-1-carboxylate oxidase; Short=ACC oxidase; AltName: Full=Ethylene-forming enzyme; Short=EFE && PF14226:non-haem dioxygenase in morphine synthesis N-terminal|PF03171:2OG-Fe(II) oxygenase superfamily	2OG-FeII_Oxy
TraesCS1A03G0218100	TraesCS1A03G0218100	Chr1A	82021035	82027063	-	2723	-	TraesCS1A01G089900 && Q94AH6.1 RecName: Full=Cullin-1 && PF10557:Cullin protein neddylation domain|PF00888:Cullin family	Cullin
TraesCS1A03G0218200	TraesCS1A03G0218200	Chr1A	82029929	82037633	-	3361	-	TraesCS1A01G090000 && Q94AH6.1 RecName: Full=Cullin-1 && PF00888:Cullin family|PF10557:Cullin protein neddylation domain	Cullin
TraesCS1A03G0218400	TraesCS1A03G0218400	Chr1A	82519266	82525065	+	2010	-	TraesCS1A01G090100 && Q9FEE2.1 RecName: Full=Probable serine/threonine-protein phosphatase 2A regulatory subunit B'' subunit TON2; AltName: Full=Protein EMBRYO DEFFECTIVE 40; AltName: Full=Protein GORDO; AltName: Full=Protein TONNEAU 2 && PF13499:EF-hand domain pair	-
TraesCS1A03G0218600	TraesCS1A03G0218600	Chr1A	82625870	82638038	+	2312	-	- && Q8VY89.1 RecName: Full=Anaphase-promoting complex subunit 7; AltName: Full=Cyclosome subunit 7 && PF14559:Tetratricopeptide repeat	-
TraesCS1A03G0219300	TraesCS1A03G0219300	Chr1A	83009590	83013376	-	1248	-	TraesCS1A01G090600 && Q9Z2Y8.1 RecName: Full=Proline synthase co-transcribed bacterial homolog protein && PF01168:Alanine racemase, N-terminal domain	Ala_racemase_N
TraesCS1A03G0220500	TraesCS1A03G0220500	Chr1A	84434658	84436588	-	528	-	TraesCS1A01G091000 && - && -	-
TraesCS1A03G0220900	TraesCS1A03G0220900	Chr1A	84821498	84832163	+	3803	-	TraesCS1A01G091100 && Q7G8Y3.2 RecName: Full=Probable chromatin-remodeling complex ATPase chain; AltName: Full=ISW2-like; AltName: Full=Sucrose nonfermenting protein 2 homolog && PF00176:SNF2 family N-terminal domain|PF09111:SLIDE|PF09110:HAND|PF00271:Helicase conserved C-terminal domain	SNF2_N
TraesCS1A03G0221000	TraesCS1A03G0221000	Chr1A	84835055	84839300	-	2318	-	TraesCS1A01G091200 && Q0DKP4.1 RecName: Full=Double-stranded RNA-binding protein 2; AltName: Full=dsRNA-binding protein 2; AltName: Full=dsRNA-binding protein 3; Short=OsDRB3 && PF00035:Double-stranded RNA binding motif	-
TraesCS1A03G0221400	TraesCS1A03G0221400	Chr1A	85250241	85255501	-	2175	-	TraesCS1A01G091300 && Q0DKP3.2 RecName: Full=Transport inhibitor response 1-like protein Os05g0150500; Short=TIR1-like protein && PF18791:Transport inhibitor response 1 protein domain|PF18511:F-box	-
TraesCS1A03G0223500	TraesCS1A03G0223500	Chr1A	87090563	87091887	-	1064	-	TraesCS1A01G092200 && P28493.1 RecName: Full=Pathogenesis-related protein 5; Short=PR-5; Flags: Precursor && PF00314:Thaumatin family	Thaumatin
TraesCS1A03G0224100	TraesCS1A03G0224100	Chr1A	87324254	87327161	+	1573	-	TraesCS1A01G092700 && Q9LHH7.1 RecName: Full=Bifunctional protein FolD 2; AltName: Full=Tetrahydrofolate dehydrogenase/cyclohydrolase 2; Includes: RecName: Full=Methylenetetrahydrofolate dehydrogenase; Includes: RecName: Full=Methenyltetrahydrofolate cyclohydrolase && PF02882:Tetrahydrofolate dehydrogenase/cyclohydrolase, NAD(P)-binding domain|PF00763:Tetrahydrofolate dehydrogenase/cyclohydrolase…	-
TraesCS1A03G0224700	TraesCS1A03G0224700	Chr1A	87632892	87635309	-	1197	-	TraesCS1A01G092900 && P49398.3 RecName: Full=40S ribosomal protein S4; AltName: Full=SCAR protein SS620 && PF00900:Ribosomal family S4e|PF16121:40S ribosomal protein S4 C-terminus|PF08071:RS4NT (NUC023) domain|PF00467:KOW motif|PF01479:S4 domain	Ribosomal_S4e
TraesCS1A03G0224900	TraesCS1A03G0224900	Chr1A	88110037	88110935	+	899	-	TraesCS1A01G093000 && O82245.1 RecName: Full=Translocator protein homolog; Short=AtTSPO && PF03073:TspO/MBR family	-
TraesCS1A03G0225800	TraesCS1A03G0225800	Chr1A	88519994	88524973	+	2270	-	- && Q876J3.1 RecName: Full=Glucan 1,3-beta-glucosidase; AltName: Full=Exo-1,3-beta-glucanase; Flags: Precursor && PF00150:Cellulase (glycosyl hydrolase family 5)	-
TraesCS1A03G0226000	TraesCS1A03G0226000	Chr1A	88843609	88850062	+	420	-	- && - && -	-
TraesCS1A03G0227100	TraesCS1A03G0227100	Chr1A	88920867	88923136	-	1451	-	TraesCS1A01G093800 && A2Y0H2.1 RecName: Full=REF/SRPP-like protein OsI_017815 && PF05755:Rubber elongation factor protein (REF)	-
TraesCS1A03G0227200	TraesCS1A03G0227200	Chr1A	88926189	88931307	-	4765	-	TraesCS1A01G093900 && O81283.1 RecName: Full=Translocase of chloroplast 159, chloroplastic; Short=AtToc159; AltName: Full=159 kDa chloroplast outer envelope protein; AltName: Full=Plastid protein import 2; AltName: Full=Translocase of chloroplast 160, chloroplastic; Short=AtToc160; AltName: Full=Translocase of chloroplast 86, chloroplastic; Short=AtToc86 && PF04548:AIG1 family|PF11886:Translocase…	-
TraesCS1A03G0227400	TraesCS1A03G0227400	Chr1A	89477470	89480380	+	2090	-	TraesCS1A01G094000 && Q9LFQ0.1 RecName: Full=Beta-glucuronosyltransferase GlcAT14B; AltName: Full=GT14 family glucuronic acid transferase 2; Short=AtGlcAT14B && PF02485:Core-2/I-Branching enzyme	-
TraesCS1A03G0228200	TraesCS1A03G0228200	Chr1A	90619118	90624991	+	2801	-	TraesCS1A01G094200 && B8AY58.1 RecName: Full=Villin-1 && PF00626:Gelsolin repeat	-
TraesCS1A03G0229600	TraesCS1A03G0229600	Chr1A	92373116	92377541	+	2199	-	TraesCS1A01G094700 && P61871.1 RecName: Full=Lipase; AltName: Full=Lipase II; AltName: Full=RNL; AltName: Full=Triacylglycerol lipase; Flags: Precursor >P61872.1 RecName: Full=Lipase; AltName: Full=RDL; AltName: Full=Triacylglycerol lipase; Short=ROL; Flags: Precursor && PF01764:Lipase (class 3)	Lipase_3
TraesCS1A03G0230000	TraesCS1A03G0230000	Chr1A	92428816	92430312	-	1497	-	TraesCS1A01G094900 && Q43210.1 RecName: Full=Phenylalanine ammonia-lyase && PF00221:Aromatic amino acid lyase	-
TraesCS1A03G0230500	TraesCS1A03G0230500	Chr1A	93024362	93033296	-	3376	-	TraesCS1A01G095000 && B9FMJ3.1 RecName: Full=Kinesin-like protein KIN-13A; AltName: Full=Protein SMALL AND ROUND SEED 3 && PF00225:Kinesin motor domain	Kinesin
TraesCS1A03G0230700	TraesCS1A03G0230700	Chr1A	93307535	93312698	+	1176	-	TraesCS1A01G095100 && - && -	-
TraesCS1A03G0230800	TraesCS1A03G0230800	Chr1A	93316464	93323298	+	2722	-	TraesCS1A01G095200 && Q9M350.2 RecName: Full=Gamma-tubulin complex component 4; Short=AtGCP4; Short=GCP-4 && PF17681:Gamma tubulin complex component N-terminal|PF04130:Gamma tubulin complex component C-terminal	-
TraesCS1A03G0231200	TraesCS1A03G0231200	Chr1A	93422537	93426854	+	1428	-	TraesCS1A01G095500 && Q9M9W3.1 RecName: Full=Serine/threonine-protein phosphatase PP1 isozyme 9 && PF16891:Serine-threonine protein phosphatase N-terminal domain|PF00149:Calcineurin-like phosphoesterase	Metallophos
TraesCS1A03G0231900	TraesCS1A03G0231900	Chr1A	93674401	93677713	-	2098	-	TraesCS1A01G095800 && Q6K669.1 RecName: Full=Leucine aminopeptidase 2, chloroplastic; AltName: Full=Leucyl aminopeptidase 2; Short=LAP 2; AltName: Full=Proline aminopeptidase 2; AltName: Full=Prolyl aminopeptidase 2; Flags: Precursor && PF02789:Cytosol aminopeptidase family, N-terminal domain|PF00883:Cytosol aminopeptidase family, catalytic domain	-
TraesCS1A03G0232100	TraesCS1A03G0232100	Chr1A	93762497	93765985	+	1082	-	TraesCS1A01G096000 && Q0DKM4.1 RecName: Full=U1 small nuclear ribonucleoprotein A; Short=U1 snRNP protein A >A2Y0J7.1 RecName: Full=U1 small nuclear ribonucleoprotein A; Short=U1 snRNP protein A && PF00076:RNA recognition motif. (a.k.a. RRM, RBD, or RNP domain)	RRM_1
TraesCS1A03G0232200	TraesCS1A03G0232200	Chr1A	93766299	93768749	-	749	-	TraesCS1A01G096100 && Q9LFA5.1 RecName: Full=Mediator of RNA polymerase II transcription subunit 28 && PF11594:Mediator complex subunit 28	-
TraesCS1A03G0232300	TraesCS1A03G0232300	Chr1A	93853752	93859290	-	2201	-	TraesCS1A01G096200 && O49809.2 RecName: Full=Glyoxysomal fatty acid beta-oxidation multifunctional protein MFP-a; Includes: RecName: Full=Enoyl-CoA hydratase/3-2-trans-enoyl-CoA isomerase/3-hydroxybutyryl-CoA epimerase; Includes: RecName: Full=3-hydroxyacyl-CoA dehydrogenase && PF00378:Enoyl-CoA hydratase/isomerase|PF02737:3-hydroxyacyl-CoA dehydrogenase, NAD binding domain|PF00725:3-hydroxyacyl-…	3HCDH_N
TraesCS1A03G0232800	TraesCS1A03G0232800	Chr1A	94819167	94822045	+	567	-	TraesCS1A01G096500 && P42791.2 RecName: Full=60S ribosomal protein L18-2 && PF17135:Ribosomal protein 60S L18 and 50S L18e	-
TraesCS1A03G0232900	TraesCS1A03G0232900	Chr1A	94824792	94829798	-	2861	-	TraesCS1A01G096600 && Q0DKM0.1 RecName: Full=Probable ethylene response sensor 2; Short=OsERS2; AltName: Full=Ethylene response factor 2 && PF01590:GAF domain|PF00512:His Kinase A (phospho-acceptor) domain|PF02518:Histidine kinase-, DNA gyrase B-, and HSP90-like ATPase	HATPase_c
TraesCS1A03G0233500	TraesCS1A03G0233500	Chr1A	95644216	95650012	-	1651	-	TraesCS1A01G097100 && - && PF05132:RNA polymerase III RPC4	-
TraesCS1A03G0233600	TraesCS1A03G0233600	Chr1A	95649755	95653503	+	1346	-	TraesCS1A01G097200 && Q9LIG6.1 RecName: Full=NifU-like protein 4, mitochondrial; Short=AtNfu-III; Short=AtNfu4; Flags: Precursor && PF08712:Scaffold protein Nfu/NifU N terminal|PF01106:NifU-like domain	-
TraesCS1A03G0233800	TraesCS1A03G0233800	Chr1A	95654064	95656056	-	480	-	TraesCS1A01G097300 && Q8LC59.2 RecName: Full=GATA transcription factor 23 && PF00320:GATA zinc finger	GATA
TraesCS1A03G0233900	TraesCS1A03G0233900	Chr1A	95937615	95942299	-	2525	-	TraesCS1A01G097400 && Q9SLX0.2 RecName: Full=Importin subunit alpha-1b && PF16186:Atypical Arm repeat|PF01749:Importin beta binding domain|PF00514:Armadillo/beta-catenin-like repeat	Arm
TraesCS1A03G0234400	TraesCS1A03G0234400	Chr1A	96344503	96349655	+	1697	-	TraesCS1A01G097500 && Q68CP4.2 RecName: Full=Heparan-alpha-glucosaminide N-acetyltransferase; AltName: Full=Transmembrane protein 76 && PF07786:Protein of unknown function (DUF1624)	-
TraesCS1A03G0234500	TraesCS1A03G0234500	Chr1A	96353045	96357324	+	1281	-	TraesCS1A01G097600 && - && -	-
TraesCS1A03G0235000	TraesCS1A03G0235000	Chr1A	96487668	96491806	-	1518	-	TraesCS1A01G097700 && Q75M08.2 RecName: Full=Protein disulfide isomerase-like 2-1; Short=OsPDIL2-1; AltName: Full=Protein disulfide isomerase-like 4-1; Short=OsPDIL4-1; Flags: Precursor && PF00085:Thioredoxin|PF07749:Endoplasmic reticulum protein ERp29, C-terminal domain	-
TraesCS1A03G0241000	TraesCS1A03G0241000	Chr1A	97419852	97422380	+	1621	-	TraesCS1A01G099000 && - && PF04117:Mpv17 / PMP22 family	Mpv17_PMP22
TraesCS1A03G0241400	TraesCS1A03G0241400	Chr1A	97548055	97552204	-	2943	-	TraesCS1A01G099100 && Q84S18.1 RecName: Full=Probable mixed-linked glucan synthase 8; AltName: Full=1,3;1,4-beta-D-glucan synthase 8; AltName: Full=Cellulose synthase-like protein F8; AltName: Full=OsCslF8 && PF03552:Cellulose synthase	-
TraesCS1A03G0241600	TraesCS1A03G0241600	Chr1A	98053366	98058818	+	1638	-	TraesCS1A01G099300 && Q9LZK5.1 RecName: Full=DnaJ protein ERDJ3B; AltName: Full=Chaperone protein dnaJ 19; Short=AtDjB19; Short=AtJ19; AltName: Full=Endoplasmic reticulum dnaJ domain-containing protein 3B; Short=AtERdj3B; AltName: Full=Protein SCJ1 homolog ERDJ3B; Flags: Precursor && PF01556:DnaJ C terminal domain|PF00226:DnaJ domain	DnaJ_C
TraesCS1A03G0242000	TraesCS1A03G0242000	Chr1A	98080983	98086389	-	2166	-	TraesCS1A01G099400 && O49068.1 RecName: Full=Tubulin gamma-2 chain; AltName: Full=Gamma-2-tubulin && PF00091:Tubulin/FtsZ family, GTPase domain|PF03953:Tubulin C-terminal domain	Tubulin
TraesCS1A03G0242100	TraesCS1A03G0242100	Chr1A	98087498	98093734	-	2279	-	TraesCS1A01G099500 && A8MS68.1 RecName: Full=Dihydrolipoyl dehydrogenase 1, chloroplastic; Short=ptLPD1; AltName: Full=Dihydrolipoamide dehydrogenase 1; AltName: Full=Protein LIPOAMIDE DEHYDROGENASE 1; AltName: Full=Pyruvate dehydrogenase complex E3 subunit 1; Short=E3-1; Short=PDC-E3 1; Flags: Precursor && PF02852:Pyridine nucleotide-disulphide oxidoreductase, dimerisation domain|PF07992:Pyridin…	Pyr_redox_2
TraesCS1A03G0243300	TraesCS1A03G0243300	Chr1A	98675882	98677600	+	1622	-	TraesCS1A01G099900 && - && -	-
TraesCS1A03G0243500	TraesCS1A03G0243500	Chr1A	98687323	98689396	+	1108	-	TraesCS1A01G100100 && Q9ZT66.1 RecName: Full=Endo-1,3;1,4-beta-D-glucanase; Flags: Precursor && PF01738:Dienelactone hydrolase family	-
TraesCS1A03G0243600	TraesCS1A03G0243600	Chr1A	98691058	98693041	+	1743	-	TraesCS1A01G100200 && - && -	-
TraesCS1A03G0244100	TraesCS1A03G0244100	Chr1A	98708070	98710879	+	2454	-	- && O81832.4 RecName: Full=G-type lectin S-receptor-like serine/threonine-protein kinase At4g27290; Flags: Precursor && PF00954:S-locus glycoprotein domain|PF07714:Protein tyrosine and serine/threonine kinase|PF08276:PAN-like domain|PF01453:D-mannose bin	Pkinase_Tyr
TraesCS1A03G0244400	TraesCS1A03G0244400	Chr1A	98718145	98727014	-	2283	-	- && O82261.2 RecName: Full=Protease Do-like 2, chloroplastic; Flags: Precursor && PF13180:PDZ domain|PF13365:Trypsin-like peptidase domain|PF17815:PDZ domain	-
TraesCS1A03G0244900	TraesCS1A03G0244900	Chr1A	99393929	99394908	-	255	-	TraesCS1A01G100800 && - && -	-
TraesCS1A03G0245600	TraesCS1A03G0245600	Chr1A	99872034	99876119	-	3383	-	- && Q41785.1 RecName: Full=Tubulin beta-8 chain; AltName: Full=Beta-8-tubulin && PF00091:Tubulin/FtsZ family, GTPase domain	Tubulin
TraesCS1A03G0246200	TraesCS1A03G0246200	Chr1A	100162013	100167783	-	2005	-	TraesCS1A01G101500 && - && -	-
TraesCS1A03G0247100	TraesCS1A03G0247100	Chr1A	100246188	100248311	+	596	-	TraesCS1A01G101900 && - && PF08293:Mitochondrial ribosomal subunit S27	-
TraesCS1A03G0247200	TraesCS1A03G0247200	Chr1A	100248974	100249240	-	267	-	TraesCS1A01G102000 && - && -	-
TraesCS1A03G0247700	TraesCS1A03G0247700	Chr1A	100467433	100472913	-	2002	-	TraesCS1A01G102300 && Q68KI4.2 RecName: Full=Sodium/hydrogen exchanger 1; AltName: Full=Na(+)/H(+) exchanger 1; Short=NHE-1 && PF00999:Sodium/hydrogen exchanger family	Na_H_Exchanger
TraesCS1A03G0248900	TraesCS1A03G0248900	Chr1A	101224204	101232478	+	1489	-	- && Q67W29.1 RecName: Full=Probable 4-hydroxy-tetrahydrodipicolinate reductase 1, chloroplastic; Short=HTPA reductase 1; Flags: Precursor && PF01113:Dihydrodipicolinate reductase, N-terminus|PF05173:Dihydrodipicolinate reductase, C-terminus	DapB_N
TraesCS1A03G0249000	TraesCS1A03G0249000	Chr1A	101236586	101240678	+	2173	-	TraesCS1A01G102600 && Q9SW96.1 RecName: Full=Asparagine--tRNA ligase, cytoplasmic 1; AltName: Full=Asparaginyl-tRNA synthetase 1; Short=AsnRS 1; AltName: Full=Protein EMBRYO DEFECTIVE 2755 && PF00152:tRNA synthetases class II (D, K and N)|PF01336:OB-fold nucleic acid binding domain	tRNA-synt_2
TraesCS1A03G0249100	TraesCS1A03G0249100	Chr1A	101240942	101241970	+	955	-	TraesCS1A01G102700 && P46420.2 RecName: Full=Glutathione S-transferase 4; AltName: Full=GST class-phi member 4; AltName: Full=GST-27; AltName: Full=GST-IV && PF00043:Glutathione S-transferase, C-terminal domain|PF02798:Glutathione S-transferase, N-terminal domain	GST_N
TraesCS1A03G0249300	TraesCS1A03G0249300	Chr1A	101293034	101294357	+	1231	-	TraesCS1A01G102800 && P46420.2 RecName: Full=Glutathione S-transferase 4; AltName: Full=GST class-phi member 4; AltName: Full=GST-27; AltName: Full=GST-IV && PF00043:Glutathione S-transferase, C-terminal domain|PF02798:Glutathione S-transferase, N-terminal domain	GST_N
TraesCS1A03G0249400	TraesCS1A03G0249400	Chr1A	101360190	101361430	+	960	-	TraesCS1A01G102900 && O65857.2 RecName: Full=Probable glutathione S-transferase GSTF1; AltName: Full=GST-I && PF02798:Glutathione S-transferase, N-terminal domain|PF00043:Glutathione S-transferase, C-terminal domain	GST_N
TraesCS1A03G0249500	TraesCS1A03G0249500	Chr1A	101369976	101371252	+	1083	-	TraesCS1A01G103000 && P46420.2 RecName: Full=Glutathione S-transferase 4; AltName: Full=GST class-phi member 4; AltName: Full=GST-27; AltName: Full=GST-IV && PF02798:Glutathione S-transferase, N-terminal domain|PF00043:Glutathione S-transferase, C-terminal domain	GST_N
TraesCS1A03G0252100	TraesCS1A03G0252100	Chr1A	101889561	101891384	+	1335	-	TraesCS1A01G104200 && Q42517.1 RecName: Full=Peroxidase N; AltName: Full=Neutral peroxidase; Flags: Precursor && PF00141:Peroxidase	-
TraesCS1A03G0253100	TraesCS1A03G0253100	Chr1A	102140873	102142426	-	1466	-	TraesCS1A01G104600 && - && -	-
TraesCS1A03G0253200	TraesCS1A03G0253200	Chr1A	102143217	102148425	-	2947	-	TraesCS1A01G104700 && F4I1S7.1 RecName: Full=Elongator complex protein 2; Short=AtELP2; AltName: Full=Elongator component 2; AltName: Full=Protein GREEN NPR1 SEEDLING ON SA MEDIUM 1 && -	-
TraesCS1A03G0255200	TraesCS1A03G0255200	Chr1A	103177381	103178256	-	876	-	TraesCS1A01G105400 && P0CG86.1 RecName: Full=Ubiquitin-40S ribosomal protein S27a; Contains: RecName: Full=Ubiquitin; Contains: RecName: Full=40S ribosomal protein S27a; Flags: Precursor && PF00240:Ubiquitin family|PF01599:Ribosomal protein S27a	ubiquitin
TraesCS1A03G0255300	TraesCS1A03G0255300	Chr1A	103219940	103224574	-	1541	-	TraesCS1A01G105500 && Q7SXR3.2 RecName: Full=Macrophage erythroblast attacher && PF10607:CTLH/CRA C-terminal to LisH motif domain	-
TraesCS1A03G0255900	TraesCS1A03G0255900	Chr1A	103605073	103608949	-	1992	-	TraesCS1A01G105600 && Q9SPB1.1 RecName: Full=Leghemoglobin reductase; AltName: Full=Ferric leghemoglobin reductase; Short=FLbR; Flags: Precursor && PF02852:Pyridine nucleotide-disulphide oxidoreductase, dimerisation domain|PF07992:Pyridine nucleotide-disulphide oxidoreductase	Pyr_redox_2
TraesCS1A03G0256300	TraesCS1A03G0256300	Chr1A	104198605	104204075	+	1731	-	TraesCS1A01G105800 && O80522.1 RecName: Full=GDSL esterase/lipase At1g09390; AltName: Full=Extracellular lipase At1g09390; Flags: Precursor && PF00657:GDSL-like Lipase/Acylhydrolase	Lipase_GDSL
TraesCS1A03G0256500	TraesCS1A03G0256500	Chr1A	104205651	104209880	+	1922	-	TraesCS1A01G105900 && Q9FXB6.1 RecName: Full=GDSL esterase/lipase LIP-4; AltName: Full=Extracellular lipase LIP-4; Flags: Precursor && PF00657:GDSL-like Lipase/Acylhydrolase	Lipase_GDSL
TraesCS1A03G0256600	TraesCS1A03G0256600	Chr1A	104210338	104214144	-	1610	-	TraesCS1A01G106000 && Q8LEK2.1 RecName: Full=Golgi apparatus membrane protein-like protein ECHIDNA && PF05832:Eukaryotic protein of unknown function (DUF846)	-
TraesCS1A03G0257200	TraesCS1A03G0257200	Chr1A	105147819	105161872	-	3731	-	- && Q8RWB8.1 RecName: Full=E3 ubiquitin-protein ligase UPL6; Short=Ubiquitin-protein ligase 6; AltName: Full=HECT-type E3 ubiquitin transferase UPL6 && PF00632:HECT-domain (ubiquitin-transferase)	HECT
TraesCS1A03G0257800	TraesCS1A03G0257800	Chr1A	106056354	106057208	-	855	-	TraesCS1A01G106400 && - && -	-
TraesCS1A03G0257900	TraesCS1A03G0257900	Chr1A	106059984	106064453	+	1592	-	TraesCS1A01G106500 && - && PF12617:Iron-Sulfur binding protein C terminal	-
TraesCS1A03G0258300	TraesCS1A03G0258300	Chr1A	106211882	106214127	+	1102	-	TraesCS1A01G106600 && - && PF00582:Universal stress protein family	Usp
TraesCS1A03G0258600	TraesCS1A03G0258600	Chr1A	106266891	106267757	-	867	-	TraesCS1A01G106700 && Q5G8Z3.1 RecName: Full=Protein EGG APPARATUS-1; AltName: Full=ZmEA1 && -	-
TraesCS1A03G0259500	TraesCS1A03G0259500	Chr1A	106770660	106783271	-	3325	-	TraesCS1A01G107300 && Q54I18.1 RecName: Full=Suppressor of Mek1; Short=SMEK && PF04802:Component of IIS longevity pathway SMK-1	-
TraesCS1A03G0259700	TraesCS1A03G0259700	Chr1A	107715852	107717235	-	1384	-	TraesCS1A01G107500 && Q8LEJ6.2 RecName: Full=Fasciclin-like arabinogalactan protein 11; Flags: Precursor && PF02469:Fasciclin domain	-
TraesCS1A03G0259800	TraesCS1A03G0259800	Chr1A	107733651	107736434	-	1614	-	TraesCS1A01G107600 && Q7XTV7.2 RecName: Full=Probable E3 ubiquitin-protein ligase HIP1; AltName: Full=HAL3-interacting protein 1; Short=OsHIP1; AltName: Full=RING-H2 finger HIP1 && PF13639:Ring finger domain	-
TraesCS1A03G0260200	TraesCS1A03G0260200	Chr1A	108048254	108059126	-	2390	-	- && O23247.1 RecName: Full=Arginine--tRNA ligase, chloroplastic/mitochondrial; AltName: Full=Arginyl-tRNA synthetase; Short=ArgRS; AltName: Full=Protein EMBRYO DEFECTIVE 1027; Flags: Precursor && PF05746:DALR anticodon binding domain|PF00750:tRNA synthet	-
TraesCS1A03G0260600	TraesCS1A03G0260600	Chr1A	108924050	108926579	+	1036	-	TraesCS1A01G107900 && Q6NQH4.1 RecName: Full=Transcription initiation factor TFIID subunit 13; AltName: Full=TBP-associated factor 13; Short=AtTAF13 && PF02269:Transcription initiation factor IID, 18kD subunit	-
TraesCS1A03G0260900	TraesCS1A03G0260900	Chr1A	108937791	108940325	-	2535	-	TraesCS1A01G108100 && Q9LX66.1 RecName: Full=Receptor-like protein kinase HERK 1; AltName: Full=Protein HERCULES RECEPTOR KINASE 1; Flags: Precursor && PF07714:Protein tyrosine and serine/threonine kinase|PF12819:Malectin-like domain	Pkinase_Tyr
TraesCS1A03G0261400	TraesCS1A03G0261400	Chr1A	109291427	109306830	+	2756	-	- && - && -	-
TraesCS1A03G0263600	TraesCS1A03G0263600	Chr1A	109899588	109904533	-	3044	-	TraesCS1A01G108900 && Q9LHF5.1 RecName: Full=VIN3-like protein 1; AltName: Full=Protein VERNALIZATION 5 && PF00041:Fibronectin type III domain|PF07227:PHD - plant homeodomain finger protein	fn3
TraesCS1A03G0264500	TraesCS1A03G0264500	Chr1A	110886837	110891379	+	1878	-	TraesCS1A01G109200 && Q9SG79.1 RecName: Full=Protein SAD1/UNC-84 domain protein 2; Short=AtSUN2 && PF07738:Sad1 / UNC-like C-terminal	-
TraesCS1A03G0264600	TraesCS1A03G0264600	Chr1A	110892676	110897325	-	1624	-	TraesCS1A01G109300 && Q8VYR5.1 RecName: Full=Pentatricopeptide repeat-containing protein At4g35850, mitochondrial; Flags: Precursor && PF17177:Pentacotripeptide-repeat region of PRORP	-
TraesCS1A03G0264900	TraesCS1A03G0264900	Chr1A	110968722	110973678	+	2795	-	TraesCS1A01G109500 && Q5C9Z4.1 RecName: Full=Nucleolar MIF4G domain-containing protein 1; AltName: Full=SGD1 homolog && PF02854:MIF4G domain|PF02847:MA3 domain	-
TraesCS1A03G0266400	TraesCS1A03G0266400	Chr1A	111623683	111624466	-	204	-	TraesCS1A01G110100 && Q8LGI2.2 RecName: Full=Probable mitochondrial saccharopine dehydrogenase-like oxidoreductase At5g39410; Short=SDH && -	-
TraesCS1A03G0266600	TraesCS1A03G0266600	Chr1A	111768274	111773094	+	1195	-	TraesCS1A01G110200 && Q75IR6.1 RecName: Full=PHD finger protein ALFIN-LIKE 1 >A2Y0Q2.1 RecName: Full=PHD finger protein ALFIN-LIKE 1 && PF00628:PHD-finger|PF12165:Alfin	PHD
TraesCS1A03G0266700	TraesCS1A03G0266700	Chr1A	112176452	112180133	-	1314	-	- && Q96329.1 RecName: Full=Acyl-coenzyme A oxidase 4, peroxisomal; Short=AOX 4; AltName: Full=G6p; AltName: Full=Short-chain acyl-CoA oxidase; Short=AtCX4; Short=AtG6; Short=SAOX && PF02771:Acyl-CoA dehydrogenase, N-terminal domain|PF02770:Acyl-CoA dehyd	-
TraesCS1A03G0267900	TraesCS1A03G0267900	Chr1A	113327458	113337604	+	2322	-	TraesCS1A01G110900 && Q9MB58.1 RecName: Full=6-phosphofructo-2-kinase/fructose-2,6-bisphosphatase; Short=6PF-2-K/Fru-2,6-P2ase; Short=AtF2KP; Short=PFK/FBPase; Includes: RecName: Full=6-phosphofructo-2-kinase; Includes: RecName: Full=Fructose-2,6-bisphosphatase && PF01591:6-phosphofructo-2-kinase|PF00300:Histidine phosphatase superfamily (branch 1)	-
TraesCS1A03G0268100	TraesCS1A03G0268100	Chr1A	113355488	113358642	-	1614	-	TraesCS1A01G111000 && Q6L8F9.1 RecName: Full=Zinc transporter 6; AltName: Full=ZRT/IRT-like protein 6; Short=OsZIP6; Flags: Precursor && PF02535:ZIP Zinc transporter	-
TraesCS1A03G0268200	TraesCS1A03G0268200	Chr1A	113727843	113731815	+	2031	-	TraesCS1A01G111100 && Q8H104.1 RecName: Full=Aspartate--tRNA ligase 1, cytoplasmic; AltName: Full=Aspartyl-tRNA synthetase; Short=AspRS && PF00152:tRNA synthetases class II (D, K and N)	tRNA-synt_2
TraesCS1A03G0271100	TraesCS1A03G0271100	Chr1A	115116906	115117716	+	811	-	TraesCS1A01G111500 && - && PF14009:Domain of unknown function (DUF4228)	-
TraesCS1A03G0271200	TraesCS1A03G0271200	Chr1A	115124148	115131178	+	1196	-	- && - && PF10181:GPI-GlcNAc transferase complex, PIG-H component	-
TraesCS1A03G0271400	TraesCS1A03G0271400	Chr1A	115439743	115441120	-	1378	-	TraesCS1A01G111800 && - && -	-
TraesCS1A03G0271800	TraesCS1A03G0271800	Chr1A	115725217	115728523	-	1438	-	TraesCS1A01G111900 && - && PF13419:Haloacid dehalogenase-like hydrolase	-
TraesCS1A03G0272100	TraesCS1A03G0272100	Chr1A	116035107	116042322	+	1287	-	- && - && -	-
TraesCS1A03G0272200	TraesCS1A03G0272200	Chr1A	116042215	116045655	-	2047	-	TraesCS1A01G112100 && Q8RXL8.1 RecName: Full=Uncharacterized membrane protein At1g06890 && PF03151:Triose-phosphate Transporter family	-
TraesCS1A03G0272800	TraesCS1A03G0272800	Chr1A	116061387	116064377	-	2109	-	TraesCS1A01G112200 && F4KEW8.1 RecName: Full=Protein NETWORKED 4A && PF07765:KIP1-like protein	-
TraesCS1A03G0273000	TraesCS1A03G0273000	Chr1A	116251969	116254686	-	858	-	TraesCS1A01G112400 && Q0DKF1.1 RecName: Full=Thioredoxin H4-2; Short=OsTrxh4-2; AltName: Full=OsTrx18 && PF00085:Thioredoxin	-
TraesCS1A03G0273100	TraesCS1A03G0273100	Chr1A	116732177	116734257	+	1096	-	TraesCS1A01G112500 && Q0DKF0.1 RecName: Full=60S ribosomal protein L10-2; AltName: Full=Protein QM1; AltName: Full=Putative tumor suppressor SG12 >A2Y0T4.2 RecName: Full=60S ribosomal protein L10-2; AltName: Full=Protein QM1; AltName: Full=Putative tumor suppressor SG12 && PF00252:Ribosomal protein L16p/L10e	-
TraesCS1A03G0273200	TraesCS1A03G0273200	Chr1A	116735523	116739798	+	1742	-	TraesCS1A01G112600 && Q96EX2.2 RecName: Full=RING finger and transmembrane domain-containing protein 2; AltName: Full=Transmembrane protein 118 && PF13920:Zinc finger, C3HC4 type (RING finger)	-
TraesCS1A03G0273400	TraesCS1A03G0273400	Chr1A	117542407	117548052	+	1824	-	TraesCS1A01G112700 && Q0WPK3.1 RecName: Full=Autophagy-related protein 18d; Short=AtATG18d && -	-
TraesCS1A03G0273500	TraesCS1A03G0273500	Chr1A	117549144	117552831	-	774	-	TraesCS1A01G112800 && Q38859.1 RecName: Full=DNA-directed RNA polymerases II, IV and V subunit 11; AltName: Full=DNA-directed RNA polymerase II 13.6 kDa polypeptide; AltName: Full=DNA-directed RNA polymerase II subunit J; AltName: Full=DNA-directed RNA polymerase II subunit RPB11; Short=RNA polymerase II subunit B11 && PF13656:RNA polymerase Rpb3/Rpb11 dimerisation domain	-
TraesCS1A03G0276000	TraesCS1A03G0276000	Chr1A	118122456	118123215	+	672	-	TraesCS1A01G113100 && O82337.1 RecName: Full=Arabinogalactan peptide 16; Short=AG-peptide 16; Flags: Precursor && -	-
TraesCS1A03G0276200	TraesCS1A03G0276200	Chr1A	118157961	118161167	+	1693	-	TraesCS1A01G113300 && Q9SD81.1 RecName: Full=Glycerophosphodiester phosphodiesterase GDPD6; AltName: Full=Glycerophosphodiester phosphodiesterase 6; Short=ATGDPD6; Flags: Precursor && PF03009:Glycerophosphoryl diester phosphodiesterase family	-
TraesCS1A03G0277400	TraesCS1A03G0277400	Chr1A	119367391	119371407	-	2132	-	TraesCS1A01G113700 && - && PF07223:UBA-like domain (DUF1421)	-
TraesCS1A03G0277600	TraesCS1A03G0277600	Chr1A	119413930	119418075	+	3764	-	TraesCS1A01G113800 && C0LGF5.2 RecName: Full=Probable LRR receptor-like serine/threonine-protein kinase At1g34110; Flags: Precursor && PF00069:Protein kinase domain|PF08263:Leucine rich repeat N-terminal domain|PF13855:Leucine rich repeat	Pkinase
TraesCS1A03G0278500	TraesCS1A03G0278500	Chr1A	120073332	120078793	-	1777	-	TraesCS1A01G114000 && - && PF02485:Core-2/I-Branching enzyme	-
TraesCS1A03G0279700	TraesCS1A03G0279700	Chr1A	120669308	120674826	+	2420	-	TraesCS1A01G114300 && - && -	-
TraesCS1A03G0279800	TraesCS1A03G0279800	Chr1A	120722827	120724720	-	915	-	TraesCS1A01G114400 && A2ZVY5.1 RecName: Full=Zinc finger CCCH domain-containing protein 9; Short=OsC3H9 && PF00642:Zinc finger C-x8-C-x5-C-x3-H type (and similar)	zf-CCCH
TraesCS1A03G0280200	TraesCS1A03G0280200	Chr1A	120971344	120977697	+	2827	-	TraesCS1A01G114600 && F4JXF9.1 RecName: Full=DNA-directed RNA polymerase III subunit 1; AltName: Full=DNA-directed RNA polymerase III subunit RPC1; Short=DNA polymerase I subunit C1; AltName: Full=Nuclear RNA polymerase C1 && PF04998:RNA polymerase Rpb1, domain 5|PF05000:RNA polymerase Rpb1, domain 4	-
TraesCS1A03G0280800	TraesCS1A03G0280800	Chr1A	121309351	121312743	-	1618	-	TraesCS1A01G115000 && Q2VZE7.1 RecName: Full=Protein ApaG && PF04379:ApaG domain	-
TraesCS1A03G0280900	TraesCS1A03G0280900	Chr1A	121652878	121656394	+	1655	-	TraesCS1A01G115100 && Q6Z9U7.1 RecName: Full=mRNA cap guanine-N7 methyltransferase 1; AltName: Full=mRNA (guanine-N(7)-)-methyltransferase 1; AltName: Full=mRNA cap methyltransferase 1 && PF03291:mRNA capping enzyme	-
TraesCS1A03G0282000	TraesCS1A03G0282000	Chr1A	121896841	121897933	+	967	-	TraesCS1A01G115400 && - && PF06232:Embryo-specific protein 3, (ATS3)	-
TraesCS1A03G0282800	TraesCS1A03G0282800	Chr1A	122158999	122167844	+	2111	-	TraesCS1A01G115500 && Q9SUV1.1 RecName: Full=Adenine nucleotide transporter BT1, chloroplastic/mitochondrial; AltName: Full=Protein BRITTLE 1 homolog; Short=AtBT1; AltName: Full=Protein EMBRYO DEFECTIVE 104; AltName: Full=Protein EMBRYO DEFECTIVE 42; AltName: Full=Protein SODIUM HYPERSENSITIVE 1; Flags: Precursor && PF00153:Mitochondrial carrier protein	Mito_carr
TraesCS1A03G0283100	TraesCS1A03G0283100	Chr1A	122518645	122520302	+	1138	-	- && - && PF00903:Glyoxalase/Bleomycin resistance protein/Dioxygenase superfamily	Glyoxalase
TraesCS1A03G0283800	TraesCS1A03G0283800	Chr1A	123278215	123278968	-	582	-	TraesCS1A01G115900 && P43400.1 RecName: Full=Metallothionein-like protein 1; Short=MT-1 && -	-
TraesCS1A03G0284000	TraesCS1A03G0284000	Chr1A	123282319	123286840	-	2178	-	TraesCS1A01G116000 && Q2QZ37.1 RecName: Full=Probable GTP-binding protein OBGM, mitochondrial; Flags: Precursor && PF01926:50S ribosome-binding GTPase|PF01018:GTP1/OBG	-
TraesCS1A03G0284800	TraesCS1A03G0284800	Chr1A	123888413	123894622	-	4143	-	- && Q6AT26.1 RecName: Full=Probable cellulose synthase A catalytic subunit 1 [UDP-forming]; AltName: Full=OsCesA1 >A2Y0X2.1 RecName: Full=Probable cellulose synthase A catalytic subunit 1 [UDP-forming]; AltName: Full=OsCesA1 && PF14569:Zinc-binding RING-	-
TraesCS1A03G0285300	TraesCS1A03G0285300	Chr1A	124028353	124029771	-	294	-	TraesCS1A01G116300 && - && -	-
TraesCS1A03G0286100	TraesCS1A03G0286100	Chr1A	125689833	125693306	-	1132	-	TraesCS1A01G116500 && - && PF05176:ATP10 protein	-
TraesCS1A03G0286200	TraesCS1A03G0286200	Chr1A	125693516	125695536	+	243	-	TraesCS1A01G116600 && - && -	-
TraesCS1A03G0286300	TraesCS1A03G0286300	Chr1A	126150506	126151018	+	393	-	TraesCS1A01G116700 && Q39096.1 RecName: Full=Protein EARLY RESPONSIVE TO DEHYDRATION 15; AltName: Full=PAM2-containing protein CID1; AltName: Full=Polyadenylate-binding protein-interacting protein 1; Short=PABP-interacting protein 1; Short=Poly(A)-binding protein-interacting protein 1; AltName: Full=Protein CTC-INTERACTING DOMAIN 1; AltName: Full=Protein LIGHT STRESS-REGULATED 1 && -	-
TraesCS1A03G0286500	TraesCS1A03G0286500	Chr1A	126153041	126153637	-	495	-	TraesCS1A01G116800 && - && -	-
TraesCS1A03G0286700	TraesCS1A03G0286700	Chr1A	126320043	126320941	-	899	-	TraesCS1A01G116900 && - && -	-
TraesCS1A03G0286800	TraesCS1A03G0286800	Chr1A	126328988	126329371	-	384	-	TraesCS1A01G117000 && - && -	-
TraesCS1A03G0287600	TraesCS1A03G0287600	Chr1A	126922628	126923425	-	798	-	TraesCS1A01G117400 && - && -	-
TraesCS1A03G0288300	TraesCS1A03G0288300	Chr1A	127244252	127246286	-	1916	-	TraesCS1A01G117700 && Q9ZQ94.1 RecName: Full=UDP-glycosyltransferase 73C5; AltName: Full=Cytokinin-O-glucosyltransferase 3; AltName: Full=Deoxynivalenol-glucosyl-transferase 1; AltName: Full=Zeatin O-glucosyltransferase 3; Short=AtZOG3 && PF00201:UDP-glucoronosyl and UDP-glucosyl transferase	UDPGT
TraesCS1A03G0290100	TraesCS1A03G0290100	Chr1A	128978090	128979846	-	165	-	TraesCS1A01G118200 && - && -	-
TraesCS1A03G0290200	TraesCS1A03G0290200	Chr1A	128981045	128983408	-	1700	-	- && Q93YV6.1 RecName: Full=Serine/threonine protein phosphatase 2A 57 kDa regulatory subunit B' iota isoform; Short=AtB' iota; Short=PP2A, B' subunit, iota isoform && PF01603:Protein phosphatase 2A regulatory B subunit (B56 family)	-
TraesCS1A03G0290300	TraesCS1A03G0290300	Chr1A	129198000	129200646	-	1405	-	TraesCS1A01G118400 && Q6AT10.1 RecName: Full=Auxin-responsive protein IAA15; AltName: Full=Indoleacetic acid-induced protein 15 && PF02309:AUX/IAA family	-
TraesCS1A03G0290900	TraesCS1A03G0290900	Chr1A	129473744	129477449	+	1754	-	TraesCS1A01G118700 && Q80SY5.1 RecName: Full=Pre-mRNA-splicing factor 38B && PF03371:PRP38 family	PRP38
TraesCS1A03G0291600	TraesCS1A03G0291600	Chr1A	129878358	129882673	+	2184	-	TraesCS1A01G118800 && Q9LN71.1 RecName: Full=E3 ubiquitin-protein ligase At1g12760; AltName: Full=RING finger protein At1g12760 && PF13639:Ring finger domain	-
TraesCS1A03G0292200	TraesCS1A03G0292200	Chr1A	130752740	130752997	+	258	-	TraesCS1A01G119000 && - && -	-
TraesCS1A03G0292800	TraesCS1A03G0292800	Chr1A	131126072	131127472	-	1302	-	TraesCS1A01G119100 && Q0DKA5.1 RecName: Full=Acyl transferase 7; Short=OsAT7 && PF02458:Transferase family	-
TraesCS1A03G0293900	TraesCS1A03G0293900	Chr1A	133021356	133025215	-	1573	-	TraesCS1A01G119500 && - && -	-
TraesCS1A03G0294200	TraesCS1A03G0294200	Chr1A	133628628	133630242	-	1448	-	TraesCS1A01G119600 && Q9T0K5.1 RecName: Full=Leucine-rich repeat extensin-like protein 3; Short=AtLRX3; Short=LRR/EXTENSIN3; AltName: Full=Cell wall hydroxyproline-rich glycoprotein; Flags: Precursor && PF13855:Leucine rich repeat	-
TraesCS1A03G0294600	TraesCS1A03G0294600	Chr1A	134069462	134077502	-	2475	-	TraesCS1A01G119700 && - && -	-
TraesCS1A03G0294700	TraesCS1A03G0294700	Chr1A	134238700	134240653	-	1560	-	TraesCS1A01G119800 && - && PF04570:zinc-finger of the FCS-type, C2-C2	-
TraesCS1A03G0294900	TraesCS1A03G0294900	Chr1A	134517891	134519659	-	800	-	TraesCS1A01G120000 && - && -	-
TraesCS1A03G0295000	TraesCS1A03G0295000	Chr1A	134583693	134588268	+	2556	-	TraesCS1A01G120100 && Q9S7C0.1 RecName: Full=Heat shock 70 kDa protein 14; AltName: Full=Heat shock protein 70-14; Short=AtHsp70-14; AltName: Full=Heat shock protein 91 && PF00012:Hsp70 protein	HSP70
TraesCS1A03G0295200	TraesCS1A03G0295200	Chr1A	134882542	134889785	+	3353	-	- && Q9S7C0.1 RecName: Full=Heat shock 70 kDa protein 14; AltName: Full=Heat shock protein 70-14; Short=AtHsp70-14; AltName: Full=Heat shock protein 91 && PF00012:Hsp70 protein	HSP70
TraesCS1A03G0295400	TraesCS1A03G0295400	Chr1A	134896303	134899245	-	985	-	TraesCS1A01G120400 && - && -	-
TraesCS1A03G0295500	TraesCS1A03G0295500	Chr1A	135223411	135224167	+	757	-	TraesCS1A01G120500 && - && -	-
TraesCS1A03G0296700	TraesCS1A03G0296700	Chr1A	135267293	135270297	-	933	-	- && Q8YAC7.1 RecName: Full=Bifunctional protein TilS/HprT; Includes: RecName: Full=tRNA(Ile)-lysidine synthase; AltName: Full=tRNA(Ile)-2-lysyl-cytidine synthase; AltName: Full=tRNA(Ile)-lysidine synthetase; Includes: RecName: Full=Hypoxanthine-guanine p	Pribosyltran
TraesCS1A03G0297300	TraesCS1A03G0297300	Chr1A	135508057	135514135	+	2426	-	- && Q65WY8.1 RecName: Full=FACT complex subunit SSRP1-B; AltName: Full=Facilitates chromatin transcription complex subunit SSRP1-B; AltName: Full=Recombination signal sequence recognition protein 1-B && PF03531:Structure-specific recognition protein (SSR	HMG_box
TraesCS1A03G0298500	TraesCS1A03G0298500	Chr1A	137033322	137039098	+	1274	-	TraesCS1A01G121300 && - && PF07889:Protein of unknown function (DUF1664)	-
TraesCS1A03G0298600	TraesCS1A03G0298600	Chr1A	137046437	137053801	-	1640	-	TraesCS1A01G121400 && - && PF12776:Myb/SANT-like DNA-binding domain	-
TraesCS1A03G0299200	TraesCS1A03G0299200	Chr1A	137276294	137276728	-	435	-	- && Q8VWQ5.1 RecName: Full=Probable WRKY transcription factor 50; AltName: Full=WRKY DNA-binding protein 50 && PF03106:WRKY DNA -binding domain	WRKY
TraesCS1A03G0299700	TraesCS1A03G0299700	Chr1A	137600946	137615912	-	2304	-	- && Q9Y2H1.3 RecName: Full=Serine/threonine-protein kinase 38-like; AltName: Full=NDR2 protein kinase; AltName: Full=Nuclear Dbf2-related kinase 2 && PF00069:Protein kinase domain	Pkinase
TraesCS1A03G0300800	TraesCS1A03G0300800	Chr1A	139010606	139046495	+	4818	-	- && - && -	-
TraesCS1A03G0301200	TraesCS1A03G0301200	Chr1A	139315416	139318844	+	2134	-	TraesCS1A01G122200 && Q9LI74.1 RecName: Full=Protein CHUP1, chloroplastic; AltName: Full=Protein CHLOROPLAST UNUSUAL POSITIONING 1 && -	-
TraesCS1A03G0302700	TraesCS1A03G0302700	Chr1A	140307325	140310907	-	1982	-	TraesCS1A01G122500 && P43279.2 RecName: Full=NADP-dependent malic enzyme, chloroplastic; Short=NADP-ME; Flags: Precursor && PF00390:Malic enzyme, N-terminal domain|PF03949:Malic enzyme, NAD binding domain	Malic_M
TraesCS1A03G0303800	TraesCS1A03G0303800	Chr1A	141633964	141637192	+	1317	-	TraesCS1A01G122700 && Q7DLS1.2 RecName: Full=Proteasome subunit beta type-7-B; AltName: Full=20S proteasome beta subunit B-2; AltName: Full=Proteasome component FC; AltName: Full=Proteasome subunit beta type-2; Flags: Precursor && PF00227:Proteasome subunit	Proteasome
TraesCS1A03G0304000	TraesCS1A03G0304000	Chr1A	141712721	141766180	-	1392	-	- && Q1WM16.2 RecName: Full=Hexokinase-7; AltName: Full=Hexokinase-6 && PF03727:Hexokinase|PF00349:Hexokinase	-
TraesCS1A03G0304400	TraesCS1A03G0304400	Chr1A	143080142	143082346	+	1872	-	TraesCS1A01G122900 && - && PF13178:Protein of unknown function (DUF4005)	-
TraesCS1A03G0304700	TraesCS1A03G0304700	Chr1A	143550164	143554911	-	1194	-	TraesCS1A01G123000 && Q06397.2 RecName: Full=Derlin-1; AltName: Full=18 kDa cold-induced protein; AltName: Full=DER1-like protein 1; AltName: Full=OsDerlin 1-1 && PF04511:Der1-like family	-
TraesCS1A03G0304900	TraesCS1A03G0304900	Chr1A	144212309	144212998	+	690	-	TraesCS1A01G123100 && - && -	-
TraesCS1A03G0306700	TraesCS1A03G0306700	Chr1A	145910315	145919097	+	1407	-	TraesCS1A01G123600 && A7SXZ6.1 RecName: Full=Probable tRNA N6-adenosine threonylcarbamoyltransferase; AltName: Full=N6-L-threonylcarbamoyladenine synthase; Short=t(6)A synthase; AltName: Full=t(6)A37 threonylcarbamoyladenosine biosynthesis protein osgep; AltName: Full=tRNA threonylcarbamoyladenosine biosynthesis protein osgep && PF00814:tRNA N6-adenosine threonylcarbamoyltransferase	Peptidase_M22
TraesCS1A03G0307800	TraesCS1A03G0307800	Chr1A	147465879	147475977	-	2527	-	TraesCS1A01G123900 && Q852L0.1 RecName: Full=Casein kinase 1-like protein HD16; AltName: Full=Os03g0793500 protein; AltName: Full=Protein EARLY FLOWERING 1; AltName: Full=Protein HEADING DATE 16 && PF00069:Protein kinase domain	Pkinase
TraesCS1A03G0308100	TraesCS1A03G0308100	Chr1A	148082066	148082983	+	918	-	TraesCS1A01G124100 && Q9LIC6.1 RecName: Full=PRA1 family protein F3; Short=AtPRA1.F3; AltName: Full=Prenylated Rab acceptor 8 && PF03208:PRA1 family protein	-
TraesCS1A03G0308600	TraesCS1A03G0308600	Chr1A	148715635	148720332	-	1419	-	TraesCS1A01G124200 && Q9SZB9.2 RecName: Full=Peroxidase 47; Short=Atperox P47; AltName: Full=ATP32; Flags: Precursor && PF00141:Peroxidase	-
TraesCS1A03G0309000	TraesCS1A03G0309000	Chr1A	149029535	149035062	-	1457	-	TraesCS1A01G124400 && Q5TKD8.1 RecName: Full=Thioredoxin-like 2, chloroplastic; AltName: Full=Lilium-type thioredoxin 2; AltName: Full=OsTrx19; Flags: Precursor && PF00085:Thioredoxin	-
TraesCS1A03G0309100	TraesCS1A03G0309100	Chr1A	149041308	149042018	-	711	-	TraesCS1A01G124500 && - && PF05553:Cotton fibre expressed protein	-
TraesCS1A03G0309300	TraesCS1A03G0309300	Chr1A	149433023	149437029	-	1619	-	TraesCS1A01G124600 && Q9C5M0.1 RecName: Full=Mitochondrial dicarboxylate/tricarboxylate transporter DTC; AltName: Full=Dicarboxylate/tricarboxylate carrier && PF00153:Mitochondrial carrier protein	Mito_carr
TraesCS1A03G0310500	TraesCS1A03G0310500	Chr1A	150341806	150346187	+	2036	-	TraesCS1A01G125000 && Q39012.1 RecName: Full=Shaggy-related protein kinase iota; AltName: Full=ASK-iota && PF00069:Protein kinase domain	Pkinase
TraesCS1A03G0310800	TraesCS1A03G0310800	Chr1A	150681455	150683600	-	868	-	TraesCS1A01G125100 && Q0DK10.1 RecName: Full=60S ribosomal protein L11 >A2YDY2.2 RecName: Full=60S ribosomal protein L11 && PF00673:ribosomal L5P family C-terminus|PF00281:Ribosomal protein L5	-
TraesCS1A03G0311400	TraesCS1A03G0311400	Chr1A	151025571	151031302	+	1832	-	TraesCS1A01G125300 && Q9SLD2.2 RecName: Full=Diacylglycerol O-acyltransferase 1 && PF03062:MBOAT, membrane-bound O-acyltransferase family	MBOAT
TraesCS1A03G0311800	TraesCS1A03G0311800	Chr1A	151422345	151426114	-	2352	-	TraesCS1A01G125400 && Q058N0.1 RecName: Full=IQ domain-containing protein IQM5; AltName: Full=IQ motif-containing protein 5 && -	-
TraesCS1A03G0312000	TraesCS1A03G0312000	Chr1A	151579828	151583670	-	1161	-	- && Q6L8F7.1 RecName: Full=Zinc transporter 7; AltName: Full=ZRT/IRT-like protein 7; Short=OsZIP7; Flags: Precursor && PF02535:ZIP Zinc transporter	-
TraesCS1A03G0312100	TraesCS1A03G0312100	Chr1A	151930845	151940038	+	1131	-	TraesCS1A01G125600 && Q66GS2.1 RecName: Full=Probable beta-1,3-galactosyltransferase 12 && PF01762:Galactosyltransferase	Galactosyl_T
TraesCS1A03G0312400	TraesCS1A03G0312400	Chr1A	152071395	152072796	+	1264	-	TraesCS1A01G125700 && - && PF03168:Late embryogenesis abundant protein	-
TraesCS1A03G0312900	TraesCS1A03G0312900	Chr1A	152919101	152919895	+	795	-	TraesCS1A01G125900 && - && PF10604:Polyketide cyclase / dehydrase and lipid transport	-
TraesCS1A03G0313200	TraesCS1A03G0313200	Chr1A	152949128	152953561	+	1000	-	TraesCS1A01G126000 && O80438.1 RecName: Full=N-alpha-acetyltransferase MAK3; AltName: Full=N-acetyltransferase MAK3 homolog; Short=AtMAK3; AltName: Full=Protein PHOTOSYNTHESIS ALTERED MUTANT 21 && PF00583:Acetyltransferase (GNAT) family	Acetyltransf_1
TraesCS1A03G0313300	TraesCS1A03G0313300	Chr1A	152957701	152960671	-	1805	-	TraesCS1A01G126100 && Q9FXJ2.1 RecName: Full=GDSL esterase/lipase At1g28580; AltName: Full=Extracellular lipase At1g28580; Flags: Precursor && PF00657:GDSL-like Lipase/Acylhydrolase	Lipase_GDSL
TraesCS1A03G0313800	TraesCS1A03G0313800	Chr1A	153824889	153832299	+	3943	-	TraesCS1A01G126300 && Q93Y37.1 RecName: Full=Mannosyl-oligosaccharide 1,2-alpha-mannosidase MNS3 && PF01532:Glycosyl hydrolase family 47	-
TraesCS1A03G0316200	TraesCS1A03G0316200	Chr1A	155386432	155388198	+	673	-	- && Q9FGM1.1 RecName: Full=Abscisic acid receptor PYL8; AltName: Full=ABI1-binding protein 1; AltName: Full=PYR1-like protein 8; AltName: Full=Regulatory components of ABA receptor 3 && PF10604:Polyketide cyclase / dehydrase and lipid transport	-
TraesCS1A03G0316400	TraesCS1A03G0316400	Chr1A	156054880	156062203	+	1214	-	TraesCS1A01G127000 && Q3SZX8.1 RecName: Full=Coiled-coil domain-containing protein 25 && PF05670:NFACT protein RNA binding domain	-
TraesCS1A03G0317300	TraesCS1A03G0317300	Chr1A	156618765	156621640	+	1162	-	TraesCS1A01G127400 && Q84MB5.1 RecName: Full=Rhomboid-like protein 11, chloroplastic; Short=AtRBL11; Flags: Precursor && PF01694:Rhomboid family	Rhomboid
TraesCS1A03G0319000	TraesCS1A03G0319000	Chr1A	157731974	157736542	+	2178	-	- && Q9LV48.1 RecName: Full=Proline-rich receptor-like protein kinase PERK1; AltName: Full=Proline-rich extensin-like receptor kinase 1; Short=AtPERK1 && PF07714:Protein tyrosine and serine/threonine kinase	Pkinase_Tyr
TraesCS1A03G0319700	TraesCS1A03G0319700	Chr1A	157878498	157896434	-	1254	-	- && - && PF10184:Uncharacterized conserved protein (DUF2358)	-
TraesCS1A03G0320300	TraesCS1A03G0320300	Chr1A	159341170	159345869	-	1650	-	- && - && -	-
TraesCS1A03G0321300	TraesCS1A03G0321300	Chr1A	159855821	159861550	-	1852	-	- && Q42404.1 RecName: Full=U1 small nuclear ribonucleoprotein 70 kDa; Short=U1 snRNP 70 kDa; Short=U1-70K; Short=snRNP70 && PF00076:RNA recognition motif. (a.k.a. RRM, RBD, or RNP domain)|PF12220:U1 small nuclear ribonucleoprotein of 70kDa MW N terminal	RRM_1
TraesCS1A03G0322200	TraesCS1A03G0322200	Chr1A	161535874	161547515	+	1894	-	TraesCS1A01G128900 && Q8S3D1.2 RecName: Full=Transcription factor bHLH68; AltName: Full=Basic helix-loop-helix protein 68; Short=AtbHLH68; Short=bHLH 68; AltName: Full=Transcription factor EN 60; AltName: Full=bHLH transcription factor bHLH068 && -	-
TraesCS1A03G0323800	TraesCS1A03G0323800	Chr1A	165387032	165388938	-	863	-	TraesCS1A01G129100 && Q9XET4.1 RecName: Full=40S ribosomal protein S7 && PF01251:Ribosomal protein S7e	-
TraesCS1A03G0324000	TraesCS1A03G0324000	Chr1A	165397816	165402265	-	1567	-	TraesCS1A01G129200 && O95159.2 RecName: Full=Zinc finger protein-like 1; AltName: Full=Zinc finger protein MCG4 && -	-
TraesCS1A03G0324600	TraesCS1A03G0324600	Chr1A	167167863	167174927	-	2613	-	- && Q6F353.1 RecName: Full=DNA replication licensing factor MCM6; AltName: Full=Minichromosome maintenance protein 6; Short=OsMCM6 && PF00493:MCM P-loop domain|PF18263:MCM6 C-terminal winged-helix domain|PF14551:MCM N-terminal domain|PF17207:MCM OB domai	MCM
TraesCS1A03G0325400	TraesCS1A03G0325400	Chr1A	168320985	168327683	+	2048	-	- && Q8GY87.2 RecName: Full=Probable ubiquitin-conjugating enzyme E2 26; AltName: Full=E2 ubiquitin-conjugating enzyme 26; AltName: Full=Ubiquitin carrier protein 26 && PF00179:Ubiquitin-conjugating enzyme	UQ_con
TraesCS1A03G0326800	TraesCS1A03G0326800	Chr1A	169805298	169807177	-	977	-	TraesCS1A01G129800 && Q9LNT9.1 RecName: Full=SKP1-like protein 4; Short=AtSK4 && PF03931:Skp1 family, tetramerisation domain|PF01466:Skp1 family, dimerisation domain	Skp1
TraesCS1A03G0328800	TraesCS1A03G0328800	Chr1A	170544076	170545686	+	555	-	TraesCS1A01G130600 && Q67Z52.1 RecName: Full=Tubulin-folding cofactor B; Short=AtTFCB; AltName: Full=Protein EMBRYO DEFECTIVE 2804 && PF14560:Ubiquitin-like domain	-
TraesCS1A03G0329000	TraesCS1A03G0329000	Chr1A	170549387	170586033	-	7981	-	TraesCS1A01G130700 && F4HW04.1 RecName: Full=DNA polymerase epsilon catalytic subunit A; AltName: Full=DNA polymerase 2 a; Short=AtPOL2a; AltName: Full=DNA polymerase II subunit a; AltName: Full=Protein ABA OVERLY SENSITIVE a; AltName: Full=Protein EARLY IN SHORT DAYS 7; AltName: Full=Protein EMBRYO DEFECTIVE 142; AltName: Full=Protein EMBRYO DEFECTIVE 2284; AltName: Full=Protein EMBRYO DEFECTIVE…	DNA_pol_B_exo
TraesCS1A03G0329700	TraesCS1A03G0329700	Chr1A	171625990	171636355	+	2239	-	TraesCS1A01G130800 && Q5RC80.1 RecName: Full=RNA-binding protein 39; AltName: Full=RNA-binding motif protein 39 && PF15519:linker between RRM2 and RRM3 domains in RBM39 protein|PF00076:RNA recognition motif. (a.k.a. RRM, RBD, or RNP domain)	RRM_1
TraesCS1A03G0330800	TraesCS1A03G0330800	Chr1A	173436760	173453209	-	4520	-	- && - && -	-
TraesCS1A03G0331200	TraesCS1A03G0331200	Chr1A	174163552	174172196	+	1620	-	TraesCS1A01G131200 && Q9USU9.1 RecName: Full=Transcription initiation factor IIA large subunit; Short=TFIIA large subunit && PF03153:Transcription factor IIA, alpha/beta subunit	-
TraesCS1A03G0331900	TraesCS1A03G0331900	Chr1A	175920498	175938677	+	1777	-	TraesCS1A01G131300 && O81916.2 RecName: Full=Uncharacterized calcium-binding protein At1g02270 && PF03372:Endonuclease/Exonuclease/phosphatase family	Exo_endo_phos
TraesCS1A03G0332500	TraesCS1A03G0332500	Chr1A	177126018	177131776	-	1194	-	TraesCS1A01G131500 && Q40522.1 RecName: Full=Ras-related protein Rab11D && PF00071:Ras family	Ras
TraesCS1A03G0333400	TraesCS1A03G0333400	Chr1A	178396771	178409583	+	3434	-	- && Q9FPR3.1 RecName: Full=Serine/threonine-protein kinase EDR1; AltName: Full=MAPKK kinase EDR1; AltName: Full=Protein ENHANCED DISEASE RESISTANCE 1; Short=AtEDR1; AltName: Full=Serine/threonine/tyrosine-protein kinase 10 && PF14381:Ethylene-responsive	Pkinase_Tyr
TraesCS1A03G0334100	TraesCS1A03G0334100	Chr1A	179407455	179414610	+	753	-	TraesCS1A01G131900 && - && -	-
TraesCS1A03G0336200	TraesCS1A03G0336200	Chr1A	181653006	181654552	-	571	-	TraesCS1A01G132400 && Q8S857.1 RecName: Full=Probable histone H2A variant 2 && PF16211:C-terminus of histone H2A|PF00125:Core histone H2A/H2B/H3/H4	Histone
TraesCS1A03G0337200	TraesCS1A03G0337200	Chr1A	183878062	183902949	+	4471	-	- && Q9XIE6.2 RecName: Full=Phospholipid-transporting ATPase 3; Short=AtALA3; AltName: Full=Aminophospholipid ATPase 3; AltName: Full=Aminophospholipid flippase 3; AltName: Full=Protein IRREGULAR TRICHOME BRANCH 2 && PF16212:Phospholipid-translocating P-t	E1-E2_ATPase
TraesCS1A03G0339300	TraesCS1A03G0339300	Chr1A	187211262	187213030	+	1646	-	TraesCS1A01G133000 && - && PF04788:Protein of unknown function (DUF620)	-
TraesCS1A03G0339400	TraesCS1A03G0339400	Chr1A	187234566	187239514	-	2625	-	TraesCS1A01G133100 && Q02028.1 RecName: Full=Stromal 70 kDa heat shock-related protein, chloroplastic; Flags: Precursor && PF00012:Hsp70 protein	HSP70
TraesCS1A03G0340200	TraesCS1A03G0340200	Chr1A	188801322	188802593	-	402	-	TraesCS1A01G133300 && Q5Z880.1 RecName: Full=ERAD-associated E3 ubiquitin-protein ligase HRD1 && PF13639:Ring finger domain	-
TraesCS1A03G0341000	TraesCS1A03G0341000	Chr1A	189078681	189086630	-	2625	-	TraesCS1A01G133400 && Q9C9Z1.2 RecName: Full=Putative zinc transporter At3g08650 && PF02535:ZIP Zinc transporter	-
TraesCS1A03G0341100	TraesCS1A03G0341100	Chr1A	190216127	190235279	+	3660	-	- && Q0WLC6.2 RecName: Full=Pentatricopeptide repeat-containing protein MRL1, chloroplastic; AltName: Full=Protein MATURATION OF RBCL 1; Short=AtMRL1; Flags: Precursor && PF01535:PPR repeat|PF17177:Pentacotripeptide-repeat region of PRORP|PF13041:PPR repe	PPR
TraesCS1A03G0342100	TraesCS1A03G0342100	Chr1A	191784654	191796943	+	3115	-	- && Q5ZL00.1 RecName: Full=ER membrane protein complex subunit 1; Flags: Precursor && PF07774:ER membrane protein complex subunit 1, C-terminal|PF13360:PQQ-like domain	-
TraesCS1A03G0342300	TraesCS1A03G0342300	Chr1A	192032074	192039034	+	3406	-	TraesCS1A01G133800 && C0SUT9.1 RecName: Full=Putative lysine-specific demethylase JMJ16; AltName: Full=Jumonji domain-containing protein 16; AltName: Full=Lysine-specific histone demethylase JMJ16; AltName: Full=Protein JUMONJI 16 && PF02375:jmjN domain|PF02373:JmjC domain, hydroxylase|PF02928:C5HC2 zinc finger|PF05965:F/Y rich C-terminus	JmjC
TraesCS1A03G0343000	TraesCS1A03G0343000	Chr1A	195577616	195579432	+	1817	-	TraesCS1A01G134000 && Q0DJV6.1 RecName: Full=Probable calcium-binding protein CML18; AltName: Full=Calmodulin-like protein 18 && PF13499:EF-hand domain pair	-
TraesCS1A03G0346700	TraesCS1A03G0346700	Chr1A	203879501	203882112	-	1743	-	- && Q0DJC7.1 RecName: Full=Zinc finger AN1 domain-containing stress-associated protein 15; Short=OsSAP15 && PF01428:AN1-like Zinc finger	zf-AN1
TraesCS1A03G0347000	TraesCS1A03G0347000	Chr1A	203987533	203999227	-	1719	-	- && B2GDT8.1 RecName: Full=tRNA pseudouridine synthase A; AltName: Full=tRNA pseudouridine(38-40) synthase; AltName: Full=tRNA pseudouridylate synthase I; AltName: Full=tRNA-uridine isomerase I && PF01416:tRNA pseudouridine synthase	-
TraesCS1A03G0347400	TraesCS1A03G0347400	Chr1A	204202138	204232476	-	2605	-	- && P93484.1 RecName: Full=Vacuolar-sorting receptor 1; AltName: Full=80 kDa proaleurein-binding protein; AltName: Full=BP-80; Flags: Precursor && PF02225:PA domain	-
TraesCS1A03G0348600	TraesCS1A03G0348600	Chr1A	206944838	206947278	+	1303	-	TraesCS1A01G134800 && - && PF13891:Potential DNA-binding domain	-
TraesCS1A03G0350800	TraesCS1A03G0350800	Chr1A	210309104	210320156	-	5825	-	TraesCS1A01G135300 && Q00416.2 RecName: Full=Helicase SEN1; AltName: Full=tRNA-splicing endonuclease positive effector && PF13087:AAA domain|PF13086:AAA domain	-
TraesCS1A03G0352100	TraesCS1A03G0352100	Chr1A	210975646	211007342	+	2809	-	- && Q940Y9.1 RecName: Full=Putative ion channel POLLUX-like 2 && PF06241:Castor and Pollux, part of voltage-gated ion channel	-
TraesCS1A03G0352600	TraesCS1A03G0352600	Chr1A	211441698	211450892	-	1946	-	TraesCS1A01G135700 && Q0DIV0.1 RecName: Full=Ferrochelatase-2, chloroplastic; AltName: Full=Ferrochelatase II; AltName: Full=Heme synthase 2; AltName: Full=Protoheme ferro-lyase 2; Flags: Precursor >A2Y3Q5.2 RecName: Full=Ferrochelatase-2, chloroplastic; AltName: Full=Ferrochelatase II; AltName: Full=Heme synthase 2; AltName: Full=Protoheme ferro-lyase 2; Flags: Precursor && PF00762:Ferrochelatase	-
TraesCS1A03G0353100	TraesCS1A03G0353100	Chr1A	214015447	214016490	-	261	-	TraesCS1A01G135800 && Q2T9V7.1 RecName: Full=Protein preY, mitochondrial; Flags: Precursor && -	-
TraesCS1A03G0353200	TraesCS1A03G0353200	Chr1A	214016831	214019244	+	2223	-	TraesCS1A01G135900 && Q94CH6.1 RecName: Full=GDSL esterase/lipase EXL3; AltName: Full=Family II extracellular lipase 3; Short=Family II lipase EXL3; Flags: Precursor && PF00657:GDSL-like Lipase/Acylhydrolase	Lipase_GDSL
TraesCS1A03G0353300	TraesCS1A03G0353300	Chr1A	214020181	214024362	-	1392	-	TraesCS1A01G136000 && Q5XF11.1 RecName: Full=F-box protein At4g35930 && -	-
TraesCS1A03G0353900	TraesCS1A03G0353900	Chr1A	214864691	214867506	-	1263	-	TraesCS1A01G136100 && O23207.1 RecName: Full=Probable NAD(P)H dehydrogenase (quinone) FQR1-like 2 && PF03358:NADPH-dependent FMN reductase	FMN_red
TraesCS1A03G0355000	TraesCS1A03G0355000	Chr1A	215884332	215914108	+	3257	-	- && Q9SMY8.2 RecName: Full=F-box/LRR-repeat protein 15 && PF12937:F-box-like	-
TraesCS1A03G0357800	TraesCS1A03G0357800	Chr1A	218393070	218434978	-	1473	-	TraesCS1A01G136400 && Q84JL3.1 RecName: Full=E3 ubiquitin-protein ligase SINAT3; AltName: Full=Seven in absentia homolog 3 && PF03145:Seven in absentia protein family	-
TraesCS1A03G0359000	TraesCS1A03G0359000	Chr1A	219580539	219583797	-	2255	-	TraesCS1A01G136500 && Q9MA15.1 RecName: Full=Uncharacterized aarF domain-containing protein kinase At1g79600, chloroplastic; Flags: Precursor && PF03109:ABC1 family	ABC1
TraesCS1A03G0359500	TraesCS1A03G0359500	Chr1A	220479229	220485776	+	1330	-	TraesCS1A01G136800 && P74038.1 RecName: Full=Ribosomal RNA small subunit methyltransferase I; AltName: Full=16S rRNA 2'-O-ribose C1402 methyltransferase; AltName: Full=rRNA (cytidine-2'-O-)-methyltransferase RsmI && PF00590:Tetrapyrrole (Corrin/Porphyrin) Methylases	-
TraesCS1A03G0360300	TraesCS1A03G0360300	Chr1A	221334575	221340208	-	1410	-	- && Q9FLD7.1 RecName: Full=Beta-glucuronosyltransferase GlcAT14A; AltName: Full=GT14 family glucuronic acid transferase 1; Short=AtGlcAT14A && PF02485:Core-2/I-Branching enzyme	-
TraesCS1A03G0360600	TraesCS1A03G0360600	Chr1A	221844529	221850754	-	3117	-	TraesCS1A01G137000 && A9LLI7.1 RecName: Full=Protein RRP6-like 2; Short=AtRRP6L2 && PF01612:3'-5' exonuclease|PF00570:HRDC domain	3_5_exonuc
TraesCS1A03G0361500	TraesCS1A03G0361500	Chr1A	223641353	223654000	+	3103	-	TraesCS1A01G137200 && Q7XE48.2 RecName: Full=Soluble starch synthase 2-1, chloroplastic/amyloplastic; AltName: Full=Soluble starch synthase II-1; Flags: Precursor && PF00534:Glycosyl transferases group 1|PF08323:Starch synthase catalytic domain	Glycos_transf_1
TraesCS1A03G0361700	TraesCS1A03G0361700	Chr1A	223654338	223655387	+	954	-	TraesCS1A01G137300 && - && PF00011:Hsp20/alpha crystallin family	-
TraesCS1A03G0362200	TraesCS1A03G0362200	Chr1A	224289693	224312263	-	1921	-	TraesCS1A01G137400 && Q96EX2.2 RecName: Full=RING finger and transmembrane domain-containing protein 2; AltName: Full=Transmembrane protein 118 && PF13920:Zinc finger, C3HC4 type (RING finger)	-
TraesCS1A03G0363000	TraesCS1A03G0363000	Chr1A	225382383	225393456	+	699	-	- && Q84VW5.1 RecName: Full=Mediator of RNA polymerase II transcription subunit 32; AltName: Full=Mediator of RNA polymerase II transcription subunit 2 && -	-
TraesCS1A03G0363800	TraesCS1A03G0363800	Chr1A	225873985	225885286	-	1598	-	TraesCS1A01G137700 && Q9C5W7.1 RecName: Full=Tobamovirus multiplication protein 2A; Short=AtTOM2A && PF00335:Tetraspanin family	Tetraspannin
TraesCS1A03G0364800	TraesCS1A03G0364800	Chr1A	226734082	226758759	+	3143	-	- && Q93Y01.1 RecName: Full=Ubiquitin carboxyl-terminal hydrolase 9; AltName: Full=Deubiquitinating enzyme 9; Short=AtUBP9; AltName: Full=Ubiquitin thioesterase 9; AltName: Full=Ubiquitin-specific-processing protease 9 && PF00443:Ubiquitin carboxyl-termin	UCH
TraesCS1A03G0365600	TraesCS1A03G0365600	Chr1A	227431396	227441246	-	2587	-	TraesCS1A01G137900 && Q8W0Z9.1 RecName: Full=Carbon catabolite repressor protein 4 homolog 1; Short=CCR4 homolog 1 && PF03372:Endonuclease/Exonuclease/phosphatase family	Exo_endo_phos
TraesCS1A03G0366300	TraesCS1A03G0366300	Chr1A	229171142	229182198	+	1375	-	- && - && PF03372:Endonuclease/Exonuclease/phosphatase family	Exo_endo_phos
TraesCS1A03G0367400	TraesCS1A03G0367400	Chr1A	231069295	231071957	-	1835	-	TraesCS1A01G138100 && Q9FM85.1 RecName: Full=Probable receptor-like protein kinase At5g56460 && PF07714:Protein tyrosine and serine/threonine kinase	Pkinase_Tyr
TraesCS1A03G0367900	TraesCS1A03G0367900	Chr1A	232025459	232058501	+	2032	-	TraesCS1A01G138200 && Q338B9.1 RecName: Full=Histone acetyltransferase GCN5 && PF00439:Bromodomain|PF00583:Acetyltransferase (GNAT) family	Bromodomain
TraesCS1A03G0369600	TraesCS1A03G0369600	Chr1A	233960830	233969193	+	6838	-	TraesCS1A01G138400 && F4HZB5.1 RecName: Full=Protein NETWORKED 1D && PF07765:KIP1-like protein	-
TraesCS1A03G0369700	TraesCS1A03G0369700	Chr1A	233980700	233999601	-	3156	-	TraesCS1A01G138500 && Q9UT76.1 RecName: Full=Probable translation initiation factor eIF-2B subunit beta; AltName: Full=eIF-2B GDP-GTP exchange factor subunit beta && PF01008:Initiation factor 2 subunit family	-
TraesCS1A03G0370000	TraesCS1A03G0370000	Chr1A	234226453	234237078	+	2063	-	TraesCS1A01G138600 && Q9SU25.1 RecName: Full=Transcription initiation factor IIF subunit alpha; Short=TFIIF-alpha; AltName: Full=General transcription factor IIF subunit 1; AltName: Full=Transcription initiation factor RAP74 homolog; Short=AtRAP74 && PF05793:Transcription initiation factor IIF, alpha subunit (TFIIF-alpha)	-
TraesCS1A03G0370700	TraesCS1A03G0370700	Chr1A	235800593	235805342	+	1668	-	TraesCS1A01G138800 && P26360.2 RecName: Full=ATP synthase subunit gamma, mitochondrial; AltName: Full=F-ATPase gamma subunit; Flags: Precursor && PF00231:ATP synthase	-
TraesCS1A03G0371000	TraesCS1A03G0371000	Chr1A	236076836	236124244	+	1519	-	- && Q5FVD6.1 RecName: Full=Maspardin; AltName: Full=Spastic paraplegia 21 autosomal recessive Mast syndrome protein homolog && PF00561:alpha/beta hydrolase fold	Abhydrolase_1
TraesCS1A03G0371400	TraesCS1A03G0371400	Chr1A	236660751	236664155	+	1941	-	TraesCS1A01G139200 && O80437.1 RecName: Full=Glycerol-3-phosphate 2-O-acyltransferase 6; Short=AtGPAT6; AltName: Full=Glycerol-3-phosphate acyltransferase 6 && PF12710:haloacid dehalogenase-like hydrolase	-
TraesCS1A03G0371500	TraesCS1A03G0371500	Chr1A	236670743	236680869	-	1394	-	TraesCS1A01G139300 && Q8L970.1 RecName: Full=Probable prolyl 4-hydroxylase 7; Short=AtP4H7 && PF13640:2OG-Fe(II) oxygenase superfamily	-
TraesCS1A03G0371800	TraesCS1A03G0371800	Chr1A	237510997	237547530	+	2919	-	- && O64642.2 RecName: Full=UTP:RNA uridylyltransferase 1 && PF03828:Cid1 family poly A polymerase|PF19088:TUTase nucleotidyltransferase domain	-
TraesCS1A03G0372800	TraesCS1A03G0372800	Chr1A	238576106	238583151	+	4454	-	TraesCS1A01G139500 && Q76PD2.2 RecName: Full=E3 ubiquitin-protein ligase hel2; AltName: Full=Histone E3 ligase 2 && -	-
TraesCS1A03G0374000	TraesCS1A03G0374000	Chr1A	239186276	239188886	-	1340	-	TraesCS1A01G139600 && P26356.1 RecName: Full=TATA-box-binding protein 1; AltName: Full=TATA sequence-binding protein 1; Short=TBP-1; AltName: Full=TATA-binding factor 1; AltName: Full=TATA-box factor 1; AltName: Full=Transcription initiation factor TFIID TBP-1 subunit && PF00352:Transcription factor TFIID (or TATA-binding protein, TBP)	-
TraesCS1A03G0374600	TraesCS1A03G0374600	Chr1A	239601766	239603575	+	1495	-	TraesCS1A01G139900 && Q9SJL2.2 RecName: Full=Heavy metal-associated isoprenylated plant protein 5; Short=AtHIP05; AltName: Full=Farnesylated protein 2; Short=AtFP2; Flags: Precursor && PF00403:Heavy-metal-associated domain	HMA
TraesCS1A03G0376900	TraesCS1A03G0376900	Chr1A	240501822	240516280	+	462	-	TraesCS1A01G140700 && Q9CB01.1 RecName: Full=Ras-related protein RABF1; Short=AtRABF1; AltName: Full=Ras-related protein Ara-6; AltName: Full=Ras-related protein Rab5C; Short=AtRab5C && PF00071:Ras family	Ras
TraesCS1A03G0377200	TraesCS1A03G0377200	Chr1A	240522791	240536300	-	5377	-	- && A1BJZ1.1 RecName: Full=Phosphoglycerate kinase && PF02390:Putative methyltransferase|PF00162:Phosphoglycerate kinase	-
TraesCS1A03G0377800	TraesCS1A03G0377800	Chr1A	240843062	240845794	+	1278	-	TraesCS1A01G141100 && - && -	-
TraesCS1A03G0378000	TraesCS1A03G0378000	Chr1A	240946238	240948512	-	1356	-	TraesCS1A01G141300 && Q9LFP7.1 RecName: Full=Probable receptor-like protein kinase At5g15080 && PF00069:Protein kinase domain	Pkinase
TraesCS1A03G0378500	TraesCS1A03G0378500	Chr1A	241728171	241741970	+	3830	-	- && Q9FF46.1 RecName: Full=ABC transporter G family member 28; Short=ABC transporter ABCG.28; Short=AtABCG28; AltName: Full=Putative white-brown complex homolog protein 29; Short=AtWBC29 && PF19055:ABC-2 type transporter|PF00005:ABC transporter	ABC_tran
TraesCS1A03G0378600	TraesCS1A03G0378600	Chr1A	241744482	241745717	+	1236	-	TraesCS1A01G141500 && Q7M443.1 RecName: Full=Chitinase 2; AltName: Full=Tulip bulb chitinase-2; Short=TBC-2 && PF00704:Glycosyl hydrolases family 18	-
TraesCS1A03G0380000	TraesCS1A03G0380000	Chr1A	243144964	243152947	+	2063	-	TraesCS1A01G141700 && A7T167.1 RecName: Full=Protein GDAP2 homolog && PF13716:Divergent CRAL/TRIO domain|PF01661:Macro domain	A1pp
TraesCS1A03G0380600	TraesCS1A03G0380600	Chr1A	243507685	243509619	-	932	-	TraesCS1A01G141900 && - && PF13639:Ring finger domain	-
TraesCS1A03G0380800	TraesCS1A03G0380800	Chr1A	243813230	243814651	-	1422	-	TraesCS1A01G142000 && Q7XDY9.1 RecName: Full=Rubisco accumulation factor 1, chloroplastic; Flags: Precursor && PF18087:Rubisco Assembly chaperone C-terminal domain|PF18578:Rubisco accumulation factor 1 alpha helical domain|PF18579:Rubisco accumulation factor 1 helix turn helix domain	-
TraesCS1A03G0381000	TraesCS1A03G0381000	Chr1A	243823058	243843209	+	5136	-	TraesCS1A01G142200 && - && PF12036:Protein of unknown function (DUF3522)	-
TraesCS1A03G0381900	TraesCS1A03G0381900	Chr1A	244981616	244984203	-	2293	-	TraesCS1A01G142400 && Q54GU0.1 RecName: Full=Putative transporter arsB && PF03600:Citrate transporter	-
TraesCS1A03G0382100	TraesCS1A03G0382100	Chr1A	245438825	245443930	-	1452	-	TraesCS1A01G142500 && Q7XDQ7.1 RecName: Full=Plant intracellular Ras-group-related LRR protein 8; AltName: Full=Intracellular Ras-group-related LRR protein 8; Short=OsIRL8 && PF00240:Ubiquitin family	ubiquitin
TraesCS1A03G0382300	TraesCS1A03G0382300	Chr1A	245680815	245684339	-	1492	-	- && P42749.2 RecName: Full=Ubiquitin-conjugating enzyme E2 5; AltName: Full=E2 ubiquitin-conjugating enzyme 5; AltName: Full=Ubiquitin carrier protein 5; AltName: Full=Ubiquitin-conjugating enzyme E2-21 kDa 2; AltName: Full=Ubiquitin-protein ligase 5 &&	UQ_con
TraesCS1A03G0383400	TraesCS1A03G0383400	Chr1A	246313357	246316332	-	750	-	TraesCS1A01G142700 && - && -	-
TraesCS1A03G0384100	TraesCS1A03G0384100	Chr1A	246924551	246927855	+	2172	-	TraesCS1A01G142900 && - && PF10250:GDP-fucose protein O-fucosyltransferase	-
TraesCS1A03G0384700	TraesCS1A03G0384700	Chr1A	247325557	247334579	+	3549	-	TraesCS1A01G143000 && P38094.1 RecName: Full=Protein fluG && PF04909:Amidohydrolase|PF00120:Glutamine synthetase, catalytic domain	Amidohydro_2
TraesCS1A03G0384900	TraesCS1A03G0384900	Chr1A	247334118	247343758	-	1096	-	TraesCS1A01G143100 && O49841.1 RecName: Full=Ras-related protein RABC2a; Short=AtRABC2a; AltName: Full=Ras-related protein Rab18B; Short=AtRab18B && PF00071:Ras family	Ras
TraesCS1A03G0385100	TraesCS1A03G0385100	Chr1A	247932400	247935235	-	2605	-	TraesCS1A01G143200 && - && -	-
TraesCS1A03G0385200	TraesCS1A03G0385200	Chr1A	248492912	248496292	-	1774	-	TraesCS1A01G143300 && Q8VZK0.1 RecName: Full=E3 ubiquitin-protein ligase MIEL1; AltName: Full=MYB30-interacting E3 ligase 1 && PF14599:Zinc-ribbon|PF05495:CHY zinc finger|PF13445:RING-type zinc-finger	zf-CHY
TraesCS1A03G0386600	TraesCS1A03G0386600	Chr1A	250215474	250220096	+	1107	-	- && Q6AYL5.1 RecName: Full=Splicing factor 3B subunit 4 >Q8QZY9.1 RecName: Full=Splicing factor 3B subunit 4 && PF00076:RNA recognition motif. (a.k.a. RRM, RBD, or RNP domain)	RRM_1
TraesCS1A03G0386900	TraesCS1A03G0386900	Chr1A	250403904	250405933	+	1330	-	TraesCS1A01G143700 && Q4QSC8.1 RecName: Full=Shugoshin-1; AltName: Full=ZmSGO1 && PF07557:Shugoshin C terminus	-
TraesCS1A03G0387000	TraesCS1A03G0387000	Chr1A	250405859	250408919	-	964	-	TraesCS1A01G143800 && C5WZH0.1 RecName: Full=Inosine triphosphate pyrophosphatase; Short=ITPase; Short=Inosine triphosphatase; AltName: Full=Non-canonical purine NTP pyrophosphatase; AltName: Full=Non-standard purine NTP pyrophosphatase; AltName: Full=Nucleoside-triphosphate diphosphatase; AltName: Full=Nucleoside-triphosphate pyrophosphatase; Short=NTPase && PF01725:Ham1 family	-
TraesCS1A03G0387100	TraesCS1A03G0387100	Chr1A	250666534	250670580	+	1838	-	TraesCS1A01G143900 && Q56WD9.2 RecName: Full=3-ketoacyl-CoA thiolase 2, peroxisomal; AltName: Full=Acetyl-CoA acyltransferase 2; AltName: Full=Beta-ketothiolase 2; AltName: Full=Peroxisomal 3-oxoacyl-CoA thiolase 2; AltName: Full=Peroxisome defective protein 1; Flags: Precursor && PF00108:Thiolase, N-terminal domain|PF02803:Thiolase, C-terminal domain	Thiolase_N
TraesCS1A03G0387200	TraesCS1A03G0387200	Chr1A	250830555	250845140	+	5172	-	TraesCS1A01G144000 && F4HW51.2 RecName: Full=Protein CHROMATIN REMODELING 20; Short=AtCHR20; AltName: Full=ATP-dependent helicase ATRX; AltName: Full=Transcriptional regulator ATRX; AltName: Full=X-linked helicase II && PF00271:Helicase conserved C-terminal domain|PF00176:SNF2 family N-terminal domain	SNF2_N
TraesCS1A03G0390100	TraesCS1A03G0390100	Chr1A	252335969	252337781	-	1813	-	TraesCS1A01G144500 && Q8H038.1 RecName: Full=Xyloglucan galactosyltransferase KATAMARI1 homolog && PF03016:Exostosin family	-
TraesCS1A03G0391400	TraesCS1A03G0391400	Chr1A	253230258	253237444	+	2229	-	TraesCS1A01G145000 && P29185.2 RecName: Full=Chaperonin CPN60-1, mitochondrial; AltName: Full=HSP60-1; Flags: Precursor && PF00118:TCP-1/cpn60 chaperonin family	-
TraesCS1A03G0392000	TraesCS1A03G0392000	Chr1A	253454049	253459353	-	4212	-	TraesCS1A01G145500 && - && PF07762:Protein of unknown function (DUF1618)	-
TraesCS1A03G0393100	TraesCS1A03G0393100	Chr1A	254173417	254177658	-	1517	-	TraesCS1A01G145800 && - && PF07063:Domain of unknown function (DUF1338)	-
TraesCS1A03G0393700	TraesCS1A03G0393700	Chr1A	254393059	254408510	-	2494	-	- && Q0VA16.1 RecName: Full=WD repeat-containing protein 70 && -	-
TraesCS1A03G0393900	TraesCS1A03G0393900	Chr1A	254512735	254518174	-	897	-	TraesCS1A01G146400 && - && -	-
TraesCS1A03G0394600	TraesCS1A03G0394600	Chr1A	254714060	254718191	-	1483	-	TraesCS1A01G146600 && Q84MD8.1 RecName: Full=Bifunctional riboflavin kinase/FMN phosphatase; Includes: RecName: Full=FMN phosphatase; AltName: Full=FMN phosphohydrolase; Includes: RecName: Full=Riboflavin kinase; AltName: Full=Flavokinase && PF01687:Riboflavin kinase|PF13419:Haloacid dehalogenase-like hydrolase	-
TraesCS1A03G0395900	TraesCS1A03G0395900	Chr1A	255267540	255273719	-	2479	-	TraesCS1A01G146900 && Q5SP67.1 RecName: Full=WD repeat-containing protein 26 && PF00400:WD domain, G-beta repeat	WD40
TraesCS1A03G0396400	TraesCS1A03G0396400	Chr1A	255608855	255610687	+	940	-	TraesCS1A01G147000 && Q9FDZ9.1 RecName: Full=60S ribosomal protein L21-2 && PF01157:Ribosomal protein L21e	-
TraesCS1A03G0397200	TraesCS1A03G0397200	Chr1A	256260768	256268201	+	1504	-	- && P32143.2 RecName: Full=Sulfofructose kinase; Short=SF kinase && PF00294:pfkB family carbohydrate kinase	PfkB
TraesCS1A03G0397700	TraesCS1A03G0397700	Chr1A	256268344	256272010	-	3000	-	TraesCS1A01G147500 && - && -	-
TraesCS1A03G0398000	TraesCS1A03G0398000	Chr1A	256879851	256881673	-	1091	-	TraesCS1A01G147700 && Q9UTK2.1 RecName: Full=54S ribosomal protein L19, mitochondrial; Flags: Precursor && PF03946:Ribosomal protein L11, N-terminal domain|PF00298:Ribosomal protein L11, RNA binding domain	-
TraesCS1A03G0398900	TraesCS1A03G0398900	Chr1A	257361388	257370812	+	2335	-	TraesCS1A01G148000 && Q9AV81.1 RecName: Full=Pre-mRNA-processing factor 19; AltName: Full=Plant U-box protein 72; Short=OsPUB72; AltName: Full=U-box domain-containing protein 72 && PF00400:WD domain, G-beta repeat|PF08606:Prp19/Pso4-like	WD40
TraesCS1A03G0400700	TraesCS1A03G0400700	Chr1A	257776222	257778059	-	645	-	TraesCS1A01G148400 && P49690.3 RecName: Full=60S ribosomal protein L23; AltName: Full=Protein EMBRYO DEFECTIVE 2171 && PF00238:Ribosomal protein L14p/L23e	-
TraesCS1A03G0402000	TraesCS1A03G0402000	Chr1A	258683690	258689983	+	1600	-	- && Q9M841.2 RecName: Full=Peroxisome biogenesis protein 12; AltName: Full=Peroxin-12; Short=AtPEX12; AltName: Full=Pex12p; AltName: Full=Protein ABERRANT PEROXISOME MORPHOLOGY 4 && PF04757:Pex2 / Pex12 amino terminal region	-
TraesCS1A03G0402100	TraesCS1A03G0402100	Chr1A	258692261	258695931	+	1173	-	TraesCS1A01G149200 && Q03389.1 RecName: Full=Eukaryotic translation initiation factor isoform 4E-2; Short=eIF(iso)-4E-2; Short=eIF(iso)4E-2; AltName: Full=eIF-(iso)4F 25 kDa subunit; AltName: Full=eIF-(iso)4F p28 subunit; AltName: Full=mRNA cap-binding protein && PF01652:Eukaryotic initiation factor 4E	-
TraesCS1A03G0402200	TraesCS1A03G0402200	Chr1A	258696737	258701050	+	3528	-	- && Q9AV71.1 RecName: Full=Cellulose synthase A catalytic subunit 7 [UDP-forming]; AltName: Full=OsCesA7 && PF03552:Cellulose synthase	-
TraesCS1A03G0402600	TraesCS1A03G0402600	Chr1A	258856989	258858323	-	1030	-	TraesCS1A01G149600 && A2WYS8.2 RecName: Full=Probable esterase PIR7A >Q0JG98.2 RecName: Full=Probable esterase PIR7A && PF12697:Alpha/beta hydrolase family	-
TraesCS1A03G0403100	TraesCS1A03G0403100	Chr1A	259442852	259449580	+	2354	-	TraesCS1A01G149800 && Q9ZVN2.1 RecName: Full=Acyltransferase-like protein At1g54570, chloroplastic; Flags: Precursor && PF12146:Serine aminopeptidase, S33	-
TraesCS1A03G0403400	TraesCS1A03G0403400	Chr1A	259464076	259465858	-	1783	-	TraesCS1A01G150100 && - && PF13855:Leucine rich repeat	-
TraesCS1A03G0404300	TraesCS1A03G0404300	Chr1A	260046260	260051597	+	1968	-	TraesCS1A01G150400 && Q9FNL7.1 RecName: Full=Protein NRT1/ PTR FAMILY 5.2; Short=AtNPF5.2; AltName: Full=Peptide transporter PTR3-A; Short=AtPTR3 && PF00854:POT family	-
TraesCS1A03G0404600	TraesCS1A03G0404600	Chr1A	260625428	260630730	+	1846	-	TraesCS1A01G150600 && Q8W034.1 RecName: Full=Heterogeneous nuclear ribonucleoprotein 1; Short=hnRNP1 && PF00076:RNA recognition motif. (a.k.a. RRM, RBD, or RNP domain)	RRM_1
TraesCS1A03G0405700	TraesCS1A03G0405700	Chr1A	260935615	260937985	+	1132	-	TraesCS1A01G151000 && B6TTW1.1 RecName: Full=Cyanate hydratase; Short=Cyanase; AltName: Full=Cyanate hydrolase; AltName: Full=Cyanate lyase && PF02560:Cyanate lyase C-terminal domain	Cyanate_lyase
TraesCS1A03G0406000	TraesCS1A03G0406000	Chr1A	260956392	260960418	-	2181	-	TraesCS1A01G151200 && - && -	-
TraesCS1A03G0407200	TraesCS1A03G0407200	Chr1A	262713249	262714787	+	1539	-	TraesCS1A01G151500 && Q9M876.1 RecName: Full=Tyrosine--tRNA ligase, chloroplastic/mitochondrial; AltName: Full=Protein EMBRYO DEFECTIVE 2768; AltName: Full=Protein EMBRYONIC FACTOR 31; AltName: Full=Tyrosyl-tRNA synthetase; Short=TyrRS; Flags: Precursor && PF00579:tRNA synthetases class I (W and Y)|PF01479:S4 domain	S4
TraesCS1A03G0407300	TraesCS1A03G0407300	Chr1A	262715691	262719184	+	1857	-	TraesCS1A01G151600 && Q6ICB0.1 RecName: Full=Desumoylating isopeptidase 1; Short=DeSI-1; AltName: Full=PPPDE peptidase domain-containing protein 2; AltName: Full=Protein FAM152B && PF05903:PPPDE putative peptidase domain	-
TraesCS1A03G0407400	TraesCS1A03G0407400	Chr1A	262719637	262720224	-	588	-	TraesCS1A01G151700 && - && -	-
TraesCS1A03G0407700	TraesCS1A03G0407700	Chr1A	263017112	263023443	+	2562	-	TraesCS1A01G152000 && Q55FJ2.1 RecName: Full=WD repeat-containing protein 91 homolog && PF00400:WD domain, G-beta repeat	WD40
TraesCS1A03G0408100	TraesCS1A03G0408100	Chr1A	263698618	263709611	-	3859	-	TraesCS1A01G152200 && Q5M868.2 RecName: Full=Non-lysosomal glucosylceramidase; Short=NLGase; AltName: Full=Beta-glucocerebrosidase 2; Short=Beta-glucosidase 2; AltName: Full=Glucosylceramidase 2 && PF04685:Glycosyl-hydrolase family 116, catalytic region|PF12215:beta-glucosidase 2, glycosyl-hydrolase family 116 N-term	-
TraesCS1A03G0409400	TraesCS1A03G0409400	Chr1A	264698121	264720568	+	5506	-	TraesCS1A01G152500 && Q0WL80.1 RecName: Full=UDP-glucose:glycoprotein glucosyltransferase; AltName: Full=EMS-mutagenized BRI1 suppressor 1; AltName: Full=Protein PRIORITY IN SWEET LIFE 2; Flags: Precursor && PF06427:UDP-glucose:Glycoprotein Glucosyltransferase|PF18403:Thioredoxin-like domain|PF18402:Thioredoxin-like domain|PF18404:Glucosyltransferase 24|PF18400:Thioredoxin-like domain|PF18401:Thi…	-
TraesCS1A03G0411300	TraesCS1A03G0411300	Chr1A	267512018	267517322	-	2918	-	TraesCS1A01G153100 && B5WWZ9.1 RecName: Full=Long-chain-alcohol oxidase FAO2; AltName: Full=Long-chain fatty alcohol oxidase 2 && PF05199:GMC oxidoreductase|PF00732:GMC oxidoreductase	-
TraesCS1A03G0412000	TraesCS1A03G0412000	Chr1A	268998450	269002415	+	1495	-	TraesCS1A01G153300 && Q681Q7.1 RecName: Full=Uncharacterized protein At1g03900 && PF07933:Protein of unknown function (DUF1681)	-
TraesCS1A03G0412400	TraesCS1A03G0412400	Chr1A	269033882	269037376	-	1029	-	TraesCS1A01G153600 && Q0WTY4.2 RecName: Full=Vacuolar protein sorting-associated protein 2 homolog 2; Short=AtVPS2-2; AltName: Full=Charged multivesicular body protein 2 homolog 2; AltName: Full=ESCRT-III complex subunit VPS2 homolog 2 && PF03357:Snf7	ESCRT-III
TraesCS1A03G0412800	TraesCS1A03G0412800	Chr1A	269204247	269208485	-	270	-	- && - && -	-
TraesCS1A03G0413200	TraesCS1A03G0413200	Chr1A	269649600	269659625	+	2673	-	- && Q9SLI8.1 RecName: Full=Probable serine/threonine protein phosphatase 2A regulatory subunit B''delta; Short=AtB''delta && PF13499:EF-hand domain pair|PF17958:EF-hand domain	-
TraesCS1A03G0413600	TraesCS1A03G0413600	Chr1A	270236887	270243871	+	1698	-	TraesCS1A01G154200 && - && -	-
TraesCS1A03G0413800	TraesCS1A03G0413800	Chr1A	270766401	270781624	+	4266	-	TraesCS1A01G154300 && Q9ESJ0.2 RecName: Full=Exportin-4; Short=Exp4 && -	-
TraesCS1A03G0413900	TraesCS1A03G0413900	Chr1A	270783800	270788796	+	2985	-	TraesCS1A01G154400 && Q940J9.1 RecName: Full=Probable methyltransferase PMT8 && PF03141:Putative S-adenosyl-L-methionine-dependent methyltransferase	-
TraesCS1A03G0414600	TraesCS1A03G0414600	Chr1A	271411778	271419723	+	1413	-	- && - && -	-
TraesCS1A03G0414800	TraesCS1A03G0414800	Chr1A	271834466	271848551	+	3620	-	- && Q8GUL2.1 RecName: Full=Transportin MOS14; AltName: Full=Importin beta MOS14; AltName: Full=Protein MODIFIER OF SNC1 14; AltName: Full=Transportin-SR; Short=TRN-SR && PF08389:Exportin 1-like protein	-
TraesCS1A03G0416600	TraesCS1A03G0416600	Chr1A	274422765	274425238	+	987	-	TraesCS1A01G155200 && Q08062.2 RecName: Full=Malate dehydrogenase, cytoplasmic && PF00056:lactate/malate dehydrogenase, NAD binding domain|PF02866:lactate/malate dehydrogenase, alpha/beta C-terminal domain	-
TraesCS1A03G0417200	TraesCS1A03G0417200	Chr1A	275915532	275917373	-	1842	-	TraesCS1A01G155500 && - && -	-
TraesCS1A03G0417400	TraesCS1A03G0417400	Chr1A	276586038	276586802	+	616	-	- && - && -	-
TraesCS1A03G0418900	TraesCS1A03G0418900	Chr1A	278117394	278119470	+	603	-	- && - && -	-
TraesCS1A03G0419400	TraesCS1A03G0419400	Chr1A	278655468	278656953	-	387	-	TraesCS1A01G156200 && - && -	-
TraesCS1A03G0419500	TraesCS1A03G0419500	Chr1A	278759835	278764373	+	824	-	TraesCS1A01G156300 && Q93VV9.1 RecName: Full=Mitochondrial import inner membrane translocase subunit PAM16 like 2; Short=AtPAM16; Short=AtPAM16L2; AltName: Full=Presequence translocated-associated motor subunit PAM16; AltName: Full=Protein MUTANT SNC1-ENHANCING 5; AltName: Full=Protein THAXTOMIN A RESISTANT 1; Flags: Precursor && PF03656:Pam16	-
TraesCS1A03G0419600	TraesCS1A03G0419600	Chr1A	278866096	278870367	+	1631	-	TraesCS1A01G156400 && Q8RXL8.1 RecName: Full=Uncharacterized membrane protein At1g06890 && PF03151:Triose-phosphate Transporter family	-
TraesCS1A03G0420300	TraesCS1A03G0420300	Chr1A	279418550	279431663	+	2717	-	- && Q8VZF6.1 RecName: Full=Protein ENHANCED DISEASE RESISTANCE 2-like && PF01852:START domain|PF07059:Protein of unknown function (DUF1336)|PF00169:PH domain	START
TraesCS1A03G0420500	TraesCS1A03G0420500	Chr1A	279928920	279932741	+	2067	-	TraesCS1A01G156600 && Q9AV47.1 RecName: Full=Auxin response factor 22 && PF06507:Auxin response factor|PF02362:B3 DNA binding domain	Auxin_resp
TraesCS1A03G0425300	TraesCS1A03G0425300	Chr1A	281520331	281530812	+	3505	-	TraesCS1A01G157500 && A2Z8L4.2 RecName: Full=Homeobox-leucine zipper protein HOX9; AltName: Full=HD-ZIP protein HOX9; AltName: Full=Homeodomain transcription factor HOX9; AltName: Full=OsHB2; AltName: Full=OsHox9 && PF08670:MEKHLA domain|PF00046:Homeodomain|PF01852:START domain	START
TraesCS1A03G0425900	TraesCS1A03G0425900	Chr1A	281688920	281694383	-	2211	-	TraesCS1A01G157700 && Q9AV50.1 RecName: Full=Double-stranded RNA-binding protein 6; AltName: Full=dsRNA-binding protein 5; Short=OsDRB5; AltName: Full=dsRNA-binding protein 6 && PF00035:Double-stranded RNA binding motif	-
TraesCS1A03G0426600	TraesCS1A03G0426600	Chr1A	282384198	282385828	-	1631	-	TraesCS1A01G157900 && - && PF04520:Senescence regulator	-
TraesCS1A03G0427500	TraesCS1A03G0427500	Chr1A	283427517	283428246	+	730	-	TraesCS1A01G158200 && - && -	-
TraesCS1A03G0427800	TraesCS1A03G0427800	Chr1A	283434166	283436918	-	670	-	TraesCS1A01G158300 && - && -	-
TraesCS1A03G0427900	TraesCS1A03G0427900	Chr1A	283664384	283671998	-	1512	-	TraesCS1A01G158400 && - && PF12906:RING-variant domain	-
TraesCS1A03G0428100	TraesCS1A03G0428100	Chr1A	284328647	284334686	+	1843	-	- && - && PF10236:Mitochondrial ribosomal death-associated protein 3	-
TraesCS1A03G0428200	TraesCS1A03G0428200	Chr1A	284335994	284337964	+	1374	-	TraesCS1A01G158600 && - && -	-
TraesCS1A03G0428400	TraesCS1A03G0428400	Chr1A	284477032	284484346	-	3269	-	TraesCS1A01G158700 && Q6Z382.1 RecName: Full=Coatomer subunit gamma-2; AltName: Full=Gamma-2-coat protein; Short=Gamma-2-COP && PF16381:Coatomer subunit gamma-1 C-terminal appendage platform|PF01602:Adaptin N terminal region|PF08752:Coatomer gamma subunit appendage platform subdomain	-
TraesCS1A03G0428600	TraesCS1A03G0428600	Chr1A	285614630	285631238	+	2667	-	TraesCS1A01G158800 && D5GAC6.1 RecName: Full=Probable Xaa-Pro aminopeptidase P; Short=AMPP; Short=Aminopeptidase P; AltName: Full=Aminoacylproline aminopeptidase; AltName: Full=Prolidase && PF01321:Creatinase/Prolidase N-terminal domain|PF16189:Creatinase/Prolidase N-terminal domain|PF00557:Metallopeptidase family M24|PF16188:C-terminal region of peptidase_M24	Peptidase_M24
TraesCS1A03G0428800	TraesCS1A03G0428800	Chr1A	285912870	285920706	+	2606	-	- && - && PF10607:CTLH/CRA C-terminal to LisH motif domain	-
TraesCS1A03G0429000	TraesCS1A03G0429000	Chr1A	286104063	286104494	-	432	-	TraesCS1A01G159100 && Q9LZ17.3 RecName: Full=40S ribosomal protein S17-4 && PF00833:Ribosomal S17	-
TraesCS1A03G0429400	TraesCS1A03G0429400	Chr1A	286678122	286681744	-	2115	-	TraesCS1A01G159200 && - && PF04784:Protein of unknown function, DUF547|PF00610:Domain found in Dishevelled, Egl-10, and Pleckstrin (DEP)|PF00462:Glutaredoxin	-
TraesCS1A03G0429500	TraesCS1A03G0429500	Chr1A	286688162	286689587	-	729	-	TraesCS1A01G159300 && Q9CAT7.1 RecName: Full=Nascent polypeptide-associated complex subunit beta && PF01849:NAC domain	-
TraesCS1A03G0429600	TraesCS1A03G0429600	Chr1A	287128629	287131315	-	1910	-	TraesCS1A01G159400 && - && -	-
TraesCS1A03G0429700	TraesCS1A03G0429700	Chr1A	287784092	287789923	+	2002	-	TraesCS1A01G159500 && Q9CAL3.1 RecName: Full=Cysteine-rich receptor-like protein kinase 2; Short=Cysteine-rich RLK2; Flags: Precursor && PF01657:Salt stress response/antifungal|PF07714:Protein tyrosine and serine/threonine kinase	Pkinase_Tyr
TraesCS1A03G0432800	TraesCS1A03G0432800	Chr1A	289482399	289483873	-	1475	-	- && - && PF12854:PPR repeat|PF13041:PPR repeat family	-
TraesCS1A03G0432900	TraesCS1A03G0432900	Chr1A	289484814	289495444	-	3575	-	TraesCS1A01G160500 && Q9LT25.1 RecName: Full=Pre-mRNA-processing protein 40C; AltName: Full=Mediator of RNA polymerase II transcription subunit 35c; AltName: Full=Transcription elongation regulator 1 && PF00397:WW domain|PF16512:p190-A and -B Rho GAPs FF domain|PF01846:FF domain	FF
TraesCS1A03G0433600	TraesCS1A03G0433600	Chr1A	290304726	290314822	-	4081	-	- && - && PF02622:Uncharacterized ACR, COG1678	-
TraesCS1A03G0434100	TraesCS1A03G0434100	Chr1A	290655691	290665682	+	3871	-	TraesCS1A01G160700 && Q7XD99.1 RecName: Full=Protein EXECUTER 1, chloroplastic; Short=OsEX1; Flags: Precursor && PF12014:Domain of unknown function (DUF3506)	-
TraesCS1A03G0434800	TraesCS1A03G0434800	Chr1A	291122557	291125662	+	1868	-	TraesCS1A01G160800 && - && -	-
TraesCS1A03G0435700	TraesCS1A03G0435700	Chr1A	291987575	291990610	+	940	-	TraesCS1A01G161300 && P54168.1 RecName: Full=Uncharacterized protein YpgQ && PF01966:HD domain	HD
TraesCS1A03G0435900	TraesCS1A03G0435900	Chr1A	291990715	291993683	-	2107	-	TraesCS1A01G161400 && Q9FMY1.1 RecName: Full=Cytochrome P450 86B1 && PF00067:Cytochrome P450	p450
TraesCS1A03G0437000	TraesCS1A03G0437000	Chr1A	292340783	292342406	+	833	-	TraesCS1A01G161900 && Q9FE62.1 RecName: Full=Thioredoxin-like protein YLS8; AltName: Full=Protein YELLOW-LEAF-SPECIFIC GENE 8 && PF02966:Mitosis protein DIM1	-
TraesCS1A03G0438200	TraesCS1A03G0438200	Chr1A	293025389	293029661	+	2331	-	- && Q7XD82.1 RecName: Full=Nijmegen breakage syndrome 1 protein; Short=OsNbs1 && PF00498:FHA domain	FHA
TraesCS1A03G0438300	TraesCS1A03G0438300	Chr1A	293031935	293039643	+	1578	-	TraesCS1A01G162300 && - && PF00294:pfkB family carbohydrate kinase	PfkB
TraesCS1A03G0438500	TraesCS1A03G0438500	Chr1A	293344305	293349161	-	1630	-	TraesCS1A01G162400 && P0CH30.1 RecName: Full=E3 ubiquitin-protein ligase RING1; AltName: Full=RING finger protein 1 && PF14369:zinc-ribbon|PF13639:Ring finger domain	-
TraesCS1A03G0439700	TraesCS1A03G0439700	Chr1A	293856035	293868318	-	4740	-	TraesCS1A01G162800 && F4I507.1 RecName: Full=Myosin-3; AltName: Full=Myosin VIII A; Short=AtVIIIA && PF00063:Myosin head (motor domain)	Myosin_head
TraesCS1A03G0440600	TraesCS1A03G0440600	Chr1A	294519009	294519932	-	924	-	TraesCS1A01G163000 && - && -	-
TraesCS1A03G0441900	TraesCS1A03G0441900	Chr1A	294651913	294654764	-	1003	-	TraesCS1A01G163200 && P57742.1 RecName: Full=Probable prefoldin subunit 5 && PF02996:Prefoldin subunit	-
TraesCS1A03G0442400	TraesCS1A03G0442400	Chr1A	295477052	295492045	+	4163	-	TraesCS1A01G163400 && F4I366.1 RecName: Full=DNA-directed RNA polymerase I subunit 2; AltName: Full=DNA-directed RNA polymerase I subunit RPA2; Short=DNA polymerase I subunit A2; AltName: Full=Nuclear RNA polymerase A2 && PF00562:RNA polymerase Rpb2, domain 6|PF04560:RNA polymerase Rpb2, domain 7|PF04565:RNA polymerase Rpb2, domain 3|PF06883:RNA polymerase I, Rpa2 specific domain|PF04563:RNA poly…	RNA_pol_Rpb2_6
TraesCS1A03G0442700	TraesCS1A03G0442700	Chr1A	295497997	295499601	+	1605	-	TraesCS1A01G163500 && - && -	-
TraesCS1A03G0443400	TraesCS1A03G0443400	Chr1A	295805113	295809457	+	1318	-	TraesCS1A01G163700 && Q9FPT1.2 RecName: Full=Ubiquitin carboxyl-terminal hydrolase 12; AltName: Full=Deubiquitinating enzyme 12; Short=AtUBP12; AltName: Full=Ubiquitin thioesterase 12; AltName: Full=Ubiquitin-specific-processing protease 12 && PF00917:MATH domain	MATH
TraesCS1A03G0444900	TraesCS1A03G0444900	Chr1A	296987232	296992092	-	2799	-	TraesCS1A01G163900 && Q8LNU5.1 RecName: Full=Nucleolar complex protein 2 homolog; Short=Protein NOC2 homolog && PF03715:Noc2p family	-
TraesCS1A03G0445000	TraesCS1A03G0445000	Chr1A	297216432	297222128	+	2894	-	- && Q8T7K0.1 RecName: Full=ALG-2 interacting protein X; Short=Alix; Short=Dd-Alix; Short=DdAlix && PF13949:ALIX V-shaped domain binding to HIV|PF03097:BRO1-like domain	-
TraesCS1A03G0445600	TraesCS1A03G0445600	Chr1A	297341772	297347684	-	3053	-	TraesCS1A01G164200 && P58223.1 RecName: Full=KH domain-containing protein At4g18375 && PF00013:KH domain	KH_1
TraesCS1A03G0445800	TraesCS1A03G0445800	Chr1A	297965975	297969220	-	1707	-	TraesCS1A01G164400 && - && -	-
TraesCS1A03G0447000	TraesCS1A03G0447000	Chr1A	299126457	299130593	+	1433	-	TraesCS1A01G164600 && - && PF05623:Protein of unknown function (DUF789)	-
TraesCS1A03G0447200	TraesCS1A03G0447200	Chr1A	299445404	299449801	-	1947	-	TraesCS1A01G164700 && Q93V85.1 RecName: Full=WAT1-related protein At3g02690, chloroplastic; Flags: Precursor && PF00892:EamA-like transporter family	DUF6
TraesCS1A03G0447700	TraesCS1A03G0447700	Chr1A	299493877	299499949	-	1626	-	TraesCS1A01G164800 && Q9FXT4.1 RecName: Full=Alpha-galactosidase; AltName: Full=Alpha-D-galactoside galactohydrolase; AltName: Full=Melibiase; Flags: Precursor && PF16499:Alpha galactosidase A|PF17801:Alpha galactosidase C-terminal beta sandwich domain	-
TraesCS1A03G0447800	TraesCS1A03G0447800	Chr1A	299620358	299623271	-	1562	-	TraesCS1A01G164900 && Q9FT97.1 RecName: Full=Alpha-galactosidase 1; Short=AtAGAL1; AltName: Full=Alpha-D-galactoside galactohydrolase 1; AltName: Full=Melibiase 1; Flags: Precursor && PF16499:Alpha galactosidase A|PF17801:Alpha galactosidase C-terminal beta sandwich domain	-
TraesCS1A03G0448400	TraesCS1A03G0448400	Chr1A	299782087	299785479	+	939	-	TraesCS1A01G165300 && - && -	-
TraesCS1A03G0448800	TraesCS1A03G0448800	Chr1A	299855636	299863348	+	3089	-	TraesCS1A01G165500 && - && PF14214:Helitron helicase-like domain at N-terminus	-
TraesCS1A03G0449400	TraesCS1A03G0449400	Chr1A	299899354	299902110	-	2630	-	TraesCS1A01G165600 && Q9SJQ1.1 RecName: Full=Leucine-rich repeat receptor-like protein kinase PXC1; AltName: Full=Protein PXY/TDR-CORRELATED 1; Flags: Precursor && PF00069:Protein kinase domain	Pkinase
TraesCS1A03G0450000	TraesCS1A03G0450000	Chr1A	300344055	300353066	+	3693	-	TraesCS1A01G165800 && Q8LPR9.1 RecName: Full=Protein TIC110, chloroplastic; AltName: Full=Translocon at the inner envelope membrane of chloroplasts 110; Short=AtTIC110; Flags: Precursor && PF16940:Chloroplast envelope transporter	-
TraesCS1A03G0450100	TraesCS1A03G0450100	Chr1A	300355754	300357679	-	692	-	TraesCS1A01G165900 && - && PF01585:G-patch domain	G-patch
TraesCS1A03G0450700	TraesCS1A03G0450700	Chr1A	300377652	300378779	-	1030	-	TraesCS1A01G166100 && C0HJG8.1 RecName: Full=Basic secretory protease; AltName: Full=Boswellia basic secretory protease; Short=BBSP, partial [Boswellia serrata] && PF04450:Peptidase of plants and bacteria	-
TraesCS1A03G0450800	TraesCS1A03G0450800	Chr1A	300388217	300388912	-	696	-	TraesCS1A01G166200 && C0HJG8.1 RecName: Full=Basic secretory protease; AltName: Full=Boswellia basic secretory protease; Short=BBSP, partial [Boswellia serrata] && PF04450:Peptidase of plants and bacteria	-
TraesCS1A03G0451400	TraesCS1A03G0451400	Chr1A	301165284	301166354	-	1071	-	TraesCS1A01G166600 && C0HJG8.1 RecName: Full=Basic secretory protease; AltName: Full=Boswellia basic secretory protease; Short=BBSP, partial [Boswellia serrata] && PF04450:Peptidase of plants and bacteria	-
TraesCS1A03G0451800	TraesCS1A03G0451800	Chr1A	301364311	301397214	+	6427	-	- && F4I460.1 RecName: Full=Myosin-8; AltName: Full=Myosin XI B; Short=AtXIB && PF01843:DIL domain|PF02736:Myosin N-terminal SH3-like domain|PF00063:Myosin head (motor domain)	Myosin_head
TraesCS1A03G0452400	TraesCS1A03G0452400	Chr1A	301739937	301740698	+	762	-	TraesCS1A01G167100 && Q9FNH6.1 RecName: Full=NDR1/HIN1-Like protein 3 && PF03168:Late embryogenesis abundant protein	-
TraesCS1A03G0452600	TraesCS1A03G0452600	Chr1A	301836258	301838262	+	566	-	TraesCS1A01G167200 && - && -	-
TraesCS1A03G0452700	TraesCS1A03G0452700	Chr1A	301841010	301842410	-	1080	-	TraesCS1A01G167300 && - && PF07000:Protein of unknown function (DUF1308)	-
TraesCS1A03G0452800	TraesCS1A03G0452800	Chr1A	301842609	301847138	+	2168	-	TraesCS1A01G167400 && Q9SJW9.1 RecName: Full=CDT1-like protein a, chloroplastic; Short=AtCDT1a; Flags: Precursor && PF08839:DNA replication factor CDT1 like	-
TraesCS1A03G0453100	TraesCS1A03G0453100	Chr1A	302129738	302130511	-	774	-	TraesCS1A01G167600 && - && PF04398:Protein of unknown function, DUF538	-
TraesCS1A03G0454100	TraesCS1A03G0454100	Chr1A	302589257	302592816	-	1739	-	TraesCS1A01G168100 && Q67Y83.2 RecName: Full=Serine carboxypeptidase-like 51; Flags: Precursor && PF00450:Serine carboxypeptidase	Peptidase_S10
TraesCS1A03G0455000	TraesCS1A03G0455000	Chr1A	302922746	302926029	-	1370	-	TraesCS1A01G168600 && O64823.1 RecName: Full=Calcium uniporter protein 2, mitochondrial; Flags: Precursor && PF04678:Mitochondrial calcium uniporter	-
TraesCS1A03G0455700	TraesCS1A03G0455700	Chr1A	303498634	303502357	-	2063	-	TraesCS1A01G168900 && Q0IWL9.2 RecName: Full=Monothiol glutaredoxin-S11 && PF00085:Thioredoxin|PF00462:Glutaredoxin	-
TraesCS1A03G0455800	TraesCS1A03G0455800	Chr1A	303503466	303506654	-	2729	-	TraesCS1A01G169000 && - && -	-
TraesCS1A03G0455900	TraesCS1A03G0455900	Chr1A	303579655	303586420	-	1024	-	TraesCS1A01G169100 && P62659.2 RecName: Full=30S ribosomal protein S18 >Q5SLQ0.3 RecName: Full=30S ribosomal protein S18 && PF01084:Ribosomal protein S18	-
TraesCS1A03G0456100	TraesCS1A03G0456100	Chr1A	303616143	303616937	+	691	-	TraesCS1A01G169200 && - && PF00583:Acetyltransferase (GNAT) family	Acetyltransf_1
TraesCS1A03G0456200	TraesCS1A03G0456200	Chr1A	303617961	303621377	-	1691	-	TraesCS1A01G169300 && - && PF13920:Zinc finger, C3HC4 type (RING finger)	-
TraesCS1A03G0457400	TraesCS1A03G0457400	Chr1A	304347515	304358144	-	1103	-	- && Q54TC5.1 RecName: Full=Maf-like protein DDB_G0281937 && PF02545:Maf-like protein	Maf
TraesCS1A03G0459500	TraesCS1A03G0459500	Chr1A	305441515	305443934	-	1660	-	TraesCS1A01G170000 && Q84WQ5.2 RecName: Full=CBS domain-containing protein CBSX5 && PF00571:CBS domain	CBS
TraesCS1A03G0459700	TraesCS1A03G0459700	Chr1A	305562572	305565192	+	1386	-	TraesCS1A01G170100 && Q9FGQ6.1 RecName: Full=Microtubule-associated protein RP/EB family member 1C; AltName: Full=APC-binding protein EB1C; AltName: Full=End-binding protein 1C; Short=AtEB1C; AltName: Full=Protein ATEB1 homolog 1; Short=AtEB1H1 && PF00307:Calponin homology (CH) domain|PF03271:EB1-like C-terminal motif	CH
TraesCS1A03G0459900	TraesCS1A03G0459900	Chr1A	305742370	305749176	-	2554	-	TraesCS1A01G170300 && Q55EX6.2 RecName: Full=Trafficking protein particle complex subunit 13 homolog && PF06159:Protein of unknown function (DUF974)	-
TraesCS1A03G0460000	TraesCS1A03G0460000	Chr1A	305749521	305759692	-	4643	-	TraesCS1A01G170400 && F4JGZ1.1 RecName: Full=Mediator of RNA polymerase II transcription subunit 16; AltName: Full=Protein SENSITIVE TO FREEZING 6 && -	-
TraesCS1A03G0460400	TraesCS1A03G0460400	Chr1A	306712838	306715572	+	2532	-	TraesCS1A01G170500 && Q9ZT71.1 RecName: Full=Protein STABILIZED1; AltName: Full=Pre-mRNA processing factor 6-like protein; AltName: Full=Protein EMBRYO DEFECTIVE 2770 && PF06424:PRP1 splicing factor, N-terminal	-
TraesCS1A03G0460600	TraesCS1A03G0460600	Chr1A	306720883	306723261	-	1307	-	TraesCS1A01G170600 && O31581.1 RecName: Full=AB hydrolase superfamily protein YfhM && PF00561:alpha/beta hydrolase fold	Abhydrolase_1
TraesCS1A03G0460800	TraesCS1A03G0460800	Chr1A	307048381	307050774	-	1781	-	TraesCS1A01G170800 && F4IEM5.1 RecName: Full=LanC-like protein GCR2; AltName: Full=G-protein coupled receptor 2 && PF05147:Lanthionine synthetase C-like protein	-
TraesCS1A03G0461200	TraesCS1A03G0461200	Chr1A	307078265	307082418	-	1355	-	TraesCS1A01G170900 && Q9LN20.1 RecName: Full=Probable prolyl 4-hydroxylase 3; Short=AtP4H3 && PF13640:2OG-Fe(II) oxygenase superfamily	-
TraesCS1A03G0461300	TraesCS1A03G0461300	Chr1A	307318981	307321108	+	1795	-	TraesCS1A01G171000 && Q42850.1 RecName: Full=Protochlorophyllide reductase B, chloroplastic; Short=PCR B; AltName: Full=NADPH-protochlorophyllide oxidoreductase B; Short=POR B; Flags: Precursor && PF00106:short chain dehydrogenase	adh_short
TraesCS1A03G0461600	TraesCS1A03G0461600	Chr1A	307816167	307824565	+	3403	-	- && - && PF07814:Wings apart-like protein regulation of heterochromatin	-
TraesCS1A03G0461700	TraesCS1A03G0461700	Chr1A	307827117	307829877	+	1546	-	TraesCS1A01G171200 && Q8GXU8.1 RecName: Full=1-acyl-sn-glycerol-3-phosphate acyltransferase 1, chloroplastic; AltName: Full=Lysophosphatidyl acyltransferase 1; AltName: Full=Protein EMBRYO DEFECTIVE 1995; Flags: Precursor && PF01553:Acyltransferase	Acyltransferase
TraesCS1A03G0462000	TraesCS1A03G0462000	Chr1A	307857534	307858828	+	1295	-	TraesCS1A01G171300 && Q9M161.2 RecName: Full=Dof zinc finger protein DOF4.1; Short=AtDOF4.1 && PF02701:Dof domain, zinc finger	zf-Dof
TraesCS1A03G0462200	TraesCS1A03G0462200	Chr1A	308257554	308260512	-	799	-	TraesCS1A01G171400 && - && PF06749:Protein of unknown function (DUF1218)	-
TraesCS1A03G0462600	TraesCS1A03G0462600	Chr1A	308391079	308391403	-	246	-	TraesCS1A01G171600 && - && -	-
TraesCS1A03G0462800	TraesCS1A03G0462800	Chr1A	308738076	308745312	+	1799	-	- && Q75G68.1 RecName: Full=Probable protein arginine N-methyltransferase 6.2 >A2Z8S0.2 RecName: Full=Probable protein arginine N-methyltransferase 6.2 && PF06325:Ribosomal protein L11 methyltransferase (PrmA)	-
TraesCS1A03G0463800	TraesCS1A03G0463800	Chr1A	309398459	309405561	-	3032	-	TraesCS1A01G172100 && Q42572.2 RecName: Full=DNA ligase 1; Short=AtLIG1; AltName: Full=DNA ligase I; AltName: Full=Polydeoxyribonucleotide synthase [ATP] 1; Flags: Precursor && PF04679:ATP dependent DNA ligase C terminal region|PF01068:ATP dependent DNA ligase domain|PF04675:DNA ligase N terminus	DNA_ligase_A_M
TraesCS1A03G0464100	TraesCS1A03G0464100	Chr1A	309898582	309907171	+	1978	-	TraesCS1A01G172300 && Q9C5J9.1 RecName: Full=Uncharacterized GTP-binding protein At5g64813 && PF00071:Ras family	Ras
TraesCS1A03G0465100	TraesCS1A03G0465100	Chr1A	310267014	310271663	-	1106	-	- && P81760.2 RecName: Full=Thylakoid lumenal 17.4 kDa protein, chloroplastic; AltName: Full=P17.4; Flags: Precursor && PF13599:Pentapeptide repeats (9 copies)	-
TraesCS1A03G0465700	TraesCS1A03G0465700	Chr1A	310505448	310506062	-	615	-	TraesCS1A01G173000 && - && -	-
TraesCS1A03G0465800	TraesCS1A03G0465800	Chr1A	310507127	310511027	-	2389	-	TraesCS1A01G173100 && Q42843.1 RecName: Full=Glutamyl-tRNA reductase 1, chloroplastic; Short=GluTR; Flags: Precursor && PF01488:Shikimate / quinate 5-dehydrogenase|PF00745:Glutamyl-tRNAGlu reductase, dimerisation domain|PF05201:Glutamyl-tRNAGlu reductase, N-terminal domain	-
TraesCS1A03G0466200	TraesCS1A03G0466200	Chr1A	310643800	310646202	-	1166	-	TraesCS1A01G173200 && Q9XFM6.2 RecName: Full=Membrane steroid-binding protein 1; Short=AtMP1; AltName: Full=Membrane-associated progesterone-binding protein 5; Short=AtMAPR5 && PF00173:Cytochrome b5-like Heme/Steroid binding domain	-
TraesCS1A03G0466600	TraesCS1A03G0466600	Chr1A	311093207	311095039	-	564	-	TraesCS1A01G173400 && Q9M2Z4.1 RecName: Full=Membrane steroid-binding protein 2; Short=AtMP2; AltName: Full=Membrane-associated progesterone-binding protein 3; Short=AtMAPR3 && PF00173:Cytochrome b5-like Heme/Steroid binding domain	-
TraesCS1A03G0467000	TraesCS1A03G0467000	Chr1A	311149148	311157674	-	2163	-	TraesCS1A01G173500 && Q9M2Z5.1 RecName: Full=F-box/LRR-repeat protein At3g48880 && PF12937:F-box-like	-
TraesCS1A03G0469000	TraesCS1A03G0469000	Chr1A	311816694	311940242	+	5469	-	- && - && -	-
TraesCS1A03G0471100	TraesCS1A03G0471100	Chr1A	313486126	313490235	-	1165	-	TraesCS1A01G174500 && F4I214.1 RecName: Full=Tetraspanin-10 && PF00335:Tetraspanin family	Tetraspannin
TraesCS1A03G0471200	TraesCS1A03G0471200	Chr1A	313520537	313526620	-	2267	-	TraesCS1A01G174600 && Q109G2.2 RecName: Full=DEAD-box ATP-dependent RNA helicase 12 && PF00270:DEAD/DEAH box helicase|PF00271:Helicase conserved C-terminal domain	DEAD
TraesCS1A03G0471300	TraesCS1A03G0471300	Chr1A	313831923	313833466	-	1050	-	TraesCS1A01G174700 && - && PF03763:Remorin, C-terminal region|PF03766:Remorin, N-terminal region	-
TraesCS1A03G0471700	TraesCS1A03G0471700	Chr1A	314255284	314277382	-	570	-	TraesCS1A01G174900 && A3A9H6.1 RecName: Full=Probable ascorbate-specific transmembrane electron transporter 1; AltName: Full=Cytochrome b561-1 && PF03188:Eukaryotic cytochrome b561	Cytochrom_B561
TraesCS1A03G0472200	TraesCS1A03G0472200	Chr1A	314442397	314447770	+	3753	-	TraesCS1A01G175000 && - && PF10358:N-terminal C2 in EEIG1 and EHBP1 proteins	-
TraesCS1A03G0472600	TraesCS1A03G0472600	Chr1A	314831663	314832431	-	769	-	TraesCS1A01G175200 && P82900.2 RecName: Full=Non-specific lipid-transfer protein 2G; Short=LTP2G; AltName: Full=7 kDa lipid transfer protein 1; AltName: Full=Lipid transfer protein 2 isoform 1; Short=LTP2-1; Flags: Precursor && PF14368:Probable lipid transfer	-
TraesCS1A03G0473200	TraesCS1A03G0473200	Chr1A	315156419	315159037	+	2312	-	TraesCS1A01G175500 && - && -	-
TraesCS1A03G0473800	TraesCS1A03G0473800	Chr1A	315404393	315417431	-	3624	-	TraesCS1A01G175700 && Q9SHC8.1 RecName: Full=Vesicle-associated protein 1-2; AltName: Full=Plant VAP homolog 12; Short=AtPVA12; AltName: Full=VAMP-associated protein 1-2; Contains: RecName: Full=Vesicle-associated protein 1-2, N-terminally processed && PF00635:MSP (Major sperm protein) domain	Motile_Sperm
TraesCS1A03G0473900	TraesCS1A03G0473900	Chr1A	315410049	315414216	+	1017	-	TraesCS1A01G175800 && - && -	-
TraesCS1A03G0474000	TraesCS1A03G0474000	Chr1A	315567648	315576785	-	2271	-	TraesCS1A01G175900 && Q39079.2 RecName: Full=Chaperone protein dnaJ 13; Short=AtDjB13; Short=AtJ13 && PF11875:Domain of unknown function (DUF3395)|PF00226:DnaJ domain	DnaJ
TraesCS1A03G0474300	TraesCS1A03G0474300	Chr1A	316094235	316098400	+	2270	-	TraesCS1A01G176000 && Q9SU40.1 RecName: Full=Monocopper oxidase-like protein SKU5; AltName: Full=Skewed roots; Flags: Precursor && PF07732:Multicopper oxidase|PF00394:Multicopper oxidase|PF07731:Multicopper oxidase	-
TraesCS1A03G0474600	TraesCS1A03G0474600	Chr1A	316176401	316178477	+	2077	-	TraesCS1A01G176200 && - && PF04859:Plant protein of unknown function (DUF641)	-
TraesCS1A03G0475600	TraesCS1A03G0475600	Chr1A	317489080	317495554	-	2992	-	TraesCS1A01G176500 && Q42404.1 RecName: Full=U1 small nuclear ribonucleoprotein 70 kDa; Short=U1 snRNP 70 kDa; Short=U1-70K; Short=snRNP70 && PF12220:U1 small nuclear ribonucleoprotein of 70kDa MW N terminal|PF00076:RNA recognition motif. (a.k.a. RRM, RBD, or RNP domain)	RRM_1
TraesCS1A03G0476900	TraesCS1A03G0476900	Chr1A	319452203	319457161	+	4142	-	TraesCS1A01G176700 && Q9C882.2 RecName: Full=Trihelix transcription factor GTL1; AltName: Full=GT2-LIKE protein 1; Short=AtGTL1; Short=Protein GT-2-LIKE1; AltName: Full=Trihelix DNA-binding protein GTL1 && PF13837:Myb/SANT-like DNA-binding domain	-
TraesCS1A03G0477600	TraesCS1A03G0477600	Chr1A	320715267	320716723	+	1457	-	TraesCS1A01G176800 && Q9XIP8.1 RecName: Full=Protein CDI; AltName: Full=Protein CADMIUM INDUCED && -	-
TraesCS1A03G0477800	TraesCS1A03G0477800	Chr1A	320717500	320725231	-	2243	-	TraesCS1A01G176900 && Q337B8.1 RecName: Full=Electron transfer flavoprotein-ubiquinone oxidoreductase, mitochondrial; Short=ETF-QO; Short=ETF-ubiquinone oxidoreductase; Flags: Precursor && PF05187:Electron transfer flavoprotein-ubiquinone oxidoreductase, 4Fe-4S|PF13450:NAD(P)-binding Rossmann-like domain	-
TraesCS1A03G0478300	TraesCS1A03G0478300	Chr1A	320956143	320958169	+	1862	-	TraesCS1A01G177000 && P0DKI6.1 RecName: Full=Probable receptor-like protein kinase At1g33260 && PF00069:Protein kinase domain	Pkinase
TraesCS1A03G0478400	TraesCS1A03G0478400	Chr1A	321081298	321083114	-	1817	-	TraesCS1A01G177100 && Q42602.2 RecName: Full=Cytochrome P450 89A2; AltName: Full=ATH 6-1; AltName: Full=CYPLXXXIX && PF00067:Cytochrome P450	p450
TraesCS1A03G0478900	TraesCS1A03G0478900	Chr1A	321520552	321522513	-	1962	-	TraesCS1A01G177300 && Q42602.2 RecName: Full=Cytochrome P450 89A2; AltName: Full=ATH 6-1; AltName: Full=CYPLXXXIX && PF00067:Cytochrome P450	p450
TraesCS1A03G0479200	TraesCS1A03G0479200	Chr1A	321854301	321856318	-	1879	-	TraesCS1A01G177400 && Q337C0.1 RecName: Full=UPF0496 protein 4 && PF05633:Protein BYPASS1-related	-
TraesCS1A03G0479500	TraesCS1A03G0479500	Chr1A	321964778	321969422	+	1993	-	TraesCS1A01G177500 && Q0IWF3.2 RecName: Full=Aquaporin NIP3-1; AltName: Full=NOD26-like intrinsic protein 3-1; AltName: Full=OsNIP3;1 && PF00230:Major intrinsic protein	-
TraesCS1A03G0479800	TraesCS1A03G0479800	Chr1A	322108475	322123027	+	3987	-	- && Q9FW70.2 RecName: Full=Kinesin-like protein KIN-7K, chloroplastic; Flags: Precursor && PF00225:Kinesin motor domain|PF13920:Zinc finger, C3HC4 type (RING finger)	Kinesin
TraesCS1A03G0480300	TraesCS1A03G0480300	Chr1A	322515740	322519925	+	1588	-	TraesCS1A01G177700 && Q8VWF1.1 RecName: Full=SH3 domain-containing protein 2 && PF14604:Variant SH3 domain	-
TraesCS1A03G0480800	TraesCS1A03G0480800	Chr1A	322734661	322739252	+	2248	-	TraesCS1A01G177800 && Q42600.1 RecName: Full=Cytochrome P450 84A1; AltName: Full=Ferulate-5-hydroxylase; Short=F5H && PF00067:Cytochrome P450	p450
TraesCS1A03G0481600	TraesCS1A03G0481600	Chr1A	323024780	323034408	-	4980	-	TraesCS1A01G178100 && Q9SIV5.3 RecName: Full=Zinc finger CCCH domain-containing protein 19; Short=AtC3H19; AltName: Full=Protein Needed for RDR2-independent DNA methylation && PF02213:GYF domain|PF02201:SWIB/MDM2 domain|PF03126:Plus-3 domain	-
TraesCS1A03G0482200	TraesCS1A03G0482200	Chr1A	323496712	323501477	-	1896	-	- && Q1PF50.2 RecName: Full=Probable serine protease EDA2; AltName: Full=Protein EMBRYO SAC DEVELOPMENT ARREST 2; Flags: Precursor && PF05577:Serine carboxypeptidase S28	Peptidase_S28
TraesCS1A03G0482300	TraesCS1A03G0482300	Chr1A	323503503	323508920	-	1930	-	TraesCS1A01G178300 && Q1PF50.2 RecName: Full=Probable serine protease EDA2; AltName: Full=Protein EMBRYO SAC DEVELOPMENT ARREST 2; Flags: Precursor && PF05577:Serine carboxypeptidase S28	Peptidase_S28
TraesCS1A03G0483200	TraesCS1A03G0483200	Chr1A	324807170	324807535	-	366	-	TraesCS1A01G178700 && O22150.1 RecName: Full=Auxin-responsive protein SAUR36; AltName: Full=Protein RESPONSE TO AUXINS AND GIBBERELLINS 1; AltName: Full=Protein SENESCENCE-ASSOCIATED GENE 201; AltName: Full=Protein SMALL AUXIN UP RNA 36 && PF02519:Auxin responsive protein	Auxin_inducible
TraesCS1A03G0483700	TraesCS1A03G0483700	Chr1A	325241535	325244870	-	1513	-	TraesCS1A01G179000 && P0C539.1 RecName: Full=Actin-2 >A3C6D7.1 RecName: Full=Actin-2 && PF00022:Actin	Actin
TraesCS1A03G0484600	TraesCS1A03G0484600	Chr1A	326087064	326087707	+	644	-	TraesCS1A01G179400 && - && -	-
TraesCS1A03G0484800	TraesCS1A03G0484800	Chr1A	326095703	326098743	-	2169	-	TraesCS1A01G179600 && - && -	-
TraesCS1A03G0485900	TraesCS1A03G0485900	Chr1A	326626275	326626919	+	645	-	TraesCS1A01G180000 && - && PF04043:Plant invertase/pectin methylesterase inhibitor	-
TraesCS1A03G0486000	TraesCS1A03G0486000	Chr1A	326630383	326633501	-	1001	-	TraesCS1A01G180100 && - && -	-
TraesCS1A03G0486200	TraesCS1A03G0486200	Chr1A	326633500	326642992	+	4184	-	TraesCS1A01G180200 && Q8L5R3.1 RecName: Full=Tubulin-folding cofactor D; Short=AtTFCD; AltName: Full=Protein CHAMPIGNON; AltName: Full=Protein EMBRYO DEFECTIVE 133; AltName: Full=Protein TITAN 1 && PF12612:Tubulin folding cofactor D C terminal	-
TraesCS1A03G0486400	TraesCS1A03G0486400	Chr1A	326643459	326648195	-	1594	-	TraesCS1A01G180300 && Q9SLN5.1 RecName: Full=Methionine aminopeptidase 1A; Short=MAP 1A; Short=MetAP 1A; AltName: Full=Peptidase M 1A && PF00557:Metallopeptidase family M24|PF15801:zf-MYND-like zinc finger, mRNA-binding	Peptidase_M24
TraesCS1A03G0486500	TraesCS1A03G0486500	Chr1A	327373393	327380073	+	2137	-	TraesCS1A01G180400 && - && PF04646:Protein of unknown function, DUF604	-
TraesCS1A03G0486900	TraesCS1A03G0486900	Chr1A	327790288	327805179	+	3567	-	- && Q9LRB0.1 RecName: Full=Sphingoid long-chain bases kinase 1; Short=AtLCBK1; Short=LCB kinase 1; AltName: Full=Sphingosine kinase 1 && PF00781:Diacylglycerol kinase catalytic domain	-
TraesCS1A03G0487200	TraesCS1A03G0487200	Chr1A	327807834	327808628	-	446	-	TraesCS1A01G180700 && - && -	-
TraesCS1A03G0487700	TraesCS1A03G0487700	Chr1A	328602358	328605524	-	1725	-	TraesCS1A01G181000 && Q9SGU9.1 RecName: Full=Methionine gamma-lyase; Short=AtMGL; AltName: Full=L-methioninase && PF01053:Cys/Met metabolism PLP-dependent enzyme	Cys_Met_Meta_PP
TraesCS1A03G0488100	TraesCS1A03G0488100	Chr1A	328856716	328857544	-	829	-	TraesCS1A01G181100 && - && PF04398:Protein of unknown function, DUF538	-
TraesCS1A03G0488800	TraesCS1A03G0488800	Chr1A	329110685	329114659	+	2913	-	TraesCS1A01G181400 && P09379.2 RecName: Full=GTPase-activating protein GYP7; AltName: Full=GAP for YPT7 && PF00566:Rab-GTPase-TBC domain	TBC
TraesCS1A03G0488900	TraesCS1A03G0488900	Chr1A	329114082	329116264	-	991	-	TraesCS1A01G181500 && P40934.1 RecName: Full=Cytochrome b5 && PF00173:Cytochrome b5-like Heme/Steroid binding domain	-
TraesCS1A03G0489900	TraesCS1A03G0489900	Chr1A	329828588	329837281	+	2877	-	- && Q551H4.1 RecName: Full=Serine/threonine-protein kinase fray2; AltName: Full=STE20-like kinase fray2 && PF00069:Protein kinase domain	Pkinase
TraesCS1A03G0490000	TraesCS1A03G0490000	Chr1A	329837625	329841092	-	1549	-	TraesCS1A01G182000 && Q9MA98.1 RecName: Full=DNA excision repair protein ERCC-1; Short=AtERCC1; Short=AtRAD10; AltName: Full=Ultraviolet hypersensitive 7 && PF14520:Helix-hairpin-helix domain|PF03834:Binding domain of DNA repair protein Ercc1 (rad10/Swi10)	-
TraesCS1A03G0490100	TraesCS1A03G0490100	Chr1A	330295115	330297992	+	1238	-	TraesCS1A01G182100 && Q9LVQ0.1 RecName: Full=Pectinesterase 31; Short=PE 31; AltName: Full=Pectin methylesterase 31; Short=AtPME31 && PF01095:Pectinesterase	-
TraesCS1A03G0490200	TraesCS1A03G0490200	Chr1A	330421805	330423207	-	1403	-	TraesCS1A01G182200 && - && -	-
TraesCS1A03G0490400	TraesCS1A03G0490400	Chr1A	330826466	330828639	-	2174	-	TraesCS1A01G182300 && F4IJ77.1 RecName: Full=AAA-ATPase At2g46620 && PF00004:ATPase family associated with various cellular activities (AAA)|PF14363:Domain associated at C-terminal with AAA	AAA
TraesCS1A03G0490900	TraesCS1A03G0490900	Chr1A	331657272	331660763	+	1972	-	TraesCS1A01G182400 && Q6DG19.1 RecName: Full=Molybdate-anion transporter; AltName: Full=Major facilitator superfamily domain-containing protein 5; AltName: Full=Molybdate transporter 2 homolog && PF05631:Sugar-tranasporters, 12 TM	-
TraesCS1A03G0491000	TraesCS1A03G0491000	Chr1A	331661886	331662941	-	1056	-	- && Q9LNQ1.1 RecName: Full=Mitochondrial import inner membrane translocase subunit TIM23-1 && PF02466:Tim17/Tim22/Tim23/Pmp24 family	-
TraesCS1A03G0491400	TraesCS1A03G0491400	Chr1A	332260012	332261416	+	1405	-	TraesCS1A01G182600 && - && PF03478:Protein of unknown function (DUF295)	DUF295
TraesCS1A03G0491900	TraesCS1A03G0491900	Chr1A	332338821	332344301	-	1993	-	TraesCS1A01G182700 && Q9M0N1.1 RecName: Full=Plant UBX domain-containing protein 10; Short=PUX10 && PF00789:UBX domain|PF14555:UBA-like domain	UBX
TraesCS1A03G0492100	TraesCS1A03G0492100	Chr1A	332839823	332843587	-	1984	-	TraesCS1A01G182900 && Q3U2U7.2 RecName: Full=Methyltransferase-like protein 17, mitochondrial; AltName: Full=Methyltransferase 11 domain-containing protein 1; AltName: Full=Protein RSM22 homolog, mitochondrial; Flags: Precursor && PF09243:Mitochondrial small ribosomal subunit Rsm22	-
TraesCS1A03G0492600	TraesCS1A03G0492600	Chr1A	332888224	332893451	-	2538	-	TraesCS1A01G183000 && Q9FWC1.1 RecName: Full=Probable trehalase; AltName: Full=Alpha,alpha-trehalase; AltName: Full=Alpha,alpha-trehalose glucohydrolase && PF01204:Trehalase	-
TraesCS1A03G0493700	TraesCS1A03G0493700	Chr1A	334697426	334702487	-	2524	-	TraesCS1A01G183400 && Q38897.2 RecName: Full=Homeobox protein BEL1 homolog && PF07526:Associated with HOX|PF05920:Homeobox KN domain	POX
TraesCS1A03G0494500	TraesCS1A03G0494500	Chr1A	335170939	335185292	-	4784	-	TraesCS1A01G183800 && Q6AUV1.1 RecName: Full=Xanthine dehydrogenase && PF01799:[2Fe-2S] binding domain|PF03450:CO dehydrogenase flavoprotein C-terminal domain|PF01315:Aldehyde oxidase and xanthine dehydrogenase, a/b hammerhead domain|PF00111:2Fe-2S iron-sulfur cluster binding domain|PF02738:Molybdopterin-binding domain of aldehyde dehydrogenase|PF00941:FAD binding domain in molybdopterin dehydrog…	Fer2
TraesCS1A03G0494600	TraesCS1A03G0494600	Chr1A	335423274	335441317	+	3402	-	- && Q9HCG7.2 RecName: Full=Non-lysosomal glucosylceramidase; Short=NLGase; AltName: Full=Beta-glucocerebrosidase 2; Short=Beta-glucosidase 2; AltName: Full=Glucosylceramidase 2 && PF12215:beta-glucosidase 2, glycosyl-hydrolase family 116 N-term|PF04685:G	-
TraesCS1A03G0494800	TraesCS1A03G0494800	Chr1A	335467801	335468948	+	1148	-	TraesCS1A01G184000 && - && -	-
TraesCS1A03G0494900	TraesCS1A03G0494900	Chr1A	335471858	335476449	+	2049	-	- && Q8GUI4.1 RecName: Full=Uncharacterized GPI-anchored protein At1g61900; Flags: Precursor && PF19160:SPARK	-
TraesCS1A03G0497100	TraesCS1A03G0497100	Chr1A	335753521	335758153	-	1134	-	TraesCS1A01G184300 && - && PF05903:PPPDE putative peptidase domain	-
TraesCS1A03G0497600	TraesCS1A03G0497600	Chr1A	335999084	336005284	-	4040	-	- && Q336X9.1 RecName: Full=Mitogen-activated protein kinase 6; Short=MAP kinase 6 && PF00139:Legume lectin domain|PF00069:Protein kinase domain	Pkinase
TraesCS1A03G0497900	TraesCS1A03G0497900	Chr1A	336562100	336584157	-	2332	-	- && Q7DMA9.2 RecName: Full=Peptidyl-prolyl cis-trans isomerase PASTICCINO1; AltName: Full=70 kDa peptidyl-prolyl isomerase; AltName: Full=FK506-binding protein 72; Short=AtFKBP72; AltName: Full=Immunophilin FKBP72; AltName: Full=Peptidyl-prolyl cis-trans	FKBP_C
TraesCS1A03G0498600	TraesCS1A03G0498600	Chr1A	337090325	337091440	-	1116	-	TraesCS1A01G184800 && Q9S845.1 RecName: Full=GDP-mannose transporter GONST3; AltName: Full=Protein GOLGI NUCLEOTIDE SUGAR TRANSPORTER 3 && PF03151:Triose-phosphate Transporter family	-
TraesCS1A03G0498700	TraesCS1A03G0498700	Chr1A	337093485	337094873	-	1389	-	TraesCS1A01G184900 && Q73CR9.1 RecName: Full=Delta(1)-pyrroline-2-carboxylate reductase; Short=Pyr2C reductase; AltName: Full=Proline ketimine reductase && PF02423:Ornithine cyclodeaminase/mu-crystallin family	OCD_Mu_crystall
TraesCS1A03G0499200	TraesCS1A03G0499200	Chr1A	337373752	337376935	+	2052	-	TraesCS1A01G185100 && Q3EDL4.2 RecName: Full=Probable serine/threonine-protein kinase At1g01540 && PF00069:Protein kinase domain	Pkinase
TraesCS1A03G0499400	TraesCS1A03G0499400	Chr1A	337378622	337384099	-	3150	-	TraesCS1A01G185300 && O23702.1 RecName: Full=C-terminal binding protein AN; Short=CtBP; AltName: Full=Protein ANGUSTIFOLIA; AltName: Full=Protein DETORQUEO && PF11947:Photosynthesis affected mutant 68|PF02826:D-isomer specific 2-hydroxyacid dehydrogenase, NAD binding domain	2-Hacid_dh_C
TraesCS1A03G0500000	TraesCS1A03G0500000	Chr1A	337761396	337762490	-	1095	-	TraesCS1A01G185400 && Q3E9B4.1 RecName: Full=Transcription repressor OFP8; AltName: Full=Ovate family protein 8; Short=AtOFP8 && PF04844:Transcriptional repressor, ovate	-
TraesCS1A03G0501000	TraesCS1A03G0501000	Chr1A	338154198	338157644	+	1824	-	TraesCS1A01G185800 && Q8LFX7.1 RecName: Full=Probable lysophospholipase BODYGUARD 1; Short=AtBDG1; AltName: Full=Protein 9-cis epoxycarotenoid dioxygenase defective 1; AltName: Full=Protein COOL BREATH 5; Flags: Precursor && PF00561:alpha/beta hydrolase fold	Abhydrolase_1
TraesCS1A03G0501200	TraesCS1A03G0501200	Chr1A	338552544	338562324	-	4263	-	TraesCS1A01G185900 && Q9C5J3.1 RecName: Full=Protein RRC1; AltName: Full=Reduced red-light responses in cry1cry2 background 1 && PF04818:CID domain|PF00076:RNA recognition motif. (a.k.a. RRM, RBD, or RNP domain)|PF01805:Surp module	RRM_1
TraesCS1A03G0501300	TraesCS1A03G0501300	Chr1A	338694547	338697019	+	1613	-	TraesCS1A01G186000 && Q6S4P4.2 RecName: Full=Transcription factor RF2b && PF00170:bZIP transcription factor	bZIP_1
TraesCS1A03G0501600	TraesCS1A03G0501600	Chr1A	338845123	338846346	-	1224	-	TraesCS1A01G186100 && Q06398.2 RecName: Full=Probable glutathione S-transferase GSTU6; AltName: Full=28 kDa cold-induced protein && PF13410:Glutathione S-transferase, C-terminal domain|PF13417:Glutathione S-transferase, N-terminal domain	-
TraesCS1A03G0501700	TraesCS1A03G0501700	Chr1A	339172243	339173253	-	909	-	TraesCS1A01G186200 && Q06398.2 RecName: Full=Probable glutathione S-transferase GSTU6; AltName: Full=28 kDa cold-induced protein && PF02798:Glutathione S-transferase, N-terminal domain|PF13410:Glutathione S-transferase, C-terminal domain	GST_N
TraesCS1A03G0501800	TraesCS1A03G0501800	Chr1A	339197331	339198505	-	877	-	TraesCS1A01G186300 && Q06398.2 RecName: Full=Probable glutathione S-transferase GSTU6; AltName: Full=28 kDa cold-induced protein && PF13417:Glutathione S-transferase, N-terminal domain	-
TraesCS1A03G0501900	TraesCS1A03G0501900	Chr1A	339198723	339199972	+	1025	-	TraesCS1A01G186400 && Q9FUS8.1 RecName: Full=Glutathione S-transferase U17; Short=AtGSTU17; AltName: Full=GST class-tau member 17; AltName: Full=Glutathione S-transferase 30; AltName: Full=Protein EARLY RESPONSIVE TO DEHYDRATION 9 && PF13417:Glutathione S-transferase, N-terminal domain|PF13410:Glutathione S-transferase, C-terminal domain	-
TraesCS1A03G0502000	TraesCS1A03G0502000	Chr1A	339200722	339201937	-	1216	-	TraesCS1A01G186500 && Q06398.2 RecName: Full=Probable glutathione S-transferase GSTU6; AltName: Full=28 kDa cold-induced protein && PF13417:Glutathione S-transferase, N-terminal domain|PF13410:Glutathione S-transferase, C-terminal domain	-
TraesCS1A03G0502500	TraesCS1A03G0502500	Chr1A	339220808	339221860	-	967	-	TraesCS1A01G186600 && Q06398.2 RecName: Full=Probable glutathione S-transferase GSTU6; AltName: Full=28 kDa cold-induced protein && PF02798:Glutathione S-transferase, N-terminal domain|PF00043:Glutathione S-transferase, C-terminal domain	GST_N
TraesCS1A03G0502600	TraesCS1A03G0502600	Chr1A	339246460	339247597	-	1027	-	TraesCS1A01G186700 && Q06398.2 RecName: Full=Probable glutathione S-transferase GSTU6; AltName: Full=28 kDa cold-induced protein && PF13410:Glutathione S-transferase, C-terminal domain|PF02798:Glutathione S-transferase, N-terminal domain	GST_N
TraesCS1A03G0502800	TraesCS1A03G0502800	Chr1A	339319271	339320357	-	999	-	TraesCS1A01G186800 && Q06398.2 RecName: Full=Probable glutathione S-transferase GSTU6; AltName: Full=28 kDa cold-induced protein && PF02798:Glutathione S-transferase, N-terminal domain	GST_N
TraesCS1A03G0503000	TraesCS1A03G0503000	Chr1A	339491200	339492944	+	1176	-	TraesCS1A01G187000 && Q9FUS8.1 RecName: Full=Glutathione S-transferase U17; Short=AtGSTU17; AltName: Full=GST class-tau member 17; AltName: Full=Glutathione S-transferase 30; AltName: Full=Protein EARLY RESPONSIVE TO DEHYDRATION 9 && PF00043:Glutathione S-transferase, C-terminal domain|PF02798:Glutathione S-transferase, N-terminal domain	GST_N
TraesCS1A03G0503700	TraesCS1A03G0503700	Chr1A	340123906	340130202	+	3799	-	- && P93733.4 RecName: Full=Phospholipase D beta 1; Short=AtPLDbeta1; Short=PLD beta 1; Short=PLDbeta && PF00168:C2 domain|PF00614:Phospholipase D Active site motif|PF12357:Phospholipase D C terminal	C2
TraesCS1A03G0503900	TraesCS1A03G0503900	Chr1A	340134546	340138242	-	1258	-	- && Q84WU2.1 RecName: Full=Ubiquitin carboxyl-terminal hydrolase 13; AltName: Full=Deubiquitinating enzyme 13; Short=AtUBP13; AltName: Full=Ubiquitin thioesterase 13; AltName: Full=Ubiquitin-specific-processing protease 13 && PF00917:MATH domain	MATH
TraesCS1A03G0504100	TraesCS1A03G0504100	Chr1A	340141394	340141747	-	354	-	TraesCS1A01G187700 && - && -	-
TraesCS1A03G0504600	TraesCS1A03G0504600	Chr1A	341019625	341020821	+	1197	-	TraesCS1A01G188000 && Q9ZUY3.1 RecName: Full=Arogenate dehydratase 3, chloroplastic; Short=AtADT3; AltName: Full=Prephenate dehydratase 1; Short=AtPDT1; Flags: Precursor && PF00800:Prephenate dehydratase	-
TraesCS1A03G0505200	TraesCS1A03G0505200	Chr1A	341544874	341548785	-	1197	-	TraesCS1A01G188200 && B8M9K5.1 RecName: Full=2-oxoglutarate-dependent dioxygenase tropC; AltName: Full=Tropolone synthesis protein C && PF14226:non-haem dioxygenase in morphine synthesis N-terminal|PF03171:2OG-Fe(II) oxygenase superfamily	2OG-FeII_Oxy
TraesCS1A03G0505400	TraesCS1A03G0505400	Chr1A	341782636	341783192	+	557	-	TraesCS1A01G188400 && - && -	-
TraesCS1A03G0505500	TraesCS1A03G0505500	Chr1A	341940694	341945171	-	2251	-	TraesCS1A01G188500 && - && -	-
TraesCS1A03G0505800	TraesCS1A03G0505800	Chr1A	342545287	342547921	-	1434	-	TraesCS1A01G188700 && Q9LEX0.1 RecName: Full=F-box protein PP2-A13; AltName: Full=Protein PHLOEM PROTEIN 2-LIKE A13; Short=AtPP2-A13; AltName: Full=SKP1-interacting partner 9 && PF14299:Phloem protein 2	-
TraesCS1A03G0506600	TraesCS1A03G0506600	Chr1A	343430691	343434851	+	1674	-	- && P45432.2 RecName: Full=COP9 signalosome complex subunit 1; Short=CSN complex subunit 1; AltName: Full=Constitutive photomorphogenesis protein 11; AltName: Full=Protein FUSCA 6 && PF01399:PCI domain|PF10602:26S proteasome subunit RPN7	-
TraesCS1A03G0506700	TraesCS1A03G0506700	Chr1A	343435055	343436910	-	1444	-	TraesCS1A01G188900 && Q0WQX7.1 RecName: Full=RHOMBOID-like protein 1; Short=AtRBL1 && PF01694:Rhomboid family	Rhomboid
TraesCS1A03G0507300	TraesCS1A03G0507300	Chr1A	343940048	343944713	+	1410	-	TraesCS1A01G189000 && Q96287.3 RecName: Full=Shaggy-related protein kinase theta; AltName: Full=ASK-theta && PF00069:Protein kinase domain	Pkinase
TraesCS1A03G0507400	TraesCS1A03G0507400	Chr1A	343947383	343951736	+	2172	-	TraesCS1A01G189100 && Q337A0.1 RecName: Full=Probable E3 ubiquitin-protein ligase XBOS33; AltName: Full=Ankyrin repeat domain and RING finger-containing protein XBOS33; AltName: Full=XB3 protein homolog 3 && PF13637:Ankyrin repeats (many copies)	-
TraesCS1A03G0507600	TraesCS1A03G0507600	Chr1A	343951757	343953542	-	1558	-	TraesCS1A01G189200 && - && PF12697:Alpha/beta hydrolase family	-
TraesCS1A03G0507800	TraesCS1A03G0507800	Chr1A	343993191	343994864	-	1549	-	TraesCS1A01G189300 && - && PF00561:alpha/beta hydrolase fold	Abhydrolase_1
TraesCS1A03G0508000	TraesCS1A03G0508000	Chr1A	344154960	344157177	-	1429	-	TraesCS1A01G189400 && - && -	-
TraesCS1A03G0508100	TraesCS1A03G0508100	Chr1A	344433183	344436906	-	1260	-	TraesCS1A01G189500 && Q9SKD3.1 RecName: Full=Mitochondrial inner membrane protein OXA1-like; Flags: Precursor && PF02096:60Kd inner membrane protein	-
TraesCS1A03G0508700	TraesCS1A03G0508700	Chr1A	344946872	344952210	-	1872	-	TraesCS1A01G189600 && Q9SKD3.1 RecName: Full=Mitochondrial inner membrane protein OXA1-like; Flags: Precursor && PF02096:60Kd inner membrane protein	-
TraesCS1A03G0510000	TraesCS1A03G0510000	Chr1A	345228479	345230954	+	1825	-	TraesCS1A01G190100 && Q9FFI5.1 RecName: Full=NAC domain-containing protein 86; AltName: Full=NAM-like protein; AltName: Full=No apical meristem-like protein && PF02365:No apical meristem (NAM) protein	NAM
TraesCS1A03G0510100	TraesCS1A03G0510100	Chr1A	345235357	345240494	-	2411	-	TraesCS1A01G190200 && Q944A7.1 RecName: Full=Probable serine/threonine-protein kinase At4g35230 && PF07714:Protein tyrosine and serine/threonine kinase	Pkinase_Tyr
TraesCS1A03G0510800	TraesCS1A03G0510800	Chr1A	345741224	345741685	-	423	-	TraesCS1A01G190400 && A2XF66.1 RecName: Full=Histone H2B.1 >A3AGM4.1 RecName: Full=Histone H2B.1 && PF00125:Core histone H2A/H2B/H3/H4	Histone
TraesCS1A03G0511000	TraesCS1A03G0511000	Chr1A	345842156	345846511	+	1967	-	TraesCS1A01G190500 && Q8S7M7.1 RecName: Full=Plant intracellular Ras-group-related LRR protein 5; AltName: Full=Intracellular Ras-group-related LRR protein 5; Short=OsIRL5 && PF13855:Leucine rich repeat	-
TraesCS1A03G0511500	TraesCS1A03G0511500	Chr1A	346031324	346039671	-	5266	-	TraesCS1A01G190700 && - && -	-
TraesCS1A03G0511700	TraesCS1A03G0511700	Chr1A	346656492	346664825	-	1635	-	TraesCS1A01G190800 && Q9LKJ1.1 RecName: Full=3-hydroxyisobutyryl-CoA hydrolase 1; AltName: Full=CoA-thioester hydrolase CHY1 && PF16113:Enoyl-CoA hydratase/isomerase	-
TraesCS1A03G0511800	TraesCS1A03G0511800	Chr1A	346715767	346719939	-	2333	-	TraesCS1A01G190900 && Q9FIR1.1 RecName: Full=AT-hook motif nuclear-localized protein 8 && PF03479:Plants and Prokaryotes Conserved (PCC) domain	-
TraesCS1A03G0513100	TraesCS1A03G0513100	Chr1A	347341898	347345276	+	1988	-	TraesCS1A01G191300 && Q55480.1 RecName: Full=Uncharacterized sugar kinase slr0537 && PF00294:pfkB family carbohydrate kinase	PfkB
TraesCS1A03G0513200	TraesCS1A03G0513200	Chr1A	347346201	347348595	+	1086	-	TraesCS1A01G191400 && Q9ZVJ2.1 RecName: Full=Uncharacterized protein At2g38710 && PF01871:AMMECR1	-
TraesCS1A03G0513900	TraesCS1A03G0513900	Chr1A	347996344	348000545	+	1303	-	TraesCS1A01G191600 && - && -	-
TraesCS1A03G0514200	TraesCS1A03G0514200	Chr1A	348230713	348231964	+	1252	-	TraesCS1A01G191700 && Q8VZS8.1 RecName: Full=Abscisic acid receptor PYL1; AltName: Full=ABI1-binding protein 6; AltName: Full=PYR1-like protein 1; AltName: Full=Regulatory components of ABA receptor 9 && PF10604:Polyketide cyclase / dehydrase and lipid transport	-
TraesCS1A03G0514700	TraesCS1A03G0514700	Chr1A	348865068	348867318	-	1523	-	TraesCS1A01G191800 && Q93XM7.1 RecName: Full=Mitochondrial carnitine/acylcarnitine carrier-like protein; AltName: Full=Carnitine/acylcarnitine translocase-like protein; Short=CAC-like protein; AltName: Full=Protein A BOUT DE SOUFFLE && PF00153:Mitochondrial carrier protein	Mito_carr
TraesCS1A03G0514800	TraesCS1A03G0514800	Chr1A	348867438	348870608	-	1308	-	TraesCS1A01G191900 && Q93XM7.1 RecName: Full=Mitochondrial carnitine/acylcarnitine carrier-like protein; AltName: Full=Carnitine/acylcarnitine translocase-like protein; Short=CAC-like protein; AltName: Full=Protein A BOUT DE SOUFFLE && PF00153:Mitochondrial carrier protein	Mito_carr
TraesCS1A03G0515200	TraesCS1A03G0515200	Chr1A	349163837	349166614	+	658	-	TraesCS1A01G192200 && - && -	-
TraesCS1A03G0515400	TraesCS1A03G0515400	Chr1A	349178716	349180741	-	2026	-	TraesCS1A01G192300 && Q55BF2.1 RecName: Full=60S ribosomal export protein NMD3 && PF04981:NMD3 family	-
TraesCS1A03G0515500	TraesCS1A03G0515500	Chr1A	349185114	349191716	-	2154	-	TraesCS1A01G192400 && Q8GUK1.1 RecName: Full=Protein DGS1, mitochondrial; AltName: Full=Protein DGD1 SUPPRESSOR 1; Flags: Precursor && PF08637:ATP synthase regulation protein NCA2	-
TraesCS1A03G0515800	TraesCS1A03G0515800	Chr1A	349463288	349465617	-	1178	-	TraesCS1A01G192500 && Q3UJZ3.2 RecName: Full=Armadillo repeat-containing protein 7 && PF00514:Armadillo/beta-catenin-like repeat	Arm
TraesCS1A03G0516000	TraesCS1A03G0516000	Chr1A	349467237	349468111	+	875	-	TraesCS1A01G192600 && Q8H7N9.1 RecName: Full=E3 ubiquitin-protein ligase Os03g0188200; AltName: Full=RING-H2 finger protein Os03g0188200; AltName: Full=RING-type E3 ubiquitin transferase Os03g0188200 && PF13639:Ring finger domain	-
TraesCS1A03G0516700	TraesCS1A03G0516700	Chr1A	349941938	349944272	-	1712	-	TraesCS1A01G192800 && - && PF04640:PLATZ transcription factor	-
TraesCS1A03G0517100	TraesCS1A03G0517100	Chr1A	350260644	350265097	-	1862	-	TraesCS1A01G193000 && Q8H100.1 RecName: Full=Probable ADP-ribosylation factor GTPase-activating protein AGD8; Short=ARF GAP AGD8; AltName: Full=Protein ARF-GAP DOMAIN 8; Short=AtAGD8 && PF01412:Putative GTPase activating protein for Arf	-
TraesCS1A03G0517900	TraesCS1A03G0517900	Chr1A	350898893	350901279	+	2082	-	TraesCS1A01G193200 && Q336P5.1 RecName: Full=Transcription factor MYC2; Short=OsMYC2; AltName: Full=Basic helix-loop-helix protein 9; Short=OsbHLH009; Short=bHLH 9 && PF14215:bHLH-MYC and R2R3-MYB transcription factors N-terminal|PF00010:Helix-loop-helix DNA-binding domain	HLH
TraesCS1A03G0518300	TraesCS1A03G0518300	Chr1A	351537431	351558555	-	8439	-	- && F4IVL6.1 RecName: Full=DnaJ homolog subfamily C GRV2; AltName: Full=Protein GRAVITROPISM DEFECTIVE 2; AltName: Full=Protein GREEN FLUORESCENT SEED 2; AltName: Full=Protein KATAMARI2 && PF00226:DnaJ domain|PF14237:GYF domain 2	DnaJ
TraesCS1A03G0519800	TraesCS1A03G0519800	Chr1A	352286509	352289412	+	1471	-	TraesCS1A01G193500 && Q7XBW5.1 RecName: Full=Probable plastid-lipid-associated protein 3, chloroplastic; Flags: Precursor && PF04755:PAP_fibrillin	-
TraesCS1A03G0519900	TraesCS1A03G0519900	Chr1A	352289653	352300196	-	4912	-	TraesCS1A01G193600 && - && -	-
TraesCS1A03G0520300	TraesCS1A03G0520300	Chr1A	352876527	352876882	+	276	-	TraesCS1A01G193800 && - && -	-
TraesCS1A03G0520400	TraesCS1A03G0520400	Chr1A	352879541	352880949	-	585	-	TraesCS1A01G193900 && - && -	-
TraesCS1A03G0520500	TraesCS1A03G0520500	Chr1A	352880889	352883898	+	1007	-	TraesCS1A01G194000 && Q94C12.1 RecName: Full=NADH dehydrogenase [ubiquinone] 1 beta subcomplex subunit 10-B && -	-
TraesCS1A03G0520700	TraesCS1A03G0520700	Chr1A	352884925	352886692	-	1768	-	TraesCS1A01G194100 && Q7XBW0.1 RecName: Full=Inositol-tetrakisphosphate 1-kinase 5; AltName: Full=Inositol 1,3,4-trisphosphate 5/6-kinase 5; Short=Inositol-triphosphate 5/6-kinase 5; Short=Ins(1,3,4)P(3) 5/6-kinase 5; Short=OsITP5/6K-5; Short=OsITPK5; AltName: Full=OsITL3 >A0JJZ6.1 RecName: Full=Inositol-tetrakisphosphate 1-kinase 5; AltName: Full=Inositol 1,3,4-trisphosphate 5/6-kinase 5; Short=…	-
TraesCS1A03G0520900	TraesCS1A03G0520900	Chr1A	353009917	353011297	-	1287	-	TraesCS1A01G194200 && - && -	-
TraesCS1A03G0521700	TraesCS1A03G0521700	Chr1A	353138102	353141682	-	985	-	TraesCS1A01G194400 && - && PF11712:Endoplasmic reticulum-based factor for assembly of V-ATPase	-
TraesCS1A03G0521800	TraesCS1A03G0521800	Chr1A	353386372	353386857	+	486	-	TraesCS1A01G194500 && - && -	-
TraesCS1A03G0521900	TraesCS1A03G0521900	Chr1A	353386647	353389205	-	621	-	TraesCS1A01G194600 && O82170.1 RecName: Full=Protein HAIKU1; AltName: Full=MPK3/6-targeted VQ-motif-containing protein 9; AltName: Full=VQ motif-containing protein 14; Short=AtVQ14 && -	-
TraesCS1A03G0522000	TraesCS1A03G0522000	Chr1A	353389340	353393578	-	3857	-	TraesCS1A01G194700 && F4JJP1.1 RecName: Full=WEB family protein At4g27595, chloroplastic; Flags: Precursor && -	-
TraesCS1A03G0522900	TraesCS1A03G0522900	Chr1A	353408105	353412049	+	978	-	TraesCS1A01G194800 && - && PF08378:Nuclease-related domain	-
TraesCS1A03G0523000	TraesCS1A03G0523000	Chr1A	353412668	353416127	-	1818	-	- && - && PF01370:NAD dependent epimerase/dehydratase family	Epimerase
TraesCS1A03G0523200	TraesCS1A03G0523200	Chr1A	353541953	353545411	+	1677	-	TraesCS1A01G195000 && - && PF08646:Replication factor-A C terminal domain	-
TraesCS1A03G0524200	TraesCS1A03G0524200	Chr1A	353664875	353668645	-	1908	-	- && - && PF03127:GAT domain|PF00790:VHS domain	-
TraesCS1A03G0524400	TraesCS1A03G0524400	Chr1A	353700800	353707760	-	2150	-	TraesCS1A01G195200 && Q39639.1 RecName: Full=Glycerol-3-phosphate acyltransferase, chloroplastic; Short=GPAT; Flags: Precursor && PF14829:Glycerol-3-phosphate acyltransferase N-terminal|PF01553:Acyltransferase	Acyltransferase
TraesCS1A03G0524500	TraesCS1A03G0524500	Chr1A	354377719	354387650	+	2519	-	TraesCS1A01G195300 && Q9SGE9.1 RecName: Full=Phenylalanine--tRNA ligase beta subunit, cytoplasmic; AltName: Full=Phenylalanyl-tRNA synthetase beta subunit; Short=PheRS && PF03483:B3/4 domain|PF18262:Phe-tRNA synthetase beta subunit B1 domain|PF03484:tRNA synthetase B5 domain|PF17759:Phenylalanyl tRNA synthetase beta chain CLM domain	-
TraesCS1A03G0525100	TraesCS1A03G0525100	Chr1A	354774347	354779247	+	2983	-	TraesCS1A01G195400 && Q8RY59.1 RecName: Full=Inactive poly [ADP-ribose] polymerase RCD1; AltName: Full=Protein RADICAL-INDUCED CELL DEATH 1 && PF12174:RCD1-SRO-TAF4 (RST) plant domain	-
TraesCS1A03G0526300	TraesCS1A03G0526300	Chr1A	355147744	355153601	-	3588	-	TraesCS1A01G195700 && Q336N8.1 RecName: Full=Lysine-specific demethylase JMJ706; AltName: Full=Jumonji domain-containing protein 706; AltName: Full=Lysine-specific histone demethylase JMJ706; AltName: Full=Protein JUMONJI 706 && PF02373:JmjC domain, hydroxylase|PF02375:jmjN domain|PF02928:C5HC2 zinc finger	JmjC
TraesCS1A03G0526600	TraesCS1A03G0526600	Chr1A	355434742	355438399	+	2144	-	TraesCS1A01G195900 && Q38909.1 RecName: Full=Probable xyloglucan endotransglucosylase/hydrolase protein 28; Short=At-XTH28; Short=XTH-28; Flags: Precursor && PF06955:Xyloglucan endo-transglycosylase (XET) C-terminus|PF00722:Glycosyl hydrolases family 16	-
TraesCS1A03G0526900	TraesCS1A03G0526900	Chr1A	355708593	355710812	+	1682	-	TraesCS1A01G196000 && - && -	-
TraesCS1A03G0527100	TraesCS1A03G0527100	Chr1A	355814230	355818750	+	3441	-	TraesCS1A01G196100 && Q8W3F9.1 RecName: Full=Cellulose synthase-like protein D1; AltName: Full=OsCslD1 >A2ZAK8.2 RecName: Full=Cellulose synthase-like protein D1; AltName: Full=OsCslD1 && PF14570:RING/Ubox like zinc-binding domain|PF03552:Cellulose synthase	-
TraesCS1A03G0527300	TraesCS1A03G0527300	Chr1A	355822813	355826893	-	1604	-	- && Q8GYA6.1 RecName: Full=26S proteasome non-ATPase regulatory subunit 13 homolog B; AltName: Full=26S proteasome regulatory subunit RPN9b; Short=AtRNP9b; AltName: Full=26S proteasome regulatory subunit S11 homolog B && PF01399:PCI domain	-
TraesCS1A03G0527900	TraesCS1A03G0527900	Chr1A	356340430	356341566	-	1137	-	TraesCS1A01G196400 && - && PF08241:Methyltransferase domain	Methyltransf_11
TraesCS1A03G0528200	TraesCS1A03G0528200	Chr1A	356454260	356456943	-	1525	-	TraesCS1A01G196600 && F4JJE0.1 RecName: Full=Choline-phosphate cytidylyltransferase 2; Short=AtCCT2; AltName: Full=CTP:phosphocholine cytidylyltransferase 2; AltName: Full=Phosphorylcholine transferase 2 && PF01467:Cytidylyltransferase-like	CTP_transf_2
TraesCS1A03G0528400	TraesCS1A03G0528400	Chr1A	356465880	356471720	-	2826	-	TraesCS1A01G196800 && Q9FVQ5.1 RecName: Full=CSC1-like protein At1g32090 && PF02714:Calcium-dependent channel, 7TM region, putative phosphate|PF13967:Late exocytosis, associated with Golgi transport|PF14703:Cytosolic domain of 10TM putative phosphate transporter	-
TraesCS1A03G0528900	TraesCS1A03G0528900	Chr1A	356839151	356848342	-	2089	-	TraesCS1A01G197200 && Q6AWX0.1 RecName: Full=D-xylose-proton symporter-like 2 && PF00083:Sugar (and other) transporter	Sugar_tr
TraesCS1A03G0529100	TraesCS1A03G0529100	Chr1A	356850128	356852961	-	895	-	TraesCS1A01G197300 && Q9M9M9.1 RecName: Full=Probable NADH dehydrogenase [ubiquinone] 1 alpha subcomplex subunit 12 && PF05071:NADH ubiquinone oxidoreductase subunit NDUFA12	Complex1_17_2kD
TraesCS1A03G0529300	TraesCS1A03G0529300	Chr1A	356859268	356862540	-	1008	-	- && - && PF01632:Ribosomal protein L35	-
TraesCS1A03G0529400	TraesCS1A03G0529400	Chr1A	357137473	357141490	+	2284	-	TraesCS1A01G197600 && Q93Z20.1 RecName: Full=Protein NRT1/ PTR FAMILY 8.5; Short=AtNPF8.5; AltName: Full=Peptide transporter PTR6 && PF00854:POT family	-
TraesCS1A03G0529500	TraesCS1A03G0529500	Chr1A	357142562	357145025	+	2165	-	TraesCS1A01G197700 && Q9FNL8.1 RecName: Full=Protein NRT1/ PTR FAMILY 5.3; Short=AtNPF5.3; AltName: Full=Peptide transporter PTR3-B && PF00854:POT family	-
TraesCS1A03G0529800	TraesCS1A03G0529800	Chr1A	357227561	357230090	+	1146	-	TraesCS1A01G197800 && P34727.3 RecName: Full=ADP-ribosylation factor && PF00025:ADP-ribosylation factor family	Arf
TraesCS1A03G0529900	TraesCS1A03G0529900	Chr1A	357231508	357232335	+	828	-	TraesCS1A01G197900 && - && PF05899:Protein of unknown function (DUF861)	Cupin_3
TraesCS1A03G0530000	TraesCS1A03G0530000	Chr1A	357234033	357235982	-	1722	-	TraesCS1A01G198000 && O64425.1 RecName: Full=E3 ubiquitin-protein ligase RMA1; AltName: Full=Protein RING membrane-anchor 1 && PF13923:Zinc finger, C3HC4 type (RING finger)	-
TraesCS1A03G0530200	TraesCS1A03G0530200	Chr1A	357243322	357248524	-	2002	-	TraesCS1A01G198100 && Q336M2.2 RecName: Full=Cyclin-dependent kinase E-1; Short=CDKE;1 && PF00069:Protein kinase domain	Pkinase
TraesCS1A03G0530600	TraesCS1A03G0530600	Chr1A	357900914	357903762	+	1375	-	TraesCS1A01G198200 && - && -	-
TraesCS1A03G0530700	TraesCS1A03G0530700	Chr1A	357938913	357941568	+	2464	-	TraesCS1A01G198300 && Q7XBS0.1 RecName: Full=Urea-proton symporter DUR3; Short=OsDUR3; AltName: Full=High-affinity urea active transporter DUR3 && PF00474:Sodium:solute symporter family	-
TraesCS1A03G0531000	TraesCS1A03G0531000	Chr1A	357981346	357984343	+	1300	-	TraesCS1A01G198400 && Q94B60.1 RecName: Full=ATP-dependent Clp protease proteolytic subunit 4, chloroplastic; AltName: Full=Endopeptidase ClpP4; Short=nClpP4; AltName: Full=nClpP3; Flags: Precursor && PF00574:Clp protease	-
TraesCS1A03G0531100	TraesCS1A03G0531100	Chr1A	357984413	357986911	-	1435	-	TraesCS1A01G198500 && - && -	-
TraesCS1A03G0531400	TraesCS1A03G0531400	Chr1A	358624917	358627858	-	960	-	TraesCS1A01G198800 && Q5W6M3.1 RecName: Full=CASP-like protein 4B4; Short=OsCASPL4B4 && PF04535:Domain of unknown function (DUF588)	-
TraesCS1A03G0532100	TraesCS1A03G0532100	Chr1A	358917275	358920706	+	1637	-	TraesCS1A01G198900 && Q9SCU1.1 RecName: Full=Patellin-6 && PF03765:CRAL/TRIO, N-terminal domain|PF00650:CRAL/TRIO domain	CRAL_TRIO_N
TraesCS1A03G0532200	TraesCS1A03G0532200	Chr1A	359262967	359281449	-	3510	-	TraesCS1A01G199000 && Q294E0.3 RecName: Full=Phagocyte signaling-impaired protein; AltName: Full=N-terminal acetyltransferase B complex subunit MDM20 homolog; AltName: Full=N-terminal acetyltransferase B complex subunit NAA25 homolog && PF09797:N-acetyltransferase B complex (NatB) non catalytic subunit	-
TraesCS1A03G0532900	TraesCS1A03G0532900	Chr1A	359673134	359674012	+	780	-	TraesCS1A01G199400 && Q8W2X8.1 RecName: Full=Putative expansin-A30; AltName: Full=Alpha-expansin-30; AltName: Full=OsEXP30; AltName: Full=OsEXPA30; AltName: Full=OsaEXPa1.32; Flags: Precursor && PF01357:Expansin C-terminal domain|PF03330:Lytic transglycolase	-
TraesCS1A03G0533000	TraesCS1A03G0533000	Chr1A	359674471	359677635	-	912	-	TraesCS1A01G199500 && Q42551.1 RecName: Full=SUMO-conjugating enzyme SCE1; AltName: Full=Protein EMBRYO DEFECTIVE 1637; AltName: Full=Protein hus5 homolog; AltName: Full=SUMO-conjugating enzyme 1; Short=AtSCE1 && PF00179:Ubiquitin-conjugating enzyme	UQ_con
TraesCS1A03G0534000	TraesCS1A03G0534000	Chr1A	361178956	361180483	+	979	-	TraesCS1A01G200000 && Q8LCA1.2 RecName: Full=Protein CURVATURE THYLAKOID 1B, chloroplastic; AltName: Full=Photosystem I protein P; AltName: Full=Thylakoid membrane phosphoprotein 14 kDa; Flags: Precursor && PF14159:CAAD domains of cyanobacterial aminoacyl-tRNA synthetase	-
TraesCS1A03G0534900	TraesCS1A03G0534900	Chr1A	361462040	361463509	-	1273	-	TraesCS1A01G200100 && A7QEU4.2 RecName: Full=Peroxidase 5; Flags: Precursor && PF00141:Peroxidase	-
TraesCS1A03G0535100	TraesCS1A03G0535100	Chr1A	361491206	361492875	+	1376	-	TraesCS1A01G200200 && A7QEU4.2 RecName: Full=Peroxidase 5; Flags: Precursor && PF00141:Peroxidase	-
TraesCS1A03G0536900	TraesCS1A03G0536900	Chr1A	362817889	362824677	+	1593	-	- && Q9ZUM2.2 RecName: Full=Tobamovirus multiplication protein 3; Short=AtTOM3 && PF06454:Protein of unknown function (DUF1084)	-
TraesCS1A03G0537300	TraesCS1A03G0537300	Chr1A	362975486	362982739	-	5517	-	TraesCS1A01G200900 && O94387.1 RecName: Full=Uncharacterized ATP-dependent helicase C29A10.10c && PF13086:AAA domain|PF13087:AAA domain	-
TraesCS1A03G0537900	TraesCS1A03G0537900	Chr1A	363657357	363659717	-	1298	-	TraesCS1A01G201200 && - && -	-
TraesCS1A03G0538100	TraesCS1A03G0538100	Chr1A	363673465	363674119	-	655	-	TraesCS1A01G201300 && P59259.2 RecName: Full=Histone H4 >Q6LAF3.3 RecName: Full=Histone H4 >Q6PMI5.3 RecName: Full=Histone H4 >Q6WZ83.3 RecName: Full=Histone H4 >Q76H85.3 RecName: Full=Histone H4 >P62788.2 RecName: Full=Histone H4 >P62787.2 RecName: Full=Histone H4 >P62887.2 RecName: Full=Histone H4 >P62785.2 RecName: Full=Histone H4 variant TH011 >P0CG89.1 RecName: Full=Histone H4 && PF15511:Cen…	-
TraesCS1A03G0538700	TraesCS1A03G0538700	Chr1A	364083640	364086373	+	1721	-	TraesCS1A01G201500 && - && -	-
TraesCS1A03G0538900	TraesCS1A03G0538900	Chr1A	364320435	364324870	+	3036	-	TraesCS1A01G201600 && Q8LPQ8.2 RecName: Full=Monosaccharide-sensing protein 2; AltName: Full=Sugar transporter MSSP2 && PF00083:Sugar (and other) transporter	Sugar_tr
TraesCS1A03G0539100	TraesCS1A03G0539100	Chr1A	364463608	364464930	-	1323	-	TraesCS1A01G201700 && Q8LC69.2 RecName: Full=RING-H2 finger protein ATL8; AltName: Full=RING-type E3 ubiquitin transferase ATL8 && PF13639:Ring finger domain	-
TraesCS1A03G0540000	TraesCS1A03G0540000	Chr1A	364906832	364910486	+	1596	-	TraesCS1A01G202300 && P93006.1 RecName: Full=Probable protein phosphatase 2C 27; Short=AtPP2C27; AltName: Full=Probable protein phosphatase 2C G group 1; Short=AtPP2CG1 && PF00481:Protein phosphatase 2C	PP2C
TraesCS1A03G0540500	TraesCS1A03G0540500	Chr1A	365144484	365149911	+	1243	-	TraesCS1A01G202700 && - && PF12274:Protein of unknown function (DUF3615)	-
TraesCS1A03G0541300	TraesCS1A03G0541300	Chr1A	365676266	365680824	-	2096	-	TraesCS1A01G203000 && Q9SII9.2 RecName: Full=Ubiquitin domain-containing protein DSK2a && PF00240:Ubiquitin family|PF00627:UBA/TS-N domain	ubiquitin
TraesCS1A03G0541600	TraesCS1A03G0541600	Chr1A	366101150	366102285	+	1050	-	TraesCS1A01G203200 && Q7XCL0.1 RecName: Full=Expansin-like A2; AltName: Full=OsEXLA2; AltName: Full=OsEXPL2; AltName: Full=OsaEXPb2.2; Flags: Precursor && PF03330:Lytic transglycolase|PF01357:Expansin C-terminal domain	-
TraesCS1A03G0542000	TraesCS1A03G0542000	Chr1A	366506830	366513136	+	2234	-	TraesCS1A01G203400 && Q944A7.1 RecName: Full=Probable serine/threonine-protein kinase At4g35230 && PF07714:Protein tyrosine and serine/threonine kinase	Pkinase_Tyr
TraesCS1A03G0542400	TraesCS1A03G0542400	Chr1A	366933828	366935379	+	1164	-	TraesCS1A01G203600 && Q7XCK6.1 RecName: Full=Chitinase 8; AltName: Full=Class II chitinase a; Short=OsChia2a; AltName: Full=Pathogenesis related (PR)-3 chitinase 8; Flags: Precursor && PF00182:Chitinase class I	-
TraesCS1A03G0542500	TraesCS1A03G0542500	Chr1A	366949034	366950604	+	1143	-	TraesCS1A01G203700 && Q7XCK6.1 RecName: Full=Chitinase 8; AltName: Full=Class II chitinase a; Short=OsChia2a; AltName: Full=Pathogenesis related (PR)-3 chitinase 8; Flags: Precursor && PF00182:Chitinase class I	-
TraesCS1A03G0542800	TraesCS1A03G0542800	Chr1A	367059433	367060672	-	1144	-	TraesCS1A01G203900 && Q96266.3 RecName: Full=Glutathione S-transferase F8, chloroplastic; Short=AtGSTF8; AltName: Full=AtGSTF5; AltName: Full=GST class-phi member 8; AltName: Full=Glutathione S-transferase 6; Flags: Precursor && PF00043:Glutathione S-transferase, C-terminal domain|PF02798:Glutathione S-transferase, N-terminal domain	GST_C
TraesCS1A03G0544000	TraesCS1A03G0544000	Chr1A	367702533	367705645	+	1763	-	TraesCS1A01G204200 && Q8N7N5.1 RecName: Full=DDB1- and CUL4-associated factor 8; AltName: Full=WD repeat-containing protein 42A && -	-
TraesCS1A03G0544100	TraesCS1A03G0544100	Chr1A	367706300	367711323	-	1794	-	TraesCS1A01G204300 && P02982.2 RecName: Full=Tetracycline resistance protein, class A; Short=TetA(A) && PF07690:Major Facilitator Superfamily	MFS_1
TraesCS1A03G0545200	TraesCS1A03G0545200	Chr1A	367976816	367978425	+	1610	-	TraesCS1A01G204700 && O82427.2 RecName: Full=24-methylenesterol C-methyltransferase 2; Short=24-sterol C-methyltransferase 2; Short=Sterol-C-methyltransferase 2 && PF08498:Sterol methyltransferase C-terminal|PF08241:Methyltransferase domain	Methyltransf_11
TraesCS1A03G0545700	TraesCS1A03G0545700	Chr1A	368813803	368815927	+	1172	-	TraesCS1A01G205100 && Q8GT75.2 RecName: Full=NEP1-interacting protein 1; AltName: Full=RING-H2 finger protein ATL26 && PF13639:Ring finger domain	-
TraesCS1A03G0546000	TraesCS1A03G0546000	Chr1A	369301843	369306211	+	2141	-	TraesCS1A01G205300 && Q7XCJ7.1 RecName: Full=Probable protein phosphatase 2C 72; Short=OsPP2C72 && PF00481:Protein phosphatase 2C	PP2C
TraesCS1A03G0546100	TraesCS1A03G0546100	Chr1A	369306274	369308928	-	1779	-	- && A2Z9W7.2 RecName: Full=Putative magnesium transporter MRS2-G && -	-
TraesCS1A03G0546300	TraesCS1A03G0546300	Chr1A	369625117	369627222	+	1101	-	TraesCS1A01G205600 && - && PF12646:Domain of unknown function (DUF3783)	-
TraesCS1A03G0546600	TraesCS1A03G0546600	Chr1A	369786189	369788787	+	1403	-	TraesCS1A01G205700 && Q8L7W5.1 RecName: Full=Methylsterol monooxygenase 1-1; AltName: Full=Sterol 4-alpha-methyl-oxidase 1-1; Short=AtSMO1-1 && PF04116:Fatty acid hydroxylase superfamily	-
TraesCS1A03G0547100	TraesCS1A03G0547100	Chr1A	370138288	370140845	+	1094	-	TraesCS1A01G206100 && - && PF12906:RING-variant domain|PF12428:Protein of unknown function (DUF3675)	-
TraesCS1A03G0547200	TraesCS1A03G0547200	Chr1A	370168735	370169941	+	1207	-	TraesCS1A01G206200 && Q2VZH2.1 RecName: Full=Cytochrome c-type biogenesis protein CcmE; AltName: Full=Cytochrome c maturation protein E; AltName: Full=Heme chaperone CcmE && PF03100:CcmE	-
TraesCS1A03G0547300	TraesCS1A03G0547300	Chr1A	370220182	370222490	+	1297	-	TraesCS1A01G206300 && - && -	-
TraesCS1A03G0547400	TraesCS1A03G0547400	Chr1A	370222649	370225345	-	2304	-	TraesCS1A01G206400 && Q10SX7.1 RecName: Full=Probable glucuronosyltransferase Os03g0107900 && PF03016:Exostosin family	-
TraesCS1A03G0547600	TraesCS1A03G0547600	Chr1A	370225637	370226511	+	756	-	TraesCS1A01G206500 && - && PF01190:Pollen protein Ole e 1 like	-
TraesCS1A03G0547800	TraesCS1A03G0547800	Chr1A	370242172	370252571	+	3820	-	TraesCS1A01G206700 && Q5ZKV9.1 RecName: Full=Syndetin; AltName: Full=Coiled-coil domain-containing protein 132; AltName: Full=EARP/GARPII complex subunit VPS50 && PF10475:Vacuolar-sorting protein 54, of GARP complex|PF10474:Protein of unknown function C-terminus (DUF2451)	-
TraesCS1A03G0547900	TraesCS1A03G0547900	Chr1A	370253614	370254699	-	1086	-	TraesCS1A01G206800 && Q9AV28.1 RecName: Full=Cyclin-dependent protein kinase inhibitor SMR1; AltName: Full=Protein SIAMESE-RELATED 1 && -	-
TraesCS1A03G0548300	TraesCS1A03G0548300	Chr1A	370470548	370475944	+	2179	-	TraesCS1A01G206900 && Q6TBX7.1 RecName: Full=Carotene epsilon-monooxygenase, chloroplastic; AltName: Full=Cytochrome P450 97C1; AltName: Full=Protein LUTEIN DEFICIENT 1; Flags: Precursor && PF00067:Cytochrome P450	p450
TraesCS1A03G0548400	TraesCS1A03G0548400	Chr1A	370504512	370506781	+	1255	-	TraesCS1A01G207000 && Q8RXX9.2 RecName: Full=E3 ubiquitin-protein ligase ATL6; AltName: Full=RING-H2 finger protein ATL6; AltName: Full=RING-type E3 ubiquitin transferase ATL6; Flags: Precursor && PF13639:Ring finger domain	-
TraesCS1A03G0549900	TraesCS1A03G0549900	Chr1A	370916019	370917270	-	1252	-	TraesCS1A01G207600 && - && -	-
TraesCS1A03G0550500	TraesCS1A03G0550500	Chr1A	370997918	371000133	+	1544	-	TraesCS1A01G207900 && Q8GZ84.2 RecName: Full=U-box domain-containing protein 36; AltName: Full=Plant U-box protein 36 && -	-
TraesCS1A03G0550700	TraesCS1A03G0550700	Chr1A	371112155	371115921	+	3681	-	TraesCS1A01G208000 && Q9SLF3.1 RecName: Full=Translocase of chloroplast 132, chloroplastic; Short=AtToc132; AltName: Full=132 kDa chloroplast outer envelope protein && PF11886:Translocase of chloroplast 159/132, membrane anchor domain|PF04548:AIG1 family	-
TraesCS1A03G0551300	TraesCS1A03G0551300	Chr1A	371506166	371511318	+	1797	-	TraesCS1A01G208500 && Q9FYA6.1 RecName: Full=Branched-chain-amino-acid aminotransferase 5, chloroplastic; Short=Atbcat-5; Flags: Precursor && PF01063:Amino-transferase class IV	-
TraesCS1A03G0551400	TraesCS1A03G0551400	Chr1A	371516193	371521836	+	3435	-	TraesCS1A01G208600 && - && PF14309:Domain of unknown function (DUF4378)|PF12552:Protein of unknown function (DUF3741)	-
TraesCS1A03G0552200	TraesCS1A03G0552200	Chr1A	372628863	372630502	+	1131	-	TraesCS1A01G209100 && Q6NKX1.1 RecName: Full=Proline dehydrogenase 2, mitochondrial; AltName: Full=Osmotic stress-induced proline dehydrogenase; AltName: Full=Proline oxidase; Flags: Precursor && PF01619:Proline dehydrogenase	-
TraesCS1A03G0554000	TraesCS1A03G0554000	Chr1A	373470896	373473533	-	2638	-	TraesCS1A01G209400 && O81316.1 RecName: Full=Scarecrow-like protein 6; Short=AtSCL6; AltName: Full=GRAS family protein 22; Short=AtGRAS-22; AltName: Full=SCL6-IV && PF03514:GRAS domain family	GRAS
TraesCS1A03G0554200	TraesCS1A03G0554200	Chr1A	373638323	373642704	+	807	-	- && Q9FGK0.1 RecName: Full=NADH dehydrogenase [ubiquinone] 1 beta subcomplex subunit 8, mitochondrial; Flags: Precursor && -	-
TraesCS1A03G0554500	TraesCS1A03G0554500	Chr1A	373687801	373688235	-	435	-	TRIAE_CS42_1AL_TGACv1_000330_AA0009140%2Ccortical cell delineating protein%2Ccysteine-rich protein%2C LTPlike && Q01595.1 RecName: Full=Cortical cell-delineating protein; AltName: Full=Root-specific protein ZRP3; Flags: Precursor && PF14547:Hydrophobic seed protein	-
TraesCS1A03G0554600	TraesCS1A03G0554600	Chr1A	373715469	373715905	-	339	-	TraesCS1A01G209900 && Q01595.1 RecName: Full=Cortical cell-delineating protein; AltName: Full=Root-specific protein ZRP3; Flags: Precursor && PF14547:Hydrophobic seed protein	-
TraesCS1A03G0554700	TraesCS1A03G0554700	Chr1A	373866990	373867352	-	363	-	TRIAE_CS42_1AL_TGACv1_000592_AA0015410%2Ccortical cell delineating protein%2Ccysteine-rich protein%2C LTPlike && Q01595.1 RecName: Full=Cortical cell-delineating protein; AltName: Full=Root-specific protein ZRP3; Flags: Precursor && PF14547:Hydrophobic seed protein	-
TraesCS1A03G0554800	TraesCS1A03G0554800	Chr1A	373924445	373930099	+	345	-	TraesCS1A01G210100 && Q01595.1 RecName: Full=Cortical cell-delineating protein; AltName: Full=Root-specific protein ZRP3; Flags: Precursor && PF14547:Hydrophobic seed protein	-
TraesCS1A03G0554900	TraesCS1A03G0554900	Chr1A	373949209	373954188	-	1894	-	TraesCS1A01G210200 && C5DDQ4.1 RecName: Full=Altered inheritance of mitochondria protein 32 && PF06999:Sucrase/ferredoxin-like	-
TraesCS1A03G0555200	TraesCS1A03G0555200	Chr1A	374023897	374036092	-	1930	-	- && Q8RXN4.1 RecName: Full=3-hydroxyisobutyryl-CoA hydrolase-like protein 2, mitochondrial; Flags: Precursor && PF16113:Enoyl-CoA hydratase/isomerase	-
TraesCS1A03G0555300	TraesCS1A03G0555300	Chr1A	374037893	374041905	-	1701	-	- && Q9FWQ2.1 RecName: Full=Probable trehalose-phosphate phosphatase 2; Short=OsTPP2; AltName: Full=Trehalose 6-phosphate phosphatase && PF02358:Trehalose-phosphatase	-
TraesCS1A03G0555600	TraesCS1A03G0555600	Chr1A	374307135	374308801	+	1667	-	TraesCS1A01G210500 && Q9SUW1.1 RecName: Full=Probable xyloglucan galactosyltransferase GT19; AltName: Full=Glycosyltransferase 19; Short=AtGT19 && PF03016:Exostosin family	-
TraesCS1A03G0555700	TraesCS1A03G0555700	Chr1A	374339485	374341732	-	1092	-	TraesCS1A01G210600 && Q9C8U0.2 RecName: Full=Flavin-containing monooxygenase FMO GS-OX-like 5; AltName: Full=Flavin-monooxygenase glucosinolate S-oxygenase-like 5 && PF00743:Flavin-binding monooxygenase-like	FMO-like
TraesCS1A03G0555900	TraesCS1A03G0555900	Chr1A	374660305	374661186	-	882	-	TraesCS1A01G210700 && - && -	-
TraesCS1A03G0556000	TraesCS1A03G0556000	Chr1A	374710484	374716802	+	2501	-	- && Q940Y1.1 RecName: Full=Oxysterol-binding protein-related protein 2A; AltName: Full=OSBP-related protein 2A && PF01237:Oxysterol-binding protein|PF15413:Pleckstrin homology domain	-
TraesCS1A03G0556700	TraesCS1A03G0556700	Chr1A	375166624	375170662	-	2035	-	TraesCS1A01G211000 && Q05085.1 RecName: Full=Protein NRT1/ PTR FAMILY 6.3; Short=AtNPF6.3; AltName: Full=Nitrate transporter 1.1; Short=AtNRT1; AltName: Full=Nitrate/chlorate transporter; AltName: Full=Protein CHLORINA 1 && PF00854:POT family	-
TraesCS1A03G0557100	TraesCS1A03G0557100	Chr1A	375560000	375562216	-	1686	-	TraesCS1A01G211300 && - && PF04484:QWRF family	-
TraesCS1A03G0557300	TraesCS1A03G0557300	Chr1A	375606316	375609722	+	1713	-	TraesCS1A01G211500 && Q8VZP6.1 RecName: Full=Putative glucuronosyltransferase PGSIP8; AltName: Full=Glycogenin-like protein 8; AltName: Full=Plant glycogenin-like starch initiation protein 8 && -	-
TraesCS1A03G0557800	TraesCS1A03G0557800	Chr1A	375957038	375960767	+	3252	-	TraesCS1A01G211900 && Q9C744.1 RecName: Full=AP-3 complex subunit delta; AltName: Full=Adaptor-related protein complex 3 subunit delta; AltName: Full=Delta-adaptin; Short=At-d-Ad; Short=At-delta-Ad; AltName: Full=Protein-affected trafficking 4 && PF01602:Adaptin N terminal region	-
TraesCS1A03G0558000	TraesCS1A03G0558000	Chr1A	376079688	376081362	-	1492	-	TraesCS1A01G212000 && Q7XCA7.1 RecName: Full=Expansin-B6; AltName: Full=Beta-expansin-6; AltName: Full=OsEXPB6; AltName: Full=OsaEXPb1.8; Flags: Precursor && PF01357:Expansin C-terminal domain|PF03330:Lytic transglycolase	-
TraesCS1A03G0558900	TraesCS1A03G0558900	Chr1A	376347611	376349201	-	1143	-	TraesCS1A01G212200 && Q7XCA7.1 RecName: Full=Expansin-B6; AltName: Full=Beta-expansin-6; AltName: Full=OsEXPB6; AltName: Full=OsaEXPb1.8; Flags: Precursor && PF01357:Expansin C-terminal domain|PF03330:Lytic transglycolase	-
TraesCS1A03G0559000	TraesCS1A03G0559000	Chr1A	376403381	376405030	-	1266	-	TraesCS1A01G212300 && Q7XCA7.1 RecName: Full=Expansin-B6; AltName: Full=Beta-expansin-6; AltName: Full=OsEXPB6; AltName: Full=OsaEXPb1.8; Flags: Precursor && PF01357:Expansin C-terminal domain|PF03330:Lytic transglycolase	-
TraesCS1A03G0559100	TraesCS1A03G0559100	Chr1A	376500242	376501927	-	1189	-	TraesCS1A01G212400 && Q336T5.2 RecName: Full=Expansin-B3; AltName: Full=Beta-expansin-3; AltName: Full=OsEXPB3; AltName: Full=OsaEXPb1.10; Flags: Precursor && PF03330:Lytic transglycolase|PF01357:Expansin C-terminal domain	-
TraesCS1A03G0559500	TraesCS1A03G0559500	Chr1A	376853854	376855556	+	837	-	TraesCS1A01G212600 && Q94LR4.1 RecName: Full=Expansin-B4; AltName: Full=Beta-expansin-4; AltName: Full=OsEXPB4; AltName: Full=OsaEXPb1.7; Flags: Precursor && PF03330:Lytic transglycolase|PF01357:Expansin C-terminal domain	-
TraesCS1A03G0560100	TraesCS1A03G0560100	Chr1A	377519731	377539977	-	7710	-	TraesCS1A01G212800 && A1A5H6.1 RecName: Full=CCR4-NOT transcription complex subunit 1; AltName: Full=CCR4-associated factor 1 && PF16415:CCR4-NOT transcription complex subunit 1 CAF1-binding domain|PF04054:CCR4-Not complex component, Not1|PF12842:Domain of unknown function (DUF3819)|PF16418:CCR4-NOT transcription complex subunit 1 HEAT repeat|PF16417:CCR4-NOT transcription complex subunit 1 TTP b…	Not1
TraesCS1A03G0560400	TraesCS1A03G0560400	Chr1A	377860726	377864445	+	2977	-	TraesCS1A01G212900 && Q41238.1 RecName: Full=Linoleate 9S-lipoxygenase 6; AltName: Full=Lipoxygenase 1-5; Short=StLOX1; Short=lox1:St:3 && PF01477:PLAT/LH2 domain|PF00305:Lipoxygenase	Lipoxygenase
TraesCS1A03G0560800	TraesCS1A03G0560800	Chr1A	377886186	377891269	-	2145	-	TraesCS1A01G213000 && Q40546.1 RecName: Full=Pyruvate kinase isozyme G, chloroplastic; Flags: Precursor && PF02887:Pyruvate kinase, alpha/beta domain|PF00224:Pyruvate kinase, barrel domain	PK
TraesCS1A03G0560900	TraesCS1A03G0560900	Chr1A	377893445	377897277	-	931	-	TraesCS1A01G213100 && Q6DFN1.1 RecName: Full=NADH dehydrogenase [ubiquinone] 1 alpha subcomplex assembly factor 3 && PF04430:Protein of unknown function (DUF498/DUF598)	DUF498
TraesCS1A03G0561200	TraesCS1A03G0561200	Chr1A	377897332	377899873	+	894	-	TraesCS1A01G213300 && Q8H960.2 RecName: Full=Tobamovirus multiplication protein 2B; Short=AtTOM2B && -	-
TraesCS1A03G0561300	TraesCS1A03G0561300	Chr1A	378054572	378058858	-	2483	-	TraesCS1A01G213400 && B9DFI7.2 RecName: Full=Probable methyltransferase PMT2 && PF03141:Putative S-adenosyl-L-methionine-dependent methyltransferase	-
TraesCS1A03G0561600	TraesCS1A03G0561600	Chr1A	378169094	378170942	+	1248	-	TraesCS1A01G213600 && Q9ZVJ5.2 RecName: Full=Haloacid dehalogenase-like hydrolase domain-containing protein Sgpp; AltName: Full=Subclass I phosphosugar phosphatase; Short=AtSgpp && PF13419:Haloacid dehalogenase-like hydrolase	-
TraesCS1A03G0562200	TraesCS1A03G0562200	Chr1A	378520476	378525662	+	2461	-	TraesCS1A01G213900 && Q9FNX5.1 RecName: Full=Dynamin-related protein 1E; AltName: Full=Dynamin-like protein 4; AltName: Full=Dynamin-like protein DLP2; AltName: Full=Dynamin-like protein E && PF00350:Dynamin family|PF02212:Dynamin GTPase effector domain|PF01031:Dynamin central region	-
TraesCS1A03G0563200	TraesCS1A03G0563200	Chr1A	378920413	378923872	+	1876	-	TraesCS1A01G214300 && - && PF02537:CrcB-like protein, Camphor Resistance (CrcB)	-
TraesCS1A03G0564900	TraesCS1A03G0564900	Chr1A	378963964	378966413	-	1699	-	TraesCS1A01G214500 && P22196.1 RecName: Full=Cationic peroxidase 2; AltName: Full=PNPC2; Flags: Precursor [Arachis hypogaea] && PF00141:Peroxidase	-
TraesCS1A03G0565000	TraesCS1A03G0565000	Chr1A	379014155	379017034	-	573	-	TraesCS1A01G214600 && Q9M1C2.1 RecName: Full=10 kDa chaperonin 1, chloroplastic; Flags: Precursor && PF00166:Chaperonin 10 Kd subunit	-
TraesCS1A03G0567100	TraesCS1A03G0567100	Chr1A	381769538	381771938	-	2169	-	TraesCS1A01G215100 && Q9FHG8.1 RecName: Full=Putative RING-H2 finger protein ATL50; AltName: Full=RING-type E3 ubiquitin transferase ATL50 && PF13639:Ring finger domain	-
TraesCS1A03G0568100	TraesCS1A03G0568100	Chr1A	382388398	382389570	+	975	-	TraesCS1A01G215300 && Q9LDD1.1 RecName: Full=Probable BOI-related E3 ubiquitin-protein ligase 3; AltName: Full=RING-type E3 ubiquitin transferase BRG3 && PF13920:Zinc finger, C3HC4 type (RING finger)	-
TraesCS1A03G0568200	TraesCS1A03G0568200	Chr1A	382437753	382471782	+	13030	-	TraesCS1A01G215400 && Q555C6.1 RecName: Full=Putative vacuolar protein sorting-associated protein 13B && PF06650:SHR-binding domain of vacuolar-sorting associated protein 13|PF16908:Vacuolar sorting-associated protein 13, N-terminal|PF16910:Repeating coiled region of VPS13|PF06101:Vacuolar protein sorting-associated protein 62|PF12624:N-terminal region of Chorein or VPS13	-
TraesCS1A03G0568300	TraesCS1A03G0568300	Chr1A	382593826	382596336	-	2070	-	TraesCS1A01G215500 && O23553.3 RecName: Full=Beta-amylase 3, chloroplastic; AltName: Full=1,4-alpha-D-glucan maltohydrolase; AltName: Full=Beta-amylase 8; AltName: Full=Chloroplast beta-amylase; Short=CT-BMY; Flags: Precursor && PF01373:Glycosyl hydrolase family 14	-
TraesCS1A03G0568600	TraesCS1A03G0568600	Chr1A	382771306	382774722	-	1467	-	TraesCS1A01G215600 && Q7XJE6.1 RecName: Full=Metacaspase-1; Short=AtMC1; AltName: Full=Metacaspase 1b; Short=AtMCP1b; AltName: Full=Protein LSD ONE LIKE 3 && PF06943:LSD1 zinc finger|PF00656:Caspase domain	Peptidase_C14
TraesCS1A03G0568800	TraesCS1A03G0568800	Chr1A	382801679	382809353	-	1321	-	TraesCS1A01G215700 && O80507.1 RecName: Full=Putative casein kinase II subunit beta-4; Short=CK II beta-4 && PF01214:Casein kinase II regulatory subunit	-
TraesCS1A03G0568900	TraesCS1A03G0568900	Chr1A	382810778	382815778	-	1327	-	TraesCS1A01G215800 && Q7XC27.2 RecName: Full=Calcineurin B-like protein 1 && PF13499:EF-hand domain pair	-
TraesCS1A03G0569000	TraesCS1A03G0569000	Chr1A	383311602	383314874	+	1554	-	- && A2ZAB5.2 RecName: Full=Serine/threonine-protein kinase SAPK3; AltName: Full=Osmotic stress/abscisic acid-activated protein kinase 3; AltName: Full=Protein kinase REK >P0C5D6.1 RecName: Full=Serine/threonine-protein kinase SAPK3; AltName: Full=Osmotic	Pkinase
TraesCS1A03G0569500	TraesCS1A03G0569500	Chr1A	383743105	383744064	-	960	-	TraesCS1A01G216300 && - && PF13837:Myb/SANT-like DNA-binding domain	-
TraesCS1A03G0571800	TraesCS1A03G0571800	Chr1A	385952961	385955617	+	1125	-	- && Q8VYB1.1 RecName: Full=Mediator of RNA polymerase II transcription subunit 31; AltName: Full=Mediator complex subunit 31; AltName: Full=Mediator complex subunit SOH1 && PF05669:SOH1	-
TraesCS1A03G0571900	TraesCS1A03G0571900	Chr1A	385960557	385965262	-	1949	-	TraesCS1A01G216900 && Q9SZH4.1 RecName: Full=RNA-binding KH domain-containing protein PEPPER && PF00013:KH domain	KH_1
TraesCS1A03G0572200	TraesCS1A03G0572200	Chr1A	386400372	386402062	-	1091	-	TraesCS1A01G217000 && Q7XC35.1 RecName: Full=Cyclin-P4-1; Short=CycP4;1 && PF08613:Cyclin	-
TraesCS1A03G0572300	TraesCS1A03G0572300	Chr1A	386895029	386895982	+	954	-	TraesCS1A01G217100 && - && PF03208:PRA1 family protein	-
TraesCS1A03G0572400	TraesCS1A03G0572400	Chr1A	386898097	386900919	+	826	-	TraesCS1A01G217200 && P93554.1 RecName: Full=Nucleoside diphosphate kinase 1; AltName: Full=Nucleoside diphosphate kinase I; Short=NDK I; Short=NDP kinase I; Short=NDPK I; AltName: Full=PP18 && PF00334:Nucleoside diphosphate kinase	NDK
TraesCS1A03G0572600	TraesCS1A03G0572600	Chr1A	386973333	386976353	-	1100	-	TraesCS1A01G217300 && Q336R9.2 RecName: Full=Peptide methionine sulfoxide reductase A4, chloroplastic; Short=OsMSRA4; AltName: Full=Peptide-methionine (S)-S-oxide reductase; Short=Peptide Met(O) reductase; AltName: Full=Protein-methionine-S-oxide reductase; Flags: Precursor && PF01625:Peptide methionine sulfoxide reductase	PMSR
TraesCS1A03G0572700	TraesCS1A03G0572700	Chr1A	386977673	386983114	-	2904	-	TraesCS1A01G217400 && Q54DK3.1 RecName: Full=Probable serine/threonine-protein kinase cdc7; AltName: Full=Cell division control protein 7 && PF00069:Protein kinase domain	Pkinase
TraesCS1A03G0572900	TraesCS1A03G0572900	Chr1A	387272742	387275734	-	1298	-	TraesCS1A01G217500 && - && -	-
TraesCS1A03G0573200	TraesCS1A03G0573200	Chr1A	387287235	387291810	+	1940	-	TraesCS1A01G217800 && Q9P2S5.1 RecName: Full=WD repeat-containing protein WRAP73; AltName: Full=WD repeat-containing protein 8; AltName: Full=WD repeat-containing protein antisense to TP73 gene && -	-
TraesCS1A03G0573400	TraesCS1A03G0573400	Chr1A	387509427	387521942	+	3680	-	TraesCS1A01G217900 && O22161.1 RecName: Full=Protein ARABIDILLO 1; AltName: Full=F-box only protein 5 && PF00514:Armadillo/beta-catenin-like repeat|PF12937:F-box-like	Arm
TraesCS1A03G0573800	TraesCS1A03G0573800	Chr1A	388044189	388054228	-	1444	-	TraesCS1A01G218000 && Q20390.2 RecName: Full=Palmitoyl-protein thioesterase 1; Short=PPT-1; AltName: Full=Palmitoyl-protein hydrolase 1; Flags: Precursor && PF02089:Palmitoyl protein thioesterase	-
TraesCS1A03G0574100	TraesCS1A03G0574100	Chr1A	388338017	388342291	+	2936	-	TraesCS1A01G218200 && - && PF04783:Protein of unknown function (DUF630)|PF04782:Protein of unknown function (DUF632)	-
TraesCS1A03G0574300	TraesCS1A03G0574300	Chr1A	388487555	388488824	+	1186	-	TraesCS1A01G218300 && - && -	-
TraesCS1A03G0574500	TraesCS1A03G0574500	Chr1A	388639882	388645465	+	2641	-	TraesCS1A01G218400 && Q8LPJ4.1 RecName: Full=ABC transporter E family member 2; Short=ABC transporter ABCE.2; Short=AtABCE2; AltName: Full=RNase L inhibitor-like protein 2; Short=AtRLI2; Short=AthaRLI2 && PF00005:ABC transporter|PF00037:4Fe-4S binding domain|PF04068:Possible Fer4-like domain in RNase L inhibitor, RLI	ABC_tran
TraesCS1A03G0574600	TraesCS1A03G0574600	Chr1A	388645561	388648166	-	2525	-	TraesCS1A01G218500 && Q0DCT8.1 RecName: Full=Protein kinase G11A && PF00069:Protein kinase domain	Pkinase
TraesCS1A03G0575100	TraesCS1A03G0575100	Chr1A	388975912	388979633	+	1898	-	TraesCS1A01G218700 && O23254.1 RecName: Full=Serine hydroxymethyltransferase 4; Short=AtSHMT4; AltName: Full=Glycine hydroxymethyltransferase 4; AltName: Full=Serine methylase 4 && PF00464:Serine hydroxymethyltransferase	SHMT
TraesCS1A03G0575400	TraesCS1A03G0575400	Chr1A	389131019	389133005	+	1294	-	TraesCS1A01G218800 && Q8S9H7.1 RecName: Full=Transcription factor DIVARICATA && PF00249:Myb-like DNA-binding domain	Myb_DNA-binding
TraesCS1A03G0575600	TraesCS1A03G0575600	Chr1A	389135730	389140147	-	1601	-	TraesCS1A01G218900 && Q9ZQP1.2 RecName: Full=Putative dual specificity protein phosphatase DSP8 && PF00782:Dual specificity phosphatase, catalytic domain	DSPc
TraesCS1A03G0576000	TraesCS1A03G0576000	Chr1A	389455685	389457209	-	1394	-	TraesCS1A01G219200 && Q7XC54.1 RecName: Full=Homeobox-leucine zipper protein HOX1; AltName: Full=HD-ZIP protein HOX1; AltName: Full=Homeodomain transcription factor HOX1; AltName: Full=OsHox1 && PF00046:Homeodomain|PF02183:Homeobox associated leucine zipper|PF04618:HD-ZIP protein N terminus	HD-ZIP_N
TraesCS1A03G0576200	TraesCS1A03G0576200	Chr1A	389770730	389773921	+	1421	-	- && Q2V9B0.1 RecName: Full=Transcription factor MYB1R1; AltName: Full=Myb-related protein R1; Short=StMYB1R-1 && PF00249:Myb-like DNA-binding domain	Myb_DNA-binding
TraesCS1A03G0576800	TraesCS1A03G0576800	Chr1A	390445715	390449372	-	1823	-	TraesCS1A01G219800 && Q8GW43.2 RecName: Full=8-amino-7-oxononanoate synthase; Short=AONS; AltName: Full=7-keto-8-amino-pelargonic acid synthase; Short=7-KAP synthase; Short=KAPA synthase; AltName: Full=8-amino-7-ketopelargonate synthase; AltName: Full=Biotin synthase 4; AltName: Full=Biotin synthase F; Short=AtbioF && PF00155:Aminotransferase class I and II	Aminotran_1_2
TraesCS1A03G0577000	TraesCS1A03G0577000	Chr1A	390461170	390462414	+	1245	-	TraesCS1A01G220000 && Q9LYD3.1 RecName: Full=Dehydration-responsive element-binding protein 3; AltName: Full=Protein TINY 2 && PF00847:AP2 domain	AP2
TraesCS1A03G0577200	TraesCS1A03G0577200	Chr1A	390672191	390675872	+	1519	-	TraesCS1A01G220200 && Q0WWQ1.2 RecName: Full=Autophagy-related protein 3; AltName: Full=Autophagy-related E2-like conjugation enzyme ATG3; Short=AtAPG3; Short=Protein autophagy 3 && PF03987:Autophagocytosis associated protein, active-site domain	-
TraesCS1A03G0578000	TraesCS1A03G0578000	Chr1A	391429731	391434329	-	1105	-	TraesCS1A01G220800 && - && -	-
TraesCS1A03G0578300	TraesCS1A03G0578300	Chr1A	391475525	391481462	+	2253	-	TraesCS1A01G221000 && O04130.2 RecName: Full=D-3-phosphoglycerate dehydrogenase 2, chloroplastic; Short=PGDH; Flags: Precursor && PF00389:D-isomer specific 2-hydroxyacid dehydrogenase, catalytic domain|PF01842:ACT domain|PF02826:D-isomer specific 2-hydroxyacid dehydrogenase, NAD binding domain	2-Hacid_dh_C
TraesCS1A03G0578400	TraesCS1A03G0578400	Chr1A	391691120	391702603	+	7342	-	TraesCS1A01G221100 && - && PF05641:Agenet domain	Agenet
TraesCS1A03G0578500	TraesCS1A03G0578500	Chr1A	391703170	391705039	+	1471	-	TraesCS1A01G221200 && A2A1A0.1 RecName: Full=S-norcoclaurine synthase 1; Short=CjNCS1 && PF03171:2OG-Fe(II) oxygenase superfamily|PF14226:non-haem dioxygenase in morphine synthesis N-terminal	2OG-FeII_Oxy
TraesCS1A03G0578900	TraesCS1A03G0578900	Chr1A	392244546	392247093	-	453	-	- && - && -	-
TraesCS1A03G0579100	TraesCS1A03G0579100	Chr1A	392312310	392314168	+	1718	-	TraesCS1A01G221600 && O49743.1 RecName: Full=GATA transcription factor 4; Short=AtGATA-4 && PF00320:GATA zinc finger	GATA
TraesCS1A03G0579500	TraesCS1A03G0579500	Chr1A	392837579	392839238	+	1182	-	TraesCS1A01G221700 && - && -	-
TraesCS1A03G0580000	TraesCS1A03G0580000	Chr1A	392851563	392857735	+	1740	-	TraesCS1A01G221800 && B9DFS6.1 RecName: Full=Sorting nexin 2B && PF00787:PX domain|PF09325:Vps5 C terminal like	PX
TraesCS1A03G0580100	TraesCS1A03G0580100	Chr1A	392858929	392862403	-	1725	-	TraesCS1A01G221900 && Q5W6R4.2 RecName: Full=Dehydration-responsive element-binding protein 2B; Short=OsDREB2B && PF00847:AP2 domain	AP2
TraesCS1A03G0580200	TraesCS1A03G0580200	Chr1A	393374387	393379398	+	1121	-	TraesCS1A01G222000 && Q9M015.1 RecName: Full=Uncharacterized protein At5g01610 && PF04398:Protein of unknown function, DUF538	-
TraesCS1A03G0581700	TraesCS1A03G0581700	Chr1A	393540061	393544937	-	2525	-	TraesCS1A01G222200 && F4JZC2.1 RecName: Full=Cytosolic endo-beta-N-acetylglucosaminidase 1; Short=ENGase 1; AltName: Full=Endo-beta-N-acetyglucosaminidase 85A; Short=AtENGase85A && PF03644:Glycosyl hydrolase family 85	-
TraesCS1A03G0582000	TraesCS1A03G0582000	Chr1A	393776169	393777023	-	855	-	TraesCS1A01G222500 && Q5W659.1 RecName: Full=Protein G1-like9 >A2Y3I2.1 RecName: Full=Protein G1-like9 && PF04852:Protein of unknown function (DUF640)	-
TraesCS1A03G0583300	TraesCS1A03G0583300	Chr1A	394215383	394220393	-	4069	-	TraesCS1A01G222800 && Q9FJD4.1 RecName: Full=Importin subunit beta-1; AltName: Full=Karyopherin subunit beta-1; Short=ATKPNB1 && PF03810:Importin-beta N-terminal domain|PF13513:HEAT-like repeat	-
TraesCS1A03G0583500	TraesCS1A03G0583500	Chr1A	394432746	394435890	-	1734	-	TraesCS1A01G222900 && Q0WNN7.2 RecName: Full=Pentatricopeptide repeat-containing protein At2g30100, chloroplastic; Flags: Precursor && -	-
TraesCS1A03G0583700	TraesCS1A03G0583700	Chr1A	394466057	394469954	+	663	-	TraesCS1A01G223000 && - && -	-
TraesCS1A03G0584300	TraesCS1A03G0584300	Chr1A	395141460	395144387	+	799	-	TraesCS1A01G223200 && - && PF08209:Sgf11 (transcriptional regulation protein)	-
TraesCS1A03G0584500	TraesCS1A03G0584500	Chr1A	395146292	395155054	-	1947	-	TraesCS1A01G223300 && Q6K7V6.1 RecName: Full=Probable tocopherol cyclase, chloroplastic; AltName: Full=Vitamin E pathway gene 1 protein; Flags: Precursor && PF14249:Tocopherol cyclase	-
TraesCS1A03G0585600	TraesCS1A03G0585600	Chr1A	395929658	395938637	-	4298	-	TraesCS1A01G223700 && - && -	-
TraesCS1A03G0585700	TraesCS1A03G0585700	Chr1A	395975505	395978636	-	1240	-	TraesCS1A01G223800 && P92985.1 RecName: Full=Ran-binding protein 1 homolog c && PF00638:RanBP1 domain	-
TraesCS1A03G0585800	TraesCS1A03G0585800	Chr1A	395996046	395998844	+	1582	-	TraesCS1A01G223900 && - && PF00226:DnaJ domain|PF00076:RNA recognition motif. (a.k.a. RRM, RBD, or RNP domain)	DnaJ
TraesCS1A03G0585900	TraesCS1A03G0585900	Chr1A	396001708	396004993	-	1489	-	- && M1CZC0.1 RecName: Full=ERBB-3 BINDING PROTEIN 1; Short=StEBP1 && PF00557:Metallopeptidase family M24	Peptidase_M24
TraesCS1A03G0587200	TraesCS1A03G0587200	Chr1A	396264041	396264395	+	282	-	TraesCS1A01G224600 && Q08000.1 RecName: Full=Em protein H2 && -	-
TraesCS1A03G0587300	TraesCS1A03G0587300	Chr1A	396265042	396283247	-	1639	-	TraesCS1A01G224700 && Q9M3W5.1 RecName: Full=Chlorophyll synthase, chloroplastic; AltName: Full=Polyprenyl transferase; Flags: Precursor && PF01040:UbiA prenyltransferase family	UbiA
TraesCS1A03G0587600	TraesCS1A03G0587600	Chr1A	396527249	396528607	+	1293	-	TraesCS1A01G224800 && Q9LW88.1 RecName: Full=Nuclear pore complex protein NUP50B; AltName: Full=Nucleoporin 50B && PF00638:RanBP1 domain|PF08911:NUP50 (Nucleoporin 50 kDa)	-
TraesCS1A03G0587800	TraesCS1A03G0587800	Chr1A	396847222	396855822	+	3097	-	TraesCS1A01G225000 && O80452.2 RecName: Full=AMP deaminase; Short=AtAMPD; AltName: Full=Protein EMBRYONIC FACTOR 1 && PF00962:Adenosine/AMP deaminase	-
TraesCS1A03G0588000	TraesCS1A03G0588000	Chr1A	397139157	397143643	-	2146	-	TraesCS1A01G225200 && Q9LY46.1 RecName: Full=Protein ESKIMO 1; AltName: Full=Protein trichome birefringence-like 29 && PF13839:GDSL/SGNH-like Acyl-Esterase family found in Pmr5 and Cas1p|PF14416:PMR5 N terminal Domain	-
TraesCS1A03G0588700	TraesCS1A03G0588700	Chr1A	397780116	397782244	+	2129	-	TraesCS1A01G225600 && - && PF12854:PPR repeat|PF13041:PPR repeat family	-
TraesCS1A03G0588800	TraesCS1A03G0588800	Chr1A	397784629	397787577	-	933	-	TraesCS1A01G225700 && - && PF12428:Protein of unknown function (DUF3675)|PF12906:RING-variant domain	-
TraesCS1A03G0589000	TraesCS1A03G0589000	Chr1A	397941555	397941861	+	222	-	TraesCS1A01G225800 && P26571.1 RecName: Full=Metallothionein-like protein 1; Short=MT-1 && -	-
TraesCS1A03G0589400	TraesCS1A03G0589400	Chr1A	397976073	397977746	+	1337	-	TraesCS1A01G226000 && - && -	-
TraesCS1A03G0589600	TraesCS1A03G0589600	Chr1A	398117095	398118291	+	852	-	TraesCS1A01G226200 && - && -	-
TraesCS1A03G0589700	TraesCS1A03G0589700	Chr1A	398119471	398123998	-	1675	-	TraesCS1A01G226300 && O22261.2 RecName: Full=Nicotinamide adenine dinucleotide transporter 1, chloroplastic; Short=AtNDT1; AltName: Full=NAD(+) transporter 1 && PF00153:Mitochondrial carrier protein	Mito_carr
TraesCS1A03G0590000	TraesCS1A03G0590000	Chr1A	398154269	398161468	-	2372	-	TraesCS1A01G226500 && Q8N9H8.3 RecName: Full=Exonuclease mut-7 homolog; AltName: Full=Exonuclease 3'-5' domain-containing protein 3 && PF01612:3'-5' exonuclease	3_5_exonuc
TraesCS1A03G0590100	TraesCS1A03G0590100	Chr1A	398743469	398743930	+	462	-	TraesCS1A01G226600 && - && PF12023:Domain of unknown function (DUF3511)	-
TraesCS1A03G0590400	TraesCS1A03G0590400	Chr1A	398771965	398774173	+	2032	-	TraesCS1A01G226700 && F4IH21.1 RecName: Full=Protein trichome birefringence-like 33 && PF13839:GDSL/SGNH-like Acyl-Esterase family found in Pmr5 and Cas1p|PF14416:PMR5 N terminal Domain	-
TraesCS1A03G0591500	TraesCS1A03G0591500	Chr1A	399419914	399426420	-	1616	-	TraesCS1A01G227000 && Q8L7R3.1 RecName: Full=Lysophospholipid acyltransferase LPEAT1; AltName: Full=Lysophosphatidylethanolamine acyltransferase 1; Short=AtLPEAT1 && PF01553:Acyltransferase	Acyltransferase
TraesCS1A03G0591800	TraesCS1A03G0591800	Chr1A	399453121	399457348	-	1850	-	TraesCS1A01G227200 && Q5W794.2 RecName: Full=Protein DEHYDRATION-INDUCED 19 homolog 2; AltName: Full=OsDi19-2 && PF05605:Drought induced 19 protein (Di19), zinc-binding|PF14571:Stress-induced protein Di19, C-terminal	-
TraesCS1A03G0592000	TraesCS1A03G0592000	Chr1A	399730171	399733610	+	3440	-	TraesCS1A01G227300 && Q9SCZ4.1 RecName: Full=Receptor-like protein kinase FERONIA; AltName: Full=Protein SIRENE; Flags: Precursor && PF07714:Protein tyrosine and serine/threonine kinase|PF12819:Malectin-like domain	Pkinase_Tyr
TraesCS1A03G0592800	TraesCS1A03G0592800	Chr1A	400126065	400156636	+	8051	-	TraesCS1A01G227600 && Q0DJS1.3 RecName: Full=Serine/threonine-protein kinase TOR; AltName: Full=Protein TARGET OF RAPAMYCIN; Short=OsTOR && PF02259:FAT domain|PF00454:Phosphatidylinositol 3- and 4-kinase|PF11865:Domain of unknown function (DUF3385)|PF02260:FATC domain|PF08771:FKBP12-rapamycin binding domain	PI3_PI4_kinase
TraesCS1A03G0592900	TraesCS1A03G0592900	Chr1A	400342263	400346701	-	1654	-	- && P49642.1 RecName: Full=DNA primase small subunit; AltName: Full=DNA primase 49 kDa subunit; Short=p49 && PF01896:DNA primase small subunit	-
TraesCS1A03G0593300	TraesCS1A03G0593300	Chr1A	400900191	400903691	-	2174	-	TraesCS1A01G228000 && Q6L482.1 RecName: Full=Probable protein phosphatase 2C 48; Short=OsPP2C48 && PF00481:Protein phosphatase 2C	PP2C
TraesCS1A03G0593400	TraesCS1A03G0593400	Chr1A	400913606	400916954	-	1881	-	- && Q6L482.1 RecName: Full=Probable protein phosphatase 2C 48; Short=OsPP2C48 && PF00481:Protein phosphatase 2C	PP2C
TraesCS1A03G0593600	TraesCS1A03G0593600	Chr1A	401141213	401144463	-	2081	-	TraesCS1A01G228200 && Q6L482.1 RecName: Full=Probable protein phosphatase 2C 48; Short=OsPP2C48 && PF00481:Protein phosphatase 2C	PP2C
TraesCS1A03G0593700	TraesCS1A03G0593700	Chr1A	401161284	401178001	-	3741	-	- && Q9LRZ5.1 RecName: Full=Phospholipase D zeta 1; Short=PLDzeta1; AltName: Full=Phospholipase D p1; Short=AtPLDp1; AltName: Full=Phospholipase D1 PHOX and PX-containing domain protein && PF00169:PH domain|PF13091:PLD-like domain|PF00614:Phospholipase D	PH
TraesCS1A03G0594300	TraesCS1A03G0594300	Chr1A	401492963	401494318	-	1280	-	TraesCS1A01G228500 && Q9LRB7.1 RecName: Full=E3 ubiquitin-protein ligase EL5; AltName: Full=Protein ELICITOR 5 && PF13639:Ring finger domain	-
TraesCS1A03G0595500	TraesCS1A03G0595500	Chr1A	401559881	401560894	-	345	-	TraesCS1A01G228600 && O24361.1 RecName: Full=Proteasome subunit beta type-5; AltName: Full=20S proteasome subunit E; AltName: Full=Proteasome epsilon chain; Flags: Precursor && -	-
TraesCS1A03G0595600	TraesCS1A03G0595600	Chr1A	402617504	402617962	+	459	-	TraesCS1A01G228700 && Q6ZBP3.1 RecName: Full=Histone H2B.2 >A2YWI3.1 RecName: Full=Histone H2B.2 && PF00125:Core histone H2A/H2B/H3/H4	Histone
TraesCS1A03G0595700	TraesCS1A03G0595700	Chr1A	402622538	402624074	+	411	-	TraesCS1A01G228800 && - && PF00125:Core histone H2A/H2B/H3/H4	Histone
TraesCS1A03G0595800	TraesCS1A03G0595800	Chr1A	402627371	402630767	+	808	-	TraesCS1A01G228900 && - && PF09420:Ribosome biogenesis protein Nop16	-
TraesCS1A03G0596000	TraesCS1A03G0596000	Chr1A	402636150	402636799	-	650	-	TraesCS1A01G229000 && P68427.2 RecName: Full=Histone H3.2 >P68428.2 RecName: Full=Histone H3.2 >P68429.2 RecName: Full=Histone H3.2; AltName: Full=Histone H3.1; AltName: Full=Major histone H3 >P68430.2 RecName: Full=Histone H3.2 && PF00125:Core histone H2A/H2B/H3/H4	Histone
TraesCS1A03G0596300	TraesCS1A03G0596300	Chr1A	402887825	402888554	-	730	-	TraesCS1A01G229100 && Q6ZBP3.1 RecName: Full=Histone H2B.2 >A2YWI3.1 RecName: Full=Histone H2B.2 && PF00125:Core histone H2A/H2B/H3/H4	Histone
TraesCS1A03G0596600	TraesCS1A03G0596600	Chr1A	403424668	403430359	-	2220	-	TraesCS1A01G229400 && - && -	-
TraesCS1A03G0597000	TraesCS1A03G0597000	Chr1A	403904966	403911136	+	1230	-	TraesCS1A01G229700 && - && -	-
TraesCS1A03G0597400	TraesCS1A03G0597400	Chr1A	404449549	404454164	-	1307	-	TraesCS1A01G229900 && Q9XFR5.1 RecName: Full=Serine/arginine-rich splicing factor SR30; Short=At-SR30; Short=At-SRp30; Short=AtSR30; AltName: Full=SF2/ASF-like splicing modulator Srp30; AltName: Full=Serine-arginine rich RNA binding protein 30 && PF00076:RNA recognition motif. (a.k.a. RRM, RBD, or RNP domain)	RRM_1
TraesCS1A03G0597500	TraesCS1A03G0597500	Chr1A	404454456	404458116	+	1787	-	TraesCS1A01G230000 && Q9FH28.2 RecName: Full=Chaperone protein dnaJ 49; Short=AtDjC49; Short=AtJ49 && PF09320:Domain of unknown function (DUF1977)|PF00226:DnaJ domain	DnaJ
TraesCS1A03G0597600	TraesCS1A03G0597600	Chr1A	404569706	404579378	+	908	-	TraesCS1A01G230100 && - && PF05347:Complex 1 protein (LYR family)	-
TraesCS1A03G0598600	TraesCS1A03G0598600	Chr1A	404671880	404675791	+	1855	-	TraesCS1A01G230400 && Q9LZI2.1 RecName: Full=UDP-glucuronic acid decarboxylase 2; AltName: Full=UDP-XYL synthase 2; AltName: Full=UDP-glucuronate decarboxylase 2; Short=UGD; Short=UXS-2; AltName: Full=dTDP-glucose 4-6-dehydratase homolog D18 && PF16363:GDP-mannose 4,6 dehydratase	-
TraesCS1A03G0598700	TraesCS1A03G0598700	Chr1A	404675767	404680391	-	1469	-	TraesCS1A01G230500 && Q9C942.1 RecName: Full=Caffeoylshikimate esterase; AltName: Full=Lysophospholipase 2; Short=LysoPL2 && PF12146:Serine aminopeptidase, S33	-
TraesCS1A03G0599100	TraesCS1A03G0599100	Chr1A	405009160	405033340	+	2307	-	- && Q2R2P7.1 RecName: Full=Kinesin-like protein KIN-7L && PF00225:Kinesin motor domain	Kinesin
TraesCS1A03G0599900	TraesCS1A03G0599900	Chr1A	405280552	405281046	-	495	-	TraesCS1A01G231000 && - && PF04398:Protein of unknown function, DUF538	-
TraesCS1A03G0600400	TraesCS1A03G0600400	Chr1A	405301123	405308829	-	3025	-	- && Q39659.1 RecName: Full=Glyoxysomal fatty acid beta-oxidation multifunctional protein MFP-a; Includes: RecName: Full=Enoyl-CoA hydratase/3-2-trans-enoyl-CoA isomerase/3-hydroxybutyryl-CoA epimerase; Includes: RecName: Full=3-hydroxyacyl-CoA dehydrogen	3HCDH_N
TraesCS1A03G0600500	TraesCS1A03G0600500	Chr1A	405476055	405477104	-	920	-	TraesCS1A01G231200 && O22259.1 RecName: Full=Ethylene-responsive transcription factor ERF071 && PF00847:AP2 domain	AP2
TraesCS1A03G0601600	TraesCS1A03G0601600	Chr1A	406270527	406273892	+	2004	-	TraesCS1A01G231500 && Q8RXK7.2 RecName: Full=Probable pectinesterase/pectinesterase inhibitor 41; Includes: RecName: Full=Pectinesterase inhibitor 41; AltName: Full=Pectin methylesterase inhibitor 41; Includes: RecName: Full=Pectinesterase 41; Short=PE 41; AltName: Full=AtPMEpcrB; AltName: Full=Pectin methylesterase 41; Short=AtPME41; Flags: Precursor && PF04043:Plant invertase/pectin methylester…	-
TraesCS1A03G0602600	TraesCS1A03G0602600	Chr1A	407160135	407165504	-	1225	-	TraesCS1A01G232000 && Q60DX1.1 RecName: Full=Thiamine pyrophosphokinase 3; Short=OsTPK3; AltName: Full=Thiamine kinase 3 && PF04265:Thiamin pyrophosphokinase, vitamin B1 binding domain|PF04263:Thiamin pyrophosphokinase, catalytic domain	-
TraesCS1A03G0603100	TraesCS1A03G0603100	Chr1A	407433603	407440902	+	1602	-	- && - && -	-
TraesCS1A03G0604000	TraesCS1A03G0604000	Chr1A	407826901	407831336	+	1077	-	TraesCS1A01G232900 && Q9C717.1 RecName: Full=Protein FLX-like 3; Short=AtFLXL3 && -	-
TraesCS1A03G0605200	TraesCS1A03G0605200	Chr1A	408749602	408752184	-	917	-	TraesCS1A01G233200 && P67810.1 RecName: Full=Signal peptidase complex catalytic subunit SEC11A; AltName: Full=Endopeptidase SP18; AltName: Full=Microsomal signal peptidase 18 kDa subunit; Short=SPase 18 kDa subunit; AltName: Full=SEC11 homolog A; AltName: Full=SEC11-like protein 1; AltName: Full=SPC18 >P67811.1 RecName: Full=Signal peptidase complex catalytic subunit SEC11A; AltName: Full=Endopep…	Peptidase_S24
TraesCS1A03G0605500	TraesCS1A03G0605500	Chr1A	408950198	408955512	-	1720	-	TraesCS1A01G233400 && Q54SN4.1 RecName: Full=DNA-directed RNA polymerases I and III subunit rpac1; Short=RNA polymerases I and III subunit AC1 && PF01000:RNA polymerase Rpb3/RpoA insert domain|PF01193:RNA polymerase Rpb3/Rpb11 dimerisation domain	RNA_pol_L
TraesCS1A03G0605600	TraesCS1A03G0605600	Chr1A	408958470	408964141	-	2454	-	TraesCS1A01G233500 && Q9LZA4.1 RecName: Full=Probable methyltransferase PMT7 && PF03141:Putative S-adenosyl-L-methionine-dependent methyltransferase	-
TraesCS1A03G0605700	TraesCS1A03G0605700	Chr1A	408965888	408971019	-	2918	-	TraesCS1A01G233600 && Q8C0L8.3 RecName: Full=Conserved oligomeric Golgi complex subunit 5; Short=COG complex subunit 5; AltName: Full=Component of oligomeric Golgi complex 5 && PF10392:Golgi transport complex subunit 5	-
TraesCS1A03G0606500	TraesCS1A03G0606500	Chr1A	410115215	410118292	+	732	-	TraesCS1A01G233700 && O80800.1 RecName: Full=Acyl carrier protein 2, mitochondrial; AltName: Full=MtACP-2; Short=ACP; AltName: Full=NADH-ubiquinone oxidoreductase 9.6 kDa subunit; Flags: Precursor && PF00550:Phosphopantetheine attachment site	PP-binding
TraesCS1A03G0607800	TraesCS1A03G0607800	Chr1A	411451166	411458115	+	1997	-	- && Q8W034.1 RecName: Full=Heterogeneous nuclear ribonucleoprotein 1; Short=hnRNP1 && PF00076:RNA recognition motif. (a.k.a. RRM, RBD, or RNP domain)	RRM_1
TraesCS1A03G0608200	TraesCS1A03G0608200	Chr1A	411476206	411481518	-	2331	-	TraesCS1A01G234500 && - && -	-
TraesCS1A03G0608300	TraesCS1A03G0608300	Chr1A	411775141	411779297	+	1554	-	TraesCS1A01G234600 && P12257.1 RecName: Full=Lichenase-2; AltName: Full=(1->3,1->4)-beta-glucanase isoenzyme EII; AltName: Full=Endo-beta-1,3-1,4 glucanase II; AltName: Full=Lichenase II; Flags: Precursor && PF00332:Glycosyl hydrolases family 17	Glyco_hydro_17
TraesCS1A03G0610200	TraesCS1A03G0610200	Chr1A	415377167	415393188	+	5342	-	- && Q5R8D8.1 RecName: Full=DnaJ homolog subfamily C member 7 && PF00226:DnaJ domain	DnaJ
TraesCS1A03G0610600	TraesCS1A03G0610600	Chr1A	416883071	416885290	+	2119	-	TraesCS1A01G235000 && P35614.1 RecName: Full=Eukaryotic peptide chain release factor subunit 1-3; Short=Eukaryotic release factor 1-3; Short=eRF1-3; AltName: Full=Omnipotent suppressor protein 1 homolog 3; Short=SUP1 homolog 3 && PF03465:eRF1 domain 3|PF03463:eRF1 domain 1|PF03464:eRF1 domain 2	-
TraesCS1A03G0610900	TraesCS1A03G0610900	Chr1A	417178525	417183175	+	2828	-	TraesCS1A01G235100 && Q39017.2 RecName: Full=Diacylglycerol kinase 1; Short=AtDGK1; Short=DAG kinase 1; AltName: Full=Diglyceride kinase 1; Short=DGK 1 && PF00781:Diacylglycerol kinase catalytic domain|PF00609:Diacylglycerol kinase accessory domain|PF00130:Phorbol esters/diacylglycerol binding domain (C1 domain)	C1_1
TraesCS1A03G0611000	TraesCS1A03G0611000	Chr1A	417232216	417238948	+	2536	-	TraesCS1A01G235200 && O04630.3 RecName: Full=Threonine--tRNA ligase, mitochondrial 1; AltName: Full=AtSYT1; AltName: Full=Threonyl-tRNA synthetase; Short=ThrRS; Flags: Precursor && PF03129:Anticodon binding domain|PF02824:TGS domain|PF07973:Threonyl and Alanyl tRNA synthetase second additional domain|PF00587:tRNA synthetase class II core domain (G, H, P, S and T)	tRNA-synt_2b
TraesCS1A03G0612400	TraesCS1A03G0612400	Chr1A	418128854	418132144	+	1710	-	TraesCS1A01G235500 && - && PF07800:Protein of unknown function (DUF1644)	-
TraesCS1A03G0612500	TraesCS1A03G0612500	Chr1A	418134319	418138016	-	536	-	TraesCS1A01G235600 && Q9FLM8.1 RecName: Full=DNA-directed RNA polymerases II, IV and V subunit 12; AltName: Full=DNA-directed RNA Polymerase II subunit K && -	-
TraesCS1A03G0613500	TraesCS1A03G0613500	Chr1A	419829055	419835263	+	2341	-	TraesCS1A01G235900 && - && -	-
TraesCS1A03G0613600	TraesCS1A03G0613600	Chr1A	419836107	419841924	-	1832	-	TraesCS1A01G236000 && Q8LFS6.1 RecName: Full=RNA-binding protein BRN1; AltName: Full=Protein BRUNO-LIKE 1; Short=AtBRN1; AltName: Full=Protein RNA-BINDING PROTEIN-DEFENSE RELATED 1; Short=AtRBP-DR1 && PF00076:RNA recognition motif. (a.k.a. RRM, RBD, or RNP domain)	RRM_1
TraesCS1A03G0613700	TraesCS1A03G0613700	Chr1A	419844872	419852266	-	2561	-	TraesCS1A01G236100 && Q5XQC7.1 RecName: Full=Protein BONZAI 3 && PF07002:Copine|PF00168:C2 domain	C2
TraesCS1A03G0614900	TraesCS1A03G0614900	Chr1A	420713964	420714113	+	150	-	TraesCS1A01G236300 && - && -	-
TraesCS1A03G0615200	TraesCS1A03G0615200	Chr1A	420729767	420732297	-	962	-	TraesCS1A01G236400 && - && PF00646:F-box domain	F-box
TraesCS1A03G0615300	TraesCS1A03G0615300	Chr1A	420732673	420735916	+	1465	-	TraesCS1A01G236500 && P19515.2 RecName: Full=Lipase; AltName: Full=Triacylglycerol lipase; Flags: Precursor && PF01764:Lipase (class 3)	Lipase_3
TraesCS1A03G0615700	TraesCS1A03G0615700	Chr1A	420904918	420913636	-	2378	-	TraesCS1A01G236600 && Q9FE20.1 RecName: Full=Serine/threonine-protein kinase PBS1; AltName: Full=AvrPphB susceptible protein 1 && PF00069:Protein kinase domain	Pkinase
TraesCS1A03G0615800	TraesCS1A03G0615800	Chr1A	421352952	421355440	+	1195	-	TraesCS1A01G236700 && Q942X4.1 RecName: Full=Succinate dehydrogenase subunit 4, mitochondrial; Flags: Precursor && -	-
TraesCS1A03G0617500	TraesCS1A03G0617500	Chr1A	422263656	422266446	-	1411	-	TraesCS1A01G237100 && Q9LT08.1 RecName: Full=26S proteasome non-ATPase regulatory subunit 14 homolog; AltName: Full=26S proteasome regulatory subunit RPN11; Short=AtRPN11 && PF01398:JAB1/Mov34/MPN/PAD-1 ubiquitin protease|PF13012:Maintenance of mitochondrial structure and function	Mov34
TraesCS1A03G0617700	TraesCS1A03G0617700	Chr1A	422379352	422389682	+	5292	-	TraesCS1A01G237200 && - && PF07496:CW-type Zinc Finger	zf-CW
TraesCS1A03G0619000	TraesCS1A03G0619000	Chr1A	425530909	425532300	+	1299	-	TraesCS1A01G237800 && - && -	-
TraesCS1A03G0619600	TraesCS1A03G0619600	Chr1A	425803310	425804208	-	899	-	TraesCS1A01G238100 && O04133.1 RecName: Full=Protein SRC2; AltName: Full=Protein SOYBEAN GENE REGULATED BY COLD 2 && PF00168:C2 domain	C2
TraesCS1A03G0621200	TraesCS1A03G0621200	Chr1A	427105002	427114909	-	1307	-	TraesCS1A01G238700 && Q5HHG4.1 RecName: Full=Probable nitronate monooxygenase; AltName: Full=Nitroalkane oxidase >Q2FZX9.1 RecName: Full=Probable nitronate monooxygenase; AltName: Full=Nitroalkane oxidase >Q2FIF3.1 RecName: Full=Probable nitronate monooxygenase; AltName: Full=Nitroalkane oxidase >A6QFD2.1 RecName: Full=Probable nitronate monooxygenase; AltName: Full=Nitroalkane oxidase >A8Z1H7.1 …	NPD
TraesCS1A03G0621900	TraesCS1A03G0621900	Chr1A	427533093	427534205	-	858	-	TraesCS1A01G238800 && Q6L4D4.1 RecName: Full=Probable calcium-binding protein CML15; AltName: Full=Calmodulin-like protein 15 && PF13499:EF-hand domain pair	-
TraesCS1A03G0622000	TraesCS1A03G0622000	Chr1A	427565575	427586249	+	3451	-	- && Q9F234.1 RecName: Full=Alpha-glucosidase 2; AltName: Full=Alpha-glucosidase II && PF17137:Domain of unknown function (DUF5110)|PF13802:Galactose mutarotase-like|PF01055:Glycosyl hydrolases family 31	Glyco_hydro_31
TraesCS1A03G0622400	TraesCS1A03G0622400	Chr1A	428150388	428155559	+	1800	-	TraesCS1A01G239000 && - && -	-
TraesCS1A03G0622500	TraesCS1A03G0622500	Chr1A	428369155	428373801	+	4516	-	TraesCS1A01G239100 && - && PF07839:Plant calmodulin-binding domain	-
TraesCS1A03G0623200	TraesCS1A03G0623200	Chr1A	428729586	428731574	-	1755	-	TraesCS1A01G239600 && Q9ZVJ6.1 RecName: Full=Annexin D4; AltName: Full=AnnAt4 && PF00191:Annexin	-
TraesCS1A03G0623300	TraesCS1A03G0623300	Chr1A	428735753	428737777	+	1601	-	TraesCS1A01G239700 && Q9SE45.2 RecName: Full=Annexin D3; AltName: Full=AnnAt3 && PF00191:Annexin	-
TraesCS1A03G0623400	TraesCS1A03G0623400	Chr1A	428737666	428740933	-	850	-	TraesCS1A01G239800 && Q9M1J1.1 RecName: Full=Mitochondrial fission 1 protein A; AltName: Full=FIS1 homolog A; Short=AtFIS1a; AltName: Full=Protein BIGYIN 1 && PF14852:Fis1 N-terminal tetratricopeptide repeat|PF14853:Fis1 C-terminal tetratricopeptide repeat	-
TraesCS1A03G0623600	TraesCS1A03G0623600	Chr1A	428778226	428782416	-	1800	-	TraesCS1A01G240000 && F4I562.1 RecName: Full=AP-3 complex subunit mu; AltName: Full=Adaptor protein complex AP-3 subunit mu; AltName: Full=Adaptor protein-3 mu-adaptin; AltName: Full=Adaptor-related protein complex 3 subunit mu; AltName: Full=At-muD-Ad; AltName: Full=Mu3-adaptin; AltName: Full=Protein ZIG SUPPRESSOR 4 && PF00928:Adaptor complexes medium subunit family	Adap_comp_sub
TraesCS1A03G0623700	TraesCS1A03G0623700	Chr1A	428898523	428902003	-	3362	-	TraesCS1A01G240100 && - && PF10536:Plant mobile domain	-
TraesCS1A03G0623900	TraesCS1A03G0623900	Chr1A	428908956	428910075	-	1120	-	TraesCS1A01G240200 && - && -	-
TraesCS1A03G0624000	TraesCS1A03G0624000	Chr1A	429338562	429341550	+	2506	-	TraesCS1A01G240300 && Q9ZU46.1 RecName: Full=Receptor protein kinase-like protein ZAR1; AltName: Full=Protein ZYGOTIC ARREST 1; Flags: Precursor && PF08263:Leucine rich repeat N-terminal domain|PF00069:Protein kinase domain|PF13855:Leucine rich repeat	Pkinase
TraesCS1A03G0624700	TraesCS1A03G0624700	Chr1A	429663379	429665982	-	2604	-	TraesCS1A01G240500 && Q3E9B8.1 RecName: Full=ABC transporter G family member 23; Short=ABC transporter ABCG.23; Short=AtABCG23; AltName: Full=Probable white-brown complex homolog protein 24; Short=AtWBC24 && PF00005:ABC transporter|PF01061:ABC-2 type transporter	ABC2_membrane
TraesCS1A03G0624800	TraesCS1A03G0624800	Chr1A	429666374	429675599	-	4382	-	TraesCS1A01G240600 && Q4U2R1.3 RecName: Full=E3 ubiquitin-protein ligase HERC2; AltName: Full=HECT domain and RCC1-like domain-containing protein 2; AltName: Full=HECT-type E3 ubiquitin transferase HERC2 && PF00415:Regulator of chromosome condensation (RCC1) repeat|PF08381:Transcription factor regulating root and shoot growth via Pin3|PF16627:Unstructured region between BRX_N and BRX domain|PF137…	FYVE
TraesCS1A03G0626000	TraesCS1A03G0626000	Chr1A	430827168	430833956	+	2166	-	TraesCS1A01G241300 && Q9FY51.1 RecName: Full=Hydroxyproline O-arabinosyltransferase 3 && -	-
TraesCS1A03G0626800	TraesCS1A03G0626800	Chr1A	431850495	431854427	+	1351	-	TraesCS1A01G241700 && Q9M146.1 RecName: Full=UDP-D-xylose:L-fucose alpha-1,3-D-xylosyltransferase MGP4; AltName: Full=Protein MALE GAMETOPHYTE DEFECTIVE 4; AltName: Full=Rhamnogalacturonan xylosyltransferase MGP4 && PF03407:Nucleotide-diphospho-sugar transferase	-
TraesCS1A03G0626900	TraesCS1A03G0626900	Chr1A	431854822	431856759	+	1078	-	TraesCS1A01G241800 && - && -	-
TraesCS1A03G0627000	TraesCS1A03G0627000	Chr1A	432025398	432029239	+	2006	-	TraesCS1A01G241900 && O48917.1 RecName: Full=UDP-sulfoquinovose synthase, chloroplastic; AltName: Full=Sulfite:UDP-glucose sulfotransferase; AltName: Full=Sulfolipid biosynthesis protein; Flags: Precursor && PF01370:NAD dependent epimerase/dehydratase family	Epimerase
TraesCS1A03G0627400	TraesCS1A03G0627400	Chr1A	432077339	432080482	+	2663	-	TraesCS1A01G242100 && Q9SV05.1 RecName: Full=Serine/threonine-protein kinase-like protein At3g51990; AltName: Full=CRINKLY 4-related kinase; Flags: Precursor && PF00069:Protein kinase domain	Pkinase
TraesCS1A03G0627800	TraesCS1A03G0627800	Chr1A	432187305	432189051	-	1186	-	TraesCS1A01G242400 && - && -	-
TraesCS1A03G0628100	TraesCS1A03G0628100	Chr1A	432425594	432433001	+	2057	-	TraesCS1A01G242500 && Q60E60.2 RecName: Full=Putative NAD kinase 3 && PF01513:ATP-NAD kinase	NAD_kinase
TraesCS1A03G0628300	TraesCS1A03G0628300	Chr1A	432446714	432453125	+	1873	-	TraesCS1A01G242600 && Q94CJ5.1 RecName: Full=Protein RETICULATA-RELATED 4, chloroplastic; Flags: Precursor && PF11891:Protein RETICULATA-related	-
TraesCS1A03G0628600	TraesCS1A03G0628600	Chr1A	432465801	432467469	-	267	-	TraesCS1A01G242900 && Q9FKB0.1 RecName: Full=Sm-like protein LSM5; Short=AtLSM5; AltName: Full=Protein SUPERSENSITIVE TO ABA AND DROUGHT 1; Short=AtSAD1; AltName: Full=U6 snRNA-associated Sm-like protein LSM5 && -	-
TraesCS1A03G0628800	TraesCS1A03G0628800	Chr1A	432853199	432856289	+	1818	-	TraesCS1A01G243000 && Q9XIQ7.1 RecName: Full=Probable folate-biopterin transporter 7 && PF03092:BT1 family	-
TraesCS1A03G0628900	TraesCS1A03G0628900	Chr1A	432856919	432870352	-	1650	-	- && A8MS41.1 RecName: Full=Carbon catabolite repressor protein 4 homolog 4; Short=CCR4 homolog 4 && PF03372:Endonuclease/Exonuclease/phosphatase family	Exo_endo_phos
TraesCS1A03G0629100	TraesCS1A03G0629100	Chr1A	433268241	433272774	+	2274	-	TraesCS1A01G243200 && Q08CG8.1 RecName: Full=RING finger protein 44 && PF13639:Ring finger domain	-
TraesCS1A03G0629600	TraesCS1A03G0629600	Chr1A	433611323	433615568	+	1855	-	- && Q5JK68.1 RecName: Full=Cyclin-dependent kinase C-2; Short=CDKC;2 && PF00069:Protein kinase domain	Pkinase
TraesCS1A03G0629800	TraesCS1A03G0629800	Chr1A	433781856	433806552	-	1262	-	- && Q941F1.2 RecName: Full=Phospholipase A1-Igamma1, chloroplastic; Flags: Precursor && PF01764:Lipase (class 3)	Lipase_3
TraesCS1A03G0630100	TraesCS1A03G0630100	Chr1A	434025316	434034271	+	3157	-	TraesCS1A01G243700 && Q1KPV0.1 RecName: Full=Probable transmembrane GTPase FZO-like, chloroplastic; Flags: Precursor && PF01926:50S ribosome-binding GTPase	-
TraesCS1A03G0630500	TraesCS1A03G0630500	Chr1A	434169940	434170629	+	690	-	TraesCS1A01G243900 && - && PF11250:Fantastic Four meristem regulator	-
TraesCS1A03G0630900	TraesCS1A03G0630900	Chr1A	434367851	434371907	+	1578	-	TraesCS1A01G244200 && Q00IB6.1 RecName: Full=RNA polymerase II C-terminal domain phosphatase-like 4; Short=FCP-like 4; AltName: Full=Carboxyl-terminal phosphatase-like 4; Short=AtCPL4; Short=CTD phosphatase-like 4 && PF03031:NLI interacting factor-like phosphatase	NIF
TraesCS1A03G0631000	TraesCS1A03G0631000	Chr1A	434389701	434390855	-	1155	-	TraesCS1A01G244300 && Q3E936.1 RecName: Full=Probable membrane-associated kinase regulator 1 && -	-
TraesCS1A03G0631400	TraesCS1A03G0631400	Chr1A	434420553	434423579	-	918	-	TraesCS1A01G244400 && - && -	-
TraesCS1A03G0632000	TraesCS1A03G0632000	Chr1A	434595822	434602343	+	3548	-	TraesCS1A01G244700 && Q5H7P5.4 RecName: Full=Mannosylglycoprotein endo-beta-mannosidase; Short=Endo-beta-mannosidase; Contains: RecName: Full=Mannosylglycoprotein endo-beta-mannosidase 31 kDa subunit; Contains: RecName: Full=Mannosylglycoprotein endo-beta-mannosidase 28 kDa subunit; Contains: RecName: Full=Mannosylglycoprotein endo-beta-mannosidase 42 kDa subunit && PF00703:Glycosyl hydrolases fa…	-
TraesCS1A03G0632500	TraesCS1A03G0632500	Chr1A	434816192	434823630	-	2268	-	TraesCS1A01G244900 && - && PF04577:Protein of unknown function (DUF563)	-
TraesCS1A03G0632600	TraesCS1A03G0632600	Chr1A	434837453	434852001	-	5669	-	TraesCS1A01G245000 && Q9FY48.2 RecName: Full=E3 ubiquitin-protein ligase KEG; AltName: Full=Protein KEEP ON GOING; AltName: Full=RING finger protein KEG && PF00069:Protein kinase domain|PF18346:Mind bomb SH3 repeat domain|PF12796:Ankyrin repeats (3 copies)	Pkinase
TraesCS1A03G0634200	TraesCS1A03G0634200	Chr1A	436280775	436289834	+	2677	-	TraesCS1A01G245300 && Q8RY73.1 RecName: Full=Decapping nuclease DXO homolog, chloroplastic; Flags: Precursor && PF08652:RAI1 like PD-(D/E)XK nuclease	-
TraesCS1A03G0634400	TraesCS1A03G0634400	Chr1A	436498430	436501316	+	1213	-	TraesCS1A01G245500 && A5PK19.1 RecName: Full=Methyltransferase-like protein 13 && PF08241:Methyltransferase domain	Methyltransf_11
TraesCS1A03G0634500	TraesCS1A03G0634500	Chr1A	436730960	436737487	+	2047	-	- && P29620.1 RecName: Full=Cyclin-dependent kinase D-1; Short=CDKD;1; AltName: Full=CDC2+/CDC28-related protein kinase R2; AltName: Full=CDK-activating kinase R2; Short=CAK-R2 && PF00069:Protein kinase domain	Pkinase
TraesCS1A03G0637300	TraesCS1A03G0637300	Chr1A	438273612	438277357	-	1590	-	TraesCS1A01G246400 && B6ZJZ9.1 RecName: Full=Peroxisomal adenine nucleotide carrier 1; Short=GmPNC1 && PF00153:Mitochondrial carrier protein	Mito_carr
TraesCS1A03G0637400	TraesCS1A03G0637400	Chr1A	438279943	438286186	+	2804	-	- && Q9ZQQ7.1 RecName: Full=Putative leucine-rich repeat receptor-like serine/threonine-protein kinase At2g14440; Flags: Precursor && PF12819:Malectin-like domain	-
TraesCS1A03G0637500	TraesCS1A03G0637500	Chr1A	438286685	438291212	-	1937	-	- && Q9SZX3.3 RecName: Full=Argininosuccinate synthase, chloroplastic; AltName: Full=Citrulline--aspartate ligase; Flags: Precursor && PF00764:Arginosuccinate synthase	-
TraesCS1A03G0638000	TraesCS1A03G0638000	Chr1A	439072901	439077868	+	1284	-	TraesCS1A01G246700 && P0C8Q9.3 RecName: Full=Uncharacterized protein At5g19025 && -	-
TraesCS1A03G0638500	TraesCS1A03G0638500	Chr1A	440137547	440143092	+	2102	-	TraesCS1A01G246900 && Q0DJA0.1 RecName: Full=Coatomer subunit delta-1; AltName: Full=Delta-coat protein 1; Short=Delta-COP 1 && PF00928:Adaptor complexes medium subunit family	Adap_comp_sub
TraesCS1A03G0639500	TraesCS1A03G0639500	Chr1A	440207926	440210552	-	2627	-	TraesCS1A01G247100 && Q8L735.2 RecName: Full=Isoamylase 2, chloroplastic; Short=AtISA2; AltName: Full=Protein DEBRANCHING ENZYME 1; Flags: Precursor && PF00128:Alpha amylase, catalytic domain|PF02922:Carbohydrate-binding module 48 (Isoamylase N-terminal domain)	-
TraesCS1A03G0640000	TraesCS1A03G0640000	Chr1A	440525238	440529666	-	972	-	TraesCS1A01G247200 && P62659.2 RecName: Full=30S ribosomal protein S18 >Q5SLQ0.3 RecName: Full=30S ribosomal protein S18 && PF01084:Ribosomal protein S18	-
TraesCS1A03G0640500	TraesCS1A03G0640500	Chr1A	440905188	440913795	+	2745	-	TraesCS1A01G247500 && - && PF04782:Protein of unknown function (DUF632)|PF04783:Protein of unknown function (DUF630)	-
TraesCS1A03G0641800	TraesCS1A03G0641800	Chr1A	441763182	441765044	-	1863	-	TraesCS1A01G247800 && P81898.2 RecName: Full=Peptide-N4-(N-acetyl-beta-glucosaminyl)asparagine amidase A; Short=PNGase A; AltName: Full=Glycopeptide N-glycosidase; AltName: Full=N-glycanase; Contains: RecName: Full=Peptide-N4-(N-acetyl-beta-glucosaminyl)asparagine amidase A light chain; AltName: Full=PNGase A small chain; AltName: Full=PNGase A subunit B; Contains: RecName: Full=Peptide-N4-(N-ace…	-
TraesCS1A03G0642300	TraesCS1A03G0642300	Chr1A	441852310	441862047	+	2319	-	- && Q67XQ0.1 RecName: Full=DUF21 domain-containing protein At4g14240; AltName: Full=CBS domain-containing protein CBSDUF1 && PF01595:Cyclin M transmembrane N-terminal domain	-
TraesCS1A03G0642400	TraesCS1A03G0642400	Chr1A	441862507	441862818	+	312	-	TraesCS1A01G248000 && - && -	-
TraesCS1A03G0642500	TraesCS1A03G0642500	Chr1A	441904407	441906726	-	2140	-	TraesCS1A01G248100 && - && -	-
TraesCS1A03G0642700	TraesCS1A03G0642700	Chr1A	442015518	442019034	-	1404	-	TraesCS1A01G248200 && Q8RXW0.1 RecName: Full=Rhomboid-like protein 14, mitochondrial; Short=AtRBL14; Flags: Precursor && PF01694:Rhomboid family	Rhomboid
TraesCS1A03G0642800	TraesCS1A03G0642800	Chr1A	442241690	442244865	-	1067	-	TraesCS1A01G248300 && - && -	-
TraesCS1A03G0643000	TraesCS1A03G0643000	Chr1A	442268999	442284989	-	2962	-	- && Q9Z2I0.1 RecName: Full=LETM1 and EF-hand domain-containing protein 1, mitochondrial; AltName: Full=Leucine zipper-EF-hand-containing transmembrane protein 1; Flags: Precursor && PF07766:LETM1-like protein	-
TraesCS1A03G0643900	TraesCS1A03G0643900	Chr1A	442609614	442622996	-	2320	-	TraesCS1A01G248600 && F4IQV7.1 RecName: Full=Preprotein translocase subunit SCY2, chloroplastic; AltName: Full=Protein EMBRYO DEFECTIVE 2289; Flags: Precursor && PF00344:SecY translocase	-
TraesCS1A03G0644100	TraesCS1A03G0644100	Chr1A	442627106	442628309	-	974	-	TraesCS1A01G248700 && Q6YT98.1 RecName: Full=CASP-like protein 1D1; Short=OsCASPL1D1 && PF04535:Domain of unknown function (DUF588)	-
TraesCS1A03G0644400	TraesCS1A03G0644400	Chr1A	442712822	442717382	-	2858	-	TraesCS1A01G248800 && Q9C638.1 RecName: Full=Protein WEAK CHLOROPLAST MOVEMENT UNDER BLUE LIGHT-like 2; Short=Protein WEL2 && PF05701:Weak chloroplast movement under blue light	-
TraesCS1A03G0645000	TraesCS1A03G0645000	Chr1A	442857858	442860144	+	2287	-	TraesCS1A01G249000 && D3UAG0.1 RecName: Full=UDP-glycosyltransferase 71K1; AltName: Full=UDP-glucose:chalcone 2'-O-glucosyltransferase; AltName: Full=UDP-glucose:flavonol 2'-O-glucosyltransferase && PF00201:UDP-glucoronosyl and UDP-glucosyl transferase	UDPGT
TraesCS1A03G0645200	TraesCS1A03G0645200	Chr1A	442932487	442947113	+	3130	-	- && F4K4C5.1 RecName: Full=Kinesin-like protein KIN-14S && PF00225:Kinesin motor domain	Kinesin
TraesCS1A03G0645400	TraesCS1A03G0645400	Chr1A	443018324	443020471	-	1200	-	TraesCS1A01G249300 && Q75HV0.1 RecName: Full=Cyclin-P3-1; Short=CycP3;1 && PF08613:Cyclin	-
TraesCS1A03G0645500	TraesCS1A03G0645500	Chr1A	443070138	443079914	-	2877	-	TraesCS1A01G249400 && B9DHT4.2 RecName: Full=ARM REPEAT PROTEIN INTERACTING WITH ABF2; Short=ARIA && PF00514:Armadillo/beta-catenin-like repeat|PF00651:BTB/POZ domain	BTB
TraesCS1A03G0645900	TraesCS1A03G0645900	Chr1A	443595172	443598078	+	1140	-	TraesCS1A01G249600 && Q9ZT66.1 RecName: Full=Endo-1,3;1,4-beta-D-glucanase; Flags: Precursor && PF01738:Dienelactone hydrolase family	-
TraesCS1A03G0646100	TraesCS1A03G0646100	Chr1A	443628682	443631609	+	1003	-	TraesCS1A01G249800 && Q9ZT66.1 RecName: Full=Endo-1,3;1,4-beta-D-glucanase; Flags: Precursor && PF01738:Dienelactone hydrolase family	-
TraesCS1A03G0646400	TraesCS1A03G0646400	Chr1A	443672755	443674380	+	1626	-	TraesCS1A01G250000 && Q7DNA1.1 RecName: Full=Chitinase 2; AltName: Full=Class I chitinase b; Short=OsChia1b; AltName: Full=Pathogenesis related (PR)-3 chitinase 2; Flags: Precursor && PF00182:Chitinase class I|PF00187:Chitin recognition protein	-
TraesCS1A03G0646700	TraesCS1A03G0646700	Chr1A	443784774	443787176	-	627	-	TraesCS1A01G250300 && P46270.1 RecName: Full=Cytochrome b-c1 complex subunit 9; AltName: Full=Complex III subunit 9; AltName: Full=Complex III subunit X; AltName: Full=Ubiquinol-cytochrome c reductase complex 8.0 kDa protein && PF05365:Ubiquinol-cytochrome C reductase, UQCRX/QCR9 like	-
TraesCS1A03G0646900	TraesCS1A03G0646900	Chr1A	443953227	443954426	-	1200	-	TraesCS1A01G250400 && - && -	-
TraesCS1A03G0647000	TraesCS1A03G0647000	Chr1A	443983202	443984318	+	903	-	TraesCS1A01G250500 && - && PF05512:AWPM-19-like family	-
TraesCS1A03G0647700	TraesCS1A03G0647700	Chr1A	444295839	444301358	+	2236	-	TraesCS1A01G250700 && O24303.1 RecName: Full=Protein TIC110, chloroplastic; AltName: Full=Chloroplast inner envelope protein, 110 kDa; Short=psIEP110; AltName: Full=IAP100; AltName: Full=Translocon at the inner envelope membrane of chloroplasts 110; Flags: Precursor && PF00685:Sulfotransferase domain	Sulfotransfer_1
TraesCS1A03G0648000	TraesCS1A03G0648000	Chr1A	444379281	444385525	-	720	-	TraesCS1A01G250900 && P46279.1 RecName: Full=DNA-directed RNA polymerase II subunit RPB7; Short=RNA polymerase II subunit B7 && PF00575:S1 RNA binding domain|PF03876:SHS2 domain found in N terminus of Rpb7p/Rpc25p/MJ0397	S1
TraesCS1A03G0648100	TraesCS1A03G0648100	Chr1A	444385842	444389679	+	924	-	TraesCS1A01G251000 && O82782.1 RecName: Full=1-(5-phosphoribosyl)-5-[(5-phosphoribosylamino)methylideneamino] imidazole-4-carboxamide isomerase, chloroplastic; AltName: Full=5-proFAR isomerase; AltName: Full=BBM II; AltName: Full=Phosphoribosylformimino-5-aminoimidazole carboxamide ribotide isomerase; AltName: Full=Protein ALBINO AND PALE GREEN 10; AltName: Full=Protein HISTIDINE BIOSYNTHESIS 3; …	-
TraesCS1A03G0648300	TraesCS1A03G0648300	Chr1A	444428129	444434697	+	1621	-	- && Q3ECP6.1 RecName: Full=GDSL esterase/lipase At1g54790; AltName: Full=Extracellular lipase At1g54790; Flags: Precursor && PF00657:GDSL-like Lipase/Acylhydrolase	Lipase_GDSL
TraesCS1A03G0648800	TraesCS1A03G0648800	Chr1A	444621203	444629214	-	2680	-	TraesCS1A01G251400 && - && -	-
TraesCS1A03G0648900	TraesCS1A03G0648900	Chr1A	444943646	444951723	-	822	-	- && - && PF00226:DnaJ domain	DnaJ
TraesCS1A03G0649000	TraesCS1A03G0649000	Chr1A	445011853	445016450	-	1227	-	TraesCS1A01G251600 && Q94A20.1 RecName: Full=BI1-like protein && PF01027:Inhibitor of apoptosis-promoting Bax1	-
TraesCS1A03G0649100	TraesCS1A03G0649100	Chr1A	445017271	445029408	-	4136	-	TraesCS1A01G251700 && Q9LT02.1 RecName: Full=Probable manganese-transporting ATPase PDR2; AltName: Full=Protein MALE GAMETOGENESIS IMPAIRED ANTHERS; AltName: Full=Protein PHOSPHATE DEFICIENCY RESPONSE 2 && PF13246:Cation transport ATPase (P-type)|PF00122:E1-E2 ATPase	E1-E2_ATPase
TraesCS1A03G0649600	TraesCS1A03G0649600	Chr1A	445474870	445476246	+	1377	-	TraesCS1A01G251800 && - && PF02536:mTERF	-
TraesCS1A03G0649900	TraesCS1A03G0649900	Chr1A	445518753	445520060	-	1308	-	TraesCS1A01G251900 && P13917.2 RecName: Full=Basic 7S globulin; AltName: Full=SBg7S; Short=Bg; Contains: RecName: Full=Basic 7S globulin high kDa subunit; Contains: RecName: Full=Basic 7S globulin low kDa subunit; Flags: Precursor && PF14543:Xylanase inhibitor N-terminal|PF14541:Xylanase inhibitor C-terminal	-
TraesCS1A03G0650100	TraesCS1A03G0650100	Chr1A	445523824	445527547	-	922	-	TraesCS1A01G252000 && - && -	-
TraesCS1A03G0650500	TraesCS1A03G0650500	Chr1A	445937082	445940188	+	1081	-	TraesCS1A01G252400 && Q6AUK5.1 RecName: Full=Peptide methionine sulfoxide reductase B3, chloroplastic; Short=OsMSRB3; AltName: Full=Peptide-methionine (R)-S-oxide reductase; Flags: Precursor && PF01641:SelR domain	-
TraesCS1A03G0650600	TraesCS1A03G0650600	Chr1A	445940199	445942225	-	557	-	TraesCS1A01G252500 && - && -	-
TraesCS1A03G0650700	TraesCS1A03G0650700	Chr1A	445948678	445950154	+	1248	-	TraesCS1A01G252600 && Q9FKL2.1 RecName: Full=Transcription factor MYB36; AltName: Full=Myb-related protein 36; Short=AtMYB36 && PF00249:Myb-like DNA-binding domain	Myb_DNA-binding
TraesCS1A03G0651100	TraesCS1A03G0651100	Chr1A	446065896	446068343	-	1089	-	TraesCS1A01G253000 && Q5XEN5.1 RecName: Full=Methyl-CpG-binding domain-containing protein 1; Short=AtMBD1; Short=MBD01; AltName: Full=Methyl-CpG-binding protein MBD1 && PF07496:CW-type Zinc Finger|PF01429:Methyl-CpG binding domain	zf-CW
TraesCS1A03G0652400	TraesCS1A03G0652400	Chr1A	447065285	447084885	-	3576	-	- && Q6AVA8.1 RecName: Full=Pyruvate, phosphate dikinase 1, chloroplastic; AltName: Full=OsPPDKB; AltName: Full=Pyruvate, orthophosphate dikinase 1; Flags: Precursor && PF00391:PEP-utilising enzyme, mobile domain|PF01326:Pyruvate phosphate dikinase, AMP/A	-
TraesCS1A03G0653000	TraesCS1A03G0653000	Chr1A	447347930	447351146	-	1948	-	TraesCS1A01G253900 && O48786.1 RecName: Full=Cytochrome P450 734A1; AltName: Full=Protein PHYB ACTIVATION-TAGGED SUPPRESSOR 1 && PF00067:Cytochrome P450	p450
TraesCS1A03G0653200	TraesCS1A03G0653200	Chr1A	447459971	447462712	-	1877	-	TraesCS1A01G254100 && O48786.1 RecName: Full=Cytochrome P450 734A1; AltName: Full=Protein PHYB ACTIVATION-TAGGED SUPPRESSOR 1 && PF00067:Cytochrome P450	p450
TraesCS1A03G0653300	TraesCS1A03G0653300	Chr1A	447683805	447690124	+	3594	-	TraesCS1A01G254200 && Q8H1Q5.1 RecName: Full=Autophagy-related protein 18h; Short=AtATG18h && PF12490:Breast carcinoma amplified sequence 3	-
TraesCS1A03G0654900	TraesCS1A03G0654900	Chr1A	448040460	448041644	+	1185	-	TraesCS1A01G254800 && - && -	-
TraesCS1A03G0655700	TraesCS1A03G0655700	Chr1A	448345468	448352888	-	2264	-	- && Q40153.1 RecName: Full=LEC14B protein && -	-
TraesCS1A03G0655800	TraesCS1A03G0655800	Chr1A	448802472	448804162	+	1068	-	TraesCS1A01G255100 && Q6L545.1 RecName: Full=Gibberellin receptor GID1; AltName: Full=Gibberellin-insensitive dwarf protein 1; AltName: Full=Protein GIBBERELLIN INSENSITIVE DWARF1 && PF07859:alpha/beta hydrolase fold	Abhydrolase_3
TraesCS1A03G0656200	TraesCS1A03G0656200	Chr1A	449418549	449430370	+	2973	-	TraesCS1A01G255300 && Q6I576.1 RecName: Full=Squamosa promoter-binding-like protein 9 && PF03110:SBP domain	SBP
TraesCS1A03G0656400	TraesCS1A03G0656400	Chr1A	449435884	449439769	-	2435	-	TraesCS1A01G255400 && P04635.1 RecName: Full=Lipase; AltName: Full=Phospholipase A1; AltName: Full=Triacylglycerol lipase; Contains: RecName: Full=Lipase 86 kDa form; Contains: RecName: Full=Lipase 46 kDa form; Flags: Precursor && -	-
TraesCS1A03G0657000	TraesCS1A03G0657000	Chr1A	449828209	449832606	-	2786	-	TraesCS1A01G255800 && O22567.2 RecName: Full=1-deoxy-D-xylulose-5-phosphate synthase 1, chloroplastic; Short=1-deoxyxylulose-5-phosphate synthase; Short=DXP synthase; Short=DXPS; Flags: Precursor && PF13292:1-deoxy-D-xylulose-5-phosphate synthase|PF02780:Transketolase, C-terminal domain|PF02779:Transketolase, pyrimidine binding domain	-
TraesCS1A03G0657200	TraesCS1A03G0657200	Chr1A	450419589	450422206	-	2383	-	TraesCS1A01G255900 && - && -	-
TraesCS1A03G0657400	TraesCS1A03G0657400	Chr1A	450604654	450606148	+	1287	-	TraesCS1A01G256000 && - && PF13947:Wall-associated receptor kinase galacturonan-binding	-
TraesCS1A03G0657600	TraesCS1A03G0657600	Chr1A	450687550	450702083	+	3617	-	TraesCS1A01G256100 && - && PF01156:Inosine-uridine preferring nucleoside hydrolase	-
TraesCS1A03G0657800	TraesCS1A03G0657800	Chr1A	450708334	450714978	+	2858	-	TraesCS1A01G256300 && - && -	-
TraesCS1A03G0657900	TraesCS1A03G0657900	Chr1A	450716795	450720764	+	1077	-	TraesCS1A01G256400 && Q6I570.1 RecName: Full=Cysteine proteinase inhibitor 3; AltName: Full=Oryzacystatin III; Short=OC-III; AltName: Full=Oryzacystatin-3; Flags: Precursor && PF16845:Aspartic acid proteinase inhibitor	-
TraesCS1A03G0659700	TraesCS1A03G0659700	Chr1A	451296997	451297762	-	249	-	TraesCS1A01G257100 && - && -	-
TraesCS1A03G0660000	TraesCS1A03G0660000	Chr1A	451340516	451344038	+	2458	-	TraesCS1A01G257300 && - && PF04577:Protein of unknown function (DUF563)	-
TraesCS1A03G0660500	TraesCS1A03G0660500	Chr1A	451449821	451450891	-	1071	-	TraesCS1A01G257500 && Q9FG13.1 RecName: Full=Probable carboxylesterase 15; AltName: Full=AtCXE15 && PF07859:alpha/beta hydrolase fold	Abhydrolase_3
TraesCS1A03G0661600	TraesCS1A03G0661600	Chr1A	451636416	451639670	-	1947	-	TraesCS1A01G258100 && O22208.2 RecName: Full=bZIP transcription factor 17; Short=AtbZIP17 && PF00170:bZIP transcription factor	bZIP_1
TraesCS1A03G0661700	TraesCS1A03G0661700	Chr1A	451716435	451720481	+	1595	-	- && Q15032.3 RecName: Full=R3H domain-containing protein 1 && PF01424:R3H domain|PF12752:SUZ domain	R3H
TraesCS1A03G0662500	TraesCS1A03G0662500	Chr1A	453058120	453060209	-	2090	-	TraesCS1A01G258400 && Q9SNB4.1 RecName: Full=Transcription factor LUX; AltName: Full=Protein LUX ARRHYTHMO; AltName: Full=Protein PHYTOCLOCK 1 && PF00249:Myb-like DNA-binding domain	Myb_DNA-binding
TraesCS1A03G0663000	TraesCS1A03G0663000	Chr1A	453793375	453796206	+	1710	-	TraesCS1A01G258800 && Q9ZRB2.1 RecName: Full=Tubulin beta-1 chain; AltName: Full=Beta-1-tubulin && PF00091:Tubulin/FtsZ family, GTPase domain|PF03953:Tubulin C-terminal domain	Tubulin
TraesCS1A03G0663100	TraesCS1A03G0663100	Chr1A	453800047	453800672	-	192	-	TraesCS1A01G258900 && - && -	-
TraesCS1A03G0663200	TraesCS1A03G0663200	Chr1A	453816408	453820722	+	1252	-	TraesCS1A01G259000 && Q39472.2 RecName: Full=Isopentenyl-diphosphate Delta-isomerase I; AltName: Full=Isopentenyl pyrophosphate isomerase I; Short=IPP isomerase I && PF00293:NUDIX domain	NUDIX
TraesCS1A03G0663300	TraesCS1A03G0663300	Chr1A	453825457	453827012	+	1320	-	TraesCS1A01G259100 && - && -	-
TraesCS1A03G0663500	TraesCS1A03G0663500	Chr1A	454051700	454055398	-	2762	-	TraesCS1A01G259200 && Q9FHK9.1 RecName: Full=Probable mediator of RNA polymerase II transcription subunit 26b && PF08711:TFIIS helical bundle-like domain	-
TraesCS1A03G0664100	TraesCS1A03G0664100	Chr1A	454526119	454529155	-	2419	-	TraesCS1A01G259600 && Q9ASS4.1 RecName: Full=Probably inactive leucine-rich repeat receptor-like protein kinase At5g48380; Flags: Precursor && PF07714:Protein tyrosine and serine/threonine kinase	Pkinase_Tyr
TraesCS1A03G0664300	TraesCS1A03G0664300	Chr1A	454550950	454553475	-	934	-	TraesCS1A01G259700 && - && -	-
TraesCS1A03G0664400	TraesCS1A03G0664400	Chr1A	454623838	454632069	+	1887	-	TraesCS1A01G259800 && Q8L7S6.1 RecName: Full=Beta-hexosaminidase 3; AltName: Full=Beta-GlcNAcase 3; AltName: Full=Beta-N-acetylhexosaminidase 3; AltName: Full=Beta-hexosaminidase 1; Short=AtHEX1; AltName: Full=N-acetyl-beta-glucosaminidase 3; Flags: Precursor && PF00728:Glycosyl hydrolase family 20, catalytic domain|PF14845:beta-acetyl hexosaminidase like	Glyco_hydro_20
TraesCS1A03G0666000	TraesCS1A03G0666000	Chr1A	455794113	455798562	+	921	-	TraesCS1A01G260100 && O48726.2 RecName: Full=26S proteasome regulatory subunit RPN13; Short=AtRPN13; AltName: Full=26S proteasome non-ATPase regulatory subunit 13 && PF04683:Proteasome complex subunit Rpn13 ubiquitin receptor|PF16550:UCH-binding domain	-
TraesCS1A03G0666400	TraesCS1A03G0666400	Chr1A	456088754	456094154	+	2290	-	TraesCS1A01G260200 && Q9FIV6.1 RecName: Full=Protease Do-like 10, mitochondrial; Flags: Precursor && PF13365:Trypsin-like peptidase domain|PF13180:PDZ domain|PF17815:PDZ domain	-
TraesCS1A03G0666800	TraesCS1A03G0666800	Chr1A	456100682	456104207	+	1332	-	TraesCS1A01G260400 && - && PF14766:Replication protein A interacting N-terminal|PF14767:Replication protein A interacting middle|PF14768:Replication protein A interacting C-terminal	-
TraesCS1A03G0666900	TraesCS1A03G0666900	Chr1A	456273281	456280837	+	5013	-	TraesCS1A01G260500 && P30182.2 RecName: Full=DNA topoisomerase 2; AltName: Full=DNA topoisomerase II && PF16898:C-terminal associated domain of TOPRIM|PF00521:DNA gyrase/topoisomerase IV, subunit A|PF01751:Toprim domain|PF00204:DNA gyrase B|PF02518:Histidine kinase-, DNA gyrase B-, and HSP90-like ATPase	DNA_gyraseB
TraesCS1A03G0667200	TraesCS1A03G0667200	Chr1A	456290860	456292121	+	1262	-	TraesCS1A01G260700 && - && -	-
TraesCS1A03G0667700	TraesCS1A03G0667700	Chr1A	456776696	456783065	+	1670	-	TraesCS1A01G260900 && Q96254.1 RecName: Full=Guanosine nucleotide diphosphate dissociation inhibitor 1; Short=AtGDI1 && PF00996:GDP dissociation inhibitor	-
TraesCS1A03G0667800	TraesCS1A03G0667800	Chr1A	456784940	456792297	+	1928	-	TraesCS1A01G261000 && Q96254.1 RecName: Full=Guanosine nucleotide diphosphate dissociation inhibitor 1; Short=AtGDI1 && PF00996:GDP dissociation inhibitor	-
TraesCS1A03G0668200	TraesCS1A03G0668200	Chr1A	457568166	457572624	-	1916	-	TraesCS1A01G261400 && O49621.1 RecName: Full=MLO-like protein 1; Short=AtMlo1; AltName: Full=MLO protein homolog 1; Short=AtMlo-H1 && PF03094:Mlo family	-
TraesCS1A03G0668700	TraesCS1A03G0668700	Chr1A	458068472	458071080	-	1516	-	TraesCS1A01G261800 && Q9ZVP8.2 RecName: Full=NAC domain-containing protein 35; Short=ANAC035; AltName: Full=Protein LONG VEGETATIVE PHASE 1; Short=AtLOV1 && PF02365:No apical meristem (NAM) protein	NAM
TraesCS1A03G0669000	TraesCS1A03G0669000	Chr1A	458397396	458398630	+	1235	-	TraesCS1A01G261900 && P68427.2 RecName: Full=Histone H3.2 >P68428.2 RecName: Full=Histone H3.2 >P68429.2 RecName: Full=Histone H3.2; AltName: Full=Histone H3.1; AltName: Full=Major histone H3 >P68430.2 RecName: Full=Histone H3.2 && PF00125:Core histone H2A/H2B/H3/H4	Histone
TraesCS1A03G0669100	TraesCS1A03G0669100	Chr1A	458400079	458400830	+	752	-	TraesCS1A01G262000 && - && PF15511:Centromere kinetochore component CENP-T histone fold	-
TraesCS1A03G0669300	TraesCS1A03G0669300	Chr1A	458671475	458677280	+	1626	-	- && Q60DW3.1 RecName: Full=PHD finger protein ALFIN-LIKE 5 >A2Y4R8.1 RecName: Full=PHD finger protein ALFIN-LIKE 5 && PF00628:PHD-finger|PF12165:Alfin	PHD
TraesCS1A03G0669400	TraesCS1A03G0669400	Chr1A	458685052	458689286	-	2166	-	TraesCS1A01G262300 && Q93YU2.1 RecName: Full=Protein root UVB sensitive 6 && PF04884:Vitamin B6 photo-protection and homoeostasis	-
TraesCS1A03G0669500	TraesCS1A03G0669500	Chr1A	459115895	459116887	+	540	-	TraesCS1A01G262400 && P27484.1 RecName: Full=Glycine-rich protein 2 && PF00098:Zinc knuckle|PF00313:'Cold-shock' DNA-binding domain	CSD
TraesCS1A03G0669900	TraesCS1A03G0669900	Chr1A	459687753	459688373	+	621	-	TraesCS1A01G262500 && P27484.1 RecName: Full=Glycine-rich protein 2 && PF00313:'Cold-shock' DNA-binding domain|PF00098:Zinc knuckle	CSD
TraesCS1A03G0670100	TraesCS1A03G0670100	Chr1A	459698739	459703672	-	1931	-	TraesCS1A01G262600 && Q8GWR3.1 RecName: Full=KH domain-containing protein At1g09660/At1g09670; AltName: Full=Quaking-like protein 5 && PF16544:Homodimerisation region of STAR domain protein	-
TraesCS1A03G0670500	TraesCS1A03G0670500	Chr1A	459967897	459970244	-	387	-	TraesCS1A01G262800 && - && -	-
TraesCS1A03G0671100	TraesCS1A03G0671100	Chr1A	460245470	460248182	+	1414	-	TraesCS1A01G263000 && - && PF02622:Uncharacterized ACR, COG1678	-
TraesCS1A03G0671300	TraesCS1A03G0671300	Chr1A	460298007	460303453	+	2839	-	TraesCS1A01G263200 && - && -	-
TraesCS1A03G0671500	TraesCS1A03G0671500	Chr1A	460305059	460307474	+	890	-	TraesCS1A01G263300 && P00068.1 RecName: Full=Cytochrome c && PF00034:Cytochrome c	-
TraesCS1A03G0671800	TraesCS1A03G0671800	Chr1A	460636269	460648671	+	3194	-	- && Q9FT92.2 RecName: Full=Uncharacterized protein At5g08430 && PF02201:SWIB/MDM2 domain|PF02213:GYF domain|PF03126:Plus-3 domain	-
TraesCS1A03G0672400	TraesCS1A03G0672400	Chr1A	460922734	460924704	-	1439	-	TraesCS1A01G263700 && Q7F2L3.1 RecName: Full=NAC domain-containing protein 48; Short=ONAC048 && PF02365:No apical meristem (NAM) protein	NAM
TraesCS1A03G0672500	TraesCS1A03G0672500	Chr1A	461005524	461011286	-	3403	-	TraesCS1A01G263800 && - && PF13639:Ring finger domain	-
TraesCS1A03G0672700	TraesCS1A03G0672700	Chr1A	461043307	461049424	-	3320	-	TraesCS1A01G264000 && B8BKI8.1 RecName: Full=DNA replication licensing factor MCM2; AltName: Full=Minichromosome maintenance protein 2 && PF14551:MCM N-terminal domain|PF12619:Mini-chromosome maintenance protein 2|PF00493:MCM P-loop domain|PF17855:MCM AAA-lid domain|PF17207:MCM OB domain	MCM
TraesCS1A03G0672800	TraesCS1A03G0672800	Chr1A	461246167	461255864	-	2702	-	TraesCS1A01G264100 && - && PF08729:HPC2 and ubinuclein domain	-
TraesCS1A03G0673200	TraesCS1A03G0673200	Chr1A	461676776	461678837	+	1033	-	- && Q40703.3 RecName: Full=MADS-box transcription factor 4; AltName: Full=OsMADS4 && PF00319:SRF-type transcription factor (DNA-binding and dimerisation domain)|PF01486:K-box region	SRF-TF
TraesCS1A03G0673300	TraesCS1A03G0673300	Chr1A	461678855	461680984	-	2130	-	TraesCS1A01G264400 && O04086.1 RecName: Full=Probable receptor-like protein kinase At1g11050; Flags: Precursor && PF19160:SPARK|PF00069:Protein kinase domain	Pkinase
TraesCS1A03G0673800	TraesCS1A03G0673800	Chr1A	462009314	462011093	+	1476	-	- && Q39134.2 RecName: Full=Amino acid permease 3; AltName: Full=Amino acid transporter AAP3 && PF01490:Transmembrane amino acid transporter protein	Aa_trans
TraesCS1A03G0674000	TraesCS1A03G0674000	Chr1A	462058414	462062608	-	1899	-	TraesCS1A01G264700 && Q9LNK7.1 RecName: Full=Probable magnesium transporter NIPA3 && PF05653:Magnesium transporter NIPA	DUF803
TraesCS1A03G0674400	TraesCS1A03G0674400	Chr1A	462361592	462364367	+	1113	-	TraesCS1A01G264900 && Q9LPL4.1 RecName: Full=F-box protein SKP2A; AltName: Full=FBL5-like protein; Short=AtFBL5; AltName: Full=SKP2-like protein 1; Short=AtSKP2;1 && -	-
TraesCS1A03G0674500	TraesCS1A03G0674500	Chr1A	462391547	462398742	+	4101	-	TraesCS1A01G265000 && Q75QN6.1 RecName: Full=Dual specificity protein phosphatase PHS1; AltName: Full=Protein PROPYZAMIDE-HYPERSENSITIVE 1 && PF03018:Dirigent-like protein|PF00782:Dual specificity phosphatase, catalytic domain|PF09192:Actin-fragmin kinase, catalytic	DSPc
TraesCS1A03G0674900	TraesCS1A03G0674900	Chr1A	462580465	462583696	-	1277	-	TraesCS1A01G265200 && P0DKJ3.1 RecName: Full=Bidirectional sugar transporter SWEET1a; Short=SbSWEET1a && PF03083:Sugar efflux transporter for intercellular exchange	-
TraesCS1A03G0676100	TraesCS1A03G0676100	Chr1A	463052778	463053617	+	728	-	TraesCS1A01G265600 && - && -	-
TraesCS1A03G0676300	TraesCS1A03G0676300	Chr1A	463066479	463067200	+	601	-	TraesCS1A01G265700 && - && -	-
TraesCS1A03G0676400	TraesCS1A03G0676400	Chr1A	463071935	463072698	+	615	-	TraesCS1A01G265800 && - && -	-
TraesCS1A03G0676500	TraesCS1A03G0676500	Chr1A	463087911	463088655	+	619	-	TraesCS1A01G265900 && - && -	-
TraesCS1A03G0676700	TraesCS1A03G0676700	Chr1A	463235923	463238312	-	1662	-	TraesCS1A01G266000 && Q6F357.1 RecName: Full=Phospholipase A1-II 7 >A2Y7R2.1 RecName: Full=Phospholipase A1-II 7 && PF01764:Lipase (class 3)	Lipase_3
TraesCS1A03G0676900	TraesCS1A03G0676900	Chr1A	463354609	463357063	-	1613	-	TraesCS1A01G266100 && Q6F357.1 RecName: Full=Phospholipase A1-II 7 >A2Y7R2.1 RecName: Full=Phospholipase A1-II 7 && PF01764:Lipase (class 3)	Lipase_3
TraesCS1A03G0677300	TraesCS1A03G0677300	Chr1A	463486591	463490626	-	2567	-	TraesCS1A01G266300 && Q9FY82.1 RecName: Full=NAC domain-containing protein 82; Short=ANAC082; AltName: Full=Protein VND-INTERACTING 1 && PF02365:No apical meristem (NAM) protein	NAM
TraesCS1A03G0677600	TraesCS1A03G0677600	Chr1A	463705203	463709812	+	1760	-	TraesCS1A01G266500 && F4I037.1 RecName: Full=Protein trichome berefringence-like 7 && PF14416:PMR5 N terminal Domain|PF13839:GDSL/SGNH-like Acyl-Esterase family found in Pmr5 and Cas1p	-
TraesCS1A03G0677700	TraesCS1A03G0677700	Chr1A	463710033	463715354	-	2587	-	TraesCS1A01G266600 && Q9LSB1.1 RecName: Full=UDP-glucuronate:xylan alpha-glucuronosyltransferase 1; Short=UDP-GlcA:xylan glucuronyltransferase 1; AltName: Full=Glycogenin-like protein 1; AltName: Full=Plant glycogenin-like starch initiation protein 1; AltName: Full=Protein GLUCURONIC ACID SUBSTITUTION OF XYLAN 1; Short=AtGUX1 && PF01501:Glycosyl transferase family 8	Glyco_transf_8
TraesCS1A03G0678400	TraesCS1A03G0678400	Chr1A	463846161	463846664	+	504	-	TraesCS1A01G266800 && - && -	-
TraesCS1A03G0678900	TraesCS1A03G0678900	Chr1A	464042613	464045187	+	1830	-	TraesCS1A01G266900 && - && PF00564:PB1 domain	-
TraesCS1A03G0679600	TraesCS1A03G0679600	Chr1A	464141905	464143896	-	564	-	- && Q09442.2 RecName: Full=Splicing factor 3B subunit 4; AltName: Full=Spliceosome-associated protein 49 && PF00076:RNA recognition motif. (a.k.a. RRM, RBD, or RNP domain)	RRM_1
TraesCS1A03G0680600	TraesCS1A03G0680600	Chr1A	464480097	464482496	-	687	-	TraesCS1A01G267800 && - && PF00582:Universal stress protein family	Usp
TraesCS1A03G0680800	TraesCS1A03G0680800	Chr1A	464497304	464503842	-	3381	-	TraesCS1A01G267900 && Q75HP9.1 RecName: Full=Potassium channel AKT2 && PF00027:Cyclic nucleotide-binding domain|PF11834:KHA, dimerisation domain of potassium ion channel|PF13857:Ankyrin repeats (many copies)|PF00520:Ion transport protein	Ion_trans
TraesCS1A03G0681200	TraesCS1A03G0681200	Chr1A	464858506	464859156	+	651	-	TraesCS1A01G268200 && - && -	-
TraesCS1A03G0681600	TraesCS1A03G0681600	Chr1A	464949160	464950539	-	911	-	TraesCS1A01G268400 && P52580.1 RecName: Full=Isoflavone reductase homolog IRL && PF05368:NmrA-like family	NmrA
TraesCS1A03G0681700	TraesCS1A03G0681700	Chr1A	464990275	464993713	-	2544	-	TraesCS1A01G268500 && Q9M0R2.2 RecName: Full=Patellin-5 && PF03765:CRAL/TRIO, N-terminal domain|PF00650:CRAL/TRIO domain	CRAL_TRIO_N
TraesCS1A03G0681900	TraesCS1A03G0681900	Chr1A	465102372	465105227	-	2856	-	TraesCS1A01G268700 && Q9FL59.1 RecName: Full=FT-interacting protein 1 && PF08372:Plant phosphoribosyltransferase C-terminal|PF00168:C2 domain	C2
TraesCS1A03G0682100	TraesCS1A03G0682100	Chr1A	465161641	465163269	-	1530	-	TraesCS1A01G268800 && P81393.1 RecName: Full=Myb-related protein 308 && PF00249:Myb-like DNA-binding domain	Myb_DNA-binding
TraesCS1A03G0682400	TraesCS1A03G0682400	Chr1A	465519121	465526440	+	2791	-	TraesCS1A01G269100 && - && PF11961:Domain of unknown function (DUF3475)|PF05003:Protein of unknown function (DUF668)	-
TraesCS1A03G0682500	TraesCS1A03G0682500	Chr1A	465526514	465529296	-	1592	-	TraesCS1A01G269200 && Q8H1F6.1 RecName: Full=DAR GTPase 3, chloroplastic; AltName: Full=Protein EMBRYO DEFECTIVE 3129; Flags: Precursor && PF01926:50S ribosome-binding GTPase	-
TraesCS1A03G0683000	TraesCS1A03G0683000	Chr1A	465619318	465625157	+	2184	-	TraesCS1A01G269300 && Q9SI61.1 RecName: Full=Amidophosphoribosyltransferase 1, chloroplastic; Short=AtATase1; Short=PRPP1; AltName: Full=Glutamine phosphoribosylpyrophosphate amidotransferase 1; Short=AtGPRAT1; Flags: Precursor && PF13537:Glutamine amidotransferase domain|PF00156:Phosphoribosyl transferase domain	Pribosyltran
TraesCS1A03G0683200	TraesCS1A03G0683200	Chr1A	465621762	465626956	-	1595	-	TraesCS1A01G269400 && Q0WP01.1 RecName: Full=Protein NRT1/ PTR FAMILY 5.10; Short=AtNPF5.10 && PF00854:POT family	-
TraesCS1A03G0683400	TraesCS1A03G0683400	Chr1A	465627787	465630807	-	2067	-	TraesCS1A01G269500 && Q0WP01.1 RecName: Full=Protein NRT1/ PTR FAMILY 5.10; Short=AtNPF5.10 && PF00854:POT family	-
TraesCS1A03G0683800	TraesCS1A03G0683800	Chr1A	465656509	465661862	-	2322	-	TraesCS1A01G269600 && Q0WP01.1 RecName: Full=Protein NRT1/ PTR FAMILY 5.10; Short=AtNPF5.10 && PF00854:POT family	-
TraesCS1A03G0684700	TraesCS1A03G0684700	Chr1A	465941599	465943710	+	802	-	TraesCS1A01G270200 && - && -	-
TraesCS1A03G0684800	TraesCS1A03G0684800	Chr1A	465943907	465948139	-	1661	-	TraesCS1A01G270300 && E9L7A5.1 RecName: Full=Bifunctional aspartate aminotransferase and glutamate/aspartate-prephenate aminotransferase; Short=PhPPA-AT; Flags: Precursor && PF00155:Aminotransferase class I and II	Aminotran_1_2
TraesCS1A03G0685100	TraesCS1A03G0685100	Chr1A	466483508	466486755	+	2136	-	TraesCS1A01G270400 && Q94CC0.1 RecName: Full=Uncharacterized protein At5g49945; Flags: Precursor && PF07946:Protein of unknown function (DUF1682)	-
TraesCS1A03G0685200	TraesCS1A03G0685200	Chr1A	466487387	466489360	+	890	-	TraesCS1A01G270500 && Q6DGF8.1 RecName: Full=Transmembrane protein 18 && PF14770:Transmembrane protein 18	-
TraesCS1A03G0685300	TraesCS1A03G0685300	Chr1A	466489955	466498035	-	1980	-	TraesCS1A01G270600 && Q40863.1 RecName: Full=Embryogenesis-associated protein EMB8 && PF12146:Serine aminopeptidase, S33	-
TraesCS1A03G0685400	TraesCS1A03G0685400	Chr1A	466502234	466504195	-	845	-	TraesCS1A01G270700 && Q9ZSB1.2 RecName: Full=Subtilisin-like protease SBT3.10; AltName: Full=Subtilase subfamily 3 member 10; Short=AtSBT3.10; Flags: Precursor && PF05922:Peptidase inhibitor I9	-
TraesCS1A03G0686900	TraesCS1A03G0686900	Chr1A	466969181	466970521	+	1176	-	TraesCS1A01G271700 && - && PF06749:Protein of unknown function (DUF1218)	-
TraesCS1A03G0687100	TraesCS1A03G0687100	Chr1A	466970734	466971057	-	324	-	TraesCS1A01G271800 && - && PF17032:zinc-ribbon family	-
TraesCS1A03G0687500	TraesCS1A03G0687500	Chr1A	467028171	467030799	-	2629	-	TraesCS1A01G272000 && O65351.1 RecName: Full=Subtilisin-like protease SBT1.7; AltName: Full=Cucumisin-like serine protease; AltName: Full=Subtilase subfamily 1 member 7; Short=AtSBT1.7; AltName: Full=Subtilisin-like serine protease 1; Short=At-SLP1; Flags: Precursor && PF05922:Peptidase inhibitor I9|PF17766:Fibronectin type-III domain|PF00082:Subtilase family	Peptidase_S8
TraesCS1A03G0687600	TraesCS1A03G0687600	Chr1A	467138689	467142283	-	2375	-	TraesCS1A01G272100 && Q3EDL4.2 RecName: Full=Probable serine/threonine-protein kinase At1g01540 && PF00069:Protein kinase domain	Pkinase
TraesCS1A03G0687700	TraesCS1A03G0687700	Chr1A	467151736	467157666	+	1992	-	TraesCS1A01G272200 && Q9SB58.2 RecName: Full=Protein S-acyltransferase 8; AltName: Full=Probable palmitoyltransferase At4g24630; AltName: Full=Zinc finger DHHC domain-containing protein At4g24630 && PF01529:DHHC palmitoyltransferase	-
TraesCS1A03G0687800	TraesCS1A03G0687800	Chr1A	467182504	467184508	+	1308	-	TraesCS1A01G272300 && Q70II3.2 RecName: Full=Ethylene-responsive transcription factor ERF110 && PF00847:AP2 domain	AP2
TraesCS1A03G0688000	TraesCS1A03G0688000	Chr1A	467188359	467192711	+	1279	-	TraesCS1A01G272400 && Q9C8C1.1 RecName: Full=Protein LIKE COV 2 && PF04367:Protein of unknown function (DUF502)	-
TraesCS1A03G0689300	TraesCS1A03G0689300	Chr1A	468022692	468022916	-	225	-	TraesCS1A01G272800 && - && -	-
TraesCS1A03G0689600	TraesCS1A03G0689600	Chr1A	468030516	468032866	+	620	-	TraesCS1A01G272900 && - && -	-
TraesCS1A03G0690100	TraesCS1A03G0690100	Chr1A	468581256	468584277	+	1409	-	TraesCS1A01G273000 && P42777.1 RecName: Full=G-box-binding factor 4; AltName: Full=bZIP transcription factor 40; Short=AtbZIP40 && PF00170:bZIP transcription factor	bZIP_1
TraesCS1A03G0690200	TraesCS1A03G0690200	Chr1A	468611045	468614350	-	2345	-	TraesCS1A01G273100 && Q75HX5.1 RecName: Full=Tubby-like F-box protein 8; Short=OsTLP8; AltName: Full=Tubby-like F-box protein 1; Short=OsTLP1 && PF01167:Tub family|PF00646:F-box domain	Tub
TraesCS1A03G0691100	TraesCS1A03G0691100	Chr1A	468862572	468865065	+	740	-	TraesCS1A01G273400 && Q9LMN4.1 RecName: Full=Sm-like protein LSM3A; Short=AtLSM3A; AltName: Full=U6 snRNA-associated Sm-like protein LSM3A && -	-
TraesCS1A03G0691200	TraesCS1A03G0691200	Chr1A	468865652	468867448	+	1093	-	TraesCS1A01G273500 && O48556.1 RecName: Full=Soluble inorganic pyrophosphatase; AltName: Full=Pyrophosphate phospho-hydrolase; Short=PPase && PF00719:Inorganic pyrophosphatase	Pyrophosphatase
TraesCS1A03G0693100	TraesCS1A03G0693100	Chr1A	470264663	470265073	-	411	-	TraesCS1A01G274300 && P68427.2 RecName: Full=Histone H3.2 >P68428.2 RecName: Full=Histone H3.2 >P68429.2 RecName: Full=Histone H3.2; AltName: Full=Histone H3.1; AltName: Full=Major histone H3 >P68430.2 RecName: Full=Histone H3.2 && PF00125:Core histone H2A/H2B/H3/H4	Histone
TraesCS1A03G0693200	TraesCS1A03G0693200	Chr1A	470271490	470274958	-	1474	-	TraesCS1A01G274400 && P0C542.1 RecName: Full=Actin-7 >P0C540.1 RecName: Full=Actin-7 && PF00022:Actin	Actin
TraesCS1A03G0693600	TraesCS1A03G0693600	Chr1A	470513022	470514539	+	1518	-	TraesCS1A01G274800 && Q9LSA6.1 RecName: Full=U-box domain-containing protein 29; AltName: Full=Plant U-box protein 29 && PF04564:U-box domain	U-box
TraesCS1A03G0694200	TraesCS1A03G0694200	Chr1A	471033726	471035890	-	1312	-	TraesCS1A01G275200 && - && PF04970:Lecithin retinol acyltransferase	-
TraesCS1A03G0694300	TraesCS1A03G0694300	Chr1A	471038851	471041327	-	1338	-	TraesCS1A01G275300 && Q94EJ2.1 RecName: Full=Histone deacetylase 8 && PF00850:Histone deacetylase domain	Hist_deacetyl
TraesCS1A03G0694600	TraesCS1A03G0694600	Chr1A	471247162	471253653	+	3666	-	TraesCS1A01G275400 && Q60DG4.1 RecName: Full=Serine/threonine-protein kinase Nek4; AltName: Full=NimA-related protein kinase 4; AltName: Full=OsNek4 && PF00069:Protein kinase domain	Pkinase
TraesCS1A03G0696400	TraesCS1A03G0696400	Chr1A	472964831	472970273	-	2740	-	TraesCS1A01G276100 && O95487.2 RecName: Full=Protein transport protein Sec24B; AltName: Full=SEC24-related protein B && PF04811:Sec23/Sec24 trunk domain|PF04810:Sec23/Sec24 zinc finger|PF04815:Sec23/Sec24 helical domain	-
TraesCS1A03G0697800	TraesCS1A03G0697800	Chr1A	473124381	473126828	-	1460	-	TraesCS1A01G276200 && Q9ZQG9.2 RecName: Full=Glucan endo-1,3-beta-glucosidase 14; AltName: Full=(1->3)-beta-glucan endohydrolase 14; Short=(1->3)-beta-glucanase 14; AltName: Full=Beta-1,3-endoglucanase 14; Short=Beta-1,3-glucanase 14; Flags: Precursor && PF00332:Glycosyl hydrolases family 17	Glyco_hydro_17
TraesCS1A03G0697900	TraesCS1A03G0697900	Chr1A	473131884	473133066	-	566	-	TraesCS1A01G276300 && P94044.1 RecName: Full=Ferredoxin-6, chloroplastic; AltName: Full=Ferredoxin VI; Short=Fd VI; Flags: Precursor && PF00111:2Fe-2S iron-sulfur cluster binding domain	Fer2
TraesCS1A03G0698000	TraesCS1A03G0698000	Chr1A	473133658	473138021	-	1774	-	TraesCS1A01G276400 && - && PF09177:Syntaxin 6, N-terminal	-
TraesCS1A03G0698400	TraesCS1A03G0698400	Chr1A	473147080	473151154	-	2037	-	TraesCS1A01G276500 && Q9LXJ0.1 RecName: Full=Cell division protein FtsZ homolog 2-2, chloroplastic; Short=AtFtsZ2-2; AltName: Full=Plastid division protein FTSZ2-2; Flags: Precursor && PF00091:Tubulin/FtsZ family, GTPase domain|PF12327:FtsZ family, C-terminal domain	Tubulin
TraesCS1A03G0698900	TraesCS1A03G0698900	Chr1A	473371067	473373234	+	1573	-	TraesCS1A01G276800 && Q8W030.1 RecName: Full=Zinc finger protein WIP4; AltName: Full=WIP-domain protein 4; Short=AtWIP4 && -	-
TraesCS1A03G0699400	TraesCS1A03G0699400	Chr1A	473779879	473782637	+	1390	-	TraesCS1A01G277000 && Q8IXU6.1 RecName: Full=Solute carrier family 35 member F2 && PF06027:Solute carrier family 35	-
TraesCS1A03G0701000	TraesCS1A03G0701000	Chr1A	474647314	474649338	+	675	-	TraesCS1A01G277500 && O24415.1 RecName: Full=60S acidic ribosomal protein P2B && PF00428:60s Acidic ribosomal protein	-
TraesCS1A03G0701100	TraesCS1A03G0701100	Chr1A	474669498	474672010	+	907	-	TraesCS1A01G277600 && Q65WT0.1 RecName: Full=Protein BUD31 homolog 2; AltName: Full=Protein G10 homolog 2 && PF01125:G10 protein	-
TraesCS1A03G0702200	TraesCS1A03G0702200	Chr1A	475822184	475829377	-	2399	-	TraesCS1A01G278100 && Q9C776.1 RecName: Full=Arginyl-tRNA--protein transferase 2; Short=Arginyltransferase 2; Short=R-transferase 2; AltName: Full=Arginine-tRNA--protein transferase 2; AltName: Full=AtATE2 && PF04377:Arginine-tRNA-protein transferase, C terminus|PF04376:Arginine-tRNA-protein transferase, N terminus	-
TraesCS1A03G0702300	TraesCS1A03G0702300	Chr1A	475830530	475834528	-	2507	-	TraesCS1A01G278200 && - && PF00686:Starch binding domain	-
TraesCS1A03G0702600	TraesCS1A03G0702600	Chr1A	475850783	475853544	-	743	-	TraesCS1A01G278300 && Q9ST43.2 RecName: Full=Pleckstrin homology domain-containing protein 1; Short=AtPH1 && PF00169:PH domain	PH
TraesCS1A03G0703000	TraesCS1A03G0703000	Chr1A	475892833	475893247	-	246	-	TraesCS1A01G278500 && - && -	-
TraesCS1A03G0703100	TraesCS1A03G0703100	Chr1A	475923968	475926266	-	2206	-	TraesCS1A01G278600 && - && -	-
TraesCS1A03G0704200	TraesCS1A03G0704200	Chr1A	476272166	476275868	-	2480	-	TraesCS1A01G279000 && A7LXU3.1 RecName: Full=Beta-glucosidase BoGH3B; AltName: Full=Glycosyl hydrolase family protein 3B; Short=BoGH3B; Flags: Precursor && PF01915:Glycosyl hydrolase family 3 C-terminal domain|PF00933:Glycosyl hydrolase family 3 N terminal domain	Glyco_hydro_3
TraesCS1A03G0704300	TraesCS1A03G0704300	Chr1A	476330953	476334781	-	2299	-	TraesCS1A01G279100 && Q60EH4.1 RecName: Full=Coronatine-insensitive protein homolog 1b; Short=OsCOI1b; AltName: Full=COI1 protein homolog; Short=OsCOI1H && PF18791:Transport inhibitor response 1 protein domain|PF18511:F-box	-
TraesCS1A03G0704500	TraesCS1A03G0704500	Chr1A	476422782	476425077	+	2296	-	TraesCS1A01G279200 && Q9SS80.1 RecName: Full=UPF0503 protein At3g09070, chloroplastic; Flags: Precursor && PF05340:Protein of unknown function (DUF740)	-
TraesCS1A03G0704600	TraesCS1A03G0704600	Chr1A	476938413	476942115	+	1910	-	TraesCS1A01G279300 && Q53WP9.1 RecName: Full=Probable anion transporter 2, chloroplastic; AltName: Full=Phosphate transporter 4;2; Flags: Precursor && PF07690:Major Facilitator Superfamily	MFS_1
TraesCS1A03G0706000	TraesCS1A03G0706000	Chr1A	478528350	478530907	+	1172	-	TraesCS1A01G279500 && Q0J7V9.1 RecName: Full=Protein LSD1; AltName: Full=Protein LESION SIMULATING DISEASE 1; Short=OsLSD1; AltName: Full=Putative zinc finger LSD1 && PF06943:LSD1 zinc finger	zf-LSD1
TraesCS1A03G0706500	TraesCS1A03G0706500	Chr1A	478633905	478638657	+	2696	-	TraesCS1A01G279800 && Q8W486.1 RecName: Full=Uncharacterized protein At1g04910 && PF10250:GDP-fucose protein O-fucosyltransferase	-
TraesCS1A03G0707500	TraesCS1A03G0707500	Chr1A	479272656	479284534	-	993	-	- && P0CT30.1 RecName: Full=Small glutamine-rich tetratricopeptide repeat-containing protein 2 && PF12796:Ankyrin repeats (3 copies)	-
TraesCS1A03G0707900	TraesCS1A03G0707900	Chr1A	479347999	479351792	+	1587	-	TraesCS1A01G280300 && - && PF12906:RING-variant domain	-
TraesCS1A03G0708000	TraesCS1A03G0708000	Chr1A	479352789	479356246	-	966	-	TraesCS1A01G280400 && Q5N7A7.1 RecName: Full=Phosphatidylinositol:ceramide inositolphosphotransferase; AltName: Full=Inositol-phosphorylceramide synthase; Short=IPC synthase; AltName: Full=Protein ENHANCING RPW8-MEDIATED HR-LIKE CELL DEATH 1; AltName: Full=Sphingolipid synthase >B8ACH9.1 RecName: Full=Phosphatidylinositol:ceramide inositolphosphotransferase; AltName: Full=Inositol-phosphorylceram…	-
TraesCS1A03G0708400	TraesCS1A03G0708400	Chr1A	479869528	479872029	-	2131	-	TraesCS1A01G280500 && - && -	-
TraesCS1A03G0708500	TraesCS1A03G0708500	Chr1A	479963694	479968463	-	1578	-	TraesCS1A01G280600 && Q96NT3.2 RecName: Full=Protein GUCD1; AltName: Full=Guanylyl cyclase domain-containing protein 1; AltName: Full=Protein LLN4 && PF09778:Guanylylate cyclase	-
TraesCS1A03G0708600	TraesCS1A03G0708600	Chr1A	480063316	480065365	+	731	-	TraesCS1A01G280700 && - && PF00582:Universal stress protein family	Usp
TraesCS1A03G0708900	TraesCS1A03G0708900	Chr1A	480178761	480182570	+	2174	-	TraesCS1A01G280900 && Q9LZN0.1 RecName: Full=Rop guanine nucleotide exchange factor 7; Short=AtRopGEF7; AltName: Full=Rho of plants guanine nucleotide exchange factor 7 && PF03759:PRONE (Plant-specific Rop nucleotide exchanger)	DUF315
TraesCS1A03G0709700	TraesCS1A03G0709700	Chr1A	481148054	481153001	+	2713	-	TraesCS1A01G281100 && Q9LZM8.1 RecName: Full=BEL1-like homeodomain protein 9; Short=BEL1-like protein 9; AltName: Full=Protein BELLRINGER; AltName: Full=Protein LARSON; AltName: Full=Protein PENNYWISE; AltName: Full=Protein REPLUMLESS; AltName: Full=Protein VAAMANA && PF07526:Associated with HOX|PF05920:Homeobox KN domain	POX
TraesCS1A03G0710500	TraesCS1A03G0710500	Chr1A	481424233	481426552	+	1415	-	TraesCS1A01G281300 && Q9FH37.1 RecName: Full=Transcription factor ILR3; AltName: Full=Basic helix-loop-helix protein 105; Short=AtbHLH105; Short=bHLH 105; AltName: Full=Protein IAA-LEUCINE RESISTANT 3; AltName: Full=Transcription factor EN 133; AltName: Full=bHLH transcription factor bHLH105 && PF00010:Helix-loop-helix DNA-binding domain	HLH
TraesCS1A03G0710700	TraesCS1A03G0710700	Chr1A	481434427	481446674	-	2169	-	TraesCS1A01G281400 && O04226.2 RecName: Full=Delta-1-pyrroline-5-carboxylate synthase; Short=P5CS; Includes: RecName: Full=Glutamate 5-kinase; Short=GK; AltName: Full=Gamma-glutamyl kinase; Includes: RecName: Full=Gamma-glutamyl phosphate reductase; Short=GPR; AltName: Full=Glutamate-5-semialdehyde dehydrogenase; AltName: Full=Glutamyl-gamma-semialdehyde dehydrogenase && PF00171:Aldehyde dehydrog…	AA_kinase
TraesCS1A03G0711700	TraesCS1A03G0711700	Chr1A	482028342	482032419	+	1271	-	TraesCS1A01G281600 && Q9LZM7.1 RecName: Full=PRA1 family protein A1; Short=AtPRA1.A1 && PF03208:PRA1 family protein	-
TraesCS1A03G0711800	TraesCS1A03G0711800	Chr1A	482032893	482036312	-	1228	-	TraesCS1A01G281700 && P93394.1 RecName: Full=Uracil phosphoribosyltransferase; Short=UPRTase; AltName: Full=UMP pyrophosphorylase && PF14681:Uracil phosphoribosyltransferase	-
TraesCS1A03G0712000	TraesCS1A03G0712000	Chr1A	482150114	482153411	+	1417	-	TraesCS1A01G281800 && Q54TS4.1 RecName: Full=Protein YIPF1 homolog && PF04893:Yip1 domain	-
TraesCS1A03G0712400	TraesCS1A03G0712400	Chr1A	482174544	482177556	-	1406	-	TraesCS1A01G282000 && Q84TF0.1 RecName: Full=Aldo-keto reductase family 4 member C10 && PF00248:Aldo/keto reductase family	Aldo_ket_red
TraesCS1A03G0712700	TraesCS1A03G0712700	Chr1A	482195595	482197137	-	878	-	TraesCS1A01G282200 && Q0PGJ6.1 RecName: Full=Aldo-keto reductase family 4 member C9 && PF00248:Aldo/keto reductase family	Aldo_ket_red
TraesCS1A03G0713800	TraesCS1A03G0713800	Chr1A	482348879	482351836	+	1627	-	TraesCS1A01G282700 && Q0DHM7.1 RecName: Full=CASP-like protein 5B2; Short=OsCASPL5B2 >B8AYU8.1 RecName: Full=CASP-like protein 5B2; Short=OsCASPL5B2 && PF04535:Domain of unknown function (DUF588)	-
TraesCS1A03G0713900	TraesCS1A03G0713900	Chr1A	482352734	482353426	-	580	-	TraesCS1A01G282800 && - && -	-
TraesCS1A03G0714300	TraesCS1A03G0714300	Chr1A	482357868	482361813	-	1245	-	- && - && PF17874:MalT-like TPR region	-
TraesCS1A03G0714400	TraesCS1A03G0714400	Chr1A	482411169	482414285	+	2210	-	TraesCS1A01G283100 && Q9CAY3.1 RecName: Full=Glycerol-3-phosphate acyltransferase 5; Short=AtGPAT5 && -	-
TraesCS1A03G0714500	TraesCS1A03G0714500	Chr1A	482429400	482433807	+	2089	-	TraesCS1A01G283200 && Q93VV0.1 RecName: Full=Probable protein S-acyltransferase 16; AltName: Full=Probable palmitoyltransferase At3g09320; AltName: Full=Zinc finger DHHC domain-containing protein At3g09320 && PF01529:DHHC palmitoyltransferase	-
TraesCS1A03G0715100	TraesCS1A03G0715100	Chr1A	482534876	482537401	-	2339	-	TraesCS1A01G283400 && Q0DHL5.2 RecName: Full=Putative laccase-11; AltName: Full=Benzenediol:oxygen oxidoreductase 11; AltName: Full=Diphenol oxidase 11; AltName: Full=Urishiol oxidase 11 && PF07731:Multicopper oxidase|PF00394:Multicopper oxidase|PF07732:Multicopper oxidase	-
TraesCS1A03G0716700	TraesCS1A03G0716700	Chr1A	483247684	483254903	+	2824	-	TraesCS1A01G283800 && Q0DHL4.1 RecName: Full=ATP-dependent zinc metalloprotease FTSH 8, mitochondrial; Short=OsFTSH8; Flags: Precursor && PF06480:FtsH Extracellular|PF01434:Peptidase family M41|PF00004:ATPase family associated with various cellular activities (AAA)|PF17862:AAA+ lid domain	AAA
TraesCS1A03G0716900	TraesCS1A03G0716900	Chr1A	483273137	483275440	+	1746	-	TraesCS1A01G283900 && P0DKK6.1 RecName: Full=Laccase-13; AltName: Full=Benzenediol:oxygen oxidoreductase 13; AltName: Full=Diphenol oxidase 13; AltName: Full=Urishiol oxidase 13; Flags: Precursor >B9FJH4.2 RecName: Full=Laccase-12; AltName: Full=Benzenediol:oxygen oxidoreductase 12; AltName: Full=Diphenol oxidase 12; AltName: Full=Urishiol oxidase 12; Flags: Precursor && PF07732:Multicopper oxida…	-
TraesCS1A03G0717600	TraesCS1A03G0717600	Chr1A	483472882	483476542	+	2217	-	TraesCS1A01G284300 && Q6L512.1 RecName: Full=Kinesin-like protein KIN-10C && PF00225:Kinesin motor domain|PF12836:Helix-hairpin-helix motif	Kinesin
TraesCS1A03G0717700	TraesCS1A03G0717700	Chr1A	483513970	483522023	+	1975	-	- && Q8W486.1 RecName: Full=Uncharacterized protein At1g04910 && PF10250:GDP-fucose protein O-fucosyltransferase	-
TraesCS1A03G0717800	TraesCS1A03G0717800	Chr1A	483524571	483526166	+	1498	-	TraesCS1A01G284500 && Q9SNC3.1 RecName: Full=Fasciclin-like arabinogalactan protein 4; AltName: Full=Protein SALT OVERLY SENSITIVE 5; Flags: Precursor && PF02469:Fasciclin domain	-
TraesCS1A03G0718300	TraesCS1A03G0718300	Chr1A	483867362	483869121	+	366	-	TraesCS1A01G284800 && Q9LZ57.1 RecName: Full=60S ribosomal protein L36-3 && PF01158:Ribosomal protein L36e	-
TraesCS1A03G0718400	TraesCS1A03G0718400	Chr1A	483918254	483919708	+	1455	-	TraesCS1A01G284900 && Q9SLP4.1 RecName: Full=Chitinase 1; AltName: Full=Tulip bulb chitinase-1; Short=TBC-1; Flags: Precursor && PF00704:Glycosyl hydrolases family 18	-
TraesCS1A03G0718600	TraesCS1A03G0718600	Chr1A	483925494	483928922	-	2388	-	TraesCS1A01G285000 && Q9LHA8.1 RecName: Full=Probable mediator of RNA polymerase II transcription subunit 37c; AltName: Full=Heat shock 70 kDa protein 4; AltName: Full=Heat shock cognate 70 kDa protein 4; AltName: Full=Heat shock cognate protein 70-4; Short=AtHsc70-4; AltName: Full=Heat shock protein 70-4; Short=AtHsp70-4 && PF00012:Hsp70 protein	HSP70
TraesCS1A03G0718900	TraesCS1A03G0718900	Chr1A	484346534	484349614	+	960	-	TraesCS1A01G285200 && Q42540.1 RecName: Full=Ubiquitin-conjugating enzyme E2 7; AltName: Full=E2 ubiquitin-conjugating enzyme 7; AltName: Full=Ubiquitin carrier protein 7; AltName: Full=Ubiquitin-protein ligase 7 && PF00179:Ubiquitin-conjugating enzyme	UQ_con
TraesCS1A03G0719400	TraesCS1A03G0719400	Chr1A	484368294	484370943	-	1062	-	TraesCS1A01G285600 && Q9D3B1.1 RecName: Full=Very-long-chain (3R)-3-hydroxyacyl-CoA dehydratase 2; AltName: Full=3-hydroxyacyl-CoA dehydratase 2; Short=HACD2; AltName: Full=Protein-tyrosine phosphatase-like member B && PF04387:Protein tyrosine phosphatase-like protein, PTPLA	-
TraesCS1A03G0720100	TraesCS1A03G0720100	Chr1A	484550961	484553891	-	893	-	TraesCS1A01G286000 && Q9MAX5.1 RecName: Full=Coatomer subunit zeta-1; AltName: Full=Zeta-1-coat protein; AltName: Full=Zeta-COP 1; AltName: Full=Zeta1-COP && PF01217:Clathrin adaptor complex small chain	-
TraesCS1A03G0720300	TraesCS1A03G0720300	Chr1A	484610458	484613763	-	1508	-	TraesCS1A01G286200 && P28186.1 RecName: Full=Ras-related protein RABE1c; Short=AtRABE1c; AltName: Full=Ras-related protein Ara-3; AltName: Full=Ras-related protein Rab8A; Short=AtRab8A && PF00071:Ras family	Ras
TraesCS1A03G0720400	TraesCS1A03G0720400	Chr1A	484617042	484619007	-	804	-	TraesCS1A01G286300 && P42798.2 RecName: Full=40S ribosomal protein S15a-1 && PF00410:Ribosomal protein S8	-
TraesCS1A03G0721500	TraesCS1A03G0721500	Chr1A	485275366	485276459	-	1003	-	TraesCS1A01G286900 && Q6L500.1 RecName: Full=Probable histone H2A.4 >A2Y5G8.1 RecName: Full=Probable histone H2A.4 && PF00125:Core histone H2A/H2B/H3/H4|PF16211:C-terminus of histone H2A	Histone
TraesCS1A03G0721800	TraesCS1A03G0721800	Chr1A	485449436	485450161	+	726	-	TraesCS1A01G287000 && - && -	-
TraesCS1A03G0722600	TraesCS1A03G0722600	Chr1A	485886408	485887840	-	1433	-	TraesCS1A01G287300 && O80624.1 RecName: Full=Probable membrane-associated kinase regulator 4 && -	-
TraesCS1A03G0722700	TraesCS1A03G0722700	Chr1A	485910894	485919902	-	4161	-	TraesCS1A01G287400 && Q9SF47.1 RecName: Full=Phosphatidate phosphatase PAH1; AltName: Full=Phosphatidic acid phosphohydrolase 1; Short=AtPAH1 && PF04571:lipin, N-terminal conserved region|PF16876:Lipin/Ned1/Smp2 multi-domain protein middle domain|PF08235:LNS2 (Lipin/Ned1/Smp2)	-
TraesCS1A03G0723000	TraesCS1A03G0723000	Chr1A	486580731	486582104	+	1374	-	TraesCS1A01G287500 && Q8BUV8.2 RecName: Full=Protein GPR107; Flags: Precursor && PF06814:Lung seven transmembrane receptor	-
TraesCS1A03G0723100	TraesCS1A03G0723100	Chr1A	486584092	486592169	-	3796	-	TraesCS1A01G287600 && F4IUY8.1 RecName: Full=SAC3 family protein A && PF03399:SAC3/GANP family	SAC3_GANP
TraesCS1A03G0723200	TraesCS1A03G0723200	Chr1A	486592383	486593005	-	623	-	TraesCS1A01G287700 && - && PF15511:Centromere kinetochore component CENP-T histone fold	-
TraesCS1A03G0723300	TraesCS1A03G0723300	Chr1A	486594228	486594818	-	591	-	TraesCS1A01G287800 && - && PF15511:Centromere kinetochore component CENP-T histone fold	-
TraesCS1A03G0723900	TraesCS1A03G0723900	Chr1A	486612735	486614427	-	1401	-	TraesCS1A01G287900 && Q9SFT7.1 RecName: Full=Serine/threonine-protein kinase At3g07070 && PF07714:Protein tyrosine and serine/threonine kinase	Pkinase_Tyr
TraesCS1A03G0724900	TraesCS1A03G0724900	Chr1A	486933510	486938060	+	4060	-	- && - && PF00855:PWWP domain	PWWP
TraesCS1A03G0725000	TraesCS1A03G0725000	Chr1A	486939950	486943754	-	1179	-	TraesCS1A01G288500 && Q60EQ4.2 RecName: Full=Nuclear transcription factor Y subunit B-3; AltName: Full=OsNF-YB-3; AltName: Full=Transcriptional activator HAP3B && PF00808:Histone-like transcription factor (CBF/NF-Y) and archaeal histone	-
TraesCS1A03G0725200	TraesCS1A03G0725200	Chr1A	487137221	487145546	-	5126	-	TraesCS1A01G288600 && Q9LYZ7.1 RecName: Full=E3 ubiquitin-protein ligase UPL4; Short=Ubiquitin-protein ligase 4; AltName: Full=HECT-type E3 ubiquitin transferase UPL4 && PF00632:HECT-domain (ubiquitin-transferase)	HECT
TraesCS1A03G0725400	TraesCS1A03G0725400	Chr1A	487631030	487633416	-	773	-	TraesCS1A01G288800 && P46297.1 RecName: Full=40S ribosomal protein S23; AltName: Full=S12 && PF00164:Ribosomal protein S12/S23	Ribosomal_S12
TraesCS1A03G0725600	TraesCS1A03G0725600	Chr1A	487907117	487911746	+	3416	-	TraesCS1A01G288900 && F4JSH1.1 RecName: Full=Probable apyrase 7; Short=AtAPY7; AltName: Full=ATP-diphosphatase; AltName: Full=ATP-diphosphohydrolase; AltName: Full=Adenosine diphosphatase; Short=ADPase; AltName: Full=NTPDase; AltName: Full=Nucleoside triphosphate diphosphohydrolase 7 && PF01150:GDA1/CD39 (nucleoside phosphatase) family	-
TraesCS1A03G0725700	TraesCS1A03G0725700	Chr1A	487916385	487920561	+	1389	-	TraesCS1A01G289000 && Q4PF70.1 RecName: Full=GPN-loop GTPase 3 && PF03029:Conserved hypothetical ATP binding protein	-
TraesCS1A03G0726300	TraesCS1A03G0726300	Chr1A	488158095	488158337	-	243	-	TraesCS1A01G289100 && - && -	-
TraesCS1A03G0728500	TraesCS1A03G0728500	Chr1A	488585229	488593905	-	3448	-	- && O43048.4 RecName: Full=TBC domain-containing protein C215.01 && PF02298:Plastocyanin-like domain|PF00566:Rab-GTPase-TBC domain	TBC
TraesCS1A03G0729600	TraesCS1A03G0729600	Chr1A	489036225	489039565	-	1744	-	TraesCS1A01G291200 && Q9ST03.2 RecName: Full=Nicotianamine aminotransferase B && PF00155:Aminotransferase class I and II	Aminotran_1_2
TraesCS1A03G0729800	TraesCS1A03G0729800	Chr1A	489059097	489066116	-	846	-	TraesCS1A01G291400 && - && -	-
TraesCS1A03G0730200	TraesCS1A03G0730200	Chr1A	489141745	489142309	+	565	-	TraesCS1A01G291500 && P59259.2 RecName: Full=Histone H4 >Q6LAF3.3 RecName: Full=Histone H4 >Q6PMI5.3 RecName: Full=Histone H4 >Q6WZ83.3 RecName: Full=Histone H4 >Q76H85.3 RecName: Full=Histone H4 >P62788.2 RecName: Full=Histone H4 >P62787.2 RecName: Full=Histone H4 >P62887.2 RecName: Full=Histone H4 >P62785.2 RecName: Full=Histone H4 variant TH011 >P0CG89.1 RecName: Full=Histone H4 && PF15511:Cen…	-
TraesCS1A03G0730300	TraesCS1A03G0730300	Chr1A	489144333	489144943	+	611	-	TraesCS1A01G291600 && - && PF15511:Centromere kinetochore component CENP-T histone fold	-
TraesCS1A03G0730400	TraesCS1A03G0730400	Chr1A	489177368	489177929	+	562	-	TraesCS1A01G291700 && P59259.2 RecName: Full=Histone H4 >Q6LAF3.3 RecName: Full=Histone H4 >Q6PMI5.3 RecName: Full=Histone H4 >Q6WZ83.3 RecName: Full=Histone H4 >Q76H85.3 RecName: Full=Histone H4 >P62788.2 RecName: Full=Histone H4 >P62787.2 RecName: Full=Histone H4 >P62887.2 RecName: Full=Histone H4 >P62785.2 RecName: Full=Histone H4 variant TH011 >P0CG89.1 RecName: Full=Histone H4 && PF15511:Cen…	-
TraesCS1A03G0730500	TraesCS1A03G0730500	Chr1A	489180122	489182023	-	1212	-	TraesCS1A01G291800 && Q9STN5.1 RecName: Full=Uncharacterized protein At4g08330, chloroplastic; Flags: Precursor && -	-
TraesCS1A03G0730900	TraesCS1A03G0730900	Chr1A	489297789	489300149	+	1034	-	- && Q5S7T7.1 RecName: Full=Mitochondrial import inner membrane translocase subunit TIM50; AltName: Full=NIF domain protein 3; Flags: Precursor && PF03031:NLI interacting factor-like phosphatase	NIF
TraesCS1A03G0731000	TraesCS1A03G0731000	Chr1A	489300770	489306765	-	3047	-	TraesCS1A01G292100 && Q54BC9.1 RecName: Full=Probable serine/threonine-protein kinase dyrk2; AltName: Full=Dual specificity tyrosine-phosphorylation-regulated kinase 2 && PF00069:Protein kinase domain	Pkinase
TraesCS1A03G0731100	TraesCS1A03G0731100	Chr1A	489308155	489313984	-	2384	-	TraesCS1A01G292200 && Q6I5I8.1 RecName: Full=Calcium-dependent protein kinase 16; Short=OsCDPK16; Short=OsCPK16 && PF00069:Protein kinase domain|PF13499:EF-hand domain pair	Pkinase
TraesCS1A03G0731300	TraesCS1A03G0731300	Chr1A	489635771	489640957	+	812	-	- && Q9STZ2.2 RecName: Full=SelT-like protein; Flags: Precursor && PF10262:Rdx family	-
TraesCS1A03G0731400	TraesCS1A03G0731400	Chr1A	489641283	489644358	+	1910	-	TraesCS1A01G292400 && - && -	-
TraesCS1A03G0737000	TraesCS1A03G0737000	Chr1A	491964836	491967746	+	1836	-	TraesCS1A01G295300 && Q84KJ7.1 RecName: Full=Ammonium transporter 2 member 1; Short=OsAMT2;1 && PF00909:Ammonium Transporter Family	Ammonium_transp
TraesCS1A03G0737200	TraesCS1A03G0737200	Chr1A	491971291	491971919	+	629	-	TraesCS1A01G295400 && P59259.2 RecName: Full=Histone H4 >Q6LAF3.3 RecName: Full=Histone H4 >Q6PMI5.3 RecName: Full=Histone H4 >Q6WZ83.3 RecName: Full=Histone H4 >Q76H85.3 RecName: Full=Histone H4 >P62788.2 RecName: Full=Histone H4 >P62787.2 RecName: Full=Histone H4 >P62887.2 RecName: Full=Histone H4 >P62785.2 RecName: Full=Histone H4 variant TH011 >P0CG89.1 RecName: Full=Histone H4 && PF15511:Cen…	-
TraesCS1A03G0737400	TraesCS1A03G0737400	Chr1A	492062209	492077129	-	2615	-	- && Q01899.1 RecName: Full=Heat shock 70 kDa protein, mitochondrial; Flags: Precursor && PF00012:Hsp70 protein	HSP70
TraesCS1A03G0737600	TraesCS1A03G0737600	Chr1A	492310503	492311024	+	522	-	TraesCS1A01G295700 && P59259.2 RecName: Full=Histone H4 >Q6LAF3.3 RecName: Full=Histone H4 >Q6PMI5.3 RecName: Full=Histone H4 >Q6WZ83.3 RecName: Full=Histone H4 >Q76H85.3 RecName: Full=Histone H4 >P62788.2 RecName: Full=Histone H4 >P62787.2 RecName: Full=Histone H4 >P62887.2 RecName: Full=Histone H4 >P62785.2 RecName: Full=Histone H4 variant TH011 >P0CG89.1 RecName: Full=Histone H4 && PF15511:Cen…	-
TraesCS1A03G0738000	TraesCS1A03G0738000	Chr1A	492344605	492347361	-	498	-	TraesCS1A01G295800 && O26373.1 RecName: Full=UPF0098 protein MTH_273 && PF01161:Phosphatidylethanolamine-binding protein	-
TraesCS1A03G0738200	TraesCS1A03G0738200	Chr1A	492443068	492444477	+	1410	-	TraesCS1A01G295900 && Q9XF63.1 RecName: Full=RING-H2 finger protein ATL3; AltName: Full=RING-type E3 ubiquitin transferase ATL3 && PF13639:Ring finger domain	-
TraesCS1A03G0738700	TraesCS1A03G0738700	Chr1A	492676070	492678547	+	2021	-	TraesCS1A01G296100 && Q09463.1 RecName: Full=RING finger protein 5 && PF13923:Zinc finger, C3HC4 type (RING finger)	-
TraesCS1A03G0738800	TraesCS1A03G0738800	Chr1A	492682838	492687168	-	1995	-	TraesCS1A01G296200 && - && PF01103:Omp85 superfamily domain	-
TraesCS1A03G0739000	TraesCS1A03G0739000	Chr1A	492695733	492700771	-	2815	-	- && C0LGQ4.1 RecName: Full=Protein MALE DISCOVERER 2; Short=AtMDIS2; AltName: Full=Probable LRR receptor-like serine/threonine-protein kinase MRH1; AltName: Full=Protein MORPHOGENESIS OF ROOT HAIR 1; Flags: Precursor && PF08263:Leucine rich repeat N-term	Pkinase_Tyr
TraesCS1A03G0739500	TraesCS1A03G0739500	Chr1A	492857207	492858174	-	968	-	TraesCS1A01G296500 && Q9FLE8.1 RecName: Full=Uncharacterized protein At5g39865 && PF00462:Glutaredoxin	-
TraesCS1A03G0740600	TraesCS1A03G0740600	Chr1A	493590942	493591676	+	735	-	TraesCS1A01G296900 && A2Y5N0.1 RecName: Full=Protein G1-like8 && PF04852:Protein of unknown function (DUF640)	-
TraesCS1A03G0740800	TraesCS1A03G0740800	Chr1A	493668009	493672614	-	2275	-	- && Q9SIZ3.2 RecName: Full=Probable methyltransferase PMT23 && PF03141:Putative S-adenosyl-L-methionine-dependent methyltransferase	-
TraesCS1A03G0741400	TraesCS1A03G0741400	Chr1A	493817721	493820713	+	2776	-	TraesCS1A01G297500 && Q6L8G0.1 RecName: Full=Zinc transporter 5; AltName: Full=ZRT/IRT-like protein 5; Short=OsZIP5; Flags: Precursor && PF02535:ZIP Zinc transporter	-
TraesCS1A03G0741600	TraesCS1A03G0741600	Chr1A	494192414	494193342	-	929	-	TraesCS1A01G297600 && O80920.1 RecName: Full=Abscisic acid receptor PYL4; AltName: Full=ABI1-binding protein 2; AltName: Full=PYR1-like protein 4; AltName: Full=Regulatory components of ABA receptor 10 && PF10604:Polyketide cyclase / dehydrase and lipid transport	-
TraesCS1A03G0741900	TraesCS1A03G0741900	Chr1A	494347438	494349402	-	1965	-	TraesCS1A01G297800 && Q9FGH9.1 RecName: Full=Exocyst complex component EXO70B1; Short=AtExo70b1; AltName: Full=Exocyst subunit Exo70 family protein B1 && PF03081:Exo70 exocyst complex subunit	Exo70
TraesCS1A03G0742500	TraesCS1A03G0742500	Chr1A	494736665	494737897	+	1233	-	TraesCS1A01G297900 && Q9SIY7.1 RecName: Full=PRA1 family protein B2; Short=AtPRA1.B2 && PF03208:PRA1 family protein	-
TraesCS1A03G0742600	TraesCS1A03G0742600	Chr1A	494740858	494745955	+	1834	-	- && B9DFS6.1 RecName: Full=Sorting nexin 2B && PF09325:Vps5 C terminal like|PF00787:PX domain	PX
TraesCS1A03G0742700	TraesCS1A03G0742700	Chr1A	494746403	494751598	+	2706	-	TraesCS1A01G298100 && Q9SIY5.1 RecName: Full=Protein RETICULATA-RELATED 5, chloroplastic; Flags: Precursor && PF04187:Haem-binding uptake, Tiki superfamily, ChaN|PF11891:Protein RETICULATA-related	-
TraesCS1A03G0742800	TraesCS1A03G0742800	Chr1A	494752374	494754378	+	828	-	TraesCS1A01G298200 && P23901.1 RecName: Full=Aldose reductase; Short=AR; AltName: Full=Aldehyde reductase && PF00248:Aldo/keto reductase family	Aldo_ket_red
TraesCS1A03G0743000	TraesCS1A03G0743000	Chr1A	494801548	494802433	+	886	-	TraesCS1A01G298300 && - && PF14009:Domain of unknown function (DUF4228)	-
TraesCS1A03G0743700	TraesCS1A03G0743700	Chr1A	495032587	495035397	-	2109	-	TraesCS1A01G298600 && Q6IEQ7.1 RecName: Full=WRKY transcription factor WRKY24; Short=OsWRKY24 && PF03106:WRKY DNA -binding domain	WRKY
TraesCS1A03G0743900	TraesCS1A03G0743900	Chr1A	495041796	495045180	-	2177	-	TraesCS1A01G298700 && - && PF11204:Protein of unknown function (DUF2985)|PF04749:PLAC8 family	-
TraesCS1A03G0744600	TraesCS1A03G0744600	Chr1A	495266336	495267219	+	700	-	TraesCS1A01G298800 && - && -	-
TraesCS1A03G0744900	TraesCS1A03G0744900	Chr1A	495345162	495350130	+	2414	-	TraesCS1A01G298900 && Q9JJ50.1 RecName: Full=Hepatocyte growth factor-regulated tyrosine kinase substrate; AltName: Full=SNAP-25-interacting protein Hrs-2 && PF00790:VHS domain|PF03127:GAT domain	-
TraesCS1A03G0745100	TraesCS1A03G0745100	Chr1A	495448643	495452578	-	2087	-	TraesCS1A01G299100 && Q9SR86.1 RecName: Full=Alanine--glyoxylate aminotransferase 2 homolog 3, mitochondrial; AltName: Full=Beta-alanine-pyruvate aminotransferase 3; Flags: Precursor && PF00202:Aminotransferase class-III	Aminotran_3
TraesCS1A03G0746700	TraesCS1A03G0746700	Chr1A	495965691	495971458	+	2903	-	TraesCS1A01G299500 && Q0DHC4.1 RecName: Full=DNA replication licensing factor MCM3; AltName: Full=Minichromosome maintenance protein 3; Short=OsMCM3 >B8AZ99.1 RecName: Full=DNA replication licensing factor MCM3; AltName: Full=Minichromosome maintenance protein 3 && PF00493:MCM P-loop domain|PF14551:MCM N-terminal domain|PF17207:MCM OB domain|PF17855:MCM AAA-lid domain	MCM
TraesCS1A03G0747900	TraesCS1A03G0747900	Chr1A	496322412	496324810	+	2399	-	TraesCS1A01G300000 && Q9LZW3.1 RecName: Full=U-box domain-containing protein 16; AltName: Full=Plant U-box protein 16 && PF00514:Armadillo/beta-catenin-like repeat|PF04564:U-box domain	U-box
TraesCS1A03G0748300	TraesCS1A03G0748300	Chr1A	496713661	496715497	-	1446	-	TraesCS1A01G300200 && Q0DHB7.1 RecName: Full=Expansin-A4; AltName: Full=Alpha-expansin-4; AltName: Full=OsEXP4; AltName: Full=OsEXPA4; AltName: Full=OsaEXPa1.22; Flags: Precursor >A2Y5R6.1 RecName: Full=Expansin-A4; AltName: Full=Alpha-expansin-4; AltName: Full=OsEXP4; AltName: Full=OsEXPA4; AltName: Full=OsaEXPa1.22; Flags: Precursor && PF03330:Lytic transglycolase|PF01357:Expansin C-terminal do…	-
TraesCS1A03G0748400	TraesCS1A03G0748400	Chr1A	496806578	496806958	+	381	-	non-specific lipid transfer protein && Q9M5X7.1 RecName: Full=Non-specific lipid-transfer protein; Short=LTP; AltName: Allergen=Mal d 3; Flags: Precursor && PF00234:Protease inhibitor/seed storage/LTP family	-
TraesCS1A03G0748900	TraesCS1A03G0748900	Chr1A	496854244	496854831	+	588	-	TraesCS1A01G300600 && Q8LC69.2 RecName: Full=RING-H2 finger protein ATL8; AltName: Full=RING-type E3 ubiquitin transferase ATL8 && PF13639:Ring finger domain	-
TraesCS1A03G0749100	TraesCS1A03G0749100	Chr1A	496965568	496968857	+	1898	-	- && - && -	-
TraesCS1A03G0749800	TraesCS1A03G0749800	Chr1A	497215918	497218063	-	1561	-	TraesCS1A01G301300 && - && PF11331:Probable zinc-ribbon domain	-
TraesCS1A03G0749900	TraesCS1A03G0749900	Chr1A	497220037	497223969	+	2097	-	TraesCS1A01G301400 && Q9LZV4.1 RecName: Full=Serine/threonine-protein kinase STN8, chloroplastic; AltName: Full=Protein STATE TRANSITION 8; Flags: Precursor && PF00069:Protein kinase domain	Pkinase
TraesCS1A03G0750100	TraesCS1A03G0750100	Chr1A	497227257	497229275	-	447	-	TraesCS1A01G301600 && P35135.1 RecName: Full=Ubiquitin-conjugating enzyme E2-17 kDa; AltName: Full=E2 ubiquitin-conjugating enzyme; AltName: Full=Ubiquitin carrier protein; AltName: Full=Ubiquitin-protein ligase && PF00179:Ubiquitin-conjugating enzyme	UQ_con
TraesCS1A03G0750700	TraesCS1A03G0750700	Chr1A	497560930	497567219	-	2558	-	TraesCS1A01G301800 && Q9LVM0.1 RecName: Full=Probable inactive receptor kinase At5g58300; Flags: Precursor && PF08263:Leucine rich repeat N-terminal domain|PF00069:Protein kinase domain	Pkinase
TraesCS1A03G0751400	TraesCS1A03G0751400	Chr1A	497606143	497607567	-	1425	-	TraesCS1A01G302100 && P52837.1 RecName: Full=Flavonol 4'-sulfotransferase; Short=F4-ST && PF00685:Sulfotransferase domain	Sulfotransfer_1
TraesCS1A03G0752300	TraesCS1A03G0752300	Chr1A	497659016	497660793	-	1778	-	TraesCS1A01G302300 && C3W7B0.1 RecName: Full=UDP-glucose:2-hydroxyflavanone C-glucosyltransferase; Short=OsCGT && PF00201:UDP-glucoronosyl and UDP-glucosyl transferase	UDPGT
TraesCS1A03G0753000	TraesCS1A03G0753000	Chr1A	497820734	497829337	+	3707	-	TraesCS1A01G302600 && C0LGD7.2 RecName: Full=Probable LRR receptor-like serine/threonine-protein kinase At1g06840; Flags: Precursor && PF00069:Protein kinase domain	Pkinase
TraesCS1A03G0753400	TraesCS1A03G0753400	Chr1A	497954830	497958840	-	1394	-	TraesCS1A01G302800 && Q75GR5.1 RecName: Full=KH domain-containing protein SPIN1; AltName: Full=SPL11-interacting protein 1 && PF00013:KH domain|PF16544:Homodimerisation region of STAR domain protein	KH_1
TraesCS1A03G0753500	TraesCS1A03G0753500	Chr1A	497991813	497994157	+	629	-	TraesCS1A01G302900 && Q9C9Z5.1 RecName: Full=NADH dehydrogenase [ubiquinone] 1 alpha subcomplex subunit 1 && PF15879:NADH-ubiquinone oxidoreductase MWFE subunit	-
TraesCS1A03G0753800	TraesCS1A03G0753800	Chr1A	498145915	498153380	+	2234	-	TraesCS1A01G303100 && Q5KQH7.1 RecName: Full=Cytochrome P450 714D1; AltName: Full=Protein ELONGATED UPPERMOST INTERNODE 1; Short=EUI1 && PF00067:Cytochrome P450	p450
TraesCS1A03G0753900	TraesCS1A03G0753900	Chr1A	498159733	498160751	+	1019	-	TraesCS1A01G303200 && - && PF03168:Late embryogenesis abundant protein	-
TraesCS1A03G0754600	TraesCS1A03G0754600	Chr1A	498586904	498591060	+	2097	-	TraesCS1A01G303300 && - && -	-
TraesCS1A03G0754700	TraesCS1A03G0754700	Chr1A	498597231	498598850	+	1435	-	TraesCS1A01G303400 && B8AQW7.1 RecName: Full=Patatin-like protein 1 && PF01734:Patatin-like phospholipase	-
TraesCS1A03G0754900	TraesCS1A03G0754900	Chr1A	498705443	498706063	-	621	-	TraesCS1A01G303600 && Q9ZVI6.1 RecName: Full=Protein LURP-one-related 8 && PF04525:LURP-one-related	-
TraesCS1A03G0755100	TraesCS1A03G0755100	Chr1A	498737178	498737792	-	429	-	TraesCS1A01G303700 && - && -	-
TraesCS1A03G0756400	TraesCS1A03G0756400	Chr1A	499012373	499018117	-	3650	-	TraesCS1A01G304200 && Q9LT96.1 RecName: Full=Probable leucine-rich repeat receptor-like protein kinase At5g49770; Flags: Precursor && PF07714:Protein tyrosine and serine/threonine kinase	Pkinase_Tyr
TraesCS1A03G0756500	TraesCS1A03G0756500	Chr1A	499019622	499022852	-	812	-	TraesCS1A01G304300 && Q5Q995.1 RecName: Full=Protein KRTCAP2 homolog && PF09775:Keratinocyte-associated protein 2	-
TraesCS1A03G0756800	TraesCS1A03G0756800	Chr1A	499025083	499031407	+	2470	-	TraesCS1A01G304400 && Q52JK6.1 RecName: Full=Probable NOT transcription complex subunit VIP2; AltName: Full=Protein VIRE2 INTERACTING PROTEIN2; Short=NbVIP2, partial [Nicotiana benthamiana] && PF04153:NOT2 / NOT3 / NOT5 family	-
TraesCS1A03G0757500	TraesCS1A03G0757500	Chr1A	499267353	499269312	+	1960	-	TraesCS1A01G304900 && Q8H038.1 RecName: Full=Xyloglucan galactosyltransferase KATAMARI1 homolog && PF03016:Exostosin family	-
TraesCS1A03G0759500	TraesCS1A03G0759500	Chr1A	499552347	499553042	+	696	-	TraesCS1A01G305400 && P0C8Q9.3 RecName: Full=Uncharacterized protein At5g19025 && -	-
TraesCS1A03G0760300	TraesCS1A03G0760300	Chr1A	499644013	499647429	+	1448	-	TraesCS1A01G305700 && Q9ZNT1.1 RecName: Full=NADH--cytochrome b5 reductase 1 && PF00970:Oxidoreductase FAD-binding domain|PF00175:Oxidoreductase NAD-binding domain	FAD_binding_6
TraesCS1A03G0760400	TraesCS1A03G0760400	Chr1A	499668003	499673449	+	2791	-	- && A8MR21.1 RecName: Full=Type I inositol polyphosphate 5-phosphatase 10; Short=At5PTase10 && PF03372:Endonuclease/Exonuclease/phosphatase family	Exo_endo_phos
TraesCS1A03G0760500	TraesCS1A03G0760500	Chr1A	499675305	499678489	+	1500	-	TraesCS1A01G305900 && Q8LAN3.1 RecName: Full=Probable prolyl 4-hydroxylase 4; Short=AtP4H4 && PF13640:2OG-Fe(II) oxygenase superfamily	-
TraesCS1A03G0761400	TraesCS1A03G0761400	Chr1A	499954374	499957004	-	561	-	TraesCS1A01G306200 && P51823.2 RecName: Full=ADP-ribosylation factor 2 && PF00025:ADP-ribosylation factor family	Arf
TraesCS1A03G0761500	TraesCS1A03G0761500	Chr1A	500035445	500039686	+	1771	-	TraesCS1A01G306300 && Q9LES3.1 RecName: Full=ABSCISIC ACID-INSENSITIVE 5-like protein 2; AltName: Full=ABA-responsive element-binding protein 3; AltName: Full=Dc3 promoter-binding factor 3; Short=AtDPBF3; AltName: Full=bZIP transcription factor 66; Short=AtbZIP66 && PF00170:bZIP transcription factor	bZIP_1
TraesCS1A03G0761600	TraesCS1A03G0761600	Chr1A	500039964	500044819	-	949	-	TraesCS1A01G306400 && Q7RXR3.1 RecName: Full=Histone H3-like centromeric protein hH3v; AltName: Full=CENP-A homolog && PF00125:Core histone H2A/H2B/H3/H4	Histone
TraesCS1A03G0763400	TraesCS1A03G0763400	Chr1A	500303823	500307643	-	2135	-	TraesCS1A01G307200 && Q6AVM3.1 RecName: Full=Calcium and calcium/calmodulin-dependent serine/threonine-protein kinase; Short=OsCCaMK && PF00069:Protein kinase domain|PF13499:EF-hand domain pair	Pkinase
TraesCS1A03G0763500	TraesCS1A03G0763500	Chr1A	500308025	500310632	-	2608	-	TraesCS1A01G307300 && Q09799.1 RecName: Full=Protein kri1 && PF05178:KRI1-like family|PF12936:KRI1-like family C-terminal	-
TraesCS1A03G0763600	TraesCS1A03G0763600	Chr1A	500310826	500313106	+	679	-	TraesCS1A01G307400 && Q5I7K9.2 RecName: Full=60S ribosomal protein L30 && PF01248:Ribosomal protein L7Ae/L30e/S12e/Gadd45 family	-
TraesCS1A03G0764000	TraesCS1A03G0764000	Chr1A	500681677	500688149	+	1859	-	TraesCS1A01G307700 && Q9CQE7.1 RecName: Full=Endoplasmic reticulum-Golgi intermediate compartment protein 3; AltName: Full=Serologically defined breast cancer antigen NY-BR-84 homolog && PF07970:Endoplasmic reticulum vesicle transporter|PF13850:Endoplasmic Reticulum-Golgi Intermediate Compartment (ERGIC)	-
TraesCS1A03G0764100	TraesCS1A03G0764100	Chr1A	500692251	500694132	-	1742	-	TraesCS1A01G307800 && O49508.1 RecName: Full=F-box protein At4g18380 && -	-
TraesCS1A03G0764500	TraesCS1A03G0764500	Chr1A	500935138	500937741	-	2529	-	TraesCS1A01G307900 && - && -	-
TraesCS1A03G0764600	TraesCS1A03G0764600	Chr1A	500939302	500941787	-	1370	-	TraesCS1A01G308000 && - && -	-
TraesCS1A03G0764700	TraesCS1A03G0764700	Chr1A	500942699	500947833	-	2244	-	TraesCS1A01G308100 && A2WW87.1 RecName: Full=Transcription factor GAMYB; AltName: Full=OsGAMyb && PF00249:Myb-like DNA-binding domain	Myb_DNA-binding
TraesCS1A03G0765200	TraesCS1A03G0765200	Chr1A	501126866	501130812	-	1232	-	- && Q9LSU0.1 RecName: Full=Proteasome subunit alpha type-3; AltName: Full=20S proteasome alpha subunit G; AltName: Full=20S proteasome subunit alpha-7 && PF10584:Proteasome subunit A N-terminal signature|PF00227:Proteasome subunit	Proteasome
TraesCS1A03G0765700	TraesCS1A03G0765700	Chr1A	501277508	501278550	-	1043	-	TraesCS1A01G308700 && Q6F334.1 RecName: Full=Probable calcium-binding protein CML9; AltName: Full=Calmodulin-like protein 9 && -	-
TraesCS1A03G0765800	TraesCS1A03G0765800	Chr1A	501279457	501279852	-	396	-	TraesCS1A01G308800 && P04353.2 RecName: Full=Calmodulin; Short=CaM && PF13499:EF-hand domain pair|PF13833:EF-hand domain pair	-
TraesCS1A03G0765900	TraesCS1A03G0765900	Chr1A	501289060	501292588	-	1528	-	TraesCS1A01G308900 && Q84VQ1.1 RecName: Full=SNF1-related protein kinase regulatory subunit beta-1; Short=AKIN subunit beta-1; Short=AKINB1; Short=AKINbeta1 && PF04739:5'-AMP-activated protein kinase beta subunit, interaction domain|PF16561:Glycogen recognition site of AMP-activated protein kinase	-
TraesCS1A03G0766800	TraesCS1A03G0766800	Chr1A	501472381	501476196	-	1262	-	TraesCS1A01G309200 && Q9SJW0.1 RecName: Full=Myb family transcription factor PHL7; AltName: Full=Protein PHR1-LIKE 7 && PF14379:MYB-CC type transfactor, LHEQLE motif	-
TraesCS1A03G0768600	TraesCS1A03G0768600	Chr1A	502052638	502056041	-	2085	-	TraesCS1A01G309700 && Q9ZRA8.1 RecName: Full=Tubulin beta-5 chain; AltName: Full=Beta-5-tubulin && PF03953:Tubulin C-terminal domain|PF00091:Tubulin/FtsZ family, GTPase domain	Tubulin
TraesCS1A03G0768800	TraesCS1A03G0768800	Chr1A	502152776	502154777	+	1252	-	- && Q0DH40.1 RecName: Full=Cyclin-B1-5; AltName: Full=G2/mitotic-specific cyclin-B1-5; Short=CycB1;5 && PF00134:Cyclin, N-terminal domain|PF02984:Cyclin, C-terminal domain	Cyclin_C
TraesCS1A03G0770000	TraesCS1A03G0770000	Chr1A	502444436	502446463	+	1645	-	TraesCS1A01G310300 && Q9FL41.1 RecName: Full=WAT1-related protein At5g07050 && PF00892:EamA-like transporter family	DUF6
TraesCS1A03G0770600	TraesCS1A03G0770600	Chr1A	502509638	502514805	+	2061	-	TraesCS1A01G310500 && O48956.1 RecName: Full=Cytochrome P450 98A1 && PF00067:Cytochrome P450	p450
TraesCS1A03G0771100	TraesCS1A03G0771100	Chr1A	503183417	503189033	+	1280	-	- && Q9D6N5.3 RecName: Full=Dr1-associated corepressor; AltName: Full=Dr1-associated protein 1; AltName: Full=Negative cofactor 2-alpha; Short=NC2-alpha && PF00808:Histone-like transcription factor (CBF/NF-Y) and archaeal histone	-
TraesCS1A03G0771900	TraesCS1A03G0771900	Chr1A	504154900	504156845	+	1566	-	TraesCS1A01G311000 && Q9SKJ7.1 RecName: Full=Probable sugar phosphate/phosphate translocator At2g25520 && PF03151:Triose-phosphate Transporter family	-
TraesCS1A03G0772800	TraesCS1A03G0772800	Chr1A	504316902	504317741	+	840	-	TraesCS1A01G311300 && - && -	-
TraesCS1A03G0773400	TraesCS1A03G0773400	Chr1A	504788070	504796312	+	5639	-	TraesCS1A01G311400 && A8MS85.1 RecName: Full=Transcription elongation factor SPT6 homolog; Short=AtSPT6 && PF14639:Holliday-junction resolvase-like of SPT6|PF14633:SH2 domain|PF14635:Helix-hairpin-helix motif|PF14632:Acidic N-terminal SPT6	-
TraesCS1A03G0773900	TraesCS1A03G0773900	Chr1A	504849018	504853484	+	1552	-	TraesCS1A01G311800 && - && -	-
TraesCS1A03G0774100	TraesCS1A03G0774100	Chr1A	504856654	504858196	-	1543	-	TraesCS1A01G311900 && Q8GTS1.1 RecName: Full=Basic leucine zipper 24; Short=AtbZIP24; Short=bZIP protein 24 && PF07716:Basic region leucine zipper	bZIP_2
TraesCS1A03G0775700	TraesCS1A03G0775700	Chr1A	505790052	505803736	+	3689	-	- && Q65X71.1 RecName: Full=Probable calcium-transporting ATPase 6, plasma membrane-type; AltName: Full=Ca(2+)-ATPase isoform 6 && PF00689:Cation transporting ATPase, C-terminus|PF00690:Cation transporter/ATPase, N-terminus|PF00122:E1-E2 ATPase|PF12515:Ca	Cation_ATPase_C
TraesCS1A03G0775800	TraesCS1A03G0775800	Chr1A	505831964	505834866	+	1767	-	TraesCS1A01G312400 && Q65X70.1 RecName: Full=Probable glycerol-3-phosphate dehydrogenase [NAD(+)] 3, cytosolic && PF01210:NAD-dependent glycerol-3-phosphate dehydrogenase N-terminus|PF07479:NAD-dependent glycerol-3-phosphate dehydrogenase C-terminus	NAD_Gly3P_dh_C
TraesCS1A03G0776200	TraesCS1A03G0776200	Chr1A	506129495	506133542	+	1572	-	TraesCS1A01G312700 && Q02439.1 RecName: Full=Putative glucan endo-1,3-beta-glucosidase GVI; AltName: Full=(1->3)-beta-glucan endohydrolase GVI; AltName: Full=(1->3)-beta-glucanase isoenzyme GVI; AltName: Full=Beta-1,3-endoglucanase GVI; Flags: Precursor && PF00332:Glycosyl hydrolases family 17	Glyco_hydro_17
TraesCS1A03G0776300	TraesCS1A03G0776300	Chr1A	506149069	506150620	+	741	-	TraesCS1A01G312800 && - && -	-
TraesCS1A03G0778700	TraesCS1A03G0778700	Chr1A	506787436	506790467	-	1766	-	TraesCS1A01G313300 && P12782.1 RecName: Full=Phosphoglycerate kinase, chloroplastic; Flags: Precursor && PF00162:Phosphoglycerate kinase	-
TraesCS1A03G0778900	TraesCS1A03G0778900	Chr1A	506798871	506802760	-	2247	-	TraesCS1A01G313500 && Q9FHQ6.1 RecName: Full=Polyubiquitin 9; Contains: RecName: Full=Ubiquitin-related 1; Contains: RecName: Full=Ubiquitin-related 2; Contains: RecName: Full=Ubiquitin-related 3; Contains: RecName: Full=Ubiquitin-related 4; Flags: Precursor && PF00240:Ubiquitin family	ubiquitin
TraesCS1A03G0779000	TraesCS1A03G0779000	Chr1A	506853924	506855201	-	1278	-	TraesCS1A01G313600 && Q9LHS9.2 RecName: Full=Probable transcriptional regulator RABBIT EARS && PF13912:C2H2-type zinc finger	-
TraesCS1A03G0779100	TraesCS1A03G0779100	Chr1A	506983407	506991457	-	3127	-	TraesCS1A01G313700 && - && -	-
TraesCS1A03G0779200	TraesCS1A03G0779200	Chr1A	506995453	506996791	-	1211	-	TraesCS1A01G313800 && O64517.1 RecName: Full=Metacaspase-4; Short=AtMC4; AltName: Full=Metacaspase 2d; Short=AtMCP2d; AltName: Full=Metacaspase-7; Contains: RecName: Full=Metacaspase-4 subunit p20; Contains: RecName: Full=Metacaspase-4 subunit p10 && PF00656:Caspase domain	Peptidase_C14
TraesCS1A03G0779300	TraesCS1A03G0779300	Chr1A	506996962	506999956	-	1545	-	TraesCS1A01G313900 && O64518.1 RecName: Full=Metacaspase-5; Short=AtMC5; AltName: Full=Metacaspase 2b; Short=AtMCP2b; AltName: Full=Metacaspase-6 && PF00656:Caspase domain	Peptidase_C14
TraesCS1A03G0779900	TraesCS1A03G0779900	Chr1A	507183468	507194254	+	4268	-	- && Q9FJL0.1 RecName: Full=Structural maintenance of chromosomes protein 4; Short=AtSMC4; Short=SMC protein 4; Short=SMC-4; AltName: Full=Chromosome-associated protein C; Short=AtCAP-C && PF02463:RecF/RecN/SMC N terminal domain|PF06470:SMC proteins Flexi	SMC_N
TraesCS1A03G0780800	TraesCS1A03G0780800	Chr1A	507433582	507434818	-	1237	-	TraesCS1A01G314300 && Q9LW49.1 RecName: Full=Ethylene-responsive transcription factor 4; AltName: Full=Ethylene-responsive element-binding factor 3; Short=EREBP-3; AltName: Full=Ethylene-responsive element-binding factor 4 homolog; AltName: Full=NsERF3 && PF00847:AP2 domain	AP2
TraesCS1A03G0781200	TraesCS1A03G0781200	Chr1A	507787792	507792583	-	3154	-	TraesCS1A01G314400 && O94481.2 RecName: Full=Transcription factor TFIIIB component B''; AltName: Full=Transcription factor TFIIIB complex subunit bdp1 && PF15963:Myb DNA-binding like	-
TraesCS1A03G0781800	TraesCS1A03G0781800	Chr1A	507993722	507998728	-	576	-	- && P14895.1 RecName: Full=High molecular mass early light-inducible protein HV58, chloroplastic; Short=ELIP; Flags: Precursor && PF00504:Chlorophyll A-B binding protein	-
TraesCS1A03G0782100	TraesCS1A03G0782100	Chr1A	508058487	508063033	-	2038	-	TraesCS1A01G315200 && Q75K81.1 RecName: Full=Zinc finger CCCH domain-containing protein 36; Short=OsC3H36 && -	-
TraesCS1A03G0782200	TraesCS1A03G0782200	Chr1A	508358299	508360453	-	1249	-	- && Q9SYM5.1 RecName: Full=Trifunctional UDP-glucose 4,6-dehydratase/UDP-4-keto-6-deoxy-D-glucose 3,5-epimerase/UDP-4-keto-L-rhamnose-reductase RHM1; AltName: Full=Protein REPRESSOR OF LRX1 1; AltName: Full=Rhamnose biosynthetic enzyme 1; Short=AtRHM1; I	-
TraesCS1A03G0782500	TraesCS1A03G0782500	Chr1A	508501208	508506213	+	2060	-	TraesCS1A01G315400 && Q9FKW0.2 RecName: Full=Putative E3 ubiquitin-protein ligase RING1a; AltName: Full=Polycomb complex protein RING1a; AltName: Full=Protein RING1a; Short=AtRING1a; AltName: Full=Ring finger protein 434 && PF13923:Zinc finger, C3HC4 type (RING finger)	-
TraesCS1A03G0782800	TraesCS1A03G0782800	Chr1A	508581800	508587165	-	2841	-	TraesCS1A01G315600 && Q8VZD4.2 RecName: Full=Glyoxysomal processing protease, glyoxysomal; Short=AtDEG15; AltName: Full=DEG-protease && PF13365:Trypsin-like peptidase domain	-
TraesCS1A03G0784500	TraesCS1A03G0784500	Chr1A	509630618	509650431	+	2457	-	TraesCS1A01G315900 && Q6L4V0.1 RecName: Full=DNA mismatch repair protein MSH5; Short=OsMSH5; AltName: Full=MutS protein homolog 5 && PF05192:MutS domain III|PF00488:MutS domain V	-
TraesCS1A03G0784800	TraesCS1A03G0784800	Chr1A	509687258	509698526	+	1907	-	- && - && -	-
TraesCS1A03G0786600	TraesCS1A03G0786600	Chr1A	510022970	510024860	+	847	-	TraesCS1A01G316900 && Q0D5W6.1 RecName: Full=Protein translation factor SUI1 homolog; AltName: Full=Protein GOS2; AltName: Full=Protein eIF1; AltName: Full=Translation initiation factor 1 >A6MZM2.1 RecName: Full=Protein translation factor SUI1 homolog; AltName: Full=Protein GOS2; AltName: Full=Protein eIF1; AltName: Full=Translation initiation factor 1 && PF01253:Translation initiation factor SUI1	SUI1
TraesCS1A03G0787000	TraesCS1A03G0787000	Chr1A	510051474	510054986	-	2446	-	TraesCS1A01G317000 && - && -	-
TraesCS1A03G0787500	TraesCS1A03G0787500	Chr1A	510136813	510140336	-	1618	-	TraesCS1A01G317200 && P37707.1 RecName: Full=B2 protein && PF10539:Development and cell death domain	-
TraesCS1A03G0789400	TraesCS1A03G0789400	Chr1A	510529804	510531328	+	1327	-	TraesCS1A01G317900 && P37834.2 RecName: Full=Peroxidase 1; Flags: Precursor && PF00141:Peroxidase	-
TraesCS1A03G0789700	TraesCS1A03G0789700	Chr1A	510981970	510983432	-	1300	-	TraesCS1A01G318000 && P37834.2 RecName: Full=Peroxidase 1; Flags: Precursor && PF00141:Peroxidase	-
TraesCS1A03G0789900	TraesCS1A03G0789900	Chr1A	511189682	511191102	-	1241	-	TraesCS1A01G318200 && P37834.2 RecName: Full=Peroxidase 1; Flags: Precursor && PF00141:Peroxidase	-
TraesCS1A03G0790000	TraesCS1A03G0790000	Chr1A	511205652	511207137	-	1320	-	TraesCS1A01G318300 && P37834.2 RecName: Full=Peroxidase 1; Flags: Precursor && PF00141:Peroxidase	-
TraesCS1A03G0790100	TraesCS1A03G0790100	Chr1A	511262549	511263967	-	1239	-	TraesCS1A01G318400 && P37834.2 RecName: Full=Peroxidase 1; Flags: Precursor && PF00141:Peroxidase	-
TraesCS1A03G0790300	TraesCS1A03G0790300	Chr1A	511334603	511336034	-	1265	-	TraesCS1A01G318600 && P37834.2 RecName: Full=Peroxidase 1; Flags: Precursor && PF00141:Peroxidase	-
TraesCS1A03G0790600	TraesCS1A03G0790600	Chr1A	511662518	511663951	+	1270	-	TraesCS1A01G318900 && P37834.2 RecName: Full=Peroxidase 1; Flags: Precursor && PF00141:Peroxidase	-
TraesCS1A03G0790700	TraesCS1A03G0790700	Chr1A	511757535	511759301	+	1569	-	TraesCS1A01G319000 && Q9LSY7.1 RecName: Full=Peroxidase 30; Short=Atperox P30; AltName: Full=ATP7a; AltName: Full=PRXR9; Flags: Precursor && PF00141:Peroxidase	-
TraesCS1A03G0790900	TraesCS1A03G0790900	Chr1A	511759495	511763557	-	1410	-	TraesCS1A01G319100 && Q58DF3.1 RecName: Full=TraB domain-containing protein && PF01963:TraB family	-
TraesCS1A03G0791400	TraesCS1A03G0791400	Chr1A	511829110	511830534	-	1425	-	TraesCS1A01G319300 && Q9ZQ95.1 RecName: Full=UDP-glycosyltransferase 73C6; AltName: Full=Flavonol-3-O-glycoside-7-O-glucosyltransferase 1; AltName: Full=Zeatin O-glucosyltransferase 2 && PF00201:UDP-glucoronosyl and UDP-glucosyl transferase	UDPGT
TraesCS1A03G0791700	TraesCS1A03G0791700	Chr1A	511849258	511849566	-	309	-	TraesCS1A01G319500 && - && -	-
TraesCS1A03G0791800	TraesCS1A03G0791800	Chr1A	511854364	511856036	+	882	-	TraesCS1A01G319600 && Q6AUW3.1 RecName: Full=22.3 kDa class VI heat shock protein; AltName: Full=22.3 kDa heat shock protein; Short=OsHsp22.3 && PF00011:Hsp20/alpha crystallin family	-
TraesCS1A03G0793300	TraesCS1A03G0793300	Chr1A	512476828	512479067	+	1473	-	TraesCS1A01G320300 && Q8GXT3.1 RecName: Full=Transcription factor bHLH123; AltName: Full=Basic helix-loop-helix protein 123; Short=AtbHLH123; Short=bHLH 123; AltName: Full=Transcription factor EN 63; AltName: Full=bHLH transcription factor bHLH123 && -	-
TraesCS1A03G0793500	TraesCS1A03G0793500	Chr1A	512570394	512574041	-	1289	-	TraesCS1A01G320500 && Q9LSQ5.1 RecName: Full=NAD(P)H dehydrogenase (quinone) FQR1; AltName: Full=Flavodoxin-like quinone reductase 1 && PF03358:NADPH-dependent FMN reductase	FMN_red
TraesCS1A03G0794300	TraesCS1A03G0794300	Chr1A	512874139	512880853	+	3125	-	TraesCS1A01G320900 && O81905.1 RecName: Full=Receptor-like serine/threonine-protein kinase SD1-8; AltName: Full=Arabidopsis thaliana receptor kinase 3; AltName: Full=S-domain-1 (SD1) receptor kinase 8; Short=SD1-8; Flags: Precursor && PF07714:Protein tyrosine and serine/threonine kinase|PF08276:PAN-like domain|PF01453:D-mannose binding lectin|PF00954:S-locus glycoprotein domain	Pkinase_Tyr
TraesCS1A03G0794600	TraesCS1A03G0794600	Chr1A	512951775	512954633	+	1300	-	TraesCS1A01G321000 && Q8L4N1.1 RecName: Full=Universal stress protein PHOS34; AltName: Full=Phosphorylated protein of 34 kDa; Short=AtPHOS34; Flags: Precursor && PF00582:Universal stress protein family	Usp
TraesCS1A03G0794800	TraesCS1A03G0794800	Chr1A	512969998	512972810	+	1631	-	TraesCS1A01G321100 && Q9FJ45.1 RecName: Full=GDSL esterase/lipase At5g45910; AltName: Full=Extracellular lipase At5g45910; Flags: Precursor && PF00657:GDSL-like Lipase/Acylhydrolase	Lipase_GDSL
TraesCS1A03G0796400	TraesCS1A03G0796400	Chr1A	514105635	514113624	+	2581	-	TraesCS1A01G321700 && Q94AS9.2 RecName: Full=Cyclic nucleotide-gated ion channel 4; Short=AtCNGC4; AltName: Full=Cyclic nucleotide- and calmodulin-regulated ion channel 4; Short=AtHLM1 && PF00520:Ion transport protein|PF00027:Cyclic nucleotide-binding domain	Ion_trans
TraesCS1A03G0796800	TraesCS1A03G0796800	Chr1A	514116109	514120759	+	1634	-	TraesCS1A01G321900 && Q9LHN4.1 RecName: Full=Probable 1-acyl-sn-glycerol-3-phosphate acyltransferase 5; AltName: Full=Lysophosphatidyl acyltransferase 5 && PF01553:Acyltransferase|PF16076:Acyltransferase C-terminus	Acyltransferase
TraesCS1A03G0797200	TraesCS1A03G0797200	Chr1A	514336547	514345573	-	2755	-	TraesCS1A01G322300 && Q0IXP9.1 RecName: Full=Acylamino-acid-releasing enzyme 1; Short=AARE1 && PF00326:Prolyl oligopeptidase family	-
TraesCS1A03G0799600	TraesCS1A03G0799600	Chr1A	515079490	515084222	-	2628	-	TraesCS1A01G322700 && Q52KK4.1 RecName: Full=H/ACA ribonucleoprotein complex non-core subunit NAF1 && PF04410:Gar1/Naf1 RNA binding region	-
TraesCS1A03G0800700	TraesCS1A03G0800700	Chr1A	515165824	515167590	+	1767	-	TraesCS1A01G323000 && - && -	-
TraesCS1A03G0801100	TraesCS1A03G0801100	Chr1A	515221800	515230900	-	1683	-	TraesCS1A01G323200 && Q60EA5.1 RecName: Full=Secretory carrier-associated membrane protein 3; Short=Secretory carrier membrane protein 3 && PF04144:SCAMP family	-
TraesCS1A03G0801400	TraesCS1A03G0801400	Chr1A	515239020	515243302	-	2407	-	TraesCS1A01G323400 && O23813.1 RecName: Full=Sulfite reductase [ferredoxin], chloroplastic; Short=ZmSiR; Flags: Precursor && PF03460:Nitrite/Sulfite reductase ferredoxin-like half domain|PF01077:Nitrite and sulphite reductase 4Fe-4S domain	-
TraesCS1A03G0803600	TraesCS1A03G0803600	Chr1A	516049148	516052629	-	1298	-	TraesCS1A01G323900 && P92978.2 RecName: Full=Rac-like GTP-binding protein ARAC11; AltName: Full=GTPase protein ROP1; Flags: Precursor && PF00071:Ras family	Ras
TraesCS1A03G0803800	TraesCS1A03G0803800	Chr1A	516350099	516352252	+	1373	-	TraesCS1A01G324000 && Q8L730.1 RecName: Full=Protein SULFUR DEFICIENCY-INDUCED 2 && -	-
TraesCS1A03G0805700	TraesCS1A03G0805700	Chr1A	517201162	517213281	+	4941	-	- && F4JW79.1 RecName: Full=Protein RNA-directed DNA methylation 3; AltName: Full=KOW domain-containing transcription factor 1; AltName: Full=Protein SPT5-like && PF03439:Early transcription elongation factor of RNA pol II, NGN section	-
TraesCS1A03G0808300	TraesCS1A03G0808300	Chr1A	518061008	518064916	+	1998	-	TraesCS1A01G325400 && Q9FMH8.1 RecName: Full=Probable cysteine protease RD21B; Flags: Precursor && PF00396:Granulin|PF08246:Cathepsin propeptide inhibitor domain (I29)|PF00112:Papain family cysteine protease	Peptidase_C1
TraesCS1A03G0808700	TraesCS1A03G0808700	Chr1A	518119544	518121449	+	845	-	TraesCS1A01G325600 && O64394.3 RecName: Full=Thioredoxin H-type; Short=Trx-H; AltName: Full=TrxTa && PF00085:Thioredoxin	-
TraesCS1A03G0809100	TraesCS1A03G0809100	Chr1A	518247190	518251647	-	2091	-	TraesCS1A01G325800 && - && PF06414:Zeta toxin	-
TraesCS1A03G0809200	TraesCS1A03G0809200	Chr1A	518252279	518263278	-	4513	-	- && Q8RY18.1 RecName: Full=MATH domain-containing protein At5g43560 && PF00917:MATH domain	MATH
TraesCS1A03G0810300	TraesCS1A03G0810300	Chr1A	518412794	518413818	-	1025	-	TraesCS1A01G326600 && P15312.1 RecName: Full=Root-specific lectin; Flags: Precursor && PF00187:Chitin recognition protein	-
TraesCS1A03G0810500	TraesCS1A03G0810500	Chr1A	518425519	518426540	-	1022	-	TraesCS1A01G326800 && P02876.3 RecName: Full=Agglutinin isolectin 2; AltName: Full=Isolectin D; AltName: Full=WGA2; Flags: Precursor && PF00187:Chitin recognition protein	-
TraesCS1A03G0810700	TraesCS1A03G0810700	Chr1A	518454941	518459052	+	1615	-	TraesCS1A01G326900 && O22769.3 RecName: Full=NADH dehydrogenase [ubiquinone] flavoprotein 2, mitochondrial; Flags: Precursor && PF01257:Thioredoxin-like [2Fe-2S] ferredoxin	-
TraesCS1A03G0810800	TraesCS1A03G0810800	Chr1A	518459688	518465799	+	2474	-	TraesCS1A01G327000 && Q08647.1 RecName: Full=Multisubstrate pseudouridine synthase 7; AltName: Full=RNA pseudouridylate synthase 7; AltName: Full=RNA-uridine isomerase 7; AltName: Full=tRNA pseudouridine(13) synthase && PF01142:tRNA pseudouridine synthase D (TruD)	-
TraesCS1A03G0810900	TraesCS1A03G0810900	Chr1A	518466409	518469266	-	1512	-	TraesCS1A01G327100 && F4JIF5.1 RecName: Full=Protein tesmin/TSO1-like CXC 2; Short=AtTCX2; AltName: Full=Protein TSO1-like 2; Short=Protein SOL2 && PF03638:Tesmin/TSO1-like CXC domain, cysteine-rich domain	-
TraesCS1A03G0811000	TraesCS1A03G0811000	Chr1A	518471782	518475600	-	1693	-	TraesCS1A01G327200 && P49969.1 RecName: Full=Signal recognition particle 54 kDa protein 2; Short=SRP54 && PF00448:SRP54-type protein, GTPase domain|PF02881:SRP54-type protein, helical bundle domain|PF02978:Signal peptide binding domain	-
TraesCS1A03G0811600	TraesCS1A03G0811600	Chr1A	518785816	518790267	-	1280	-	TraesCS1A01G327800 && - && PF02270:TFIIF, beta subunit HTH domain|PF17683:TFIIF, beta subunit N-terminus	-
TraesCS1A03G0812400	TraesCS1A03G0812400	Chr1A	519079995	519080979	+	985	-	TraesCS1A01G328100 && Q9SSC7.1 RecName: Full=Protein LURP-one-related 5 && PF04525:LURP-one-related	-
TraesCS1A03G0813100	TraesCS1A03G0813100	Chr1A	519166979	519169312	-	1702	-	TraesCS1A01G328400 && - && -	-
TraesCS1A03G0815300	TraesCS1A03G0815300	Chr1A	519760020	519766740	+	2889	-	TraesCS1A01G329200 && Q9FPS2.1 RecName: Full=Ubiquitin carboxyl-terminal hydrolase 25; AltName: Full=Deubiquitinating enzyme 25; Short=AtUBP25; AltName: Full=Ubiquitin thioesterase 25; AltName: Full=Ubiquitin-specific-processing protease 25 && PF00443:Ubiquitin carboxyl-terminal hydrolase	UCH
TraesCS1A03G0815400	TraesCS1A03G0815400	Chr1A	519790959	519792409	+	1451	-	TraesCS1A01G329300 && Q9FNK5.1 RecName: Full=F-box protein At5g46170 && PF12937:F-box-like	-
TraesCS1A03G0815700	TraesCS1A03G0815700	Chr1A	519802857	519830243	-	9732	-	- && Q9M3G7.1 RecName: Full=Serine/threonine-protein kinase ATM; AltName: Full=Ataxia telangiectasia mutated homolog; Short=AtATM && PF02260:FATC domain|PF00454:Phosphatidylinositol 3- and 4-kinase	PI3_PI4_kinase
TraesCS1A03G0817100	TraesCS1A03G0817100	Chr1A	520421931	520422281	-	351	-	TRIAE_CS42_1AL_TGACv1_001426_AA0030340%2Ccortical cell delineating protein%2Ccysteine-rich protein%2C LTPlike && Q01595.1 RecName: Full=Cortical cell-delineating protein; AltName: Full=Root-specific protein ZRP3; Flags: Precursor && PF14547:Hydrophobic seed protein	-
TraesCS1A03G0818500	TraesCS1A03G0818500	Chr1A	520690110	520692829	-	569	-	TraesCS1A01G330100 && Q9FE62.1 RecName: Full=Thioredoxin-like protein YLS8; AltName: Full=Protein YELLOW-LEAF-SPECIFIC GENE 8 && PF02966:Mitosis protein DIM1	-
TraesCS1A03G0818700	TraesCS1A03G0818700	Chr1A	520708767	520711339	-	1722	-	TraesCS1A01G330200 && Q6L534.1 RecName: Full=Lipoyl synthase 2, chloroplastic; AltName: Full=Lipoate synthase 2; Short=LS 2; Short=Lip-syn 2; AltName: Full=Lipoate synthase, plastidial 2; Short=LIP1p 2; AltName: Full=Lipoic acid synthase 2; Flags: Precursor && PF04055:Radical SAM superfamily	Radical_SAM
TraesCS1A03G0818800	TraesCS1A03G0818800	Chr1A	520712189	520719002	-	3348	-	TraesCS1A01G330300 && - && -	-
TraesCS1A03G0819200	TraesCS1A03G0819200	Chr1A	520988472	520996747	+	2439	-	TraesCS1A01G330500 && Q2LZZ7.1 RecName: Full=Serine/threonine-protein kinase tricorner; AltName: Full=NDR protein kinase; AltName: Full=Serine/threonine-protein kinase 38-like && PF00069:Protein kinase domain	Pkinase
TraesCS1A03G0819300	TraesCS1A03G0819300	Chr1A	520999651	521008579	+	3038	-	TraesCS1A01G330600 && - && PF07035:Colon cancer-associated protein Mic1-like	-
TraesCS1A03G0820700	TraesCS1A03G0820700	Chr1A	521356841	521365882	+	1743	-	TraesCS1A01G330700 && Q80UY1.1 RecName: Full=Carnosine N-methyltransferase && PF07942:N2227-like protein	-
TraesCS1A03G0821600	TraesCS1A03G0821600	Chr1A	521608170	521609578	+	1409	-	TraesCS1A01G330900 && A2X4M8.1 RecName: Full=Inositol-tetrakisphosphate 1-kinase 4; AltName: Full=Inositol 1,3,4-trisphosphate 5/6-kinase 4; Short=Inositol-triphosphate 5/6-kinase 4; Short=Ins(1,3,4)P(3) 5/6-kinase 4; Short=OsITP5/6K-4; Short=OsITPK4 && PF05770:Inositol 1,3,4-trisphosphate 5/6-kinase ATP-grasp domain|PF17927:Inositol 1,3,4-trisphosphate 5/6-kinase pre-ATP-grasp domain	-
TraesCS1A03G0822300	TraesCS1A03G0822300	Chr1A	521857677	521861074	+	1646	-	TraesCS1A01G331100 && Q67Y83.2 RecName: Full=Serine carboxypeptidase-like 51; Flags: Precursor && PF00450:Serine carboxypeptidase	Peptidase_S10
TraesCS1A03G0822500	TraesCS1A03G0822500	Chr1A	522071825	522078606	-	2898	-	TraesCS1A01G331200 && A7HZ93.1 RecName: Full=Translation initiation factor IF-2 && PF11987:Translation-initiation factor 2|PF00009:Elongation factor Tu GTP binding domain	GTP_EFTU
TraesCS1A03G0823000	TraesCS1A03G0823000	Chr1A	522134460	522135064	+	510	-	TraesCS1A01G331500 && A2A1A0.1 RecName: Full=S-norcoclaurine synthase 1; Short=CjNCS1 && PF14226:non-haem dioxygenase in morphine synthesis N-terminal	-
TraesCS1A03G0823100	TraesCS1A03G0823100	Chr1A	522135196	522135735	+	540	-	TraesCS1A01G331600 && Q39224.1 RecName: Full=Protein SRG1; Short=AtSRG1; AltName: Full=Protein SENESCENCE-RELATED GENE 1 && PF03171:2OG-Fe(II) oxygenase superfamily	2OG-FeII_Oxy
TraesCS1A03G0823300	TraesCS1A03G0823300	Chr1A	522145914	522150087	-	1401	-	TraesCS1A01G331700 && - && PF03798:TLC domain	LAG1
TraesCS1A03G0823500	TraesCS1A03G0823500	Chr1A	522299276	522303459	+	2860	-	TraesCS1A01G331800 && Q6L538.1 RecName: Full=Probable xyloglucan glycosyltransferase 7; AltName: Full=Cellulose synthase-like protein C7; AltName: Full=OsCslC7 && PF13641:Glycosyltransferase like family 2	-
TraesCS1A03G0823600	TraesCS1A03G0823600	Chr1A	522308947	522313904	-	1803	-	TraesCS1A01G331900 && - && PF03909:BSD domain	-
TraesCS1A03G0823700	TraesCS1A03G0823700	Chr1A	522492387	522493338	+	952	-	TraesCS1A01G332000 && - && -	-
TraesCS1A03G0824100	TraesCS1A03G0824100	Chr1A	522522385	522522753	-	369	-	TraesCS1A01G332300 && - && -	-
TraesCS1A03G0824600	TraesCS1A03G0824600	Chr1A	522539161	522543092	-	653	-	- && - && -	-
TraesCS1A03G0824700	TraesCS1A03G0824700	Chr1A	522548524	522551016	+	1286	-	TraesCS1A01G332500 && Q93V72.1 RecName: Full=PLASMODESMATA CALLOSE-BINDING PROTEIN 4; Short=AtPDCB4; Flags: Precursor && PF07983:X8 domain	-
TraesCS1A03G0825600	TraesCS1A03G0825600	Chr1A	522984052	522987735	+	3684	-	TraesCS1A01G332800 && Q9LIK7.1 RecName: Full=Putative calcium-transporting ATPase 13, plasma membrane-type; AltName: Full=Ca(2+)-ATPase isoform 13 && PF00689:Cation transporting ATPase, C-terminus|PF00690:Cation transporter/ATPase, N-terminus|PF00702:haloacid dehalogenase-like hydrolase|PF00122:E1-E2 ATPase	Cation_ATPase_C
TraesCS1A03G0825800	TraesCS1A03G0825800	Chr1A	523003245	523007125	+	1753	-	TraesCS1A01G333000 && - && PF14304:Transcription termination and cleavage factor C-terminal|PF14327:Hinge domain of cleavage stimulation factor subunit 2	-
TraesCS1A03G0826100	TraesCS1A03G0826100	Chr1A	523016438	523019805	+	1644	-	TraesCS1A01G333200 && F4JKQ7.1 RecName: Full=Probable magnesium transporter NIPA5 && PF05653:Magnesium transporter NIPA	DUF803
TraesCS1A03G0826500	TraesCS1A03G0826500	Chr1A	523049311	523050713	+	662	-	TraesCS1A01G333400 && Q2W1A2.1 RecName: Full=50S ribosomal protein L33 && -	-
TraesCS1A03G0826800	TraesCS1A03G0826800	Chr1A	523064120	523067894	-	1441	-	TraesCS1A01G333700 && P93732.3 RecName: Full=Proline iminopeptidase; Short=PIP; AltName: Full=Prolyl aminopeptidase; Short=PAP && PF00561:alpha/beta hydrolase fold	Abhydrolase_1
TraesCS1A03G0827000	TraesCS1A03G0827000	Chr1A	523347387	523348952	+	1566	-	TraesCS1A01G333800 && Q68Y49.1 RecName: Full=CBL-interacting protein kinase 19; AltName: Full=OsCIPK19; AltName: Full=OsPK4 && PF03822:NAF domain|PF00069:Protein kinase domain	Pkinase
TraesCS1A03G0827300	TraesCS1A03G0827300	Chr1A	523357825	523363170	+	1773	-	TraesCS1A01G333900 && Q68Y48.1 RecName: Full=Tubby-like F-box protein 9; Short=OsTLP9; AltName: Full=Tubby-like F-box protein 10; Short=OsTLP10 && PF01167:Tub family	Tub
TraesCS1A03G0827500	TraesCS1A03G0827500	Chr1A	523456372	523457243	+	872	-	TraesCS1A01G334100 && P68350.1 RecName: Full=Dof zinc finger protein DOF1.5; Short=AtDOF1.5 && PF02701:Dof domain, zinc finger	zf-Dof
TraesCS1A03G0829300	TraesCS1A03G0829300	Chr1A	523952833	523956829	-	1491	-	TraesCS1A01G335100 && P47917.1 RecName: Full=O-methyltransferase ZRP4; Short=OMT && PF00891:O-methyltransferase domain|PF08100:Dimerisation domain	-
TraesCS1A03G0829500	TraesCS1A03G0829500	Chr1A	524174228	524184861	-	1400	-	- && P47917.1 RecName: Full=O-methyltransferase ZRP4; Short=OMT && PF00891:O-methyltransferase domain|PF08100:Dimerisation domain	-
TraesCS1A03G0829600	TraesCS1A03G0829600	Chr1A	524211641	524213567	-	1469	-	TraesCS1A01G335300 && Q6EPG8.1 RecName: Full=Acetylserotonin O-methyltransferase 1; Short=OsASMT1 && PF00891:O-methyltransferase domain|PF08100:Dimerisation domain	-
TraesCS1A03G0829700	TraesCS1A03G0829700	Chr1A	524217446	524218949	-	1415	-	TraesCS1A01G335400 && P47917.1 RecName: Full=O-methyltransferase ZRP4; Short=OMT && PF00891:O-methyltransferase domain|PF08100:Dimerisation domain	-
TraesCS1A03G0829800	TraesCS1A03G0829800	Chr1A	524220690	524222347	-	1468	-	TraesCS1A01G335500 && Q6EPG8.1 RecName: Full=Acetylserotonin O-methyltransferase 1; Short=OsASMT1 && PF08100:Dimerisation domain|PF00891:O-methyltransferase domain	-
TraesCS1A03G0830500	TraesCS1A03G0830500	Chr1A	524653889	524657359	+	2039	-	TraesCS1A01G335900 && Q9SGQ0.1 RecName: Full=Transcription factor VOZ1; AltName: Full=Protein VASCULAR PLANT ONE-ZINC FINGER 1; Short=AtVOZ1 && -	-
TraesCS1A03G0830600	TraesCS1A03G0830600	Chr1A	524658338	524662798	-	1991	-	TraesCS1A01G336000 && P41091.3 RecName: Full=Eukaryotic translation initiation factor 2 subunit 3; AltName: Full=Eukaryotic translation initiation factor 2 subunit gamma X; Short=eIF-2-gamma X; Short=eIF-2gX && PF00009:Elongation factor Tu GTP binding domain|PF03144:Elongation factor Tu domain 2|PF09173:Initiation factor eIF2 gamma, C terminal	GTP_EFTU
TraesCS1A03G0832500	TraesCS1A03G0832500	Chr1A	526835033	526835446	-	414	-	TraesCS1A01G337000 && - && -	-
TraesCS1A03G0833200	TraesCS1A03G0833200	Chr1A	528422886	528423242	-	357	-	TraesCS1A01G337200 && - && -	-
TraesCS1A03G0834600	TraesCS1A03G0834600	Chr1A	528858652	528862865	+	1274	-	TraesCS1A01G337800 && Q40787.1 RecName: Full=Ras-related protein Rab7 && PF00071:Ras family	Ras
TraesCS1A03G0835900	TraesCS1A03G0835900	Chr1A	529631625	529637206	+	3707	-	TraesCS1A01G338200 && Q9LMI0.1 RecName: Full=Probable alpha,alpha-trehalose-phosphate synthase [UDP-forming] 7; AltName: Full=Trehalose-6-phosphate synthase 7; Short=AtTPS7 && PF02358:Trehalose-phosphatase|PF00982:Glycosyltransferase family 20	-
TraesCS1A03G0836000	TraesCS1A03G0836000	Chr1A	529640430	529644633	-	1350	-	TraesCS1A01G338300 && Q9SYL6.1 RecName: Full=Gamma-glutamyl hydrolase 1; Short=AtGGH1; AltName: Full=Conjugase; AltName: Full=GH; AltName: Full=Gamma-Glu-X carboxypeptidase; Flags: Precursor && PF07722:Peptidase C26	-
TraesCS1A03G0836300	TraesCS1A03G0836300	Chr1A	529744897	529754318	+	1688	-	- && O04147.1 RecName: Full=Cyclic phosphodiesterase; Short=CPDase && PF07823:Cyclic phosphodiesterase-like protein	-
TraesCS1A03G0837200	TraesCS1A03G0837200	Chr1A	530335157	530343828	-	4554	-	- && P46605.1 RecName: Full=Homeobox protein HOX1A && PF00046:Homeodomain|PF00628:PHD-finger	PHD
TraesCS1A03G0837600	TraesCS1A03G0837600	Chr1A	530913992	530919854	-	3514	-	TraesCS1A01G339300 && Q9SYM4.1 RecName: Full=Alpha,alpha-trehalose-phosphate synthase [UDP-forming] 1; AltName: Full=Trehalose-6-phosphate synthase 1; Short=AtTPS1 && PF00982:Glycosyltransferase family 20|PF02358:Trehalose-phosphatase	-
TraesCS1A03G0838000	TraesCS1A03G0838000	Chr1A	531331903	531337544	-	4305	-	TraesCS1A01G339500 && - && -	-
TraesCS1A03G0838800	TraesCS1A03G0838800	Chr1A	531834472	531837992	+	2552	-	TraesCS1A01G339600 && Q2MHE4.1 RecName: Full=Serine/threonine-protein kinase HT1; AltName: Full=High leaf temperature protein 1 && PF07714:Protein tyrosine and serine/threonine kinase	Pkinase_Tyr
TraesCS1A03G0839000	TraesCS1A03G0839000	Chr1A	531867170	531872300	-	2637	-	TraesCS1A01G339800 && - && PF04765:Protein of unknown function (DUF616)	-
TraesCS1A03G0839100	TraesCS1A03G0839100	Chr1A	531874454	531881740	-	2846	-	TraesCS1A01G339900 && Q9M0Y8.2 RecName: Full=Vesicle-fusing ATPase; AltName: Full=N-ethylmaleimide-sensitive fusion protein; AltName: Full=Vesicular-fusion protein NSF && PF17862:AAA+ lid domain|PF00004:ATPase family associated with various cellular activities (AAA)	AAA
TraesCS1A03G0839200	TraesCS1A03G0839200	Chr1A	531896313	531901312	-	3111	-	TraesCS1A01G340000 && Q15269.2 RecName: Full=Periodic tryptophan protein 2 homolog && PF04003:Dip2/Utp12 Family|PF00400:WD domain, G-beta repeat	WD40
TraesCS1A03G0839300	TraesCS1A03G0839300	Chr1A	531921013	531924476	-	3160	-	TraesCS1A01G340100 && Q6F2Y7.1 RecName: Full=Chaperone protein ClpB1; AltName: Full=ATP-dependent Clp protease ATP-binding subunit ClpB homolog 1; AltName: Full=Casein lytic proteinase B1; AltName: Full=Heat shock protein 101 && PF07724:AAA domain (Cdc48 subfamily)|PF10431:C-terminal, D2-small domain, of ClpB protein|PF00004:ATPase family associated with various cellular activities (AAA)|PF17871:…	AAA
TraesCS1A03G0839500	TraesCS1A03G0839500	Chr1A	532174089	532177672	+	1555	-	TraesCS1A01G340200 && O82314.2 RecName: Full=Probable transcriptional regulatory protein At2g25830 && PF01709:Transcriptional regulator	-
TraesCS1A03G0840000	TraesCS1A03G0840000	Chr1A	532255297	532262030	-	3134	-	TraesCS1A01G340400 && Q6F2Z1.1 RecName: Full=Dolichyl-diphosphooligosaccharide--protein glycosyltransferase subunit STT3A; Short=Oligosaccharyl transferase subunit STT3A; Short=STT3-A; AltName: Full=Protein STAUROSPORIN AND TEMPERATURE SENSITIVE 3-LIKE A && PF02516:Oligosaccharyl transferase STT3 subunit	-
TraesCS1A03G0840800	TraesCS1A03G0840800	Chr1A	532387605	532388338	+	611	-	TraesCS1A01G340500 && - && PF04081:DNA polymerase delta, subunit 4	-
TraesCS1A03G0840900	TraesCS1A03G0840900	Chr1A	532390129	532392276	-	1026	-	- && O04326.1 RecName: Full=Nuclear pore complex protein NUP35; AltName: Full=Nucleoporin 35 && PF05172:Nup53/35/40-type RNA recognition motif	-
TraesCS1A03G0841000	TraesCS1A03G0841000	Chr1A	532392939	532397303	-	1076	-	- && O97067.2 RecName: Full=Probable peptidyl-tRNA hydrolase 2; Short=PTH 2 && PF01981:Peptidyl-tRNA hydrolase PTH2	PTH2
TraesCS1A03G0841600	TraesCS1A03G0841600	Chr1A	532440797	532443110	+	1937	-	- && P69781.1 RecName: Full=GATA transcription factor 12 && PF00320:GATA zinc finger	GATA
TraesCS1A03G0843400	TraesCS1A03G0843400	Chr1A	532711346	532719062	-	3921	-	TraesCS1A01G341500 && B3H6Z8.1 RecName: Full=Kinesin-like protein KIN-14J; AltName: Full=Kinesin KinG && PF00225:Kinesin motor domain|PF00307:Calponin homology (CH) domain	Kinesin
TraesCS1A03G0844500	TraesCS1A03G0844500	Chr1A	533041362	533042810	+	1356	-	TraesCS1A01G342000 && Q9FEQ8.1 RecName: Full=Peroxidase 2; AltName: Full=Plasma membrane-bound peroxidase 2; Short=pmPOX2; Flags: Precursor && PF00141:Peroxidase	-
TraesCS1A03G0845300	TraesCS1A03G0845300	Chr1A	533278027	533286746	+	6153	-	TraesCS1A01G342500 && Q5W676.1 RecName: Full=Hexokinase-5; AltName: Full=Hexokinase I && PF03727:Hexokinase|PF00349:Hexokinase|PF07714:Protein tyrosine and serine/threonine kinase|PF08263:Leucine rich repeat N-terminal domain|PF13855:Leucine rich repeat	Pkinase_Tyr
TraesCS1A03G0846000	TraesCS1A03G0846000	Chr1A	533356726	533362794	-	3278	-	TraesCS1A01G342900 && Q84K47.1 RecName: Full=ABC transporter A family member 2; Short=ABC transporter ABCA.2; Short=AtABCA2; AltName: Full=ABC2 homolog 1 && PF12698:ABC-2 family transporter protein|PF00005:ABC transporter	ABC_tran
TraesCS1A03G0846100	TraesCS1A03G0846100	Chr1A	533391414	533396682	+	3071	-	TraesCS1A01G343000 && Q9STT5.2 RecName: Full=ABC transporter A family member 7; Short=ABC transporter ABCA.7; Short=AtABCA7; AltName: Full=Probable ABC2 homolog 6 && PF00005:ABC transporter|PF12698:ABC-2 family transporter protein	ABC_tran
TraesCS1A03G0846400	TraesCS1A03G0846400	Chr1A	533551418	533554024	-	1371	-	- && Q5W670.1 RecName: Full=Auxin-responsive protein IAA18; AltName: Full=Indoleacetic acid-induced protein 18 && PF02309:AUX/IAA family	-
TraesCS1A03G0847000	TraesCS1A03G0847000	Chr1A	533762709	533764207	+	1416	-	TraesCS1A01G343700 && - && -	-
TraesCS1A03G0847500	TraesCS1A03G0847500	Chr1A	533922430	533927614	+	2308	-	TraesCS1A01G344000 && Q94AA4.1 RecName: Full=ATP-dependent 6-phosphofructokinase 3; Short=ATP-PFK 3; Short=Phosphofructokinase 3; AltName: Full=Phosphohexokinase 3 && PF00365:Phosphofructokinase	PFK
TraesCS1A03G0848200	TraesCS1A03G0848200	Chr1A	534052380	534058690	+	3049	-	TraesCS1A01G344300 && C0LGD6.1 RecName: Full=Probable LRR receptor-like serine/threonine-protein kinase At1g05700; Flags: Precursor && PF13855:Leucine rich repeat|PF12819:Malectin-like domain|PF07714:Protein tyrosine and serine/threonine kinase	Pkinase_Tyr
TraesCS1A03G0850600	TraesCS1A03G0850600	Chr1A	534479119	534482138	-	789	-	TraesCS1A01G345900 && P58728.1 RecName: Full=Uncharacterized protein At4g14342 && -	-
TraesCS1A03G0851400	TraesCS1A03G0851400	Chr1A	534668983	534670216	-	1234	-	TraesCS1A01G346500 && Q65X92.1 RecName: Full=Zinc finger CCCH domain-containing protein 37; Short=OsC3H37 && -	-
TraesCS1A03G0851700	TraesCS1A03G0851700	Chr1A	534842990	534846495	+	1358	-	TraesCS1A01G346700 && Q9FLX3.1 RecName: Full=F-box protein At5g52880 && PF12937:F-box-like	-
TraesCS1A03G0851800	TraesCS1A03G0851800	Chr1A	534847661	534849881	-	1348	-	TraesCS1A01G346800 && Q9SUR3.1 RecName: Full=Reticulon-like protein B1; Short=AtRTNLB1; AltName: Full=VirB2-interacting protein 1 && PF02453:Reticulon	-
TraesCS1A03G0852200	TraesCS1A03G0852200	Chr1A	534952614	534956077	+	2222	-	TraesCS1A01G347100 && Q4R1I9.1 RecName: Full=Anthocyanidin 5,3-O-glucosyltransferase; AltName: Full=UDP-glucose: anthocyanidin 5,3-O-glucosyltransferase && PF00201:UDP-glucoronosyl and UDP-glucosyl transferase	UDPGT
TraesCS1A03G0852300	TraesCS1A03G0852300	Chr1A	534956784	534958221	-	1434	-	TraesCS1A01G347200 && Q4R1I9.1 RecName: Full=Anthocyanidin 5,3-O-glucosyltransferase; AltName: Full=UDP-glucose: anthocyanidin 5,3-O-glucosyltransferase && PF00201:UDP-glucoronosyl and UDP-glucosyl transferase	UDPGT
TraesCS1A03G0852900	TraesCS1A03G0852900	Chr1A	535022679	535024307	+	1629	-	TraesCS1A01G347400 && Q4R1I9.1 RecName: Full=Anthocyanidin 5,3-O-glucosyltransferase; AltName: Full=UDP-glucose: anthocyanidin 5,3-O-glucosyltransferase && PF00201:UDP-glucoronosyl and UDP-glucosyl transferase	UDPGT
TraesCS1A03G0853300	TraesCS1A03G0853300	Chr1A	535146118	535154974	-	3899	-	TraesCS1A01G347700 && O48538.1 RecName: Full=Respiratory burst oxidase homolog protein F; AltName: Full=Cytochrome b245 beta chain homolog RbohAp108; AltName: Full=NADPH oxidase RBOHF; Short=AtRBOHF && PF08414:Respiratory burst NADPH oxidase|PF08030:Ferric reductase NAD binding domain|PF01794:Ferric reductase like transmembrane component|PF08022:FAD-binding domain	FAD_binding_8
TraesCS1A03G0853400	TraesCS1A03G0853400	Chr1A	535160306	535161098	-	793	-	TraesCS1A01G347800 && - && PF06910:Male enhanced antigen 1 (MEA1)	-
TraesCS1A03G0853600	TraesCS1A03G0853600	Chr1A	535167030	535168033	-	883	-	TraesCS1A01G348000 && Q9SK27.2 RecName: Full=Early nodulin-like protein 1; AltName: Full=Phytocyanin-like protein; Flags: Precursor && PF02298:Plastocyanin-like domain	Cu_bind_like
TraesCS1A03G0854100	TraesCS1A03G0854100	Chr1A	535392440	535394895	-	942	-	TraesCS1A01G348300 && B6IPJ8.1 RecName: Full=50S ribosomal protein L20 && PF00453:Ribosomal protein L20	-
TraesCS1A03G0854400	TraesCS1A03G0854400	Chr1A	535430144	535432520	-	1623	-	TraesCS1A01G348500 && Q9SN86.1 RecName: Full=Malate dehydrogenase, chloroplastic; AltName: Full=pNAD-MDH; Flags: Precursor && PF02866:lactate/malate dehydrogenase, alpha/beta C-terminal domain|PF00056:lactate/malate dehydrogenase, NAD binding domain	-
TraesCS1A03G0854500	TraesCS1A03G0854500	Chr1A	535438470	535440723	-	1047	-	TraesCS1A01G348600 && Q9FFS3.1 RecName: Full=Probable WRKY transcription factor 24; AltName: Full=WRKY DNA-binding protein 24 && PF03106:WRKY DNA -binding domain	WRKY
TraesCS1A03G0855100	TraesCS1A03G0855100	Chr1A	535738891	535742582	-	1259	-	TraesCS1A01G348700 && F4IUE7.2 RecName: Full=Protein CONTINUOUS VASCULAR RING 1 && PF04367:Protein of unknown function (DUF502)	-
TraesCS1A03G0855200	TraesCS1A03G0855200	Chr1A	535745536	535748244	-	2338	-	TraesCS1A01G348800 && Q9LUC5.1 RecName: Full=Cytochrome P450 72A15 && PF00067:Cytochrome P450	p450
TraesCS1A03G0855800	TraesCS1A03G0855800	Chr1A	535984705	535989086	-	1158	-	TraesCS1A01G349200 && O23299.1 RecName: Full=Enoyl-CoA delta isomerase 2, peroxisomal; AltName: Full=Delta(3),Delta(2)-enoyl CoA isomerase 2; Short=AtECI2; AltName: Full=Indole-3-butyric acid response 10 && PF00378:Enoyl-CoA hydratase/isomerase	ECH
TraesCS1A03G0855900	TraesCS1A03G0855900	Chr1A	535991054	535994486	-	1229	-	TraesCS1A01G349100 && P35402.1 RecName: Full=ER lumen protein-retaining receptor A; AltName: Full=HDEL receptor && PF00810:ER lumen protein retaining receptor	ER_lumen_recept
TraesCS1A03G0856000	TraesCS1A03G0856000	Chr1A	535994748	535997875	+	868	-	- && - && PF16455:Ubiquitin-binding domain	-
TraesCS1A03G0856100	TraesCS1A03G0856100	Chr1A	536010455	536015686	+	3531	-	TraesCS1A01G348900 && F4JRP0.1 RecName: Full=Protein STICHEL-like 3 && PF13177:DNA polymerase III, delta subunit	-
TraesCS1A03G0858000	TraesCS1A03G0858000	Chr1A	536639785	536642617	-	1397	-	TraesCS1A01G349900 && P39101.1 RecName: Full=Protein CAJ1 && PF13370:4Fe-4S single cluster domain of Ferredoxin I|PF00226:DnaJ domain	DnaJ
TraesCS1A03G0858500	TraesCS1A03G0858500	Chr1A	536770467	536773131	+	1764	-	TraesCS1A01G350200 && Q9ZRB7.1 RecName: Full=Tubulin alpha chain && PF00091:Tubulin/FtsZ family, GTPase domain|PF03953:Tubulin C-terminal domain	Tubulin
TraesCS1A03G0859900	TraesCS1A03G0859900	Chr1A	537020648	537025210	-	1987	-	TraesCS1A01G350500 && Q852Q2.1 RecName: Full=Serine/threonine protein kinase OSK1; Short=OsK1; AltName: Full=SUCROSE NON-FERMENTING-1 related protein kinase 1A; Short=SNF1-related kinase 1A; Short=SnRK1A && PF02149:Kinase associated domain 1|PF00069:Protein kinase domain	Pkinase
TraesCS1A03G0860000	TraesCS1A03G0860000	Chr1A	537029662	537034183	-	1586	-	TraesCS1A01G350600 && O80775.2 RecName: Full=WD repeat-containing protein 55; AltName: Full=Protein WD repeat domain 55; AltName: Full=Protein WDR55 homolog && -	-
TraesCS1A03G0860400	TraesCS1A03G0860400	Chr1A	537135510	537137957	-	693	-	- && - && -	-
TraesCS1A03G0860700	TraesCS1A03G0860700	Chr1A	537150698	537151129	+	432	-	TraesCS1A01G350900 && - && PF04520:Senescence regulator	-
TraesCS1A03G0860800	TraesCS1A03G0860800	Chr1A	537151779	537152669	+	891	-	TraesCS1A01G351000 && - && PF04520:Senescence regulator	-
TraesCS1A03G0862200	TraesCS1A03G0862200	Chr1A	537559835	537560761	+	927	-	TraesCS1A01G351300 && Q945T0.1 RecName: Full=Rapid alkalinization factor; Short=NtRALF; Flags: Precursor && PF05498:Rapid ALkalinization Factor (RALF)	-
TraesCS1A03G0862600	TraesCS1A03G0862600	Chr1A	537767412	537769004	-	1593	-	TraesCS1A01G351600 && Q9FMV7.1 RecName: Full=Cytochrome P450 94B1 && PF00067:Cytochrome P450	p450
TraesCS1A03G0863600	TraesCS1A03G0863600	Chr1A	538051692	538054981	-	2514	-	TraesCS1A01G351900 && - && PF04577:Protein of unknown function (DUF563)	-
TraesCS1A03G0864200	TraesCS1A03G0864200	Chr1A	538309571	538311615	-	1105	-	TraesCS1A01G352200 && Q75KU4.1 RecName: Full=Calcineurin B-like protein 4 && PF13499:EF-hand domain pair	-
TraesCS1A03G0864800	TraesCS1A03G0864800	Chr1A	538355387	538356670	+	1284	-	TraesCS1A01G352600 && Q9M3A8.1 RecName: Full=Pentatricopeptide repeat-containing protein At3g49240; AltName: Full=Protein EMBRYO DEFECTIVE 1796 && PF12854:PPR repeat	-
TraesCS1A03G0864900	TraesCS1A03G0864900	Chr1A	538356942	538360642	-	1659	-	TraesCS1A01G352700 && Q9FK07.1 RecName: Full=CLP protease regulatory subunit CLPX1, mitochondrial; Flags: Precursor && PF07724:AAA domain (Cdc48 subfamily)|PF10431:C-terminal, D2-small domain, of ClpB protein	-
TraesCS1A03G0865000	TraesCS1A03G0865000	Chr1A	538360973	538363323	-	947	-	TraesCS1A01G352800 && - && PF04718:Mitochondrial ATP synthase g subunit	-
TraesCS1A03G0867000	TraesCS1A03G0867000	Chr1A	538755150	538762530	+	966	-	TraesCS1A01G353800 && Q0DGG8.2 RecName: Full=Probable serine acetyltransferase 5; AltName: Full=OsSERAT1;2 && PF00132:Bacterial transferase hexapeptide (six repeats)|PF06426:Serine acetyltransferase, N-terminal	Hexapep
TraesCS1A03G0868400	TraesCS1A03G0868400	Chr1A	539035957	539040280	-	1681	-	- && Q9SF40.1 RecName: Full=60S ribosomal protein L4-1; Short=L1 && PF14374:60S ribosomal protein L4 C-terminal domain|PF00573:Ribosomal protein L4/L1 family	-
TraesCS1A03G0868700	TraesCS1A03G0868700	Chr1A	539213641	539216336	+	1052	-	TraesCS1A01G354500 && - && -	-
TraesCS1A03G0868800	TraesCS1A03G0868800	Chr1A	539220767	539224954	-	2053	-	TraesCS1A01G354600 && - && PF10225:NEMP family	-
TraesCS1A03G0868900	TraesCS1A03G0868900	Chr1A	539225834	539229559	-	1654	-	TraesCS1A01G354700 && - && PF04774:Hyaluronan / mRNA binding family|PF09598:Stm1	-
TraesCS1A03G0869100	TraesCS1A03G0869100	Chr1A	539499954	539500220	+	267	-	TraesCS1A01G354800 && - && -	-
TraesCS1A03G0869500	TraesCS1A03G0869500	Chr1A	539509191	539513764	-	1149	-	TraesCS1A01G355100 && Q8GXS3.1 RecName: Full=Pre-mRNA cleavage factor Im 25 kDa subunit 2 && PF13869:Nucleotide hydrolase	-
TraesCS1A03G0869800	TraesCS1A03G0869800	Chr1A	539643299	539647626	+	1930	-	TraesCS1A01G355200 && Q2KNB9.1 RecName: Full=Hexokinase-2; AltName: Full=Hexokinase-3 && PF00349:Hexokinase|PF03727:Hexokinase	-
TraesCS1A03G0870100	TraesCS1A03G0870100	Chr1A	539655720	539660231	-	2489	-	TraesCS1A01G355500 && - && PF04765:Protein of unknown function (DUF616)	-
TraesCS1A03G0870800	TraesCS1A03G0870800	Chr1A	540545262	540546228	-	852	-	TraesCS1A01G355700 && - && PF01190:Pollen protein Ole e 1 like	-
TraesCS1A03G0870900	TraesCS1A03G0870900	Chr1A	540567242	540570704	+	2286	-	TraesCS1A01G355800 && - && -	-
TraesCS1A03G0871300	TraesCS1A03G0871300	Chr1A	541073519	541074494	-	893	-	TraesCS1A01G356000 && - && PF01190:Pollen protein Ole e 1 like	-
TraesCS1A03G0871600	TraesCS1A03G0871600	Chr1A	541183288	541186148	-	2861	-	TraesCS1A01G356300 && P17801.2 RecName: Full=Putative receptor protein kinase ZmPK1; Flags: Precursor && PF01453:D-mannose binding lectin|PF08276:PAN-like domain|PF00069:Protein kinase domain|PF00954:S-locus glycoprotein domain	Pkinase
TraesCS1A03G0872300	TraesCS1A03G0872300	Chr1A	541458528	541459478	-	951	-	TraesCS1A01G356500 && Q05212.2 RecName: Full=DNA-damage-repair/toleration protein DRT102 && PF02502:Ribose/Galactose Isomerase	LacAB_rpiB
TraesCS1A03G0873200	TraesCS1A03G0873200	Chr1A	541515711	541519653	+	1587	-	TraesCS1A01G356900 && Q8L518.1 RecName: Full=Probable choline kinase 2 && PF01633:Choline/ethanolamine kinase	Choline_kinase
TraesCS1A03G0873700	TraesCS1A03G0873700	Chr1A	541654457	541657130	-	2369	-	TraesCS1A01G357200 && Q2R480.1 RecName: Full=6-phosphogluconate dehydrogenase, decarboxylating 2, chloroplastic; Short=OsG6PGH2; Flags: Precursor && PF00393:6-phosphogluconate dehydrogenase, C-terminal domain|PF03446:NAD binding domain of 6-phosphogluconate dehydrogenase	NAD_binding_2
TraesCS1A03G0873800	TraesCS1A03G0873800	Chr1A	541719227	541724018	-	2198	-	- && Q84MA2.2 RecName: Full=Type I inositol polyphosphate 5-phosphatase 1; Short=At5PTase1 && PF03372:Endonuclease/Exonuclease/phosphatase family	Exo_endo_phos
TraesCS1A03G0874100	TraesCS1A03G0874100	Chr1A	541802045	541806808	+	2492	-	TraesCS1A01G357500 && Q8L4D8.1 RecName: Full=Protein IQ-DOMAIN 31 && PF13178:Protein of unknown function (DUF4005)	-
TraesCS1A03G0874600	TraesCS1A03G0874600	Chr1A	541897675	541904820	-	2314	-	- && Q40255.1 RecName: Full=Probable aldehyde dehydrogenase; AltName: Full=Flax-inducible sequence 1 && PF00171:Aldehyde dehydrogenase family	Aldedh
TraesCS1A03G0874700	TraesCS1A03G0874700	Chr1A	541906463	541908798	+	1170	-	- && Q43463.1 RecName: Full=Ras-related protein Rab7 && PF00071:Ras family	Ras
TraesCS1A03G0875300	TraesCS1A03G0875300	Chr1A	542041054	542042058	-	1005	-	TraesCS1A01G358400 && Q8VWQ5.1 RecName: Full=Probable WRKY transcription factor 50; AltName: Full=WRKY DNA-binding protein 50 && PF03106:WRKY DNA -binding domain	WRKY
TraesCS1A03G0875600	TraesCS1A03G0875600	Chr1A	542091400	542094035	-	1306	-	TraesCS1A01G358600 && Q6L5H6.1 RecName: Full=Probable protein phosphatase 2C 50; Short=OsPP2C50 && PF00481:Protein phosphatase 2C	PP2C
TraesCS1A03G0876000	TraesCS1A03G0876000	Chr1A	542155788	542163541	-	2641	-	TraesCS1A01G358800 && Q0DGD7.1 RecName: Full=Beta-galactosidase 8; Short=Lactase 8; Flags: Precursor && PF01301:Glycosyl hydrolases family 35	-
TraesCS1A03G0876100	TraesCS1A03G0876100	Chr1A	542167205	542168471	+	1267	-	TraesCS1A01G358900 && Q9C9D0.1 RecName: Full=Cytosolic sulfotransferase 16; Short=AtSOT16; AltName: Full=Desulfoglucosinolate sulfotransferase A; Short=AtST5a; AltName: Full=Protein CORONATINE INDUCED 7 && PF00685:Sulfotransferase domain	Sulfotransfer_1
TraesCS1A03G0876600	TraesCS1A03G0876600	Chr1A	542380075	542381529	+	1455	-	TraesCS1A01G359100 && Q2QSL4.1 RecName: Full=Putative cyclin-dependent kinase F-2; Short=CDKF;2 && PF00069:Protein kinase domain	Pkinase
TraesCS1A03G0876900	TraesCS1A03G0876900	Chr1A	542399318	542408485	+	1086	-	- && - && PF12146:Serine aminopeptidase, S33	-
TraesCS1A03G0877600	TraesCS1A03G0877600	Chr1A	542639199	542640237	-	930	-	TraesCS1A01G359400 && - && -	-
TraesCS1A03G0878800	TraesCS1A03G0878800	Chr1A	543067852	543068600	+	749	-	TraesCS1A01G359800 && P68427.2 RecName: Full=Histone H3.2 >P68428.2 RecName: Full=Histone H3.2 >P68429.2 RecName: Full=Histone H3.2; AltName: Full=Histone H3.1; AltName: Full=Major histone H3 >P68430.2 RecName: Full=Histone H3.2 && PF00125:Core histone H2A/H2B/H3/H4	Histone
TraesCS1A03G0878900	TraesCS1A03G0878900	Chr1A	543092120	543092808	+	689	-	TraesCS1A01G359900 && - && PF15511:Centromere kinetochore component CENP-T histone fold	-
TraesCS1A03G0879000	TraesCS1A03G0879000	Chr1A	543129531	543130274	+	744	-	TraesCS1A01G360000 && Q402E1.3 RecName: Full=Histone H3.2 && PF00125:Core histone H2A/H2B/H3/H4	Histone
TraesCS1A03G0879500	TraesCS1A03G0879500	Chr1A	543207782	543208415	-	634	-	TraesCS1A01G360100 && - && PF15511:Centromere kinetochore component CENP-T histone fold	-
TraesCS1A03G0879600	TraesCS1A03G0879600	Chr1A	543210281	543210977	-	697	-	TraesCS1A01G360200 && P68427.2 RecName: Full=Histone H3.2 >P68428.2 RecName: Full=Histone H3.2 >P68429.2 RecName: Full=Histone H3.2; AltName: Full=Histone H3.1; AltName: Full=Major histone H3 >P68430.2 RecName: Full=Histone H3.2 && PF00125:Core histone H2A/H2B/H3/H4	Histone
TraesCS1A03G0880000	TraesCS1A03G0880000	Chr1A	543379564	543382976	-	1727	-	TraesCS1A01G360500 && Q53WK4.1 RecName: Full=Nucleosome assembly protein 1;2; Short=OsNAP1;2; AltName: Full=Nucleosome assembly protein 1-like 2; Short=OsNAP1_L2; Flags: Precursor && PF00956:Nucleosome assembly protein (NAP)	-
TraesCS1A03G0880600	TraesCS1A03G0880600	Chr1A	543516168	543519224	+	2522	-	TraesCS1A01G360700 && Q8LQ92.1 RecName: Full=Endoglucanase 3; AltName: Full=Endo-1,4-beta glucanase 3; AltName: Full=OsGLU8; Flags: Precursor && PF00759:Glycosyl hydrolase family 9	-
TraesCS1A03G0881300	TraesCS1A03G0881300	Chr1A	543734825	543739173	+	3153	-	TraesCS1A01G361100 && Q84WB7.1 RecName: Full=Glycosyltransferase family protein 64 protein C5; Short=GT64 C5 && PF09258:Glycosyl transferase family 64 domain	-
TraesCS1A03G0881400	TraesCS1A03G0881400	Chr1A	543739498	543743790	-	1555	-	TraesCS1A01G361200 && B8AW67.1 RecName: Full=Flap endonuclease 1-A; Short=FEN-1-A; AltName: Full=Flap structure-specific endonuclease 1-A && PF00752:XPG N-terminal domain|PF00867:XPG I-region	XPG_I
TraesCS1A03G0881500	TraesCS1A03G0881500	Chr1A	543743854	543744808	+	600	-	TraesCS1A01G361300 && Q94K18.1 RecName: Full=Uncharacterized protein At4g29660; AltName: Full=Protein EMBRYO DEFECTIVE 2752 && -	-
TraesCS1A03G0881600	TraesCS1A03G0881600	Chr1A	543746165	543751318	-	2182	-	TraesCS1A01G361400 && Q93ZM7.2 RecName: Full=Chaperonin CPN60-like 2, mitochondrial; AltName: Full=HSP60-like 2; Flags: Precursor && PF00118:TCP-1/cpn60 chaperonin family	-
TraesCS1A03G0881700	TraesCS1A03G0881700	Chr1A	543882260	543889090	+	1855	-	TraesCS1A01G361500 && Q8VZL6.1 RecName: Full=SWR1-complex protein 4 && PF16282:SANT/Myb-like domain of DAMP1	-
TraesCS1A03G0881800	TraesCS1A03G0881800	Chr1A	543913915	543914376	+	462	-	TraesCS1A01G361600 && P05621.2 RecName: Full=Histone H2B.2 && PF00125:Core histone H2A/H2B/H3/H4	Histone
TraesCS1A03G0881900	TraesCS1A03G0881900	Chr1A	543916303	543916713	+	411	-	TraesCS1A01G361700 && P68427.2 RecName: Full=Histone H3.2 >P68428.2 RecName: Full=Histone H3.2 >P68429.2 RecName: Full=Histone H3.2; AltName: Full=Histone H3.1; AltName: Full=Major histone H3 >P68430.2 RecName: Full=Histone H3.2 && PF00125:Core histone H2A/H2B/H3/H4	Histone
TraesCS1A03G0882500	TraesCS1A03G0882500	Chr1A	544104074	544104804	+	731	-	TraesCS1A01G361900 && P68427.2 RecName: Full=Histone H3.2 >P68428.2 RecName: Full=Histone H3.2 >P68429.2 RecName: Full=Histone H3.2; AltName: Full=Histone H3.1; AltName: Full=Major histone H3 >P68430.2 RecName: Full=Histone H3.2 && PF00125:Core histone H2A/H2B/H3/H4	Histone
TraesCS1A03G0882700	TraesCS1A03G0882700	Chr1A	544181904	544188494	-	2789	-	TraesCS1A01G362000 && Q93YF5.1 RecName: Full=Histone-lysine N-methyltransferase, H3 lysine-9 specific SUVH1; AltName: Full=Histone H3-K9 methyltransferase 1; Short=H3-K9-HMTase 1; AltName: Full=NtSet1; AltName: Full=Suppressor of variegation 3-9 homolog protein 1; Short=Su(var)3-9 homolog protein 1 && PF02182:SAD/SRA domain|PF00856:SET domain|PF05033:Pre-SET motif	SET
TraesCS1A03G0883000	TraesCS1A03G0883000	Chr1A	544568407	544569594	-	1188	-	TraesCS1A01G362100 && - && PF05553:Cotton fibre expressed protein	-
TraesCS1A03G0884800	TraesCS1A03G0884800	Chr1A	545357596	545363849	+	1674	-	TraesCS1A01G362700 && Q0D576.2 RecName: Full=Probable homogentisate phytyltransferase 2, chloroplastic; AltName: Full=Vitamin E pathway gene 2-2 protein; Short=OsVTE2-2; Flags: Precursor && PF01040:UbiA prenyltransferase family	UbiA
TraesCS1A03G0885400	TraesCS1A03G0885400	Chr1A	545665859	545666387	+	529	-	TraesCS1A01G363000 && - && PF15511:Centromere kinetochore component CENP-T histone fold	-
TraesCS1A03G0885500	TraesCS1A03G0885500	Chr1A	545667186	545671420	-	1058	-	TraesCS1A01G363100 && Q9LVP9.1 RecName: Full=Vesicle transport v-SNARE 13; Short=AtVTI13; AltName: Full=Vesicle soluble NSF attachment protein receptor 13; AltName: Full=Vesicle transport v-SNARE protein VTI13 && PF05008:Vesicle transport v-SNARE protein N-terminus|PF12352:Snare region anchored in the vesicle membrane C-terminus	-
TraesCS1A03G0885600	TraesCS1A03G0885600	Chr1A	545686177	545689366	-	922	-	TraesCS1A01G363200 && Q9SEL6.2 RecName: Full=Vesicle transport v-SNARE 11; Short=AtVTI11; AltName: Full=Protein SHOOT GRAVITROPISM 4; AltName: Full=Vesicle soluble NSF attachment protein receptor VTI1a; Short=AtVTI1a; AltName: Full=Vesicle transport v-SNARE protein VTI1a && PF12352:Snare region anchored in the vesicle membrane C-terminus|PF05008:Vesicle transport v-SNARE protein N-terminus	-
TraesCS1A03G0885700	TraesCS1A03G0885700	Chr1A	545693725	545699389	+	1595	-	TraesCS1A01G363300 && - && PF07797:Protein of unknown function (DUF1639)	-
TraesCS1A03G0885900	TraesCS1A03G0885900	Chr1A	545703306	545703518	-	213	-	TraesCS1A01G363400 && - && -	-
TraesCS1A03G0886300	TraesCS1A03G0886300	Chr1A	545784053	545790318	-	594	-	- && O82204.1 RecName: Full=60S ribosomal protein L28-1 && PF01778:Ribosomal L28e protein family	-
TraesCS1A03G0886400	TraesCS1A03G0886400	Chr1A	545791743	545796346	-	2417	-	TraesCS1A01G363800 && B7KWT4.1 RecName: Full=Putative aminoacrylate hydrolase RutD; AltName: Full=Aminohydrolase && PF00561:alpha/beta hydrolase fold	Abhydrolase_1
TraesCS1A03G0887200	TraesCS1A03G0887200	Chr1A	545914083	545915232	+	1045	-	TraesCS1A01G364000 && P14928.1 RecName: Full=ABA-inducible protein PHV A1 && -	-
TraesCS1A03G0887400	TraesCS1A03G0887400	Chr1A	545937233	545941554	-	1524	-	TraesCS1A01G364200 && - && PF01852:START domain	START
TraesCS1A03G0887700	TraesCS1A03G0887700	Chr1A	546101381	546105806	-	1270	-	TraesCS1A01G364500 && - && PF05184:Saposin-like type B, region 1	-
TraesCS1A03G0887800	TraesCS1A03G0887800	Chr1A	546108002	546113099	+	1173	-	- && B2RYM5.1 RecName: Full=Lys-63-specific deubiquitinase BRCC36; AltName: Full=BRCA1-A complex subunit BRCC36; AltName: Full=BRCA1/BRCA2-containing complex subunit 3; AltName: Full=BRCA1/BRCA2-containing complex subunit 36; AltName: Full=BRISC complex s	Mov34
TraesCS1A03G0887900	TraesCS1A03G0887900	Chr1A	546114276	546115549	+	725	-	TraesCS1A01G364700 && Q9XI29.2 RecName: Full=Uncharacterized protein At1g15400 && PF15697:Domain of unknown function (DUF4666)	-
TraesCS1A03G0888000	TraesCS1A03G0888000	Chr1A	546125814	546128705	+	1728	-	TraesCS1A01G364800 && Q94AJ5.1 RecName: Full=Probable polygalacturonase At1g80170; Short=PG; AltName: Full=Pectinase At1g80170; Flags: Precursor && PF00295:Glycosyl hydrolases family 28	-
TraesCS1A03G0888700	TraesCS1A03G0888700	Chr1A	546228550	546230772	+	1704	-	TraesCS1A01G365300 && Q94AJ5.1 RecName: Full=Probable polygalacturonase At1g80170; Short=PG; AltName: Full=Pectinase At1g80170; Flags: Precursor && PF00295:Glycosyl hydrolases family 28	-
TraesCS1A03G0888800	TraesCS1A03G0888800	Chr1A	546231042	546232486	+	1445	-	TraesCS1A01G365400 && Q9LQ32.1 RecName: Full=Glucuronoxylan 4-O-methyltransferase 3 && PF04669:Polysaccharide biosynthesis	-
TraesCS1A03G0889100	TraesCS1A03G0889100	Chr1A	546318725	546319675	+	537	-	TraesCS1A01G365500 && - && PF04043:Plant invertase/pectin methylesterase inhibitor	-
TraesCS1A03G0889200	TraesCS1A03G0889200	Chr1A	546320704	546324219	-	2174	-	TraesCS1A01G365600 && O22715.1 RecName: Full=AP-1 complex subunit mu-2; AltName: Full=Adaptor protein complex AP-1 subunit mu-2; AltName: Full=Adaptor protein-1 mu-adaptin 2; AltName: Full=Adaptor-related protein complex 1 subunit mu-2; AltName: Full=At-muB2-Ad; AltName: Full=Clathrin assembly protein complex 1 mu-2 medium chain; AltName: Full=Mu1-adaptin 2; AltName: Full=Protein HAPLESS 13 && PF…	Adap_comp_sub
TraesCS1A03G0889400	TraesCS1A03G0889400	Chr1A	546329878	546337797	+	1375	-	TraesCS1A01G365700 && Q58E77.1 RecName: Full=WD repeat-containing protein 82-B && PF00400:WD domain, G-beta repeat	WD40
TraesCS1A03G0889500	TraesCS1A03G0889500	Chr1A	546338233	546342285	-	1931	-	TraesCS1A01G365800 && P49353.1 RecName: Full=Farnesyl pyrophosphate synthase; Short=FPP synthase; Short=FPS; AltName: Full=(2E,6E)-farnesyl diphosphate synthase; AltName: Full=Dimethylallyltranstransferase; AltName: Full=Farnesyl diphosphate synthase; AltName: Full=Geranyltranstransferase && PF00348:Polyprenyl synthetase	-
TraesCS1A03G0889900	TraesCS1A03G0889900	Chr1A	546482278	546483873	+	1469	-	TraesCS1A01G365900 && P20027.3 RecName: Full=Myb-related protein Hv33 && PF00249:Myb-like DNA-binding domain	Myb_DNA-binding
TraesCS1A03G0891000	TraesCS1A03G0891000	Chr1A	546726472	546728071	+	1450	-	TraesCS1A01G366100 && P20027.3 RecName: Full=Myb-related protein Hv33 && PF00249:Myb-like DNA-binding domain	Myb_DNA-binding
TraesCS1A03G0891100	TraesCS1A03G0891100	Chr1A	546734797	546736269	-	1355	-	TraesCS1A01G366200 && P20027.3 RecName: Full=Myb-related protein Hv33 && PF00249:Myb-like DNA-binding domain	Myb_DNA-binding
TraesCS1A03G0891500	TraesCS1A03G0891500	Chr1A	547053254	547056046	-	966	-	- && Q8GYX8.2 RecName: Full=Chaperone protein dnaJ 10; Short=AtDjC10; Short=AtJ10 && PF14308:X-domain of DnaJ-containing|PF00226:DnaJ domain	DnaJ
TraesCS1A03G0891600	TraesCS1A03G0891600	Chr1A	547138185	547139952	-	1768	-	TraesCS1A01G366500 && Q9SRQ1.1 RecName: Full=Cytochrome P450 89A9 && PF00067:Cytochrome P450	p450
TraesCS1A03G0891800	TraesCS1A03G0891800	Chr1A	547242544	547249088	+	2584	-	TraesCS1A01G366700 && F4IHJ0.1 RecName: Full=Phosphatidylinositol/phosphatidylcholine transfer protein SFH8; AltName: Full=Protein SEC FOURTEEN HOMOLOGS 8; Short=AtSFH8 && PF03765:CRAL/TRIO, N-terminal domain|PF00650:CRAL/TRIO domain	CRAL_TRIO_N
TraesCS1A03G0892900	TraesCS1A03G0892900	Chr1A	547605281	547608679	+	1237	-	TraesCS1A01G367300 && Q84XV2.1 RecName: Full=Transcription factor GTE1; AltName: Full=Bromodomain-containing protein GTE1; AltName: Full=Protein GLOBAL TRANSCRIPTION FACTOR GROUP E1; AltName: Full=Protein IMBIBITION-INDUCIBLE 1 && PF00439:Bromodomain|PF17035:Bromodomain extra-terminal - transcription regulation	Bromodomain
TraesCS1A03G0893900	TraesCS1A03G0893900	Chr1A	547926796	547927257	+	462	-	TraesCS1A01G367900 && P05621.2 RecName: Full=Histone H2B.2 && PF00125:Core histone H2A/H2B/H3/H4	Histone
TraesCS1A03G0894000	TraesCS1A03G0894000	Chr1A	547930855	547931316	+	462	-	TraesCS1A01G368000 && P05621.2 RecName: Full=Histone H2B.2 && PF00125:Core histone H2A/H2B/H3/H4	Histone
TraesCS1A03G0894100	TraesCS1A03G0894100	Chr1A	547932682	547933899	-	345	-	- && Q54YS0.2 RecName: Full=DNA-binding protein DDB_G0278111 && PF01984:Double-stranded DNA-binding domain	-
TraesCS1A03G0895300	TraesCS1A03G0895300	Chr1A	548224149	548226543	-	747	-	- && - && PF02681:Divergent PAP2 family	-
TraesCS1A03G0896600	TraesCS1A03G0896600	Chr1A	549015454	549020158	+	2700	-	TraesCS1A01G369400 && O82462.1 RecName: Full=Glutamate--tRNA ligase, cytoplasmic; AltName: Full=GluRSAt; AltName: Full=Glutamyl-tRNA synthetase; Short=GluRS && PF03950:tRNA synthetases class I (E and Q), anti-codon binding domain|PF00749:tRNA synthetases class I (E and Q), catalytic domain	-
TraesCS1A03G0896800	TraesCS1A03G0896800	Chr1A	549059559	549065244	-	2763	-	TraesCS1A01G369600 && Q944H0.2 RecName: Full=Phosphomethylethanolamine N-methyltransferase; Short=AtPMEAMT; AltName: Full=Phosphoethanolamine N-methyltransferase 2 && PF08241:Methyltransferase domain|PF13489:Methyltransferase domain	Methyltransf_11
TraesCS1A03G0896900	TraesCS1A03G0896900	Chr1A	549072519	549079796	-	2309	-	TraesCS1A01G369700 && Q8LBH2.2 RecName: Full=Putative clathrin assembly protein At2g01600 && PF07651:ANTH domain	-
TraesCS1A03G0897100	TraesCS1A03G0897100	Chr1A	549141481	549144412	+	945	-	TraesCS1A01G369900 && P58728.1 RecName: Full=Uncharacterized protein At4g14342 && -	-
TraesCS1A03G0900000	TraesCS1A03G0900000	Chr1A	549719686	549724045	+	2399	-	TraesCS1A01G370800 && Q93ZX7.1 RecName: Full=Probable galacturonosyltransferase 4; AltName: Full=Like glycosyl transferase 3 && PF01501:Glycosyl transferase family 8	Glyco_transf_8
TraesCS1A03G0901300	TraesCS1A03G0901300	Chr1A	550188361	550189908	+	1257	-	TraesCS1A01G371100 && Q9FLS0.1 RecName: Full=F-box protein At5g07610 && PF00646:F-box domain	F-box
TraesCS1A03G0902000	TraesCS1A03G0902000	Chr1A	550220815	550222665	-	929	-	TraesCS1A01G371400 && Q8S3N1.2 RecName: Full=E3 ubiquitin-protein ligase SINAT5; AltName: Full=Seven in absentia homolog 5 && PF03145:Seven in absentia protein family	-
TraesCS1A03G0902300	TraesCS1A03G0902300	Chr1A	550306450	550312717	+	1968	-	TraesCS1A01G371600 && Q339D2.1 RecName: Full=Probable protein phosphatase 2C 71; Short=OsPP2C71 && PF07228:Stage II sporulation protein E (SpoIIE)	SpoIIE
TraesCS1A03G0902700	TraesCS1A03G0902700	Chr1A	550417790	550421572	+	1091	-	TraesCS1A01G371800 && Q5N9Q7.1 RecName: Full=Peptidyl-tRNA hydrolase, mitochondrial; AltName: Full=M-PTH; Flags: Precursor && PF01195:Peptidyl-tRNA hydrolase	-
TraesCS1A03G0902800	TraesCS1A03G0902800	Chr1A	550422082	550424016	+	1935	-	TraesCS1A01G371900 && Q9MT28.1 RecName: Full=Threonine synthase, chloroplastic; Short=TS; Flags: Precursor && PF00291:Pyridoxal-phosphate dependent enzyme	PALP
TraesCS1A03G0903400	TraesCS1A03G0903400	Chr1A	550535396	550536898	+	1503	-	TraesCS1A01G372300 && Q8RZX9.1 RecName: Full=AP2/ERF and B3 domain-containing protein Os01g0693400 && PF02362:B3 DNA binding domain|PF00847:AP2 domain	B3
TraesCS1A03G0903700	TraesCS1A03G0903700	Chr1A	550811134	550816270	-	2327	-	TraesCS1A01G372400 && Q8WV93.2 RecName: Full=Lactation elevated protein 1; AltName: Full=Protein AFG1 homolog && PF03969:AFG1-like ATPase	AFG1_ATPase
TraesCS1A03G0905400	TraesCS1A03G0905400	Chr1A	551167901	551169548	+	1311	-	TraesCS1A01G372900 && A2X674.2 RecName: Full=Homeobox-leucine zipper protein HOX7; AltName: Full=HD-ZIP protein HOX7; AltName: Full=Homeodomain transcription factor HOX7; AltName: Full=OsHox7 && PF00046:Homeodomain|PF02183:Homeobox associated leucine zipper	Homeobox
TraesCS1A03G0905600	TraesCS1A03G0905600	Chr1A	551179153	551181127	-	1053	-	TraesCS1A01G373000 && Q9XI60.1 RecName: Full=Lipid phosphate phosphatase 2; Short=AtLPP2; AltName: Full=Phosphatidic acid phosphatase 2; Short=AtPAP2; AltName: Full=Prenyl diphosphate phosphatase && PF01569:PAP2 superfamily	-
TraesCS1A03G0905700	TraesCS1A03G0905700	Chr1A	551224307	551227294	-	2787	-	TraesCS1A01G373100 && Q41142.1 RecName: Full=Phospholipase D alpha 1; Short=PLD 1; AltName: Full=Choline phosphatase 1; AltName: Full=Phosphatidylcholine-hydrolyzing phospholipase D 1; Flags: Precursor && PF00614:Phospholipase D Active site motif|PF12357:Phospholipase D C terminal	-
TraesCS1A03G0906100	TraesCS1A03G0906100	Chr1A	551289066	551292683	-	1367	-	TraesCS1A01G373300 && Q8LSN3.1 RecName: Full=Phytochrome-associated serine/threonine-protein phosphatase; AltName: Full=PsFyPP && PF00149:Calcineurin-like phosphoesterase	Metallophos
TraesCS1A03G0906900	TraesCS1A03G0906900	Chr1A	551385664	551387116	-	1190	-	TraesCS1A01G373800 && Q9SS37.1 RecName: Full=Reticulon-like protein B8; Short=AtRTNLB8 && PF02453:Reticulon	-
TraesCS1A03G0907900	TraesCS1A03G0907900	Chr1A	551529754	551530398	+	645	-	TraesCS1A01G374200 && A2XBN5.2 RecName: Full=Non-specific lipid-transfer protein 2; Short=nsLTP2; AltName: Full=7 kDa lipid transfer protein; Flags: Precursor && -	-
TraesCS1A03G0908000	TraesCS1A03G0908000	Chr1A	551557829	551558119	+	291	-	TRIAE_CS42_1AL_TGACv1_003689_AA0051070%2Cnon-specific lipid transfer protein && A2XBN5.2 RecName: Full=Non-specific lipid-transfer protein 2; Short=nsLTP2; AltName: Full=7 kDa lipid transfer protein; Flags: Precursor && -	-
TraesCS1A03G0908100	TraesCS1A03G0908100	Chr1A	551561988	551562284	+	297	-	TRIAE_CS42_1AL_TGACv1_003689_AA0051080%2Cnon-specific lipid transfer protein && - && -	-
TraesCS1A03G0908200	TraesCS1A03G0908200	Chr1A	551586191	551586484	+	294	-	non-specific lipid transfer protein && - && -	-
TraesCS1A03G0909100	TraesCS1A03G0909100	Chr1A	551821295	551822589	-	1046	-	TraesCS1A01G375000 && - && PF07797:Protein of unknown function (DUF1639)	-
TraesCS1A03G0909400	TraesCS1A03G0909400	Chr1A	551998772	552001020	+	1919	-	TraesCS1A01G375200 && - && PF07690:Major Facilitator Superfamily	MFS_1
TraesCS1A03G0910600	TraesCS1A03G0910600	Chr1A	552234429	552234821	+	393	-	TraesCS1A01G375700 && - && PF11326:Protein of unknown function (DUF3128)	-
TraesCS1A03G0910800	TraesCS1A03G0910800	Chr1A	552238650	552241183	-	1102	-	TraesCS1A01G375800 && Q7XEJ5.1 RecName: Full=1,2-dihydroxy-3-keto-5-methylthiopentene dioxygenase 4; AltName: Full=Acireductone dioxygenase (Fe(2+)-requiring) 4; Short=ARD 4; Short=Fe-ARD 4 && PF03079:ARD/ARD' family	-
TraesCS1A03G0910900	TraesCS1A03G0910900	Chr1A	552314171	552317904	+	1672	-	TraesCS1A01G375900 && O81263.2 RecName: Full=Thymidine kinase && PF00265:Thymidine kinase	TK
TraesCS1A03G0911100	TraesCS1A03G0911100	Chr1A	552336540	552341584	-	2261	-	TraesCS1A01G376100 && Q8RXN6.1 RecName: Full=U4/U6 small nuclear ribonucleoprotein Prp31 homolog; AltName: Full=Pre-mRNA-processing factor 31 homolog; AltName: Full=Protein EMBRYO DEFECTIVE 1220 && PF09785:Prp31 C terminal domain|PF01798:snoRNA binding domain, fibrillarin	-
TraesCS1A03G0911900	TraesCS1A03G0911900	Chr1A	552503823	552508314	-	2771	-	- && A7XN92.1 RecName: Full=CRM-domain containing factor CFM3, chloroplastic/mitochondrial; AltName: Full=Protein CRM FAMILY MEMBER 3; Short=ZmCFM3; Flags: Precursor && PF01985:CRS1 / YhbY (CRM) domain	-
TraesCS1A03G0913500	TraesCS1A03G0913500	Chr1A	552765949	552776682	+	2262	-	TraesCS1A01G377700 && Q8R2T8.2 RecName: Full=General transcription factor 3C polypeptide 5; AltName: Full=TF3C-epsilon; AltName: Full=Transcription factor IIIC 63 kDa subunit; Short=TFIIIC 63 kDa subunit; Short=TFIIIC63; AltName: Full=Transcription factor IIIC subunit epsilon && PF17682:Tau95 Triple barrel domain|PF09734:RNA polymerase III transcription factor (TF)IIIC subunit HTH domain	-
TraesCS1A03G0913800	TraesCS1A03G0913800	Chr1A	552858161	552859573	-	1413	-	TraesCS1A01G377900 && Q9USX0.1 RecName: Full=Beta-1,3-galactosyltransferase pvg3; AltName: Full=Meiotically up-regulated gene 49 protein; AltName: Full=Pyruvylated Gal-beta-1,3-epitope synthesis protein 3; Short=PvGal synthesis protein 3 && -	-
TraesCS1A03G0913900	TraesCS1A03G0913900	Chr1A	552860170	552862416	-	1117	-	TraesCS1A01G378000 && P49027.1 RecName: Full=Guanine nucleotide-binding protein subunit beta-like protein A; Short=GPB-LR; AltName: Full=RWD; AltName: Full=Receptor for activated C kinase 1A && PF00400:WD domain, G-beta repeat	WD40
TraesCS1A03G0914100	TraesCS1A03G0914100	Chr1A	552938921	552943754	-	2193	-	TraesCS1A01G378200 && Q6AUC6.1 RecName: Full=Sulfhydryl oxidase 1; AltName: Full=Quiescin-sulfhydryl oxidase 1; Short=OsQSOX1; Flags: Precursor && PF00085:Thioredoxin|PF04777:Erv1 / Alr family	Evr1_Alr
TraesCS1A03G0915600	TraesCS1A03G0915600	Chr1A	553201300	553205322	-	2359	-	TraesCS1A01G378900 && Q9FHM4.1 RecName: Full=65-kDa microtubule-associated protein 3; Short=AtMAP65-3; AltName: Full=Protein PLEIADE && PF03999:Microtubule associated protein (MAP65/ASE1 family)	-
TraesCS1A03G0915700	TraesCS1A03G0915700	Chr1A	553207597	553211313	-	2125	-	TraesCS1A01G379000 && Q01859.2 RecName: Full=ATP synthase subunit beta, mitochondrial; Flags: Precursor && PF00006:ATP synthase alpha/beta family, nucleotide-binding domain|PF11421:ATP synthase F1 beta subunit|PF02874:ATP synthase alpha/beta family, beta-barrel domain	ATP-synt_ab
TraesCS1A03G0916800	TraesCS1A03G0916800	Chr1A	553370962	553374597	-	1949	-	TraesCS1A01G379300 && Q95K50.1 RecName: Full=Nucleolar protein 56; AltName: Full=Nucleolar protein 5A && PF08156:NOP5NT (NUC127) domain|PF01798:snoRNA binding domain, fibrillarin	-
TraesCS1A03G0916900	TraesCS1A03G0916900	Chr1A	553380092	553381075	-	984	-	TraesCS1A01G379400 && - && -	-
TraesCS1A03G0917300	TraesCS1A03G0917300	Chr1A	553417316	553420772	+	2081	-	TraesCS1A01G379500 && - && -	-
TraesCS1A03G0917700	TraesCS1A03G0917700	Chr1A	553507702	553509226	-	1436	-	TraesCS1A01G379700 && Q9SJL7.1 RecName: Full=Transcription factor RAX2; AltName: Full=Myb-related protein 38; Short=AtMYB38; AltName: Full=Protein REGULATOR OF AXILLARY MERISTEMS 2 && PF00249:Myb-like DNA-binding domain	Myb_DNA-binding
TraesCS1A03G0917900	TraesCS1A03G0917900	Chr1A	553517530	553521051	+	1272	-	TraesCS1A01G379800 && Q9SF29.1 RecName: Full=Syntaxin-71; Short=AtSYP71 && PF05739:SNARE domain	SNARE
TraesCS1A03G0918000	TraesCS1A03G0918000	Chr1A	553522353	553526935	-	1342	-	TraesCS1A01G379900 && - && -	-
TraesCS1A03G0919200	TraesCS1A03G0919200	Chr1A	553658338	553660705	+	817	-	TraesCS1A01G380700 && Q9LS09.1 RecName: Full=Histone chaperone ASF1B; AltName: Full=Anti-silencing function protein 1-like protein b; Short=Anti-silencing function 1b protein; AltName: Full=Silencing group A protein 1 && PF04729:ASF1 like histone chaperone	-
TraesCS1A03G0919900	TraesCS1A03G0919900	Chr1A	553788764	553793774	+	2076	-	TraesCS1A01G380900 && Q9C994.1 RecName: Full=Protein DETOXIFICATION 14; Short=AtDTX14; AltName: Full=Multidrug and toxic compound extrusion protein 14; Short=MATE protein 14 && PF01554:MatE	MatE
TraesCS1A03G0920400	TraesCS1A03G0920400	Chr1A	553893649	553894515	-	867	-	TraesCS1A01G381100 && Q9L5W4.1 RecName: Full=50S ribosomal protein L7/L12 && PF00542:Ribosomal protein L7/L12 C-terminal domain	-
TraesCS1A03G0920500	TraesCS1A03G0920500	Chr1A	553894813	553897097	-	807	-	TraesCS1A01G381200 && Q9BV81.1 RecName: Full=ER membrane protein complex subunit 6; AltName: Full=Transmembrane protein 93 >Q9CQW0.1 RecName: Full=ER membrane protein complex subunit 6; AltName: Full=Transmembrane protein 93 && PF07019:Rab5-interacting protein (Rab5ip)	Rab5ip
TraesCS1A03G0920700	TraesCS1A03G0920700	Chr1A	554031264	554031524	-	261	-	TraesCS1A01G381400 && - && -	-
TraesCS1A03G0920800	TraesCS1A03G0920800	Chr1A	554074386	554079642	+	2075	-	TraesCS1A01G381500 && Q6I628.2 RecName: Full=CDP-diacylglycerol--serine O-phosphatidyltransferase 2; AltName: Full=Phosphatidylserine synthase 2 && PF03034:Phosphatidyl serine synthase	PSS
TraesCS1A03G0921200	TraesCS1A03G0921200	Chr1A	554122494	554124991	+	1584	-	TraesCS1A01G381800 && - && PF13324:Grap2 and cyclin-D-interacting	-
TraesCS1A03G0923600	TraesCS1A03G0923600	Chr1A	554959086	554961290	-	1450	-	TraesCS1A01G382200 && Q9FJ45.1 RecName: Full=GDSL esterase/lipase At5g45910; AltName: Full=Extracellular lipase At5g45910; Flags: Precursor && PF00657:GDSL-like Lipase/Acylhydrolase	Lipase_GDSL
TraesCS1A03G0924600	TraesCS1A03G0924600	Chr1A	555542386	555548742	+	2248	-	TraesCS1A01G382800 && Q43011.3 RecName: Full=Asparagine synthetase [glutamine-hydrolyzing] 2; AltName: Full=Glutamine-dependent asparagine synthetase 2 && PF13537:Glutamine amidotransferase domain|PF00733:Asparagine synthase	-
TraesCS1A03G0924800	TraesCS1A03G0924800	Chr1A	555709762	555712811	+	2259	-	TraesCS1A01G382900 && Q93YV6.1 RecName: Full=Serine/threonine protein phosphatase 2A 57 kDa regulatory subunit B' iota isoform; Short=AtB' iota; Short=PP2A, B' subunit, iota isoform && PF01603:Protein phosphatase 2A regulatory B subunit (B56 family)	-
TraesCS1A03G0926100	TraesCS1A03G0926100	Chr1A	556050003	556050353	+	351	-	TraesCS1A01G383400 && - && -	-
TraesCS1A03G0926300	TraesCS1A03G0926300	Chr1A	556069382	556071419	+	614	-	TraesCS1A01G383500 && Q9LMK0.1 RecName: Full=60S ribosomal protein L35a-1 && PF01247:Ribosomal protein L35Ae	-
TraesCS1A03G0927400	TraesCS1A03G0927400	Chr1A	556210520	556215177	+	1420	-	TraesCS1A01G384000 && - && PF14226:non-haem dioxygenase in morphine synthesis N-terminal	-
TraesCS1A03G0928300	TraesCS1A03G0928300	Chr1A	556292731	556298133	+	1071	-	TraesCS1A01G384200 && Q9C7A8.2 RecName: Full=DNA replication complex GINS protein PSF2 && PF05916:GINS complex protein	-
TraesCS1A03G0936500	TraesCS1A03G0936500	Chr1A	556531307	556539163	-	2305	-	TraesCS1A01G385400 && Q39828.1 RecName: Full=Dynamin-related protein 5A; AltName: Full=Soybean dynamin-like protein 5A; Short=SDL5A && PF00350:Dynamin family|PF01031:Dynamin central region|PF02212:Dynamin GTPase effector domain	-
TraesCS1A03G0937600	TraesCS1A03G0937600	Chr1A	556831446	556836363	+	1413	-	TraesCS1A01G385500 && Q93ZR6.1 RecName: Full=O-acyltransferase WSD1; AltName: Full=Diacylglycerol O-acyltransferase; Short=DGAT; AltName: Full=Long-chain-alcohol O-fatty-acyltransferase; AltName: Full=Wax synthase; Short=WS && PF06974:WS/DGAT C-terminal domain|PF03007:Wax ester synthase-like Acyl-CoA acyltransferase domain	-
TraesCS1A03G0938000	TraesCS1A03G0938000	Chr1A	556888301	556890896	+	1823	-	TraesCS1A01G385600 && Q9M363.1 RecName: Full=Cytochrome b561 and DOMON domain-containing protein At3g61750; AltName: Full=Protein b561A.tha9; Flags: Precursor && -	-
TraesCS1A03G0940400	TraesCS1A03G0940400	Chr1A	557507475	557508233	+	759	-	TraesCS1A01G385900 && - && -	-
TraesCS1A03G0940900	TraesCS1A03G0940900	Chr1A	557628304	557630790	+	715	-	TraesCS1A01G386300 && P0DKK1.1 RecName: Full=60S ribosomal protein L37a-1 >P0DKK2.1 RecName: Full=60S ribosomal protein L37a-2 && PF01780:Ribosomal L37ae protein family	-
TraesCS1A03G0941000	TraesCS1A03G0941000	Chr1A	557631625	557635555	+	1427	-	TraesCS1A01G386400 && Q7XVB3.2 RecName: Full=Probable sodium/metabolite cotransporter BASS1, chloroplastic; AltName: Full=Bile acid-sodium symporter family protein 1; Flags: Precursor && PF01758:Sodium Bile acid symporter family	-
TraesCS1A03G0941800	TraesCS1A03G0941800	Chr1A	557727288	557728522	+	842	-	TraesCS1A01G386700 && - && -	-
TraesCS1A03G0944000	TraesCS1A03G0944000	Chr1A	558078426	558082349	+	1710	-	TraesCS1A01G387400 && Q9LNJ3.1 RecName: Full=Aspartyl protease family protein 2; Flags: Precursor && PF14541:Xylanase inhibitor C-terminal|PF14543:Xylanase inhibitor N-terminal	-
TraesCS1A03G0945100	TraesCS1A03G0945100	Chr1A	558286292	558294984	-	4199	-	TraesCS1A01G387700 && Q9SGN6.1 RecName: Full=MACPF domain-containing protein NSL1; AltName: Full=Protein NECROTIC SPOTTED LESIONS 1; Short=Protein NSL1 && PF01823:MAC/Perforin domain|PF10508:Proteasome non-ATPase 26S subunit	-
TraesCS1A03G0946200	TraesCS1A03G0946200	Chr1A	558778766	558782251	-	3486	-	TraesCS1A01G387900 && - && PF11145:Protein of unknown function (DUF2921)	-
TraesCS1A03G0946300	TraesCS1A03G0946300	Chr1A	558782626	558787204	-	2052	-	- && Q9LUQ5.1 RecName: Full=Probable ubiquitin-conjugating enzyme E2 25; AltName: Full=E2 ubiquitin-conjugating enzyme 25; AltName: Full=Ubiquitin carrier protein 25 && PF00179:Ubiquitin-conjugating enzyme	UQ_con
TraesCS1A03G0947000	TraesCS1A03G0947000	Chr1A	558922773	558930089	-	3900	-	TraesCS1A01G388400 && Q8VY10.1 RecName: Full=Probable ubiquitin-conjugating enzyme E2 24; AltName: Full=AtPHO2; AltName: Full=E2 ubiquitin-conjugating enzyme 24; AltName: Full=Ubiquitin carrier protein 24; AltName: Full=Ubiquitin-protein ligase 24 && PF00179:Ubiquitin-conjugating enzyme	UQ_con
TraesCS1A03G0947100	TraesCS1A03G0947100	Chr1A	558941896	558947389	-	1272	-	TraesCS1A01G388500 && Q8L9A0.1 RecName: Full=50S ribosomal protein L21, mitochondrial; AltName: Full=Protein NUCLEAR FUSION DEFECTIVE 1; Flags: Precursor && PF00829:Ribosomal prokaryotic L21 protein	-
TraesCS1A03G0948000	TraesCS1A03G0948000	Chr1A	559083373	559084247	-	875	-	TraesCS1A01G388600 && P05621.2 RecName: Full=Histone H2B.2 && PF00125:Core histone H2A/H2B/H3/H4	Histone
TraesCS1A03G0948100	TraesCS1A03G0948100	Chr1A	559086481	559090118	-	1644	-	TraesCS1A01G388700 && - && -	-
TraesCS1A03G0948200	TraesCS1A03G0948200	Chr1A	559101512	559104617	+	1379	-	TraesCS1A01G388800 && Q9SZ83.1 RecName: Full=Uncharacterized oxidoreductase At4g09670 && PF01408:Oxidoreductase family, NAD-binding Rossmann fold	GFO_IDH_MocA
TraesCS1A03G0948700	TraesCS1A03G0948700	Chr1A	559138870	559140712	+	1652	-	TraesCS1A01G389100 && Q9UT32.1 RecName: Full=Putative ribosome biogenesis protein C8F11.04; AltName: Full=U3 snoRNP-associated protein C8F11.04 && PF00687:Ribosomal protein L1p/L10e family	-
TraesCS1A03G0948900	TraesCS1A03G0948900	Chr1A	559174683	559177666	-	1413	-	TraesCS1A01G389200 && Q9SZ83.1 RecName: Full=Uncharacterized oxidoreductase At4g09670 && PF01408:Oxidoreductase family, NAD-binding Rossmann fold	GFO_IDH_MocA
TraesCS1A03G0949400	TraesCS1A03G0949400	Chr1A	559405883	559408784	+	2047	-	TraesCS1A01G389300 && Q6L4I2.1 RecName: Full=Endoglucanase 15; AltName: Full=Endo-1,4-beta glucanase 15; AltName: Full=OsCel9C; Flags: Precursor && PF09478:Carbohydrate binding domain CBM49|PF00759:Glycosyl hydrolase family 9	-
TraesCS1A03G0949800	TraesCS1A03G0949800	Chr1A	559469221	559473404	+	1905	-	TraesCS1A01G389500 && Q6AT41.1 RecName: Full=Ninja-family protein Os05g0558800 && PF07897:Ethylene-responsive binding factor-associated repression	-
TraesCS1A03G0950000	TraesCS1A03G0950000	Chr1A	559473501	559477313	-	1146	-	TraesCS1A01G389600 && Q9SP08.1 RecName: Full=Exosome complex component RRP41 homolog; AltName: Full=Ribosomal RNA-processing protein 41; Short=AtRRP41; Short=AtRrp41p && PF03725:3' exoribonuclease family, domain 2|PF01138:3' exoribonuclease family, domain 1	RNase_PH
TraesCS1A03G0950200	TraesCS1A03G0950200	Chr1A	559537216	559540471	-	937	-	- && Q6IDB0.1 RecName: Full=Protein SPEAR3; AltName: Full=SPL-like, EAR-containing protein 3; AltName: Full=TCP interactor containing EAR motif protein 1 && -	-
TraesCS1A03G0950900	TraesCS1A03G0950900	Chr1A	559892096	559894564	-	624	-	TraesCS1A01G390100 && - && PF18052:Rx N-terminal domain	-
TraesCS1A03G0951000	TraesCS1A03G0951000	Chr1A	559911555	559916073	-	1381	-	TraesCS1A01G390200 && Q6AT33.1 RecName: Full=Auxin-responsive protein IAA19; AltName: Full=Indoleacetic acid-induced protein 19 && PF02309:AUX/IAA family	-
[truncated: 47,524 more rows]
