# Supplementary material for: Transcriptome Analysis of Roots from Wheat (Triticum aestivum L.) Varieties in Response to Drought Stress
Source: Int J Mol Sci. 2023 Apr 14;24(8):7245. doi: 10.3390/ijms24087245 (PMC10139362; doi:10.3390/ijms24087245)
Supplement: Supplementary file 1 [file ijms-24-07245-s001.zip › Table S11 Genes significantly downregulated in ZM366 compared with CM42.xlsx]

## Sheet: Table S11 Genes significantly d
gene_id	ZM366_15PEG_R_1	ZM366_15PEG_R_2	ZM366_15PEG_R_3	CM42_15PEG_R_1	CM42_15PEG_R_2	CM42_15PEG_R_3	ZM366_15PEG_R	CM42_15PEG_R	log2FoldChange	pvalue	padj	gene_name	gene_chr	gene_start	gene_end	gene_strand	gene_length	gene_biotype	gene_description	tf_family	ZM366_15PEG_R_1_count	ZM366_15PEG_R_2_count	ZM366_15PEG_R_3_count	CM42_15PEG_R_1_count	CM42_15PEG_R_2_count	CM42_15PEG_R_3_count	ZM366_15PEG_R_1_fpkm	ZM366_15PEG_R_2_fpkm	ZM366_15PEG_R_3_fpkm	CM42_15PEG_R_1_fpkm	CM42_15PEG_R_2_fpkm	CM42_15PEG_R_3_fpkm
TraesCS5A03G0649600	38.2588	33.8954	40.4782	1527.98	1595.23	1753.82	37.5441	1625.68	-5.43653	4.06e-165	5.28e-161	TraesCS5A03G0649600	Chr5A	475803359	475811668	+	963	-	- && - && PF07889:Protein of unknown function (DUF1664)	-	39	33	39	1449	1616	1991	1.22287	1.08024	1.2627	48.3199	50.3824	54.8741
TraesCS7B03G1276300	4.90497	13.3527	25.9476	2987.43	2765.99	2792.37	14.7351	2848.6	-7.60825	4.59e-148	4.18e-144	TraesCS7B03G1276300	Chr7B	742581428	742588544	+	2494	-	TraesCS7B01G475400 && Q9XI23.1 RecName: Full=Boron transporter 4 && PF00955:HCO3- transporter family	-	5	13	25	2833	2802	3170	0.0605363	0.164316	0.312541	36.4782	33.7315	33.7354
TraesCS7A03G0093800	4.90497	7.18993	11.4169	2315.7	2578.43	2691.07	7.83728	2528.4	-8.34326	6.87e-136	3.91e-132	TraesCS7A03G0093800	Chr7A	20269355	20270678	-	475	-	TraesCS7A01G041600 && - && -	-	5	7	11	2196	2612	3055	0.317847	0.464554	0.722041	148.464	165.099	170.703
TraesCS3D03G0146400	37.2778	45.1938	61.2363	2764.92	4141.09	2761.54	47.9026	3222.52	-6.07435	4.36e-132	1.82e-128	TraesCS3D03G0146400	Chr3D	35778724	35779747	-	752	-	TraesCS3D01G074400 && Q39459.2 RecName: Full=Metallothionein-like protein 2; Short=MT-2 && PF01439:Metallothionein	-	38	44	59	2622	4195	3135	1.52584	1.84445	2.44623	111.969	167.486	110.648
TraesCS3A03G0608700	25.5058	27.7326	28.0234	1010.22	1111.53	1136.33	27.0873	1086.03	-5.32659	8.1e-130	2.84e-126	TraesCS3A03G0608700	Chr3A	453366892	453382913	-	4644	-	TraesCS3A01G236500 && - && -	-	26	27	27	958	1126	1290	0.169053	0.183275	0.181274	6.62456	7.27965	7.37259
novel.12860	278.602	188.992	210.694	3789.91	4496.46	4243.17	226.096	4176.51	-4.20635	6.45e-125	1.96e-121	-	ChrUnknown	247541792	247544567	+	2333	-	- && Q38834.2 RecName: Full=Disease resistance RPP13-like protein 4; AltName: Full=Disease resistance protein ZAR1; AltName: Full=Protein HOPZ-ACTIVATED RESISTANCE 1 && -	-	284	184	203	3594	4555	4817	3.67575	2.48619	2.71297	49.4706	58.6189	54.8005
TraesCS6B03G1091800	244.267	247.539	187.861	3121.35	2864.71	3376.39	226.556	3120.81	-3.78351	9.89e-122	2.73e-118	TraesCS6B03G1091800	Chr6B	669678527	669681890	-	1794	-	TraesCS6B01G386500 && A7S4N4.1 RecName: Full=Probable serine incorporator && PF03348:Serine incorporator (Serinc)	TMS_TDE	249	241	181	2960	2902	3833	4.19101	4.23474	3.14571	52.985	48.5668	56.7073
novel.9861	26.4868	22.5969	30.0992	858.371	988.136	888.802	26.3943	911.769	-5.11083	4.5e-111	1.03e-107	-	Chr6B	638739024	638808503	+	5717	-	- && Q54JE4.1 RecName: Full=2-oxoglutarate dehydrogenase, mitochondrial; AltName: Full=2-oxoglutarate dehydrogenase complex component E1; Short=OGDC-E1; AltName: Full=Alpha-ketoglutarate dehydrogenase; Flags: Precursor && -	-	27	22	29	814	1001	1009	0.142606	0.121307	0.158159	4.57235	5.2569	4.68431
TraesCS4B03G0814000	51.9927	77.035	64.35	1187.38	1310.93	1397.95	64.4592	1298.75	-4.3348	8.93e-111	1.98e-107	TraesCS4B03G0814000	Chr4B	601822989	601823465	-	477	-	TRIAE_CS42_4BL_TGACv1_320856_AA1050390%2Ccortical cell delineating protein%2Cwheat root protein && Q01595.1 RecName: Full=Cortical cell-delineating protein; AltName: Full=Root-specific protein ZRP3; Flags: Precursor && PF14547:Hydrophobic seed protein	-	53	75	62	1126	1328	1587	3.35505	4.95649	4.05262	75.806	83.588	88.3042
TraesCS3B03G0741000	595.463	710.776	690.206	5462.36	4832.09	4954.03	665.482	5082.83	-2.93338	3.79e-107	7.67e-104	TraesCS3B03G0741000	Chr3B	475221618	475226107	-	1811	-	TraesCS3B01G287800 && - && PF07762:Protein of unknown function (DUF1618)	-	607	692	665	5180	4895	5624	10.1207	12.0453	11.449	91.8533	81.1518	82.4232
novel.10543	69.6506	59.5737	47.7436	951.167	1101.66	980.412	58.9893	1011.08	-4.09697	1.17e-95	1.97e-92	-	Chr6D	459765283	459772287	+	3041	-	- && - && -	-	71	58	46	902	1116	1113	0.704992	0.601234	0.471633	9.52519	11.0182	9.71407
TraesCS7A03G0096500	13.7339	16.4341	10.379	634.815	727.529	656.251	13.5157	672.865	-5.63646	1.83e-86	2.46e-83	TraesCS7A03G0096500	Chr7A	20845078	20852051	-	1838	-	- && O48958.1 RecName: Full=4-hydroxyphenylacetaldehyde oxime monooxygenase; AltName: Full=Cytochrome P450 71E1 && PF00067:Cytochrome P450	p450	14	16	10	602	737	745	0.229998	0.274414	0.169636	10.518	12.0389	10.758
TraesCS2B03G1423700	86.3274	104.768	85.1081	962.767	1025.65	918.751	92.0677	969.055	-3.39607	5.23e-86	6.62e-83	TraesCS2B03G1423700	Chr2B	767901199	767902383	+	1185	-	TraesCS2B01G568200 && Q8L5A7.1 RecName: Full=Cytosolic sulfotransferase 15; Short=AtSOT15; AltName: Full=Sulfotransferase 2a; Short=AtST2a && PF00685:Sulfotransferase domain	Sulfotransfer_1	88	102	82	913	1039	1043	2.24237	2.7134	2.15754	24.7421	26.3246	23.3608
TraesCS6A03G0076200	40.2207	35.9496	20.7581	925.859	795.642	796.31	32.3095	839.27	-4.69487	7.32e-85	8.9e-82	TraesCS6A03G0076200	Chr6A	18660688	18661448	-	761	-	TraesCS6A01G034500 && P05621.2 RecName: Full=Histone H2B.2 && PF00125:Core histone H2A/H2B/H3/H4	Histone	41	35	20	878	806	904	1.62683	1.44982	0.819423	37.0505	31.7991	31.5287
TraesCS6B03G0899700	44.1447	38.0039	36.3266	720.23	706.799	624.539	39.4918	683.856	-4.11188	2.21e-84	2.62e-81	TraesCS6B03G0899700	Chr6B	569407961	569410183	-	1063	-	TraesCS6B01G313400 && Q9FKT1.1 RecName: Full=GPI-anchored protein LLG1; AltName: Full=LORELEI-like-GPI-anchored protein 1; Flags: Precursor && -	-	45	37	35	683	716	709	1.27827	1.09724	1.02659	20.6334	20.2229	17.7025
TraesCS3B03G0045000	47.0877	56.4923	65.3879	864.698	888.434	1145.14	56.3226	966.089	-4.10276	3.69e-79	3.58e-76	TraesCS3B03G0045000	Chr3B	13638687	13641490	+	1294	-	TraesCS3B01G019900 && - && -	-	48	55	63	820	900	1300	1.12008	1.33986	1.51799	20.3499	20.882	26.6644
TraesCS1A03G0224100	240.343	257.81	279.196	1636.6	1922.97	1949.37	259.117	1836.31	-2.82582	1.46e-78	1.39e-75	TraesCS1A03G0224100	Chr1A	87324254	87327161	+	1573	-	TraesCS1A01G092700 && Q9LHH7.1 RecName: Full=Bifunctional protein FolD 2; AltName: Full=Tetrahydrofolate dehydrogenase/cyclohydrolase 2; Includes: RecName: Full=Methylenetetrahydrofolate dehydrogenase; Includes: RecName: Full=Methenyltetrahydrofolate cyclohydrolase && PF02882:Tetrahydrofolate dehydrogenase/cyclohydrolase, NAD(P)-binding domain|PF00763:Tetrahydrofolate dehydrogenase/cyclohydrolase…	-	245	251	269	1552	1948	2213	4.70305	5.0301	5.33195	31.6845	37.1813	37.3401
TraesCS3B03G0362500	23.5438	19.5155	26.9855	688.595	630.788	891.444	23.3483	736.942	-4.9811	7.86e-78	7.31e-75	TraesCS3B03G0362500	Chr3B	155836120	155837537	+	1296	-	TraesCS3B01G152300 && P30110.1 RecName: Full=Glutathione S-transferase 1; AltName: Full=GST class-phi && PF02798:Glutathione S-transferase, N-terminal domain|PF00043:Glutathione S-transferase, C-terminal domain	GST_N	24	19	26	653	639	1012	0.559176	0.462147	0.625506	16.1805	14.8033	20.7252
TraesCS3A03G1214200	188.351	184.884	294.765	2681.62	2834.1	2865.48	222.666	2793.73	-3.65003	3.99e-76	3.67e-73	TraesCS3A03G1214200	Chr3A	734831960	734835395	+	2231	-	TraesCS3A01G515300 && Q07346.1 RecName: Full=Glutamate decarboxylase; Short=GAD && PF00282:Pyridoxal-dependent decarboxylase conserved domain	-	192	180	284	2543	2871	3253	2.59863	2.54334	3.96901	36.6042	38.6365	38.6997
TraesCS4B03G0647900	529.737	538.218	847.967	8035.36	7244.69	8147.2	638.641	7809.08	-3.61237	6.24e-73	5.36e-70	TraesCS4B03G0647900	Chr4B	494497128	494498576	-	1449	-	TraesCS4B01G237600 && Q7XYS3.2 RecName: Full=Allene oxide synthase 2; AltName: Full=Cytochrome P450 74A2; AltName: Full=Hydroperoxide dehydrase 2 && PF00067:Cytochrome P450	p450	540	524	817	7620	7339	9249	11.253	11.3997	17.5799	168.877	152.066	169.414
TraesCS2B03G1422400	357.082	323.547	287.499	2054.18	2216.15	2521.06	322.709	2263.8	-2.8102	1.21e-72	1.01e-69	TraesCS2B03G1422400	Chr2B	767298166	767302982	-	1043	-	TraesCS2B01G567600 && P09233.1 RecName: Full=Superoxide dismutase [Mn] 3.1, mitochondrial; Flags: Precursor && PF00081:Iron/manganese superoxide dismutases, alpha-hairpin domain|PF02777:Iron/manganese superoxide dismutases, C-terminal domain	-	364	315	277	1948	2245	2862	10.538	9.52046	8.28053	59.9775	64.6243	72.8296
TraesCS7A03G0008400	149.111	82.1706	50.8573	3354.39	3520.17	3174.67	94.0463	3349.75	-5.15213	5.12e-68	3.95e-65	TraesCS7A03G0008400	Chr7A	2059191	2064602	+	2707	-	TraesCS7A01G003900 && O65202.1 RecName: Full=Peroxisomal acyl-coenzyme A oxidase 1; Short=AOX 1; AltName: Full=Long-chain acyl-CoA oxidase; Short=AtCX1 && PF01756:Acyl-CoA oxidase|PF14749:Acyl-coenzyme A oxidase N-terminal|PF02770:Acyl-CoA dehydrogenase, middle domain	-	152	80	49	3181	3566	3604	1.6955	0.931608	0.564379	37.7363	39.551	35.3361
novel.3691	340.405	440.64	320.712	2724.85	2510.32	2487.59	367.252	2574.25	-2.80936	1.23e-67	9.26e-65	-	Chr2D	605450876	605453843	-	2168	-	- && O49485.1 RecName: Full=D-3-phosphoglycerate dehydrogenase 1, chloroplastic; AltName: Full=Protein EMBRYO SAC DEVELOPMENT ARREST 9; Flags: Precursor && PF00389:D-isomer specific 2-hydroxyacid dehydrogenase, catalytic domain|PF02826:D-isomer specific 2	2-Hacid_dh_C	347	429	309	2584	2543	2824	4.83295	6.23777	4.44388	38.2751	35.2169	34.5723
TraesCS5B03G0101500	2.94298	5.13566	3.11371	848.88	748.259	843.877	3.73079	813.672	-7.77249	2.62e-62	1.8e-59	TraesCS5B03G0101500	Chr5B	44961694	44963401	+	1708	-	TraesCS5B01G038600 && Q5SMM6.1 RecName: Full=Hydroxycinnamoyltransferase 4; Short=OsHCT4; AltName: Full=BAHD-like hydroxycinnamoyl transferase HCT4; AltName: Full=Glycerol hydroxycinnamoyl transferase && PF02458:Transferase family	-	3	5	3	805	758	958	0.0530366	0.0922813	0.0547641	15.1353	13.3243	14.8868
novel.9747	159.902	118.12	170.216	1155.74	1306.99	1156.59	149.413	1206.44	-3.01313	5.99e-62	3.98e-59	-	Chr6B	400214265	400223864	+	3263	-	- && - && -	-	163	115	164	1096	1324	1313	1.50839	1.111	1.56707	10.7864	12.1825	10.68
TraesCS1A03G0016400	22.5629	21.5698	35.2887	506.165	446.191	475.672	26.4738	476.009	-4.17115	3.29e-61	2.13e-58	TraesCS1A03G0016400	Chr1A	4439929	4443198	+	1331	-	TraesCS1A01G005900 && Q54JK4.1 RecName: Full=Charged multivesicular body protein 5; AltName: Full=Vacuolar protein-sorting-associated protein 60 && PF03357:Snf7	ESCRT-III	23	21	34	480	452	540	0.521785	0.497362	0.79646	11.581	10.1959	10.7681
TraesCS3B03G0732500	38.2588	31.8411	17.6444	610.561	546.881	537.333	29.2481	564.925	-4.26666	4.6e-61	2.93e-58	TraesCS3B03G0732500	Chr3B	468717377	468722758	-	3365	-	- && Q54I39.1 RecName: Full=IST1-like protein && PF03398:Regulator of Vps4 activity in the MVB pathway	-	39	31	17	579	554	610	0.349963	0.290408	0.157517	5.52557	4.94298	4.81136
novel.1919	10.7909	17.4613	4.15162	473.475	648.557	577.853	10.8013	566.628	-5.71126	1.53e-60	9.35e-58	-	Chr2A	639327602	639351121	+	3483	-	- && Q2QS13.1 RecName: Full=UDP-glucose 6-dehydrogenase 5; Short=UDP-Glc dehydrogenase 5; Short=UDP-GlcDH 5; Short=UDPGDH 5; AltName: Full=Os-UGD5 && PF03721:UDP-glucose/GDP-mannose dehydrogenase family, NAD binding domain	-	11	17	4	449	657	656	0.0953633	0.15386	0.0358071	4.13977	5.66338	4.99888
TraesCS1B03G1251400	228.572	244.458	223.149	1193.7	1201.36	1094.93	232.059	1163.33	-2.32547	1.55e-60	9.42e-58	TraesCS1B03G1251400	Chr1B	686820046	686823472	+	1643	-	TraesCS1B01G468700 && - && PF04774:Hyaluronan / mRNA binding family|PF09598:Stm1	-	233	238	215	1132	1217	1243	4.28214	4.56637	4.08003	22.1255	22.2391	20.0797
TraesCS2A03G1324400	23.5438	23.6241	25.9476	388.059	427.435	386.704	24.3718	400.733	-4.03998	8.87e-60	5.25e-57	TraesCS2A03G1324400	Chr2A	775580331	775584030	+	1570	-	- && P93832.1 RecName: Full=3-isopropylmalate dehydrogenase 2, chloroplastic; Short=3-IPM-DH 2; Short=IMDH 2; AltName: Full=Beta-IPM dehydrogenase 2; Flags: Precursor && PF00180:Isocitrate/isopropylmalate dehydrogenase	-	24	23	25	368	433	439	0.461587	0.461806	0.496482	7.52717	8.28042	7.42143
TraesCS3B03G1181800	31.3918	42.1124	17.6444	559.944	680.146	639.514	30.3829	626.535	-4.36487	3.36e-59	1.96e-56	TraesCS3B03G1181800	Chr3B	741183952	741191964	-	2675	-	TraesCS3B01G478000 && Q9LPZ3.3 RecName: Full=G-type lectin S-receptor-like serine/threonine-protein kinase At1g11410; Flags: Precursor && PF00069:Protein kinase domain	Pkinase	32	41	17	531	689	726	0.361217	0.483161	0.198147	6.37462	7.73321	7.20337
TraesCS2B03G1428500	138.32	169.477	144.269	1014.44	966.419	1197.99	150.689	1059.61	-2.81473	2.22e-58	1.25e-55	TraesCS2B03G1428500	Chr2B	769943493	769945400	-	1857	-	TraesCS2B01G570500 && Q9SI52.2 RecName: Full=Phosphatidylinositol 4-kinase gamma 7; Short=AtPI4Kgamma7; Short=PI-4Kgamma7; Short=PI4K gamma 7; AltName: Full=Ubiquitin-like domain kinase gamma 7; Short=UbDK gamma 7 && PF00454:Phosphatidylinositol 3- and 4-kinase	PI3_PI4_kinase	141	165	139	962	979	1360	2.29271	2.80094	2.33381	16.6359	15.8283	19.4379
TraesCS6B03G0882400	13.7339	6.1628	5.18952	430.24	624.865	607.803	8.36208	554.303	-6.03915	3.53e-58	1.96e-55	TraesCS6B03G0882400	Chr6B	559156439	559156759	-	321	-	TraesCS6B01G307500 && - && -	-	14	6	5	408	633	690	1.31694	0.589221	0.485655	40.8168	59.2056	57.0515
TraesCS7B03G1239100	14.7149	21.5698	15.5686	375.405	396.834	356.754	17.2844	376.331	-4.44617	3.58e-57	1.89e-54	TraesCS7B03G1239100	Chr7B	727534256	727544271	+	3425	-	- && Q9LYU8.1 RecName: Full=Aspartokinase 1, chloroplastic; AltName: Full=Aspartate kinase 1; Flags: Precursor && PF02365:No apical meristem (NAM) protein|PF00696:Amino acid kinase family	AA_kinase	15	21	15	356	402	405	0.132243	0.193282	0.136551	3.3379	3.52395	3.13846
TraesCS5B03G1309900	100.061	91.4148	71.6154	647.469	633.75	662.417	87.6972	647.878	-2.88368	2.18e-53	1.06e-50	TraesCS5B03G1309900	Chr5B	695454082	695460091	+	2774	-	TraesCS5B01G549700 && Q921L5.2 RecName: Full=Conserved oligomeric Golgi complex subunit 2; Short=COG complex subunit 2; AltName: Full=Component of oligomeric Golgi complex 2; AltName: Full=Low density lipoprotein receptor defect C-complementing protein && PF12022:Domain of unknown function (DUF3510)|PF06148:COG (conserved oligomeric Golgi) complex component, COG2	-	102	89	69	614	642	752	1.11029	1.01138	0.775542	7.10797	6.94853	7.19505
TraesCS5B03G0643300	8.82894	20.5427	12.4548	393.332	469.883	367.324	13.9421	410.18	-4.8836	4.77e-53	2.31e-50	TraesCS5B03G0643300	Chr5B	432618857	432624210	+	2574	-	TraesCS5B01G247800 && Q8RXN0.1 RecName: Full=ABC transporter G family member 11; Short=ABC transporter ABCG.11; Short=AtABCG11; AltName: Full=Protein CUTICULAR DEFECT AND ORGAN FUSION 1; AltName: Full=Protein DESPERADO; AltName: Full=Protein PERMEABLE LEAVES 1; AltName: Full=White-brown complex homolog protein 11; Short=AtWBC11 && PF00005:ABC transporter|PF19055:ABC-2 type transporter|PF01061:ABC…	ABC2_membrane	9	20	12	373	476	417	0.105579	0.244936	0.145357	4.65355	5.55217	4.29982
TraesCS2D03G1162000	7.84795	6.1628	7.26533	346.934	421.513	359.396	7.09202	375.948	-5.72634	1.69e-52	8.04e-50	TraesCS2D03G1162000	Chr2D	612972730	612974276	-	1364	-	TraesCS2D01G521300 && O48882.1 RecName: Full=1-aminocyclopropane-1-carboxylate oxidase 2; Short=ACC oxidase 2; AltName: Full=Ethylene-forming enzyme; Short=EFE && PF03171:2OG-Fe(II) oxygenase superfamily|PF14226:non-haem dioxygenase in morphine synthesis N-terminal	2OG-FeII_Oxy	8	6	7	329	427	408	0.1771	0.138666	0.16001	7.74578	9.39891	7.93905
TraesCS3B03G0932700	322.747	239.322	314.485	1924.48	2102.63	2720.14	292.185	2249.08	-2.94442	1.15e-51	5.28e-49	TraesCS3B03G0932700	Chr3B	597511501	597515831	+	1566	-	TraesCS3B01G370300 && Q9SGA2.1 RecName: Full=Glycerophosphodiester phosphodiesterase GDPD1, chloroplastic; AltName: Full=Glycerophosphodiester phosphodiesterase 1; Short=AtGDPD1; AltName: Full=Protein SENESCENCE-RELATED GENE 3; Flags: Precursor && PF03009:Glycerophosphoryl diester phosphodiesterase family	-	329	233	303	1825	2130	3088	6.34375	4.69025	6.03273	37.4244	40.8368	52.3369
novel.12579	4.90497	8.21706	2.07581	427.076	418.551	404.321	5.06595	416.649	-6.35971	1.18e-51	5.39e-49	-	Chr7D	178506478	178512512	-	4417	-	- && - && -	-	5	8	2	405	424	459	0.034181	0.0570945	0.0141178	2.9445	2.88206	2.75809
TraesCS2D03G1129200	339.424	337.927	279.196	1559.62	1407.67	1482.51	318.849	1483.27	-2.21737	1.8e-51	8.15e-49	TraesCS2D03G1129200	Chr2D	603229629	603235693	+	2928	-	TraesCS2D01G506400 && F4JVA6.1 RecName: Full=Phosphatidylinositol/phosphatidylcholine transfer protein SFH6; AltName: Full=Protein SEC FOURTEEN HOMOLOGS 6; Short=AtSFH6 && PF00650:CRAL/TRIO domain|PF03765:CRAL/TRIO, N-terminal domain	CRAL_TRIO_N	346	329	269	1479	1426	1683	3.56818	3.54206	2.86447	16.2211	14.6222	15.2558
TraesCS2D03G1131500	420.846	425.233	338.357	1777.9	1921.98	1789.94	394.812	1829.94	-2.21222	7.05e-51	3.18e-48	TraesCS2D03G1131500	Chr2D	603921811	603926960	-	1096	-	TraesCS2D01G507200 && Q7XPM8.1 RecName: Full=Protein TIFY 3; Short=OsTIFY3; AltName: Full=Jasmonate ZIM domain-containing protein 1; Short=OsJAZ1; AltName: Full=OsJAZ10; AltName: Full=Protein EXTRA GLUME 2 && PF09425:Jas motif|PF06200:tify domain	Zim	429	414	326	1686	1947	2032	11.8192	11.9075	9.27406	49.4004	53.3359	49.208
TraesCS6B03G0365400	47.0877	62.6551	53.971	498.783	442.243	472.148	54.5713	471.058	-3.11093	1.98e-50	8.58e-48	TraesCS6B03G0365400	Chr6B	151005864	151006553	+	690	-	TraesCS6B01G145200 && P40280.1 RecName: Full=Histone H2A && PF16211:C-terminus of histone H2A|PF00125:Core histone H2A/H2B/H3/H4	Histone	48	61	52	473	448	536	2.10056	2.78684	2.34973	22.0138	19.4936	20.6176
novel.12852	5.88596	3.0814	4.15162	393.332	525.163	460.697	4.37299	459.731	-6.70934	1.17e-49	4.99e-47	-	ChrUnknown	237267994	237271555	+	3562	-	- && - && -	-	6	3	4	373	532	523	0.0508627	0.0265497	0.035013	3.36278	4.48417	3.897
TraesCS2B03G1120600	138.32	131.473	137.003	689.649	705.811	653.608	135.599	683.023	-2.3322	3.7e-49	1.55e-46	TraesCS2B03G1120600	Chr2B	640482241	640484267	-	941	-	TraesCS2B01G441000 && Q9LTV6.1 RecName: Full=Peroxisomal 2,4-dienoyl-CoA reductase && PF13561:Enoyl-(Acyl carrier protein) reductase	-	141	128	132	654	715	742	4.52451	4.28797	4.37368	22.3188	22.8129	20.9284
TraesCS6B03G1297000	23.5438	21.5698	28.0234	330.061	467.909	477.434	24.379	425.135	-4.12588	8.29e-49	3.47e-46	TraesCS6B03G1297000	Chr6B	728343161	728349641	-	3575	-	TraesCS6B01G466700 && Q6K972.1 RecName: Full=Protein argonaute 1C; Short=OsAGO1c; AltName: Full=Protein argonaute 1; Short=OsAGO1 && PF02170:PAZ domain|PF16488:Argonaute linker 2 domain|PF08699:Argonaute linker 1 domain|PF02171:Piwi domain|PF16486:N-terminal domain of argonaute|PF16487:Mid domain of argonaute	Piwi	24	21	27	313	474	542	0.202711	0.185172	0.235478	2.81159	3.98076	4.02389
TraesCS6B03G0418500	225.629	234.186	276.082	1095.64	1097.71	1105.5	245.299	1099.61	-2.16498	2.35e-48	9.51e-46	TraesCS6B03G0418500	Chr6B	178225036	178226711	-	807	-	TraesCS6B01G164900 && P69309.2 RecName: Full=Polyubiquitin; Contains: RecName: Full=Ubiquitin; Flags: Precursor && PF00240:Ubiquitin family	ubiquitin	230	228	266	1039	1112	1255	8.6059	8.90621	10.2771	41.3453	41.3709	41.2756
TraesCS1B03G0944300	38.2588	34.9225	38.4024	357.479	376.104	347.064	37.1946	360.216	-3.27524	4.04e-48	1.62e-45	TraesCS1B03G0944300	Chr1B	579100181	579103149	-	546	-	TraesCS1B01G343700 && Q9FE62.1 RecName: Full=Thioredoxin-like protein YLS8; AltName: Full=Protein YELLOW-LEAF-SPECIFIC GENE 8 && PF02966:Mitosis protein DIM1	-	39	34	37	339	381	394	2.15682	1.96299	2.11287	19.9384	20.9506	19.1525
TraesCS2D03G1167400	36.2968	39.031	16.6065	796.155	1267.5	624.539	30.6448	896.064	-4.8676	7.57e-46	2.9e-43	TraesCS2D03G1167400	Chr2D	615382117	615382443	-	327	-	TraesCS2D01G523800 && - && -	-	37	38	16	755	1284	709	3.41661	3.66326	1.52558	74.1452	117.891	57.5468
TraesCS5B03G0293000	329.614	333.818	295.803	1298.1	1241.83	1448.16	319.745	1329.36	-2.05583	1.09e-45	4.14e-43	TraesCS5B03G0293000	Chr5B	168672011	168696178	-	3878	-	- && Q9M291.3 RecName: Full=Protein transport protein Sec24-like CEF && PF04810:Sec23/Sec24 zinc finger|PF08033:Sec23/Sec24 beta-sandwich domain|PF04811:Sec23/Sec24 trunk domain|PF04815:Sec23/Sec24 helical domain	-	336	325	285	1231	1258	1644	2.61622	2.64184	2.2914	10.1937	9.73951	11.2517
novel.4525	15.6959	5.13566	8.30323	319.516	347.476	293.331	9.7116	320.108	-5.03185	1.82e-45	6.75e-43	-	Chr3B	356517285	356524863	+	2755	-	- && - && -	-	16	5	8	303	352	333	0.175364	0.0572111	0.0905381	3.53187	3.83606	3.20808
TraesCS7A03G1372000	80.4415	93.4691	89.2597	512.492	519.24	493.289	87.7234	508.34	-2.53536	3.55e-45	1.29e-42	TraesCS7A03G1372000	Chr7A	740514092	740520410	-	2696	-	TraesCS7A01G562600 && Q59536.1 RecName: Full=Protease 2; AltName: Full=Oligopeptidase B; AltName: Full=Protease II && PF02897:Prolyl oligopeptidase, N-terminal beta-propeller domain|PF00326:Prolyl oligopeptidase family	-	82	91	86	486	526	560	0.918409	1.06403	0.994584	5.78895	5.85774	5.51304
TraesCS5D03G1182700	46.1067	51.3566	40.4782	436.567	360.309	421.938	45.9805	406.272	-3.14299	1.05e-44	3.74e-42	TraesCS5D03G1182700	Chr5D	556613822	556617930	+	2149	-	TraesCS5D01G542100 && - && -	-	47	50	39	414	365	479	0.660395	0.733441	0.565837	6.18654	5.09942	5.91591
TraesCS6B03G1055800	163.826	158.178	249.097	1263.3	1340.55	1390.9	190.367	1331.58	-2.80718	2.15e-44	7.55e-42	TraesCS6B03G1055800	Chr6B	654962610	654966067	-	825	-	TraesCS6B01G373800 && Q72GN6.1 RecName: Full=Chaperone protein DnaJ && PF00226:DnaJ domain	DnaJ	167	154	240	1198	1358	1579	6.1123	5.88435	9.07027	46.6323	49.4208	50.7985
TraesCS2D03G1137800	6.86696	1.02713	7.26533	308.971	346.489	325.923	5.05314	327.128	-6.01167	4.97e-44	1.73e-41	TraesCS2D03G1137800	Chr2D	605441519	605450366	+	2490	-	TraesCS2D01G510600 && Q9FNA3.1 RecName: Full=Alpha-N-acetylglucosaminidase; AltName: Full=N-acetyl-glucosaminidase; Short=AtNAGLU; AltName: Full=Protein CYCLOPS 1; Flags: Precursor && PF12972:Alpha-N-acetylglucosaminidase (NAGLU) C-terminal domain|PF12971:Alpha-N-acetylglucosaminidase (NAGLU) N-terminal domain|PF05089:Alpha-N-acetylglucosaminidase (NAGLU) tim-barrel domain	-	7	1	7	293	351	370	0.0848869	0.01266	0.087652	3.77878	4.23226	3.94389
TraesCS2B03G1450900	8.82894	3.0814	4.15162	334.279	322.798	283.641	5.35399	313.573	-5.85831	1.84e-43	6.31e-41	TraesCS2B03G1450900	Chr2B	777713916	777717051	-	957	-	TraesCS2B01G580900 && - && -	-	9	3	4	317	327	322	0.28397	0.0988191	0.13032	10.6373	10.2589	8.93031
TraesCS2D03G1151400	116.738	104.768	100.677	555.726	558.726	542.618	107.394	552.357	-2.36173	2.88e-43	9.82e-41	TraesCS2D03G1151400	Chr2D	610233558	610235038	+	1481	-	TraesCS2D01G515900 && O22174.1 RecName: Full=Ethylene-responsive transcription factor ERF008 && PF00847:AP2 domain	AP2	119	102	97	527	566	616	2.42624	2.17108	2.04211	11.4272	11.4743	11.0395
TraesCS2B03G0357000	436.542	504.322	604.06	2421.15	2213.19	2425.05	514.975	2353.13	-2.19246	3.23e-43	1.09e-40	TraesCS2B03G0357000	Chr2B	122003420	122005283	-	1101	-	TraesCS2B01G147700 && P29546.2 RecName: Full=Elongation factor 1-beta; Short=EF-1-beta; AltName: Full=Elongation factor 1-beta'; Short=EF-1-beta'; AltName: Full=Elongation factor 1B-alpha 2; AltName: Full=eEF-1B alpha 2 && PF00736:EF-1 guanine nucleotide exchange domain	-	445	491	582	2296	2242	2753	12.2044	14.0581	16.4816	66.9681	61.1382	66.3654
TraesCS3B03G0056800	9.80994	4.10853	4.15162	431.294	274.427	390.227	6.02336	365.316	-5.91033	6.07e-43	2.02e-40	TraesCS3B03G0056800	Chr3B	15843661	15844865	-	1205	-	TraesCS3B01G025000 && Q06398.2 RecName: Full=Probable glutathione S-transferase GSTU6; AltName: Full=28 kDa cold-induced protein && PF02798:Glutathione S-transferase, N-terminal domain	GST_N	10	4	4	409	278	443	0.250585	0.104642	0.103499	10.8998	6.92663	9.75752
TraesCS2D03G1162800	358.063	320.465	295.803	1205.3	1380.03	1367.12	324.777	1317.48	-2.02002	1.7e-41	5.39e-39	TraesCS2D03G1162800	Chr2D	613220816	613225677	-	1502	-	TraesCS2D01G521600 && Q9XGM1.2 RecName: Full=V-type proton ATPase subunit D; Short=V-ATPase subunit D; AltName: Full=Vacuolar H(+)-ATPase subunit D; AltName: Full=Vacuolar proton pump subunit D && PF01813:ATP synthase subunit D	ATP-synt_D	365	312	285	1143	1398	1552	7.33778	6.54812	5.91613	24.4377	27.9448	27.4249
novel.1242	107.909	76.0078	36.3266	1502.68	1418.53	1087	73.4146	1336.07	-4.18328	1.98e-41	6.26e-39	-	Chr1B	699489565	699514077	-	2439	-	- && Q6EPG8.1 RecName: Full=Acetylserotonin O-methyltransferase 1; Short=OsASMT1 && PF08100:Dimerisation domain|PF00891:O-methyltransferase domain	-	110	74	35	1425	1437	1234	1.36183	0.956427	0.447424	18.7623	17.6892	13.4285
TraesCS3B03G0730800	67.6886	62.6551	31.1371	661.177	1210.24	996.268	53.8269	955.897	-4.14878	3.67e-41	1.14e-38	TraesCS3B03G0730800	Chr3B	467704170	467704947	+	778	-	TraesCS3B01G283600 && - && PF04398:Protein of unknown function, DUF538	-	69	61	30	627	1226	1131	2.67801	2.47162	1.20228	25.8804	47.3124	38.5839
TraesCS1B03G1284400	9.80994	12.3256	8.30323	301.59	270.479	226.385	10.1463	266.151	-4.71201	7.31e-41	2.21e-38	TraesCS1B03G1284400	Chr1B	700335360	700336838	-	1380	-	TraesCS1B01G481500 && Q6EPG8.1 RecName: Full=Acetylserotonin O-methyltransferase 1; Short=OsASMT1 && PF00891:O-methyltransferase domain|PF08100:Dimerisation domain	-	10	12	8	286	274	257	0.218808	0.274116	0.180748	6.65535	5.96123	4.94284
TraesCSU03G0304200	154.997	108.876	69.5396	1608.13	1372.14	1118.71	111.138	1366.32	-3.61797	8.6e-41	2.59e-38	TraesCSU03G0304200	ChrUnknown	223729318	223730120	-	803	-	TraesCSU01G200800 && Q9C891.1 RecName: Full=Dirigent protein 20; Short=AtDIR20; Flags: Precursor && PF03018:Dirigent-like protein	-	158	106	67	1525	1390	1270	5.94133	4.16123	2.60149	60.9871	51.9713	41.9769
novel.4982	2.94298	0	3.11371	579.98	669.287	590.185	2.0189	613.151	-8.23933	1.14e-40	3.41e-38	-	Chr3B	466621072	466627042	-	4766	-	- && - && -	-	3	0	3	550	678	670	0.0190068	0	0.0196259	3.70589	4.2711	3.73116
novel.6601	4.90497	14.3799	15.5686	265.736	286.273	279.237	11.6178	277.082	-4.58609	1.67e-40	4.94e-38	-	Chr4B	14238716	14251851	-	2021	-	- && - && -	-	5	14	15	252	290	317	0.0747043	0.21837	0.231413	4.00422	4.3082	4.16309
TraesCS3B03G1457500	4.90497	8.21706	10.379	304.753	1018.74	1032.38	7.83369	785.292	-6.65307	1.85e-40	5.47e-38	TraesCS3B03G1457500	Chr3B	829807903	829812009	-	1833	-	TraesCS3B01G582600 && Q6WNQ9.1 RecName: Full=Isoflavone 3'-hydroxylase; AltName: Full=Cytochrome P450 81E9, partial [Medicago truncatula] && PF00067:Cytochrome P450	p450	5	8	10	289	1032	1172	0.0823663	0.137581	0.170098	5.06313	16.9037	16.9702
TraesCS6A03G0032000	6.86696	2.05427	4.15162	326.898	258.633	306.544	4.35761	297.358	-6.08117	1.79e-39	5.04e-37	TraesCS6A03G0032000	Chr6A	8426090	8431181	+	4650	-	TraesCS6A01G014700 && Q38834.2 RecName: Full=Disease resistance RPP13-like protein 4; AltName: Full=Disease resistance protein ZAR1; AltName: Full=Protein HOPZ-ACTIVATED RESISTANCE 1 && PF00931:NB-ARC domain	NB-ARC	7	2	4	310	262	348	0.0454556	0.0135584	0.0268207	2.14088	1.69166	1.98632
TraesCS3B03G1494000	281.545	229.051	193.05	1139.92	1128.31	1154.83	234.549	1141.02	-2.28142	2.97e-39	8.3e-37	TraesCS3B03G1494000	Chr3B	840927554	840935195	-	940	-	TraesCS3B01G597700 && - && -	-	287	223	186	1081	1143	1311	9.21926	7.4784	6.16947	36.9302	36.5075	37.0167
TraesCS2D03G1133000	4.90497	0	3.11371	796.155	441.256	453.65	2.67289	563.687	-7.70452	5.74e-39	1.57e-36	TraesCS2D03G1133000	Chr2D	604156406	604159545	-	1236	-	TraesCS2D01G507800 && F4JJL0.1 RecName: Full=Endonuclease 4; Short=AtENDO4; AltName: Full=Deoxyribonuclease ENDO4; AltName: Full=Single-stranded-nucleate endonuclease ENDO4; Flags: Precursor && PF02265:S1/P1 Nuclease	-	5	0	3	755	447	515	0.12215	0	0.0756773	19.6161	10.8581	11.0589
TraesCS5B03G1119400	146.168	124.283	123.511	592.634	588.341	608.684	131.321	596.553	-2.18275	8e-39	2.18e-36	TraesCS5B03G1119400	Chr5B	631298569	631302066	+	1927	-	TraesCS5B01G456000 && - && PF07762:Protein of unknown function (DUF1618)	-	149	121	119	562	596	691	2.33478	1.97941	1.92543	9.36566	9.286	9.51742
TraesCS5A03G1159400	922.134	881.28	723.419	3166.69	3515.24	2986.16	842.278	3222.7	-1.93563	2.38e-38	6.27e-36	TraesCS5A03G1159400	Chr5A	664797864	664801136	-	2122	-	TraesCS5A01G494800 && P93766.1 RecName: Full=Protein MLO && PF03094:Mlo family	-	940	858	697	3003	3561	3390	13.3759	12.746	10.2412	45.4458	50.3838	42.4011
TraesCS4B03G0998900	2.94298	20.5427	11.4169	422.858	574.521	349.707	11.6342	449.029	-5.27885	1.57e-37	4.02e-35	TraesCS4B03G0998900	Chr4B	667823269	667825661	-	1089	-	TraesCS4B01G393000 && - && PF03763:Remorin, C-terminal region|PF03766:Remorin, N-terminal region	-	3	20	11	401	582	397	0.0831832	0.57894	0.31494	11.825	16.0457	9.67576
TraesCS5B03G1310000	81.4225	78.0621	80.9565	433.403	498.51	411.368	80.147	447.761	-2.48157	4.46e-37	1.12e-34	TraesCS5B03G1310000	Chr5B	695460109	695463157	-	1321	-	TraesCS5B01G549800 && Q8GYN5.1 RecName: Full=RPM1-interacting protein 4 && PF05627:Cleavage site for pathogenic type III effector avirulence factor Avr	-	83	76	78	411	505	467	1.89722	1.8136	1.841	9.99131	11.4776	9.38289
novel.12631	25.5058	17.4613	6.22742	393.332	307.003	425.462	16.3982	375.266	-4.50872	9.8e-37	2.39e-34	-	Chr7D	321634397	321639681	-	4813	-	- && - && -	-	26	17	6	373	311	483	0.163117	0.111343	0.0388685	2.48872	1.94003	2.66351
TraesCS4D03G0468100	1019.25	722.074	926.848	4066.19	3465.88	3852.06	889.392	3794.71	-2.09291	1.34e-36	3.22e-34	TraesCS4D03G0468100	Chr4D	329155569	329156713	-	850	-	TraesCS4D01G189200 && Q05736.1 RecName: Full=Pathogenesis-related protein 1; Short=AOPR1 && PF00407:Pathogenesis-related protein Bet v 1 family	-	1039	703	893	3856	3511	4373	36.9095	26.0716	32.7563	145.681	124.016	136.547
TraesCS2D03G1153900	9.80994	8.21706	6.22742	209.847	201.378	220.218	8.08481	210.481	-4.69806	3.64e-36	8.62e-34	TraesCS2D03G1153900	Chr2D	610878136	610883297	+	2014	-	TraesCS2D01G516500 && O13747.1 RecName: Full=RING finger protein ETP1 homolog; AltName: Full=BRAP2 homolog && PF02148:Zn-finger in ubiquitin-hydrolases and other protein|PF07576:BRCA1-associated protein 2	-	10	8	6	199	204	250	0.149928	0.125217	0.0928869	3.17305	3.04113	3.2946
TraesCS5B03G1181100	91.2324	94.4962	81.9944	435.512	418.551	451.888	89.241	435.317	-2.28616	2.45e-35	5.64e-33	TraesCS5B03G1181100	Chr5B	656919254	656929096	+	7270	-	TraesCS5B01G484800 && Q84TX2.2 RecName: Full=SCAR-like protein 1 && -	-	93	92	79	413	424	513	0.38627	0.398919	0.33881	1.82431	1.75104	1.87286
novel.4722	47.0877	55.4652	41.5162	1016.55	456.063	621.897	48.023	698.169	-3.86123	9.34e-35	2.13e-32	-	Chr3B	798804065	798809819	+	5755	-	- && P10978.1 RecName: Full=Retrovirus-related Pol polyprotein from transposon TNT 1-94; Includes: RecName: Full=Protease; Includes: RecName: Full=Reverse transcriptase; Includes: RecName: Full=Endonuclease && PF00665:Integrase core domain	rve	48	54	40	964	462	706	0.251848	0.295788	0.216709	5.37917	2.41024	3.25598
TraesCS5D03G1182300	15.6959	21.5698	14.5307	235.156	211.25	223.742	17.2654	223.382	-3.69415	1.1e-34	2.49e-32	TraesCS5D03G1182300	Chr5D	556589777	556595128	+	4773	-	TraesCS5D01G541900 && - && PF13456:Reverse transcriptase-like	-	16	21	14	223	214	254	0.101221	0.138695	0.0914533	1.50037	1.34613	1.41242
TraesCS7B03G0405300	746.536	711.803	771.163	2076.33	2492.55	2314.06	743.167	2294.31	-1.62644	1.85e-34	4.11e-32	TraesCS7B03G0405300	Chr7B	210643112	210647452	+	2716	-	TraesCS7B01G149200 && A2YWQ1.1 RecName: Full=Heat shock protein 81-1; Short=HSP81-1; AltName: Full=Heat shock protein 82 >Q0J4P2.2 RecName: Full=Heat shock protein 81-1; Short=HSP81-1; AltName: Full=Heat shock protein 82 && PF00183:Hsp90 protein|PF02518:Histidine kinase-, DNA gyrase B-, and HSP90-like ATPase	HATPase_c	761	693	743	1969	2525	2627	8.46052	8.04332	8.52947	23.2809	27.9123	25.6716
novel.8303	10.7909	7.18993	8.30323	192.975	199.404	198.197	8.76136	196.859	-4.48588	1.9e-34	4.22e-32	-	Chr5B	655518533	655522354	+	2916	-	- && - && -	-	11	7	8	183	202	225	0.113906	0.0756732	0.0855392	2.01533	2.07983	2.04794
TraesCS3B03G0046100	6.86696	7.18993	4.15162	227.774	185.584	217.576	6.0695	210.311	-5.1111	2.73e-34	6.02e-32	TraesCS3B03G0046100	Chr3B	13753742	13756833	-	1418	-	TraesCS3B01G020200 && P43394.1 RecName: Full=Fruit protein pKIWI502 && PF00175:Oxidoreductase NAD-binding domain	NAD_binding_1	7	7	4	216	188	247	0.149061	0.155616	0.0879522	4.89172	3.98057	4.62321
TraesCS2D03G0752000	250.153	245.485	314.485	1129.38	988.136	1101.97	270.041	1073.16	-1.99104	8.54e-34	1.84e-31	TraesCS2D03G0752000	Chr2D	422737474	422741718	+	1315	-	TraesCS2D01G327100 && Q8RWU7.1 RecName: Full=Plant UBX domain-containing protein 4; Short=PUX4; AltName: Full=CDC48-interacting UBX-domain protein 4 && PF08059:SEP domain|PF00789:UBX domain	UBX	255	239	303	1071	1001	1251	5.8554	5.72933	7.18422	26.1546	22.8545	25.2496
TraesCS2D03G1153100	6.86696	13.3527	10.379	186.648	234.941	207.886	10.1996	209.825	-4.3681	1.28e-33	2.74e-31	TraesCS2D03G1153100	Chr2D	610616250	610623377	-	2111	-	- && Q0J9J6.1 RecName: Full=Crossover junction endonuclease EME1; AltName: Full=Essential meiotic endonuclease 1; Short=OsEME1 && PF02732:ERCC4 domain	-	7	13	10	177	238	236	0.100127	0.194127	0.147698	2.69258	3.38495	2.9672
novel.10078	24.5248	5.13566	7.26533	308.971	389.924	369.086	12.3086	355.994	-4.84188	3.7e-33	7.89e-31	-	Chr6B	253187509	253189677	-	2092	-	- && - && -	-	25	5	7	293	395	419	0.360845	0.0753425	0.104328	4.49769	5.66891	5.31588
TraesCS2D03G0468000	78.4795	90.3877	87.1839	403.877	398.808	399.917	85.3504	400.867	-2.23236	4.17e-33	8.87e-31	TraesCS2D03G0468000	Chr2D	191035575	191040546	+	1236	-	TraesCS2D01G221200 && Q9FH37.1 RecName: Full=Transcription factor ILR3; AltName: Full=Basic helix-loop-helix protein 105; Short=AtbHLH105; Short=bHLH 105; AltName: Full=Protein IAA-LEUCINE RESISTANT 3; AltName: Full=Transcription factor EN 133; AltName: Full=bHLH transcription factor bHLH105 && PF00010:Helix-loop-helix DNA-binding domain	HLH	80	88	84	383	404	454	1.9544	2.24438	2.11896	9.95094	9.81357	9.749
TraesCS2A03G1323100	24.5248	52.3838	72.6533	927.968	570.572	970.723	49.854	823.088	-4.04829	1.67e-32	3.49e-30	TraesCS2A03G1323100	Chr2A	775383438	775384370	-	835	-	TraesCS2A01G578400 && P46417.1 RecName: Full=Glutathione S-transferase 3 && PF13417:Glutathione S-transferase, N-terminal domain|PF00043:Glutathione S-transferase, C-terminal domain	GST_C	25	51	70	880	578	1102	0.904056	1.92538	2.61381	33.8439	20.7829	35.0282
TraesCS2D03G1157500	120.662	124.283	76.8049	621.106	592.289	650.085	107.25	621.16	-2.53305	1.87e-32	3.9e-30	TraesCS2D03G1157500	Chr2D	611711169	611716591	-	2710	-	TraesCS2D01G518800 && Q8L706.1 RecName: Full=Synaptotagmin-5; AltName: Full=NTMC2T2.1; AltName: Full=Synaptotagmin E && PF17047:Synaptotagmin-like mitochondrial-lipid-binding domain|PF00168:C2 domain	C2	123	121	74	589	600	738	1.3705	1.4075	0.851384	6.97959	6.64731	7.22786
TraesCS2D03G1133500	396.321	280.407	250.135	1637.65	1741.33	1429.66	308.955	1602.88	-2.37429	3.56e-32	7.33e-30	TraesCS2D03G1133500	Chr2D	604189109	604191764	-	1329	-	TraesCS2D01G507900 && F4JJL0.1 RecName: Full=Endonuclease 4; Short=AtENDO4; AltName: Full=Deoxyribonuclease ENDO4; AltName: Full=Single-stranded-nucleate endonuclease ENDO4; Flags: Precursor && PF02265:S1/P1 Nuclease	-	404	273	241	1553	1764	1623	9.17906	6.47544	5.65399	37.5258	39.8509	32.4128
TraesCS2D03G1126200	64.7456	56.4923	72.6533	492.456	349.451	402.559	64.6304	414.822	-2.68184	4.92e-31	9.66e-29	TraesCS2D03G1126200	Chr2D	602237657	602241905	-	1566	-	TraesCS2D01G505300 && Q8LAZ7.2 RecName: Full=COP9 signalosome complex subunit 5b; Short=Signalosome subunit 5b; AltName: Full=Jun activation domain-binding homolog 1 && PF01398:JAB1/Mov34/MPN/PAD-1 ubiquitin protease|PF18323:Cop9 signalosome subunit 5 C-terminal domain	Mov34	66	55	70	467	354	457	1.27261	1.10714	1.3937	9.57654	6.78697	7.74546
TraesCS7A03G1368200	1.96199	7.18993	2.07581	213.011	201.378	208.767	3.74257	207.719	-5.80168	5.45e-31	1.06e-28	TraesCS7A03G1368200	Chr7A	739662069	739664754	-	2569	-	TraesCS7A01G561100 && - && PF00931:NB-ARC domain|PF18052:Rx N-terminal domain	NB-ARC	2	7	2	202	204	237	0.0235076	0.0858946	0.0242733	2.52506	2.38413	2.44854
TraesCS1A03G0292800	233.476	216.725	262.59	779.282	915.087	902.015	237.597	865.461	-1.8655	9.03e-31	1.75e-28	TraesCS1A03G0292800	Chr1A	131126072	131127472	-	1302	-	TraesCS1A01G119100 && Q0DKA5.1 RecName: Full=Acyl transferase 7; Short=OsAT7 && PF02458:Transferase family	-	238	211	253	739	927	1024	5.51961	5.10861	6.0586	18.2271	21.3763	20.8743
TraesCS7B03G1337100	37.2778	13.3527	16.6065	295.263	337.605	346.183	22.4123	326.35	-3.85735	1.28e-30	2.46e-28	TraesCS7B03G1337100	Chr7B	762713908	762719352	+	5040	-	TraesCS7B01G491700 && Q9LRR5.1 RecName: Full=Putative disease resistance protein At3g14460 && PF00931:NB-ARC domain|PF18052:Rx N-terminal domain	NB-ARC	38	13	16	280	342	393	0.227664	0.0813101	0.0989811	1.78407	2.03732	2.06959
TraesCS7A03G0099100	88.2894	94.4962	114.169	485.074	434.346	442.199	98.985	453.873	-2.19772	2.08e-30	3.98e-28	TraesCS7A03G0099100	Chr7A	21112733	21116518	-	3786	-	TraesCS7A01G043600 && Q9FRK5.3 RecName: Full=Uncharacterized membrane protein At1g75140 && -	-	90	92	110	460	440	502	0.717801	0.766018	0.905889	3.90176	3.48928	3.51921
TraesCS4D03G0006500	57.8786	117.093	72.6533	746.593	633.75	589.304	82.5417	656.549	-2.99271	2.24e-30	4.27e-28	TraesCS4D03G0006500	Chr4D	1693854	1698641	-	4788	-	TraesCS4D01G004000 && Q7XA42.2 RecName: Full=Putative disease resistance protein RGA1; AltName: Full=RGA3-blb && PF00931:NB-ARC domain	NB-ARC	59	114	70	708	642	669	0.372083	0.750555	0.455834	4.74857	4.02573	3.70847
TraesCS2B03G1458200	157.94	117.093	96.5251	628.488	650.531	646.561	123.853	641.86	-2.372	4.74e-30	8.87e-28	TraesCS2B03G1458200	Chr2B	779850267	779857656	-	3475	-	TraesCS2B01G583300 && P93231.1 RecName: Full=Vacuolar protein sorting-associated protein 41 homolog && PF00637:Region in Clathrin and VPS	-	161	114	93	596	659	734	1.39899	1.03415	0.834432	5.50776	5.6937	5.60614
TraesCS5B03G1314300	23.5438	31.8411	46.7057	316.353	348.464	274.833	34.0302	313.216	-3.20546	7.3e-30	1.36e-27	TraesCS5B03G1314300	Chr5B	696932379	696935451	-	1351	-	TraesCS5B01G551900 && Q92503.2 RecName: Full=SEC14-like protein 1 && PF00650:CRAL/TRIO domain	-	24	31	45	300	353	312	0.536411	0.723333	1.03853	7.13099	7.84483	6.12946
TraesCS3B03G0217600	164.807	182.83	186.823	1158.91	746.285	847.4	178.153	917.53	-2.36449	1.56e-29	2.82e-27	TraesCS3B03G0217600	Chr3B	73304072	73306326	-	1309	-	TraesCS3B01G093300 && A0SPJ6.1 RecName: Full=NAC transcription factor NAM-B2; Short=TtNAM-B2 && PF02365:No apical meristem (NAM) protein	NAM	168	178	180	1099	756	962	3.87536	4.28659	4.28742	26.9614	17.3399	19.5055
TraesCS6B03G0775600	1.96199	3.0814	0	331.116	342.541	321.519	1.68113	331.725	-7.61603	2.65e-29	4.77e-27	TraesCS6B03G0775600	Chr6B	485423140	485432069	+	3163	-	TraesCS6B01G265300 && Q6H7S2.2 RecName: Full=DEAD-box ATP-dependent RNA helicase 8 && PF00271:Helicase conserved C-terminal domain|PF00270:DEAD/DEAH box helicase	DEAD	2	3	0	314	347	365	0.0190929	0.0298988	0	3.18797	3.29378	3.06278
novel.2655	7.84795	10.2713	9.34113	149.74	201.378	243.121	9.15347	198.08	-4.43946	3.11e-29	5.55e-27	-	Chr2B	656756711	656764179	+	3034	-	- && O18789.2 RecName: Full=40S ribosomal protein S2 && PF03719:Ribosomal protein S5, C-terminal domain|PF00333:Ribosomal protein S5, N-terminal domain	-	8	10	9	142	204	276	0.0796189	0.1039	0.0924889	1.50299	2.01873	2.41444
novel.10267	0	1.02713	5.18952	277.336	293.183	261.619	2.07222	277.38	-7.09226	3.32e-29	5.89e-27	-	Chr6B	689582841	689585048	-	2208	-	- && - && -	-	0	1	5	263	297	297	0	0.0142769	0.0706047	3.82508	4.03851	3.5701
TraesCS6B03G1290700	56.8976	66.7636	57.0847	307.917	306.016	305.663	60.2487	306.532	-2.34742	3.57e-29	6.31e-27	TraesCS6B03G1290700	Chr6B	726387585	726395774	-	6859	-	TraesCS6B01G472900 && - && -	-	58	65	55	292	310	347	0.255334	0.298734	0.250014	1.36712	1.35695	1.34274
TraesCS5A03G0000200	5.88596	5.13566	11.4169	164.503	171.764	169.128	7.47952	168.465	-4.49898	5.31e-29	9.3e-27	TraesCS5A03G0000200	Chr5A	20226	23967	+	2427	-	TraesCS5A01G000200 && - && -	-	6	5	11	156	174	192	0.0746489	0.0649429	0.141314	2.06414	2.1525	2.09968
TraesCS3D03G0079600	22.5629	8.21706	15.5686	221.447	329.708	225.504	15.4495	258.886	-4.06133	7.66e-29	1.33e-26	TraesCS3D03G0079600	Chr3D	17394377	17395503	-	950	-	TraesCS3D01G045500 && P12810.1 RecName: Full=16.9 kDa class I heat shock protein 1; AltName: Full=HSP 16.9; AltName: Full=Heat shock protein 16.9A; AltName: Full=Heat shock protein 17; AltName: Full=Low molecular weight heat shock protein && PF00011:Hsp20/alpha crystallin family	-	23	8	15	210	334	256	0.731049	0.265459	0.492301	7.09871	10.5557	7.15219
novel.11382	12.7529	18.4884	8.30323	200.357	230.993	172.651	13.1815	201.334	-3.93165	8.51e-29	1.47e-26	-	Chr7A	625341118	625344480	-	1431	-	- && - && -	-	13	18	8	190	234	196	0.274313	0.39652	0.174306	4.26381	4.90953	3.63529
TraesCS5D03G1179500	556.223	349.225	375.721	2344.17	1871.63	2585.36	427.057	2267.06	-2.40791	8.89e-29	1.54e-26	TraesCS5D03G1179500	Chr5D	555882755	555886825	+	1633	-	TraesCS5D01G540800 && Q9S9N9.1 RecName: Full=Cinnamoyl-CoA reductase 1; Short=AtCCR1; AltName: Full=Protein IRREGULAR XYLEM 4 && PF01370:NAD dependent epimerase/dehydratase family	Epimerase	567	340	362	2223	1896	2935	10.4843	6.56333	6.91171	43.7156	34.8591	47.7029
TraesCS6B03G0931500	74.5555	59.5737	56.0468	353.261	423.487	327.685	63.392	368.144	-2.53589	9.2e-29	1.59e-26	TraesCS6B03G0931500	Chr6B	586864464	586870749	+	4188	-	TraesCS6B01G328500 && Q0DXS3.2 RecName: Full=Probable RNA-dependent RNA polymerase 1; Short=OsRDR1 && PF05183:RNA dependent RNA polymerase	-	76	58	54	335	429	372	0.54796	0.436569	0.402022	2.56875	3.07549	2.35754
novel.5643	167.75	165.368	178.519	566.272	668.3	591.066	170.546	608.546	-1.83544	1.13e-28	1.94e-26	-	Chr3D	584092400	584098099	-	1800	-	- && - && -	-	171	161	172	537	677	671	2.86857	2.81958	2.97933	9.58044	11.2922	9.89402
TraesCS2B03G1430300	11.7719	13.3527	17.6444	169.776	192.494	251.93	14.2563	204.733	-3.84865	1.47e-28	2.5e-26	TraesCS2B03G1430300	Chr2B	770969713	770980268	-	1780	-	TraesCS2B01G571700 && Q56X52.2 RecName: Full=Ubiquinol oxidase 4, chloroplastic/chromoplastic; AltName: Full=Alternative oxidase 4; AltName: Full=Plastid terminal oxidase; AltName: Full=Protein IMMUTANS; Flags: Precursor && PF01786:Alternative oxidase	AOX	12	13	17	161	195	286	0.203565	0.230226	0.297777	2.90462	3.28911	4.26451
TraesCS7A03G0555500	394.359	395.446	485.739	1338.17	1574.5	1737.08	425.182	1549.92	-1.86665	1.53e-28	2.58e-26	TraesCS7A03G0555500	Chr7A	222229722	222233936	-	2556	-	TraesCS7A01G242200 && A2YWQ1.1 RecName: Full=Heat shock protein 81-1; Short=HSP81-1; AltName: Full=Heat shock protein 82 >Q0J4P2.2 RecName: Full=Heat shock protein 81-1; Short=HSP81-1; AltName: Full=Heat shock protein 82 && PF00183:Hsp90 protein|PF02518:Histidine kinase-, DNA gyrase B-, and HSP90-like ATPase	HATPase_c	402	385	468	1269	1595	1972	4.74906	4.74823	5.70884	15.9435	18.7354	20.4771
novel.12874	1279.22	1190.45	764.935	5367.45	5567.52	4629.87	1078.2	5188.28	-2.26642	1.64e-28	2.76e-26	-	ChrUnknown	272974547	272976124	+	1210	-	- && Q9FHQ1.1 RecName: Full=GDSL esterase/lipase At5g37690; AltName: Full=Extracellular lipase At5g37690; Flags: Precursor && PF00657:GDSL-like Lipase/Acylhydrolase	Lipase_GDSL	1304	1159	737	5090	5640	5256	32.5413	30.1946	18.9909	135.088	139.945	115.29
TraesCS2B03G0054400	24.5248	20.5427	39.4403	236.21	274.427	324.162	28.1693	278.266	-3.30741	3.99e-28	6.6e-26	TraesCS2B03G0054400	Chr2B	14028498	14030981	-	1670	-	TraesCS2B01G026100 && - && PF07762:Protein of unknown function (DUF1618)	-	25	20	38	224	278	368	0.452028	0.377525	0.709463	4.3074	4.99796	5.84863
novel.11262	0.980994	2.05427	1.0379	388.059	429.41	376.133	1.35772	397.867	-8.19965	6.28e-28	1.02e-25	-	Chr7A	246292670	246299625	-	3732	-	- && - && -	-	1	2	1	368	435	427	0.00809097	0.0168935	0.00835452	3.16658	3.49955	3.03675
TraesCS1D03G0046900	355.12	363.605	306.182	1591.25	1697.9	1141.61	341.635	1476.92	-2.11154	6.46e-28	1.05e-25	TraesCS1D03G0046900	Chr1D	10806678	10809056	-	1409	-	TraesCS1D01G025100 && A6U864.1 RecName: Full=50S ribosomal protein L22 && PF00237:Ribosomal protein L22p/L17e	-	362	354	295	1509	1720	1296	7.75782	7.91998	6.52791	34.3924	36.6506	24.4127
TraesCS3B03G1494300	84.3655	133.527	204.467	1080.87	1253.68	1683.35	140.787	1339.3	-3.25133	7.11e-28	1.15e-25	TraesCS3B03G1494300	Chr3B	840968476	840974117	-	2033	-	TraesCS3B01G597800 && Q39119.2 RecName: Full=Vacuolar-processing enzyme gamma-isozyme; AltName: Full=Asparaginyl endopeptidase gamma-VPE; AltName: Full=Gamma-VPE; Flags: Precursor && PF01650:Peptidase C13 family	-	86	130	197	1025	1270	1911	1.27733	2.01575	3.02129	16.1909	18.7556	24.9486
TraesCS2D03G1134400	9.80994	6.1628	0	197.193	339.579	212.291	5.32424	249.688	-5.53539	1.05e-27	1.68e-25	TraesCS2D03G1134400	Chr2D	604538291	604544237	+	2628	-	TraesCS2D01G508800 && Q9SXS2.2 RecName: Full=Probable sulfate transporter 3.3; AltName: Full=AST91 && PF00916:Sulfate permease family|PF01740:STAS domain	Sulfate_transp	10	6	0	187	344	241	0.114899	0.071971	0	2.28507	3.93004	2.43397
TraesCS3B03G0051500	69.6506	32.8682	35.2887	395.441	388.937	460.697	45.9358	415.025	-3.17195	1.1e-27	1.76e-25	TraesCS3B03G0051500	Chr3B	14560796	14563932	+	1300	-	TraesCS3B01G022300 && Q54X16.2 RecName: Full=Glucose-induced degradation protein 8 homolog && PF08513:LisH|PF10607:CTLH/CRA C-terminal to LisH motif domain	-	71	32	34	375	394	523	1.64914	0.775958	0.815452	9.26342	9.09949	10.6778
TraesCS6D03G0301800	195.218	190.02	207.581	666.45	845.987	683.558	197.606	731.998	-1.88929	1.17e-27	1.88e-25	TraesCS6D03G0301800	Chr6D	124287591	124292885	-	1377	-	- && - && -	-	199	185	200	632	857	776	4.36376	4.23516	4.52855	14.739	18.6858	14.9572
TraesCS2D03G1150300	117.719	120.175	108.98	540.963	499.497	421.938	115.625	487.466	-2.07471	1.29e-27	2.05e-25	TraesCS2D03G1150300	Chr2D	609706028	609709574	-	2222	-	TraesCS2D01G515800 && P47927.1 RecName: Full=Floral homeotic protein APETALA 2 && PF00847:AP2 domain	AP2	120	117	105	513	506	479	1.63072	1.65987	1.47336	7.41407	6.83708	5.72156
TraesCS5B03G0295300	51.9927	50.3295	55.0089	255.191	297.132	316.234	52.4437	289.519	-2.46602	1.7e-27	2.68e-25	TraesCS5B03G0295300	Chr5B	172419670	172455507	+	726	-	- && Q9LY87.1 RecName: Full=E3 ubiquitin-protein ligase RGLG2; AltName: Full=RING domain ligase 2 && PF13920:Zinc finger, C3HC4 type (RING finger)|PF07002:Copine	-	53	49	53	242	301	359	2.20435	2.12761	2.27616	10.7044	12.4478	13.1244
TraesCS6A03G0825700	2.94298	3.0814	8.30323	171.885	153.995	167.366	4.77587	164.415	-5.1153	1.88e-27	2.94e-25	TraesCS6A03G0825700	Chr6A	556307068	556308970	+	1815	-	TraesCS6A01G317700 && F8WKW1.1 RecName: Full=7-deoxyloganetin glucosyltransferase; AltName: Full=Genipin glucosyltransferase; AltName: Full=UDP-glucose glucosyltransferase 2; Short=GjUGT2; AltName: Full=UDP-glycosyltransferase 85A24 && PF00201:UDP-glucoronosyl and UDP-glucosyl transferase	UDPGT	3	3	8	163	156	190	0.0499099	0.0521046	0.137428	2.884	2.58055	2.77843
TraesCS3B03G0560400	567.014	618.334	595.757	1475.26	1453.08	1509.82	593.702	1479.39	-1.31742	2.1e-27	3.29e-25	TraesCS3B03G0560400	Chr3B	325953681	325962311	+	1718	-	- && Q949Y0.1 RecName: Full=Ubiquitin carboxyl-terminal hydrolase 6; AltName: Full=Deubiquitinating enzyme 6; Short=AtUBP6; AltName: Full=Ubiquitin thioesterase 6; AltName: Full=Ubiquitin-specific-processing protease 6 && PF00240:Ubiquitin family|PF00443:	UCH	578	602	574	1399	1472	1714	10.1589	11.046	10.4172	26.1504	25.7246	26.4795
TraesCS7A03G0067300	0	0	0	1291.77	1603.13	1351.26	0	1415.39	-12.8881	2.58e-27	4e-25	TraesCS7A03G0067300	Chr7A	13909585	13922098	+	3945	-	- && Q39214.1 RecName: Full=Disease resistance protein RPM1; AltName: Full=Resistance to Pseudomonas syringae protein 3 && PF00931:NB-ARC domain|PF18052:Rx N-terminal domain	NB-ARC	0	0	0	1225	1624	1534	0	0	0	9.97178	12.3596	10.3205
novel.3732	137.339	70.8722	84.0702	640.087	692.979	584.019	97.4272	639.028	-2.7113	4.82e-27	7.37e-25	-	Chr3A	1473561	1476623	+	959	-	- && - && -	-	140	69	81	607	702	663	4.4081	2.2681	2.63348	20.3261	21.9777	18.3492
TraesCS1B03G1171700	5594.61	5111.01	5243.49	14512.2	12062	13804.2	5316.37	13459.4	-1.34008	5.9e-27	8.97e-25	TraesCS1B03G1171700	Chr1B	665821213	665826980	+	2046	-	TraesCS1B01G434000 && P42210.1 RecName: Full=Phytepsin; AltName: Full=Aspartic proteinase; Contains: RecName: Full=Phytepsin 32 kDa subunit; Contains: RecName: Full=Phytepsin 29 kDa subunit; Contains: RecName: Full=Phytepsin 16 kDa subunit; Contains: RecName: Full=Phytepsin 11 kDa subunit; Flags: Precursor && PF00026:Eukaryotic aspartyl protease|PF05184:Saposin-like type B, region 1|PF03489:Sapos…	Asp	5703	4976	5052	13762	12219	15671	84.1666	76.6666	76.9876	216.003	179.306	203.289
TraesCS2B03G1030400	110.852	88.3334	86.146	384.896	421.513	422.819	95.1106	409.743	-2.10603	6.59e-27	9.99e-25	TraesCS2B03G1030400	Chr2B	581149603	581155029	-	3561	-	TraesCS2B01G405300 && O04251.3 RecName: Full=BRCT domain-containing protein At4g02110 && PF12738:twin BRCT domain	-	113	86	83	365	427	480	0.958183	0.761304	0.726723	3.29158	3.60015	3.5776
TraesCS6B03G0022900	113.795	117.093	111.056	463.984	427.435	562.878	113.981	484.766	-2.0893	8.51e-27	1.28e-24	TraesCS6B03G0022900	Chr6B	6924085	6926402	+	2026	-	TraesCS6B01G009800 && Q6ZJD3.1 RecName: Full=Patatin-like protein 2; Short=OsPLP2 >A2YW91.1 RecName: Full=Patatin-like protein 2 && PF01734:Patatin-like phospholipase	-	116	114	107	440	433	639	1.72886	1.77377	1.64667	6.97424	6.41671	8.37113
TraesCS6B03G1279100	2.94298	0	3.11371	269.954	251.723	195.554	2.0189	239.077	-6.87981	1.45e-26	2.17e-24	TraesCS6B03G1279100	Chr6B	725059009	725063346	-	1366	-	TraesCS6B01G462700 && Q6K9U2.1 RecName: Full=Replication protein A 32 kDa subunit A; Short=OsRPA32A; AltName: Full=OsRPA32-1; AltName: Full=Replication factor A protein 2A; AltName: Full=Replication protein A 2A && PF08784:Replication protein A C terminal	-	3	0	3	256	255	222	0.0663151	0	0.0684752	6.01829	5.60472	4.31345
TraesCS5A03G0653800	257.02	121.202	145.307	1485.8	1227.03	1127.52	174.51	1280.12	-2.87353	1.53e-26	2.29e-24	TraesCS5A03G0653800	Chr5A	476889400	476890850	+	1451	-	TraesCS5A01G263500 && A2Z2J6.1 RecName: Full=Zinc finger A20 and AN1 domain-containing stress-associated protein 1; Short=OsSAP1; AltName: Full=Multiple stress-responsive zinc finger protein ISAP1; Short=OsiSAP1 >A3C039.2 RecName: Full=Zinc finger A20 and AN1 domain-containing stress-associated protein 1; Short=OsSAP1; AltName: Full=Multiple stress-responsive zinc finger protein ISAP1; Short=OsiS…	zf-AN1	262	118	140	1409	1243	1280	5.45225	2.56358	3.00832	31.1837	25.7198	23.4134
novel.3025	0	0	0	1086.14	1233.94	1214.72	0	1178.27	-12.6238	2.45e-26	3.61e-24	-	Chr2B	585409977	585418068	-	4971	-	- && - && -	-	0	0	0	1030	1250	1379	0	0	0	6.65391	7.54971	7.3628
novel.9905	0.980994	0	4.15162	259.409	318.849	239.598	1.71087	272.619	-7.33117	3.24e-26	4.75e-24	-	Chr6B	701478621	701481901	+	1889	-	- && - && -	-	1	0	4	246	323	272	0.0159849	0	0.0660223	4.18203	5.13375	3.82173
novel.7910	56.8976	107.849	72.6533	457.657	475.806	530.286	79.1333	487.916	-2.62611	3.35e-26	4.9e-24	-	Chr5A	582375770	582379311	-	2734	-	- && - && -	-	58	105	70	434	482	602	0.640577	1.21066	0.798293	5.09771	5.29313	5.84414
TraesCS2D03G0284700	11.7719	1.02713	6.22742	200.357	156.957	222.861	6.34216	193.391	-4.91791	4.45e-26	6.48e-24	TraesCS2D03G0284700	Chr2D	82065642	82074474	-	2316	-	- && Q9LKW9.1 RecName: Full=Sodium/hydrogen exchanger 7; AltName: Full=Na(+)/H(+) exchanger 7; Short=NHE-7; AltName: Full=Protein SALT OVERLY SENSITIVE 1 && PF00999:Sodium/hydrogen exchanger family	Na_H_Exchanger	12	1	6	190	159	253	0.156453	0.0136111	0.0807747	2.6345	2.06121	2.89938
TraesCS3B03G0097000	280.564	250.62	232.49	763.465	754.182	792.786	254.558	770.144	-1.59669	4.84e-26	7.02e-24	TraesCS3B03G0097000	Chr3B	27499623	27501166	-	633	-	TraesCS3B01G042400 && - && -	-	286	244	224	724	764	900	13.6428	12.1512	11.0333	36.7298	36.2371	37.7365
TraesCS2D03G1162600	105.947	129.419	84.0702	491.401	557.739	463.34	106.479	504.16	-2.24284	5.43e-26	7.86e-24	TraesCS2D03G1162600	Chr2D	613204479	613209945	-	2233	-	TraesCS2D01G521400 && P49243.2 RecName: Full=3-oxoacyl-[acyl-carrier-protein] synthase III, chloroplastic; AltName: Full=Beta-ketoacyl-ACP synthase III; Short=KAS III; Flags: Precursor && PF08541:3-Oxoacyl-[acyl-carrier-protein (ACP)] synthase III C terminal|PF08545:3-Oxoacyl-[acyl-carrier-protein (ACP)] synthase III	-	108	126	81	466	565	526	1.46042	1.77874	1.13099	6.70164	7.59668	6.25201
novel.11148	1.96199	1.02713	1.0379	276.281	391.898	334.732	1.34234	334.304	-7.94985	1.38e-25	1.95e-23	-	Chr7A	14133515	14142281	-	3475	-	- && Q8H016.2 RecName: Full=Probable lipoxygenase 6 && -	-	2	1	1	262	397	380	0.0173787	0.00907145	0.00897239	2.4212	3.43005	2.90236
novel.5325	10.7909	14.3799	7.26533	143.413	212.237	165.604	10.812	173.752	-4.00561	1.39e-25	1.96e-23	-	Chr3D	402255819	402258291	+	2276	-	- && - && -	-	11	14	7	136	215	188	0.145936	0.193904	0.0958934	1.91889	2.83616	2.19234
novel.7702	14.7149	16.4341	11.4169	156.067	152.021	162.081	14.1887	156.723	-3.46452	1.51e-25	2.12e-23	-	Chr5A	3003909	3009316	-	4791	-	- && - && -	-	15	16	11	148	154	184	0.0945382	0.105275	0.0715862	0.992017	0.96507	1.01933
TraesCS3B03G1362600	4.90497	11.2985	1.0379	203.52	155.97	273.071	5.74711	210.854	-5.19753	1.57e-25	2.2e-23	TraesCS3B03G1362600	Chr3B	799724487	799729630	-	979	-	- && Q8RZA1.1 RecName: Full=Uridine 5'-monophosphate synthase; Short=UMP synthase; Includes: RecName: Full=Orotate phosphoribosyltransferase; Short=OPRTase; Includes: RecName: Full=Orotidine 5'-phosphate decarboxylase; AltName: Full=OMPdecase && PF00215:O	-	5	11	1	193	158	310	0.154216	0.354194	0.0318479	6.3308	4.8455	8.4043
TraesCS5B03G1311300	86.3274	79.0892	75.767	387.005	312.926	369.967	80.3945	356.633	-2.1485	1.74e-25	2.44e-23	TraesCS5B03G1311300	Chr5B	695542341	695546146	+	1340	-	TraesCS5B01G550300 && - && -	-	88	77	73	367	317	420	1.98299	1.81141	1.69856	8.79518	7.10262	8.31892
TraesCS6B03G0506800	0	0	0	1071.38	870.665	1205.92	0	1049.32	-12.4566	1.81e-25	2.52e-23	TraesCS6B03G0506800	Chr6B	240608170	240610672	+	1553	-	TraesCS6B01G197300 && B0LXM0.1 RecName: Full=S-adenosylmethionine synthase; Short=AdoMet synthase; AltName: Full=Methionine adenosyltransferase; Short=MAT && PF00438:S-adenosylmethionine synthetase, N-terminal domain|PF02772:S-adenosylmethionine synthetase, central domain|PF02773:S-adenosylmethionine synthetase, C-terminal domain	-	0	0	0	1016	882	1369	0	0	0	21.009	17.0514	23.3967
TraesCS6B03G0977900	131.453	149.961	97.563	597.907	765.04	554.07	126.326	639.006	-2.33804	2.85e-25	3.93e-23	TraesCS6B03G0977900	Chr6B	619195120	619196207	-	963	-	TraesCS6B01G346700 && Q6Z7V2.1 RecName: Full=24.1 kDa heat shock protein, mitochondrial; Short=OsHsp24.1; Flags: Precursor && PF00011:Hsp20/alpha crystallin family	-	134	146	94	567	775	629	4.20166	4.77923	3.04344	18.9078	24.1624	17.3359
TraesCS2B03G1415700	6.86696	6.1628	9.34113	126.541	153.008	147.106	7.45696	142.218	-4.25625	2.97e-25	4.08e-23	TraesCS2B03G1415700	Chr2B	765071125	765074373	-	561	-	TraesCS2B01G565200 && - && PF06108:Protein of unknown function (DUF952)	-	7	6	9	120	155	167	0.376771	0.337148	0.500199	6.86913	8.29532	7.90089
TraesCS2B03G1047100	0	0	0	906.878	1020.71	983.936	0	970.509	-12.3439	3.07e-25	4.19e-23	TraesCS2B03G1047100	Chr2B	593745876	593746479	+	604	-	TraesCS2B01G411600 && P59259.2 RecName: Full=Histone H4 >Q6LAF3.3 RecName: Full=Histone H4 >Q6PMI5.3 RecName: Full=Histone H4 >Q6WZ83.3 RecName: Full=Histone H4 >Q76H85.3 RecName: Full=Histone H4 >P62788.2 RecName: Full=Histone H4 >P62787.2 RecName: Full=Histone H4 >P62887.2 RecName: Full=Histone H4 >P62785.2 RecName: Full=Histone H4 variant TH011 >P0CG89.1 RecName: Full=Histone H4 && PF15511:Cen…	-	0	0	0	860	1034	1117	0	0	0	45.7241	51.3982	49.0839
novel.11369	0	0	0	930.077	913.113	1109.02	0	984.07	-12.3641	3.09e-25	4.22e-23	-	Chr7A	583185433	583186760	-	1223	-	- && - && -	-	0	0	0	882	925	1259	0	0	0	23.1593	22.708	27.3226
TraesCS4B03G0998200	85.3465	45.1938	60.1984	379.623	370.181	414.011	63.5796	387.938	-2.60709	3.17e-25	4.32e-23	TraesCS4B03G0998200	Chr4B	667750501	667755329	-	1641	-	- && F4K2A1.1 RecName: Full=Folylpolyglutamate synthase; AltName: Full=DHFS-FPGS homolog B; AltName: Full=Folylpoly-gamma-glutamate synthetase; Short=FPGS; AltName: Full=Tetrahydrofolylpolyglutamate synthase; Short=Tetrahydrofolate synthase && -	-	87	44	58	360	375	470	1.60086	0.845232	1.102	7.04494	6.86099	7.60172
TraesCS4A03G0958600	127.529	91.4148	108.98	763.465	462.973	680.915	109.308	635.784	-2.5393	3.35e-25	4.54e-23	TraesCS4A03G0958600	Chr4A	663837705	663839246	+	1542	-	TraesCS4A01G384900 && Q07423.1 RecName: Full=Hexose carrier protein HEX6 && PF00083:Sugar (and other) transporter	Sugar_tr	130	89	105	724	469	773	2.54566	1.81944	2.12309	15.0778	9.13172	13.3051
TraesCS7B03G0926700	63.7646	28.7597	53.971	363.806	546.881	391.108	48.8318	433.931	-3.14988	3.4e-25	4.59e-23	TraesCS7B03G0926700	Chr7B	605964309	605966025	+	1634	-	TraesCS7B01G345700 && Q9ZV19.1 RecName: Full=DJ-1 protein homolog E; Short=AtDJ-1E; AltName: Full=Protein YELLOW-LEAF-SPECIFIC GENE 5 && PF01965:DJ-1/PfpI family	DJ-1_PfpI	65	28	52	345	554	444	1.20117	0.540179	0.992234	6.78033	10.1794	7.21196
TraesCS6B03G0425000	51.9927	82.1706	39.4403	620.052	371.168	554.07	57.8679	515.096	-3.15406	3.9e-25	5.26e-23	TraesCS6B03G0425000	Chr6B	182371537	182372834	-	986	-	TraesCS6B01G167300 && Q06398.2 RecName: Full=Probable glutathione S-transferase GSTU6; AltName: Full=28 kDa cold-induced protein && PF13410:Glutathione S-transferase, C-terminal domain|PF02798:Glutathione S-transferase, N-terminal domain	GST_N	53	80	38	588	376	629	1.62308	2.55767	1.20163	19.1507	11.4492	16.9315
TraesCS6A03G0960000	83.3845	57.5194	38.4024	917.423	469.883	544.38	59.7688	643.895	-3.42684	4.08e-25	5.48e-23	TraesCS6A03G0960000	Chr6A	602523611	602526173	+	1695	-	TraesCS6A01G378600 && Q9FLR3.1 RecName: Full=NAC domain-containing protein 79; Short=ANAC79; Short=ANAC80; Short=AtNAC79; Short=AtNAC80 && PF02365:No apical meristem (NAM) protein	NAM	85	56	37	870	476	618	1.51423	1.04148	0.680605	16.4829	8.43143	9.67702
TraesCS6D03G0308700	160.883	93.4691	71.6154	1000.73	701.863	843.877	108.656	848.823	-2.96376	4.16e-25	5.58e-23	TraesCS6D03G0308700	Chr6D	128124034	128125947	-	1914	-	TraesCS6D01G138100 && Q5UNY4.1 RecName: Full=Uncharacterized protein L728 [Acanthamoeba polyphaga mimivirus] && PF11443:Domain of unknown function (DUF2828)	-	164	91	69	949	711	958	2.58728	1.49876	1.12401	15.9224	11.153	13.2845
TraesCS6B03G1285800	10.7909	5.13566	0	173.994	188.545	164.723	5.30886	175.754	-5.02883	4.24e-25	5.67e-23	TraesCS6B03G1285800	Chr6B	725738169	725745567	+	3727	-	TraesCS6B01G465800 && P0C8S1.1 RecName: Full=Probable disease resistance RPP8-like protein 2 && PF18052:Rx N-terminal domain|PF00931:NB-ARC domain	NB-ARC	11	5	0	165	191	187	0.08912	0.0422904	0	1.4217	1.53864	1.3317
novel.2416	1.96199	1.02713	10.379	169.776	168.802	169.128	4.45605	169.235	-5.26186	4.5e-25	6e-23	-	Chr2B	76531163	76534705	+	2151	-	- && - && PF05699:hAT family C-terminal dimerisation region	hATC	2	1	10	161	171	192	0.0280758	0.0146552	0.144951	2.40364	2.38682	2.3691
novel.10279	32.3728	14.3799	36.3266	271.009	305.029	236.955	27.6931	270.998	-3.28938	6.53e-25	8.63e-23	-	Chr6B	704228350	704233831	-	3811	-	- && - && PF02902:Ulp1 protease family, C-terminal catalytic domain	Peptidase_C48	33	14	35	257	309	269	0.261467	0.115803	0.286347	2.1656	2.43435	1.87342
TraesCS2D03G1132600	77.4985	71.8993	75.767	297.372	316.875	312.71	75.0549	308.986	-2.04151	7.41e-25	9.77e-23	TraesCS2D03G1132600	Chr2D	604123946	604130138	+	2084	-	TraesCS2D01G507500 && Q2QYR1.2 RecName: Full=Probable staphylococcal-like nuclease CAN3; AltName: Full=Calcium-dependent nuclease 3; Short=Ca(2+)-dependent nuclease 3 && PF00565:Staphylococcal nuclease homologue	-	79	70	73	282	321	355	1.14465	1.05884	1.09216	4.34545	4.62457	4.5212
TraesCS6B03G0879800	198.161	206.454	166.065	640.087	589.328	671.226	190.226	633.547	-1.73559	8.33e-25	1.09e-22	TraesCS6B03G0879800	Chr6B	557749245	557752421	-	1514	-	TraesCS6B01G306300 && Q6ZFU6.1 RecName: Full=Thioredoxin reductase NTRB; AltName: Full=NADPH-dependent thioredoxin reductase B; Short=OsNTRB && PF07992:Pyridine nucleotide-disulphide oxidoreductase	Pyr_redox_2	202	201	160	607	597	762	4.02872	4.18506	3.29501	12.875	11.8389	13.3583
TraesCS1B03G0679300	99.0804	73.9536	67.4637	349.043	399.795	395.512	80.1659	381.45	-2.24893	9.15e-25	1.2e-22	TraesCS1B03G0679300	Chr1B	430417913	430426877	-	1563	-	TraesCS1B01G237700 && Q9M3W5.1 RecName: Full=Chlorophyll synthase, chloroplastic; AltName: Full=Polyprenyl transferase; Flags: Precursor && PF01040:UbiA prenyltransferase family	UbiA	101	72	65	331	405	449	1.95121	1.45213	1.29663	6.80068	7.77965	7.62448
TraesCS4A03G0953600	25.5058	11.2985	9.34113	194.03	213.224	295.974	15.3818	234.409	-3.92291	1.56e-24	2.03e-22	TraesCS4A03G0953600	Chr4A	662439190	662444472	+	3039	-	TraesCS4A01G382900 && Q9FKG6.1 RecName: Full=U-box domain-containing protein 52; AltName: Full=Plant U-box protein 52; Includes: RecName: Full=E3 ubiquitin ligase; Includes: RecName: Full=Serine/threonine-protein kinase && PF04564:U-box domain|PF00582:Universal stress protein family|PF00069:Protein kinase domain	Pkinase	26	11	9	184	216	336	0.258336	0.114102	0.0923368	1.94433	2.13396	2.93448
TraesCS2B03G1314300	88.2894	97.5776	102.752	341.661	407.693	398.155	96.2065	382.503	-1.9926	2.25e-24	2.9e-22	TraesCS2B03G1314300	Chr2B	727399604	727407789	+	4109	-	TraesCS2B01G524400 && - && PF15996:Arginine/serine-rich protein PNISR	-	90	95	99	324	413	452	0.661376	0.728818	0.751211	2.53217	3.01771	2.91961
TraesCS1D03G0028500	22.5629	31.8411	43.592	331.116	234.941	438.675	32.6653	334.911	-3.36154	3.23e-24	4.15e-22	TraesCS1D03G0028500	Chr1D	7329510	7332180	+	2671	-	TraesCS1D01G013800 && O64477.1 RecName: Full=G-type lectin S-receptor-like serine/threonine-protein kinase At2g19130; Flags: Precursor && PF08276:PAN-like domain|PF00954:S-locus glycoprotein domain|PF01453:D-mannose binding lectin|PF00069:Protein kinase domain	Pkinase	23	31	42	314	238	498	0.260014	0.365864	0.490273	3.7752	2.67527	4.94855
novel.1651	74.5555	53.4109	56.0468	1054.51	646.583	385.823	61.3377	695.638	-3.50185	3.72e-24	4.75e-22	-	Chr2A	8299489	8304664	+	3135	-	- && Q2QRN7.1 RecName: Full=Probable kinase CHARK; AltName: Full=CHASE domain receptor-like serine/threonine kinase; AltName: Full=OsCRL4; AltName: Full=OsHKL1 && PF00139:Legume lectin domain|PF07714:Protein tyrosine and serine/threonine kinase	Pkinase_Tyr	76	52	54	1000	655	438	0.732012	0.522875	0.537055	10.2434	6.27289	3.70817
novel.1241	7.84795	8.21706	3.11371	204.575	148.072	125.965	6.39291	159.537	-4.63436	5.63e-24	7.14e-22	-	Chr1B	699147133	699148934	-	1706	-	- && Q6EPG8.1 RecName: Full=Acetylserotonin O-methyltransferase 1; Short=OsASMT1 && PF00891:O-methyltransferase domain|PF08100:Dimerisation domain	-	8	8	3	194	150	143	0.141597	0.147823	0.0548283	3.65179	2.63983	2.22474
TraesCS1A03G0013400	301.165	204.399	303.068	1159.96	960.496	1052.64	269.544	1057.7	-1.97196	5.71e-24	7.23e-22	TraesCS1A03G0013400	Chr1A	3543536	3549092	-	1214	-	TraesCS1A01G004400 && Q8RWJ7.1 RecName: Full=Protein SAWADEE HOMEODOMAIN HOMOLOG 2; AltName: Full=Probable DNA-binding transcription factor 2 && PF16719:SAWADEE domain	-	307	199	292	1100	973	1195	7.63593	5.16733	7.49941	29.0976	24.0635	26.1259
novel.6580	33.3538	27.7326	25.9476	263.627	179.661	220.218	29.0113	221.169	-2.92806	6.32e-24	7.99e-22	-	Chr4B	668652457	668791367	+	2109	-	- && - && -	-	34	27	25	250	182	250	0.486793	0.40357	0.369595	3.80669	2.59095	3.1462
novel.7861	23.5438	8.21706	14.5307	224.61	193.481	170.009	15.4305	196.033	-3.66011	6.35e-24	8.02e-22	-	Chr5A	468252158	468256805	-	2376	-	- && - && -	-	24	8	14	213	196	193	0.305005	0.106139	0.183715	2.87884	2.4767	2.15592
novel.4319	1109.5	962.423	818.906	2893.57	2624.83	2950.05	963.611	2822.82	-1.5504	9.37e-24	1.17e-21	-	Chr3A	718326623	718336776	-	8714	-	- && - && -	-	1131	937	789	2744	2659	3349	3.91911	3.38964	2.82307	10.1123	9.16146	10.2005
TraesCS5B03G0303900	279.583	303.004	284.386	748.702	811.436	764.598	288.991	774.912	-1.42319	1.05e-23	1.32e-21	TraesCS5B03G0303900	Chr5B	184228263	184242575	+	1928	-	- && A4QP78.1 RecName: Full=CCR4-NOT transcription complex subunit 11 && PF10155:CCR4-NOT transcription complex subunit 11	-	285	295	274	710	822	868	4.46354	4.82333	4.43105	11.8259	12.8006	11.9491
novel.7556	3.92397	8.21706	10.379	156.067	144.124	280.118	7.50669	193.436	-4.69679	1.07e-23	1.34e-21	-	Chr5A	451174447	451176852	+	2406	-	- && - && -	-	4	8	10	148	146	318	0.0502003	0.104816	0.129589	1.97538	1.82189	3.50796
TraesCS3B03G0930200	3.92397	0	0	245.701	311.939	258.096	1.30799	271.912	-7.65348	1.13e-23	1.4e-21	TraesCS3B03G0930200	Chr3B	596452848	596458679	-	1608	-	TraesCS3B01G369300 && - && -	-	4	0	0	233	316	293	0.0751132	0	0	4.65322	5.90018	4.8362
TraesCS2D03G1154600	250.153	239.322	133.89	1032.36	1077.97	1371.52	207.788	1160.62	-2.48131	1.13e-23	1.4e-21	TraesCS2D03G1154600	Chr2D	611138360	611142861	+	2345	-	TraesCS2D01G517200 && Q9M8L4.1 RecName: Full=Glycerol kinase; Short=Glycerokinase; AltName: Full=ATP:glycerol 3-phosphotransferase; AltName: Full=Protein GLYCEROL INSENSITIVE 1; AltName: Full=Protein NONHOST RESISTANCE TO P. S. PHASEOLICOLA 1 && PF00370:FGGY family of carbohydrate kinases, N-terminal domain|PF02782:FGGY family of carbohydrate kinases, C-terminal domain	FGGY_N	255	233	129	979	1092	1557	3.28352	3.13217	1.71518	13.4067	13.9812	17.6225
TraesCS7A03G0480000	468.915	422.152	480.549	1108.29	1224.06	1213.84	457.205	1182.07	-1.37057	1.16e-23	1.43e-21	TraesCS7A03G0480000	Chr7A	172558523	172577027	+	5173	-	- && Q46888.1 RecName: Full=Uncharacterized oxidoreductase YgbJ && PF14833:NAD-binding of NADP-dependent 3-hydroxyisobutyrate dehydrogenase|PF03446:NAD binding domain of 6-phosphogluconate dehydrogenase|PF07005:Sugar-binding N-terminal domain|PF17042:Nucl	F_bP_aldolase	478	411	463	1051	1240	1378	2.79015	2.50456	2.79062	6.52445	7.19686	7.07016
novel.9880	0	0	0	711.794	761.092	665.06	0	712.648	-11.898	1.67e-23	2.05e-21	-	Chr6B	667611068	667613379	+	2138	-	- && - && -	-	0	0	0	675	771	755	0	0	0	10.1386	10.8271	9.37264
novel.3884	0	0	0	690.704	787.745	668.583	0	715.677	-11.9042	1.69e-23	2.08e-21	-	Chr3A	385855622	385860407	+	3051	-	- && - && -	-	0	0	0	655	798	759	0	0	0	6.89418	7.8528	6.60271
TraesCS5B03G0357900	24.5248	18.4884	49.8194	316.353	278.376	303.901	30.9442	299.543	-3.27769	1.71e-23	2.09e-21	TraesCS5B03G0357900	Chr5B	242591158	242603458	-	2486	-	TraesCS5B01G129700 && P09189.1 RecName: Full=Heat shock cognate 70 kDa protein && PF00012:Hsp70 protein	HSP70	25	18	48	300	282	345	0.303655	0.228246	0.602009	3.87529	3.40574	3.68333
TraesCS7D03G0171900	32.3728	38.0039	26.9855	245.701	216.186	188.507	32.4541	216.798	-2.73827	1.83e-23	2.23e-21	TraesCS7D03G0171900	Chr7D	46058503	46061788	-	2016	-	TraesCS7D01G075000 && F4K460.1 RecName: Full=Mediator of RNA polymerase II transcription subunit 17 && PF10156:Subunit 17 of Mediator complex	-	33	37	26	233	219	214	0.494271	0.578553	0.402111	3.7115	3.2615	2.81738
TraesCSU03G0319600	0	0	0	748.702	860.794	554.95	0	721.482	-11.9155	3.18e-23	3.84e-21	TraesCSU03G0319600	ChrUnknown	230025562	230027267	-	1607	-	TraesCSU01G205900 && Q6EPG8.1 RecName: Full=Acetylserotonin O-methyltransferase 1; Short=OsASMT1 && PF00891:O-methyltransferase domain|PF08100:Dimerisation domain	-	0	0	0	710	872	630	0	0	0	14.1882	16.2916	10.4051
TraesCS2D03G1170700	41.2017	22.5969	12.4548	295.263	295.158	254.572	25.4178	281.664	-3.46366	3.77e-23	4.51e-21	TraesCS2D03G1170700	Chr2D	616243957	616245915	+	1959	-	TraesCS2D01G525000 && - && -	-	42	22	12	280	299	289	0.647376	0.354014	0.19099	4.58994	4.58248	3.91549
TraesCS2D03G1123700	87.3084	87.3063	112.094	499.837	358.335	473.91	95.5694	444.028	-2.21672	4.09e-23	4.88e-21	TraesCS2D03G1123700	Chr2D	601695644	601698436	-	1970	-	TraesCS2D01G504300 && Q8RWZ5.1 RecName: Full=G-type lectin S-receptor-like serine/threonine-protein kinase SD2-5; AltName: Full=S-domain-2 (SD2) receptor kinase 5; Short=SD2-5; Flags: Precursor && PF07714:Protein tyrosine and serine/threonine kinase	Pkinase_Tyr	89	85	108	474	363	538	1.36416	1.36014	1.70931	7.72673	5.53228	7.24834
TraesCS2A03G0302700	1828.57	1406.14	1597.33	4097.82	4195.38	4538.26	1610.68	4277.16	-1.40892	5.72e-23	6.76e-21	TraesCS2A03G0302700	Chr2A	98753948	98757095	+	907	-	- && - && PF01470:Pyroglutamyl peptidase	-	1864	1369	1539	3886	4250	5152	62.0556	47.5804	52.9047	137.588	140.684	150.762
TraesCS2D03G1134000	4.90497	13.3527	2.07581	162.394	188.545	140.94	6.77783	163.96	-4.59763	5.72e-23	6.76e-21	TraesCS2D03G1134000	Chr2D	604342138	604344778	-	1114	-	TraesCS2D01G508400 && F4JJL0.1 RecName: Full=Endonuclease 4; Short=AtENDO4; AltName: Full=Deoxyribonuclease ENDO4; AltName: Full=Single-stranded-nucleate endonuclease ENDO4; Flags: Precursor && PF02265:S1/P1 Nuclease	-	5	13	2	154	191	160	0.135527	0.367866	0.0559768	4.43935	5.14769	3.81204
TraesCS1A03G0146100	63.7646	47.2481	41.5162	273.118	251.723	306.544	50.8429	277.128	-2.44456	9.25e-23	1.09e-20	TraesCS1A03G0146100	Chr1A	43636189	43637792	-	1604	-	TraesCS1A01G060200 && Q943I6.1 RecName: Full=Zinc finger protein STOP1 homolog; AltName: Full=Protein STOP1 homolog && -	-	65	46	40	259	255	348	1.22363	0.904035	0.777532	5.18536	4.77309	5.75834
TraesCS2B03G0749300	107.909	55.4652	70.5775	421.804	474.819	424.581	77.984	440.401	-2.49533	1.47e-22	1.7e-20	TraesCS2B03G0749300	Chr2B	408085688	408091049	-	5362	-	TraesCS2B01G288900 && - && -	-	110	54	68	400	481	482	0.619452	0.317467	0.395408	2.39561	2.69329	2.38585
TraesCS5B03G1309600	288.412	287.597	165.027	1139.92	1284.28	1053.52	247.012	1159.24	-2.22987	1.63e-22	1.88e-20	TraesCS5B03G1309600	Chr5B	695276437	695279994	-	1710	-	- && P0C042.1 RecName: Full=Uncharacterized protein At4g15970 && PF03407:Nucleotide-diphospho-sugar transferase	-	294	280	159	1081	1301	1196	5.1915	5.16171	2.8991	20.3008	22.8426	18.5634
novel.5957	260.944	209.535	187.861	693.867	836.115	761.075	219.447	763.686	-1.79841	1.75e-22	2e-20	-	Chr4A	721920312	721926037	+	5726	-	- && - && -	-	266	204	181	658	847	864	1.40272	1.12308	0.985576	3.69027	4.44116	4.00484
TraesCS3B03G1018100	0	0	0	568.381	553.791	601.637	0	574.603	-11.5878	2.34e-22	2.66e-20	TraesCS3B03G1018100	Chr3B	662153212	662159300	+	1016	-	TraesCS3B01G410300 && Q9ZRD6.1 RecName: Full=VAMP-like protein YKT61; Short=AtYKT61; AltName: Full=Geranylgeranylated protein 1; Short=AtGP1; Flags: Precursor && PF00957:Synaptobrevin|PF13774:Regulated-SNARE-like domain	-	0	0	0	539	561	683	0	0	0	17.0364	16.578	17.8423
TraesCS5B03G0311100	846.598	792.946	765.973	1847.5	1734.42	1867.45	801.839	1816.46	-1.17962	2.7e-22	3.05e-20	TraesCS5B03G0311100	Chr5B	194127428	194132182	-	2560	-	TraesCS5B01G115400 && Q2QX45.1 RecName: Full=Calcium-dependent protein kinase 28; Short=OsCDPK28; Short=OsCPK28 && PF00069:Protein kinase domain|PF13499:EF-hand domain pair	Pkinase	863	772	738	1752	1757	2120	10.1792	9.50625	8.98834	21.9775	20.6061	21.9795
TraesCS4B03G0989000	0	0	0	542.018	506.407	732.006	0	593.477	-11.6348	3.09e-22	3.46e-20	TraesCS4B03G0989000	Chr4B	665497227	665498044	+	697	-	TraesCS4B01G387500 && - && PF14368:Probable lipid transfer	-	0	0	0	514	513	831	0	0	0	23.6818	22.0978	31.644
TraesCS7B03G0044600	91.2324	79.0892	96.5251	377.514	545.893	740.815	88.9489	554.741	-2.64176	3.24e-22	3.63e-20	TraesCS7B03G0044600	Chr7B	16393105	16393990	+	886	-	TraesCS7B01G017200 && - && -	-	93	77	93	358	553	841	3.1695	2.73961	3.27274	12.9758	18.7394	25.1933
TraesCS5B03G0286300	201.104	127.364	81.9944	902.66	847.961	931.083	136.821	893.901	-2.70633	3.57e-22	3.98e-20	TraesCS5B03G0286300	Chr5B	161989739	162014123	-	3255	-	- && - && -	-	205	124	79	856	859	1057	1.90171	1.20089	0.756727	8.44513	7.9233	8.6188
novel.8665	3.92397	5.13566	3.11371	106.505	153.995	129.488	4.05778	129.996	-5.0019	3.58e-22	3.98e-20	-	Chr5D	60340186	60341495	+	1200	-	- && - && -	-	4	5	3	101	156	147	0.100652	0.131347	0.0779476	2.70286	3.90308	3.25131
TraesCS4B03G0998300	72.5935	73.9536	94.4492	434.458	455.076	311.829	80.3321	400.454	-2.31743	3.62e-22	4.02e-20	TraesCS4B03G0998300	Chr4B	667762201	667766519	-	844	-	TraesCS4B01G392700 && Q9LM92.1 RecName: Full=Small nuclear ribonucleoprotein SmD3b; Short=SmD3-b; AltName: Full=snRNP core protein D3-b && PF01423:LSM domain	LSM	74	72	91	412	461	354	2.64747	2.68919	3.36172	15.6761	16.3992	11.1323
TraesCS2D03G0736700	2.94298	3.0814	4.15162	123.378	165.841	115.394	3.392	134.871	-5.31616	4.11e-22	4.55e-20	TraesCS2D03G0736700	Chr2D	413671510	413672582	-	900	-	TraesCS2D01G320200 && O64937.2 RecName: Full=Elongation factor 1-alpha; Short=EF-1-alpha && PF03143:Elongation factor Tu C-terminal domain	-	3	3	4	117	168	131	0.100652	0.105078	0.138574	4.17472	5.60442	3.86324
TraesCS2B03G1425900	1.96199	1.02713	0	324.789	397.821	288.927	0.996373	337.179	-8.37682	4.12e-22	4.55e-20	TraesCS2B03G1425900	Chr2B	768986797	768988234	+	1179	-	TraesCS2B01G569400 && O03982.1 RecName: Full=Heavy metal-associated isoprenylated plant protein 39; Short=AtHIP39; Flags: Precursor && -	-	2	1	0	308	403	328	0.0512222	0.0267373	0	8.3892	10.2626	7.38385
TraesCS1B03G0815700	46.1067	48.2752	47.7436	205.629	256.659	243.121	47.3752	235.136	-2.31231	4.91e-22	5.39e-20	TraesCS1B03G0815700	Chr1B	515918403	515919912	-	609	-	TraesCS1B01G292400 && Q9M2S7.1 RecName: Full=Peptidyl-prolyl cis-trans isomerase FKBP20-1; Short=PPIase FKBP20-1; AltName: Full=FK506-binding protein 20-1; Short=AtFKBP20-1; AltName: Full=Immunophilin FKBP20-1; AltName: Full=Rotamase && PF00254:FKBP-type peptidyl-prolyl cis-trans isomerase	FKBP_C	47	47	46	195	260	276	2.33036	2.43283	2.35507	10.2826	12.818	12.0286
TraesCS2D03G1166500	306.07	253.702	146.344	1210.58	1277.37	1174.2	235.372	1220.72	-2.37388	5.41e-22	5.92e-20	TraesCS2D03G1166500	Chr2D	614821183	614827743	+	4372	-	TraesCS2D01G523100 && Q9LJX0.1 RecName: Full=ABC transporter B family member 19; Short=ABC transporter ABCB.19; Short=AtABCB19; AltName: Full=Multidrug resistance protein 11; AltName: Full=P-glycoprotein 19 && PF00664:ABC transporter transmembrane region|PF00005:ABC transporter	ABC_membrane	312	247	141	1148	1294	1333	2.15485	1.78094	1.00555	8.43229	8.88624	8.09231
novel.4128	0	1.02713	0	931.132	1224.06	972.485	0.342378	1042.56	-11.4853	6.28e-22	6.83e-20	-	Chr3A	166445669	166451924	-	5807	-	- && Q0JCZ4.1 RecName: Full=Auxin response factor 9 && -	-	0	1	0	883	1240	1104	0	0.0054285	0	4.88307	6.41112	5.04591
TraesCS1B03G0874400	47.0877	65.7365	63.3121	255.191	276.402	280.999	58.7121	270.864	-2.20812	7.03e-22	7.59e-20	TraesCS1B03G0874400	Chr1B	550089540	550093095	-	1150	-	- && Q9LSU0.1 RecName: Full=Proteasome subunit alpha type-3; AltName: Full=20S proteasome alpha subunit G; AltName: Full=20S proteasome subunit alpha-7 && PF10584:Proteasome subunit A N-terminal signature|PF00227:Proteasome subunit	Proteasome	48	64	61	242	280	319	1.26033	1.75434	1.65385	6.75774	7.31012	7.36233
TraesCS3A03G0020200	49.0497	61.628	62.2742	265.736	252.71	248.406	57.6506	255.618	-2.14973	8.57e-22	9.2e-20	TraesCS3A03G0020200	Chr3A	8667965	8674038	+	2726	-	TraesCS3A01G009400 && F4HQA1.1 RecName: Full=Protein PAF1 homolog; AltName: Full=Protein EARLY FLOWERING 7; AltName: Full=Protein VERNALIZATION INDEPENDENCE 2 && PF03985:Paf1	-	50	60	60	252	256	282	0.553842	0.693836	0.686259	2.96865	2.81954	2.74565
novel.4167	0	0	0	481.911	586.366	501.217	0	523.165	-11.4523	8.95e-22	9.59e-20	-	Chr3A	278110347	278117367	-	6368	-	- && - && -	-	0	0	0	457	594	569	0	0	0	2.30461	2.80058	2.37155
novel.3020	3.92397	6.1628	4.15162	139.195	168.802	99.5387	4.74613	135.845	-4.84014	9.73e-22	1.04e-19	-	Chr2B	574467383	574468387	-	1005	-	- && - && -	-	4	6	4	132	171	113	0.120181	0.188199	0.124096	4.21785	5.10851	2.98425
TraesCS2B03G1265500	110.852	79.0892	126.624	420.749	440.268	477.434	105.522	446.15	-2.08036	1.05e-21	1.12e-19	TraesCS2B03G1265500	Chr2B	706166956	706173496	-	2406	-	- && Q8L850.2 RecName: Full=Phosphatidylinositol 4-phosphate 5-kinase 9; Short=AtPIP5K9; AltName: Full=1-phosphatidylinositol 4-phosphate kinase 9; AltName: Full=Diphosphoinositide kinase 9; AltName: Full=PtdIns(4)P-5-kinase 9 && PF02493:MORN repeat|PF015	PIP5K	113	77	122	399	446	542	1.41816	1.00885	1.58098	5.32551	5.56549	5.97897
novel.11316	0	0	0	484.02	548.855	491.528	0	508.134	-11.4102	1.14e-21	1.21e-19	-	Chr7A	392806850	392810305	-	1424	-	- && - && -	-	0	0	0	459	556	558	0	0	0	10.3511	11.7227	10.4003
TraesCS7D03G1280600	643.532	729.264	698.509	1524.82	1626.82	1671.02	690.435	1607.55	-1.21968	1.2e-21	1.27e-19	TraesCS7D03G1280600	Chr7D	636011290	636025410	-	6339	-	- && Q9LXT9.3 RecName: Full=Callose synthase 3; AltName: Full=1,3-beta-glucan synthase; AltName: Full=Protein GLUCAN SYNTHASE-LIKE 12 && PF14288:1,3-beta-glucan synthase subunit FKS1, domain-1|PF02364:1,3-beta-glucan synthase component|PF04652:Vta1 like	DUF605	656	710	673	1446	1648	1897	3.12482	3.53077	3.31022	7.3254	7.8055	7.94272
novel.3313	83.3845	53.4109	66.4258	321.625	308.978	411.368	67.7404	347.324	-2.35755	1.49e-21	1.56e-19	-	Chr2D	312783392	312792326	+	2356	-	- && P41917.3 RecName: Full=GTP-binding nuclear protein Ran-2; AltName: Full=Ras-related nuclear protein 2 && -	-	85	52	64	305	313	467	1.0894	0.69576	0.846969	4.15727	3.98872	5.26095
TraesCS4D03G0118100	230.534	240.349	239.756	904.769	683.107	700.295	236.879	762.724	-1.68649	1.78e-21	1.85e-19	TraesCS4D03G0118100	Chr4D	39856525	39857017	+	399	-	TraesCS4D01G063300 && - && -	-	235	234	231	858	692	795	17.7843	18.4873	18.051	69.0555	52.0712	52.8831
novel.10986	12.7529	10.2713	5.18952	131.814	119.445	165.604	9.40459	138.954	-3.87992	2.17e-21	2.23e-19	-	Chr7A	405954943	405959230	+	3390	-	- && - && -	-	13	10	5	125	121	188	0.115794	0.0929891	0.0459868	1.18412	1.07164	1.47191
novel.1685	0	0	0	412.313	622.891	486.242	0	507.149	-11.4076	2.23e-21	2.29e-19	-	Chr2A	48116607	48123867	+	3895	-	- && - && -	-	0	0	0	391	631	552	0	0	0	3.22369	4.86392	3.76144
TraesCS3B03G1018000	0	0	0	578.926	489.626	419.296	0	495.949	-11.3744	2.25e-21	2.31e-19	TraesCS3B03G1018000	Chr3B	662152104	662152514	+	411	-	TraesCS3B01G410200 && P68427.2 RecName: Full=Histone H3.2 >P68428.2 RecName: Full=Histone H3.2 >P68429.2 RecName: Full=Histone H3.2; AltName: Full=Histone H3.1; AltName: Full=Major histone H3 >P68430.2 RecName: Full=Histone H3.2 && PF00125:Core histone H2A/H2B/H3/H4	Histone	0	0	0	549	496	476	0	0	0	42.8957	36.233	30.7389
TraesCS2B03G1426500	0	0	0	482.965	524.176	427.224	0	478.122	-11.322	2.68e-21	2.74e-19	TraesCS2B03G1426500	Chr2B	769237769	769238965	+	916	-	TraesCS2B01G569800 && O03982.1 RecName: Full=Heavy metal-associated isoprenylated plant protein 39; Short=AtHIP39; Flags: Precursor && PF00403:Heavy-metal-associated domain	HMA	0	0	0	458	531	485	0	0	0	16.0566	17.4046	14.053
novel.3817	0	0	0	433.403	521.215	466.863	0	473.827	-11.3095	2.87e-21	2.93e-19	-	Chr3A	158836366	158841030	+	3708	-	- && Q9SZL7.2 RecName: Full=Protein FAR1-RELATED SEQUENCE 9 && -	-	0	0	0	411	528	530	0	0	0	3.55947	4.27522	3.79366
TraesCS7A03G0107100	216.8	236.241	204.467	646.414	679.158	577.853	219.169	634.475	-1.53303	3.57e-21	3.62e-19	TraesCS7A03G0107100	Chr7A	23123957	23125751	+	1795	-	TraesCS7A01G048100 && Q9SRQ1.1 RecName: Full=Cytochrome P450 89A9 && PF00067:Cytochrome P450	p450	221	230	197	613	688	656	3.71766	4.0392	3.42188	10.9668	11.5077	9.69978
TraesCS3B03G0031100	361.006	190.02	151.534	1707.25	1470.85	1403.23	234.186	1527.11	-2.70402	3.79e-21	3.83e-19	TraesCS3B03G0031100	Chr3B	6796809	6799701	-	1850	-	TraesCS3B01G016400 && Q93ZR6.1 RecName: Full=O-acyltransferase WSD1; AltName: Full=Diacylglycerol O-acyltransferase; Short=DGAT; AltName: Full=Long-chain-alcohol O-fatty-acyltransferase; AltName: Full=Wax synthase; Short=WS && PF06974:WS/DGAT C-terminal domain|PF03007:Wax ester synthase-like Acyl-CoA acyltransferase domain	-	368	185	146	1619	1490	1593	6.00645	3.15233	2.46062	28.1034	24.1812	22.8542
TraesCS4A03G0609800	109.871	95.5233	86.146	943.786	492.587	497.694	97.1802	644.689	-2.72857	3.9e-21	3.93e-19	TraesCS4A03G0609800	Chr4A	538157000	538162461	-	1056	-	TraesCS4A01G229900 && Q9SLN8.1 RecName: Full=2-alkenal reductase (NADP(+)-dependent); AltName: Full=Alkenal double bound reductase; AltName: Full=Allylic alcohol dehydrogenase 1; Short=allyl-ADH1; AltName: Full=Flavin-free double bond reductase; Short=NtDBR; AltName: Full=Pulegone reductase; Short=NtRed-1 && PF00107:Zinc-binding dehydrogenase|PF16884:N-terminal domain of oxidoreductase	ADH_zinc_N	112	93	83	895	499	565	3.20255	2.7762	2.45063	27.2172	14.1873	14.2006
TraesCS6A03G0941000	339.424	279.38	257.4	844.662	822.295	861.494	292.068	842.817	-1.52827	4.09e-21	4.12e-19	TraesCS6A03G0941000	Chr6A	598315893	598320153	+	2442	-	TraesCS6A01G370500 && Q9LHS0.1 RecName: Full=Putative clathrin assembly protein At5g35200 && PF07651:ANTH domain	-	346	272	248	801	833	978	4.27831	3.51119	3.16642	10.5334	10.2415	10.6296
novel.11406	80.4415	23.6241	36.3266	447.112	472.844	638.633	46.7974	519.53	-3.46967	5.22e-21	5.2e-19	-	Chr7A	679200647	679203041	-	2144	-	- && Q01595.1 RecName: Full=Cortical cell-delineating protein; AltName: Full=Root-specific protein ZRP3; Flags: Precursor && -	-	82	23	35	424	479	725	1.15486	0.33817	0.508986	6.35075	6.70772	8.97503
TraesCS5B03G0446200	260.944	230.078	139.079	960.658	917.061	921.394	210.034	933.038	-2.15041	5.45e-21	5.42e-19	TraesCS5B03G0446200	Chr5B	307744831	307748209	-	1921	-	- && Q9SU13.1 RecName: Full=Fasciclin-like arabinogalactan protein 2; Flags: Precursor && PF02469:Fasciclin domain	-	266	224	134	911	929	1046	4.18116	3.6758	2.17491	15.2291	14.5195	14.452
novel.11368	44.1447	44.1667	50.8573	223.556	205.327	218.457	46.3896	215.78	-2.21831	5.93e-21	5.88e-19	-	Chr7A	581606642	581613666	-	3803	-	- && P51104.1 RecName: Full=Dihydroflavonol 4-reductase; Short=DFR; AltName: Full=Dihydrokaempferol 4-reductase; AltName: Full=Flavanone 4-reductase; Short=FNR && -	-	45	43	49	212	208	248	0.357296	0.35643	0.401729	1.79017	1.64211	1.7308
TraesCS2D03G1140800	4.90497	6.1628	8.30323	189.812	118.458	108.347	6.457	138.872	-4.42932	7.92e-21	7.77e-19	TraesCS2D03G1140800	Chr2D	606472020	606474675	+	1395	-	TraesCS2D01G512100 && Q8GXG1.2 RecName: Full=Probable isoaspartyl peptidase/L-asparaginase 2; AltName: Full=L-asparagine amidohydrolase 2; Contains: RecName: Full=Isoaspartyl peptidase/L-asparaginase 2 subunit alpha; Contains: RecName: Full=Isoaspartyl peptidase/L-asparaginase 2 subunit beta; Flags: Precursor && PF01112:Asparaginase	Asparaginase_2	5	6	8	180	120	123	0.108228	0.135584	0.178805	4.14364	2.58268	2.3402
novel.3053	0	0	0	379.623	527.138	431.628	0	446.13	-11.2226	8.21e-21	8.01e-19	-	Chr2B	640251665	640255816	-	3770	-	- && Q2QYR1.2 RecName: Full=Probable staphylococcal-like nuclease CAN3; AltName: Full=Calcium-dependent nuclease 3; Short=Ca(2+)-dependent nuclease 3 && -	-	0	0	0	360	534	490	0	0	0	3.06651	4.25269	3.44967
novel.5431	0	0	0	420.749	424.474	436.913	0	427.379	-11.1607	8.57e-21	8.33e-19	-	Chr3D	33352399	33355983	-	1559	-	- && - && -	-	0	0	0	399	430	496	0	0	0	8.21884	8.28107	8.44419
TraesCS2D03G0889700	1.96199	0	0	607.397	529.112	546.142	0.653996	560.884	-9.69589	8.89e-21	8.61e-19	TraesCS2D03G0889700	Chr2D	500913474	500914039	+	566	-	TraesCS2D01G391500 && P59259.2 RecName: Full=Histone H4 >Q6LAF3.3 RecName: Full=Histone H4 >Q6PMI5.3 RecName: Full=Histone H4 >Q6WZ83.3 RecName: Full=Histone H4 >Q76H85.3 RecName: Full=Histone H4 >P62788.2 RecName: Full=Histone H4 >P62787.2 RecName: Full=Histone H4 >P62887.2 RecName: Full=Histone H4 >P62785.2 RecName: Full=Histone H4 variant TH011 >P0CG89.1 RecName: Full=Histone H4 && PF15511:Cen…	-	2	0	0	576	536	620	0.106698	0	0	32.6806	28.4323	29.0735
TraesCS2B03G0054500	26.4868	24.6512	8.30323	228.829	176.7	251.93	19.8137	219.153	-3.46342	8.9e-21	8.61e-19	TraesCS2B03G0054500	Chr2B	14079067	14081658	-	1699	-	TraesCS2B01G026200 && - && PF07762:Protein of unknown function (DUF1618)	-	27	24	8	217	179	286	0.479858	0.445297	0.146811	4.10157	3.16318	4.46782
TraesCS2B03G1426100	0	0	0	428.131	489.626	373.49	0	430.416	-11.1703	1.09e-20	1.05e-18	TraesCS2B03G1426100	Chr2B	769093140	769094401	+	1021	-	TraesCS2B01G569500 && O03982.1 RecName: Full=Heavy metal-associated isoprenylated plant protein 39; Short=AtHIP39; Flags: Precursor && -	-	0	0	0	406	496	424	0	0	0	12.7698	14.5855	11.0221
novel.11691	0	0	0	457.657	452.114	362.92	0	424.23	-11.1492	1.27e-20	1.21e-18	-	Chr7B	561818382	561821572	+	2349	-	- && Q9STG6.1 RecName: Full=Deoxyuridine 5'-triphosphate nucleotidohydrolase; Short=dUTPase; AltName: Full=dUTP pyrophosphatase; AltName: Full=dUTP-pyrophosphatase-like 1; Short=AtDUT1 && -	-	0	0	0	434	458	412	0	0	0	5.93322	5.85392	4.65518
TraesCS2B03G0005000	50.0307	20.5427	29.0613	238.319	293.183	250.168	33.2115	260.557	-2.96774	1.29e-20	1.23e-18	TraesCS2B03G0005000	Chr2B	794419	800602	-	3917	-	- && Q9M667.2 RecName: Full=Disease resistance protein RPP13; AltName: Full=Resistance to Peronospora parasitica protein 13 && PF18052:Rx N-terminal domain|PF00931:NB-ARC domain	NB-ARC	51	20	28	226	297	284	0.39315	0.160956	0.222878	1.85284	2.2765	1.92436
TraesCS3B03G0950800	0	0	1.0379	786.664	738.387	825.379	0.345968	783.477	-11.0732	1.33e-20	1.27e-18	TraesCS3B03G0950800	Chr3B	612010710	612011380	+	671	-	TraesCS3B01G378900 && P59259.2 RecName: Full=Histone H4 >Q6LAF3.3 RecName: Full=Histone H4 >Q6PMI5.3 RecName: Full=Histone H4 >Q6WZ83.3 RecName: Full=Histone H4 >Q76H85.3 RecName: Full=Histone H4 >P62788.2 RecName: Full=Histone H4 >P62787.2 RecName: Full=Histone H4 >P62887.2 RecName: Full=Histone H4 >P62785.2 RecName: Full=Histone H4 variant TH011 >P0CG89.1 RecName: Full=Histone H4 && PF15511:Cen…	-	0	0	1	746	748	937	0	0	0.0464665	35.7026	33.469	37.0629
novel.6935	4.90497	3.0814	5.18952	94.9058	131.291	120.68	4.39196	115.625	-4.71806	1.38e-20	1.31e-18	-	Chr4B	658076484	658081866	-	2282	-	- && Q8W519.2 RecName: Full=Methionine S-methyltransferase; AltName: Full=AdoMet:Met S-methyltransferase && PF00413:Matrixin	-	5	3	5	90	133	137	0.0661601	0.0414417	0.0683152	1.26652	1.74985	1.59341
TraesCS2D03G1155900	5.88596	2.05427	3.11371	144.468	99.702	121.561	3.68465	121.91	-5.03638	1.39e-20	1.32e-18	TraesCS2D03G1155900	Chr2D	611419739	611423225	+	1965	-	- && Q9LEW0.1 RecName: Full=Ubiquitin carboxyl-terminal hydrolase 22; AltName: Full=Deubiquitinating enzyme 22; Short=AtUBP22; AltName: Full=Ubiquitin thioesterase 22; AltName: Full=Ubiquitin-specific-processing protease 22 && PF00443:Ubiquitin carboxyl-t	UCH	6	2	3	137	101	138	0.0922	0.0320848	0.0476016	2.23894	1.5432	1.86397
novel.1104	0	0	0	424.967	394.86	405.202	0	408.343	-11.0946	1.52e-20	1.44e-18	-	Chr1B	509378937	509382347	-	2293	-	- && - && -	-	0	0	0	403	400	460	0	0	0	5.64397	5.23745	5.32447
novel.9999	0.980994	2.05427	2.07581	202.466	133.265	158.557	1.70369	164.763	-6.60433	1.62e-20	1.54e-18	-	Chr6B	137935691	137941246	-	416	-	- && - && -	-	1	2	2	192	135	180	0.0725853	0.151554	0.149899	14.8215	9.74327	11.4842
novel.797	0	0	0	370.133	432.371	419.296	0	407.267	-11.0913	1.72e-20	1.62e-18	-	Chr1B	577295245	577298003	+	2286	-	- && Q9LVA0.1 RecName: Full=BAG family molecular chaperone regulator 7; AltName: Full=Bcl-2-associated athanogene 7 && -	-	0	0	0	351	438	476	0	0	0	4.93077	5.75257	5.52654
novel.4329	1.96199	3.0814	4.15162	111.778	109.574	126.846	3.065	116.066	-5.25196	1.76e-20	1.65e-18	-	Chr3A	736652863	736656685	-	1609	-	- && - && -	-	2	3	4	106	111	144	0.0375332	0.0587756	0.0775116	2.1156	2.07124	2.37536
TraesCS3B03G0049400	431.637	205.427	190.974	1673.51	1642.62	1884.19	276.013	1733.44	-2.65004	1.83e-20	1.71e-18	TraesCS3B03G0049400	Chr3B	14272431	14284305	-	4430	-	TraesCS3B01G021600 && Q9LKW9.1 RecName: Full=Sodium/hydrogen exchanger 7; AltName: Full=Na(+)/H(+) exchanger 7; Short=NHE-7; AltName: Full=Protein SALT OVERLY SENSITIVE 1 && PF00999:Sodium/hydrogen exchanger family|PF00027:Cyclic nucleotide-binding domain	Na_H_Exchanger	440	200	184	1587	1664	2139	2.9991	1.42317	1.29502	11.5042	11.2775	12.8153
TraesCS4A03G0190200	156.959	81.1435	91.3355	515.655	621.904	631.586	109.813	589.715	-2.42348	2.01e-20	1.87e-18	TraesCS4A03G0190200	Chr4A	99893836	99899673	+	2478	-	TraesCS4A01G092500 && C0LGF4.1 RecName: Full=LRR receptor-like serine/threonine-protein kinase FEI 1; Flags: Precursor && PF00069:Protein kinase domain|PF08263:Leucine rich repeat N-terminal domain	Pkinase	160	79	88	489	630	717	1.94967	1.00498	1.10725	6.33711	7.63314	7.67963
TraesCS2D03G0525300	2.94298	0	0	260.464	265.543	251.93	0.980994	259.312	-7.99894	2.03e-20	1.89e-18	TraesCS2D03G0525300	Chr2D	254397420	254401122	-	1168	-	TraesCS2D01G239300 && Q8GZ43.1 RecName: Full=RanBP2-type zinc finger protein At1g67325 && PF00641:Zn-finger in Ran binding protein and others	zf-RanBP	3	0	0	247	269	286	0.0775569	0	0	6.79106	6.9147	6.49899
TraesCS6B03G0490100	567.014	619.361	598.87	1266.47	1352.39	1371.52	595.082	1330.13	-1.16077	2.98e-20	2.74e-18	TraesCS6B03G0490100	Chr6B	229496368	229499432	-	1407	-	TraesCS6B01G190600 && Q9FVJ3.1 RecName: Full=ADP-ribosylation factor GTPase-activating protein AGD12; Short=ARF GAP AGD12; AltName: Full=Protein ARF-GAP DOMAIN 12; Short=AtAGD12; AltName: Full=Zinc- and calcium-binding protein; Short=AtZAC && PF01412:Putative GTPase activating protein for Arf|PF00168:C2 domain	C2	578	603	577	1201	1370	1557	12.4044	13.51	12.7863	27.4115	29.2342	29.3709
novel.12720	1.96199	2.05427	0	170.831	175.713	184.103	1.33875	176.882	-7.03172	4.32e-20	3.95e-18	-	Chr7D	560888860	560896402	-	3567	-	- && - && -	-	2	2	0	162	178	209	0.0169305	0.017675	0	1.45846	1.49824	1.55513
TraesCS1D03G0755800	23.5438	10.2713	12.4548	146.577	172.751	144.463	15.4233	154.597	-3.31853	5.83e-20	5.28e-18	TraesCS1D03G0755800	Chr1D	415118181	415119770	+	1419	-	TraesCS1D01G318000 && P37834.2 RecName: Full=Peroxidase 1; Flags: Precursor && PF00141:Peroxidase	-	24	10	12	139	175	164	0.510706	0.222152	0.263671	3.14569	3.70271	3.0675
TraesCS4A03G0889000	102.023	111.957	92.3734	484.02	405.718	748.743	102.118	546.16	-2.4199	6.09e-20	5.5e-18	TraesCS4A03G0889000	Chr4A	632472587	632474499	+	1913	-	TraesCS4A01G359900 && Q8H6G8.1 RecName: Full=Probable inorganic phosphate transporter 1-8; Short=OsPT8; Short=OsPht1;8; AltName: Full=H(+)/Pi cotransporter && PF00083:Sugar (and other) transporter	Sugar_tr	104	109	89	459	411	850	1.64157	1.79615	1.45057	7.70515	6.45046	11.7931
TraesCS6A03G0096800	2033.6	1354.79	874.953	7452.22	8648.41	6828.53	1421.11	7643.05	-2.42696	7.06e-20	6.32e-18	TraesCS6A03G0096800	Chr6A	24498686	24513307	-	2605	-	- && P24067.3 RecName: Full=Luminal-binding protein 2; Short=BiP2; AltName: Full=B-70; Short=B70; AltName: Full=Heat shock protein 70 homolog 2; Flags: Precursor && PF00012:Hsp70 protein	HSP70	2073	1319	843	7067	8761	7752	24.0289	15.9613	10.0898	87.1186	100.974	78.9821
novel.1037	0	0	0	330.061	369.194	368.205	0	355.82	-10.8965	8.22e-20	7.31e-18	-	Chr1B	345289374	345294191	-	2975	-	- && - && -	-	0	0	0	313	374	418	0	0	0	3.37863	3.77441	3.72917
novel.8304	0	0	0	344.825	424.474	323.281	0	364.193	-10.9294	8.3e-20	7.37e-18	-	Chr5B	657376742	657379562	+	2821	-	- && - && -	-	0	0	0	327	430	367	0	0	0	3.72245	4.57646	3.45291
TraesCS2B03G0449800	201.104	208.508	199.278	514.601	613.019	565.521	202.963	564.38	-1.47578	8.52e-20	7.54e-18	TraesCS2B03G0449800	Chr2B	169400822	169415283	+	1019	-	TraesCS2B01G186700 && P41189.1 RecName: Full=50S ribosomal protein L7/L12 && PF00542:Ribosomal protein L7/L12 C-terminal domain	-	205	203	192	488	621	642	6.07466	6.27991	5.87476	15.379	18.2971	16.7218
TraesCS7B03G0907100	149.111	117.093	119.359	639.033	1117.45	2259.44	128.521	1338.64	-3.3808	9.09e-20	8.01e-18	TraesCS7B03G0907100	Chr7B	597320080	597321495	-	942	-	TraesCS7B01G338200 && Q94BT9.2 RecName: Full=Copper transport protein ATX1; AltName: Full=Copper chaperone ATX1 && PF00403:Heavy-metal-associated domain	HMA	152	114	115	606	1132	2565	4.87231	3.81492	3.80636	20.6588	36.0794	72.2702
TraesCS1B03G0944500	101.042	71.8993	64.35	360.642	412.628	316.234	79.0972	363.168	-2.19654	9.12e-20	8.03e-18	TraesCS1B03G0944500	Chr1B	579105758	579108465	-	1747	-	TraesCS1B01G343800 && Q6L534.1 RecName: Full=Lipoyl synthase 2, chloroplastic; AltName: Full=Lipoate synthase 2; Short=LS 2; Short=Lip-syn 2; AltName: Full=Lipoate synthase, plastidial 2; Short=LIP1p 2; AltName: Full=Lipoic acid synthase 2; Flags: Precursor && PF04055:Radical SAM superfamily|PF16881:N-terminal domain of lipoyl synthase of Radical_SAM family	Radical_SAM	103	70	62	342	418	359	1.78027	1.2631	1.10653	6.28661	7.18369	5.45411
novel.10928	1.96199	1.02713	0	235.156	256.659	221.099	0.996373	237.638	-7.87216	9.99e-20	8.78e-18	-	Chr7A	239236647	239240005	+	3184	-	- && - && -	-	2	1	0	223	260	251	0.018967	0.00990053	0	2.24913	2.45168	2.0923
TraesCS1A03G0557000	0	0	0	393.332	358.335	310.068	0	353.912	-10.8876	1.05e-19	9.23e-18	TraesCS1A03G0557000	Chr1A	375530443	375531114	+	510	-	- && Q39176.1 RecName: Full=Lipid transfer protein EARLI 1; AltName: Full=Protein EARLY ARABIDOPSIS ALUMINUM INDUCED 1; Short=pEARLI1; Flags: Precursor && PF14547:Hydrophobic seed protein	-	0	0	0	373	363	352	0	0	0	23.4867	21.3698	18.3187
TraesCS2D03G1131400	0.980994	1.02713	1.0379	219.338	256.659	229.908	1.01534	235.302	-7.85733	1.13e-19	9.9e-18	TraesCS2D03G1131400	Chr2D	603918516	603921482	+	1089	-	TraesCS2D01G507100 && Q94A32.1 RecName: Full=Protein FATTY ACID EXPORT 2, chloroplastic; Short=At-FAX2; Flags: Precursor && PF03647:Transmembrane proteins 14C	-	1	1	1	208	260	261	0.0277277	0.028947	0.0286309	6.13365	7.16819	6.36115
novel.5221	0	0	0	282.609	415.59	387.584	0	361.928	-10.9213	1.18e-19	1.03e-17	-	Chr3D	107698703	107706153	+	6484	-	- && - && -	-	0	0	0	268	421	440	0	0	0	1.32732	1.94941	1.80108
TraesCS2B03G1094600	778.909	752.888	566.695	1884.41	1888.42	1992.54	699.498	1921.79	-1.45787	1.25e-19	1.08e-17	TraesCS2B03G1094600	Chr2B	624678390	624699282	+	9996	-	- && F4IG73.1 RecName: Full=BEACH domain-containing protein C2; AltName: Full=BEACH-domain homolog C2 && PF00400:WD domain, G-beta repeat|PF14844:PH domain associated with Beige/BEACH|PF02138:Beige/BEACH domain|PF15787:Domain of unknown function (DUF4704)	Beach	794	733	546	1787	1913	2262	2.39848	2.31158	1.70306	5.74093	5.74583	6.00605
novel.12142	0	0	0	323.734	378.078	332.089	0	344.634	-10.8501	1.27e-19	1.1e-17	-	Chr7B	696082160	696088253	-	3837	-	- && - && -	-	0	0	0	307	383	377	0	0	0	2.56939	2.99689	2.60779
TraesCS6B03G0425400	0	0	0	505.11	335.631	291.569	0	377.437	-10.9802	1.29e-19	1.12e-17	TraesCS6B03G0425400	Chr6B	182403018	182403809	-	693	-	TraesCS6B01G167500 && Q06398.2 RecName: Full=Probable glutathione S-transferase GSTU6; AltName: Full=28 kDa cold-induced protein && PF00043:Glutathione S-transferase, C-terminal domain|PF02798:Glutathione S-transferase, N-terminal domain	GST_N	0	0	0	479	340	331	0	0	0	22.1966	14.7302	12.677
TraesCS2A03G1125200	0	0	0	354.315	309.965	365.563	0	343.281	-10.8446	1.34e-19	1.16e-17	TraesCS2A03G1125200	Chr2A	722225574	722229329	+	2426	-	TraesCS2A01G480700 && - && -	-	0	0	0	336	314	415	0	0	0	4.44767	3.886	4.54025
novel.4948	0	0	0	360.642	374.129	301.259	0	345.343	-10.8524	1.38e-19	1.19e-17	-	Chr3B	386972208	386975985	-	2449	-	- && - && -	-	0	0	0	342	379	342	0	0	0	4.48457	4.64638	3.70647
novel.1103	0	0	0	346.934	340.566	328.566	0	338.689	-10.8247	1.4e-19	1.21e-17	-	Chr1B	506305256	506312036	-	2893	-	- && - && -	-	0	0	0	329	345	373	0	0	0	3.652	3.58043	3.42202
novel.9340	0	0	0	319.516	383.014	320.638	0	341.056	-10.8349	1.54e-19	1.32e-17	-	Chr6A	12179418	12186099	-	2442	-	- && - && -	-	0	0	0	303	388	364	0	0	0	3.98456	4.77035	3.9562
novel.2584	0	0	0	310.026	322.798	378.776	0	337.2	-10.8193	1.76e-19	1.51e-17	-	Chr2B	473992364	474001434	+	7537	-	- && P0CT34.1 RecName: Full=Transposon Tf2-1 polyprotein; AltName: Full=Retrotransposable element Tf2 155 kDa protein >P0CT35.1 RecName: Full=Transposon Tf2-2 polyprotein; AltName: Full=Retrotransposable element Tf2 155 kDa protein >P0CT37.1 RecName: Full	rve	0	0	0	294	327	430	0	0	0	1.25266	1.30261	1.51423
TraesCS7D03G1023200	141.263	168.45	115.207	496.674	456.063	495.051	141.64	482.596	-1.76841	1.81e-19	1.55e-17	TraesCS7D03G1023200	Chr7D	553539197	553540073	+	783	-	TraesCS7D01G432000 && P59169.2 RecName: Full=Histone H3.3; AltName: Full=Histone H3.2 >Q71V89.3 RecName: Full=Histone H3.3 >P69245.2 RecName: Full=Histone H3.3 >P69244.2 RecName: Full=Histone H3.3; AltName: Full=Histone H3.2; AltName: Full=Minor histone H3 >Q71H73.3 RecName: Full=Histone H3.3 >Q6RUR1.3 RecName: Full=Histone H3.3 >Q71U98.3 RecName: Full=Histone H3.3 >Q711T2.3 RecName: Full=Histone…	Histone	144	164	111	471	462	562	5.55319	6.60258	4.42002	19.3171	17.7151	19.0501
TraesCS7B03G1187700	0	3.0814	0	381.732	161.892	363.801	1.02713	302.475	-8.218	2.01e-19	1.71e-17	TraesCS7B03G1187700	Chr7B	714268025	714269446	+	1422	-	TraesCS7B01G438700 && A6YIH8.1 RecName: Full=Premnaspirodiene oxygenase; Short=HPO; AltName: Full=Cytochrome P450 71D55 && PF00067:Cytochrome P450	p450	0	3	0	362	164	413	0	0.0665049	0	8.17509	3.46265	7.70856
TraesCS5B03G0301900	689.639	627.578	625.856	1426.75	1390.89	1554.74	647.691	1457.46	-1.17012	2.1e-19	1.78e-17	TraesCS5B03G0301900	Chr5B	180999076	181004702	-	3765	-	TraesCS5B01G113000 && O50016.1 RecName: Full=AP-2 complex subunit sigma; AltName: Full=Clathrin assembly protein 2 sigma small chain; AltName: Full=Clathrin coat assembly protein AP17; AltName: Full=Clathrin coat-associated protein AP17; AltName: Full=Plasma membrane adaptor AP-2 17 kDa protein; AltName: Full=Sigma2-adaptin && PF01217:Clathrin adaptor complex small chain	-	703	611	603	1353	1409	1765	5.63809	5.11573	4.99362	11.5403	11.236	12.4423
novel.10734	0	0	0	278.39	369.194	348.826	0	332.137	-10.7973	2.46e-19	2.07e-17	-	Chr6D	303251071	303253996	-	1404	-	- && Q10FF9.1 RecName: Full=Deoxyuridine 5'-triphosphate nucleotidohydrolase; Short=dUTPase; AltName: Full=dUTP pyrophosphatase && -	-	0	0	0	264	374	396	0	0	0	6.03838	7.99776	7.48602
TraesCS4D03G0839800	4.90497	1.02713	3.11371	92.7968	134.252	212.291	3.01527	146.447	-5.59365	2.48e-19	2.08e-17	TraesCS4D03G0839800	Chr4D	511668645	511674188	+	4508	-	TraesCS4D01G357900 && O82345.1 RecName: Full=BAG family molecular chaperone regulator 6; AltName: Full=Bcl-2-associated athanogene 6; AltName: Full=CaM-binding protein 1; Contains: RecName: Full=Cleaved BAG6 && PF02179:BAG domain	-	5	1	3	88	136	241	0.033491	0.00699275	0.0207491	0.626877	0.905772	1.41891
TraesCS7A03G0067200	0	0	0	391.223	293.183	306.544	0	330.317	-10.7882	2.78e-19	2.34e-17	TraesCS7A03G0067200	Chr7A	13892221	13905458	-	3697	-	- && - && PF00931:NB-ARC domain|PF18052:Rx N-terminal domain	NB-ARC	0	0	0	371	297	348	0	0	0	3.22261	2.41197	2.49835
novel.326	0	0	0	315.298	384.001	285.403	0	328.234	-10.7793	2.93e-19	2.45e-17	-	Chr1A	173578982	173583231	-	2671	-	- && - && -	-	0	0	0	299	389	324	0	0	0	3.59485	4.3726	3.21954
TraesCS5B03G0307000	896.628	987.075	757.67	2485.48	2085.85	2306.13	880.458	2292.48	-1.38045	3.11e-19	2.6e-17	TraesCS5B03G0307000	Chr5B	187288555	187293578	+	2243	-	TraesCS5B01G114400 && Q9ZQ89.2 RecName: Full=Ureide permease 2; Short=AtUPS2 && PF07168:Ureide permease	-	914	961	730	2357	2113	2618	12.3044	13.506	10.1474	33.7454	28.2836	30.9787
TraesCS4A03G1106300	14.7149	10.2713	8.30323	169.776	192.494	99.5387	11.0965	153.936	-3.78805	3.6e-19	2.99e-17	TraesCS4A03G1106300	Chr4A	716847857	716849591	-	1735	-	TraesCS4A01G443600 && Q9SRQ1.1 RecName: Full=Cytochrome P450 89A9 && PF00067:Cytochrome P450	p450	15	10	8	161	195	113	0.261056	0.18169	0.143765	2.97996	3.37442	1.72863
novel.7867	0	0	0	291.045	327.733	321.519	0	313.432	-10.7135	3.67e-19	3.04e-17	-	Chr5A	479294849	479307530	-	1041	-	- && - && -	-	0	0	0	276	332	365	0	0	0	8.51416	9.57528	9.30604
TraesCS4D03G0151900	144.206	200.291	261.552	1311.81	811.436	1748.53	202.016	1290.59	-2.6763	3.76e-19	3.11e-17	TraesCS4D03G0151900	Chr4D	54360097	54361868	-	1652	-	TraesCS4D01G079900 && Q0JH50.1 RecName: Full=Gibberellin 20 oxidase 2; AltName: Full=GA 20-oxidase 2; AltName: Full=Gibberellin C-20 oxidase 2; AltName: Full=Os20ox2; AltName: Full=Protein semidwarf-1 >P0C5H5.1 RecName: Full=Gibberellin 20 oxidase 2; AltName: Full=GA 20-oxidase 2; AltName: Full=Gibberellin C-20 oxidase 2; AltName: Full=Os20ox2; AltName: Full=Protein semidwarf-1 && PF14226:non-hae…	2OG-FeII_Oxy	147	195	252	1244	822	1985	2.68689	3.72097	4.75613	24.1821	14.9392	31.8914
novel.6941	0	0	0	341.661	272.453	339.136	0	317.75	-10.733	3.82e-19	3.15e-17	-	Chr4B	668868042	668872303	-	2524	-	- && - && -	-	0	0	0	324	276	385	0	0	0	4.1223	3.2831	4.0485
TraesCS3B03G0728400	3410.92	2956.09	3179.1	8042.74	7755.04	10788.9	3182.03	8862.24	-1.47778	4.02e-19	3.32e-17	TraesCS3B03G0728400	Chr3B	465783582	465784851	+	1186	-	TraesCS3B01G282500 && P45851.1 RecName: Full=Oxalate oxidase 2; AltName: Full=Germin; Flags: Precursor && PF00190:Cupin	-	3477	2878	3063	7627	7856	12248	88.5242	76.4958	80.524	206.516	198.875	274.096
TraesCS2A03G1353600	14.7149	4.10853	8.30323	113.887	127.342	155.915	9.04222	132.381	-3.86462	4.54e-19	3.74e-17	TraesCS2A03G1353600	Chr2A	782843506	782848279	+	2473	-	TraesCS2A01G564000 && Q10R93.1 RecName: Full=Receptor homology region, transmembrane domain- and RING domain-containing protein 1; Short=OsRMR1; Flags: Precursor && PF13639:Ring finger domain|PF02225:PA domain	-	15	4	8	108	129	177	0.183151	0.050988	0.100862	1.40244	1.56614	1.89964
TraesCS3B03G0044100	864.255	685.098	697.471	1855.94	1822.28	1799.62	748.941	1825.95	-1.28534	4.79e-19	3.93e-17	TraesCS3B03G0044100	Chr3B	13452540	13459855	+	3414	-	TraesCS3B01G019500 && Q9XHR2.1 RecName: Full=Eukaryotic translation initiation factor 3 subunit A; Short=eIF3a; AltName: Full=Eukaryotic translation initiation factor 3 large subunit; AltName: Full=eIF-3-theta && PF01399:PCI domain	-	881	667	672	1760	1846	2043	7.7921	6.15877	6.13718	16.5551	16.2343	15.8828
TraesCS7A03G1145600	39.2397	17.4613	19.7202	240.428	178.674	208.767	25.4737	209.29	-3.03294	4.99e-19	4.09e-17	TraesCS7A03G1145600	Chr7A	672733810	672735561	-	1572	-	TraesCS7A01G472800 && Q8L765.1 RecName: Full=BTB/POZ and MATH domain-containing protein 1; AltName: Full=Protein BTB-POZ AND MATH DOMAIN 1; Short=AtBPM1 && PF00651:BTB/POZ domain	BTB	40	17	19	228	181	237	0.768333	0.340901	0.376846	4.65764	3.45693	4.00146
novel.3253	0	0	0	306.862	304.042	298.616	0	303.173	-10.665	5.1e-19	4.17e-17	-	Chr2D	210248807	210255091	+	5008	-	- && - && -	-	0	0	0	291	308	339	0	0	0	1.866	1.84651	1.79663
TraesCS4A03G0773500	153.035	114.012	134.927	559.944	523.189	406.964	133.991	496.699	-1.88866	5.79e-19	4.7e-17	TraesCS4A03G0773500	Chr4A	601048153	601050234	-	1966	-	TraesCS4A01G308600 && D1MI46.1 RecName: Full=Geraniol 8-hydroxylase; AltName: Full=Cytochrome P450 76B10; AltName: Full=Geraniol 10-hydroxylase; Short=SmG10H && PF00067:Cytochrome P450	p450	156	111	130	531	530	462	2.39598	1.7798	2.06169	8.67351	8.09387	6.23708
novel.10302	0	0	0	285.772	315.888	295.093	0	298.917	-10.6448	6.26e-19	5.08e-17	-	Chr6B	726472724	726482031	-	4447	-	- && - && -	-	0	0	0	271	320	335	0	0	0	1.95698	2.16046	1.9994
TraesCS4D03G0050900	0	0	0	310.026	258.633	352.349	0	307.003	-10.6838	6.4e-19	5.18e-17	TraesCS4D03G0050900	Chr4D	14134834	14139425	+	1350	-	TraesCS4D01G030300 && - && PF07762:Protein of unknown function (DUF1618)	-	0	0	0	294	262	400	0	0	0	6.99354	5.82682	7.8641
TraesCS2D03G1123200	113.795	131.473	100.677	459.766	360.309	398.155	115.315	406.077	-1.8156	6.66e-19	5.37e-17	TraesCS2D03G1123200	Chr2D	601660753	601666868	-	2371	-	TraesCS2D01G504000 && Q949W6.1 RecName: Full=Protein KAKU4 && -	-	116	128	97	436	365	452	1.4773	1.70181	1.27557	5.90525	4.62195	5.05976
TraesCS2D03G1165500	206.009	181.802	201.353	571.544	506.407	634.229	196.388	570.727	-1.53938	6.67e-19	5.38e-17	TraesCS2D03G1165500	Chr2D	614092609	614097565	-	2670	-	TraesCS2D01G522400 && Q9ZVH4.1 RecName: Full=Cullin-3A; Short=AtCUL3a && PF00888:Cullin family|PF10557:Cullin protein neddylation domain	Cullin	210	177	194	542	513	720	2.37493	2.08975	2.26544	6.51886	5.7686	7.15721
TraesCS5B03G0352900	401.226	460.155	421.389	1065.05	950.624	1020.05	427.59	1011.91	-1.24289	6.75e-19	5.44e-17	TraesCS5B03G0352900	Chr5B	239440065	239444186	-	2533	-	TraesCS5B01G128900 && - && -	-	409	448	406	1010	963	1158	4.87562	5.57538	4.99751	12.8047	11.4145	12.1338
novel.6419	1.96199	0	0	427.076	390.911	397.274	0.653996	405.087	-9.22656	6.81e-19	5.48e-17	-	Chr4B	346921602	346928007	+	4909	-	- && - && -	-	2	0	0	405	396	451	0.0123021	0	0	2.64939	2.42196	2.43841
TraesCS1D03G0610200	384.55	344.089	541.786	1755.76	1510.34	2619.72	423.475	1961.94	-2.21235	7.97e-19	6.39e-17	TraesCS1D03G0610200	Chr1D	347577198	347595837	-	3571	-	TraesCS1D01G252900 && Q6AVA8.1 RecName: Full=Pyruvate, phosphate dikinase 1, chloroplastic; AltName: Full=OsPPDKB; AltName: Full=Pyruvate, orthophosphate dikinase 1; Flags: Precursor && PF01326:Pyruvate phosphate dikinase, AMP/ATP-binding domain|PF02896:PEP-utilising enzyme, PEP-binding domain|PF00391:PEP-utilising enzyme, mobile domain	-	392	335	522	1665	1530	2974	3.31465	2.95724	4.55768	14.973	12.8637	22.1041
TraesCS1B03G1248900	0.980994	3.0814	0	153.958	153.008	155.034	1.35413	154	-6.83059	8.18e-19	6.55e-17	TraesCS1B03G1248900	Chr1B	685781265	685784745	+	2913	-	TraesCS1B01G467400 && Q9LYZ2.1 RecName: Full=Putative F-box/LRR-repeat protein At5g02930 && PF08387:FBD	-	1	3	0	146	155	176	0.0103658	0.0324648	0	1.60952	1.59755	1.6036
TraesCS7B03G0679800	411.036	169.477	216.922	1549.07	1684.08	1423.49	265.812	1552.21	-2.545	8.88e-19	7.09e-17	TraesCS7B03G0679800	Chr7B	458560384	458561298	+	915	-	TraesCS7B01G245300 && P47815.2 RecName: Full=Eukaryotic translation initiation factor 1A; Short=eIF-1A; AltName: Full=Eukaryotic translation initiation factor 4C; Short=eIF-4C && PF01176:Translation initiation factor 1A / IF-1	-	419	165	209	1469	1706	1616	13.8272	5.68453	7.12177	51.5566	55.9786	46.8752
novel.4594	74.5555	25.6783	65.3879	419.695	400.782	379.657	55.2073	400.045	-2.85558	9.04e-19	7.21e-17	-	Chr3B	545940642	545947245	+	2377	-	- && - && -	-	76	25	63	398	406	431	0.965443	0.331545	0.826369	5.37697	5.12815	4.8125
novel.7141	0	0	0	586.307	180.648	388.465	0	385.14	-11.01	1e-18	7.95e-17	-	Chr4D	477791024	477806649	+	2953	-	- && Q9FHD7.1 RecName: Full=Probable serine/threonine-protein kinase At5g41260 && -	-	0	0	0	556	183	441	0	0	0	6.04637	1.86059	3.96367
TraesCS3B03G0881000	20.6009	5.13566	11.4169	195.084	126.355	194.673	12.3845	172.037	-3.78909	1.02e-18	8.1e-17	TraesCS3B03G0881000	Chr3B	571166768	571168718	+	1826	-	TraesCS3B01G346300 && - && PF07893:Protein of unknown function (DUF1668)	-	21	5	11	185	128	221	0.347265	0.0863179	0.187826	3.25353	2.10462	3.21229
TraesCS7D03G0131300	904.476	533.082	556.316	2428.54	2717.62	2375.72	664.625	2507.29	-1.91511	1.06e-18	8.4e-17	TraesCS7D03G0131300	Chr7D	32825290	32832489	+	3093	-	TraesCS7D01G058400 && Q658H5.1 RecName: Full=SPX domain-containing membrane protein Os06g0129400 >A2Y8U6.1 RecName: Full=SPX domain-containing membrane protein OsI_21475 && PF07690:Major Facilitator Superfamily|PF03105:SPX domain	MFS_1	922	519	536	2303	2753	2697	9.00105	5.28955	5.40316	23.911	26.7233	23.1432
novel.4361	3.92397	0	0	152.904	170.777	146.225	1.30799	156.635	-6.85825	1.11e-18	8.76e-17	-	Chr3B	49689434	49691447	+	757	-	- && - && -	-	4	0	0	145	173	166	0.159553	0	0	6.15114	6.86143	5.82016
TraesCS2B03G1430400	25.5058	18.4884	19.7202	133.923	163.867	138.297	21.2381	145.362	-2.77243	1.24e-18	9.75e-17	TraesCS2B03G1430400	Chr2B	770980404	770984017	-	1151	-	TraesCS2B01G571800 && - && -	-	26	18	19	127	166	157	0.682087	0.49298	0.514685	3.54333	4.33009	3.62032
TraesCS6B03G1289800	3.92397	0	2.07581	146.577	131.291	100.42	1.99993	126.096	-5.95857	1.24e-18	9.77e-17	TraesCS6B03G1289800	Chr6B	726324840	726328576	-	2954	-	- && - && PF12854:PPR repeat|PF11267:Domain of unknown function (DUF3067)	-	4	0	2	139	133	114	0.0408876	0	0.0211097	1.51108	1.35178	1.02428
TraesCS1D03G0755700	2.94298	4.10853	2.07581	122.323	102.663	89.8491	3.04244	104.945	-5.10605	1.32e-18	1.03e-16	TraesCS1D03G0755700	Chr1D	415094650	415096149	+	1325	-	TraesCS1D01G317900 && P37834.2 RecName: Full=Peroxidase 1; Flags: Precursor && PF00141:Peroxidase	-	3	4	2	116	104	102	0.0683671	0.0951647	0.0470627	2.81142	2.35658	2.04318
TraesCS6B03G0882300	33.3538	4.10853	16.6065	266.791	267.517	294.212	18.0229	276.173	-3.93151	1.33e-18	1.04e-16	TraesCS6B03G0882300	Chr6B	559152030	559156041	-	2067	-	TraesCS6B01G307400 && P56821.1 RecName: Full=Eukaryotic translation initiation factor 3 subunit B; Short=eIF3b; AltName: Full=eIF-3-eta; AltName: Full=eIF3 p110 && PF00076:RNA recognition motif. (a.k.a. RRM, RBD, or RNP domain)|PF08662:Eukaryotic translation initiation factor eIF2A	RRM_1	34	4	16	253	271	334	0.496684	0.061003	0.241347	3.93064	3.93634	4.28873
TraesCS7A03G1034600	0	0	0	288.936	287.26	260.739	0	278.978	-10.5447	1.42e-18	1.11e-16	TraesCS7A03G1034600	Chr7A	622913123	622916484	-	1148	-	- && - && -	-	0	0	0	274	291	296	0	0	0	7.66465	7.61054	6.84341
novel.11875	28.4488	14.3799	8.30323	162.394	190.52	177.936	17.044	176.95	-3.3685	1.53e-18	1.19e-16	-	Chr7B	105520885	105524391	-	3507	-	- && - && -	-	29	14	8	154	193	202	0.249692	0.125842	0.0711242	1.41016	1.65229	1.52876
TraesCS5B03G0288500	481.668	506.376	455.64	1031.31	1152	1079.07	481.228	1087.46	-1.17622	1.97e-18	1.52e-16	TraesCS5B03G0288500	Chr5B	164346655	164350093	-	2627	-	TraesCS5B01G110700 && Q9LDD4.1 RecName: Full=AT-rich interactive domain-containing protein 2; Short=ARID domain-containing protein 2; AltName: Full=ARID and ELM2 domain-containing protein 2 && -	-	491	493	439	978	1167	1225	5.64369	5.91587	5.21036	11.9554	13.3375	12.3765
TraesCS3A03G0711200	27.4678	35.9496	43.592	167.667	228.031	214.933	35.6698	203.544	-2.51592	2.04e-18	1.58e-16	TraesCS3A03G0711200	Chr3A	523875202	523881285	-	2273	-	TraesCS3A01G284100 && Q8L4B0.1 RecName: Full=Probable galacturonosyltransferase 15 && PF01501:Glycosyl transferase family 8	Glyco_transf_8	28	35	42	159	231	244	0.371964	0.485401	0.57612	2.24637	3.05124	2.84914
novel.82	252.115	246.512	304.106	683.322	918.048	838.592	267.578	813.321	-1.60452	2.35e-18	1.8e-16	-	Chr1A	179418007	179424877	+	4704	-	- && - && -	-	257	240	293	648	930	952	1.64971	1.60833	1.94206	4.42376	5.93581	5.37146
novel.4547	0	0	0	256.246	291.209	253.692	0	267.049	-10.482	2.46e-18	1.88e-16	-	Chr3B	404401481	404403378	+	1770	-	- && - && -	-	0	0	0	243	295	288	0	0	0	4.40876	5.00395	4.31859
TraesCS2D03G1151900	51.0117	49.3024	61.2363	260.464	236.916	203.482	53.8501	233.62	-2.11658	2.57e-18	1.96e-16	TraesCS2D03G1151900	Chr2D	610368513	610375213	-	3907	-	TraesCS2D01G516000 && Q7XTV7.2 RecName: Full=Probable E3 ubiquitin-protein ligase HIP1; AltName: Full=HAL3-interacting protein 1; Short=OsHIP1; AltName: Full=RING-H2 finger HIP1 && PF13639:Ring finger domain	-	52	48	59	247	240	231	0.401885	0.387284	0.470838	2.03019	1.8443	1.56925
novel.5022	36.2968	22.5969	50.8573	265.736	222.109	214.052	36.5837	233.966	-2.6771	2.62e-18	2e-16	-	Chr3B	577007734	577009080	-	1347	-	- && - && -	-	37	22	49	252	225	243	0.829423	0.514857	1.1342	6.00782	5.01509	4.78808
novel.11710	73.5745	45.1938	52.9331	244.646	308.978	260.739	57.2338	271.454	-2.24372	3.12e-18	2.36e-16	-	Chr7B	600117260	600134732	+	2957	-	- && - && -	-	75	44	51	232	313	296	0.765865	0.469065	0.537752	2.51953	3.17802	2.65683
TraesCS7B03G1187900	8.82894	13.3527	18.6823	108.614	143.137	163.843	13.6213	138.531	-3.35301	3.2e-18	2.42e-16	TraesCS7B03G1187900	Chr7B	714355191	714356633	-	1443	-	TraesCS7B01G438900 && A6YIH8.1 RecName: Full=Premnaspirodiene oxygenase; Short=HPO; AltName: Full=Cytochrome P450 71D55 && PF00067:Cytochrome P450	p450	9	13	18	103	145	186	0.188329	0.283994	0.388928	2.29221	3.01693	3.42113
TraesCS7B03G0926300	210.914	109.903	102.752	700.194	800.578	695.89	141.19	732.221	-2.37306	3.32e-18	2.5e-16	TraesCS7B03G0926300	Chr7B	605898818	605899875	+	1058	-	TraesCS7B01G345600 && - && -	-	215	107	99	664	811	790	6.13613	3.18808	2.91751	20.1542	23.0144	19.8182
TraesCS2B03G0415800	0	0	0	254.137	255.672	260.739	0	256.849	-10.426	3.5e-18	2.63e-16	TraesCS2B03G0415800	Chr2B	151094429	151095871	-	1443	-	TraesCS2B01G170400 && - && PF07893:Protein of unknown function (DUF1668)	-	0	0	0	241	259	296	0	0	0	5.36333	5.38887	5.44438
novel.3544	0	0	0	247.81	272.453	251.049	0	257.104	-10.4273	3.61e-18	2.71e-16	-	Chr2D	244250235	244253469	-	3235	-	- && - && -	-	0	0	0	235	276	285	0	0	0	2.3328	2.56153	2.33826
TraesCS4B03G0292400	6.86696	10.2713	13.4927	95.9604	135.239	121.561	10.2103	117.587	-3.53188	3.75e-18	2.81e-16	TraesCS4B03G0292400	Chr4B	159113739	159114769	+	952	-	TraesCS4B01G125600 && - && PF12776:Myb/SANT-like DNA-binding domain	-	7	10	13	91	137	138	0.222026	0.331127	0.425764	3.06964	4.32064	3.84738
TraesCS5B03G0291700	543.471	538.218	503.383	1123.05	1107.58	1196.23	528.357	1142.29	-1.11243	3.78e-18	2.83e-16	TraesCS5B03G0291700	Chr5B	168401360	168405102	+	1198	-	- && Q08479.1 RecName: Full=Adenylate kinase 3; AltName: Full=ATP-AMP transphosphorylase 3; AltName: Full=ATP:AMP phosphotransferase; AltName: Full=Adenylate kinase A; Short=AK A; AltName: Full=Adenylate monophosphate kinase 3 && PF05191:Adenylate kinase,	ADK	554	524	485	1065	1122	1358	13.9635	13.7882	12.6226	28.548	28.119	30.0861
TraesCS1B03G0674200	99.0804	89.3605	90.2976	366.969	288.247	312.71	92.9128	322.642	-1.79479	3.91e-18	2.92e-16	TraesCS1B03G0674200	Chr1B	427438473	427443325	-	2566	-	TraesCS1B01G235600 && F4JZC2.1 RecName: Full=Cytosolic endo-beta-N-acetylglucosaminidase 1; Short=ENGase 1; AltName: Full=Endo-beta-N-acetyglucosaminidase 85A; Short=AtENGase85A && PF03644:Glycosyl hydrolase family 85	-	101	87	87	348	292	355	1.18852	1.06879	1.05712	4.35518	3.41657	3.67193
novel.10431	0	0	0	267.845	220.134	292.45	0	260.143	-10.4448	4.13e-18	3.09e-16	-	Chr6D	175584748	175588345	+	1268	-	- && - && -	-	0	0	0	254	223	332	0	0	0	6.43277	5.28019	6.94931
novel.875	57.8786	60.6008	68.5017	235.156	228.031	233.432	62.327	232.206	-1.89829	4.53e-18	3.37e-16	-	Chr1B	694950473	694951788	+	1122	-	- && - && -	-	59	59	66	223	231	265	1.58782	1.65764	1.83406	6.38257	6.18135	6.26867
TraesCS2A03G0618200	15.6959	13.3527	8.30323	107.56	190.52	131.25	12.4506	143.11	-3.51929	4.77e-18	3.54e-16	TraesCS2A03G0618200	Chr2A	396986293	396986841	-	549	-	TraesCS2A01G256200 && - && PF04520:Senescence regulator	-	16	13	8	102	193	149	0.880014	0.746453	0.45434	5.96639	10.5548	7.20338
TraesCS6B03G1061100	0	0	0	258.355	269.492	229.027	0	252.291	-10.3996	4.82e-18	3.58e-16	TraesCS6B03G1061100	Chr6B	656920187	656930625	-	954	-	TraesCS6B01G375100 && - && -	-	0	0	0	245	273	260	0	0	0	8.2471	8.59169	7.23349
TraesCS6B03G0079900	0	0	0	221.447	307.99	247.525	0	258.988	-10.4381	4.85e-18	3.59e-16	TraesCS6B03G0079900	Chr6B	23937224	23945527	+	4771	-	- && Q39214.1 RecName: Full=Disease resistance protein RPM1; AltName: Full=Resistance to Pseudomonas syringae protein 3 && PF18052:Rx N-terminal domain|PF00931:NB-ARC domain	NB-ARC	0	0	0	210	312	281	0	0	0	1.41349	1.9634	1.56322
novel.8021	310.975	381.066	445.261	1068.22	1035.52	1046.48	379.101	1050.07	-1.4704	5.26e-18	3.88e-16	-	Chr5B	66089741	66100005	+	5608	-	- && Q9MAX6.1 RecName: Full=Coatomer subunit epsilon-1; AltName: Full=Epsilon-coat protein 1; Short=Epsilon-COP 1; AltName: Full=Epsilon1-COP && -	-	317	371	429	1013	1049	1188	1.70684	2.08544	2.38513	5.80076	5.61606	5.62252
TraesCS5B03G1225300	293.317	235.213	263.628	781.391	661.39	696.771	264.053	713.184	-1.43268	5.56e-18	4.09e-16	TraesCS5B03G1225300	Chr5B	671941400	671945443	+	1721	-	TraesCS5B01G505200 && Q6ZMB5.1 RecName: Full=Transmembrane protein 184A && PF03619:Organic solute transporter Ostalpha	-	299	229	254	741	670	791	5.24605	4.19456	4.60167	13.8268	11.6885	12.1988
novel.316	0	0	0	209.847	255.672	305.663	0	257.061	-10.4283	5.74e-18	4.22e-16	-	Chr1A	131353863	131361937	-	2128	-	- && P04146.3 RecName: Full=Copia protein; AltName: Full=Gag-int-pol protein; Contains: RecName: Full=Copia VLP protein; Contains: RecName: Full=Copia protease && -	-	0	0	0	199	259	347	0	0	0	3.00307	3.6542	4.32793
TraesCS2B03G1420800	0	0	0	242.537	230.993	264.262	0	245.931	-10.3637	6.19e-18	4.53e-16	TraesCS2B03G1420800	Chr2B	766792375	766793809	-	1435	-	TraesCS2B01G566800 && Q5KQF5.1 RecName: Full=CBL-interacting protein kinase 22; AltName: Full=OsCIPK22 && PF00069:Protein kinase domain|PF03822:NAF domain	Pkinase	0	0	0	230	234	300	0	0	0	5.14706	4.89585	5.54871
novel.5468	41.2017	36.9768	48.7815	176.103	205.327	201.72	42.32	194.383	-2.20075	6.24e-18	4.57e-16	-	Chr3D	102185606	102192437	-	3258	-	- && - && -	-	42	36	47	167	208	229	0.38926	0.348324	0.44979	1.64607	1.9168	1.86555
novel.2048	6.86696	12.3256	12.4548	127.596	157.944	95.1344	10.5491	126.891	-3.59204	6.34e-18	4.63e-16	-	Chr2A	45323462	45330078	-	6617	-	- && - && -	-	7	12	12	121	160	108	0.0319432	0.0571678	0.0565435	0.58723	0.725977	0.433197
novel.2643	0	0	0	218.283	285.286	244.883	0	249.484	-10.3842	6.42e-18	4.68e-16	-	Chr2B	628920711	628931903	+	2582	-	- && - && -	-	0	0	0	207	289	278	0	0	0	2.57453	3.36051	2.85766
novel.7044	0	0	0	247.81	239.877	241.359	0	243.015	-10.3459	6.64e-18	4.85e-16	-	Chr4D	221015746	221021456	+	2548	-	- && Q38956.1 RecName: Full=Protein DETOXIFICATION 29; Short=AtDTX29; AltName: Full=Multidrug and toxic compound extrusion protein 29; Short=MATE protein 29 && -	-	0	0	0	235	243	274	0	0	0	2.96178	2.86333	2.85413
novel.11310	1.96199	0	0	333.225	356.361	331.208	0.653996	340.265	-8.97523	6.68e-18	4.87e-16	-	Chr7A	369953337	369955856	-	1987	-	- && - && -	-	2	0	0	316	361	376	0.030393	0	0	5.10708	5.45473	5.02242
TraesCS2D03G1146600	5191.42	5373.96	4468.18	20171.7	12457.8	14917.6	5011.18	15849	-1.66113	9.08e-18	6.55e-16	TraesCS2D03G1146600	Chr2D	608632010	608635929	+	1900	-	TraesCS2D01G513600 && P25776.2 RecName: Full=Oryzain alpha chain; Flags: Precursor && PF00396:Granulin|PF08246:Cathepsin propeptide inhibitor domain (I29)|PF00112:Papain family cysteine protease	Peptidase_C1	5292	5232	4305	19129	12620	16935	84.1024	86.8052	70.6452	323.312	199.421	236.567
novel.680	281.545	228.023	238.718	658.014	760.105	636.872	249.429	684.997	-1.45673	1.02e-17	7.3e-16	-	Chr1B	316444756	316461586	+	5456	-	- && P36428.3 RecName: Full=Alanine--tRNA ligase; AltName: Full=Alanyl-tRNA synthetase; Short=AlaRS; Flags: Precursor && PF01411:tRNA synthetases class II (A)|PF04424:MINDY deubiquitinase	-	287	222	230	624	770	723	1.58836	1.28266	1.31437	3.67277	4.23721	3.51712
TraesCS4A03G1075100	63.7646	82.1706	94.4492	285.772	348.464	300.378	80.1282	311.538	-1.96072	1.02e-17	7.34e-16	TraesCS4A03G1075100	Chr4A	707266070	707270601	-	1345	-	- && A1A6K6.1 RecName: Full=Nuclear speckle RNA-binding protein A; Short=AtNSRA && PF00076:RNA recognition motif. (a.k.a. RRM, RBD, or RNP domain)	RRM_1	65	80	91	271	353	341	1.45926	1.87499	2.10951	6.47039	7.87982	6.72907
TraesCS2D03G1134200	46.1067	45.1938	49.8194	191.921	201.378	186.745	47.04	193.348	-2.03932	1.22e-17	8.72e-16	TraesCS2D03G1134200	Chr2D	604356550	604361702	+	1884	-	TraesCS2D01G508600 && B0F9L7.1 RecName: Full=Golgin candidate 2; Short=AtGC2 && PF09787:Golgin subfamily A member 5	-	47	44	48	182	204	212	0.753284	0.736213	0.794371	3.10223	3.25097	2.9866
novel.12093	0	0	0	210.902	241.851	235.193	0	229.316	-10.2627	1.39e-17	9.84e-16	-	Chr7B	608269363	608273249	-	3158	-	- && - && -	-	0	0	0	200	245	267	0	0	0	2.03377	2.32926	2.24399
novel.4293	189.332	95.5233	105.866	654.85	581.431	608.684	130.24	614.988	-2.23768	1.41e-17	1e-15	-	Chr3A	663375146	663377800	-	1259	-	- && - && -	-	193	93	102	621	589	691	4.62886	2.32857	2.52602	15.8398	14.046	14.5672
TraesCS6A03G0880600	522.87	424.206	545.937	1164.18	1300.08	1248.2	497.671	1237.48	-1.31419	1.47e-17	1.04e-15	TraesCS6A03G0880600	Chr6A	577224381	577228453	-	1331	-	TraesCS6A01G341900 && Q72GN6.1 RecName: Full=Chaperone protein DnaJ && PF00226:DnaJ domain	DnaJ	533	413	526	1104	1317	1417	12.0918	9.78146	12.3217	26.6363	29.7079	28.2562
novel.3943	0	0	4.15162	124.432	144.124	140.94	1.38387	136.499	-6.65448	1.85e-17	1.3e-15	-	Chr3A	530542534	530548611	+	2108	-	- && - && PF13456:Reverse transcriptase-like	-	0	0	4	118	146	160	0	0	0.0591633	1.79761	2.07944	2.01452
novel.11292	0	0	0	213.011	231.98	222.861	0	222.617	-10.2197	1.85e-17	1.3e-15	-	Chr7A	325964645	325967300	-	2242	-	- && - && -	-	0	0	0	202	235	253	0	0	0	2.89334	3.147	2.99507
TraesCS6B03G0573900	31.3918	11.2985	17.6444	222.501	156.957	167.366	20.1115	182.275	-3.17393	1.96e-17	1.37e-15	TraesCS6B03G0573900	Chr6B	295940788	295944940	+	1468	-	TraesCS6B01G214500 && Q9ZUN5.1 RecName: Full=Tetraspanin-2 && PF00335:Tetraspanin family	Tetraspannin	32	11	17	211	159	190	0.658212	0.23621	0.361065	4.61573	3.25189	3.43519
TraesCS2B03G0264600	23.5438	9.24419	18.6823	131.814	188.545	144.463	17.1568	154.941	-3.17137	2.01e-17	1.4e-15	TraesCS2B03G0264600	Chr2B	80456493	80458103	+	1611	-	TraesCS2B01G111100 && Q9XFB7.1 RecName: Full=Nicotianamine synthase 9; AltName: Full=S-adenosyl-L-methionine:S-adenosyl-L-methionine:S-adenosyl-methionine 3-amino-3-carboxypropyltransferase 9 && PF03059:Nicotianamine synthase protein	-	24	9	18	125	191	164	0.44984	0.176108	0.348369	2.49171	3.55961	2.70191
novel.5603	38.2588	21.5698	14.5307	166.612	203.353	221.099	24.7864	197.021	-2.98618	2.01e-17	1.41e-15	-	Chr3D	502809197	502818323	-	3843	-	- && - && -	-	39	21	14	158	206	251	0.306434	0.172258	0.113585	1.32029	1.60939	1.73351
novel.4143	71.6125	42.1124	60.1984	291.045	274.427	233.432	57.9745	266.301	-2.19714	2.11e-17	1.47e-15	-	Chr3A	196261690	196265132	-	3056	-	- && Q9SX33.1 RecName: Full=Putative phospholipid-transporting ATPase 9; Short=AtALA9; AltName: Full=Aminophospholipid flippase 9 && -	-	73	41	58	276	278	265	0.721293	0.422924	0.591749	2.90028	2.73121	2.30152
TraesCS2D03G1141600	15.6959	6.1628	10.379	126.541	100.689	125.084	10.7459	117.438	-3.44412	2.15e-17	1.49e-15	TraesCS2D03G1141600	Chr2D	606624457	606626166	+	1710	-	TraesCS2D01G512700 && Q9C9B0.2 RecName: Full=UDP-glycosyltransferase 89B1; AltName: Full=Flavonol 3-O-glucosyltransferase UGT89B1; AltName: Full=Flavonol 7-O-glucosyltransferase UGT89B1 && PF00201:UDP-glucoronosyl and UDP-glucosyl transferase	UDPGT	16	6	10	120	102	142	0.282531	0.110608	0.182334	2.25356	1.79089	2.20402
novel.11744	111.833	60.6008	41.5162	401.768	547.868	490.647	71.3168	480.094	-2.74867	2.34e-17	1.61e-15	-	Chr7B	662442711	662449000	+	2197	-	- && O65405.2 RecName: Full=Cysteine-rich receptor-like protein kinase 28; Short=Cysteine-rich RLK28; Flags: Precursor && PF00069:Protein kinase domain	Pkinase	114	59	40	381	555	557	1.56681	0.846552	0.567666	5.56902	7.5845	6.72896
TraesCS3A03G0910200	503.25	428.314	350.811	1152.58	1320.81	1140.73	427.459	1204.71	-1.49428	2.39e-17	1.65e-15	TraesCS3A03G0910200	Chr3A	635436697	635438641	-	1683	-	TraesCS3A01G385700 && - && -	-	513	417	338	1093	1338	1295	9.20397	7.81059	6.26175	20.8555	23.8691	20.4225
TraesCS6B03G0487400	0	0	0	204.575	225.07	222.861	0	217.502	-10.1864	2.44e-17	1.68e-15	TraesCS6B03G0487400	Chr6B	227464120	227470781	-	2425	-	TraesCS6B01G189800 && - && PF13365:Trypsin-like peptidase domain	-	0	0	0	194	228	253	0	0	0	2.56906	2.82285	2.76905
TraesCS2B03G0263300	51.0117	23.6241	26.9855	355.37	187.558	306.544	33.8737	283.157	-3.05981	2.46e-17	1.69e-15	TraesCS2B03G0263300	Chr2B	80099513	80100900	-	1312	-	TraesCS2B01G110700 && Q6EPG8.1 RecName: Full=Acetylserotonin O-methyltransferase 1; Short=OsASMT1 && PF00891:O-methyltransferase domain|PF08100:Dimerisation domain	-	52	23	26	337	190	348	1.19677	0.552619	0.617878	8.24859	4.34794	7.03993
TraesCS4B03G1000800	72.5935	64.7094	81.9944	241.483	373.142	376.133	73.0991	330.253	-2.17698	2.64e-17	1.82e-15	TraesCS4B03G1000800	Chr4B	668023190	668024684	-	677	-	TraesCS4B01G393600 && O03982.1 RecName: Full=Heavy metal-associated isoprenylated plant protein 39; Short=AtHIP39; Flags: Precursor && PF00403:Heavy-metal-associated domain	HMA	74	63	79	229	378	427	3.30054	2.93348	3.63832	10.8625	16.7636	16.7402
TraesCS1A03G0652400	1288.04	1311.65	1418.81	3033.82	2956.51	3883.77	1339.5	3291.37	-1.29725	2.87e-17	1.97e-15	TraesCS1A03G0652400	Chr1A	447065285	447084885	-	3576	-	- && Q6AVA8.1 RecName: Full=Pyruvate, phosphate dikinase 1, chloroplastic; AltName: Full=OsPPDKB; AltName: Full=Pyruvate, orthophosphate dikinase 1; Flags: Precursor && PF00391:PEP-utilising enzyme, mobile domain|PF01326:Pyruvate phosphate dikinase, AMP/A	-	1313	1277	1367	2877	2995	4409	11.0869	11.2571	11.9188	25.836	25.1457	32.7239
TraesCS7A03G0043600	28.4488	32.8682	19.7202	170.831	211.25	142.702	27.0124	174.927	-2.69312	2.95e-17	2.01e-15	TraesCS7A03G0043600	Chr7A	9201573	9203157	+	1468	-	TraesCS7A01G021300 && Q8L9J9.2 RecName: Full=Probable carbohydrate esterase At4g34215 && PF03629:Carbohydrate esterase, sialic acid-specific acetylesterase	-	29	32	19	162	214	162	0.596505	0.687156	0.403544	3.54383	4.37675	2.92895
TraesCS2A03G0465400	8.82894	15.407	9.34113	264.682	85.882	339.136	11.1924	229.9	-4.36246	2.99e-17	2.04e-15	TraesCS2A03G0465400	Chr2A	209398073	209401314	-	2204	-	TraesCS2A01G217600 && Q0D5R3.1 RecName: Full=Cysteine-rich receptor-like protein kinase 6; Short=Cysteine-rich RLK6; Flags: Precursor && PF01657:Salt stress response/antifungal|PF07714:Protein tyrosine and serine/threonine kinase	Pkinase_Tyr	9	15	9	251	87	385	0.123303	0.214542	0.127319	3.65718	1.18515	4.6363
novel.11008	0	0	0	195.084	288.247	195.554	0	226.295	-10.243	3.05e-17	2.07e-15	-	Chr7A	469487381	469490909	+	1984	-	- && - && -	-	0	0	0	185	292	222	0	0	0	2.99443	4.41881	2.96985
novel.11300	22.5629	8.21706	28.0234	170.831	181.635	162.081	19.6011	171.516	-3.12863	3.15e-17	2.14e-15	-	Chr7A	348344897	348349844	-	2801	-	- && - && PF02902:Ulp1 protease family, C-terminal catalytic domain	Peptidase_C48	23	8	27	162	184	184	0.247946	0.0900344	0.300548	1.85731	1.97228	1.74352
novel.8784	0	0	0	211.956	209.276	213.171	0	211.468	-10.1455	3.24e-17	2.2e-15	-	Chr5D	400807024	400811409	+	1778	-	- && Q84LK3.1 RecName: Full=Betaine aldehyde dehydrogenase 2; Short=OsBADH2 >B3VMC0.1 RecName: Full=Betaine aldehyde dehydrogenase 2; Short=BADH 2 && PF00171:Aldehyde dehydrogenase family	Aldedh	0	0	0	201	212	242	0	0	0	3.63035	3.57988	3.61249
TraesCS3A03G0979800	233.476	153.043	148.42	637.978	602.161	616.612	178.313	618.917	-1.79402	3.27e-17	2.22e-15	TraesCS3A03G0979800	Chr3A	663485818	663490963	-	857	-	TraesCS3A01G422000 && Q38935.2 RecName: Full=Peptidyl-prolyl cis-trans isomerase FKBP15-1; Short=PPIase FKBP15-1; AltName: Full=15 kDa FK506-binding protein; Short=15 kDa FKBP; AltName: Full=FK506-binding protein 15-1; Short=AtFKBP15-1; AltName: Full=FK506-binding protein 2-1; AltName: Full=Immunophilin FKBP15-1; AltName: Full=Rotamase; Flags: Precursor && PF00254:FKBP-type peptidyl-prolyl cis-tr…	FKBP_C	238	149	143	605	610	700	8.38568	5.48071	5.20257	22.6703	21.3704	21.679
TraesCS6B03G0470100	0	0	0	225.665	213.224	191.15	0	210.013	-10.1348	3.9e-17	2.63e-15	TraesCS6B03G0470100	Chr6B	214995184	214998002	-	1278	-	TraesCS6B01G185000 && - && -	-	0	0	0	214	216	217	0	0	0	5.37733	5.07443	4.50663
novel.11372	0	0	0	190.866	206.314	235.193	0	210.791	-10.1417	3.93e-17	2.65e-15	-	Chr7A	590818518	590820221	-	1301	-	- && - && -	-	0	0	0	181	209	267	0	0	0	4.46771	4.82318	5.44699
novel.7866	0	0	0	262.573	201.378	185.864	0	216.605	-10.1789	3.95e-17	2.67e-15	-	Chr5A	474348991	474352184	-	2223	-	- && Q67UQ7.1 RecName: Full=Magnesium transporter MRS2-B >A2YFN7.1 RecName: Full=Magnesium transporter MRS2-B && -	-	0	0	0	249	204	211	0	0	0	3.59703	2.75521	2.51922
TraesCS5B03G0557800	1028.08	382.093	709.926	4039.83	3377.04	4677.44	706.7	4031.43	-2.51193	4.1e-17	2.76e-15	TraesCS5B03G0557800	Chr5B	383327896	383335758	+	2803	-	TraesCS5B01G210100 && Q9ZPB7.3 RecName: Full=Aldehyde dehydrogenase family 7 member A1; AltName: Full=Antiquitin-1; AltName: Full=Matured fruit 60 kDa protein; Short=MF-60 && PF00171:Aldehyde dehydrogenase family	Aldedh	1048	372	684	3831	3421	5310	11.2896	4.18361	7.60845	43.8907	36.6433	50.2799
TraesCS2D03G1147100	25.5058	33.8954	14.5307	163.449	197.43	157.676	24.644	172.852	-2.80878	4.15e-17	2.79e-15	TraesCS2D03G1147100	Chr2D	608855977	608859873	+	2711	-	TraesCS2D01G513900 && Q93Y06.1 RecName: Full=Probable inactive receptor kinase At5g67200; Flags: Precursor && PF00069:Protein kinase domain	Pkinase	26	33	14	155	200	179	0.289592	0.383721	0.161013	1.83606	2.21495	1.75245
TraesCS7B03G1339300	0	1.02713	3.11371	141.304	110.561	140.059	1.38028	130.641	-6.59108	4.44e-17	2.98e-15	TraesCS7B03G1339300	Chr7B	763165913	763169752	-	3759	-	TraesCS7B01G490500 && Q9LRR4.1 RecName: Full=Putative disease resistance RPP13-like protein 1 && PF18052:Rx N-terminal domain|PF00931:NB-ARC domain	NB-ARC	0	1	3	134	112	159	0	0.00838609	0.0248835	1.14476	0.894561	1.12266
TraesCSU03G0033500	0	2.05427	0	307.917	253.697	341.779	0.684755	301.131	-8.79809	4.69e-17	3.14e-15	TraesCSU03G0033500	ChrUnknown	22294879	22297615	-	1925	-	TraesCSU01G044300 && - && PF12937:F-box-like	-	0	2	0	292	257	388	0	0.0327515	0	4.8712	4.00836	5.34963
TraesCS2B03G1428800	0	0	0	226.72	165.841	248.406	0	213.656	-10.1608	5.14e-17	3.44e-15	TraesCS2B03G1428800	Chr2B	770272575	770277027	-	2055	-	TraesCS2B01G570700 && - && -	-	0	0	0	215	168	282	0	0	0	3.35978	2.45449	3.64217
TraesCS2B03G0348300	0	3.0814	2.07581	107.56	164.854	98.6578	1.71907	123.691	-6.18886	5.32e-17	3.55e-15	TraesCS2B03G0348300	Chr2B	118401563	118402883	-	1197	-	TraesCS2B01G144200 && Q7FAE1.1 RecName: Full=Momilactone A synthase; Short=OsMAS && PF13561:Enoyl-(Acyl carrier protein) reductase	-	0	3	2	102	167	112	0	0.0790058	0.0520953	2.73646	4.18877	2.4834
TraesCS5B03G0293400	838.75	820.679	649.728	1740.99	1882.49	1951.14	769.719	1858.21	-1.27145	5.36e-17	3.57e-15	TraesCS5B03G0293400	Chr5B	169146720	169150396	+	2048	-	TraesCS5B01G111700 && Q9FLP9.1 RecName: Full=GDP-L-galactose phosphorylase 2; AltName: Full=Protein VITAMIN C DEFECTIVE 5 && -	-	855	799	626	1651	1907	2215	12.606	12.2984	9.53032	25.8881	27.9566	28.7056
novel.3731	153.035	149.961	173.33	405.986	434.346	455.412	158.775	431.914	-1.44466	6.05e-17	4e-15	-	Chr3A	1251208	1254057	+	617	-	- && - && -	-	156	146	167	385	440	517	7.63452	7.45932	8.43906	20.0382	21.4107	22.2397
novel.455	0	0	0	224.61	203.353	180.579	0	202.847	-10.0845	6.19e-17	4.09e-15	-	Chr1A	496023251	496027075	-	1627	-	- && - && -	-	0	0	0	213	206	205	0	0	0	4.20413	3.8014	3.34417
TraesCSU03G0179000	0	0	0	182.43	218.16	201.72	0	200.77	-10.0709	6.51e-17	4.29e-15	TraesCSU03G0179000	ChrUnknown	155015275	155018478	-	2388	-	TraesCSU01G159400 && - && -	-	0	0	0	173	221	229	0	0	0	2.32646	2.77857	2.54521
novel.4699	41.2017	28.7597	40.4782	168.722	175.713	177.936	36.8132	174.123	-2.24118	6.73e-17	4.43e-15	-	Chr3B	777706360	777721654	+	1799	-	- && - && -	-	42	28	39	160	178	202	0.704953	0.490635	0.675922	2.85609	2.97066	2.98018
TraesCS7A03G1337400	0	0	0	192.975	184.597	216.695	0	198.089	-10.0517	7.46e-17	4.9e-15	TraesCS7A03G1337400	Chr7A	730486157	730487677	+	873	-	TraesCS7A01G549900 && P55307.1 RecName: Full=Catalase isozyme 1 && PF06628:Catalase-related immune-responsive|PF00199:Catalase	Catalase	0	0	0	183	187	246	0	0	0	6.73163	6.43119	7.479
novel.370	0	0	0	179.267	223.096	192.911	0	198.425	-10.0537	7.93e-17	5.2e-15	-	Chr1A	289498570	289500866	-	1391	-	- && - && -	-	0	0	0	170	226	219	0	0	0	3.92469	4.87804	4.17869
novel.10774	1.96199	0	0	261.518	318.849	258.977	0.653996	279.781	-8.69308	1.05e-16	6.86e-15	-	Chr6D	449868095	449878720	-	4690	-	- && Q27GI3.2 RecName: Full=Nucleobase-ascorbate transporter 6; Short=AtNAT6 && -	-	2	0	0	248	323	294	0.0128765	0	0	1.6981	2.06773	1.66378
TraesCS5A03G0032700	88.2894	112.985	106.904	325.843	326.746	422.819	102.726	358.47	-1.80502	1.11e-16	7.23e-15	TraesCS5A03G0032700	Chr5A	11654193	11660814	-	3040	-	TraesCS5A01G014200 && Q0JL46.1 RecName: Full=Neutral ceramidase; Short=N-CDase; Short=NCDase; Short=OsCDase; AltName: Full=Acylsphingosine deacylase; AltName: Full=N-acylsphingosine amidohydrolase; Flags: Precursor && PF17048:Neutral/alkaline non-lysosomal ceramidase, C-terminal|PF04734:Neutral/alkaline non-lysosomal ceramidase, N-terminal	Ceramidase_alk	90	110	103	309	331	480	0.893945	1.14065	1.0564	3.26414	3.26903	4.19074
novel.69	92.2134	89.3605	84.0702	330.061	263.569	384.061	88.5481	325.897	-1.88038	1.14e-16	7.4e-15	-	Chr1A	137536964	137540487	+	1501	-	- && - && -	-	94	87	81	313	267	436	1.89099	1.82713	1.68255	6.69649	5.34066	7.70954
TraesCS2B03G0828900	18.6389	12.3256	18.6823	114.942	112.535	134.774	16.5489	120.75	-2.8671	1.18e-16	7.62e-15	TraesCS2B03G0828900	Chr2B	462203179	462208049	+	2392	-	TraesCS2B01G317900 && Q84WW6.1 RecName: Full=Histone-lysine N-methyltransferase ASHH1; AltName: Full=ASH1 homolog 1; AltName: Full=Protein SET DOMAIN GROUP 26 && PF00856:SET domain|PF17907:AWS domain	SET	19	12	18	109	114	153	0.239847	0.158144	0.234625	1.46335	1.4309	1.69767
TraesCS7A03G1167800	695.525	608.063	527.255	1524.82	1523.17	1950.25	610.281	1666.08	-1.44896	1.22e-16	7.91e-15	TraesCS7A03G1167800	Chr7A	679100732	679101130	-	399	-	TRIAE_CS42_7AL_TGACv1_556784_AA1770710%2CTa_LTPlike_7_7AL%2Ccortical cell delineating protein && Q01595.1 RecName: Full=Cortical cell-delineating protein; AltName: Full=Root-specific protein ZRP3; Flags: Precursor && PF14547:Hydrophobic seed protein	-	709	592	508	1446	1543	2214	53.6556	46.7714	39.6966	116.38	116.107	147.274
novel.5328	0	0	0	183.485	199.404	181.46	0	188.116	-9.97651	1.26e-16	8.12e-15	-	Chr3D	408689059	408691693	+	1937	-	- && Q3EBQ3.1 RecName: Full=Protein FAR1-RELATED SEQUENCE 2 && -	-	0	0	0	174	202	206	0	0	0	2.88472	3.13102	2.82267
TraesCS4B03G0997900	1.96199	0	0	265.736	333.656	242.24	0.653996	280.544	-8.69691	1.29e-16	8.31e-15	TraesCS4B03G0997900	Chr4B	667741766	667743138	+	1373	-	TraesCS4B01G392400 && Q9C9D0.1 RecName: Full=Cytosolic sulfotransferase 16; Short=AtSOT16; AltName: Full=Desulfoglucosinolate sulfotransferase A; Short=AtST5a; AltName: Full=Protein CORONATINE INDUCED 7 && PF00685:Sulfotransferase domain	Sulfotransfer_1	2	0	0	252	338	275	0.0439847	0	0	5.89405	7.39112	5.316
novel.1366	58.8596	35.9496	43.592	223.556	422.5	251.93	46.1337	299.329	-2.69622	1.31e-16	8.39e-15	-	Chr1D	348676901	348677643	+	585	-	- && - && -	-	60	35	42	212	428	286	3.09697	1.88601	2.2385	11.6376	21.9661	12.9758
novel.4467	0	0	0	191.921	180.648	186.745	0	186.438	-9.9636	1.36e-16	8.7e-15	-	Chr3B	240949257	240954458	+	2267	-	- && - && -	-	0	0	0	182	183	212	0	0	0	2.57812	2.42362	2.48203
TraesCS5D03G1107400	0	3.0814	1.0379	215.12	106.612	119.799	1.3731	147.177	-6.76108	1.45e-16	9.25e-15	TraesCS5D03G1107400	Chr5D	536011897	536012761	-	796	-	TraesCS5D01G507100 && Q6Q2C2.1 RecName: Full=Bifunctional epoxide hydrolase 2; Includes: RecName: Full=Cytosolic epoxide hydrolase 2; Short=CEH; AltName: Full=Epoxide hydratase; AltName: Full=Soluble epoxide hydrolase; Short=SEH; Includes: RecName: Full=Lipid-phosphate phosphatase && -	-	0	3	1	204	108	136	0	0.118806	0.0391697	8.23002	4.07357	4.5347
TraesCS7A03G1062100	596.444	557.733	538.672	1186.32	1128.31	1194.46	564.283	1169.7	-1.05148	1.46e-16	9.32e-15	TraesCS7A03G1062100	Chr7A	636836203	636839928	-	1629	-	TraesCS7A01G438600 && - && -	-	608	543	519	1125	1143	1356	11.27	10.5078	9.93366	22.1776	21.0663	22.0933
TraesCS1B03G0741000	830.902	1031.24	1307.76	4350.91	3071.02	5792.63	1056.63	4404.85	-2.05983	1.52e-16	9.7e-15	TraesCS1B03G0741000	Chr1B	471557437	471574785	+	3753	-	- && Q6AVA8.1 RecName: Full=Pyruvate, phosphate dikinase 1, chloroplastic; AltName: Full=OsPPDKB; AltName: Full=Pyruvate, orthophosphate dikinase 1; Flags: Precursor && PF00391:PEP-utilising enzyme, mobile domain|PF01326:Pyruvate phosphate dikinase, AMP/A	-	847	1004	1260	4126	3111	6576	6.8147	8.43309	10.4678	35.3048	24.8877	46.5057
novel.10179	0	0	0	194.03	158.931	215.814	0	189.592	-9.98847	1.53e-16	9.72e-15	-	Chr6B	520401624	520407378	-	5755	-	- && Q99315.3 RecName: Full=Transposon Ty3-G Gag-Pol polyprotein; AltName: Full=Gag3-Pol3; AltName: Full=Transposon Ty3-1 TYA-TYB polyprotein; Contains: RecName: Full=Capsid protein; Short=CA; AltName: Full=p24; Contains: RecName: Full=Spacer peptide p3;	rve	0	0	0	184	161	245	0	0	0	1.02673	0.839933	1.12991
TraesCS3A03G0036800	0	0	0	179.267	163.867	231.67	0	191.601	-10.0042	1.53e-16	9.72e-15	TraesCS3A03G0036800	Chr3A	11529909	11532065	+	1224	-	TraesCS3A01G017800 && - && -	-	0	0	0	170	166	263	0	0	0	4.46017	4.07184	5.70292
novel.899	0.980994	0	2.07581	160.285	168.802	135.655	1.01893	154.914	-7.25312	1.63e-16	1.03e-14	-	Chr1B	45983367	45988559	-	5193	-	- && P10978.1 RecName: Full=Retrovirus-related Pol polyprotein from transposon TNT 1-94; Includes: RecName: Full=Protease; Includes: RecName: Full=Reverse transcriptase; Includes: RecName: Full=Endonuclease && PF00665:Integrase core domain	rve	1	0	2	152	171	154	0.00581465	0	0.0120081	0.939959	0.988649	0.787091
TraesCS4A03G0929600	4.90497	6.1628	5.18952	67.4886	129.317	110.109	5.41909	102.305	-4.24137	1.71e-16	1.08e-14	TraesCS4A03G0929600	Chr4A	650988332	650993076	+	3112	-	TraesCS4A01G375800 && - && PF04578:Protein of unknown function, DUF594|PF13968:Domain of unknown function (DUF4220)	-	5	6	5	64	131	125	0.0485146	0.0607776	0.0500949	0.660426	1.26385	1.06609
TraesCS6A03G0937600	9.80994	3.0814	9.34113	90.6878	104.638	99.5387	7.41082	98.2881	-3.72588	1.74e-16	1.1e-14	TraesCS6A03G0937600	Chr6A	597577337	597581809	+	914	-	TraesCS6A01G368600 && Q5R723.1 RecName: Full=Peptidyl-prolyl cis-trans isomerase E; Short=PPIase E; AltName: Full=Cyclophilin E; AltName: Full=Rotamase E && PF00076:RNA recognition motif. (a.k.a. RRM, RBD, or RNP domain)	RRM_1	10	3	9	86	106	113	0.330366	0.103468	0.307015	3.02159	3.48196	3.28137
novel.10050	0	0	0	161.34	236.916	173.532	0	190.596	-9.99554	1.83e-16	1.16e-14	-	Chr6B	211959502	211961103	-	1602	-	- && - && -	-	0	0	0	153	240	197	0	0	0	3.06699	4.49793	3.26382
TraesCS3B03G1486800	20.6009	6.1628	18.6823	179.267	125.368	146.225	15.1486	150.287	-3.30678	1.86e-16	1.17e-14	TraesCS3B03G1486800	Chr3B	839086155	839086845	-	691	-	TraesCS3B01G594700 && - && PF04398:Protein of unknown function, DUF538	-	21	6	18	170	127	166	0.917663	0.273719	0.812189	7.9005	5.5181	6.37606
TraesCS4B03G0701200	255.058	260.892	179.557	748.702	694.953	646.561	231.836	696.739	-1.58665	1.91e-16	1.2e-14	TraesCS4B03G0701200	Chr4B	532851701	532852630	+	930	-	TraesCS4B01G263300 && Q10QH1.1 RecName: Full=Probable serine acetyltransferase 4; AltName: Full=OsSERAT2;2 && PF06426:Serine acetyltransferase, N-terminal|PF00132:Bacterial transferase hexapeptide (six repeats)	Hexapep	260	254	173	710	704	734	8.44175	8.60959	5.79997	24.5165	22.7276	20.9477
novel.464	328.633	296.841	454.602	1070.33	1230.97	1024.46	360.025	1108.59	-1.62277	1.94e-16	1.22e-14	-	Chr1A	507028736	507043584	-	3945	-	- && O48646.2 RecName: Full=Probable phospholipid hydroperoxide glutathione peroxidase 6, mitochondrial; Short=AtGPX1; Short=PHGPx; Flags: Precursor && -	-	335	289	438	1015	1247	1163	2.56413	2.30931	3.4617	8.26233	9.49038	7.82448
novel.11376	3.92397	2.05427	1.0379	82.2517	97.7277	94.2535	2.33871	91.411	-5.2741	1.97e-16	1.24e-14	-	Chr7A	598734166	598735434	-	1269	-	- && - && -	-	4	2	1	78	99	107	0.0951788	0.0496821	0.0245698	1.97386	2.34227	2.23792
TraesCS7D03G1199500	178.541	116.066	70.5775	726.557	557.739	754.028	121.728	679.441	-2.47927	2e-16	1.26e-14	TraesCS7D03G1199500	Chr7D	614028287	614031232	+	1435	-	TraesCS7D01G507200 && Q67WM9.1 RecName: Full=Protein OS-9 homolog; Short=OsOS9; Flags: Precursor && PF07915:Glucosidase II beta subunit-like protein	-	182	113	68	689	565	856	3.82967	2.48232	1.47747	15.4188	11.8212	15.8323
novel.9855	0	0	0	187.703	178.674	170.009	0	178.795	-9.90285	2.22e-16	1.39e-14	-	Chr6B	620184508	620187954	+	1317	-	- && - && -	-	0	0	0	178	181	193	0	0	0	4.34028	4.12626	3.8895
novel.513	0	0	0	160.285	244.813	165.604	0	190.234	-9.99265	2.22e-16	1.39e-14	-	Chr1A	581752536	581756562	-	3315	-	- && - && -	-	0	0	0	152	248	188	0	0	0	1.47246	2.24612	1.50521
TraesCS5B03G1311500	47.0877	66.7636	55.0089	236.21	212.237	214.052	56.2867	220.833	-1.97289	2.23e-16	1.39e-14	TraesCS5B03G1311500	Chr5B	695546311	695551375	-	1145	-	TraesCS5B01G550400 && F4JUL9.1 RecName: Full=Actin-related protein 2/3 complex subunit 4; AltName: Full=Actin-related protein C4; AltName: Full=Arp2/3 complex 20 kDa subunit; Short=p20-ARC && PF05856:ARP2/3 complex 20 kDa subunit (ARPC4)	-	48	65	53	224	215	243	1.26584	1.78953	1.44322	6.28241	5.63764	5.63279
novel.12844	3.92397	2.05427	1.0379	90.6878	97.7277	83.683	2.33871	90.6995	-5.26171	2.24e-16	1.39e-14	-	ChrUnknown	225356808	225358094	+	997	-	- && Q9C8G9.1 RecName: Full=ABC transporter C family member 1; Short=ABC transporter ABCC.1; Short=AtABCC1; AltName: Full=ATP-energized glutathione S-conjugate pump 1; AltName: Full=Glutathione S-conjugate-transporting ATPase 1; AltName: Full=Multidrug re	-	4	2	1	86	99	95	0.121145	0.0632363	0.0312729	2.77005	2.98129	2.52901
novel.8375	0	0	0	180.321	184.597	169.128	0	178.015	-9.89667	2.32e-16	1.44e-14	-	Chr5B	93195560	93196678	-	1023	-	- && - && -	-	0	0	0	171	187	192	0	0	0	5.3679	5.4882	4.98136
TraesCS3B03G0047600	30.4108	19.5155	15.5686	149.74	239.877	143.582	21.8316	177.733	-3.02092	2.42e-16	1.5e-14	TraesCS3B03G0047600	Chr3B	13912323	13919989	+	2829	-	TraesCS3B01G021000 && Q9XEA0.1 RecName: Full=Leucine--tRNA ligase, chloroplastic/mitochondrial; AltName: Full=Leucyl-tRNA synthetase; Short=LeuRS; AltName: Full=Protein EMBRYO DEFECTIVE 2369; Flags: Precursor && PF00133:tRNA synthetases class I (I, L, M and V)|PF13603:Leucyl-tRNA synthetase, Domain 2|PF09334:tRNA synthetases class I (M)|PF08264:Anticodon-binding domain of tRNA ligase	-	31	19	15	142	243	163	0.33088	0.211715	0.165318	1.6119	2.57892	1.52925
novel.3753	0	0	0	238.319	161.892	162.081	0	187.431	-9.97013	2.46e-16	1.52e-14	-	Chr3A	21850715	21856343	+	437	-	- && - && -	-	0	0	0	226	164	184	0	0	0	16.6077	11.2675	11.1753
TraesCS6B03G0328600	0	0	0	133.923	213.224	229.908	0	192.352	-10.0101	2.47e-16	1.53e-14	TraesCS6B03G0328600	Chr6B	133858500	133865717	+	1674	-	TraesCS6B01G131200 && - && -	-	0	0	0	127	216	261	0	0	0	2.43631	3.87403	4.13816
TraesCS5A03G0934300	0	0	0	159.231	197.43	179.698	0	178.786	-9.90361	2.5e-16	1.54e-14	TraesCS5A03G0934300	Chr5A	588024121	588026756	-	672	-	TraesCS5A01G391100 && - && -	-	0	0	0	151	200	204	0	0	0	7.21591	8.93562	8.05719
TraesCS2A03G1048300	0	0	0	149.74	190.52	199.077	0	179.779	-9.91224	2.71e-16	1.66e-14	TraesCS2A03G1048300	Chr2A	695399028	695400093	+	663	-	TraesCS2A01G441800 && - && -	-	0	0	0	142	193	226	0	0	0	6.87794	8.73993	9.04727
TraesCS5B03G0310500	9.80994	9.24419	8.30323	87.5243	93.7791	96.0152	9.11912	92.4396	-3.34073	2.73e-16	1.68e-14	TraesCS5B03G0310500	Chr5B	192770859	192779311	-	1370	-	- && Q2QW53.2 RecName: Full=MADS-box transcription factor 13; AltName: Full=OsMADS13; AltName: Full=RMADS206 && PF01486:K-box region|PF00319:SRF-type transcription factor (DNA-binding and dimerisation domain)	SRF-TF	10	9	8	83	95	109	0.220405	0.207087	0.182067	1.94554	2.08193	2.11168
TraesCS5B03G1226600	70.6315	66.7636	61.2363	219.338	230.993	277.475	66.2105	242.602	-1.87415	2.96e-16	1.82e-14	TraesCS5B03G1226600	Chr5B	672202094	672206023	-	1950	-	TraesCS5B01G505800 && - && -	-	72	65	59	208	234	315	1.11491	1.05078	0.943366	3.42541	3.60284	4.28745
TraesCS6B03G0139800	58.8596	24.6512	29.0613	377.514	202.366	331.208	37.524	303.696	-3.01327	3.06e-16	1.87e-14	TraesCS6B03G0139800	Chr6B	43415351	43418623	+	3273	-	TraesCS6B01G059300 && - && PF08263:Leucine rich repeat N-terminal domain|PF13855:Leucine rich repeat	LRRNT_2	60	24	28	358	205	376	0.553538	0.231152	0.266732	3.51253	1.88049	3.04905
TraesCS7A03G0035300	0	0	0	160.285	179.661	180.579	0	173.509	-9.86049	3.17e-16	1.94e-14	TraesCS7A03G0035300	Chr7A	7800067	7810625	-	4975	-	- && Q9LRR5.1 RecName: Full=Putative disease resistance protein At3g14460 && PF00931:NB-ARC domain	NB-ARC	0	0	0	152	182	205	0	0	0	0.981147	1.09835	1.09366
novel.11348	15.6959	12.3256	8.30323	93.8513	153.995	115.394	12.1082	121.08	-3.31806	3.24e-16	1.98e-14	-	Chr7A	518785722	518799651	-	2325	-	- && - && -	-	16	12	8	89	156	131	0.207797	0.162701	0.107283	1.22928	2.01449	1.49545
novel.6940	1.96199	0	0	249.919	290.222	228.146	0.653996	256.096	-8.56525	3.26e-16	1.99e-14	-	Chr4B	668120698	668127625	-	2586	-	- && Q6IP65.1 RecName: Full=Cell differentiation protein RCD1 homolog; Short=Rcd-1 >Q6P819.1 RecName: Full=Cell differentiation protein RCD1 homolog; Short=Rcd-1 && -	-	2	0	0	237	294	259	0.023353	0	0	2.94309	3.41337	2.65824
novel.3695	0	0	0	205.629	182.623	146.225	0	178.159	-9.89689	3.31e-16	2.02e-14	-	Chr2D	614479515	614482919	-	813	-	- && - && -	-	0	0	0	195	185	166	0	0	0	7.70243	6.83196	5.41926
TraesCS4D03G0558300	82.4035	70.8722	91.3355	299.481	250.736	340.017	81.5371	296.745	-1.86454	3.49e-16	2.12e-14	TraesCS4D03G0558300	Chr4D	391397095	391400340	+	1840	-	TraesCS4D01G231500 && Q9SIS4.1 RecName: Full=Type IV inositol polyphosphate 5-phosphatase 9; Short=At5PTase9 && PF03372:Endonuclease/Exonuclease/phosphatase family	Exo_endo_phos	84	69	88	284	254	386	1.37849	1.18212	1.49117	4.9566	4.14458	5.56791
TraesCS2D03G1212900	1.96199	1.02713	7.26533	85.4153	86.8691	109.228	3.41815	93.8376	-4.79151	3.98e-16	2.41e-14	TraesCS2D03G1212900	Chr2D	625889618	625893919	+	1727	-	TraesCS2D01G546400 && Q5T2D3.1 RecName: Full=OTU domain-containing protein 3 && PF02338:OTU-like cysteine protease	OTU	2	1	7	81	88	124	0.0349687	0.0182532	0.126377	1.50618	1.52987	1.90569
novel.5918	94.1754	125.31	81.9944	323.734	378.078	352.349	100.493	351.387	-1.80632	3.99e-16	2.42e-14	-	Chr4A	671608745	671610608	+	1778	-	- && Q9LJB4.1 RecName: Full=Malonyl-CoA:anthocyanidin 5-O-glucoside-6''-O-malonyltransferase; AltName: Full=Anthocyanin 5-aromatic acyltransferase-like protein; Short=At5MAT && PF02458:Transferase family	-	96	122	79	307	383	400	1.63035	2.16302	1.38535	5.54486	6.46742	5.97105
TraesCS5B03G0626400	92.2134	57.5194	38.4024	405.986	449.153	291.569	62.7118	382.236	-2.60465	4.36e-16	2.62e-14	TraesCS5B03G0626400	Chr5B	423062774	423063745	+	972	-	TraesCS5B01G240000 && Q9SMN0.1 RecName: Full=Probable carboxylesterase 12; AltName: Full=AtCXE12 && PF07859:alpha/beta hydrolase fold	Abhydrolase_3	94	56	37	385	455	331	2.92014	1.81616	1.18686	12.7197	14.0543	9.03825
novel.6890	11.7719	21.5698	25.9476	136.032	137.214	133.893	19.7631	135.713	-2.78466	4.41e-16	2.64e-14	-	Chr4B	579759919	579780134	-	3390	-	- && B8AEH1.1 RecName: Full=Two-component response regulator ORR23 && -	-	12	21	25	129	139	152	0.106887	0.195277	0.229934	1.22201	1.23106	1.19005
TraesCS7B03G1179800	774.004	854.574	1142.73	2330.47	2892.35	2584.48	923.77	2602.43	-1.49451	4.5e-16	2.69e-14	TraesCS7B03G1179800	Chr7B	711967043	711967640	-	598	-	TraesCS7B01G435500 && - && -	-	789	832	1101	2210	2930	2934	39.8399	43.8585	57.4049	118.679	147.106	130.221
TraesCS3D03G1059000	3.92397	0	0	115.996	113.522	116.275	1.30799	115.264	-6.41682	4.64e-16	2.77e-14	TraesCS3D03G1059000	Chr3D	580757622	580760908	-	2808	-	TraesCS3D01G479300 && Q9SGZ5.2 RecName: Full=Probable beta-D-xylosidase 7; Short=AtBXL7; Flags: Precursor && PF01915:Glycosyl hydrolase family 3 C-terminal domain|PF00933:Glycosyl hydrolase family 3 N terminal domain|PF14310:Fibronectin type III-like domain	Glyco_hydro_3_C	4	0	0	110	115	132	0.0430135	0	0	1.258	1.2296	1.24767
novel.1854	1.96199	1.02713	3.11371	72.7611	139.188	101.3	2.03428	104.417	-5.68525	5.61e-16	3.33e-14	-	Chr2A	457482285	457484382	+	2098	-	- && - && -	-	2	1	3	69	141	115	0.028785	0.0150254	0.044584	1.05615	2.0178	1.45484
TraesCS1D03G0230600	41.2017	46.221	31.1371	243.592	216.186	158.557	39.5199	206.112	-2.3804	5.71e-16	3.38e-14	TraesCS1D03G0230600	Chr1D	87949586	87950946	-	1361	-	TraesCS1D01G098000 && Q9FR99.1 RecName: Full=1-aminocyclopropane-1-carboxylate oxidase; Short=ACC oxidase; AltName: Full=Ethylene-forming enzyme; Short=EFE && PF03171:2OG-Fe(II) oxygenase superfamily|PF14226:non-haem dioxygenase in morphine synthesis N-terminal	2OG-FeII_Oxy	42	45	30	231	219	180	0.931823	1.04228	0.687268	5.45051	4.83115	3.51024
TraesCS4A03G1121600	2097.36	1626.98	1687.63	3910.12	4964.37	4436.08	1803.99	4436.86	-1.29828	6.32e-16	3.73e-14	TraesCS4A03G1121600	Chr4A	721926717	721930144	+	3057	-	TraesCS4A01G448000 && Q9M667.2 RecName: Full=Disease resistance protein RPP13; AltName: Full=Resistance to Peronospora parasitica protein 13 && PF00931:NB-ARC domain	NB-ARC	2138	1584	1626	3708	5029	5036	21.1181	16.334	16.584	38.9518	49.3913	43.7233
TraesCS7B03G0200600	5.88596	3.0814	8.30323	69.5976	108.586	130.369	5.75686	102.851	-4.1624	6.48e-16	3.82e-14	TraesCS7B03G0200600	Chr7B	86617186	86617497	-	312	-	TraesCS7B01G074100 && - && -	-	6	3	8	66	110	148	0.580682	0.303109	0.799463	6.79318	10.5853	12.5901
novel.750	0	0	0	140.25	170.777	181.46	0	164.162	-9.78112	6.94e-16	4.09e-14	-	Chr1B	478464814	478467761	+	1531	-	- && - && -	-	0	0	0	133	173	206	0	0	0	2.78972	3.39262	3.5712
TraesCS3A03G0516300	0	0	0	138.141	154.982	222.861	0	171.995	-9.84899	7.15e-16	4.21e-14	TraesCS3A03G0516300	Chr3A	348715022	348716857	+	1731	-	TraesCS3A01G201700 && - && -	-	0	0	0	131	157	253	0	0	0	2.43029	2.72312	3.87924
novel.9266	0	0	0	151.849	152.021	181.46	0	161.777	-9.75986	7.48e-16	4.39e-14	-	Chr6A	535742308	535744536	+	2128	-	- && - && -	-	0	0	0	144	154	206	0	0	0	2.17307	2.17277	2.56932
TraesCS4B03G0080000	70.6315	100.659	135.965	481.911	813.411	437.794	102.419	577.705	-2.49681	7.74e-16	4.54e-14	TraesCS4B03G0080000	Chr4B	29054156	29055067	-	912	-	TraesCS4B01G036400 && - && PF14861:Plant antimicrobial peptide	-	72	98	131	457	824	497	2.38385	3.38737	4.47857	16.0918	27.1267	14.4639
novel.2845	136.358	127.364	197.202	503.001	551.816	473.91	153.641	509.576	-1.73025	8.16e-16	4.78e-14	-	Chr2B	138012349	138019630	-	2566	-	- && - && -	-	139	124	190	477	559	538	1.63569	1.52334	2.30866	5.9696	6.54063	5.56478
TraesCS3A03G1198300	10.7909	7.18993	14.5307	187.703	78.9719	240.479	10.8372	169.051	-3.96499	8.16e-16	4.78e-14	TraesCS3A03G1198300	Chr3A	730493450	730495141	+	1692	-	TraesCS3A01G508600 && Q6PQJ9.1 RecName: Full=3-oxo-Delta(4,5)-steroid 5-beta-reductase; AltName: Full=Delta(4)-3-oxosteroid 5-beta-reductase; AltName: Full=Delta-4,5-steroid 5-beta-reductase; Short=At5beta-StR; AltName: Full=Progesterone 5-beta-reductase; Short=5beta-POR && -	-	11	7	14	178	80	273	0.196306	0.130416	0.257983	3.37834	1.41956	4.28238
TraesCS3B03G0538700	239.362	239.322	198.24	539.909	724.567	651.847	225.641	638.774	-1.50134	8.16e-16	4.78e-14	TraesCS3B03G0538700	Chr3B	287113049	287116917	-	1526	-	TraesCS3B01G221500 && Q41328.2 RecName: Full=Pto-interacting protein 1; Short=Pti1; AltName: Full=Pto kinase interactor 1 && PF07714:Protein tyrosine and serine/threonine kinase	Pkinase_Tyr	244	233	191	512	734	740	4.82811	4.81319	3.90249	10.7745	14.4413	12.8706
TraesCS6A03G0076800	74.5555	97.5776	68.5017	563.108	303.055	348.826	80.2116	404.996	-2.3353	8.24e-16	4.81e-14	TraesCS6A03G0076800	Chr6A	18706400	18707231	+	744	-	TraesCS6A01G034900 && P02275.2 RecName: Full=Histone H2A.1; AltName: Full=wcH2A-9 && PF16211:C-terminus of histone H2A|PF00125:Core histone H2A/H2B/H3/H4	Histone	76	95	66	534	307	396	3.08449	4.02515	2.76588	23.049	12.3888	14.1268
TraesCS2D03G1156000	0	0	0	151.849	216.186	137.416	0	168.484	-9.81711	8.52e-16	4.96e-14	TraesCS2D03G1156000	Chr2D	611423722	611426307	+	1266	-	TraesCS2D01G517700 && Q9M2E2.1 RecName: Full=(+)-neomenthol dehydrogenase; AltName: Full=Menthone:neomenthol reductase; AltName: Full=Short-chain dehydrogenase/reductase 1; Short=AtSDR1 && PF00106:short chain dehydrogenase	adh_short	0	0	0	144	219	156	0	0	0	3.65269	5.19367	3.2705
novel.12686	0	0	0	140.25	187.558	157.676	0	161.828	-9.75975	8.55e-16	4.97e-14	-	Chr7D	506235571	506238963	-	1345	-	- && Q41558.2 RecName: Full=Transcription factor HBP-1b(c1) && -	-	0	0	0	133	190	179	0	0	0	3.17551	4.24127	3.53227
novel.6960	23.5438	14.3799	18.6823	109.669	132.278	130.369	18.8687	124.105	-2.71554	8.71e-16	5.05e-14	-	Chr4D	20584057	20587210	+	2266	-	- && - && -	-	24	14	18	104	134	148	0.319811	0.19476	0.247671	1.47386	1.77545	1.7335
novel.4882	0	0	0	148.686	157.944	167.366	0	157.999	-9.72546	8.84e-16	5.13e-14	-	Chr3B	207158045	207162903	-	3806	-	- && - && -	-	0	0	0	141	160	190	0	0	0	1.18969	1.26216	1.32497
novel.11271	0	0	0	159.231	167.815	147.106	0	158.051	-9.72496	8.97e-16	5.2e-14	-	Chr7A	260475766	260477272	-	1333	-	- && - && -	-	0	0	0	151	170	167	0	0	0	3.63773	3.82898	3.32513
TraesCS2D03G1162700	36.2968	24.6512	37.3645	149.74	169.79	160.319	32.7708	159.95	-2.2867	9.82e-16	5.65e-14	TraesCS2D03G1162700	Chr2D	613215886	613220271	+	2129	-	TraesCS2D01G521500 && B6U151.1 RecName: Full=Glutamyl-tRNA(Gln) amidotransferase subunit A, chloroplastic/mitochondrial; Short=Glu-AdT subunit A; Flags: Precursor && PF01425:Amidase	Amidase	37	24	36	142	172	182	0.524769	0.355359	0.527217	2.14189	2.42559	2.26892
novel.8080	445.371	338.954	354.963	976.476	1030.58	886.159	379.763	964.406	-1.34377	9.85e-16	5.67e-14	-	Chr5B	180175770	180177875	+	2106	-	- && - && -	-	454	330	342	926	1044	1006	6.50938	4.93955	5.06326	14.1201	14.8835	12.6783
novel.8930	0	0	0	192.975	135.239	156.796	0	161.67	-9.75734	9.86e-16	5.67e-14	-	Chr5D	165777087	165780012	-	2082	-	- && P38076.1 RecName: Full=Cysteine synthase; AltName: Full=CSase A; AltName: Full=O-acetylserine (thiol)-lyase; Short=OAS-TL A; AltName: Full=O-acetylserine sulfhydrylase && -	-	0	0	0	183	137	178	0	0	0	2.82263	1.97562	2.26914
novel.8423	0	0	0	153.958	189.533	138.297	0	160.596	-9.74788	9.91e-16	5.69e-14	-	Chr5B	242550302	242554260	-	3106	-	- && - && -	-	0	0	0	146	192	157	0	0	0	1.50951	1.85594	1.34159
TraesCS6B03G1262700	255.058	146.88	173.33	790.882	625.852	673.868	191.756	696.868	-1.86038	1.16e-15	6.62e-14	TraesCS6B03G1262700	Chr6B	721666263	721670123	-	1187	-	TraesCS6B01G455600 && A2XQV4.1 RecName: Full=Electron transfer flavoprotein subunit beta, mitochondrial; Short=Beta-ETF; Flags: Precursor && PF01012:Electron transfer flavoprotein domain	-	260	143	167	750	634	765	6.61401	3.79767	4.38661	20.2906	16.0362	17.1054
TraesCS5B03G0302300	422.808	411.88	435.92	843.608	991.098	953.105	423.536	929.27	-1.13398	1.17e-15	6.69e-14	TraesCS5B03G0302300	Chr5B	181800300	181824032	-	1853	-	TraesCS5B01G113400 && Q2QTY2.1 RecName: Full=Zinc finger CCCH domain-containing protein 65; Short=OsC3H65 && PF00642:Zinc finger C-x8-C-x5-C-x3-H type (and similar)	zf-CCCH	431	401	420	800	1004	1082	7.02334	6.82183	7.06703	13.8643	16.2676	15.498
novel.11799	0	0	0	155.013	140.175	170.009	0	155.066	-9.69841	1.17e-15	6.7e-14	-	Chr7B	739132543	739137193	+	2413	-	- && - && -	-	0	0	0	147	142	193	0	0	0	1.95634	1.76683	2.12287
novel.7891	2.94298	0	0	159.231	156.957	113.633	0.980994	143.273	-7.14338	1.21e-15	6.87e-14	-	Chr5A	547737462	547740054	-	2273	-	- && - && -	-	3	0	0	151	159	129	0.0398533	0	0	2.13335	2.10021	1.50631
novel.4954	0	0	0	169.776	147.085	146.225	0	154.362	-9.69067	1.21e-15	6.89e-14	-	Chr3B	398880797	398884346	-	2758	-	- && - && -	-	0	0	0	161	149	166	0	0	0	1.87463	1.62202	1.59748
TraesCS3B03G0201800	351.196	343.062	351.849	716.012	762.079	740.815	348.702	739.635	-1.08491	1.25e-15	7.09e-14	TraesCS3B03G0201800	Chr3B	66268580	66269724	-	967	-	TraesCS3B01G087000 && Q9SX65.1 RecName: Full=1,4-dihydroxy-2-naphthoyl-CoA thioesterase 1; Short=AtDHNAT1; Short=DHNA-CoA thioesterase 1 && PF03061:Thioesterase superfamily	4HBT	358	334	339	679	772	841	11.1789	10.8881	10.9304	22.549	23.9693	23.083
TraesCS4B03G0040900	76.5175	71.8993	69.5396	275.227	222.109	240.479	72.6521	245.938	-1.75806	1.28e-15	7.28e-14	TraesCS4B03G0040900	Chr4B	15846816	15848032	+	1021	-	TraesCS4B01G019800 && Q10FF9.1 RecName: Full=Deoxyuridine 5'-triphosphate nucleotidohydrolase; Short=dUTPase; AltName: Full=dUTP pyrophosphatase && PF00692:dUTPase	-	78	70	67	261	225	273	2.30681	2.16124	2.04603	8.20915	6.61639	7.09675
novel.428	0	0	0	138.141	170.777	152.391	0	153.77	-9.68606	1.32e-15	7.47e-14	-	Chr1A	428774425	428777332	-	1752	-	- && - && -	-	0	0	0	131	173	173	0	0	0	2.40116	2.96467	2.6208
novel.4482	0	0	0	136.032	183.61	147.106	0	155.582	-9.70279	1.37e-15	7.73e-14	-	Chr3B	269722249	269724855	+	1701	-	- && - && -	-	0	0	0	129	186	167	0	0	0	2.43539	3.28301	2.60576
novel.1126	0	0	0	143.413	145.111	170.009	0	152.844	-9.67789	1.37e-15	7.73e-14	-	Chr1B	550169423	550172490	-	831	-	- && P92520.1 RecName: Full=Uncharacterized mitochondrial protein AtMg00820; AltName: Full=ORF170 && -	-	0	0	0	136	147	193	0	0	0	5.25559	5.31105	6.16423
TraesCS2B03G1577100	0	0	0	159.231	125.368	192.03	0	158.876	-9.73382	1.38e-15	7.75e-14	TraesCS2B03G1577100	Chr2B	812513918	812515467	+	1550	-	TraesCS2B01G616700 && Q9SZB9.2 RecName: Full=Peroxidase 47; Short=Atperox P47; AltName: Full=ATP32; Flags: Precursor && PF00141:Peroxidase	-	0	0	0	151	127	218	0	0	0	3.12845	2.46001	3.73291
novel.11650	0	0	0	136.032	173.738	151.51	0	153.76	-9.68598	1.38e-15	7.79e-14	-	Chr7B	477061769	477066390	+	3170	-	- && - && -	-	0	0	0	129	176	172	0	0	0	1.30681	1.66693	1.4401
novel.286	0	0	0	138.141	218.16	133.893	0	163.398	-9.77307	1.46e-15	8.22e-14	-	Chr1A	60724215	60743277	-	2845	-	- && - && -	-	0	0	0	131	221	152	0	0	0	1.47867	2.33224	1.41803
TraesCS2B03G0192900	6.86696	13.3527	6.22742	76.9792	345.502	178.817	8.8157	200.433	-4.50868	1.47e-15	8.28e-14	TraesCS2B03G0192900	Chr2B	54460170	54472661	-	4107	-	- && Q60CZ8.1 RecName: Full=Putative late blight resistance protein homolog R1A-10 >Q6L438.2 RecName: Full=Putative late blight resistance protein homolog R1A-6 && PF18052:Rx N-terminal domain|PF00931:NB-ARC domain	NB-ARC	7	13	6	73	350	203	0.0514654	0.0997816	0.0455501	0.570797	2.55863	1.31188
novel.10947	0	0	0	177.158	144.124	138.297	0	153.193	-9.67933	1.51e-15	8.47e-14	-	Chr7A	279998860	280003465	+	3013	-	- && - && -	-	0	0	0	168	146	157	0	0	0	1.79058	1.45485	1.383
novel.8927	0	0	0	179.267	155.97	128.608	0	154.615	-9.69236	1.53e-15	8.58e-14	-	Chr5D	158491250	158495643	-	1853	-	- && - && -	-	0	0	0	170	158	146	0	0	0	2.94617	2.56003	2.09122
TraesCS2D03G1123800	31.3918	29.7868	39.4403	237.265	135.239	230.789	33.5397	201.098	-2.58489	1.53e-15	8.58e-14	TraesCS2D03G1123800	Chr2D	601751620	601754284	-	1811	-	TraesCS2D01G504400 && Q8RWZ5.1 RecName: Full=G-type lectin S-receptor-like serine/threonine-protein kinase SD2-5; AltName: Full=S-domain-2 (SD2) receptor kinase 5; Short=SD2-5; Flags: Precursor && PF07714:Protein tyrosine and serine/threonine kinase	Pkinase_Tyr	32	29	38	225	137	262	0.533548	0.504791	0.654226	3.98977	2.27126	3.83977
TraesCS2B03G1411600	0.980994	0	0	187.703	364.258	393.751	0.326998	315.237	-9.76064	1.55e-15	8.69e-14	TraesCS2B03G1411600	Chr2B	763998091	764001046	+	2175	-	- && Q9XID3.1 RecName: Full=G-type lectin S-receptor-like serine/threonine-protein kinase At1g34300; Flags: Precursor && PF13947:Wall-associated receptor kinase galacturonan-binding|PF00069:Protein kinase domain|PF07645:Calcium-binding EGF domain	Pkinase	1	0	0	178	369	447	0.013883	0	0	2.62812	5.09368	5.4547
novel.1148	0	0	0	144.468	156.957	147.106	0	149.51	-9.64527	1.6e-15	8.91e-14	-	Chr1B	573561913	573563495	-	1395	-	- && - && -	-	0	0	0	137	159	167	0	0	0	3.15377	3.42206	3.17735
TraesCSU03G0475700	0	0	0	254.137	89.8306	214.052	0	186.007	-9.96018	1.89e-15	1.05e-13	TraesCSU03G0475700	ChrUnknown	291843840	291844546	+	707	-	TraesCSU01G252800 && O82081.1 RecName: Full=Uclacyanin 1; Flags: Precursor && PF02298:Plastocyanin-like domain	Cu_bind_like	0	0	0	241	91	243	0	0	0	10.9467	3.86444	9.12241
TraesCS7A03G0743100	0	0	0	181.376	187.558	110.99	0	159.975	-9.74137	1.89e-15	1.05e-13	TraesCS7A03G0743100	Chr7A	423476703	423478326	-	765	-	TraesCS7A01G301100 && Q9ZQ19.2 RecName: Full=Replication protein A 32 kDa subunit A; Short=AtRPA32A; Short=RP-A p32 A; AltName: Full=DNA replication protein A2 subunit A; AltName: Full=Protein SUPPRESSOR OF ROS1; AltName: Full=Replication factor A protein 2 A; Short=AtRPA2 A; Short=RF-A protein 2 A; AltName: Full=Replicon protein A2 A && PF08784:Replication protein A C terminal	-	0	0	0	172	190	126	0	0	0	7.22022	7.45687	4.37151
TraesCS6B03G0838100	74.5555	83.1978	83.0323	284.718	238.89	250.168	80.2619	257.925	-1.68409	1.9e-15	1.05e-13	TraesCS6B03G0838100	Chr6B	530595953	530597665	-	594	-	TraesCS6B01G290400 && - && -	-	76	81	80	270	242	284	3.8634	4.29863	4.1992	14.5969	12.2319	12.6898
TraesCS4D03G0051200	1.96199	0	0	202.466	258.633	207.886	0.653996	222.995	-8.36611	1.91e-15	1.06e-13	TraesCS4D03G0051200	Chr4D	14317909	14322843	+	1821	-	TraesCS4D01G030500 && - && PF07762:Protein of unknown function (DUF1618)	-	2	0	0	192	262	236	0.0331636	0	0	3.38591	4.31972	3.43973
novel.2447	0	0	0	157.122	149.059	136.535	0	147.572	-9.62576	1.93e-15	1.07e-13	-	Chr2B	134605334	134608416	+	2881	-	- && Q6AVI0.1 RecName: Full=Zinc finger BED domain-containing protein RICESLEEPER 2; AltName: Full=Transposase-like protein RICESLEEPER 2 && PF05699:hAT family C-terminal dimerisation region|PF14372:Domain of unknown function (DUF4413)	hATC	0	0	0	149	151	155	0	0	0	1.66084	1.57361	1.42794
novel.9947	53.9547	53.4109	63.3121	200.357	224.083	194.673	56.8926	206.371	-1.85929	1.99e-15	1.1e-13	-	Chr6B	39289711	39291265	-	1450	-	- && - && -	-	55	52	61	190	227	221	1.14535	1.13049	1.31167	4.20794	4.70026	4.04526
novel.8458	0	0	0	158.176	131.291	154.153	0	147.873	-9.62935	2e-15	1.1e-13	-	Chr5B	313540253	313544065	-	3040	-	- && - && -	-	0	0	0	150	133	175	0	0	0	1.58453	1.31354	1.52787
novel.1986	35.3158	44.1667	38.4024	175.049	156.957	162.962	39.295	164.989	-2.07048	2.09e-15	1.16e-13	-	Chr2A	755736865	755738116	+	1035	-	- && O03982.1 RecName: Full=Heavy metal-associated isoprenylated plant protein 39; Short=AtHIP39; Flags: Precursor && PF00403:Heavy-metal-associated domain	HMA	36	43	37	166	159	185	1.05028	1.30966	1.11461	5.15052	4.61234	4.7441
novel.4349	4.90497	2.05427	0	93.8513	73.049	110.99	2.31974	92.6301	-5.29648	2.13e-15	1.17e-13	-	Chr3B	15841828	15843644	+	1388	-	- && - && -	-	5	2	0	89	74	126	0.108773	0.0454226	0	2.05913	1.60069	2.40937
TraesCS5A03G0011000	11.7719	12.3256	1.0379	130.759	103.651	135.655	8.37847	123.355	-3.87317	2.13e-15	1.18e-13	TraesCS5A03G0011000	Chr5A	4338873	4349382	+	2072	-	TraesCS5A01G005900 && Q6Z2X6.1 RecName: Full=Cycloartenol synthase && PF13249:Squalene-hopene cyclase N-terminal domain|PF13243:Squalene-hopene cyclase C-terminal domain	-	12	12	1	124	105	154	0.174877	0.182567	0.0150478	1.92183	1.52147	1.97267
novel.8274	0	0	0	123.378	147.085	185.864	0	152.109	-9.67165	2.14e-15	1.18e-13	-	Chr5B	588429473	588434746	+	3389	-	- && F4JKK0.1 RecName: Full=Probable E3 ubiquitin ligase SUD1; AltName: Full=Protein ECERIFERUM 9; AltName: Full=Protein SUPPRESSOR OF DRY2 DEFFECTS 1; Short=AtSUD1; AltName: Full=RING/U-box domain-containing protein && PF12906:RING-variant domain	-	0	0	0	117	149	211	0	0	0	1.10866	1.32001	1.65247
novel.11136	2.94298	5.13566	5.18952	167.667	57.2546	123.322	4.42272	116.081	-4.71861	2.17e-15	1.19e-13	-	Chr7A	741040442	741043679	+	1443	-	- && Q5Z402.1 RecName: Full=Clathrin light chain 2 && PF01086:Clathrin light chain	-	3	5	5	159	58	140	0.0627765	0.109228	0.108036	3.53846	1.20677	2.57504
novel.2994	1229.19	1263.37	1085.65	4652.5	2905.18	3161.46	1192.74	3573.04	-1.58269	2.19e-15	1.21e-13	-	Chr2B	492260576	492270587	-	10012	-	- && P10978.1 RecName: Full=Retrovirus-related Pol polyprotein from transposon TNT 1-94; Includes: RecName: Full=Protease; Includes: RecName: Full=Reverse transcriptase; Includes: RecName: Full=Endonuclease && PF00665:Integrase core domain	rve	1253	1230	1046	4412	2943	3589	3.77896	3.87272	3.25742	14.1514	8.82538	9.51427
TraesCS2B03G1469100	267.811	186.938	174.368	687.54	1083.89	711.746	209.706	827.725	-1.98002	2.23e-15	1.22e-13	TraesCS2B03G1469100	Chr2B	782573401	782574019	+	619	-	TraesCS2B01G586800 && - && -	-	273	182	168	652	1098	808	13.3172	9.26856	8.46217	33.8252	53.2569	34.6452
novel.11090	54.9356	18.4884	36.3266	215.12	317.862	247.525	36.5836	260.169	-2.82738	2.34e-15	1.29e-13	-	Chr7A	672558329	672564318	+	2738	-	- && - && -	-	56	18	35	204	322	281	0.617585	0.207239	0.398563	2.39266	3.53091	2.72393
TraesCS3B03G0047300	2.94298	2.05427	3.11371	81.1972	71.0747	87.2065	2.70365	79.8261	-4.88345	2.36e-15	1.3e-13	TraesCS3B03G0047300	Chr3B	13904992	13908357	+	1283	-	TraesCS3B01G020800 && O57734.1 RecName: Full=Alanyl-tRNA editing protein AlaX-L; Short=AlaX-L; AltName: Full=Alanyl-tRNA deacylase AlaX-L && PF01411:tRNA synthetases class II (A)	-	3	2	3	77	72	99	0.0706052	0.04914	0.072905	1.92729	1.68488	2.04801
TraesCS2D03G1166400	10.7909	6.1628	5.18952	98.0694	88.8434	80.1595	7.38108	89.0241	-3.58358	2.42e-15	1.32e-13	TraesCS2D03G1166400	Chr2D	614800317	614803648	-	1301	-	TraesCS2D01G523000 && Q7XJ60.1 RecName: Full=Microtubule-associated protein RP/EB family member 1A; AltName: Full=APC-binding protein EB1A; AltName: Full=End-binding protein 1A; Short=AtEB1A; AltName: Full=Protein ATEB1 homolog 2; Short=AtEB1H2 && PF00307:Calponin homology (CH) domain|PF03271:EB1-like C-terminal motif	CH	11	6	5	93	90	91	0.255304	0.14538	0.119827	2.29556	2.07697	1.85647
TraesCS4D03G0627300	200.123	271.163	173.33	729.72	626.84	634.229	214.872	663.596	-1.62662	2.77e-15	1.51e-13	TraesCS4D03G0627300	Chr4D	434129482	434130426	+	945	-	TraesCS4D01G263500 && Q10QH1.1 RecName: Full=Probable serine acetyltransferase 4; AltName: Full=OsSERAT2;2 && PF00132:Bacterial transferase hexapeptide (six repeats)|PF06426:Serine acetyltransferase, N-terminal	Hexapep	204	264	167	692	635	720	6.51839	8.80651	5.50995	23.5157	20.1747	20.222
TraesCS3D03G0315700	0	0	0	147.631	158.931	125.965	0	144.176	-9.59206	2.78e-15	1.52e-13	TraesCS3D03G0315700	Chr3D	114535594	114536073	+	480	-	TraesCS3D01G148900 && - && PF04398:Protein of unknown function, DUF538	-	0	0	0	140	161	143	0	0	0	9.36635	10.0704	7.9071
novel.8640	0	0	0	119.16	170.777	150.629	0	146.855	-9.62009	2.8e-15	1.52e-13	-	Chr5D	9350516	9354810	+	1624	-	- && - && -	-	0	0	0	113	173	171	0	0	0	2.23448	3.19834	2.79468
TraesCS2D03G1157900	20.6009	23.6241	19.7202	150.795	111.548	119.799	21.315	127.38	-2.57814	2.85e-15	1.55e-13	TraesCS2D03G1157900	Chr2D	611854472	611862768	-	3035	-	TraesCS2D01G519000 && P60300.2 RecName: Full=Putative chloride channel-like protein CLC-g; AltName: Full=CBS domain-containing protein CBSCLC6 && PF00654:Voltage gated chloride channel	Voltage_CLC	21	23	19	143	113	136	0.208931	0.238892	0.19519	1.51308	1.11785	1.18933
novel.12865	1.96199	0	2.07581	110.723	103.651	93.3726	1.34593	102.582	-6.2443	2.93e-15	1.59e-13	-	ChrUnknown	250883833	250885081	+	1097	-	- && - && -	-	2	0	2	105	105	106	0.055051	0	0.0568442	3.07373	2.87374	2.56461
novel.10944	16.6769	12.3256	18.6823	108.614	153.008	102.181	15.8949	121.268	-2.93091	2.97e-15	1.61e-13	-	Chr7A	274398543	274402188	+	770	-	- && - && -	-	17	12	18	103	155	116	0.666654	0.491272	0.728861	4.29566	6.04373	3.99843
novel.7988	1.96199	0	5.18952	88.5788	107.599	74.8743	2.38384	90.3508	-5.25131	3e-15	1.63e-13	-	Chr5B	7135932	7141309	+	1961	-	- && - && -	-	2	0	5	84	109	85	0.030796	0	0.0794978	1.37558	1.66883	1.15044
novel.6627	26.4868	8.21706	6.22742	159.231	172.751	146.225	13.6438	159.402	-3.53644	3.14e-15	1.7e-13	-	Chr4B	53609013	53614441	-	1754	-	- && - && -	-	27	8	6	151	175	166	0.464811	0.143778	0.106656	2.76459	2.99552	2.51189
TraesCS1B03G0535900	22.5629	3.0814	9.34113	138.141	154.982	219.338	11.6618	170.82	-3.86481	3.28e-15	1.77e-13	TraesCS1B03G0535900	Chr1B	333295954	333296968	-	798	-	TraesCS1B01G180300 && Q9C717.1 RecName: Full=Protein FLX-like 3; Short=AtFLXL3 && -	-	23	3	9	131	157	249	0.870296	0.118509	0.351643	5.27172	5.90692	8.28169
TraesCS5A03G0618300	26.4868	24.6512	20.7581	148.686	113.522	135.655	23.9654	132.621	-2.46647	3.4e-15	1.83e-13	TraesCS5A03G0618300	Chr5A	462032373	462036344	+	1654	-	TraesCS5A01G247400 && Q07463.1 RecName: Full=Phosphoribosylaminoimidazole-succinocarboxamide synthase, chloroplastic; AltName: Full=SAICAR synthetase; Flags: Precursor, partial [Vigna aconitifolia] && PF01259:SAICAR synthetase	-	27	24	20	141	115	154	0.492913	0.457412	0.377014	2.73758	2.0875	2.4712
TraesCS7D03G0172000	1.96199	0	2.07581	89.6333	97.7277	141.821	1.34593	109.727	-6.34442	3.41e-15	1.83e-13	TraesCS7D03G0172000	Chr7D	46065439	46067878	+	1689	-	TraesCS7D01G075100 && - && -	-	2	0	2	85	99	161	0.0357555	0	0.0369201	1.61612	1.75983	2.52999
novel.1107	0	0	0	141.304	134.252	140.94	0	138.832	-9.53836	3.55e-15	1.91e-13	-	Chr1B	518637300	518642130	-	2271	-	- && - && -	-	0	0	0	134	136	160	0	0	0	1.89483	1.79798	1.86993
novel.11703	0	0	0	105.451	144.124	229.027	0	159.534	-9.74077	3.75e-15	2.01e-13	-	Chr7B	586029197	586031779	+	1112	-	- && - && -	-	0	0	0	100	146	260	0	0	0	2.88788	3.94196	6.20571
TraesCS5B03G0283200	316.861	392.365	349.774	824.626	904.228	774.288	353	834.381	-1.24114	3.9e-15	2.08e-13	TraesCS5B03G0283200	Chr5B	159984040	160005701	+	2149	-	- && - && PF11891:Protein RETICULATA-related	-	323	382	337	782	916	879	4.53846	5.60349	4.88941	11.6857	12.7974	10.8561
TraesCS6B03G1284500	82.4035	64.7094	59.1605	235.156	234.941	243.121	68.7578	237.739	-1.78823	4e-15	2.13e-13	TraesCS6B03G1284500	Chr6B	725633957	725637669	+	3484	-	- && - && -	-	84	63	57	223	238	276	0.72802	0.570025	0.510105	2.05547	2.05099	2.10259
novel.9678	5.88596	2.05427	0	92.7968	79.9591	84.5639	2.64674	85.7733	-4.99251	4.01e-15	2.14e-13	-	Chr6B	253245000	253246034	+	793	-	- && - && -	-	6	2	0	88	81	96	0.228465	0.0795039	0	3.56363	3.06673	3.21307
novel.11275	0	0	0	180.321	283.312	83.683	0	182.439	-9.93144	4.03e-15	2.15e-13	-	Chr7A	273617358	273623674	-	3214	-	- && - && -	-	0	0	0	171	287	95	0	0	0	1.70857	2.68102	0.784513
TraesCS3D03G0102800	97.1184	66.7636	46.7057	287.881	317.862	355.873	70.1959	320.539	-2.18923	4.21e-15	2.23e-13	TraesCS3D03G0102800	Chr3D	23053202	23056905	+	1799	-	TraesCS3D01G055400 && Q8S4F6.1 RecName: Full=Sulfoquinovosyl transferase SQD2; AltName: Full=Protein SULFOQUINOVOSYLDIACYLGLYCEROL 2; AltName: Full=Sulfolipid synthase SQD2; AltName: Full=UDP-sulfoquinovose: diacylglycerol alpha-sulfoquinovosyltransferase SQD2; Flags: Precursor && PF13439:Glycosyltransferase Family 4|PF00534:Glycosyl transferases group 1	Glycos_transf_1	99	65	45	273	322	404	1.66167	1.13897	0.77991	4.87321	5.37389	5.96037
TraesCS4A03G1021000	152.054	132.5	156.723	373.296	393.872	459.816	147.093	408.995	-1.47622	4.33e-15	2.3e-13	TraesCS4A03G1021000	Chr4A	686520146	686520571	+	426	-	TRIAE_CS42_U_TGACv1_652710_AA2150050%2Ccortical cell delineating protein%2Cwheat root protein && Q01595.1 RecName: Full=Cortical cell-delineating protein; AltName: Full=Root-specific protein ZRP3; Flags: Precursor && PF14547:Hydrophobic seed protein	-	155	129	151	354	399	522	10.9866	9.54579	11.0517	26.6856	28.1208	32.5225
novel.1672	0	0	0	186.648	146.098	108.347	0	147.031	-9.61938	4.34e-15	2.3e-13	-	Chr2A	23690377	23693419	+	3043	-	- && - && -	-	0	0	0	177	148	123	0	0	0	1.86791	1.46024	1.07282
TraesCS5B03G0305200	229.553	218.779	234.566	558.89	532.073	693.248	227.633	594.737	-1.38637	4.41e-15	2.33e-13	TraesCS5B03G0305200	Chr5B	186498584	186534387	+	1023	-	- && Q94JV5.1 RecName: Full=Nitrilase-like protein 2 && PF00795:Carbon-nitrogen hydrolase	CN_hydrolase	234	213	226	530	539	787	6.90689	6.5635	6.88804	16.6373	15.8189	20.4184
novel.1810	17.6579	10.2713	11.4169	92.7968	110.561	107.467	13.1154	103.608	-2.97788	4.57e-15	2.41e-13	-	Chr2A	362303112	362305459	+	1072	-	- && - && -	-	18	10	11	88	112	122	0.507014	0.294061	0.319934	2.63616	3.1368	3.02056
TraesCS3B03G0745100	0	0	0	139.195	154.982	119.799	0	137.992	-9.52884	4.63e-15	2.44e-13	TraesCS3B03G0745100	Chr3B	477330670	477332398	-	855	-	TraesCS3B01G289300 && Q43266.1 RecName: Full=Proliferating cell nuclear antigen; Short=PCNA && PF02747:Proliferating cell nuclear antigen, C-terminal domain|PF00705:Proliferating cell nuclear antigen, N-terminal domain	PCNA_N	0	0	0	132	157	136	0	0	0	4.95783	5.51312	4.22178
novel.11086	1.96199	0	1.0379	108.614	295.158	118.037	0.999964	173.936	-7.42382	4.66e-15	2.46e-13	-	Chr7A	666596530	666599536	+	2929	-	- && - && -	-	2	0	1	103	299	134	0.0206183	0	0.0106449	1.12928	3.0649	1.21425
TraesCS7B03G0032300	156.959	64.7094	78.8807	531.473	490.613	545.261	100.183	522.449	-2.38077	4.68e-15	2.47e-13	TraesCS7B03G0032300	Chr7B	10544063	10546385	+	777	-	TraesCS7B01G013200 && Q9FJ45.1 RecName: Full=GDSL esterase/lipase At5g45910; AltName: Full=Extracellular lipase At5g45910; Flags: Precursor && PF00657:GDSL-like Lipase/Acylhydrolase	Lipase_GDSL	160	63	76	504	497	619	6.21786	2.55594	3.04969	20.8302	19.2043	21.1443
novel.9848	0	0	0	133.923	150.047	125.084	0	136.351	-9.51192	4.77e-15	2.51e-13	-	Chr6B	603775452	603779807	+	3685	-	- && - && -	-	0	0	0	127	152	142	0	0	0	1.10675	1.23843	1.02276
novel.11010	0	0	0	138.141	120.432	152.391	0	136.988	-9.51964	4.81e-15	2.53e-13	-	Chr7A	471192747	471194834	+	1584	-	- && - && -	-	0	0	0	131	122	173	0	0	0	2.65583	2.31243	2.89877
TraesCS5B03G1225400	60.8216	47.2481	50.8573	198.248	183.61	228.146	52.9757	203.335	-1.94011	4.96e-15	2.6e-13	TraesCS5B03G1225400	Chr5B	671976079	671979322	+	1207	-	TraesCS5B01G505300 && - && PF03168:Late embryogenesis abundant protein	-	62	46	49	188	186	259	1.55105	1.20139	1.26576	5.00189	4.62668	5.69528
novel.162	92.2134	48.2752	74.7291	316.353	502.459	304.782	71.7392	374.531	-2.38288	5.12e-15	2.68e-13	-	Chr1A	448319865	448320687	+	658	-	- && - && -	-	94	47	72	300	509	346	4.31364	2.25166	3.41169	14.6413	23.225	13.9564
novel.2821	0	0	0	148.686	161.892	109.228	0	139.936	-9.54854	5.29e-15	2.76e-13	-	Chr2B	97586544	97589875	-	1768	-	- && - && -	-	0	0	0	141	164	124	0	0	0	2.56106	2.785	1.8615
novel.10275	0.980994	1.02713	0	217.229	211.25	177.936	0.669375	202.138	-8.22264	5.4e-15	2.82e-13	-	Chr6B	701163722	701172958	-	3015	-	- && Q2QS13.1 RecName: Full=UDP-glucose 6-dehydrogenase 5; Short=UDP-Glc dehydrogenase 5; Short=UDP-GlcDH 5; Short=UDPGDH 5; AltName: Full=Os-UGD5 && PF03721:UDP-glucose/GDP-mannose dehydrogenase family, NAD binding domain	-	1	1	0	206	214	202	0.0100151	0.0104555	0	2.19414	2.13104	1.77823
TraesCS1B03G1133600	118.7	40.0582	51.8952	465.039	455.076	451.007	70.2179	457.041	-2.6998	5.42e-15	2.83e-13	TraesCS1B03G1133600	Chr1B	650947281	650950930	+	618	-	TraesCS1B01G420600 && Q9FZ48.1 RecName: Full=Ubiquitin-conjugating enzyme E2 36; AltName: Full=E2 ubiquitin-conjugating enzyme 36; AltName: Full=Ubiquitin carrier protein 36 && PF00179:Ubiquitin-conjugating enzyme	UQ_con	121	39	50	441	461	512	5.91206	1.98933	2.52258	22.9157	22.3963	21.9889
novel.11293	22.5629	12.3256	14.5307	104.396	129.317	115.394	16.473	116.369	-2.81642	5.64e-15	2.93e-13	-	Chr7A	328041993	328044544	-	1786	-	- && - && -	-	23	12	14	99	131	131	0.388856	0.211803	0.244405	1.78007	2.20219	1.94676
TraesCS7B03G0567500	0.980994	2.05427	0	122.323	113.522	132.131	1.01175	122.659	-6.91811	5.72e-15	2.97e-13	TraesCS7B03G0567500	Chr7B	368321873	368322327	-	345	-	TraesCS7B01G200500 && Q8LPT3.1 RecName: Full=Membrane protein of ER body-like protein && -	-	1	2	0	116	115	150	0.0875231	0.182744	0	10.7975	10.0079	11.5397
novel.11720	21.5819	25.6783	28.0234	123.378	149.059	123.322	25.0945	131.92	-2.39579	6.05e-15	3.13e-13	-	Chr7B	612128856	612133365	+	1363	-	- && Q9SFT7.1 RecName: Full=Serine/threonine-protein kinase At3g07070 && -	-	22	25	27	117	151	140	0.487381	0.578197	0.617633	2.7566	3.32618	2.72618
novel.8090	0	0	0	122.323	128.329	148.868	0	133.173	-9.47925	6.27e-15	3.24e-13	-	Chr5B	213520018	213524758	+	2669	-	- && - && -	-	0	0	0	116	130	169	0	0	0	1.3957	1.46238	1.68059
novel.2144	5.88596	0	0	115.996	83.9077	92.4917	1.96199	97.4651	-5.59401	6.29e-15	3.25e-13	-	Chr2A	241313098	241316454	-	2600	-	- && Q5RFV4.1 RecName: Full=Probable E3 ubiquitin-protein ligase RNF144A-A; AltName: Full=RING finger protein 144A-A && -	-	6	0	0	110	85	105	0.0696819	0	0	1.35864	0.981544	1.07186
TraesCS7A03G0043800	0	0	0	109.669	193.481	127.727	0	143.626	-9.58745	6.43e-15	3.32e-13	TraesCS7A03G0043800	Chr7A	9203699	9208536	-	4508	-	- && Q7XA40.2 RecName: Full=Putative disease resistance protein RGA3; AltName: Full=Blight resistance protein B149; AltName: Full=RGA1-blb && PF18052:Rx N-terminal domain|PF00931:NB-ARC domain	NB-ARC	0	0	0	104	196	145	0	0	0	0.740855	1.30538	0.853703
TraesCS2B03G1578100	25.5058	27.7326	9.34113	186.648	180.648	130.369	20.8599	165.889	-2.98741	6.73e-15	3.47e-13	TraesCS2B03G1578100	Chr2B	812713677	812717490	+	1777	-	- && B9FDT1.1 RecName: Full=Dolichyl-diphosphooligosaccharide--protein glycosyltransferase subunit 1B; AltName: Full=Ribophorin IB; Short=RPN-IB; AltName: Full=Ribophorin-1B; Flags: Precursor && PF04597:Ribophorin I	-	26	27	9	177	183	148	0.441802	0.47897	0.157913	3.19867	3.09192	2.21053
TraesCS1B03G0787900	69.6506	71.8993	90.2976	333.225	301.08	230.789	77.2825	288.365	-1.89912	6.75e-15	3.48e-13	TraesCS1B03G0787900	Chr1B	498421025	498423048	-	630	-	TraesCS1B01G283100 && - && -	-	71	70	87	316	305	262	3.40298	3.50259	4.30568	16.1076	14.5353	11.0378
TraesCS5B03G0287100	160.883	135.582	140.117	401.768	360.309	389.346	145.527	383.808	-1.39832	6.77e-15	3.49e-13	TraesCS5B03G0287100	Chr5B	162927827	162951054	+	5046	-	- && Q5N712.1 RecName: Full=Lysine-specific demethylase JMJ705; AltName: Full=Jumonji domain-containing protein 705; AltName: Full=Lysine-specific histone demethylase JMJ705; AltName: Full=Protein JUMONJI 705 && PF02373:JmjC domain, hydroxylase|PF02375:jm	JmjC	164	132	135	381	365	442	0.981383	0.824629	0.83416	2.42472	2.17175	2.32486
novel.2278	5.88596	0	0	75.9247	112.535	113.633	1.96199	100.697	-5.64339	6.93e-15	3.57e-13	-	Chr2A	608318662	608322299	-	2746	-	- && P08770.2 RecName: Full=Putative AC transposase; AltName: Full=ORFA && PF05699:hAT family C-terminal dimerisation region|PF14372:Domain of unknown function (DUF4413)	hATC	6	0	0	72	114	129	0.065977	0	0	0.842007	1.24643	1.24684
novel.11651	0	0	0	126.541	113.522	165.604	0	135.222	-9.50161	7.33e-15	3.76e-13	-	Chr7B	477127284	477131757	+	2897	-	- && - && -	-	0	0	0	120	115	188	0	0	0	1.3302	1.19183	1.72239
TraesCS5B03G1313500	17.6579	30.814	6.22742	180.321	176.7	161.2	18.2331	172.74	-3.24272	7.65e-15	3.91e-13	TraesCS5B03G1313500	Chr5B	696617380	696620728	-	1900	-	TraesCS5B01G551400 && Q7XU38.3 RecName: Full=Cytochrome P450 87A3 && PF00067:Cytochrome P450	p450	18	30	6	171	179	183	0.286063	0.497736	0.0984602	2.89019	2.82855	2.55635
TraesCS2B03G1231200	29.4298	3.0814	17.6444	187.703	227.044	221.98	16.7185	212.242	-3.66113	8.21e-15	4.18e-13	TraesCS2B03G1231200	Chr2B	693782243	693787912	+	5250	-	TraesCS2B01G488400 && Q7XA42.2 RecName: Full=Putative disease resistance protein RGA1; AltName: Full=RGA3-blb && PF18052:Rx N-terminal domain|PF02892:BED zinc finger|PF00931:NB-ARC domain	NB-ARC	30	3	17	178	230	252	0.172546	0.0180133	0.100961	1.08879	1.31532	1.27398
novel.10060	15.6959	11.2985	17.6444	94.9058	176.7	115.394	14.8796	129	-3.11611	8.29e-15	4.22e-13	-	Chr6B	227776587	227779394	-	1461	-	- && - && -	-	16	11	17	90	179	131	0.330683	0.237342	0.362795	1.97823	3.67847	2.37982
TraesCS3B03G0153600	1325.32	1008.64	643.5	3498.86	3628.76	3466.24	992.489	3531.29	-1.83084	8.38e-15	4.26e-13	TraesCS3B03G0153600	Chr3B	49787204	49790566	-	1241	-	TraesCS3B01G068000 && Q43470.1 RecName: Full=14-3-3-like protein B; Short=14-3-3B && PF00244:14-3-3 protein	-	1351	982	620	3318	3676	3935	32.872	24.9443	15.577	85.8595	88.934	84.158
TraesCS7A03G0105300	0	0	0	142.359	191.507	96.0152	0	143.294	-9.58284	8.64e-15	4.38e-13	TraesCS7A03G0105300	Chr7A	22444543	22445820	+	1278	-	TraesCS7A01G047500 && - && -	-	0	0	0	135	194	109	0	0	0	3.39224	4.55759	2.2637
TraesCS1A03G0636200	0	0	0	130.759	119.445	134.774	0	128.326	-9.42504	8.67e-15	4.39e-13	TraesCS1A03G0636200	Chr1A	437256363	437264456	-	3300	-	TraesCS1A01G246100 && - && -	-	0	0	0	124	121	153	0	0	0	1.20668	1.10087	1.23055
TraesCS4A03G0047300	51.9927	43.1396	50.8573	164.503	206.314	194.673	48.6632	188.497	-1.95395	9.23e-15	4.67e-13	TraesCS4A03G0047300	Chr4A	17683129	17686982	+	1229	-	- && - && PF17820:PDZ domain	-	53	42	49	156	209	221	1.30217	1.07728	1.2431	4.07621	5.10574	4.77269
novel.3147	91.2324	115.039	86.146	284.718	313.913	295.093	97.4724	297.908	-1.61216	9.44e-15	4.77e-13	-	Chr2B	811932627	811940381	-	3974	-	- && Q8W103.1 RecName: Full=Protein CHROMATIN REMODELING 24; Short=AtCHR24; AltName: Full=DNA excision repair protein CHR24 && PF00176:SNF2 family N-terminal domain	SNF2_N	93	112	83	270	318	335	0.706638	0.888427	0.651198	2.18182	2.4025	2.23738
TraesCS2A03G0143100	0	0	0	127.596	148.072	112.752	0	129.473	-9.437	9.45e-15	4.78e-13	TraesCS2A03G0143100	Chr2A	37001964	37009172	-	3565	-	TraesCS2A01G073800 && Q9FQ03.1 RecName: Full=5'-3' exoribonuclease 3; AltName: Full=Protein EXORIBONUCLEASE 3 && PF03159:XRN 5'-3' exonuclease N-terminus|PF17846:Xrn1 helical domain	-	0	0	0	121	150	128	0	0	0	1.08996	1.26327	0.952957
novel.7578	0	0	0	169.776	119.445	111.871	0	133.697	-9.48245	9.67e-15	4.88e-13	-	Chr5A	492459015	492462605	+	818	-	- && - && -	-	0	0	0	161	121	127	0	0	0	6.32057	4.44116	4.12072
novel.11025	1.96199	0	0	190.866	172.751	212.291	0.653996	191.969	-8.15062	1.04e-14	5.21e-13	-	Chr7A	525555733	525558262	+	2294	-	- && - && PF00665:Integrase core domain	rve	2	0	0	181	175	241	0.0263256	0	0	2.53378	2.29039	2.78834
TraesCS1D03G0013000	14.7149	10.2713	17.6444	110.723	89.8306	136.535	14.2102	112.363	-2.98474	1.05e-14	5.29e-13	TraesCS1D03G0013000	Chr1D	3377746	3382876	+	4905	-	- && Q7XA42.2 RecName: Full=Putative disease resistance protein RGA1; AltName: Full=RGA3-blb && PF00931:NB-ARC domain|PF18052:Rx N-terminal domain	NB-ARC	15	10	17	105	91	155	0.0923409	0.0642677	0.108062	0.687439	0.557015	0.838717
novel.8699	0	0	0	137.086	129.317	113.633	0	126.678	-9.40528	1.07e-14	5.37e-13	-	Chr5D	152945009	152949124	+	3941	-	- && - && -	-	0	0	0	130	131	129	0	0	0	1.0593	0.997996	0.868772
TraesCS2D03G0491500	0.980994	0	1.0379	184.539	205.327	177.936	0.672966	189.268	-8.12811	1.08e-14	5.43e-13	TraesCS2D03G0491500	Chr2D	206285193	206290547	+	1344	-	TraesCS2D01G231700 && Q8L7W0.1 RecName: Full=SH3 domain-containing protein 3 && PF14604:Variant SH3 domain	-	1	0	1	175	208	202	0.0224669	0	0.0231987	4.18141	4.64652	3.9891
TraesCS6B03G0115800	41.2017	8.21706	20.7581	256.246	189.533	249.287	23.3923	231.689	-3.30316	1.12e-14	5.59e-13	TraesCS6B03G0115800	Chr6B	34020545	34024188	-	1345	-	TraesCS6B01G050600 && Q9SAV3.1 RecName: Full=2-oxoisovalerate dehydrogenase subunit beta 1, mitochondrial; AltName: Full=Branched-chain alpha-keto acid dehydrogenase E1 component beta chain; Short=BCKDE1B; Short=BCKDH E1-beta; Flags: Precursor && PF02779:Transketolase, pyrimidine binding domain	-	42	8	20	243	192	283	0.942907	0.187499	0.463629	5.80187	4.28591	5.58453
novel.8592	0	0	0	119.16	135.239	121.561	0	125.32	-9.39061	1.13e-14	5.67e-13	-	Chr5B	669393469	669397114	-	1522	-	- && P29036.2 RecName: Full=Ferritin-1, chloroplastic; AltName: Full=ZmFer1; Flags: Precursor && -	-	0	0	0	113	137	138	0	0	0	2.38423	2.70253	2.40651
novel.4669	73.5745	17.4613	17.6444	377.514	425.461	403.44	36.2267	402.139	-3.46816	1.16e-14	5.78e-13	-	Chr3B	718822064	718828911	+	3169	-	- && Q9SJ20.1 RecName: Full=Ribonucleoside-diphosphate reductase large subunit; AltName: Full=Protein DEFECTIVE IN POLLEN DNA DEGRADATION 2; AltName: Full=Ribonucleoside-diphosphate reductase R1 subunit; Short=AtRNR1 && -	-	75	17	17	358	431	458	0.71463	0.169106	0.167259	3.62781	4.08337	3.83589
novel.4560	0	0	0	126.541	127.342	119.799	0	124.561	-9.38155	1.16e-14	5.8e-13	-	Chr3B	448114330	448122807	+	1457	-	- && - && -	-	0	0	0	120	129	136	0	0	0	2.64488	2.65824	2.47743
TraesCS5B03G0133000	13.7339	7.18993	2.07581	118.105	102.663	93.3726	7.66655	104.714	-3.75896	1.18e-14	5.9e-13	TraesCS5B03G0133000	Chr5B	58566202	58568256	-	2055	-	TraesCS5B01G052300 && Q9C6E4.1 RecName: Full=Protein EXORDIUM-like 1; AltName: Full=PHOSPHATE-INDUCED 1; Flags: Precursor && PF04674:Phosphate-induced protein 1 conserved region	-	14	7	2	112	104	106	0.205711	0.107379	0.0303446	1.75021	1.51945	1.36904
TraesCS4B03G0577000	254.077	100.659	171.254	1300.21	840.064	777.811	175.33	972.695	-2.47085	1.19e-14	5.94e-13	TraesCS4B03G0577000	Chr4B	444147870	444150563	+	1927	-	TraesCS4B01G208000 && Q10ND7.1 RecName: Full=Laccase-10; AltName: Full=Benzenediol:oxygen oxidoreductase 10; AltName: Full=Diphenol oxidase 10; AltName: Full=Urishiol oxidase 10; Flags: Precursor && PF07731:Multicopper oxidase|PF00394:Multicopper oxidase|PF07732:Multicopper oxidase	-	259	98	165	1233	851	883	4.05845	1.60316	2.66972	20.5478	13.259	12.1619
novel.1166	0	0	0	143.413	124.381	110.99	0	126.261	-9.40027	1.21e-14	6.01e-13	-	Chr1B	597731758	597734208	-	1902	-	- && - && -	-	0	0	0	136	126	126	0	0	0	2.29621	1.98895	1.75826
TraesCS7B03G1247900	22.5629	21.5698	26.9855	114.942	131.291	123.322	23.706	123.185	-2.37872	1.21e-14	6.01e-13	TraesCS7B03G1247900	Chr7B	730623697	730630881	+	3855	-	TraesCS7B01G463600 && - && PF00931:NB-ARC domain|PF18052:Rx N-terminal domain	NB-ARC	23	21	26	109	133	140	0.180155	0.171722	0.210287	0.908	1.03584	0.963887
novel.2499	0	0	0	109.669	139.188	125.965	0	124.941	-9.38671	1.3e-14	6.47e-13	-	Chr2B	262016712	262020006	+	3088	-	- && - && -	-	0	0	0	104	141	143	0	0	0	1.08153	1.3709	1.22908
novel.7828	0	0	1.0379	216.174	247.774	209.648	0.345968	224.532	-9.26991	1.31e-14	6.47e-13	-	Chr5A	363059277	363064694	-	2979	-	- && - && -	-	0	0	1	205	251	238	0	0	0.0104663	2.20987	2.52969	2.12046
TraesCS2B03G1009400	1849.17	699.477	909.204	5258.84	7117.34	5626.14	1152.62	6000.77	-2.38005	1.31e-14	6.47e-13	TraesCS2B03G1009400	Chr2B	571192042	571194937	-	1568	-	TraesCS2B01G396800 && Q7XUA6.1 RecName: Full=Probable aquaporin PIP2-3; AltName: Full=OsPIP2;3; AltName: Full=Plasma membrane intrinsic protein 2-3 && PF00230:Major intrinsic protein	-	1885	681	876	4987	7210	6387	36.3001	13.6909	17.4189	102.136	138.055	108.112
novel.11170	0	0	0	139.195	105.625	131.25	0	125.357	-9.39092	1.36e-14	6.71e-13	-	Chr7A	50006555	50013312	-	1726	-	- && - && -	-	0	0	0	132	107	149	0	0	0	2.45593	1.86126	2.29123
TraesCS6B03G0952900	266.83	325.601	312.409	857.316	658.428	872.065	301.613	795.936	-1.40045	1.38e-14	6.82e-13	TraesCS6B03G0952900	Chr6B	599649689	599653110	-	1346	-	TraesCS6B01G335900 && Q19KC1.2 RecName: Full=Aquaporin NIP2-1; AltName: Full=NOD26-like intrinsic protein 2-1; AltName: Full=ZmNIP2-1; AltName: Full=ZmNIP2;1 && PF00230:Major intrinsic protein	-	272	317	301	813	667	990	6.10191	7.42414	6.97243	19.3968	14.878	19.5215
novel.3031	289.393	231.105	241.832	706.521	611.045	595.471	254.11	637.679	-1.32626	1.39e-14	6.83e-13	-	Chr2B	592683212	592686557	-	1421	-	- && - && -	-	295	225	233	670	619	676	6.26859	4.99137	5.1124	15.1413	13.0786	12.6263
TraesCS6B03G1275300	365.911	248.566	267.779	1040.8	749.246	1134.57	294.085	974.871	-1.72862	1.4e-14	6.86e-13	TraesCS6B03G1275300	Chr6B	723975733	723978894	-	1541	-	TraesCS6B01G461200 && - && -	-	373	242	258	987	759	1288	7.30884	4.95045	5.22011	20.5683	14.7878	22.1838
novel.3687	0	0	0	125.487	133.265	110.99	0	123.247	-9.36591	1.43e-14	7.01e-13	-	Chr2D	600844902	600847831	-	2139	-	- && - && -	-	0	0	0	119	135	126	0	0	0	1.78657	1.8949	1.56344
novel.2649	0	0	0	97.0149	153.995	132.131	0	127.714	-9.41876	1.57e-14	7.68e-13	-	Chr2B	640757908	640759540	+	1633	-	- && - && -	-	0	0	0	92	156	150	0	0	0	1.80919	2.86815	2.43797
TraesCS3B03G1108500	188.351	147.907	125.586	423.913	572.546	665.94	153.948	554.133	-1.84774	1.57e-14	7.7e-13	TraesCS3B03G1108500	Chr3B	703991870	703997046	+	1515	-	TraesCS3B01G448600 && Q7XXD4.2 RecName: Full=Probable inactive methyltransferase Os04g0175900 && PF08100:Dimerisation domain|PF00891:O-methyltransferase domain	-	192	144	121	402	580	756	3.82675	2.99627	2.49021	8.52113	11.4942	13.2444
TraesCS3B03G0040500	92.2134	52.3838	50.8573	281.554	263.569	294.212	65.1515	279.778	-2.09994	1.58e-14	7.71e-13	TraesCS3B03G0040500	Chr3B	12371609	12375309	-	1835	-	TraesCS3B01G017300 && Q9FXT6.2 RecName: Full=Peroxisomal membrane protein PEX14; AltName: Full=Peroxin-14; Short=AtPEX14; AltName: Full=Peroxisome biogenesis protein 14; AltName: Full=Pex14p; AltName: Full=Protein PEROXISOME DEFECTIVE 2 && PF04695:Pex14 N-terminal domain	-	94	51	49	267	267	334	1.5468	0.876124	0.832574	4.6726	4.36857	4.83096
novel.4268	0	0	0	118.105	121.419	120.68	0	120.068	-9.32894	1.71e-14	8.31e-13	-	Chr3A	620963133	620966880	-	1733	-	- && - && -	-	0	0	0	112	123	137	0	0	0	2.07541	2.13094	2.09819
TraesCS7A03G0031900	0	0	0	99.1239	132.278	140.94	0	124.114	-9.37799	1.73e-14	8.42e-13	TraesCS7A03G0031900	Chr7A	6977752	6985318	+	2941	-	TraesCS7A01G015200 && O65472.2 RecName: Full=Putative cysteine-rich receptor-like protein kinase 12; Short=Cysteine-rich RLK12; Flags: Precursor && PF00069:Protein kinase domain	Pkinase	0	0	0	94	134	160	0	0	0	1.0264	1.36796	1.44393
TraesCS5B03G0297300	341.386	272.19	322.788	687.54	766.028	725.84	312.121	726.469	-1.21861	1.74e-14	8.48e-13	TraesCS5B03G0297300	Chr5B	174449013	174459739	-	3572	-	TraesCS5B01G112100 && Q2QQS5.1 RecName: Full=Cyclin-T1-4; Short=CycT1;4 && PF00134:Cyclin, N-terminal domain	-	348	265	311	652	776	824	2.94178	2.33865	2.71464	5.86165	6.5225	6.12264
TraesCS5B03G1214800	23.5438	6.1628	7.26533	126.541	185.584	129.488	12.324	147.205	-3.56888	1.86e-14	9.05e-13	TraesCS5B03G1214800	Chr5B	668478397	668481291	-	633	-	TraesCS5B01G500600 && - && -	-	24	6	7	120	188	147	1.14485	0.298799	0.344792	6.08781	8.91699	6.16363
novel.6891	0	0	0	104.396	125.368	128.608	0	119.457	-9.32238	2.07e-14	1e-12	-	Chr4B	580201918	580205589	-	1107	-	- && Q9LHA8.1 RecName: Full=Probable mediator of RNA polymerase II transcription subunit 37c; AltName: Full=Heat shock 70 kDa protein 4; AltName: Full=Heat shock cognate 70 kDa protein 4; AltName: Full=Heat shock cognate protein 70-4; Short=AtHsc70-4; Alt	-	0	0	0	99	127	146	0	0	0	2.87191	3.44445	3.50048
TraesCS7D03G0396800	58.8596	95.5233	74.7291	382.787	273.44	594.59	76.3707	416.939	-2.45042	2.13e-14	1.03e-12	TraesCS7D03G0396800	Chr7D	129751373	129753146	-	1492	-	TraesCS7D01G175900 && Q84QK0.1 RecName: Full=12-oxophytodienoate reductase 1; AltName: Full=12-oxophytodienoate-10,11-reductase 1; Short=OPDA-reductase 1; Short=OsOPR1 && PF00724:NADH:flavin oxidoreductase / NADH oxidase family	Oxidored_FMN	60	93	72	363	277	675	1.2143	1.96492	1.50462	7.81306	5.5741	12.0076
TraesCS3D03G1094600	6.86696	8.21706	4.15162	69.5976	82.9205	85.4447	6.41188	79.321	-3.62776	2.28e-14	1.09e-12	TraesCS3D03G1094600	Chr3D	590286003	590289309	+	1206	-	TraesCS3D01G495700 && Q9M1K1.1 RecName: Full=Transcription factor ORG2; AltName: Full=Basic helix-loop-helix protein 38; Short=AtbHLH38; Short=bHLH 38; AltName: Full=OBP3-responsive gene 2; AltName: Full=Transcription factor EN 8; AltName: Full=bHLH transcription factor bHLH038 && PF00010:Helix-loop-helix DNA-binding domain	HLH	7	8	4	66	84	97	0.175264	0.20911	0.103413	1.75744	2.0912	2.13475
novel.123	0	0	0	100.178	135.239	122.441	0	119.286	-9.32011	2.36e-14	1.13e-12	-	Chr1A	312224719	312228590	+	1531	-	- && Q10FF9.1 RecName: Full=Deoxyuridine 5'-triphosphate nucleotidohydrolase; Short=dUTPase; AltName: Full=dUTP pyrophosphatase && -	-	0	0	0	95	137	139	0	0	0	1.99265	2.68664	2.4097
TraesCS5A03G0618000	482.649	200.291	140.117	1826.41	1636.69	2122.02	274.352	1861.71	-2.76184	2.37e-14	1.14e-12	TraesCS5A03G0618000	Chr5A	462002982	462008951	+	2686	-	TraesCS5A01G247200 && Q8H103.1 RecName: Full=Glucose-6-phosphate isomerase 1, chloroplastic; Short=GPI 1; AltName: Full=Phosphoglucose isomerase 1; Short=PGI 1; AltName: Full=Phosphohexose isomerase; Short=PHI; Flags: Precursor && PF00342:Phosphoglucose isomerase	-	492	195	135	1732	1658	2409	5.53097	2.28855	1.56708	20.7074	18.5329	23.8042
TraesCS1B03G1235100	102.023	83.1978	100.677	283.663	265.543	331.208	95.2993	293.472	-1.62322	2.4e-14	1.15e-12	TraesCS1B03G1235100	Chr1B	682402232	682406809	+	1794	-	TraesCS1B01G459900 && Q9P775.1 RecName: Full=Uncharacterized WD repeat-containing protein C17D11.16 && -	-	104	81	97	269	269	376	1.75046	1.42329	1.68582	4.81519	4.50188	5.56273
TraesCS5B03G0948500	0	1.02713	0	224.61	197.43	206.124	0.342378	209.388	-9.16906	2.54e-14	1.22e-12	TraesCS5B03G0948500	Chr5B	560077059	560079509	-	1943	-	TraesCS5B01G378500 && - && PF02536:mTERF	-	0	1	0	213	200	234	0	0.016224	0	3.52039	3.09045	3.19643
TraesCS1D03G0271000	0	0	0	98.0694	152.021	114.514	0	121.535	-9.34666	2.58e-14	1.24e-12	TraesCS1D03G0271000	Chr1D	113602875	113617894	-	603	-	- && Q38859.1 RecName: Full=DNA-directed RNA polymerases II, IV and V subunit 11; AltName: Full=DNA-directed RNA polymerase II 13.6 kDa polypeptide; AltName: Full=DNA-directed RNA polymerase II subunit J; AltName: Full=DNA-directed RNA polymerase II subun	-	0	0	0	93	154	130	0	0	0	4.95278	7.66774	5.72201
novel.2722	8.82894	12.3256	15.5686	87.5243	108.586	93.3726	12.241	96.4944	-2.98317	2.61e-14	1.24e-12	-	Chr2B	779750823	779753536	+	2397	-	- && - && -	-	9	12	15	83	110	106	0.113375	0.157814	0.195113	1.11197	1.37781	1.17371
novel.4987	0.980994	0	0	210.902	226.057	190.269	0.326998	209.076	-9.16673	2.69e-14	1.28e-12	-	Chr3B	474193291	474195744	-	1711	-	- && F4IDY7.1 RecName: Full=DDT domain-containing protein DDR4; AltName: Full=DDT-related protein 4 && -	-	1	0	0	200	229	216	0.0176479	0	0	3.75374	4.01837	3.35063
TraesCS3B03G1494600	0.980994	5.13566	8.30323	93.8513	79.9591	76.636	4.80663	83.4821	-4.13205	2.79e-14	1.33e-12	TraesCS3B03G1494600	Chr3B	841001585	841006425	-	1977	-	TraesCS3B01G597900 && Q39119.2 RecName: Full=Vacuolar-processing enzyme gamma-isozyme; AltName: Full=Asparaginyl endopeptidase gamma-VPE; AltName: Full=Gamma-VPE; Flags: Precursor && PF01650:Peptidase C13 family	-	1	5	8	89	81	87	0.0152734	0.0797251	0.126167	1.44566	1.23011	1.16798
novel.1233	5.88596	6.1628	10.379	67.4886	107.599	90.73	7.47593	88.6059	-3.57221	2.86e-14	1.36e-12	-	Chr1B	692574246	692575909	-	1664	-	- && - && -	-	6	6	10	64	109	103	0.108878	0.113666	0.187374	1.23512	1.9667	1.64288
novel.10285	1.96199	2.05427	3.11371	75.9247	83.9077	64.3038	2.37665	74.712	-4.97782	2.89e-14	1.37e-12	-	Chr6B	711588545	711591435	-	2375	-	- && - && -	-	2	2	3	72	85	73	0.0254278	0.0265459	0.0393841	0.973537	1.07453	0.815797
TraesCS2B03G0472500	65.7266	62.6551	40.4782	196.139	345.502	406.964	56.2866	316.201	-2.49011	3.08e-14	1.46e-12	TraesCS2B03G0472500	Chr2B	181581004	181582175	+	1072	-	TraesCS2B01G195900 && Q8H398.2 RecName: Full=SPX domain-containing protein 6; AltName: Full=Protein SPX DOMAIN GENE 6; Short=OsSPX6 && PF03105:SPX domain	SPX	67	61	39	186	350	462	1.88722	1.79377	1.13431	5.57188	9.80251	11.4385
novel.8867	0	0	0	108.614	117.471	115.394	0	113.827	-9.25209	3.08e-14	1.46e-12	-	Chr5D	6449446	6452744	-	1401	-	- && - && -	-	0	0	0	103	119	131	0	0	0	2.36093	2.55019	2.48174
TraesCS6B03G1066600	722.011	844.303	627.932	1673.51	1569.57	1667.49	731.415	1636.86	-1.16214	3.21e-14	1.52e-12	TraesCS6B03G1066600	Chr6B	659716775	659722070	+	3155	-	TraesCS6B01G376500 && P0DKJ9.1 RecName: Full=26S protease regulatory subunit 7A; AltName: Full=26S proteasome AAA-ATPase subunit RPT1A; AltName: Full=26S proteasome subunit 7A; AltName: Full=Regulatory particle triple-A ATPase subunit 1A >P0DKK0.1 RecName: Full=26S protease regulatory subunit 7B; AltName: Full=26S proteasome AAA-ATPase subunit RPT1B; AltName: Full=26S proteasome subunit 7B; AltNa…	AAA	736	822	605	1587	1590	1893	7.04402	8.21304	5.97887	16.1533	15.1308	15.9248
novel.7981	46.1067	65.7365	77.8428	222.501	309.965	251.049	63.2287	261.172	-2.04853	3.21e-14	1.52e-12	-	Chr5A	708222606	708232823	-	1756	-	- && - && -	-	47	64	75	211	314	285	0.808194	1.14891	1.33168	3.85871	5.3687	4.30768
TraesCS2B03G0255300	0	0	0	141.304	90.8177	125.084	0	119.069	-9.31647	3.22e-14	1.52e-12	TraesCS2B03G0255300	Chr2B	76552805	76554682	-	1669	-	TraesCS2B01G108100 && - && PF08268:F-box associated domain	-	0	0	0	134	92	142	0	0	0	2.57829	1.65499	2.25816
novel.4503	23.5438	46.221	47.7436	291.045	174.725	217.576	39.1695	227.782	-2.54195	3.25e-14	1.53e-12	-	Chr3B	292826596	292930822	+	1897	-	- && - && -	-	24	45	46	276	177	247	0.38202	0.747785	0.756055	4.67224	2.80137	3.45583
TraesCS2B03G0415900	0	0	0	114.942	94.7663	145.344	0	118.351	-9.30926	3.28e-14	1.55e-12	TraesCS2B03G0415900	Chr2B	151296352	151297502	+	1151	-	TraesCS2B01G170500 && - && PF07893:Protein of unknown function (DUF1668)	-	0	0	0	109	96	165	0	0	0	3.04113	2.50415	3.8048
novel.4928	0	0	0	107.56	105.625	127.727	0	113.637	-9.25035	3.49e-14	1.64e-12	-	Chr3B	323205433	323208630	-	1905	-	- && P92519.1 RecName: Full=Uncharacterized mitochondrial protein AtMg00810; AltName: Full=ORF240b && -	-	0	0	0	102	107	145	0	0	0	1.71945	1.68637	2.02021
TraesCS2B03G0257100	380.626	317.384	354.963	776.119	738.387	757.551	350.991	757.353	-1.10914	3.72e-14	1.75e-12	TraesCS2B03G0257100	Chr2B	76924234	76929717	+	4248	-	TraesCS2B01G108800 && Q61T02.2 RecName: Full=Lysine-specific demethylase rbr-2; AltName: Full=Histone demethylase rbr-2; AltName: Full=Jumonji/ARID domain-containing protein rbr-2 && PF00628:PHD-finger|PF13639:Ring finger domain	PHD	388	309	342	736	748	860	2.75797	2.29301	2.51018	5.56387	5.28666	5.37324
TraesCS2D03G0369200	140.282	110.93	87.1839	336.388	579.456	672.987	112.799	529.611	-2.23112	3.78e-14	1.77e-12	TraesCS2D03G0369200	Chr2D	122909415	122910759	+	1245	-	TraesCS2D01G177100 && Q8H398.2 RecName: Full=SPX domain-containing protein 6; AltName: Full=Protein SPX DOMAIN GENE 6; Short=OsSPX6 && PF03105:SPX domain	SPX	143	108	84	319	587	764	3.46824	2.73455	2.10365	8.2282	14.1557	16.2872
novel.2407	0	0	0	87.5243	148.072	120.68	0	118.759	-9.31384	3.91e-14	1.83e-12	-	Chr2B	57338319	57340743	+	1732	-	- && - && -	-	0	0	0	83	150	137	0	0	0	1.53891	2.6002	2.0994
TraesCS3B03G0153000	0.980994	0	0	221.447	219.147	171.77	0.326998	204.121	-9.13163	3.96e-14	1.85e-12	TraesCS3B03G0153000	Chr3B	49727474	49729424	-	647	-	TraesCS3B01G067600 && - && -	-	1	0	0	210	222	195	0.04667	0	0	10.4231	10.3018	7.99932
novel.789	0	0	0	92.7968	148.072	110.99	0	117.286	-9.29539	4e-14	1.87e-12	-	Chr1B	565804718	565811136	+	2532	-	- && - && -	-	0	0	0	88	150	126	0	0	0	1.1161	1.77865	1.32078
TraesCS5B03G0304900	472.839	505.349	452.526	922.696	1018.74	961.033	476.905	967.489	-1.02063	4.12e-14	1.92e-12	TraesCS5B03G0304900	Chr5B	186043350	186049339	-	1310	-	TraesCS5B01G114000 && Q9LSU1.1 RecName: Full=Proteasome subunit alpha type-5; AltName: Full=20S proteasome alpha subunit E; AltName: Full=20S proteasome subunit alpha-5 && PF00227:Proteasome subunit|PF10584:Proteasome subunit A N-terminal signature	Proteasome	482	492	436	875	1032	1091	11.1101	11.8393	10.3772	21.4497	23.6523	22.1043
TraesCS5B03G0308400	285.469	260.892	276.082	630.597	561.688	653.608	274.148	615.298	-1.1664	4.22e-14	1.96e-12	TraesCS5B03G0308400	Chr5B	188816723	188824380	+	1116	-	TraesCS5B01G114600 && Q93VH6.1 RecName: Full=GRF1-interacting factor 3; Short=AtGIF3; AltName: Full=Transcription coactivator GIF3 && PF05030:SSXT protein (N-terminal region)	SSXT	291	254	266	598	569	742	7.87355	7.17466	7.43157	17.2076	15.3078	17.6467
TraesCS3B03G1168000	2.94298	0	0	137.086	90.8177	116.275	0.980994	114.726	-6.82417	4.44e-14	2.06e-12	TraesCS3B03G1168000	Chr3B	735698882	735703387	+	4314	-	- && - && PF18052:Rx N-terminal domain	-	3	0	0	130	92	132	0.0209983	0	0	0.967714	0.640283	0.812113
TraesCS2A03G0549600	91.2324	23.6241	31.1371	439.73	463.96	353.23	48.6645	418.974	-3.10238	4.56e-14	2.11e-12	TraesCS2A03G0549600	Chr2A	324518646	324533027	+	4176	-	- && Q9LUG9.1 RecName: Full=Mediator of RNA polymerase II transcription subunit 33A; AltName: Full=REF4-related 1 protein; AltName: Full=REF4-resembling 1 protein && -	-	93	23	30	417	470	401	0.672457	0.17362	0.223987	3.20671	3.3791	2.54863
TraesCS2D03G0080400	4.90497	39.031	11.4169	321.625	187.558	369.967	18.451	293.05	-3.99302	4.57e-14	2.11e-12	TraesCS2D03G0080400	Chr2D	16293087	16294176	+	907	-	TraesCS2D01G044100 && O65857.2 RecName: Full=Probable glutathione S-transferase GSTF1; AltName: Full=GST-I && PF00043:Glutathione S-transferase, C-terminal domain|PF02798:Glutathione S-transferase, N-terminal domain	GST_N	5	38	11	305	190	420	0.166458	1.32071	0.378136	10.7988	6.28942	12.2904
novel.9483	0	0	0	121.269	105.625	102.181	0	109.692	-9.19765	4.97e-14	2.29e-12	-	Chr6A	534798223	534800560	-	2243	-	- && - && -	-	0	0	0	115	107	116	0	0	0	1.64646	1.43225	1.37262
TraesCS2A03G1343600	0	0	0	115.996	98.7149	113.633	0	109.448	-9.19525	5.02e-14	2.31e-12	TraesCS2A03G1343600	Chr2A	780359436	780364520	-	1581	-	- && - && -	-	0	0	0	110	100	129	0	0	0	2.23432	1.89903	2.16561
TraesCS5B03G1186500	166.769	169.477	118.321	475.584	407.693	436.032	151.522	439.77	-1.53628	5.05e-14	2.32e-12	TraesCS5B03G1186500	Chr5B	659099961	659103593	+	1948	-	- && Q84TA3.1 RecName: Full=Leukotriene A-4 hydrolase homolog; Short=LTA-4 hydrolase; AltName: Full=Leukotriene A(4) hydrolase && PF01433:Peptidase family M1 domain|PF09127:Leukotriene A4 hydrolase, C-terminal|PF17900:Peptidase M1 N-terminal domain	-	170	165	114	451	413	495	2.63513	2.67009	1.82465	7.43483	6.36539	6.74433
TraesCS7A03G0031800	0	0	0	155.013	91.8048	103.943	0	116.92	-9.28915	5.12e-14	2.35e-12	TraesCS7A03G0031800	Chr7A	6921839	6925305	+	916	-	TraesCS7A01G015100 && O49636.1 RecName: Full=Mitochondrial pyruvate carrier 4 && PF03650:Mitochondrial pyruvate carriers	-	0	0	0	147	93	118	0	0	0	5.15354	3.04826	3.41908
novel.1142	15.6959	2.05427	1.0379	124.432	140.175	143.582	6.26269	136.063	-4.42328	5.25e-14	2.41e-12	-	Chr1B	569185553	569187009	-	1017	-	- && - && -	-	16	2	1	118	142	163	0.475052	0.0619927	0.0306579	3.72602	4.1921	4.25392
TraesCS2A03G1145700	1160.52	668.663	674.637	2497.08	3149.99	2736.87	834.605	2794.65	-1.74323	5.27e-14	2.42e-12	TraesCS2A03G1145700	Chr2A	727676848	727678253	-	1406	-	TraesCS2A01G490400 && Q84MB3.1 RecName: Full=1-aminocyclopropane-1-carboxylate oxidase homolog 1 && PF14226:non-haem dioxygenase in morphine synthesis N-terminal|PF03171:2OG-Fe(II) oxygenase superfamily	2OG-FeII_Oxy	1183	651	650	2368	3191	3107	25.4063	14.5958	14.4142	54.0854	68.1405	58.6514
TraesCS7A03G0105200	0	0	0	98.0694	118.458	110.109	0	108.879	-9.18815	5.38e-14	2.46e-12	TraesCS7A03G0105200	Chr7A	22431099	22434241	+	750	-	TraesCS7A01G047400 && - && -	-	0	0	0	93	120	125	0	0	0	3.98204	4.80379	4.42355
novel.161	12.7529	17.4613	13.4927	93.8513	120.432	90.73	14.569	101.671	-2.80378	5.61e-14	2.56e-12	-	Chr1A	437530259	437533781	+	1594	-	- && - && -	-	13	17	13	89	122	103	0.246262	0.336196	0.254283	1.79302	2.29792	1.71503
TraesCS3D03G1145200	0.980994	1.02713	2.07581	98.0694	93.7791	73.1125	1.36131	88.3203	-6.02615	5.89e-14	2.69e-12	TraesCS3D03G1145200	Chr3D	604149419	604150509	+	995	-	TraesCS3D01G517300 && Q08655.1 RecName: Full=Abscisic stress-ripening protein 1 && PF02496:ABA/WDS induced protein	-	1	1	2	93	95	83	0.0303472	0.0316817	0.0626715	3.00154	2.86658	2.214
TraesCS2B03G1464400	2.94298	3.0814	12.4548	71.7066	117.471	161.2	6.15974	116.792	-4.25565	6.04e-14	2.75e-12	TraesCS2B03G1464400	Chr2B	781377590	781381346	+	2278	-	TraesCS2B01G585400 && Q8RXR6.1 RecName: Full=BTB/POZ domain-containing protein At1g50280 && PF03000:NPH3 family	-	3	3	12	68	119	183	0.0397658	0.0415144	0.164244	0.958603	1.5684	2.13216
novel.4065	0	0	0	112.833	125.368	90.73	0	109.643	-9.19678	6.11e-14	2.78e-12	-	Chr3A	1416505	1418594	-	1342	-	- && - && -	-	0	0	0	107	127	103	0	0	0	2.56044	2.84129	2.03708
TraesCS2A03G0256400	890.742	944.962	917.507	1939.24	1781.8	2370.43	917.737	2030.49	-1.14602	6.15e-14	2.8e-12	TraesCS2A03G0256400	Chr2A	77912516	77913442	-	831	-	TraesCS2A01G124200 && Q6NQE2.1 RecName: Full=Probable NAD(P)H dehydrogenase (quinone) FQR1-like 1 && PF03358:NADPH-dependent FMN reductase	FMN_red	908	920	884	1839	1805	2691	32.9934	34.8994	33.1676	71.0664	65.2139	85.9479
TraesCS6B03G0899600	0	0	1.0379	199.302	177.687	198.197	0.345968	191.729	-9.04232	6.17e-14	2.8e-12	TraesCS6B03G0899600	Chr6B	569397573	569401097	-	1342	-	TraesCS6B01G313300 && - && -	-	0	0	1	189	180	225	0	0	0.0232333	4.52265	4.02702	4.44992
novel.3597	0	0	5.18952	74.8702	91.8048	95.1344	1.72984	87.2698	-5.68511	6.33e-14	2.87e-12	-	Chr2D	373198334	373200272	-	1939	-	- && - && -	-	0	0	5	71	93	108	0	0	0.0803998	1.17588	1.44002	1.47832
TraesCS6B03G0114300	113.795	67.7908	88.2218	334.279	289.235	309.187	89.936	310.9	-1.78776	6.6e-14	2.99e-12	TraesCS6B03G0114300	Chr6B	33834922	33837667	-	1410	-	TraesCS6B01G050200 && Q5E9J1.3 RecName: Full=Heterogeneous nuclear ribonucleoprotein F; Short=hnRNP F; Contains: RecName: Full=Heterogeneous nuclear ribonucleoprotein F, N-terminally processed && PF00076:RNA recognition motif. (a.k.a. RRM, RBD, or RNP domain)	RRM_1	116	66	85	317	293	351	2.48417	1.47556	1.87959	7.21978	6.23897	6.6071
novel.8004	0	0	0	97.0149	135.239	96.0152	0	109.423	-9.19465	7.08e-14	3.2e-12	-	Chr5B	43278960	43282984	+	2962	-	- && Q9SZL8.1 RecName: Full=Protein FAR1-RELATED SEQUENCE 5 && -	-	0	0	0	92	137	109	0	0	0	0.997439	1.38867	0.976707
TraesCS4A03G0775500	1423.42	869.981	851.081	2970.55	3582.36	3154.41	1048.16	3235.77	-1.62602	7.63e-14	3.44e-12	TraesCS4A03G0775500	Chr4A	601645477	601646376	+	900	-	TraesCS4A01G309400 && Q84MB3.1 RecName: Full=1-aminocyclopropane-1-carboxylate oxidase homolog 1 && PF14226:non-haem dioxygenase in morphine synthesis N-terminal|PF03171:2OG-Fe(II) oxygenase superfamily	2OG-FeII_Oxy	1451	847	820	2817	3629	3581	48.6818	29.6669	28.4076	100.514	121.062	105.605
TraesCS1B03G1002000	17.6579	13.3527	5.18952	186.648	93.7791	118.918	12.0667	133.115	-3.45668	7.81e-14	3.51e-12	TraesCS1B03G1002000	Chr1B	604611381	604611797	-	417	-	TraesCS1B01G366800 && Q9ZVL3.1 RecName: Full=Nuclear transcription factor Y subunit C-3; Short=AtNF-YC-3 && PF00808:Histone-like transcription factor (CBF/NF-Y) and archaeal histone	-	18	13	5	177	95	135	1.3034	0.982741	0.37385	13.6308	6.83993	8.59252
TraesCS5B03G1309400	81.4225	53.4109	48.7815	252.028	224.083	232.551	61.205	236.22	-1.94563	7.87e-14	3.54e-12	TraesCS5B03G1309400	Chr5B	695197873	695200208	-	1664	-	TraesCS5B01G549400 && P0C042.1 RecName: Full=Uncharacterized protein At4g15970 && PF03407:Nucleotide-diphospho-sugar transferase	-	83	52	47	239	227	264	1.50615	0.985103	0.880658	4.61241	4.09578	4.21088
novel.12502	20.6009	16.4341	35.2887	131.814	138.201	151.51	24.1079	140.508	-2.54603	8.1e-14	3.64e-12	-	Chr7D	8718309	8719552	-	1038	-	- && Q03662.1 RecName: Full=Probable glutathione S-transferase; AltName: Full=Auxin-induced protein PGNT1/PCNT110 && PF13417:Glutathione S-transferase, N-terminal domain	-	21	16	34	125	140	172	0.610891	0.485908	1.02128	3.8672	4.04944	4.39799
novel.9470	0	0	0	143.413	55.2803	255.453	0	151.382	-9.66435	8.14e-14	3.66e-12	-	Chr6A	503522987	503527739	-	2892	-	- && - && -	-	0	0	0	136	56	290	0	0	0	1.51016	0.581372	2.66147
novel.9786	0	0	0	106.505	109.574	96.0152	0	104.031	-9.12145	8.4e-14	3.77e-12	-	Chr6B	477941670	477943746	+	1987	-	- && - && -	-	0	0	0	101	111	109	0	0	0	1.63233	1.67722	1.45597
TraesCS3A03G1089800	4.90497	5.13566	5.18952	54.8345	94.7663	87.2065	5.07672	78.9358	-3.96105	8.42e-14	3.77e-12	TraesCS3A03G1089800	Chr3A	700780799	700784032	-	866	-	TraesCS3A01G467700 && Q6K478.1 RecName: Full=CASP-like protein 5B3; Short=OsCASPL5B3 >B8BD96.1 RecName: Full=CASP-like protein 5B3; Short=OsCASPL5B3 && PF04535:Domain of unknown function (DUF588)	-	5	5	5	52	96	99	0.174339	0.182005	0.180018	1.92828	3.32826	3.03417
novel.10933	0	0	0	84.3608	140.175	105.705	0	110.08	-9.20405	8.45e-14	3.78e-12	-	Chr7A	252936544	252940675	+	930	-	- && - && -	-	0	0	0	80	142	120	0	0	0	2.76243	4.58426	3.42469
novel.9837	0	0	0	99.1239	116.484	96.0152	0	103.874	-9.11955	9.12e-14	4.07e-12	-	Chr6B	571183220	571186997	+	1162	-	- && - && -	-	0	0	0	94	118	109	0	0	0	2.5978	3.04888	2.48968
TraesCS1A03G0252000	5.88596	0	2.07581	70.6521	77.9848	177.936	2.65392	108.858	-5.34135	9.76e-14	4.35e-12	TraesCS1A03G0252000	Chr1A	101852717	101862730	+	1845	-	TraesCS1A01G104100 && Q42517.1 RecName: Full=Peroxidase N; AltName: Full=Neutral peroxidase; Flags: Precursor && PF00141:Peroxidase	-	6	0	2	67	79	202	0.0981967	0	0.0337984	1.16617	1.28557	2.90588
TraesCS3B03G0041000	239.362	167.423	186.823	704.412	569.585	509.145	197.869	594.381	-1.58539	9.95e-14	4.43e-12	TraesCS3B03G0041000	Chr3B	12477307	12481295	-	2166	-	TraesCS3B01G017200 && Q9FLD7.1 RecName: Full=Beta-glucuronosyltransferase GlcAT14A; AltName: Full=GT14 family glucuronic acid transferase 1; Short=AtGlcAT14A && PF02485:Core-2/I-Branching enzyme	-	244	163	180	668	577	578	3.40152	2.37225	2.59106	9.9038	7.998	7.08259
novel.360	0	0	0	73.8157	142.149	119.799	0	111.921	-9.22862	1.04e-13	4.63e-12	-	Chr1A	266232889	266235777	-	2793	-	- && - && -	-	0	0	0	70	144	136	0	0	0	0.804842	1.54795	1.29238
TraesCS7B03G0905200	94.1754	61.628	30.0992	516.71	363.271	321.519	61.9675	400.5	-2.6894	1.07e-13	4.75e-12	TraesCS7B03G0905200	Chr7B	597052542	597053314	-	773	-	TraesCS7B01G337500 && P02277.1 RecName: Full=Histone H2A.2.2 && PF16211:C-terminus of histone H2A|PF00125:Core histone H2A/H2B/H3/H4	Histone	96	60	29	490	368	365	3.75002	2.44683	1.16972	20.3564	14.2933	12.5325
TraesCS2B03G0188400	164.807	178.721	242.869	548.345	867.704	613.088	195.466	676.379	-1.79152	1.08e-13	4.81e-12	TraesCS2B03G0188400	Chr2B	52883559	52885321	+	1763	-	TraesCS2B01G083700 && D3UAG7.1 RecName: Full=UDP-glycosyltransferase 88F3; AltName: Full=UDP-glucose:chalcone 2'-O-glucosyltransferase && PF00201:UDP-glucoronosyl and UDP-glucosyl transferase	UDPGT	168	174	234	520	879	696	2.87739	3.1112	4.13834	9.47185	14.9693	10.478
novel.12489	72.5935	47.2481	79.9186	414.422	307.99	228.146	66.5867	316.853	-2.24902	1.09e-13	4.86e-12	-	Chr7D	633226158	633235166	+	2780	-	- && Q9XI23.1 RecName: Full=Boron transporter 4 && PF00955:HCO3- transporter family	-	74	46	77	393	312	259	0.803765	0.521609	0.863592	4.53974	3.36957	2.47274
TraesCS2D03G0729500	1360.64	1201.75	1354.46	2679.51	2331.65	2684.9	1305.62	2565.35	-0.974412	1.15e-13	5.07e-12	TraesCS2D03G0729500	Chr2D	409431819	409432895	+	962	-	TraesCS2D01G317800 && Q05736.1 RecName: Full=Pathogenesis-related protein 1; Short=AOPR1 && PF00407:Pathogenesis-related protein Bet v 1 family	-	1387	1170	1305	2541	2362	3048	43.5355	38.3391	42.2959	84.8229	73.7172	84.0935
novel.9885	32.3728	13.3527	6.22742	158.176	184.597	172.651	17.3176	171.808	-3.30294	1.2e-13	5.31e-12	-	Chr6B	671995187	671999839	+	3429	-	- && Q39096.1 RecName: Full=Protein EARLY RESPONSIVE TO DEHYDRATION 15; AltName: Full=PAM2-containing protein CID1; AltName: Full=Polyadenylate-binding protein-interacting protein 1; Short=PABP-interacting protein 1; Short=Poly(A)-binding protein-interact	-	33	13	6	150	187	196	0.290595	0.119511	0.0545565	1.40478	1.63734	1.51709
novel.1116	0	0	0	118.105	109.574	82.8021	0	103.494	-9.113	1.21e-13	5.36e-12	-	Chr1B	530936152	530937997	-	1846	-	- && - && -	-	0	0	0	112	111	94	0	0	0	1.94836	1.80533	1.35151
TraesCS1B03G0587700	370.816	394.419	430.73	997.566	788.732	976.889	398.655	921.062	-1.20843	1.23e-13	5.44e-12	TraesCS1B03G0587700	Chr1B	366031418	366032142	-	725	-	TraesCS1B01G201100 && - && -	-	378	384	415	946	799	1109	15.7433	16.6965	17.8473	41.9022	33.0882	40.5991
novel.11094	2.94298	3.0814	0	71.7066	74.0362	72.2316	2.00813	72.6581	-5.16436	1.31e-13	5.76e-12	-	Chr7A	679669151	679672095	+	1369	-	- && - && -	-	3	3	0	68	75	82	0.0661698	0.0690795	0	1.5951	1.64483	1.58977
TraesCS7B03G0905100	270.754	152.016	132.852	748.702	727.529	671.226	185.207	715.819	-1.9491	1.33e-13	5.83e-12	TraesCS7B03G0905100	Chr7B	597045484	597046329	-	846	-	TraesCS7B01G337400 && P40280.1 RecName: Full=Histone H2A && PF00125:Core histone H2A/H2B/H3/H4|PF16211:C-terminus of histone H2A	Histone	276	148	128	710	737	762	9.85101	5.51471	4.7174	26.9508	26.1554	23.906
novel.5562	0	0	0	85.4153	101.676	117.156	0	101.416	-9.08669	1.35e-13	5.91e-12	-	Chr3D	397218794	397223035	-	1768	-	- && - && -	-	0	0	0	81	103	133	0	0	0	1.47125	1.74912	1.9966
TraesCS3B03G0505900	30.4108	33.8954	29.0613	158.176	123.394	133.893	31.1225	138.488	-2.15286	1.35e-13	5.93e-12	TraesCS3B03G0505900	Chr3B	256914061	256921719	-	1751	-	- && - && PF16994:Glycosyl-transferase family 4|PF00534:Glycosyl transferases group 1	Glycos_transf_1	31	33	28	150	125	152	0.534586	0.5941	0.49858	2.75099	2.14332	2.30399
novel.11362	0	0	0	82.2517	106.612	116.275	0	101.713	-9.09092	1.39e-13	6.1e-12	-	Chr7A	569329944	569331023	-	1080	-	- && - && -	-	0	0	0	78	108	132	0	0	0	2.31929	3.00237	3.24394
novel.8259	0	0	0	97.0149	132.278	82.8021	0	104.032	-9.12123	1.45e-13	6.33e-12	-	Chr5B	549809662	549812741	+	1910	-	- && - && -	-	0	0	0	92	134	94	0	0	0	1.54681	2.10637	1.30622
novel.6376	0	0	0	111.778	88.8434	97.777	0	99.4661	-9.05672	1.48e-13	6.47e-12	-	Chr4B	226690285	226693100	+	2705	-	- && Q54C25.1 RecName: Full=GPN-loop GTPase 1; AltName: Full=XPA-binding protein 1 homolog && -	-	0	0	0	106	90	111	0	0	0	1.25841	0.99894	1.08913
TraesCS2B03G1519400	12.7529	6.1628	6.22742	107.56	83.9077	73.9934	8.38105	88.487	-3.39101	1.51e-13	6.59e-12	TraesCS2B03G1519400	Chr2B	798035848	798039681	+	1768	-	TraesCS2B01G607100 && Q9V3R6.1 RecName: Full=tRNA-specific adenosine deaminase 1; AltName: Full=dADAT1; AltName: Full=tRNA-specific adenosine-37 deaminase && PF02137:Adenosine-deaminase (editase) domain	-	13	6	6	102	85	84	0.222026	0.10698	0.105811	1.85268	1.44345	1.26101
TraesCS7A03G0641900	103.985	84.2249	112.094	280.499	280.35	328.566	100.101	296.472	-1.56721	1.51e-13	6.6e-12	TraesCS7A03G0641900	Chr7A	293310548	293317293	+	2653	-	- && Q8W486.1 RecName: Full=Uncharacterized protein At1g04910 && PF10250:GDP-fucose protein O-fucosyltransferase	-	106	82	108	266	284	373	1.20645	0.974335	1.26926	3.21979	3.214	3.73159
TraesCS2B03G0853200	862.293	469.4	618.591	1983.53	1931.85	1984.61	650.095	1966.66	-1.59669	1.53e-13	6.65e-12	TraesCS2B03G0853200	Chr2B	476419768	476424857	-	2418	-	TraesCS2B01G326900 && Q96282.1 RecName: Full=Chloride channel protein CLC-c; Short=AtCLC-c; AltName: Full=CBS domain-containing protein CBSCLC4 && PF00654:Voltage gated chloride channel	Voltage_CLC	879	457	596	1881	1957	2253	10.9768	5.95788	7.68516	24.9814	24.2996	24.7302
TraesCS7A03G0194700	0	0	0	103.342	94.7663	95.1344	0	97.7475	-9.03174	1.58e-13	6.9e-12	TraesCS7A03G0194700	Chr7A	50014428	50015611	+	789	-	TraesCS7A01G082500 && P27061.1 RecName: Full=Acid phosphatase 1; AltName: Full=Apase-1(1); Flags: Precursor && PF03767:HAD superfamily, subfamily IIIB (Acid phosphatase)	-	0	0	0	98	96	108	0	0	0	3.98871	3.65307	3.63303
TraesCS5A03G0622600	493.44	241.376	331.091	1255.92	1589.31	1153.06	355.302	1332.76	-1.90671	1.64e-13	7.13e-12	TraesCS5A03G0622600	Chr5A	463956655	463958316	+	1458	-	TraesCS5A01G249000 && Q6K498.1 RecName: Full=Homeobox-leucine zipper protein HOX4; AltName: Full=HD-ZIP protein HOX4; AltName: Full=Homeodomain transcription factor HOX4; AltName: Full=OsHox4 >Q9XH37.1 RecName: Full=Homeobox-leucine zipper protein HOX4; AltName: Full=HD-ZIP protein HOX4; AltName: Full=Homeodomain transcription factor HOX4; AltName: Full=OsHox4 && PF02183:Homeobox associated leuci…	HALZ	503	235	319	1191	1610	1309	10.4172	5.08092	6.82175	26.2324	33.1537	23.8289
novel.7562	61.8026	64.7094	64.35	191.921	232.967	195.554	63.6207	206.814	-1.70094	1.67e-13	7.26e-12	-	Chr5A	471380121	471389749	+	2719	-	- && Q852M0.1 RecName: Full=Glutamate dehydrogenase 1, mitochondrial; Short=OsGDH1; Flags: Precursor >A2XMV1.2 RecName: Full=Glutamate dehydrogenase 1, mitochondrial; Short=OsGDH1; Flags: Precursor && PF00208:Glutamate/Leucine/Phenylalanine/Valine dehydro	-	63	63	62	182	236	222	0.699638	0.730404	0.71096	2.14954	2.60596	2.16704
novel.8500	0	0	0	98.0694	101.676	91.6109	0	97.1189	-9.02243	1.7e-13	7.39e-12	-	Chr5B	396856851	396860049	-	1972	-	- && Q9LKW9.1 RecName: Full=Sodium/hydrogen exchanger 7; AltName: Full=Na(+)/H(+) exchanger 7; Short=NHE-7; AltName: Full=Protein SALT OVERLY SENSITIVE 1 && PF00999:Sodium/hydrogen exchanger family	Na_H_Exchanger	0	0	0	93	103	104	0	0	0	1.51447	1.56817	1.39975
novel.12896	4.90497	3.0814	0	101.233	58.2418	80.1595	2.66212	79.8781	-4.88861	1.74e-13	7.54e-12	-	ChrUnknown	301860189	301861015	+	827	-	- && Q6EPG8.1 RecName: Full=Acetylserotonin O-methyltransferase 1; Short=OsASMT1 && PF08100:Dimerisation domain	-	5	3	0	96	59	91	0.18256	0.114353	0	3.72777	2.14196	2.92051
TraesCS2D03G1121500	0	0	0	118.105	77.9848	104.824	0	100.305	-9.06905	1.84e-13	7.96e-12	TraesCS2D03G1121500	Chr2D	601227594	601231456	-	2824	-	TraesCS2D01G503400 && Q8GYA4.3 RecName: Full=Cysteine-rich receptor-like protein kinase 10; Short=Cysteine-rich RLK10; AltName: Full=Receptor-like protein kinase 4; Flags: Precursor && PF00069:Protein kinase domain	Pkinase	0	0	0	112	79	119	0	0	0	1.27361	0.839898	1.11842
TraesCS7A03G0102700	0	0	0	67.4886	116.484	138.297	0	107.423	-9.17029	1.9e-13	8.19e-12	TraesCS7A03G0102700	Chr7A	21669805	21675021	+	3571	-	TraesCS7A01G045800 && Q39214.1 RecName: Full=Disease resistance protein RPM1; AltName: Full=Resistance to Pseudomonas syringae protein 3 && PF00931:NB-ARC domain|PF18052:Rx N-terminal domain	NB-ARC	0	0	0	64	118	157	0	0	0	0.575538	0.992102	1.1669
novel.5108	0	0	0	131.814	79.9591	94.2535	0	102.009	-9.09246	1.91e-13	8.26e-12	-	Chr3B	759875838	759891444	-	1423	-	- && - && -	-	0	0	0	125	81	107	0	0	0	2.82091	1.70901	1.99573
novel.9835	4.90497	3.0814	4.15162	136.032	59.2289	68.7081	4.04599	87.9896	-4.43747	1.93e-13	8.33e-12	-	Chr6B	569262533	569265971	+	1544	-	- && - && -	-	5	3	4	129	60	78	0.0977833	0.0612499	0.0807747	2.68303	1.16672	1.34082
novel.12278	0	0	0	136.032	64.1647	128.608	0	109.601	-9.19734	1.94e-13	8.37e-12	-	Chr7D	141268615	141275549	+	3667	-	- && - && -	-	0	0	0	129	65	146	0	0	0	1.1297	0.53219	1.05673
novel.1762	5.88596	3.0814	3.11371	145.522	63.1775	66.9464	4.02702	91.8821	-4.50235	2.04e-13	8.79e-12	-	Chr2A	232685702	232692272	+	4792	-	- && - && -	-	6	3	3	138	64	76	0.0378074	0.019735	0.0195194	0.924796	0.400984	0.420939
TraesCS1D03G0456700	344.329	496.105	463.943	1093.53	1016.76	1260.53	434.792	1123.61	-1.37044	2.05e-13	8.83e-12	TraesCS1D03G0456700	Chr1D	255487869	255488529	+	661	-	TraesCS1D01G177700 && - && -	-	351	483	447	1037	1030	1431	16.0342	23.0344	21.0848	50.3803	46.7843	57.4594
TraesCS6B03G0824700	0.980994	0	0	192.975	135.239	203.482	0.326998	177.232	-8.92924	2.08e-13	8.94e-12	TraesCS6B03G0824700	Chr6B	522663906	522665830	-	1693	-	TraesCS6B01G285300 && Q9FH57.1 RecName: Full=GATA transcription factor 5 && PF00320:GATA zinc finger	GATA	1	0	0	183	137	231	0.0178355	0	0	3.47119	2.42956	3.62141
TraesCS1D03G0032700	519.927	421.124	430.73	1155.74	940.753	1035.03	457.26	1043.84	-1.19024	2.1e-13	9e-12	TraesCS1D03G0032700	Chr1D	7896242	7902109	-	1644	-	TraesCS1D01G016500 && O04940.1 RecName: Full=Phosphatidate cytidylyltransferase 1; AltName: Full=CDP-DAG synthase; AltName: Full=CDP-DG synthase; AltName: Full=CDP-diacylglycerol synthase; Short=CDS; AltName: Full=CDP-diglyceride pyrophosphorylase; AltName: Full=CDP-diglyceride synthase; AltName: Full=CTP:phosphatidate cytidylyltransferase && PF01148:Cytidylyltransferase family	-	530	410	415	1096	953	1175	9.73455	7.86165	7.87062	21.4088	17.4042	18.9696
TraesCS2B03G1423800	5.88596	0	1.0379	83.3062	91.8048	64.3038	2.30796	79.805	-5.08213	2.17e-13	9.29e-12	TraesCS2B03G1423800	Chr2B	767904013	767905263	-	1251	-	TraesCS2B01G568300 && Q9M1V2.1 RecName: Full=Cytosolic sulfotransferase 5; Short=AtSOT5; AltName: Full=Flavonoid 7-sulfotransferase 3a; Short=AtST3a && PF00685:Sulfotransferase domain	Sulfotransfer_1	6	0	1	79	93	73	0.144822	0	0.0249233	2.02793	2.23198	1.54877
novel.4837	68.6696	93.4691	94.4492	456.603	296.145	274.833	85.5293	342.527	-2.00148	2.19e-13	9.38e-12	-	Chr3B	111208011	111210499	-	2489	-	- && P10978.1 RecName: Full=Retrovirus-related Pol polyprotein from transposon TNT 1-94; Includes: RecName: Full=Protease; Includes: RecName: Full=Reverse transcriptase; Includes: RecName: Full=Endonuclease && -	-	70	91	91	433	300	312	0.84921	1.15252	1.13993	5.58659	3.61877	3.327
novel.9875	0	0	0	82.2517	112.535	94.2535	0	96.3467	-9.0117	2.32e-13	9.91e-12	-	Chr6B	665314577	665316328	+	1596	-	- && - && -	-	0	0	0	78	114	107	0	0	0	1.56944	2.14455	1.7794
TraesCS4D03G0640900	1464.62	811.435	799.186	3108.69	3685.03	3606.3	1025.08	3466.67	-1.7576	2.34e-13	1e-11	TraesCS4D03G0640900	Chr4D	440508998	440510778	+	1563	-	TraesCS4D01G269500 && Q3S4B7.1 RecName: Full=3-hydroxybenzoate 6-hydroxylase && PF01494:FAD binding domain	FAD_binding_3	1493	790	770	2948	3733	4094	28.8432	15.9331	15.3601	60.5692	71.7073	69.5203
TraesCS7A03G0314100	187.37	73.9536	73.6912	585.253	648.557	591.947	111.672	608.586	-2.4444	2.37e-13	1.01e-11	TraesCS7A03G0314100	Chr7A	89234683	89244543	-	3353	-	TraesCS7A01G133500 && Q8GTR4.2 RecName: Full=Pullulanase 1, chloroplastic; Short=AtPU1; AltName: Full=Protein LIMIT DEXTRINASE; Short=AtLDA; Flags: Precursor && PF11852:Domain of unknown function (DUF3372)|PF02922:Carbohydrate-binding module 48 (Isoamylase N-terminal domain)|PF17967:Pullulanase N2 domain	-	191	72	71	555	657	672	1.72005	0.67691	0.660219	5.31549	5.88296	5.31935
TraesCS3B03G0880400	157.94	93.4691	110.018	495.619	348.464	468.625	120.476	437.569	-1.8595	2.4e-13	1.02e-11	TraesCS3B03G0880400	Chr3B	570744756	570749098	-	1802	-	TraesCS3B01G345800 && Q9SDZ9.1 RecName: Full=Purple acid phosphatase 2; AltName: Full=Manganese(II) purple acid phosphatase 2; Flags: Precursor && PF16656:Purple acid Phosphatase, N-terminal domain|PF14008:Iron/zinc purple acid phosphatase-like protein C|PF00149:Calcineurin-like phosphoesterase	Metallophos	161	91	106	470	353	532	2.69782	1.59191	1.83406	8.37581	5.88145	7.83573
novel.3274	270.754	236.241	229.377	683.322	821.308	545.261	245.457	683.297	-1.47615	2.58e-13	1.1e-11	-	Chr2D	245188715	245194673	+	1221	-	- && P04323.1 RecName: Full=Retrovirus-related Pol polyprotein from transposon 17.6; Includes: RecName: Full=Protease; Includes: RecName: Full=Reverse transcriptase; Includes: RecName: Full=Endonuclease && -	-	276	230	221	648	832	619	6.82552	5.93805	5.64338	17.0429	20.4584	13.4554
novel.349	0	0	0	102.287	92.792	86.3256	0	93.8017	-8.97185	2.59e-13	1.1e-11	-	Chr1A	246121857	246126052	-	1842	-	- && - && -	-	0	0	0	97	94	98	0	0	0	1.69109	1.53215	1.41208
novel.12640	0	0	0	87.5243	103.651	89.8491	0	93.6747	-8.97073	2.64e-13	1.12e-11	-	Chr7D	366097073	366100619	-	2004	-	- && - && -	-	0	0	0	83	105	102	0	0	0	1.33004	1.5731	1.35091
TraesCS3D03G0135000	26.4868	14.3799	25.9476	120.214	117.471	125.965	22.2714	121.217	-2.44309	2.78e-13	1.18e-11	TraesCS3D03G0135000	Chr3D	30695184	30702580	-	2067	-	TraesCS3D01G069700 && - && PF13365:Trypsin-like peptidase domain	-	27	14	25	114	119	143	0.394426	0.213511	0.377105	1.77112	1.7285	1.83619
TraesCS5A03G1060400	343.348	311.221	339.395	682.268	757.143	663.298	331.321	700.903	-1.08068	3.08e-13	1.3e-11	TraesCS5A03G1060400	Chr5A	633299157	633301686	+	2417	-	TraesCS5A01G449400 && Q9LH84.1 RecName: Full=AAA-ATPase At3g28510 && PF00004:ATPase family associated with various cellular activities (AAA)|PF14363:Domain associated at C-terminal with AAA	AAA	350	303	327	647	767	753	4.37254	3.95182	4.21827	8.59629	9.52759	8.26877
TraesCS7D03G0001400	271.735	320.465	235.604	1501.62	667.313	1485.15	275.935	1218.03	-2.14217	3.6e-13	1.51e-11	TraesCS7D03G0001400	Chr7D	478186	482086	-	2066	-	TraesCS7D01G000600 && - && -	-	277	312	227	1424	676	1686	4.04848	4.76054	3.42577	22.1342	9.82382	21.6596
TraesCS2D03G1131200	236.419	278.353	170.216	608.452	663.364	672.987	228.33	648.268	-1.50539	3.61e-13	1.51e-11	TraesCS2D03G1131200	Chr2D	603704104	603708379	-	2017	-	TraesCS2D01G507000 && Q6K1C4.2 RecName: Full=Vacuolar cation/proton exchanger 3; AltName: Full=Ca(2+)/H(+) exchanger 3; AltName: Full=OsCAX3 && PF01699:Sodium/calcium exchanger protein	Na_Ca_ex	241	271	164	577	672	764	3.60789	4.23541	2.53513	9.18657	10.0029	10.0533
novel.10268	3.92397	2.05427	9.34113	89.6333	76.0105	66.9464	5.10646	77.5301	-3.92913	3.69e-13	1.55e-11	-	Chr6B	690537339	690544401	-	1395	-	- && Q652L2.1 RecName: Full=Protein HIRA; AltName: Full=Histone regulator protein && -	-	4	2	9	85	77	76	0.086582	0.0451947	0.201155	1.95672	1.65722	1.44598
TraesCS1A03G0744900	161.864	138.663	138.041	500.892	341.554	443.079	146.189	428.508	-1.55068	3.79e-13	1.58e-11	TraesCS1A03G0744900	Chr1A	495345162	495350130	+	2414	-	TraesCS1A01G298900 && Q9JJ50.1 RecName: Full=Hepatocyte growth factor-regulated tyrosine kinase substrate; AltName: Full=SNAP-25-interacting protein Hrs-2 && PF00790:VHS domain|PF03127:GAT domain	-	165	135	133	475	346	503	2.0639	1.7629	1.71782	6.31888	4.30331	5.53036
TraesCS7A03G0296800	22.5629	5.13566	2.07581	151.849	293.183	139.178	9.92478	194.737	-4.28332	3.84e-13	1.6e-11	TraesCS7A03G0296800	Chr7A	84233860	84235343	+	1146	-	TraesCS7A01G125100 && Q9FZ62.1 RecName: Full=Inorganic pyrophosphatase 2; Short=AtPPsPase2; Short=PPi phosphatase 2; Short=Pyrophosphate-specific phosphatase 2 && PF06888:Putative Phosphatase	-	23	5	2	144	297	158	0.606018	0.137536	0.0544137	4.03517	7.78101	3.65928
novel.10056	50.0307	39.031	61.2363	162.394	398.808	366.443	50.0993	309.215	-2.62691	3.88e-13	1.62e-11	-	Chr6B	217825768	217835888	-	8371	-	- && - && -	-	51	38	59	154	404	416	0.183965	0.143099	0.219754	0.590782	1.449	1.31898
TraesCS2D03G1159300	2.94298	1.02713	0	60.107	144.124	88.0874	1.32337	97.4394	-6.17582	3.93e-13	1.64e-11	TraesCS2D03G1159300	Chr2D	612366706	612367575	+	870	-	TRIAE_CS42_2DL_TGACv1_159978_AA0545140%2C36.4 kDa Proline-rich protein%2C / cold acclimation protein? && Q00451.1 RecName: Full=36.4 kDa proline-rich protein && PF14547:Hydrophobic seed protein	-	3	1	0	57	146	100	0.104122	0.0362337	0	2.10397	5.03846	3.05073
novel.6151	6.86696	0	0	83.3062	76.0105	90.73	2.28899	83.3489	-5.14995	3.98e-13	1.66e-11	-	Chr4A	557642100	557645385	-	2037	-	- && - && -	-	7	0	0	79	77	103	0.103765	0	0	1.24543	1.13492	1.34205
novel.10169	0	0	0	98.0694	78.9719	93.3726	0	90.138	-8.91509	4.14e-13	1.72e-11	-	Chr6B	490714226	490716102	-	1342	-	- && - && -	-	0	0	0	93	80	106	0	0	0	2.22543	1.78979	2.09641
TraesCS6B03G1281400	0	0	0	83.3062	87.8563	96.8961	0	89.3529	-8.90337	4.22e-13	1.75e-11	TraesCS6B03G1281400	Chr6B	725239610	725242111	-	2007	-	TraesCS6B01G463900 && Q9STE7.1 RecName: Full=Putative disease resistance RPP13-like protein 3 && PF00931:NB-ARC domain|PF18052:Rx N-terminal domain	NB-ARC	0	0	0	79	89	110	0	0	0	1.26405	1.33139	1.45468
TraesCS7D03G0537900	655.304	652.229	952.796	1792.67	1977.26	2357.22	753.443	2042.38	-1.43909	4.28e-13	1.77e-11	TraesCS7D03G0537900	Chr7D	207518634	207522963	-	2491	-	TraesCS7D01G241100 && A2YWQ1.1 RecName: Full=Heat shock protein 81-1; Short=HSP81-1; AltName: Full=Heat shock protein 82 >Q0J4P2.2 RecName: Full=Heat shock protein 81-1; Short=HSP81-1; AltName: Full=Heat shock protein 82 && PF02518:Histidine kinase-, DNA gyrase B-, and HSP90-like ATPase|PF00183:Hsp90 protein	HATPase_c	668	635	918	1700	2003	2676	8.09738	8.03585	11.4903	21.9159	24.1419	28.5125
TraesCS2B03G1422900	58.8596	43.1396	22.8339	205.629	234.941	201.72	41.611	214.097	-2.3599	4.38e-13	1.81e-11	TraesCS2B03G1422900	Chr2B	767511849	767513227	+	1379	-	TraesCS2B01G567900 && Q5KQF5.1 RecName: Full=CBL-interacting protein kinase 22; AltName: Full=OsCIPK22 && PF03822:NAF domain|PF00069:Protein kinase domain	Pkinase	60	42	22	195	238	229	1.3138	0.960101	0.497418	4.54103	5.18175	4.40752
novel.4916	0	0	0	94.9058	98.7149	76.636	0	90.0856	-8.91329	4.43e-13	1.83e-11	-	Chr3B	288208003	288210642	-	1116	-	- && - && -	-	0	0	0	90	100	87	0	0	0	2.58977	2.6903	2.06908
TraesCS3A03G1243300	51.9927	10.2713	18.6823	216.174	380.052	254.572	26.9821	283.6	-3.38915	4.43e-13	1.83e-11	TraesCS3A03G1243300	Chr3A	742167881	742168363	+	483	-	TraesCS3A01G526700 && - && -	-	53	10	18	205	385	289	3.31338	0.652656	1.16195	13.6298	23.9319	15.8808
TraesCS2A03G1129800	4.90497	0	2.07581	59.0525	82.9205	76.636	2.32693	72.8697	-4.95002	4.49e-13	1.85e-11	TraesCS2A03G1129800	Chr2A	723211557	723215932	-	889	-	TraesCS2A01G483600 && - && -	-	5	0	2	56	84	87	0.169828	0	0.0701441	2.02288	2.83688	2.59741
novel.9507	0.980994	0	0	159.231	207.301	129.488	0.326998	165.34	-8.82783	4.5e-13	1.85e-11	-	Chr6A	582355262	582361359	-	5527	-	- && - && PF05970:PIF1-like helicase	-	1	0	0	151	210	147	0.00546327	0	0	0.877346	1.14076	0.705912
TraesCS5B03G0050100	3.92397	2.05427	7.26533	100.178	70.0876	59.8994	4.41452	76.7218	-4.12093	4.52e-13	1.86e-11	TraesCS5B03G0050100	Chr5B	20409003	20410073	-	1071	-	TraesCS5B01G021300 && F8WKW0.1 RecName: Full=Crocetin glucosyltransferase, chloroplastic; AltName: Full=UDP-glucose glucosyltransferase 1; Short=GjUGT1; AltName: Full=UDP-glycosyltransferase 75L6; Flags: Precursor && PF00201:UDP-glucoronosyl and UDP-glucosyl transferase	UDPGT	4	2	7	95	71	68	0.112775	0.058867	0.203785	2.84851	1.99037	1.68516
TraesCS7A03G1061900	615.083	572.113	555.279	1129.38	1072.04	1098.45	580.825	1099.96	-0.920979	4.54e-13	1.87e-11	TraesCS7A03G1061900	Chr7A	636830260	636830730	-	471	-	TraesCS7A01G438500 && P40280.1 RecName: Full=Histone H2A && PF16211:C-terminus of histone H2A|PF00125:Core histone H2A/H2B/H3/H4	Histone	627	557	535	1071	1086	1247	40.1965	37.2791	35.4157	73.0217	69.2266	70.2697
TraesCS5B03G0290000	824.035	1010.7	845.892	1842.23	1743.3	2080.62	893.542	1888.72	-1.0801	4.67e-13	1.92e-11	TraesCS5B03G0290000	Chr5B	165141149	165169119	+	4416	-	TraesCS5B01G111000 && Q9FPT1.2 RecName: Full=Ubiquitin carboxyl-terminal hydrolase 12; AltName: Full=Deubiquitinating enzyme 12; Short=AtUBP12; AltName: Full=Ubiquitin thioesterase 12; AltName: Full=Ubiquitin-specific-processing protease 12 && PF14533:Ubiquitin-specific protease C-terminal|PF12436:ICP0-binding domain of Ubiquitin-specific protease 7|PF00443:Ubiquitin carboxyl-terminal hydrolase|P…	UCH	840	984	815	1747	1766	2362	5.74371	7.02421	5.75429	12.7042	12.0068	14.1962
TraesCS7D03G1191900	4.90497	0	0	70.6521	76.0105	90.73	1.63499	79.1309	-5.55712	4.73e-13	1.94e-11	TraesCS7D03G1191900	Chr7D	611504847	611507993	+	1983	-	TraesCS7D01G503700 && Q8H199.2 RecName: Full=Cysteine-rich receptor-like protein kinase 14; Short=Cysteine-rich RLK14; Flags: Precursor && PF00635:MSP (Major sperm protein) domain|PF00069:Protein kinase domain	Pkinase	5	0	0	67	77	103	0.0761359	0	0	1.08501	1.16582	1.3786
TraesCS3D03G0270400	810.301	805.272	788.807	1708.31	1404.71	1665.73	801.46	1592.92	-0.99094	4.77e-13	1.96e-11	TraesCS3D03G0270400	Chr3D	86373589	86375167	-	1579	-	TraesCS3D01G128500 && Q9ZWR8.1 RecName: Full=Anthocyanin 5-aromatic acyltransferase; Short=5AT && PF02458:Transferase family	-	826	784	760	1620	1423	1891	15.7957	15.6518	15.007	32.947	27.0575	31.7857
TraesCS1B03G1252100	126.548	83.1978	95.4872	294.208	321.811	311.829	101.744	309.283	-1.60272	4.84e-13	1.99e-11	TraesCS1B03G1252100	Chr1B	687033465	687039775	-	2436	-	TraesCS1B01G469400 && Q9SJG2.1 RecName: Full=Probable receptor-like protein kinase At2g42960 && PF00069:Protein kinase domain	Pkinase	129	81	92	279	326	354	1.59902	1.04819	1.17753	3.67799	4.01795	3.85699
novel.9926	0	0	0	88.5788	138.201	67.8273	0	98.2023	-9.03784	4.96e-13	2.03e-11	-	Chr6B	725271211	725273083	+	1695	-	- && - && -	-	0	0	0	84	140	77	0	0	0	1.59145	2.47983	1.20571
TraesCS2D03G1161200	205.028	275.272	177.482	598.961	660.403	569.044	219.26	609.469	-1.47481	4.96e-13	2.03e-11	TraesCS2D03G1161200	Chr2D	612707504	612714385	-	2823	-	TraesCS2D01G520900 && Q9FXH6.2 RecName: Full=Putative cyclic nucleotide-gated ion channel 8; AltName: Full=Cyclic nucleotide- and calmodulin-regulated ion channel 8 && PF00520:Ion transport protein|PF00027:Cyclic nucleotide-binding domain	Ion_trans	209	268	171	568	669	646	2.23551	2.99265	1.88864	6.46132	7.11507	6.07357
novel.4269	0	0	0	88.5788	72.0619	116.275	0	92.3053	-8.95091	4.96e-13	2.03e-11	-	Chr3A	621341091	621342734	-	894	-	- && - && -	-	0	0	0	84	73	132	0	0	0	3.01735	2.4516	3.91885
novel.8635	0	0	0	70.6521	101.676	97.777	0	90.0351	-8.91475	5.31e-13	2.17e-11	-	Chr5D	3029384	3031341	+	1236	-	- && - && -	-	0	0	0	67	103	111	0	0	0	1.74076	2.50197	2.38357
TraesCS3B03G1064300	10.7909	11.2985	8.30323	83.3062	72.0619	85.4447	10.1309	80.271	-2.98505	5.44e-13	2.22e-11	TraesCS3B03G1064300	Chr3B	685427976	685431283	-	1480	-	- && - && -	-	11	11	8	79	73	97	0.224426	0.234295	0.168535	1.71415	1.4809	1.73953
TraesCS4B03G0184500	384.55	309.167	583.302	1911.83	1278.36	3031.09	425.673	2073.76	-2.28474	5.61e-13	2.29e-11	TraesCS4B03G0184500	Chr4B	81851277	81853133	-	1741	-	TraesCS4B01G081200 && Q39112.1 RecName: Full=Gibberellin 20 oxidase 3; AltName: Full=GA 20-oxidase 3; AltName: Full=Gibberellin C-20 oxidase 3 && PF03171:2OG-Fe(II) oxygenase superfamily|PF14226:non-haem dioxygenase in morphine synthesis N-terminal	2OG-FeII_Oxy	392	301	562	1813	1295	3441	6.79875	5.45004	10.0647	33.4413	22.3324	52.4576
TraesCS2B03G0078100	150.092	79.0892	100.677	450.276	386.962	362.92	109.953	400.053	-1.86131	6.21e-13	2.53e-11	TraesCS2B03G0078100	Chr2B	19636707	19643274	+	2922	-	- && Q38834.2 RecName: Full=Disease resistance RPP13-like protein 4; AltName: Full=Disease resistance protein ZAR1; AltName: Full=Protein HOPZ-ACTIVATED RESISTANCE 1 && PF00931:NB-ARC domain|PF18052:Rx N-terminal domain	NB-ARC	153	77	97	427	392	412	1.58108	0.830696	1.03503	4.69279	4.02782	3.74231
TraesCS2B03G1424700	19.6199	29.7868	26.9855	197.193	153.995	104.824	25.4641	152.004	-2.57731	6.24e-13	2.54e-11	TraesCS2B03G1424700	Chr2B	768176160	768179294	-	2034	-	TraesCS2B01G568700 && Q8GXT3.1 RecName: Full=Transcription factor bHLH123; AltName: Full=Basic helix-loop-helix protein 123; Short=AtbHLH123; Short=bHLH 123; AltName: Full=Transcription factor EN 63; AltName: Full=bHLH transcription factor bHLH123 && -	-	20	29	26	187	156	119	0.296907	0.449447	0.398552	2.95239	2.3027	1.55281
novel.4955	0	0	0	66.4341	104.638	99.5387	0	90.2035	-8.91761	6.26e-13	2.55e-11	-	Chr3B	402289504	402291834	-	1784	-	- && - && -	-	0	0	0	63	106	113	0	0	0	1.13404	1.78392	1.68115
TraesCS7A03G1372300	0.980994	0	0	153.958	166.828	136.535	0.326998	152.441	-8.71083	6.43e-13	2.61e-11	TraesCS7A03G1372300	Chr7A	740522937	740525340	+	979	-	TraesCS7A01G562700 && Q8WUD4.1 RecName: Full=Coiled-coil domain-containing protein 12 && PF08315:cwf18 pre-mRNA splicing factor	-	1	0	0	146	169	155	0.0308432	0	0	4.7891	5.18284	4.20215
TraesCS7A03G0573200	43.1637	8.21706	9.34113	228.829	251.723	229.027	20.2406	236.526	-3.5397	6.68e-13	2.71e-11	TraesCS7A03G0573200	Chr7A	236946294	236947500	+	1103	-	TraesCS7A01G249500 && - && -	-	44	8	9	217	255	260	1.20453	0.228637	0.254407	6.31783	6.94111	6.25634
TraesCS3A03G0511700	701.41	762.132	642.462	1458.39	1293.17	1491.32	702.002	1414.29	-1.01058	6.87e-13	2.78e-11	TraesCS3A03G0511700	Chr3A	341310399	341316811	-	2116	-	TraesCS3A01G200100 && Q5JK84.1 RecName: Full=DEAD-box ATP-dependent RNA helicase 15; AltName: Full=API5-interacting protein 1 && PF00271:Helicase conserved C-terminal domain|PF00270:DEAD/DEAH box helicase	DEAD	715	742	619	1383	1310	1693	10.2031	11.054	9.1209	20.9889	18.5874	21.2356
novel.11808	0	0	0	94.9058	115.496	64.3038	0	91.5687	-8.93644	6.95e-13	2.81e-11	-	Chr7B	759290722	759292723	+	2002	-	- && - && PF00098:Zinc knuckle	zf-CCHC	0	0	0	90	117	73	0	0	0	1.44365	1.75463	0.967791
TraesCS6B03G0085700	0.980994	0	2.07581	90.6878	97.7277	80.1595	1.01893	89.525	-6.46197	7.67e-13	3.09e-11	TraesCS6B03G0085700	Chr6B	24609538	24612025	+	1442	-	TraesCS6B01G037100 && - && PF02536:mTERF	-	1	0	2	86	99	91	0.02094	0	0.0432442	1.91521	2.06127	1.67494
TraesCS6B03G0236900	3.92397	3.0814	4.15162	54.8345	66.139	158.557	3.719	93.1769	-4.64964	7.99e-13	3.21e-11	TraesCS6B03G0236900	Chr6B	83164673	83165598	+	800	-	TraesCS6B01G100100 && Q43214.3 RecName: Full=Protein H2A.6; AltName: Full=wcH2A-3 && PF00125:Core histone H2A/H2B/H3/H4|PF16211:C-terminus of histone H2A	Histone	4	3	4	52	67	180	0.150977	0.118212	0.155895	2.08736	2.51448	5.9718
novel.3526	0.980994	2.05427	0	88.5788	80.9462	97.777	1.01175	89.1007	-6.4572	8.03e-13	3.22e-11	-	Chr2D	180624705	180626753	-	2049	-	- && - && PF00060:Ligand-gated ion channel	Lig_chan	1	2	0	84	82	111	0.0147367	0.0307694	0	1.3165	1.20153	1.43782
TraesCS1B03G0839600	0	0	0	79.0882	71.0747	117.156	0	89.1064	-8.90046	8.07e-13	3.24e-11	TraesCS1B03G0839600	Chr1B	532764904	532768696	+	1631	-	TraesCS1B01G303900 && - && PF07762:Protein of unknown function (DUF1618)	-	0	0	0	75	72	133	0	0	0	1.4767	1.32539	2.16431
novel.1957	0	0	0	101.233	97.7277	65.1847	0	88.0484	-8.87955	8.11e-13	3.25e-11	-	Chr2A	722254606	722256426	+	1693	-	- && - && -	-	0	0	0	96	99	74	0	0	0	1.82095	1.75567	1.16011
TraesCS1A03G0470400	0	0	0	72.7611	85.882	94.2535	0	84.2989	-8.8198	8.63e-13	3.45e-11	TraesCS1A03G0470400	Chr1A	313202439	313203686	+	1248	-	TraesCS1A01G174200 && - && PF03732:Retrotransposon gag protein	Retrotrans_gag	0	0	0	69	87	107	0	0	0	1.77549	2.093	2.27558
TraesCS6B03G1091900	42.1827	48.2752	45.6678	187.703	152.021	154.153	45.3752	164.625	-1.85867	8.7e-13	3.47e-11	TraesCS6B03G1091900	Chr6B	669800759	669804510	-	1847	-	TraesCS6B01G386600 && Q6K687.1 RecName: Full=Zinc finger CCCH domain-containing protein 18; Short=OsC3H18 && PF01585:G-patch domain	G-patch	43	47	44	178	154	175	0.702981	0.802163	0.74276	3.09483	2.50333	2.51474
novel.4908	0	0	0	80.1427	87.8563	80.1595	0	82.7195	-8.79122	9.22e-13	3.67e-11	-	Chr3B	272501771	272503838	-	1189	-	- && P93768.1 RecName: Full=Probable 26S proteasome non-ATPase regulatory subunit 3; Short=26S proteasome subunit S3; AltName: Full=26S proteasome regulatory subunit RPN3; AltName: Full=Nuclear antigen 21D7 && -	-	0	0	0	76	89	91	0	0	0	2.05265	2.24736	2.03134
novel.12800	2303.37	2255.58	2339.44	4810.67	4612.95	3861.75	2299.46	4428.46	-0.94534	9.45e-13	3.76e-11	-	ChrUnknown	53182126	53184284	+	1238	-	- && P40621.1 RecName: Full=HMG1/2-like protein && -	-	2348	2196	2254	4562	4673	4384	57.269	55.9169	56.767	118.336	113.329	93.988
TraesCS7D03G0956200	0.980994	4.10853	0	67.4886	67.1261	80.1595	1.69651	71.5914	-5.40385	9.46e-13	3.76e-11	TraesCS7D03G0956200	Chr7D	525127578	525131054	-	1920	-	TraesCS7D01G406100 && P46032.1 RecName: Full=Protein NRT1/ PTR FAMILY 8.3; Short=AtNPF8.3; AltName: Full=Histidine-transporting protein; AltName: Full=Peptide transporter PTR2 && PF00854:POT family	-	1	4	0	64	68	91	0.0157268	0.0656735	0	1.07044	1.06334	1.25795
novel.11555	41.2017	39.031	60.1984	182.43	162.88	198.197	46.8104	181.169	-1.95441	9.81e-13	3.89e-11	-	Chr7B	237311538	237316680	+	1300	-	- && - && -	-	42	38	58	173	165	225	0.975546	0.92145	1.39107	4.27353	3.8107	4.59369
novel.8692	0	0	1.0379	152.904	125.368	162.081	0.345968	146.784	-8.65732	9.94e-13	3.94e-11	-	Chr5D	136601588	136605446	+	1679	-	- && - && -	-	0	0	1	145	127	184	0	0	0.01857	2.77333	2.271	2.90864
TraesCS6B03G0496400	82.4035	88.3334	84.0702	234.101	223.096	244.883	84.9357	234.027	-1.46283	1e-12	3.98e-11	TraesCS6B03G0496400	Chr6B	233180230	233187631	+	3838	-	TraesCS6B01G192800 && - && PF05794:T-complex protein 11	-	84	86	81	222	226	278	0.66087	0.706358	0.658026	1.85751	1.76794	1.92248
TraesCS6A03G0879400	0	0	0	79.0882	80.9462	85.4447	0	81.8264	-8.77605	1.02e-12	4.03e-11	TraesCS6A03G0879400	Chr6A	576985407	576985707	+	216	-	TraesCS6A01G341500 && - && -	-	0	0	0	75	82	97	0	0	0	11.1504	11.3979	11.919
TraesCS2A03G0037100	5.88596	5.13566	6.22742	71.7066	58.2418	72.2316	5.74968	67.3934	-3.55123	1.04e-12	4.11e-11	TraesCS2A03G0037100	Chr2A	9870676	9873085	-	1675	-	TraesCS2A01G017600 && - && PF07762:Protein of unknown function (DUF1618)	-	6	5	6	68	59	82	0.108163	0.0940994	0.111686	1.3037	1.05755	1.29934
novel.11191	0.980994	0	0	185.594	171.764	107.467	0.326998	154.941	-8.73326	1.05e-12	4.13e-11	-	Chr7A	87897803	87902632	-	851	-	- && - && -	-	1	0	0	176	174	122	0.0354824	0	0	6.64151	6.1388	3.80498
novel.7896	0	0	0	72.7611	95.7534	80.1595	0	82.8914	-8.79455	1.06e-12	4.18e-11	-	Chr5A	555926958	555928906	-	1798	-	- && - && -	-	0	0	0	69	97	91	0	0	0	1.23238	1.61974	1.3433
TraesCS2B03G1426300	62.7836	49.3024	48.7815	168.722	207.301	275.713	53.6225	217.245	-2.01909	1.15e-12	4.53e-11	TraesCS2B03G1426300	Chr2B	769127128	769128339	+	981	-	TraesCS2B01G569600 && O03982.1 RecName: Full=Heavy metal-associated isoprenylated plant protein 39; Short=AtHIP39; Flags: Precursor && -	-	64	48	47	160	210	313	1.96994	1.54242	1.4938	5.23763	6.42709	8.46833
novel.2004	0	0	0	70.6521	72.0619	118.037	0	86.917	-8.86491	1.2e-12	4.71e-11	-	Chr2A	782932872	782936216	+	1237	-	- && - && -	-	0	0	0	67	73	134	0	0	0	1.73936	1.77181	2.87513
TraesCS4A03G0084700	48.0687	92.4419	90.2976	546.236	246.787	678.273	76.9361	490.432	-2.67377	1.25e-12	4.91e-11	TraesCS4A03G0084700	Chr4A	36347155	36352216	+	2523	-	TraesCS4A01G043500 && P53393.1 RecName: Full=Low affinity sulfate transporter 3 && PF00916:Sulfate permease family|PF01740:STAS domain	Sulfate_transp	49	90	87	518	250	770	0.586436	1.12449	1.07514	6.5932	2.975	8.10021
novel.4890	0	0	0	94.9058	95.7534	61.6612	0	84.1068	-8.81351	1.33e-12	5.21e-11	-	Chr3B	226218557	226222068	-	3274	-	- && - && -	-	0	0	0	90	97	70	0	0	0	0.88277	0.889523	0.567469
TraesCS5B03G0308700	415.941	452.966	436.958	828.844	831.179	932.845	435.288	864.29	-0.990167	1.34e-12	5.21e-11	TraesCS5B03G0308700	Chr5B	189626973	189630095	+	855	-	- && - && -	-	424	441	421	786	842	1059	14.9741	16.2594	15.3525	29.5216	29.5672	32.874
TraesCS3A03G0888900	0	0	0	68.5431	103.651	75.7551	0	82.6496	-8.7902	1.42e-12	5.53e-11	TraesCS3A03G0888900	Chr3A	625607362	625614224	-	2021	-	- && - && -	-	0	0	0	65	105	86	0	0	0	1.03283	1.55987	1.12942
TraesCS3B03G1334400	0	0	0	60.107	149.059	75.7551	0	94.9739	-8.99069	1.42e-12	5.54e-11	TraesCS3B03G1334400	Chr3B	791119192	791121232	+	513	-	TraesCS3B01G535500 && - && PF07059:Protein of unknown function (DUF1336)	-	0	0	0	57	151	86	0	0	0	3.56813	8.83738	4.44942
TraesCS4B03G0412800	0	0	0	74.8702	112.535	66.9464	0	84.7838	-8.82619	1.42e-12	5.55e-11	TraesCS4B03G0412800	Chr4B	291506104	291506747	-	644	-	TraesCS4B01G156800 && - && -	-	0	0	0	71	114	76	0	0	0	3.54043	5.31475	3.13221
TraesCS4A03G1075400	272.716	286.57	340.432	631.651	653.493	673.868	299.906	653.004	-1.1233	1.43e-12	5.55e-11	TraesCS4A03G1075400	Chr4A	707335192	707338515	+	2287	-	- && Q7XIM0.1 RecName: Full=Calcium-dependent protein kinase 17; Short=OsCDPK17; Short=OsCPK17 && PF00069:Protein kinase domain	Pkinase	278	279	328	599	662	765	3.67046	3.84565	4.47168	8.41094	8.69072	8.87806
novel.1243	0	0	1.0379	211.956	135.239	112.752	0.345968	153.316	-8.71794	1.43e-12	5.55e-11	-	Chr1B	700032470	700034012	-	1447	-	- && Q6EPG8.1 RecName: Full=Acetylserotonin O-methyltransferase 1; Short=OsASMT1 && PF08100:Dimerisation domain|PF00891:O-methyltransferase domain	-	0	0	1	201	137	128	0	0	0.0215474	4.46078	2.8426	2.34782
TraesCS5B03G1301300	198.161	231.105	152.572	545.181	503.446	491.528	193.946	513.385	-1.40381	1.47e-12	5.72e-11	TraesCS5B03G1301300	Chr5B	693281456	693283386	-	1472	-	TraesCS5B01G536000 && Q9SEE4.1 RecName: Full=Pirin-like protein && PF05726:Pirin C-terminal cupin domain|PF02678:Pirin	-	202	225	147	517	510	558	4.14367	4.81844	3.11367	11.2789	10.4022	10.0612
novel.8821	0	0	0	87.5243	67.1261	85.4447	0	80.0317	-8.7437	1.55e-12	5.98e-11	-	Chr5D	498319366	498320894	+	1529	-	- && - && -	-	0	0	0	83	68	97	0	0	0	1.74323	1.33526	1.68379
novel.58	0	0	0	79.0882	81.9334	74.8743	0	78.6319	-8.71785	1.55e-12	6.02e-11	-	Chr1A	99412950	99415464	+	2198	-	- && - && PF00665:Integrase core domain	rve	0	0	0	75	83	85	0	0	0	1.09576	1.13374	1.02639
novel.10896	0	0	0	73.8157	81.9334	80.1595	0	78.6362	-8.71863	1.56e-12	6.04e-11	-	Chr7A	145931217	145933098	+	1638	-	- && - && -	-	0	0	0	70	83	91	0	0	0	1.37236	1.52135	1.47452
TraesCS2A03G0353700	48.0687	34.9225	18.6823	138.141	312.926	292.45	33.8912	247.839	-2.86872	1.57e-12	6.06e-11	TraesCS2A03G0353700	Chr2A	128990520	128991733	+	1114	-	TraesCS2A01G169600 && Q8H398.2 RecName: Full=SPX domain-containing protein 6; AltName: Full=Protein SPX DOMAIN GENE 6; Short=OsSPX6 && PF03105:SPX domain	SPX	49	34	18	131	317	332	1.32817	0.962112	0.503791	3.77633	8.54355	7.90998
TraesCSU03G0043000	42.1827	32.8682	41.5162	161.34	146.098	136.535	38.8557	147.991	-1.92761	1.59e-12	6.13e-11	TraesCSU03G0043000	ChrUnknown	25337061	25350013	-	915	-	TraesCSU01G050100 && - && PF12049:Protein of unknown function (DUF3531)	-	43	32	40	153	148	155	1.41902	1.10245	1.36302	5.36975	4.85629	4.49607
TraesCS7A03G1370300	0	0	1.0379	133.923	116.484	183.222	0.345968	144.543	-8.63608	1.61e-12	6.23e-11	TraesCS7A03G1370300	Chr7A	740108569	740113122	-	4335	-	TraesCS7A01G561900 && Q9STE5.1 RecName: Full=Putative disease resistance RPP13-like protein 2 && PF00931:NB-ARC domain|PF18052:Rx N-terminal domain	NB-ARC	0	0	1	127	118	208	0	0	0.0071924	0.940802	0.817254	1.27349
TraesCS2A03G0222400	395.34	231.105	414.124	932.186	1426.43	1775.84	346.856	1378.15	-1.99055	1.64e-12	6.32e-11	TraesCS2A03G0222400	Chr2A	64714959	64716514	-	1305	-	TraesCS2A01G107800 && Q05855.1 RecName: Full=Peroxidase; AltName: Full=WP2; Flags: Precursor && PF00141:Peroxidase	-	403	225	399	884	1445	2016	9.32474	5.43505	9.53291	21.7533	33.2446	41.0018
TraesCS5B03G0948300	0	0	0	56.9435	85.882	117.156	0	86.6606	-8.86083	1.65e-12	6.37e-11	TraesCS5B03G0948300	Chr5B	560065670	560072032	-	817	-	TraesCS5B01G378400 && Q6VAK3.1 RecName: Full=Histidine-containing phosphotransfer protein 1; AltName: Full=OsAHP1; AltName: Full=OsHP1; AltName: Full=OsHP2; AltName: Full=OsHPt1; AltName: Full=OsHpt2 && PF01627:Hpt domain	Hpt	0	0	0	54	87	133	0	0	0	2.12254	3.19714	4.32068
TraesCS6B03G0103200	183.446	199.264	128.7	463.984	502.459	449.246	170.47	471.896	-1.46829	1.68e-12	6.48e-11	TraesCS6B03G0103200	Chr6B	30108910	30110256	+	1347	-	TraesCS6B01G044600 && Q40062.3 RecName: Full=2'-deoxymugineic-acid 2'-dioxygenase; AltName: Full=Protein iron deficiency-specific 3 && PF03171:2OG-Fe(II) oxygenase superfamily|PF14226:non-haem dioxygenase in morphine synthesis N-terminal	2OG-FeII_Oxy	187	194	124	440	509	510	4.19195	4.5401	2.87023	10.4898	11.3453	10.0491
TraesCS6B03G0372100	24.5248	35.9496	33.2129	151.849	121.419	133.012	31.2291	135.427	-2.11799	1.71e-12	6.57e-11	TraesCS6B03G0372100	Chr6B	155393656	155408992	-	5516	-	TraesCS6B01G148400 && Q6L3Z7.1 RecName: Full=Putative late blight resistance protein homolog R1B-14 && PF18052:Rx N-terminal domain|PF00931:NB-ARC domain	NB-ARC	25	35	32	144	123	151	0.136854	0.200021	0.180879	0.838343	0.669491	0.726566
novel.10001	4.90497	9.24419	3.11371	131.814	63.1775	70.4699	5.75429	88.487	-3.94122	1.71e-12	6.58e-11	-	Chr6B	137937261	137942759	-	278	-	- && P10978.1 RecName: Full=Retrovirus-related Pol polyprotein from transposon TNT 1-94; Includes: RecName: Full=Protease; Includes: RecName: Full=Reverse transcriptase; Includes: RecName: Full=Endonuclease && PF00665:Integrase core domain	rve	5	9	3	125	64	80	0.543084	1.02054	0.336465	14.4394	6.91193	7.63779
novel.6589	0	0	0	89.6333	69.1004	76.636	0	78.4566	-8.71429	1.84e-12	7.07e-11	-	Chr4B	826745	828411	-	1556	-	- && Q9LDD8.1 RecName: Full=Methylcrotonoyl-CoA carboxylase beta chain, mitochondrial; Short=MCCase subunit beta; AltName: Full=3-methylcrotonyl-CoA carboxylase 2; AltName: Full=3-methylcrotonyl-CoA:carbon dioxide ligase subunit beta; Flags: Precursor &&	-	0	0	0	85	70	87	0	0	0	1.75426	1.35068	1.48399
TraesCS7B03G0942800	215.819	168.45	169.178	481.911	428.423	444.841	184.482	451.725	-1.29079	1.87e-12	7.19e-11	TraesCS7B03G0942800	Chr7B	613714271	613717247	-	2202	-	TraesCS7B01G352500 && Q03730.1 RecName: Full=Uncharacterized vacuolar membrane protein YML018C && PF06027:Solute carrier family 35	-	220	164	163	457	434	505	3.01681	2.34778	2.30799	6.66473	5.91748	6.08691
TraesCS1A03G0637100	0	0	0	83.3062	81.9334	67.8273	0	77.689	-8.69972	1.96e-12	7.52e-11	TraesCS1A03G0637100	Chr1A	438238451	438241335	+	579	-	TraesCS1A01G246200 && - && -	-	0	0	0	79	83	77	0	0	0	4.38159	4.30391	3.52968
novel.8481	0	0	0	89.6333	63.1775	82.8021	0	78.5377	-8.71626	2.09e-12	7.99e-11	-	Chr5B	350831605	350833924	-	2320	-	- && - && -	-	0	0	0	85	64	94	0	0	0	1.17656	0.82824	1.07538
TraesCS1B03G1250100	0	0	0	71.7066	76.0105	81.0404	0	76.2525	-8.67449	2.16e-12	8.26e-11	TraesCS1B03G1250100	Chr1B	686141872	686159889	+	4443	-	- && Q9FPT5.2 RecName: Full=Ubiquitin carboxyl-terminal hydrolase 1; AltName: Full=Deubiquitinating enzyme 1; Short=AtUBP1; AltName: Full=Ubiquitin thioesterase 1; AltName: Full=Ubiquitin-specific-processing protease 1 && PF13968:Domain of unknown functio	UCH	0	0	0	68	77	92	0	0	0	0.491492	0.52033	0.549584
novel.3859	0	0	0	61.1615	80.9462	94.2535	0	78.7871	-8.72285	2.27e-12	8.66e-11	-	Chr3A	294945985	294949799	+	923	-	- && - && -	-	0	0	0	58	82	107	0	0	0	2.01795	2.66733	3.07684
novel.6179	0.980994	1.02713	1.0379	85.4153	65.1518	115.394	1.01534	88.6538	-6.45056	2.29e-12	8.72e-11	-	Chr4A	620399480	620422235	-	4843	-	- && Q5N941.1 RecName: Full=Probable ion channel POLLUX; Short=OsPOLLUX; AltName: Full=Probable ion channel DMI1 && PF00069:Protein kinase domain	Pkinase	1	1	1	81	66	131	0.00623487	0.00650904	0.00643796	0.537099	0.40916	0.717926
TraesCS2B03G1524200	0	0	0	97.0149	64.1647	73.9934	0	78.391	-8.71263	2.39e-12	9.08e-11	TraesCS2B03G1524200	Chr2B	799235002	799250288	-	3786	-	TraesCS2B01G608800 && P59584.1 RecName: Full=Disease resistance protein RPH8A; AltName: Full=RPP8 homolog A && PF00931:NB-ARC domain|PF18052:Rx N-terminal domain	NB-ARC	0	0	0	92	65	84	0	0	0	0.780353	0.515462	0.588873
TraesCS7B03G0416900	1143.84	1139.09	982.895	1941.35	2048.33	2080.62	1088.61	2023.44	-0.894316	2.46e-12	9.33e-11	TraesCS7B03G0416900	Chr7B	217451385	217456922	+	2069	-	TraesCS7B01G153100 && Q43207.1 RecName: Full=70 kDa peptidyl-prolyl isomerase; AltName: Full=Peptidyl-prolyl cis-trans isomerase; Short=PPIase; AltName: Full=Rotamase && PF00515:Tetratricopeptide repeat|PF00254:FKBP-type peptidyl-prolyl cis-trans isomerase	FKBP_C	1166	1109	947	1841	2075	2362	17.0169	16.8967	14.2709	28.5744	30.1108	30.3
novel.5117	0	0	0	109.669	86.8691	53.7333	0	83.4238	-8.80115	2.47e-12	9.36e-11	-	Chr3B	777465710	777468910	-	1315	-	- && - && -	-	0	0	0	104	88	61	0	0	0	2.53975	2.00919	1.23119
TraesCS2B03G1225600	567.014	441.667	430.73	1035.53	1032.56	1060.57	479.804	1042.89	-1.11962	2.47e-12	9.36e-11	TraesCS2B03G1225600	Chr2B	691077599	691086215	+	3177	-	TraesCS2B01G485800 && Q5F471.1 RecName: Full=Serine/threonine-protein phosphatase 6 regulatory subunit 3; AltName: Full=SAPS domain family member 3 && PF04499:SIT4 phosphatase-associated protein	-	578	430	415	982	1046	1204	5.49354	4.26661	4.07281	9.92608	9.88504	10.0585
novel.3047	0	0	0	43.2349	153.008	93.3726	0	96.5385	-9.01499	2.79e-12	1.05e-10	-	Chr2B	624671149	624675820	-	2035	-	- && - && -	-	0	0	0	41	155	106	0	0	0	0.646998	2.28682	1.3825
novel.1213	0	0	0	91.7423	72.0619	65.1847	0	76.3296	-8.67374	2.8e-12	1.06e-10	-	Chr1B	676194839	676195975	-	1038	-	- && - && -	-	0	0	0	87	73	74	0	0	0	2.69157	2.11149	1.89216
TraesCS2D03G0973900	7.84795	6.1628	15.5686	78.0337	79.9591	96.0152	9.85977	84.6693	-3.10743	2.89e-12	1.09e-10	TraesCS2D03G0973900	Chr2D	547112261	547113155	-	895	-	TraesCS2D01G432000 && Q7XTL7.3 RecName: Full=Vacuolar iron transporter homolog 5; AltName: Full=Protein NODULIN-LIKE 5 && PF01988:VIT family	DUF125	8	6	15	74	81	109	0.269904	0.211329	0.522554	2.65517	2.71723	3.23241
TraesCS3A03G1258200	169.712	104.768	135.965	768.737	518.253	386.704	136.815	557.898	-2.02629	2.96e-12	1.11e-10	TraesCS3A03G1258200	Chr3A	746383288	746384069	+	693	-	TraesCS3A01G531300 && - && PF01439:Metallothionein	-	173	102	131	729	525	439	7.53798	4.63979	5.89388	33.7814	22.7452	16.8133
novel.4280	0	0	0	75.9247	65.1518	82.8021	0	74.6262	-8.64336	3e-12	1.13e-10	-	Chr3A	639429179	639431045	-	1144	-	- && - && -	-	0	0	0	72	66	94	0	0	0	2.02111	1.73214	2.18084
TraesCS3D03G0746600	1402.82	1183.26	1503.92	2686.89	2828.18	3476.81	1363.33	2997.29	-1.13672	3.1e-12	1.16e-10	TraesCS3D03G0746600	Chr3D	445375179	445379302	+	1750	-	TraesCS3D01G332200 && Q9SGA2.1 RecName: Full=Glycerophosphodiester phosphodiesterase GDPD1, chloroplastic; AltName: Full=Glycerophosphodiester phosphodiesterase 1; Short=AtGDPD1; AltName: Full=Protein SENESCENCE-RELATED GENE 3; Flags: Precursor && PF03009:Glycerophosphoryl diester phosphodiesterase family	-	1430	1152	1449	2548	2865	3947	24.674	20.7513	25.8163	46.7568	49.1531	59.8621
TraesCS1A03G0061600	0	0	0	92.7968	95.7534	51.9715	0	80.1739	-8.74416	3.25e-12	1.22e-10	TraesCS1A03G0061600	Chr1A	14134880	14135104	-	225	-	TraesCS1A01G026800 && P01053.2 RecName: Full=Subtilisin-chymotrypsin inhibitor-2A; Short=CI-2A && -	-	0	0	0	88	97	59	0	0	0	12.5598	12.9435	6.95973
TraesCS4A03G0944600	6.86696	0	0	67.4886	76.0105	96.0152	2.28899	79.8381	-5.08993	3.32e-12	1.24e-10	TraesCS4A03G0944600	Chr4A	659522089	659525256	-	2393	-	TraesCS4A01G380600 && Q5ZJ85.1 RecName: Full=U4/U6 small nuclear ribonucleoprotein Prp3; AltName: Full=Pre-mRNA-splicing factor 3 && PF08572:pre-mRNA processing factor 3 (PRP3)	-	7	0	0	64	77	109	0.0883278	0	0	0.858857	0.966078	1.20894
novel.12106	0	0	0	51.671	94.7663	92.4917	0	79.643	-8.73835	3.33e-12	1.25e-10	-	Chr7B	640378008	640381135	-	1734	-	- && - && -	-	0	0	0	49	96	105	0	0	0	0.907467	1.66221	1.60717
TraesCS5B03G0433100	0	0	1.0379	136.032	120.432	125.965	0.345968	127.476	-8.45311	3.4e-12	1.27e-10	TraesCS5B03G0433100	Chr5B	296340304	296341557	-	1113	-	TraesCS5B01G158900 && - && PF03732:Retrotransposon gag protein	Retrotrans_gag	0	0	1	129	122	143	0	0	0.0280135	3.72202	3.29101	3.41007
novel.4753	0	0	0	84.3608	72.0619	65.1847	0	73.8691	-8.62678	3.44e-12	1.28e-10	-	Chr3B	834545783	834548785	+	1237	-	- && - && PF01764:Lipase (class 3)	Lipase_3	0	0	0	80	73	74	0	0	0	2.07684	1.77181	1.58776
novel.2654	62.7836	50.3295	70.5775	209.847	177.687	218.457	61.2302	201.997	-1.72247	3.54e-12	1.32e-10	-	Chr2B	651157754	651169769	+	3374	-	- && - && -	-	64	49	68	199	180	248	0.572766	0.457807	0.628386	1.89405	1.60174	1.95087
TraesCS6B03G1074100	0	0	0	85.4153	61.2032	75.7551	0	74.1245	-8.63259	3.64e-12	1.36e-10	TraesCS6B03G1074100	Chr6B	663017650	663021826	-	1717	-	TraesCS6B01G379700 && O14162.2 RecName: Full=Putative lipase C4A8.10 && PF05057:Putative serine esterase (DUF676)	-	0	0	0	81	62	86	0	0	0	1.51495	1.08414	1.32939
TraesCS7A03G0533300	26.4868	30.814	42.5541	141.304	149.059	128.608	33.285	139.657	-2.07072	3.68e-12	1.37e-10	TraesCS7A03G0533300	Chr7A	206176339	206179120	-	1742	-	TraesCS7A01G229600 && Q8GYA4.3 RecName: Full=Cysteine-rich receptor-like protein kinase 10; Short=Cysteine-rich RLK10; AltName: Full=Receptor-like protein kinase 4; Flags: Precursor && PF07714:Protein tyrosine and serine/threonine kinase	Pkinase_Tyr	27	30	41	134	151	146	0.468013	0.542881	0.733835	2.47025	2.60251	2.22447
novel.3645	96.1374	28.7597	35.2887	305.808	369.194	377.014	53.3953	350.672	-2.71247	3.86e-12	1.44e-10	-	Chr2D	488509602	488518297	-	6017	-	- && Q69V23.1 RecName: Full=Probable cellulose synthase A catalytic subunit 3 [UDP-forming]; AltName: Full=OsCesA3 && -	-	98	28	34	290	374	428	0.4918	0.146693	0.176182	1.54775	1.86619	1.88793
TraesCS1D03G0033000	805.396	622.442	631.046	1455.22	1377.07	1545.05	686.295	1459.12	-1.08797	3.98e-12	1.48e-10	TraesCS1D03G0033000	Chr1D	7933872	7935232	+	1283	-	TraesCS1D01G016700 && Q6EPG8.1 RecName: Full=Acetylserotonin O-methyltransferase 1; Short=OsASMT1 && PF08100:Dimerisation domain|PF00891:O-methyltransferase domain	-	821	606	608	1380	1395	1754	19.3223	14.8894	14.7754	34.5411	32.6446	36.2849
TraesCS2B03G1024700	1.96199	3.0814	0	62.2161	83.9077	56.3759	1.68113	67.4999	-5.31945	4.06e-12	1.51e-10	TraesCS2B03G1024700	Chr2B	579171031	579174922	+	2317	-	- && O23492.1 RecName: Full=Inositol transporter 4; AltName: Full=Myo-inositol-proton symporter INT4; AltName: Full=Protein INOSITOL TRANSPORTER 4 && PF00083:Sugar (and other) transporter	Sugar_tr	2	3	0	59	85	64	0.0260643	0.0408157	0	0.817729	1.10143	0.733123
novel.9831	0	0	0	70.6521	91.8048	60.7803	0	74.4124	-8.63777	4.06e-12	1.51e-10	-	Chr6B	561846879	561849736	+	867	-	- && - && PF01529:DHHC palmitoyltransferase	-	0	0	0	67	93	69	0	0	0	2.48164	3.22053	2.11229
TraesCS3B03G1458300	9.80994	10.2713	19.7202	81.1972	94.7663	102.181	13.2671	92.715	-2.81027	4.2e-12	1.56e-10	TraesCS3B03G1458300	Chr3B	830148421	830150779	+	1569	-	TraesCS3B01G583100 && Q9C8Y6.1 RecName: Full=FBD-associated F-box protein At1g66310 && -	-	10	10	19	77	96	116	0.192451	0.200913	0.377567	1.57598	1.83701	1.96227
novel.3821	0	0	0	79.0882	77.9848	60.7803	0	72.6178	-8.60207	4.26e-12	1.58e-10	-	Chr3A	165511008	165521334	+	1368	-	- && - && -	-	0	0	0	75	79	69	0	0	0	1.76059	1.73382	1.33871
TraesCS2B03G0047600	9.80994	3.0814	19.7202	130.759	95.7534	109.228	10.8705	111.914	-3.36618	4.59e-12	1.69e-10	TraesCS2B03G0047600	Chr2B	12734549	12737361	+	1905	-	- && Q8LPS2.1 RecName: Full=Protein ACCELERATED CELL DEATH 6 && PF13962:Domain of unknown function|PF12796:Ankyrin repeats (3 copies)	-	10	3	19	124	97	124	0.158506	0.049643	0.310972	2.09031	1.52877	1.72762
TraesCS2B03G1166400	0.980994	2.05427	6.22742	48.5074	76.0105	88.9682	3.08756	71.162	-4.54305	4.62e-12	1.7e-10	TraesCS2B03G1166400	Chr2B	662428857	662429177	-	321	-	TRIAE_CS42_2BL_TGACv1_131855_AA0432910%2Clipid transfer protein DIR1 && - && PF14368:Probable lipid transfer	-	1	2	6	46	77	101	0.0940669	0.196407	0.582786	4.60189	7.20195	8.35101
TraesCS5A03G0672900	3.92397	4.10853	5.18952	66.4341	83.9077	48.4481	4.40734	66.2633	-3.91077	4.66e-12	1.71e-10	TraesCS5A03G0672900	Chr5A	482999317	483000480	+	1086	-	TraesCS5A01G273300 && - && PF04654:Protein of unknown function, DUF599	-	4	4	5	63	85	55	0.111217	0.116108	0.14355	1.86292	2.34992	1.34417
TraesCS2D03G1334300	34.3348	23.6241	19.7202	124.432	137.214	111.871	25.893	124.506	-2.26136	4.68e-12	1.72e-10	TraesCS2D03G1334300	Chr2D	654555689	654559401	+	2154	-	- && Q66GI4.1 RecName: Full=Proteinaceous RNase P 1, chloroplastic/mitochondrial; AltName: Full=Pentatricopeptide repeat-containing protein At2g32230; Flags: Precursor && PF16953:Protein-only RNase P|PF17177:Pentacotripeptide-repeat region of PRORP	-	35	23	19	118	139	127	0.490642	0.3366	0.275024	1.75922	1.93746	1.56488
novel.11279	0	0	0	69.5976	103.651	56.3759	0	76.5414	-8.67833	4.73e-12	1.74e-10	-	Chr7A	282871056	282873311	-	1125	-	- && - && -	-	0	0	0	66	105	64	0	0	0	1.88397	2.80221	1.50991
novel.4791	0	0	0	84.3608	48.3703	104.824	0	79.185	-8.72947	4.8e-12	1.76e-10	-	Chr3B	34670104	34673305	-	2693	-	- && - && -	-	0	0	0	80	49	119	0	0	0	0.953976	0.546291	1.17283
TraesCS4A03G0897300	51.0117	39.031	16.6065	247.81	306.016	159.438	35.5497	237.755	-2.73802	4.88e-12	1.79e-10	TraesCS4A03G0897300	Chr4A	636426362	636429389	+	1621	-	TraesCS4A01G364000 && O04151.1 RecName: Full=Calreticulin-1; Flags: Precursor && PF00262:Calreticulin family	-	52	38	16	235	310	181	0.96864	0.738979	0.307751	4.65552	5.74173	2.96359
novel.3967	395.34	316.357	561.506	1143.09	1250.72	1700.09	424.401	1364.63	-1.68549	4.94e-12	1.81e-10	-	Chr3A	585713199	585716226	+	2282	-	- && Q9SGA2.1 RecName: Full=Glycerophosphodiester phosphodiesterase GDPD1, chloroplastic; AltName: Full=Glycerophosphodiester phosphodiesterase 1; Short=AtGDPD1; AltName: Full=Protein SENESCENCE-RELATED GENE 3; Flags: Precursor && PF03009:Glycerophosphory	-	403	308	541	1084	1267	1930	5.33251	4.25468	7.3917	15.2545	16.6696	22.4473
TraesCS1B03G0976000	249.172	233.159	225.225	640.087	471.857	577.853	235.852	563.266	-1.25544	5e-12	1.83e-10	TraesCS1B03G0976000	Chr1B	594458395	594459300	+	817	-	TraesCS1B01G357400 && P02275.2 RecName: Full=Histone H2A.1; AltName: Full=wcH2A-9 && PF16211:C-terminus of histone H2A|PF00125:Core histone H2A/H2B/H3/H4	Histone	254	227	217	607	478	656	9.38758	8.75862	8.28134	23.8589	17.5659	21.311
TraesCS5A03G0010900	64.7456	56.4923	23.8718	234.101	227.044	246.645	48.3699	235.93	-2.28393	5.08e-12	1.86e-10	TraesCS5A03G0010900	Chr5A	4334824	4335825	-	1002	-	TraesCS5A01G005800 && P98188.1 RecName: Full=Cytochrome P450 94A2; AltName: Full=P450-dependent fatty acid omega-hydroxylase && PF00067:Cytochrome P450	p450	66	55	23	222	230	280	1.98892	1.73032	0.715687	7.1149	6.89167	7.41674
TraesCS2D03G0061400	74.5555	93.4691	86.146	213.011	325.759	288.927	84.7235	275.899	-1.70487	5.11e-12	1.87e-10	TraesCS2D03G0061400	Chr2D	13104684	13107863	-	2635	-	TraesCS2D01G033200 && Q08277.1 RecName: Full=Heat shock protein 82 && PF02518:Histidine kinase-, DNA gyrase B-, and HSP90-like ATPase|PF00183:Hsp90 protein	HATPase_c	76	91	83	202	330	328	0.870913	1.08866	0.982111	2.46181	3.76008	3.30382
novel.10297	0	0	0	73.8157	77.9848	60.7803	0	70.8602	-8.56701	5.25e-12	1.92e-10	-	Chr6B	721463338	721464778	-	1441	-	- && - && -	-	0	0	0	70	79	69	0	0	0	1.55998	1.64599	1.27089
TraesCS1B03G1284300	1.96199	7.18993	1.0379	66.4341	65.1518	63.4229	3.39661	65.0029	-4.26236	5.47e-12	1.99e-10	TraesCS1B03G1284300	Chr1B	700212012	700213754	-	1644	-	- && Q6EPG8.1 RecName: Full=Acetylserotonin O-methyltransferase 1; Short=OsASMT1 && PF08100:Dimerisation domain|PF00891:O-methyltransferase domain	-	2	7	1	63	66	72	0.0367342	0.134223	0.0189654	1.23062	1.20533	1.16239
TraesCS2D03G0079000	418.884	339.981	493.004	1474.2	1441.24	899.372	417.29	1271.6	-1.60717	5.59e-12	2.03e-10	TraesCS2D03G0079000	Chr2D	15958156	15965225	-	3180	-	TraesCS2D01G043500 && O81973.1 RecName: Full=Cytochrome P450 93A3; AltName: Full=Cytochrome P450 CP5 && PF00067:Cytochrome P450	p450	427	331	475	1398	1460	1021	4.05455	3.2812	4.65725	14.1177	13.7845	8.5216
novel.10305	0	0	0	62.2161	79.9591	68.7081	0	70.2944	-8.55678	5.62e-12	2.04e-10	-	Chr6B	728670632	728672580	-	1365	-	- && - && -	-	0	0	0	59	81	78	0	0	0	1.38804	1.78163	1.51665
TraesCS7A03G0942000	0	0	0	55.889	90.8177	71.3508	0	72.6858	-8.60542	5.72e-12	2.08e-10	TraesCS7A03G0942000	Chr7A	569333947	569335321	-	585	-	TraesCS7A01G389200 && Q339X2.1 RecName: Full=Beta-glucosidase 34; Short=Os10bglu34; Flags: Precursor && PF00232:Glycosyl hydrolase family 1	Glyco_hydro_1	0	0	0	53	92	81	0	0	0	2.9094	4.72167	3.67495
TraesCS1B03G1166200	0.980994	0	2.07581	65.3796	90.8177	81.9213	1.01893	79.3728	-6.28981	5.78e-12	2.1e-10	TraesCS1B03G1166200	Chr1B	663074973	663085623	-	3000	-	TraesCS1B01G431300 && - && -	-	1	0	2	62	92	93	0.0100652	0	0.020786	0.663673	0.920727	0.822781
TraesCS1B03G1273800	7.84795	9.24419	17.6444	91.7423	79.9591	86.3256	11.5788	86.009	-2.89792	5.85e-12	2.12e-10	TraesCS1B03G1273800	Chr1B	694440417	694442509	-	1847	-	TraesCS1B01G476400 && Q9SBQ9.1 RecName: Full=Flavonoid 3'-monooxygenase; AltName: Full=Cytochrome P450 75B2; AltName: Full=Flavonoid 3'-hydroxylase [Petunia x hybrida] && PF00067:Cytochrome P450	p450	8	9	17	87	81	98	0.130787	0.153606	0.286976	1.51264	1.31669	1.40826
novel.9313	1507.79	903.877	479.512	4807.51	4933.77	3843.25	963.725	4528.18	-2.232	6.33e-12	2.29e-10	-	Chr6A	613309016	613310985	+	1881	-	- && Q9SRQ1.1 RecName: Full=Cytochrome P450 89A9 && PF00067:Cytochrome P450	p450	1537	880	462	4559	4998	4363	24.6733	14.7477	7.65801	77.8331	79.7759	61.5629
novel.4907	0	0	0	54.8345	66.139	103.062	0	74.6786	-8.6463	6.44e-12	2.33e-10	-	Chr3B	272500167	272501424	-	1050	-	- && - && -	-	0	0	0	52	67	117	0	0	0	1.59037	1.9158	2.95746
novel.7049	0	0	0	78.0337	84.8948	52.8524	0	71.927	-8.5879	6.6e-12	2.38e-10	-	Chr4D	239814246	239820700	+	1497	-	- && - && -	-	0	0	0	74	86	60	0	0	0	1.58743	1.72481	1.06378
novel.3696	0	0	0	39.0168	170.777	78.3978	0	96.0638	-9.00747	6.6e-12	2.38e-10	-	Chr2D	615464043	615470676	-	2660	-	- && Q0WMY5.1 RecName: Full=Pentatricopeptide repeat-containing protein At5g04810, chloroplastic; AltName: Full=Maize PPR4 homolog; Short=AtPPR4; Flags: Precursor && PF00076:RNA recognition motif. (a.k.a. RRM, RBD, or RNP domain)	RRM_1	0	0	0	37	173	89	0	0	0	0.446687	1.95267	0.888037
TraesCS1A03G0090500	76.5175	20.5427	18.6823	415.477	291.209	302.14	38.5808	336.275	-3.11946	6.67e-12	2.4e-10	TraesCS1A03G0090500	Chr1A	22881722	22882571	+	766	-	TraesCS1A01G038100 && P02277.1 RecName: Full=Histone H2A.2.2 && PF16211:C-terminus of histone H2A|PF00125:Core histone H2A/H2B/H3/H4	Histone	78	20	18	394	295	343	3.07474	0.823063	0.732667	16.5178	11.5626	11.8847
TraesCS2D03G1124800	0	9.24419	8.30323	442.894	314.901	310.068	5.84914	355.954	-5.93398	6.77e-12	2.44e-10	TraesCS2D03G1124800	Chr2D	601878478	601879227	+	750	-	TraesCS2D01G504700 && - && -	-	0	9	8	420	319	352	0	0.37828	0.332577	17.9834	12.7701	12.4567
TraesCS7D03G0260000	47.0877	56.4923	21.796	205.629	195.455	192.03	41.792	197.705	-2.24039	7.44e-12	2.67e-10	TraesCS7D03G0260000	Chr7D	73051331	73061163	+	3084	-	TraesCS7D01G116200 && Q9LYS2.2 RecName: Full=ABC transporter C family member 10; Short=ABC transporter ABCC.10; Short=AtABCC10; AltName: Full=ATP-energized glutathione S-conjugate pump 14; AltName: Full=Glutathione S-conjugate-transporting ATPase 14; AltName: Full=Multidrug resistance-associated protein 14 && PF00664:ABC transporter transmembrane region|PF00005:ABC transporter	ABC_membrane	48	55	21	195	198	218	0.469969	0.562186	0.212309	2.0305	1.92759	1.87614
TraesCS1B03G0821500	614.102	508.431	358.077	1341.34	1255.65	1319.55	493.537	1305.51	-1.40293	7.48e-12	2.68e-10	TraesCS1B03G0821500	Chr1B	519196401	519205534	+	3672	-	TraesCS1B01G295200 && Q948T9.1 RecName: Full=Respiratory burst oxidase homolog protein B; AltName: Full=NADPH oxidase RBOHB; AltName: Full=StRBOHB && PF01794:Ferric reductase like transmembrane component|PF08022:FAD-binding domain|PF08030:Ferric reductase NAD binding domain|PF08414:Respiratory burst NADPH oxidase	FAD_binding_8	626	495	345	1272	1272	1498	5.14771	4.24946	2.9294	11.1242	10.4004	10.8276
TraesCS4A03G1023500	15.6959	23.6241	16.6065	92.7968	102.663	96.8961	18.6421	97.4521	-2.38778	7.68e-12	2.75e-10	TraesCS4A03G1023500	Chr4A	687020055	687026101	-	1179	-	TraesCS4A01G414800 && Q96NC0.1 RecName: Full=Zinc finger matrin-type protein 2 >Q9CPW7.1 RecName: Full=Zinc finger matrin-type protein 2 && PF12171:Zinc-finger double-stranded RNA-binding	-	16	23	16	88	104	110	0.409778	0.614958	0.423125	2.39691	2.6484	2.47629
TraesCS2B03G1544800	0	0	0	63.2706	71.0747	67.8273	0	67.3909	-8.49591	7.73e-12	2.76e-10	TraesCS2B03G1544800	Chr2B	804749442	804752244	+	2063	-	- && - && -	-	0	0	0	60	72	77	0	0	0	0.933976	1.04785	0.990636
TraesCS2A03G1367900	19.6199	17.4613	15.5686	78.0337	104.638	114.514	17.5499	99.0617	-2.49741	7.88e-12	2.81e-10	TraesCS2A03G1367900	Chr2A	786351329	786357579	+	3574	-	TraesCS2A01G560600 && Q7XBQ9.1 RecName: Full=Disease resistance protein RGA2; AltName: Full=Blight resistance protein RPI; AltName: Full=RGA2-blb && PF00931:NB-ARC domain|PF18052:Rx N-terminal domain	NB-ARC	20	17	15	74	106	130	0.168973	0.149943	0.130858	0.664907	0.890462	0.965409
novel.2133	55.9166	11.2985	19.7202	246.755	256.659	224.623	28.9784	242.679	-3.06105	7.9e-12	2.81e-10	-	Chr2A	207315028	207320575	-	3883	-	- && - && -	-	57	11	19	234	260	255	0.443251	0.0893011	0.152563	1.93523	2.01034	1.74299
TraesCS4A03G0218500	74.5555	59.5737	42.5541	235.156	198.417	199.958	58.8944	211.177	-1.83946	8.13e-12	2.89e-10	TraesCS4A03G0218500	Chr4A	121044354	121048217	+	1552	-	TraesCS4A01G106500 && Q9SSE7.1 RecName: Full=Arogenate dehydratase/prephenate dehydratase 2, chloroplastic; Short=AtADT2; Short=AtPDT2; Flags: Precursor && PF00800:Prephenate dehydratase	-	76	58	41	223	201	227	1.47864	1.17806	0.823673	4.6142	3.88838	3.88201
novel.11683	0	0	0	56.9435	75.0233	72.2316	0	68.0662	-8.511	8.16e-12	2.9e-10	-	Chr7B	543925400	543929452	+	3861	-	- && - && -	-	0	0	0	54	76	82	0	0	0	0.449136	0.590987	0.563685
TraesCS7B03G1262700	12.7529	6.1628	9.34113	74.8702	80.9462	69.589	9.41895	75.1351	-2.99075	8.72e-12	3.09e-10	TraesCS7B03G1262700	Chr7B	736987267	736992783	-	1310	-	TraesCS7B01G469600 && Q6NQD9.1 RecName: Full=Probable mediator of RNA polymerase II transcription subunit 19b && PF12854:PPR repeat	-	13	6	9	71	82	79	0.29965	0.144382	0.214207	1.74049	1.87935	1.60058
TraesCSU03G0134500	484.611	465.291	473.284	932.186	831.179	946.939	474.395	903.435	-0.929382	9.56e-12	3.37e-10	TraesCSU03G0134500	ChrUnknown	108038034	108040545	-	1840	-	TraesCSU01G149400 && - && PF07762:Protein of unknown function (DUF1618)	-	494	453	456	884	842	1075	8.10683	7.7609	7.72698	15.4283	13.7391	15.5065
TraesCS1A03G0425600	42.1827	35.9496	41.5162	166.612	123.394	161.2	39.8828	150.402	-1.91461	9.57e-12	3.37e-10	TraesCS1A03G0425600	Chr1A	281610748	281616867	+	2601	-	- && - && PF12274:Protein of unknown function (DUF3615)	-	43	35	40	158	125	183	0.499195	0.424189	0.479493	1.95074	1.44289	1.86738
novel.4840	4.90497	0	0	59.0525	69.1004	77.5169	1.63499	68.5566	-5.35119	9.63e-12	3.39e-10	-	Chr3B	115633547	115635614	-	1003	-	- && - && -	-	5	0	0	56	70	88	0.150526	0	0	1.79296	2.09537	2.32865
TraesCS4A03G0959800	413.979	119.147	165.027	1344.5	1449.13	1175.09	232.718	1322.91	-2.5062	9.66e-12	3.4e-10	TraesCS4A03G0959800	Chr4A	664317799	664319563	-	1682	-	TraesCS4A01G385500 && Q9LTA3.1 RecName: Full=UDP-glycosyltransferase 91C1 && PF00201:UDP-glucoronosyl and UDP-glucosyl transferase	UDPGT	422	116	159	1275	1468	1334	7.5758	2.17402	2.94737	24.3426	26.2038	21.05
TraesCS3B03G0673300	3.92397	1.02713	0	65.3796	73.049	54.6142	1.65037	64.3476	-5.25466	9.72e-12	3.42e-10	TraesCS3B03G0673300	Chr3B	429893996	429899086	-	2072	-	TraesCS3B01G259000 && Q0JKZ0.1 RecName: Full=Cinnamoyl-CoA reductase-like SNL6; AltName: Full=Protein SUPPRESSOR OF NH1-MEDIATED LESION 6 && PF01073:3-beta hydroxysteroid dehydrogenase/isomerase family	-	4	1	0	62	74	62	0.0582924	0.0152139	0	0.960916	1.07227	0.79419
TraesCS1B03G1241400	440.466	458.101	376.759	1016.55	816.372	907.3	425.109	913.406	-1.10302	9.9e-12	3.47e-10	TraesCS1B03G1241400	Chr1B	683918669	683921950	+	1384	-	TraesCS1B01G463100 && O22765.2 RecName: Full=Tryptophan synthase alpha chain; AltName: Full=Indole synthase; AltName: Full=Indole-3-glycerol-phosphate lyase && PF00290:Tryptophan synthase alpha chain	-	449	446	363	964	827	1030	9.79608	10.1585	8.17774	22.3679	17.9405	19.7526
TraesCS2D03G1157400	84.3655	48.2752	74.7291	207.738	588.341	405.202	69.1233	400.427	-2.53411	9.94e-12	3.48e-10	TraesCS2D03G1157400	Chr2D	611694582	611706943	-	5817	-	TraesCS2D01G518700 && F4JKH6.1 RecName: Full=Protein TSS; AltName: Full=TPR-domain suppressor of STIMPY && PF15044:Mitochondrial function, CLU-N-term|PF13424:Tetratricopeptide repeat|PF12807:Translation initiation factor eIF3 subunit 135	-	86	47	72	197	596	460	0.446418	0.254701	0.385919	1.08755	3.07618	2.09885
TraesCS5B03G1304200	31.3918	24.6512	22.8339	170.831	174.725	93.3726	26.2923	146.309	-2.47252	1e-11	3.51e-10	TraesCS5B03G1304200	Chr5B	694010092	694011485	+	1286	-	TraesCS5B01G536700 && - && -	-	32	24	22	162	177	106	0.751365	0.588304	0.53339	4.04536	4.13234	2.1877
TraesCS2A03G1264100	1107.54	1025.08	971.478	1864.37	1778.84	1858.64	1034.7	1833.95	-0.825585	1.02e-11	3.58e-10	TraesCS2A03G1264100	Chr2A	760086721	760090063	+	2333	-	TraesCS2A01G548200 && Q9SKX5.1 RecName: Full=Probable polyamine oxidase 2; Short=AtPAO2; AltName: Full=Amine oxidase 1 && PF01593:Flavin containing amine oxidoreductase	Amino_oxidase	1129	998	936	1768	1802	2110	14.6124	13.4849	12.509	24.3361	23.1902	24.0044
novel.5098	5.88596	0	0	63.2706	79.9591	66.9464	1.96199	70.0587	-5.12063	1.04e-11	3.65e-10	-	Chr3B	734913059	734914513	-	973	-	- && Q06398.2 RecName: Full=Probable glutathione S-transferase GSTU6; AltName: Full=28 kDa cold-induced protein && PF02798:Glutathione S-transferase, N-terminal domain	GST_N	6	0	0	60	81	76	0.1862	0	0	1.98026	2.4994	2.07312
TraesCS7A03G0105100	0	0	0	62.2161	66.139	66.0655	0	64.8069	-8.43951	1.13e-11	3.95e-10	TraesCS7A03G0105100	Chr7A	22377678	22381784	+	972	-	TraesCS7A01G047300 && - && PF06839:GRF zinc finger	zf-GRF	0	0	0	59	67	75	0	0	0	1.94926	2.06953	2.04794
TraesCS7A03G0957300	27.4678	11.2985	3.11371	170.831	123.394	171.77	13.96	155.331	-3.46786	1.19e-11	4.13e-10	TraesCS7A03G0957300	Chr7A	577966762	577979111	+	981	-	- && Q9S9N9.1 RecName: Full=Cinnamoyl-CoA reductase 1; Short=AtCCR1; AltName: Full=Protein IRREGULAR XYLEM 4 && PF01370:NAD dependent epimerase/dehydratase family	Epimerase	28	11	3	162	125	195	0.861849	0.353472	0.0953488	5.3031	3.82565	5.2758
TraesCS1B03G0977200	0	0	0	108.614	45.4089	68.7081	0	74.2438	-8.6339	1.2e-11	4.19e-10	TraesCS1B03G0977200	Chr1B	594784927	594791833	+	3088	-	TraesCS1B01G358100 && C0LGG6.2 RecName: Full=Probable LRR receptor-like protein kinase At1g51890; Flags: Precursor && PF12819:Malectin-like domain|PF13855:Leucine rich repeat|PF07714:Protein tyrosine and serine/threonine kinase	Pkinase_Tyr	0	0	0	103	46	78	0	0	0	1.07113	0.447244	0.670409
novel.4564	0	0	0	66.4341	56.2675	73.1125	0	65.2714	-8.4502	1.21e-11	4.21e-10	-	Chr3B	455797840	455801224	+	1353	-	- && - && -	-	0	0	0	63	57	83	0	0	0	1.49529	1.26486	1.62818
TraesCS3A03G0950700	284.488	195.155	114.169	827.79	908.177	660.655	197.938	798.874	-2.0118	1.21e-11	4.21e-10	TraesCS3A03G0950700	Chr3A	650624125	650629762	+	3246	-	TraesCS3A01G406100 && Q8L7V3.1 RecName: Full=Probable methyltransferase PMT26 && PF03141:Putative S-adenosyl-L-methionine-dependent methyltransferase	-	290	190	110	785	920	750	2.69769	1.84517	1.05659	7.76613	8.50949	6.13247
TraesCS4D03G0012400	1.96199	2.05427	1.0379	41.1259	78.9719	81.9213	1.68472	67.3397	-5.31867	1.23e-11	4.29e-10	TraesCS4D03G0012400	Chr4D	3708608	3712645	-	1356	-	TraesCS4D01G007200 && Q9ZRI8.1 RecName: Full=Formate dehydrogenase, mitochondrial; Short=FDH; AltName: Full=NAD-dependent formate dehydrogenase; Flags: Precursor && PF02826:D-isomer specific 2-hydroxyacid dehydrogenase, NAD binding domain|PF00389:D-isomer specific 2-hydroxyacid dehydrogenase, catalytic domain	2-Hacid_dh_C	2	2	1	39	80	93	0.0445361	0.0464945	0.0229934	0.92361	1.77131	1.82031
TraesCS7D03G0583400	1486.21	1597.19	1297.38	2636.27	2808.44	2677.86	1460.26	2707.52	-0.890705	1.24e-11	4.31e-10	TraesCS7D03G0583400	Chr7D	234784070	234789434	+	2334	-	- && Q43207.1 RecName: Full=70 kDa peptidyl-prolyl isomerase; AltName: Full=Peptidyl-prolyl cis-trans isomerase; Short=PPIase; AltName: Full=Rotamase && PF00515:Tetratricopeptide repeat|PF00254:FKBP-type peptidyl-prolyl cis-trans isomerase	FKBP_C	1515	1555	1250	2500	2845	3040	19.5999	21.002	16.6983	34.3972	36.597	34.5697
TraesCS5B03G0579900	3.92397	13.3527	16.6065	87.5243	88.8434	119.799	11.2944	98.7222	-3.13687	1.24e-11	4.32e-10	TraesCS5B03G0579900	Chr5B	397283303	397284481	+	1179	-	TraesCS5B01G220000 && O24575.1 RecName: Full=S-adenosylmethionine decarboxylase proenzyme; Short=AdoMetDC; Short=SAMDC; Contains: RecName: Full=S-adenosylmethionine decarboxylase alpha chain; Contains: RecName: Full=S-adenosylmethionine decarboxylase beta chain; Flags: Precursor && PF01536:Adenosylmethionine decarboxylase	SAM_decarbox	4	13	16	83	90	136	0.102444	0.347585	0.423125	2.26073	2.29189	3.0616
TraesCS2A03G1335000	0	0	0	67.4886	52.3189	79.2786	0	66.362	-8.47448	1.27e-11	4.4e-10	TraesCS2A03G1335000	Chr2A	778155811	778161473	-	5041	-	TraesCS2A01G573100 && - && PF00931:NB-ARC domain	NB-ARC	0	0	0	64	53	90	0	0	0	0.407706	0.315663	0.473858
TraesCS5B03G0291400	802.453	912.094	689.168	1590.2	1609.05	1612.88	801.238	1604.04	-1.00137	1.29e-11	4.46e-10	TraesCS5B03G0291400	Chr5B	168230188	168249628	-	2994	-	TraesCS5B01G111300 && Q2QV94.1 RecName: Full=Exocyst complex component 5; AltName: Full=Exocyst complex component Sec10 && PF07393:Exocyst complex component Sec10	-	818	888	664	1508	1630	1831	8.2498	9.3496	6.91479	16.1746	16.3456	16.2315
TraesCS5A03G0587800	158.921	103.74	163.989	627.433	355.374	696.771	142.217	559.859	-1.97704	1.29e-11	4.47e-10	TraesCS5A03G0587800	Chr5A	446758084	446759564	-	1481	-	TraesCS5A01G231100 && - && PF04819:Family of unknown function (DUF716)	-	162	101	158	595	360	791	3.30295	2.1498	3.32633	12.9017	7.29813	14.1757
novel.8393	200.123	186.938	194.088	478.747	668.3	435.152	193.716	527.4	-1.44448	1.3e-11	4.5e-10	-	Chr5B	172474811	172482870	-	3720	-	- && - && PF02902:Ulp1 protease family, C-terminal catalytic domain	Peptidase_C48	204	182	187	454	677	494	1.65588	1.54227	1.56733	3.91919	5.46399	3.52457
novel.9267	0	0	0	59.0525	76.0105	59.8994	0	64.9875	-8.4431	1.31e-11	4.52e-10	-	Chr6A	544713703	544718859	+	606	-	- && - && -	-	0	0	0	56	77	68	0	0	0	2.96756	3.81489	2.97824
TraesCS5A03G0946000	224.648	232.132	140.117	520.928	669.287	569.925	198.966	586.713	-1.55969	1.32e-11	4.56e-10	TraesCS5A03G0946000	Chr5A	593290303	593293141	-	1931	-	TraesCS5A01G396900 && - && PF07059:Protein of unknown function (DUF1336)	-	229	226	135	494	678	647	3.58093	3.68942	2.17979	8.21539	10.5417	8.89293
TraesCS6A03G0083200	117.719	39.031	25.9476	510.383	457.05	419.296	60.8993	462.243	-2.92127	1.33e-11	4.6e-10	TraesCS6A03G0083200	Chr6A	20551347	20553582	-	1524	-	TraesCS6A01G037400 && O80437.1 RecName: Full=Glycerol-3-phosphate 2-O-acyltransferase 6; Short=AtGPAT6; AltName: Full=Glycerol-3-phosphate acyltransferase 6 && PF01553:Acyltransferase|PF12710:haloacid dehalogenase-like hydrolase	Acyltransferase	120	38	25	484	463	476	2.3776	0.786014	0.511467	10.1987	9.12137	8.28981
novel.2714	0	0	0	64.3251	64.1647	62.542	0	63.6773	-8.41369	1.35e-11	4.65e-10	-	Chr2B	767678636	767682344	+	961	-	- && Q10FF9.1 RecName: Full=Deoxyuridine 5'-triphosphate nucleotidohydrolase; Short=dUTPase; AltName: Full=dUTP pyrophosphatase && -	-	0	0	0	61	65	71	0	0	0	2.0384	2.03074	1.96091
TraesCS5B03G0309800	243.286	304.031	308.257	602.125	654.48	603.398	285.192	620.001	-1.12092	1.35e-11	4.66e-10	TraesCS5B03G0309800	Chr5B	191863697	191873381	+	2302	-	- && A1Y2B7.1 RecName: Full=Protein SUPPRESSOR OF GENE SILENCING 3 homolog; AltName: Full=Protein LEAFBLADELESS 1; AltName: Full=ZmSGS3 && PF03470:XS zinc finger domain|PF03468:XS domain	-	248	296	297	571	663	685	3.25303	4.05339	4.02267	7.96553	8.64714	7.89783
novel.2420	0	0	0	67.4886	59.2289	64.3038	0	63.6738	-8.41359	1.4e-11	4.81e-10	-	Chr2B	82194423	82197590	+	1502	-	- && Q8L3Z8.1 RecName: Full=Protein FIZZY-RELATED 2; AltName: Full=Cell cycle switch protein CCS52A1 && -	-	0	0	0	64	60	73	0	0	0	1.36834	1.19935	1.28996
novel.3692	19.6199	8.21706	11.4169	105.451	79.9591	90.73	13.0846	92.0467	-2.80815	1.44e-11	4.95e-10	-	Chr2D	606715470	606718624	-	2268	-	- && Q38884.2 RecName: Full=Eukaryotic translation initiation factor 3 subunit I; Short=eIF3i; AltName: Full=Eukaryotic translation initiation factor 3 subunit 2; AltName: Full=TGF-beta receptor-interacting protein 1; Short=TRIP-1; AltName: Full=eIF-3-bet	-	20	8	11	100	81	103	0.266274	0.111193	0.151221	1.41593	1.07227	1.20536
novel.12756	0.980994	2.05427	5.18952	60.107	65.1518	51.9715	2.74159	59.0768	-4.44297	1.46e-11	5.01e-10	-	ChrUnknown	130188	134271	+	1798	-	- && Q54DA8.1 RecName: Full=Protein STIP1 homolog && -	-	1	2	5	57	66	59	0.0167939	0.0350649	0.0867048	1.01805	1.10209	0.870934
TraesCS5B03G0300800	3283.39	3472.74	2895.75	6012.81	6018.65	7613.39	3217.29	6548.28	-1.02535	1.46e-11	5.01e-10	TraesCS5B03G0300800	Chr5B	178970734	178986160	-	11555	-	- && Q8GY23.3 RecName: Full=E3 ubiquitin-protein ligase UPL1; Short=Ubiquitin-protein ligase 1; AltName: Full=HECT-type E3 ubiquitin transferase UPL1 && PF06025:Domain of Unknown Function (DUF913)|PF14377:Ubiquitin binding region|PF00627:UBA/TS-N domain|P	HECT	3347	3381	2790	5702	6097	8643	8.74637	9.22374	7.5283	15.8468	15.842	19.8526
TraesCS2B03G1445600	1383.2	1474.96	1182.17	2800.78	2479.72	2519.3	1346.78	2599.93	-0.948785	1.47e-11	5.03e-10	TraesCS2B03G1445600	Chr2B	776293613	776298423	+	1581	-	TraesCS2B01G579000 && Q8H191.1 RecName: Full=Probable polyamine oxidase 4; Short=AtPAO4; AltName: Full=Amine oxidase 2 && PF01593:Flavin containing amine oxidoreductase	Amino_oxidase	1410	1436	1139	2656	2512	2860	26.9296	28.6322	22.4623	53.9486	47.7037	48.0128
novel.10248	39.2397	31.8411	43.592	125.487	153.995	147.987	38.2243	142.49	-1.89921	1.49e-11	5.1e-10	-	Chr6B	660665555	660669593	-	2388	-	- && - && -	-	40	31	42	119	156	168	0.505787	0.409222	0.548375	1.60028	1.96135	1.86723
novel.8077	391.416	300.95	401.669	752.92	1039.47	904.657	364.678	899.015	-1.30185	1.51e-11	5.18e-10	-	Chr5B	174857591	174861473	+	3794	-	- && - && -	-	399	293	387	714	1053	1027	3.17554	2.43446	3.18036	6.04344	8.33288	7.18449
TraesCS5A03G0650500	1439.12	1091.84	939.303	3279.52	2732.43	2551.89	1156.75	2854.61	-1.30288	1.52e-11	5.21e-10	TraesCS5A03G0650500	Chr5A	476014530	476016821	-	1575	-	TraesCS5A01G262000 && Q9SJ81.1 RecName: Full=Fasciclin-like arabinogalactan protein 7; Flags: Precursor && PF02469:Fasciclin domain	-	1467	1063	905	3110	2768	2897	28.1249	21.2757	17.9156	63.4108	52.7655	48.8192
TraesCS3A03G1139000	30.4108	4.10853	14.5307	197.193	120.432	195.554	16.35	171.06	-3.3815	1.63e-11	5.56e-10	TraesCS3A03G1139000	Chr3A	715067330	715070967	-	1550	-	- && B9EXZ6.1 RecName: Full=Amino-acid permease BAT1 homolog && PF13520:Amino acid permease	-	31	4	14	187	122	222	0.60391	0.0813505	0.281617	3.8743	2.36316	3.8014
novel.5806	5.88596	0	0	60.107	67.1261	81.0404	1.96199	69.4245	-5.10887	1.64e-11	5.59e-10	-	Chr4A	487842729	487844202	+	898	-	- && - && -	-	6	0	0	57	68	92	0.201752	0	0	2.03837	2.27351	2.71916
TraesCS7D03G1126500	35.3158	23.6241	35.2887	142.359	128.329	260.739	31.4095	177.142	-2.49704	1.65e-11	5.64e-10	TraesCS7D03G1126500	Chr7D	589949390	589951296	-	1790	-	TraesCS7D01G475600 && Q8S9J6.1 RecName: Full=Aspartyl protease family protein At5g10770; Flags: Precursor && PF14541:Xylanase inhibitor C-terminal|PF14543:Xylanase inhibitor N-terminal	-	36	23	34	135	130	296	0.607284	0.405048	0.592228	2.42195	2.18049	4.38896
TraesCS7A03G1316400	0	0	0	76.9792	49.3574	68.7081	0	65.0149	-8.44352	1.67e-11	5.69e-10	TraesCS7A03G1316400	Chr7A	723586313	723589011	+	1346	-	TraesCS7A01G541000 && O65479.2 RecName: Full=Putative cysteine-rich receptor-like protein kinase 20; Short=Cysteine-rich RLK20; Flags: Precursor && PF00069:Protein kinase domain	Pkinase	0	0	0	73	50	78	0	0	0	1.74165	1.11529	1.53806
TraesCS2B03G0534300	8.82894	2.05427	6.22742	56.9435	68.1133	88.9682	5.70354	71.3417	-3.63984	1.67e-11	5.7e-10	TraesCS2B03G0534300	Chr2B	219236562	219238601	+	2040	-	TraesCS2B01G221100 && O80939.1 RecName: Full=L-type lectin-domain containing receptor kinase IV.1; Short=Arabidopsis thaliana lectin-receptor kinase e; Short=AthlecRK-e; Short=LecRK-IV.1; AltName: Full=Lectin Receptor Kinase 1; Flags: Precursor && PF00139:Legume lectin domain|PF00069:Protein kinase domain	Pkinase	9	2	6	54	69	101	0.133215	0.0309052	0.0917031	0.850055	1.01551	1.31406
novel.11001	0	0	0	60.107	88.8434	51.0907	0	66.6804	-8.47945	1.68e-11	5.73e-10	-	Chr7A	454628482	454632074	+	625	-	- && - && -	-	0	0	0	57	90	58	0	0	0	2.92872	4.32341	2.46304
novel.4967	0	0	0	72.7611	58.2418	58.1377	0	63.0469	-8.39841	1.73e-11	5.9e-10	-	Chr3B	420041068	420043212	-	1280	-	- && - && -	-	0	0	0	69	59	66	0	0	0	1.7311	1.3839	1.36854
TraesCS7B03G1338600	0	0	0	78.0337	70.0876	47.5672	0	65.2295	-8.44646	1.82e-11	6.19e-10	TraesCS7B03G1338600	Chr7B	762984424	762988210	-	2538	-	TraesCS7B01G490900 && Q9LQ54.3 RecName: Full=Probable disease resistance protein At1g59620; AltName: Full=CW9 && PF00931:NB-ARC domain|PF18052:Rx N-terminal domain	NB-ARC	0	0	0	74	71	54	0	0	0	0.936319	0.839906	0.564709
TraesCS2D03G1160000	76.5175	65.7365	51.8952	189.812	209.276	201.72	64.7164	200.269	-1.62837	1.94e-11	6.6e-10	TraesCS2D03G1160000	Chr2D	612421977	612424246	+	1196	-	TraesCS2D01G520100 && F4K265.1 RecName: Full=Autophagy-related protein 101 && PF07855:Autophagy-related protein 101	-	78	64	50	180	212	229	1.96927	1.68687	1.30347	4.83309	5.32193	5.08191
TraesCS2B03G1572800	0	0	0	57.998	84.8948	51.9715	0	64.9548	-8.44179	1.95e-11	6.63e-10	TraesCS2B03G1572800	Chr2B	811797174	811802349	-	4162	-	TraesCS2B01G618300 && Q9LRR4.1 RecName: Full=Putative disease resistance RPP13-like protein 1 && PF00931:NB-ARC domain	NB-ARC	0	0	0	55	86	59	0	0	0	0.42437	0.620384	0.376247
novel.1224	111.833	90.3877	125.586	294.208	394.86	285.403	109.269	324.824	-1.57155	2.02e-11	6.85e-10	-	Chr1B	681752721	681764991	-	2204	-	- && - && -	-	114	88	121	279	400	324	1.56184	1.25864	1.71174	4.06515	5.44895	3.90172
TraesCS2D03G1127500	10.7909	11.2985	11.4169	75.9247	64.1647	106.586	11.1688	82.225	-2.88285	2.06e-11	6.98e-10	TraesCS2D03G1127500	Chr2D	602866617	602870121	+	3414	-	TraesCS2D01G505900 && O64477.1 RecName: Full=G-type lectin S-receptor-like serine/threonine-protein kinase At2g19130; Flags: Precursor && PF00954:S-locus glycoprotein domain|PF01453:D-mannose binding lectin|PF08276:PAN-like domain|PF00069:Protein kinase domain	Pkinase	11	11	11	72	65	121	0.0972907	0.101569	0.10046	0.677256	0.571629	0.940686
novel.10472	2.94298	0	0	71.7066	77.9848	67.8273	0.980994	72.5062	-6.16305	2.1e-11	7.11e-10	-	Chr6D	261400574	261402083	+	1339	-	- && - && PF13456:Reverse transcriptase-like	-	3	0	0	68	79	77	0.0676523	0	0	1.63084	1.77138	1.52628
TraesCS5B03G0288800	255.058	251.648	186.823	557.835	518.253	539.976	231.176	538.688	-1.21981	2.1e-11	7.13e-10	TraesCS5B03G0288800	Chr5B	164656672	164661814	-	3834	-	- && Q9FFN7.1 RecName: Full=Diacylglycerol kinase 2; Short=AtDGK2; Short=DAG kinase 2; AltName: Full=Diglyceride kinase 2; Short=DGK 2 && PF00609:Diacylglycerol kinase accessory domain|PF00130:Phorbol esters/diacylglycerol binding domain (C1 domain)|PF007	C1_1	260	245	180	529	525	613	2.04769	2.0144	1.46381	4.43085	4.11123	4.24357
TraesCS5B03G0302200	390.435	389.283	440.071	764.519	919.036	798.952	406.597	827.502	-1.0254	2.12e-11	7.18e-10	TraesCS5B03G0302200	Chr5B	181572729	181576466	-	2434	-	TraesCS5B01G113300 && - && -	-	398	379	424	725	931	907	4.93747	4.90852	5.43136	9.56535	11.484	9.8903
TraesCS1B03G0933800	0	0	0	49.5619	64.1647	74.8743	0	62.867	-8.39724	2.16e-11	7.33e-10	TraesCS1B03G0933800	Chr1B	574689445	574691711	+	1263	-	TraesCS1B01G339900 && - && -	-	0	0	0	47	65	85	0	0	0	1.19503	1.54516	1.78623
novel.13029	8.82894	2.05427	3.11371	73.8157	68.1133	56.3759	4.66564	66.1016	-3.80947	2.17e-11	7.36e-10	-	ChrUnknown	203826148	203828301	-	1785	-	- && - && -	-	9	2	3	70	69	64	0.152246	0.0353202	0.0524018	1.25934	1.16058	0.951622
TraesCS3B03G0047500	0	0	0	122.323	37.5117	69.589	0	76.4746	-8.67661	2.18e-11	7.36e-10	TraesCS3B03G0047500	Chr3B	13908853	13909704	-	852	-	TraesCS3B01G020900 && F4JJ23.1 RecName: Full=Protein NEN4; AltName: Full=NAC45/NAC86-dependent exonuclease-domain protein 4 && PF00929:Exonuclease	Exonuc_X-T	0	0	0	116	38	79	0	0	0	4.37222	1.33908	2.46099
TraesCS7A03G1315900	0	0	0	41.1259	75.0233	86.3256	0	67.4916	-8.50012	2.2e-11	7.44e-10	TraesCS7A03G1315900	Chr7A	723282056	723285436	+	1026	-	- && Q9T0J1.1 RecName: Full=Cysteine-rich receptor-like protein kinase 26; Short=Cysteine-rich RLK26; Flags: Precursor && PF00069:Protein kinase domain	Pkinase	0	0	0	39	76	98	0	0	0	1.22068	2.22398	2.53514
TraesCS2D03G1159900	52.9737	56.4923	41.5162	175.049	157.944	160.319	50.3274	164.437	-1.70685	2.21e-11	7.46e-10	TraesCS2D03G1159900	Chr2D	612414647	612421766	-	2106	-	TraesCS2D01G520000 && Q2QRX6.2 RecName: Full=Putative bifunctional dihydrofolate reductase-thymidylate synthase; Short=DHFR-TS; Includes: RecName: Full=Dihydrofolate reductase; Includes: RecName: Full=Thymidylate synthase && PF00186:Dihydrofolate reductase|PF00303:Thymidylate synthase	-	54	55	40	166	160	182	0.774243	0.823258	0.592195	2.53124	2.281	2.2937
TraesCS3B03G0797300	1340.04	846.357	841.74	3664.42	2557.7	2600.34	1009.38	2940.82	-1.54242	2.41e-11	8.11e-10	TraesCS3B03G0797300	Chr3B	512773139	512777592	+	3160	-	- && Q9M1S8.3 RecName: Full=Probable glutamate carboxypeptidase 2; AltName: Full=Probable glutamate carboxypeptidase II && PF04389:Peptidase family M28|PF02225:PA domain|PF04253:Transferrin receptor-like dimerisation domain	TFR_dimer	1366	824	811	3475	2591	2952	13.0529	8.22	8.00197	35.3144	24.6175	24.7943
TraesCS1D03G0766600	0	0	0	50.6165	71.0747	62.542	0	61.4111	-8.36234	2.46e-11	8.29e-10	TraesCS1D03G0766600	Chr1D	418539571	418539948	+	258	-	TraesCS1D01G323400 && - && -	-	0	0	0	48	72	71	0	0	0	5.97455	8.37871	7.30401
novel.4670	0	0	0	31.6353	115.496	86.3256	0	77.8191	-8.70456	2.47e-11	8.32e-10	-	Chr3B	721076322	721077586	+	999	-	- && - && -	-	0	0	0	30	117	98	0	0	0	0.96436	3.51629	2.60365
novel.6466	48.0687	25.6783	18.6823	161.34	144.124	180.579	30.8098	162.014	-2.3907	2.48e-11	8.35e-10	-	Chr4B	437305747	437308520	+	2774	-	- && - && PF00665:Integrase core domain	rve	49	25	18	153	146	205	0.533374	0.284096	0.202315	1.7712	1.58019	1.96142
TraesCS5B03G0282400	446.352	456.047	463.943	1009.17	881.524	1313.38	455.447	1068.02	-1.23017	2.52e-11	8.48e-10	TraesCS5B03G0282400	Chr5B	158553112	158583631	+	2414	-	- && Q2QTL0.2 RecName: Full=Quinolinate synthase, chloroplastic; Flags: Precursor && PF02445:Quinolinate synthetase A protein|PF02657:Fe-S metabolism associated domain	-	455	444	447	957	893	1491	5.69136	5.79799	5.77342	12.7309	11.1065	16.3932
TraesCS7B03G0704300	52.9737	19.5155	16.6065	192.975	178.674	200.839	29.6985	190.829	-2.67888	2.61e-11	8.73e-10	TraesCS7B03G0704300	Chr7B	477124683	477127227	-	2064	-	TraesCS7B01G255200 && - && PF03478:Protein of unknown function (DUF295)	DUF295	54	19	16	183	181	228	0.789998	0.290185	0.241698	2.84725	2.63289	2.93189
novel.4058	9.80994	7.18993	2.07581	73.8157	75.0233	60.7803	6.35856	69.8731	-3.4478	2.8e-11	9.35e-10	-	Chr3A	751264318	751265394	+	1077	-	- && - && -	-	10	7	2	70	76	69	0.280367	0.204887	0.0578998	2.08721	2.11866	1.70042
novel.10866	0.980994	1.02713	1.0379	72.7611	60.2161	73.1125	1.01534	68.6966	-6.08117	3.01e-11	1e-09	-	Chr7A	94296762	94299685	+	736	-	- && - && -	-	1	1	1	69	61	83	0.0410265	0.0428306	0.0423628	3.01061	2.48838	2.99311
TraesCS7D03G0047100	33.3538	22.5969	55.0089	182.43	156.957	177.056	36.9865	172.147	-2.21993	3.05e-11	1.02e-09	TraesCS7D03G0047100	Chr7D	9642348	9647312	+	4139	-	TraesCS7D01G020800 && - && PF18052:Rx N-terminal domain|PF00931:NB-ARC domain	NB-ARC	34	22	53	173	159	201	0.248042	0.167556	0.399249	1.34225	1.15336	1.28891
TraesCS3A03G0913400	17.6579	14.3799	12.4548	80.1427	78.9719	125.965	14.8309	95.0265	-2.67998	3.09e-11	1.03e-09	TraesCS3A03G0913400	Chr3A	636970990	636972513	+	1308	-	TraesCS3A01G387800 && Q949R4.1 RecName: Full=Extradiol ring-cleavage dioxygenase; Short=AtLigB && PF02900:Catalytic LigB subunit of aromatic ring-opening dioxygenase	-	18	14	12	76	80	143	0.415534	0.337405	0.286046	1.8659	1.83631	2.90169
TraesCS7A03G0529200	11.7719	5.13566	3.11371	60.107	97.7277	73.1125	6.67377	76.9824	-3.51754	3.09e-11	1.03e-09	TraesCS7A03G0529200	Chr7A	204315034	204316952	-	1054	-	TraesCS7A01G227800 && - && -	-	12	5	3	57	99	83	0.343782	0.149541	0.0887449	1.73667	2.82006	2.09007
TraesCS2B03G1094800	0	0	0	47.4529	56.2675	85.4447	0	63.0551	-8.40225	3.12e-11	1.04e-09	TraesCS2B03G1094800	Chr2B	624847837	624848441	-	378	-	TraesCS2B01G429700 && - && -	-	0	0	0	45	57	97	0	0	0	3.823	4.52738	6.81087
TraesCS3B03G1497600	101.042	69.845	53.971	269.954	231.98	274.833	74.9528	258.922	-1.78646	3.14e-11	1.04e-09	TraesCS3B03G1497600	Chr3B	841564514	841572509	+	3799	-	TraesCS3B01G599600 && Q9M2T1.2 RecName: Full=AP3-complex subunit beta-A; AltName: Full=Adaptor protein complex AP-3 subunit beta-A; AltName: Full=Adaptor-related protein complex 3 subunit beta-A; AltName: Full=Beta-3B-adaptin; AltName: Full=Clathrin assembly protein complex 3 beta-A large chain; AltName: Full=Protein-affected trafficking 2 && PF01602:Adaptin N terminal region	-	103	68	52	256	235	312	0.818672	0.56425	0.426773	2.16399	1.85722	2.17976
novel.459	22.5629	4.10853	13.4927	128.65	121.419	96.0152	13.388	115.362	-3.10033	3.18e-11	1.06e-09	-	Chr1A	499787950	499791612	-	2394	-	- && - && -	-	23	4	13	122	123	109	0.290099	0.0526705	0.16931	1.63651	1.54257	1.20844
TraesCS6A03G0090900	194.237	70.8722	78.8807	581.035	569.585	515.311	114.663	555.31	-2.27409	3.25e-11	1.08e-09	TraesCS6A03G0090900	Chr6A	23143834	23144673	-	840	-	TraesCS6A01G040400 && A2WKP3.1 RecName: Full=Histone H2B.3 && PF00125:Core histone H2A/H2B/H3/H4	Histone	198	69	76	551	577	585	7.11751	2.58941	2.82096	21.0647	20.6234	18.4841
TraesCS6B03G0140500	6.86696	3.0814	1.0379	72.7611	57.2546	54.6142	3.66209	61.5433	-4.05377	3.28e-11	1.09e-09	TraesCS6B03G0140500	Chr6B	43560631	43561419	-	789	-	TraesCS6B01G059700 && F4J4N3.1 RecName: Full=Dirigent protein 17; Short=AtDIR17 && -	-	7	3	1	69	58	62	0.267894	0.11986	0.0395172	2.80838	2.20706	2.08563
TraesCS1D03G0742700	1335.13	1295.21	1284.92	3100.26	2357.31	2412.71	1305.09	2623.43	-1.00704	3.31e-11	1.09e-09	TraesCS1D03G0742700	Chr1D	410647273	410651300	+	1649	-	TraesCS1D01G312800 && Q02439.1 RecName: Full=Putative glucan endo-1,3-beta-glucosidase GVI; AltName: Full=(1->3)-beta-glucan endohydrolase GVI; AltName: Full=(1->3)-beta-glucanase isoenzyme GVI; AltName: Full=Beta-1,3-endoglucanase GVI; Flags: Precursor && PF00332:Glycosyl hydrolases family 17	Glyco_hydro_17	1361	1261	1238	2940	2388	2739	24.9218	24.1061	23.4079	57.2546	43.4788	44.0853
TraesCS5B03G1127500	51.0117	57.5194	74.7291	181.376	187.558	207.886	61.0867	192.273	-1.65658	3.39e-11	1.12e-09	TraesCS5B03G1127500	Chr5B	635237748	635239957	-	1446	-	TraesCS5B01G459100 && Q8L970.1 RecName: Full=Probable prolyl 4-hydroxylase 7; Short=AtP4H7 && PF13640:2OG-Fe(II) oxygenase superfamily	-	52	56	72	172	190	236	1.08587	1.22082	1.55248	3.81983	3.94502	4.33178
TraesCS3B03G0803300	317.842	284.516	454.602	1177.89	794.655	1097.57	352.32	1023.37	-1.5386	3.4e-11	1.12e-09	TraesCS3B03G0803300	Chr3B	517280396	517282025	+	1630	-	TraesCS3B01G313400 && Q4R1I9.1 RecName: Full=Anthocyanidin 5,3-O-glucosyltransferase; AltName: Full=UDP-glucose: anthocyanidin 5,3-O-glucosyltransferase && PF00201:UDP-glucoronosyl and UDP-glucosyl transferase	UDPGT	324	277	438	1117	805	1246	6.00205	5.35703	8.37817	22.0064	14.8277	20.2886
TraesCS2A03G0264400	256.039	174.613	214.846	532.527	566.623	484.481	215.166	527.877	-1.29374	3.41e-11	1.12e-09	TraesCS2A03G0264400	Chr2A	81972800	81975902	-	970	-	TraesCS2A01G129100 && Q94FT2.1 RecName: Full=F-box protein SKIP5; AltName: Full=SKP1-interacting partner 5 && PF12937:F-box-like	-	261	170	207	505	574	550	8.12477	5.5247	6.65367	16.7187	17.7666	15.0492
novel.11306	5.88596	0	0	67.4886	73.049	58.1377	1.96199	66.2251	-5.03921	3.48e-11	1.15e-09	-	Chr7A	361116645	361121007	-	1333	-	- && - && -	-	6	0	0	64	74	66	0.135914	0	0	1.54182	1.66673	1.31412
TraesCS6A03G0788900	0	2.05427	0	83.3062	99.702	100.42	0.684755	94.476	-7.12563	3.55e-11	1.17e-09	TraesCS6A03G0788900	Chr6A	535909158	535915802	+	2354	-	TraesCS6A01G300600 && Q4VCM1.2 RecName: Full=Phospholipid--sterol O-acyltransferase; AltName: Full=Lecithin-cholesterol acyltransferase-like 2 && PF02450:Lecithin:cholesterol acyltransferase	-	0	2	0	79	101	114	0	0.0267828	0	1.07772	1.28819	1.28535
TraesCS3A03G0618700	0	0	0	51.671	67.1261	57.2568	0	58.6846	-8.29637	3.56e-11	1.17e-09	TraesCS3A03G0618700	Chr3A	463134396	463134884	-	417	-	TraesCS3A01G240400 && Q0D541.1 RecName: Full=Probable serine/threonine-protein kinase WNK5; Short=OsWNK5; AltName: Full=Protein kinase with no lysine 5 && PF00069:Protein kinase domain	Pkinase	0	0	0	49	68	65	0	0	0	3.77349	4.89595	4.13714
TraesCS2B03G1475100	6.86696	0	0	82.2517	68.1133	62.542	2.28899	70.969	-4.91883	3.72e-11	1.22e-09	TraesCS2B03G1475100	Chr2B	784579556	784580840	-	1130	-	TraesCS2B01G589000 && A2WYS8.2 RecName: Full=Probable esterase PIR7A >Q0JG98.2 RecName: Full=Probable esterase PIR7A && PF12697:Alpha/beta hydrolase family	-	7	0	0	78	69	71	0.187052	0	0	2.21666	1.83331	1.66764
novel.6409	0	0	0	43.2349	68.1133	70.4699	0	60.606	-8.34438	3.82e-11	1.25e-09	-	Chr4B	317229254	317232093	+	1735	-	- && - && PF01764:Lipase (class 3)	Lipase_3	0	0	0	41	69	80	0	0	0	0.758871	1.19403	1.22381
TraesCS1B03G1284200	0	3.0814	1.0379	89.6333	64.1647	47.5672	1.3731	67.1217	-5.62662	3.82e-11	1.25e-09	TraesCS1B03G1284200	Chr1B	700083691	700084872	-	993	-	TraesCS1B01G481300 && Q6EPG8.1 RecName: Full=Acetylserotonin O-methyltransferase 1; Short=OsASMT1 && PF00891:O-methyltransferase domain|PF08100:Dimerisation domain	-	0	3	1	85	65	54	0	0.0952366	0.0313988	2.74886	1.9653	1.44334
novel.4665	0	0	0	45.3439	56.2675	84.5639	0	62.0584	-8.37934	3.86e-11	1.27e-09	-	Chr3B	709779855	709782678	+	788	-	- && - && -	-	0	0	0	43	57	96	0	0	0	1.75237	2.17176	3.23346
novel.10250	0.980994	0	2.07581	48.5074	80.9462	96.8961	1.01893	75.4499	-6.21804	3.93e-11	1.28e-09	-	Chr6B	661268242	661271047	-	2806	-	- && - && -	-	1	0	2	46	82	110	0.010761	0	0.0222231	0.526446	0.877385	1.04047
TraesCS2A03G0684400	90.2514	50.3295	75.767	441.839	198.417	406.964	72.116	349.073	-2.27432	3.96e-11	1.29e-09	TraesCS2A03G0684400	Chr2A	459441845	459444015	-	2171	-	TraesCS2A01G276000 && Q9FGH9.1 RecName: Full=Exocyst complex component EXO70B1; Short=AtExo70b1; AltName: Full=Exocyst subunit Exo70 family protein B1 && PF03081:Exo70 exocyst complex subunit	Exo70	92	49	73	419	201	462	1.27959	0.711489	1.0484	6.1978	2.77972	5.64813
TraesCS4B03G0814800	1016.31	871.009	516.876	2187.05	2531.05	2311.41	801.398	2343.17	-1.54764	4.03e-11	1.32e-09	TraesCS4B03G0814800	Chr4B	602072219	602072644	-	426	-	TRIAE_CS42_4BL_TGACv1_321332_AA1059110%2Ccortical cell delineating protein%2Cwheat root protein && Q01595.1 RecName: Full=Cortical cell-delineating protein; AltName: Full=Root-specific protein ZRP3; Flags: Precursor && PF14547:Hydrophobic seed protein	-	1036	848	498	2074	2564	2624	73.4332	62.7506	36.4488	156.345	180.706	163.485
novel.4507	2.94298	0	0	62.2161	70.0876	76.636	0.980994	69.6465	-6.10662	4.07e-11	1.33e-09	-	Chr3B	304135302	304138831	+	3530	-	- && Q9FG71.1 RecName: Full=ER membrane protein complex subunit 8/9 homolog; AltName: Full=Protein EMBRYO DEFECTIVE 2731 && PF03665:Uncharacterised protein family (UPF0172)	-	3	0	0	59	71	87	0.0256619	0	0	0.536736	0.603876	0.654135
novel.4827	17.6579	7.18993	15.5686	79.0882	132.278	87.2065	13.4721	99.5242	-2.88241	4.12e-11	1.34e-09	-	Chr3B	89518361	89523928	-	3364	-	- && - && -	-	18	7	15	75	134	99	0.161569	0.0655955	0.139027	0.71596	1.19595	0.781091
TraesCS4A03G0897200	31.3918	13.3527	9.34113	109.669	143.137	128.608	18.0286	127.138	-2.81164	4.17e-11	1.36e-09	TraesCS4A03G0897200	Chr4A	636410317	636415459	-	3115	-	TraesCS4A01G363900 && O23755.1 RecName: Full=Elongation factor 2; Short=EF-2 && PF00679:Elongation factor G C-terminus|PF14492:Elongation Factor G, domain III|PF03144:Elongation factor Tu domain 2|PF03764:Elongation factor G, domain IV	GTP_EFTU_D2	32	13	9	104	145	146	0.310194	0.131558	0.0900839	1.07216	1.39757	1.24399
novel.844	0	0	0	48.5074	52.3189	80.1595	0	60.3286	-8.33831	4.25e-11	1.39e-09	-	Chr1B	668931370	668931951	+	582	-	- && - && -	-	0	0	0	46	53	91	0	0	0	2.53816	2.73412	4.14993
TraesCS5A03G0671800	0	0	0	57.998	51.3317	62.542	0	57.2906	-8.26191	4.26e-11	1.39e-09	TraesCS5A03G0671800	Chr5A	482827400	482828629	+	1230	-	TraesCS5A01G272800 && - && -	-	0	0	0	55	52	71	0	0	0	1.43596	1.26929	1.53206
TraesCS2D03G0941800	378.664	272.19	288.537	713.903	691.991	702.056	313.13	702.65	-1.16532	4.27e-11	1.39e-09	TraesCS2D03G0941800	Chr2D	534043592	534047357	-	2067	-	TraesCS2D01G417900 && - && -	-	386	265	278	677	701	797	5.63883	4.04145	4.19341	10.518	10.1822	10.2339
TraesCS5A03G0617900	15.6959	8.21706	5.18952	109.669	94.7663	62.542	9.70083	88.9924	-3.1877	4.54e-11	1.47e-09	TraesCS5A03G0617900	Chr5A	461995441	462001364	+	1167	-	TraesCS5A01G247100 && Q8LDD3.1 RecName: Full=Protein CURVATURE THYLAKOID 1D, chloroplastic; Flags: Precursor && PF14159:CAAD domains of cyanobacterial aminoacyl-tRNA synthetase	-	16	8	5	104	96	71	0.413991	0.216098	0.133586	2.86185	2.46982	1.61477
TraesCS2B03G1120900	131.453	90.3877	148.42	421.804	329.708	606.041	123.42	452.518	-1.87512	4.57e-11	1.48e-09	TraesCS2B03G1120900	Chr2B	640769167	640774527	+	3564	-	TraesCS2B01G441100 && Q7XLC6.4 RecName: Full=Probable potassium transporter 11; AltName: Full=OsHAK11 && PF02705:K+ potassium transporter	K_trans	134	88	143	400	334	688	1.1353	0.778353	1.25101	3.60418	2.81367	5.12358
novel.3747	18.6389	12.3256	10.379	72.7611	104.638	85.4447	13.7812	87.6146	-2.66458	4.69e-11	1.52e-09	-	Chr3A	12614485	12616191	+	1476	-	- && - && -	-	19	12	10	69	106	97	0.388695	0.256287	0.21124	1.50123	2.15617	1.74425
TraesCS6A03G0063400	0	0	2.07581	93.8513	92.792	86.3256	0.691936	90.9897	-7.06938	4.87e-11	1.58e-09	TraesCS6A03G0063400	Chr6A	15658149	15662754	+	2429	-	TraesCS6A01G027800 && - && -	-	0	0	2	89	94	98	0	0	0.0256723	1.17665	1.16189	1.07083
TraesCS2B03G0079200	41.2017	9.24419	10.379	205.629	196.443	151.51	20.275	184.527	-3.17904	5.04e-11	1.63e-09	TraesCS2B03G0079200	Chr2B	19766681	19773156	+	3764	-	TraesCS2B01G038100 && Q60CZ8.1 RecName: Full=Putative late blight resistance protein homolog R1A-10 >Q6L438.2 RecName: Full=Putative late blight resistance protein homolog R1A-6 && PF18052:Rx N-terminal domain|PF00931:NB-ARC domain	NB-ARC	42	9	10	195	199	172	0.336932	0.0753745	0.0828349	1.66368	1.58733	1.21283
TraesCS7B03G1028200	58.8596	32.8682	24.9097	199.302	207.301	152.391	38.8792	186.332	-2.2564	5.33e-11	1.72e-09	TraesCS7B03G1028200	Chr7B	654008784	654011577	-	864	-	TraesCS7B01G382200 && Q9FEF8.1 RecName: Full=Probable mediator of RNA polymerase II transcription subunit 36b; AltName: Full=Histone-glutamine methyltransferase; AltName: Full=SKP1-interacting partner 7; AltName: Full=rRNA 2'-O-methyltransferase fibrillarin 1 && PF01269:Fibrillarin	-	60	32	24	189	210	173	2.09691	1.16753	0.866085	7.02476	7.29743	5.31441
TraesCS3B03G1362700	0	0	0	43.2349	75.0233	58.1377	0	58.7986	-8.29968	5.39e-11	1.74e-09	TraesCS3B03G1362700	Chr3B	799733327	799735383	-	1864	-	TraesCS3B01G547600 && Q75J39.1 RecName: Full=Serine/threonine-protein kinase-like protein CR4; AltName: Full=Protein CRINKLY 4; Short=OsCR4; Flags: Precursor && PF00069:Protein kinase domain	Pkinase	0	0	0	41	76	66	0	0	0	0.706353	1.22414	0.939768
novel.11347	0	0	0	70.6521	56.2675	45.8054	0	57.575	-8.2665	5.51e-11	1.78e-09	-	Chr7A	518292960	518295853	-	785	-	- && - && -	-	0	0	0	67	57	52	0	0	0	2.74087	2.18006	1.75815
TraesCS7A03G1373400	0	1.02713	2.07581	76.9792	55.2803	70.4699	1.03431	67.5765	-6.05431	5.59e-11	1.8e-09	TraesCS7A03G1373400	Chr7A	740681811	740683393	+	1512	-	TraesCS7A01G563200 && Q10PI6.1 RecName: Full=Lecithin-cholesterol acyltransferase-like 1 && PF02450:Lecithin:cholesterol acyltransferase	-	0	1	2	73	56	80	0	0.0208487	0.0412421	1.55044	1.11199	1.4043
novel.6809	0	0	0	70.6521	66.139	40.5202	0	59.1038	-8.30402	5.67e-11	1.83e-09	-	Chr4B	415349707	415357129	-	1456	-	- && - && -	-	0	0	0	67	67	46	0	0	0	1.47774	1.38158	0.838531
novel.7195	0	0	0	40.0714	71.0747	66.0655	0	59.0705	-8.30717	5.71e-11	1.84e-09	-	Chr4D	10804689	10807836	-	1009	-	- && - && -	-	0	0	0	38	72	75	0	0	0	1.20942	2.14242	1.97284
TraesCS5B03G1126500	20.6009	19.5155	24.9097	82.2517	132.278	110.99	21.6754	108.507	-2.32558	5.78e-11	1.86e-09	TraesCS5B03G1126500	Chr5B	634371991	634374280	-	2189	-	TraesCS5B01G458800 && Q67UQ7.1 RecName: Full=Magnesium transporter MRS2-B >A2YFN7.1 RecName: Full=Magnesium transporter MRS2-B && -	-	21	19	24	78	134	126	0.289678	0.273615	0.341844	1.14428	1.83791	1.52773
TraesCS7A03G0571900	103.985	57.5194	65.3879	239.374	263.569	258.096	75.6309	253.679	-1.74405	5.85e-11	1.88e-09	TraesCS7A03G0571900	Chr7A	235494103	235496022	+	958	-	TraesCS7A01G248900 && - && -	-	106	56	63	227	267	293	3.34105	1.8427	2.0504	7.60929	8.36777	8.11755
TraesCS1B03G1187100	133.415	79.0892	85.1081	293.154	305.029	312.71	99.2042	303.631	-1.61227	5.93e-11	1.9e-09	TraesCS1B03G1187100	Chr1B	671106532	671109562	-	1302	-	TraesCS1B01G441700 && - && -	-	136	77	82	278	309	355	3.15406	1.86428	1.96366	6.85674	7.12544	7.23669
TraesCS7A03G0100500	0.980994	0	1.0379	101.233	88.8434	79.2786	0.672966	89.785	-7.05144	6.06e-11	1.94e-09	TraesCS7A03G0100500	Chr7A	21382603	21393267	+	3277	-	TraesCS7A01G044100 && Q9M667.2 RecName: Full=Disease resistance protein RPP13; AltName: Full=Resistance to Peronospora parasitica protein 13 && PF00931:NB-ARC domain|PF18052:Rx N-terminal domain	NB-ARC	1	0	1	96	90	90	0.00921437	0	0.00951451	0.940759	0.824575	0.728935
TraesCS3D03G1155300	168.731	196.182	269.855	570.49	726.542	1302.81	211.589	866.614	-2.03514	6.15e-11	1.97e-09	TraesCS3D03G1155300	Chr3D	607270708	607271369	-	662	-	- && Q6WNQ9.1 RecName: Full=Isoflavone 3'-hydroxylase; AltName: Full=Cytochrome P450 81E9, partial [Medicago truncatula] && PF00067:Cytochrome P450	p450	172	191	260	541	736	1479	7.84535	9.09509	12.2455	26.2436	33.3798	59.297
novel.3046	0	0	0	36.9078	98.7149	58.1377	0	64.5868	-8.43495	6.3e-11	2.02e-09	-	Chr2B	624669127	624671094	-	1790	-	- && - && -	-	0	0	0	35	100	66	0	0	0	0.627912	1.6773	0.978619
novel.1189	0	0	0	50.6165	71.0747	48.4481	0	56.7131	-8.24629	6.3e-11	2.02e-09	-	Chr1B	644787007	644789756	-	782	-	- && - && -	-	0	0	0	48	72	55	0	0	0	1.97114	2.76433	1.86672
novel.7566	322.747	59.5737	66.4258	5041.61	4773.85	5072.95	149.582	4962.8	-5.0517	6.3e-11	2.02e-09	-	Chr5A	476138420	476139697	+	1066	-	- && - && -	-	329	58	64	4781	4836	5759	9.31925	1.71515	1.87191	144.027	136.205	143.388
novel.1670	3.92397	0	0	56.9435	72.0619	58.1377	1.30799	62.381	-5.53411	6.51e-11	2.08e-09	-	Chr2A	21458109	21461074	+	1183	-	- && Q7XLC6.4 RecName: Full=Probable potassium transporter 11; AltName: Full=OsHAK11 && -	-	4	0	0	54	73	66	0.102098	0	0	1.46586	1.85269	1.48075
TraesCS3B03G0053700	1009.44	626.551	552.165	2173.34	1886.44	2085.03	729.386	2048.27	-1.48928	6.56e-11	2.1e-09	TraesCS3B03G0053700	Chr3B	15311739	15315173	-	2773	-	TraesCS3B01G023700 && Q5NDE4.1 RecName: Full=Protein O-linked-mannose beta-1,4-N-acetylglucosaminyltransferase 2; Short=POMGnT2; AltName: Full=Extracellular O-linked N-acetylglucosamine transferase-like; AltName: Full=Glycosyltransferase-like domain-containing protein 2 && PF04577:Protein of unknown function (DUF563)	-	1029	610	532	2061	1911	2367	11.2049	6.93444	5.9817	23.8678	20.6907	22.6554
novel.4671	0	0	0	23.1992	112.535	96.8961	0	77.5434	-8.69967	6.65e-11	2.12e-09	-	Chr3B	721077754	721080117	+	692	-	- && - && -	-	0	0	0	22	114	110	0	0	0	1.02094	4.9461	4.219
TraesCS6B03G0929500	77.4985	229.051	112.094	1234.83	467.909	900.253	139.548	867.664	-2.63679	6.7e-11	2.14e-09	TraesCS6B03G0929500	Chr6B	585789966	585791282	-	1005	-	TraesCS6B01G327900 && Q8LIL0.2 RecName: Full=Bisdemethoxycurcumin synthase; AltName: Full=Curcuminoid synthase && PF00195:Chalcone and stilbene synthases, N-terminal domain|PF02797:Chalcone and stilbene synthases, C-terminal domain	Chal_sti_synt_N	79	223	108	1171	474	1022	2.37358	6.99472	3.35058	37.4175	14.1604	26.9903
TraesCS1B03G1179600	134.396	135.582	141.155	297.372	325.759	302.14	137.044	308.423	-1.17045	6.82e-11	2.17e-09	TraesCS1B03G1179600	Chr1B	668948439	668949896	-	1290	-	TraesCS1B01G438100 && - && -	-	137	132	136	282	330	343	3.20681	3.22564	3.28709	7.0201	7.68048	7.05711
TraesCS4A03G0329200	0	0	0	46.3984	52.3189	69.589	0	56.1021	-8.23316	6.87e-11	2.19e-09	TraesCS4A03G0329200	Chr4A	239924755	239938150	+	1101	-	- && Q6DKC0.1 RecName: Full=Erlin-2-B; AltName: Full=Endoplasmic reticulum lipid raft-associated protein 2-B; AltName: Full=Stomatin-prohibitin-flotillin-HflC/K domain-containing protein 2-B; Short=SPFH domain-containing protein 2-B && PF01145:SPFH domain	-	0	0	0	44	53	79	0	0	0	1.28336	1.44528	1.90442
TraesCS7B03G0355800	145.187	164.341	149.458	316.353	461.986	407.845	152.995	395.394	-1.37068	7e-11	2.23e-09	TraesCS7B03G0355800	Chr7B	171460956	171462176	+	1096	-	TraesCS7B01G130900 && Q67X83.1 RecName: Full=26.2 kDa heat shock protein, mitochondrial; Short=OsHsp26.2; Flags: Precursor && -	-	148	160	144	300	468	463	4.07749	4.60194	4.09652	8.79011	12.8203	11.2123
TraesCS2B03G1107000	0	0	0	49.5619	70.0876	48.4481	0	56.0325	-8.22896	7.03e-11	2.23e-09	TraesCS2B03G1107000	Chr2B	632889802	632890329	-	528	-	TraesCS2B01G435100 && - && PF15511:Centromere kinetochore component CENP-T histone fold	-	0	0	0	47	71	55	0	0	0	2.85856	4.03728	2.76472
TraesCS4B03G0814400	0	0	0	56.9435	50.3446	55.495	0	54.261	-8.18293	7.05e-11	2.24e-09	TraesCS4B03G0814400	Chr4B	601954466	601954945	-	480	-	TraesCS4B01G313100 && Q01595.1 RecName: Full=Cortical cell-delineating protein; AltName: Full=Root-specific protein ZRP3; Flags: Precursor && PF14547:Hydrophobic seed protein	-	0	0	0	54	51	63	0	0	0	3.61274	3.19002	3.48355
novel.8690	0	0	0	46.3984	62.1904	56.3759	0	54.9882	-8.20296	7.05e-11	2.24e-09	-	Chr5D	133260109	133261925	+	1614	-	- && - && -	-	0	0	0	44	63	64	0	0	0	0.875453	1.17193	1.05244
TraesCS2D03G1166900	516.003	536.163	511.687	1030.26	1294.15	959.271	521.284	1094.56	-1.07001	7.28e-11	2.31e-09	TraesCS2D03G1166900	Chr2D	615267897	615271370	+	1188	-	TraesCS2D01G523400 && Q9LFD5.1 RecName: Full=Binding partner of ACD11 1 && PF00076:RNA recognition motif. (a.k.a. RRM, RBD, or RNP domain)	RRM_1	526	522	493	977	1311	1089	13.3694	13.8511	12.9388	26.4096	33.1322	24.3296
TraesCS1B03G0975800	0	0	0	61.1615	62.1904	43.1628	0	55.5049	-8.21398	7.54e-11	2.39e-09	TraesCS1B03G0975800	Chr1B	594255374	594261756	+	1167	-	TraesCS1B01G357300 && - && PF12937:F-box-like	-	0	0	0	58	63	49	0	0	0	1.59603	1.62082	1.11442
TraesCS3D03G0799200	720.049	698.45	786.731	1236.94	1377.07	1375.04	735.077	1329.69	-0.855453	7.7e-11	2.44e-09	TraesCS3D03G0799200	Chr3D	475206400	475208340	+	1941	-	TraesCS3D01G360900 && Q9SND9.1 RecName: Full=Uncharacterized acetyltransferase At3g50280 && PF02458:Transferase family	-	734	680	758	1173	1395	1561	11.4186	11.0437	12.1761	19.4069	21.5781	21.3452
novel.8190	0	0	0	56.9435	72.0619	41.4011	0	56.8021	-8.24753	7.78e-11	2.46e-09	-	Chr5B	391161809	391163371	+	1382	-	- && - && -	-	0	0	0	54	73	47	0	0	0	1.25479	1.58591	0.902636
TraesCS7A03G0102600	0	0	0	49.5619	48.3703	66.9464	0	54.9595	-8.20313	7.79e-11	2.47e-09	TraesCS7A03G0102600	Chr7A	21664691	21667494	+	2742	-	TraesCS7A01G045700 && Q39214.1 RecName: Full=Disease resistance protein RPM1; AltName: Full=Resistance to Pseudomonas syringae protein 3 && PF18052:Rx N-terminal domain|PF00931:NB-ARC domain	NB-ARC	0	0	0	47	49	76	0	0	0	0.550445	0.536528	0.735646
novel.3939	6.86696	0	0	65.3796	90.8177	59.0185	2.28899	71.7386	-4.93571	7.8e-11	2.47e-09	-	Chr3A	527044996	527046857	+	1862	-	- && - && -	-	7	0	0	62	92	67	0.113517	0	0	1.06929	1.48345	0.955032
TraesCS2A03G1335500	0.980994	0	0	175.049	46.396	136.535	0.326998	119.327	-8.35779	7.93e-11	2.5e-09	TraesCS2A03G1335500	Chr2A	778408157	778410079	-	1321	-	TraesCS2A01G572800 && P22195.2 RecName: Full=Cationic peroxidase 1; AltName: Full=PNPC1; Flags: Precursor && PF00141:Peroxidase	-	1	0	0	166	47	155	0.0228581	0	0	4.03542	1.06822	3.11424
TraesCS4A03G0189100	141.263	137.636	88.2218	311.08	392.885	365.563	122.374	356.509	-1.54213	8.01e-11	2.53e-09	TraesCS4A03G0189100	Chr4A	98779109	98781562	+	736	-	TraesCS4A01G092100 && Q84Q77.1 RecName: Full=17.9 kDa class I heat shock protein; AltName: Full=17.9 kDa heat shock protein 1; Short=OsHsp17.9A && PF00011:Hsp20/alpha crystallin family	-	144	134	85	295	398	415	5.90781	5.7393	3.60084	12.8715	16.2356	14.9656
TraesCS2D03G1126800	41.2017	46.221	49.8194	139.195	258.633	169.128	45.7474	188.985	-2.0475	8.21e-11	2.59e-09	TraesCS2D03G1126800	Chr2D	602729610	602733987	-	1730	-	TraesCS2D01G505400 && Q5XF57.1 RecName: Full=Probable receptor-like serine/threonine-protein kinase At5g57670 && PF07714:Protein tyrosine and serine/threonine kinase	Pkinase_Tyr	42	45	48	132	262	192	0.73307	0.81997	0.865084	2.45026	4.54694	2.94563
TraesCS3B03G0881800	856.407	777.539	652.841	1478.42	1515.27	1457.85	762.263	1483.85	-0.960664	8.32e-11	2.62e-09	TraesCS3B03G0881800	Chr3B	571326407	571332643	+	2429	-	TraesCS3B01G346500 && Q9S9K4.2 RecName: Full=Aspartic proteinase-like protein 2; Flags: Precursor && PF14541:Xylanase inhibitor C-terminal|PF14543:Xylanase inhibitor N-terminal	-	873	757	629	1402	1535	1655	10.8525	9.82426	8.07395	18.5355	18.9734	18.0839
TraesCS2D03G1121600	0	0	0	54.8345	65.1518	44.0437	0	54.6767	-8.19282	8.58e-11	2.7e-09	TraesCS2D03G1121600	Chr2D	601231649	601235949	-	1923	-	TraesCS2D01G503500 && Q9STE7.1 RecName: Full=Putative disease resistance RPP13-like protein 3 && PF00931:NB-ARC domain|PF18052:Rx N-terminal domain	NB-ARC	0	0	0	52	66	50	0	0	0	0.868376	1.03045	0.690102
TraesCS6B03G1000500	10.7909	14.3799	18.6823	67.4886	125.368	96.0152	14.6177	96.2906	-2.72387	9.22e-11	2.9e-09	TraesCS6B03G1000500	Chr6B	631512694	631516800	-	3317	-	TraesCS6B01G354900 && Q69T58.2 RecName: Full=Homeobox-leucine zipper protein ROC8; AltName: Full=GLABRA 2-like homeobox protein 8; AltName: Full=HD-ZIP protein ROC8; AltName: Full=Homeodomain transcription factor ROC8; AltName: Full=Protein RICE OUTERMOST CELL-SPECIFIC 8 && PF01852:START domain|PF00046:Homeodomain	START	11	14	18	64	127	109	0.100136	0.13305	0.169196	0.61961	1.14954	0.872175
TraesCS2B03G0194500	3.92397	6.1628	7.26533	107.56	65.1518	45.8054	5.78403	72.8391	-3.65613	9.36e-11	2.94e-09	TraesCS2B03G0194500	Chr2B	54839941	54841341	-	1401	-	TraesCS2B01G086200 && Q766C3.1 RecName: Full=Aspartic proteinase nepenthesin-1; AltName: Full=Nepenthesin-I; Flags: Precursor && PF14541:Xylanase inhibitor C-terminal|PF14543:Xylanase inhibitor N-terminal	-	4	6	7	102	66	52	0.0862112	0.135003	0.155784	2.33801	1.41439	0.985117
TraesCS2B03G1381400	16.6769	4.10853	10.379	81.1972	75.0233	110.99	10.3882	89.0702	-3.09519	9.69e-11	3.04e-09	TraesCS2B03G1381400	Chr2B	754470223	754474233	-	1676	-	TraesCS2B01G550500 && Q9LZ82.1 RecName: Full=Protein BTR1; AltName: Full=Binding to ToMV RNA 1 && PF00013:KH domain	KH_1	17	4	10	77	76	126	0.306279	0.0752346	0.186033	1.47537	1.36146	1.99535
TraesCS2D03G1124100	19.6199	15.407	8.30323	81.1972	85.882	144.463	14.4434	103.847	-2.84424	1.01e-10	3.17e-09	TraesCS2D03G1124100	Chr2D	601762349	601769304	+	4555	-	TraesCS2D01G504500 && Q0JIF2.2 RecName: Full=Cyclin-B1-1; AltName: Full=G2/mitotic-specific cyclin-B1-1; Short=CycB1;1 && PF18052:Rx N-terminal domain|PF00931:NB-ARC domain	NB-ARC	20	15	8	77	87	164	0.132582	0.103809	0.0547601	0.542858	0.573449	0.955604
novel.1985	0	10.2713	1.0379	87.5243	68.1133	97.777	3.76974	84.4715	-4.49682	1.03e-10	3.21e-09	-	Chr2A	754929476	754933084	+	3289	-	- && - && -	-	0	10	1	83	69	111	0	0.0958446	0.0094798	0.810397	0.629868	0.89574
novel.2001	2.94298	15.407	6.22742	76.9792	83.9077	80.1595	8.19246	80.3488	-3.30065	1.03e-10	3.22e-09	-	Chr2A	778833803	778837745	+	1581	-	- && - && -	-	3	15	6	73	85	91	0.0572969	0.299083	0.118327	1.48277	1.61418	1.52768
novel.7916	0	0	0	63.2706	40.4731	59.0185	0	54.2541	-8.18271	1.04e-10	3.24e-09	-	Chr5A	595176703	595178610	-	1041	-	- && - && -	-	0	0	0	60	41	67	0	0	0	1.85091	1.18249	1.70823
novel.3613	0	0	0	47.4529	86.8691	41.4011	0	58.5744	-8.29255	1.04e-10	3.24e-09	-	Chr2D	427752484	427772172	-	965	-	- && - && -	-	0	0	0	45	88	47	0	0	0	1.49751	2.73791	1.29269
novel.5880	0	0	0	42.1804	55.2803	63.4229	0	53.6279	-8.16793	1.05e-10	3.28e-09	-	Chr4A	601664562	601668333	+	980	-	- && - && -	-	0	0	0	40	56	72	0	0	0	1.31074	1.71564	1.94998
TraesCS3A03G1107300	11.7719	16.4341	18.6823	82.2517	82.9205	82.8021	15.6294	82.6581	-2.40623	1.15e-10	3.58e-09	TraesCS3A03G1107300	Chr3A	706273032	706274854	+	573	-	TraesCS3A01G474500 && Q9LHG9.1 RecName: Full=Nascent polypeptide-associated complex subunit alpha-like protein 1; Short=NAC-alpha-like protein 1; AltName: Full=Alpha-NAC-like protein 1 && PF19026:HYPK UBA domain|PF01849:NAC domain	-	12	16	18	78	84	94	0.632366	0.880232	0.979447	4.37143	4.40138	4.35408
TraesCS7B03G0534600	0	0	0	39.0168	57.2546	65.1847	0	53.8187	-8.17332	1.22e-10	3.78e-09	TraesCS7B03G0534600	Chr7B	330706270	330707451	+	1182	-	TraesCS7B01G187800 && - && -	-	0	0	0	37	58	74	0	0	0	1.00524	1.47324	1.66164
TraesCS5A03G0622900	103.985	84.2249	80.9565	272.063	210.263	286.284	89.7222	256.203	-1.51316	1.22e-10	3.81e-09	TraesCS5A03G0622900	Chr5A	464102694	464108964	+	2385	-	TraesCS5A01G249100 && Q8N9R8.2 RecName: Full=Protein SCAI; AltName: Full=Suppressor of cancer cell invasion protein && PF12070:Protein SCAI	-	106	82	78	258	213	325	1.34202	1.08382	1.01969	3.47388	2.68136	3.61674
TraesCS7A03G0033500	612.14	498.159	508.573	1007.06	1045.39	1182.13	539.624	1078.19	-0.998637	1.25e-10	3.89e-09	TraesCS7A03G0033500	Chr7A	7170906	7174675	-	697	-	TraesCS7A01G016000 && O49636.1 RecName: Full=Mitochondrial pyruvate carrier 4 && PF03650:Mitochondrial pyruvate carriers	-	624	485	490	955	1059	1342	27.033	21.9352	21.9193	44.0002	45.6171	51.1025
TraesCS2B03G1061200	66.7076	39.031	81.9944	284.718	189.533	313.591	62.5777	262.614	-2.06965	1.27e-10	3.94e-09	TraesCS2B03G1061200	Chr2B	603866167	603868253	-	1810	-	TraesCS2B01G416700 && Q50EK3.1 RecName: Full=Cytochrome P450 704C1; AltName: Full=Cytochrome P450 CYPD [Pinus taeda] && PF00067:Cytochrome P450	p450	68	38	79	270	192	356	1.13442	0.661815	1.36085	4.79037	3.18483	5.22028
novel.12745	0	0	0	63.2706	42.4474	51.9715	0	52.5632	-8.13629	1.27e-10	3.94e-09	-	Chr7D	621486558	621487491	-	820	-	- && - && -	-	0	0	0	60	43	59	0	0	0	2.34975	1.57441	1.90968
novel.4808	11.7719	31.8411	25.9476	102.287	371.168	170.889	23.1869	214.782	-3.21418	1.3e-10	4.03e-09	-	Chr3B	65128768	65132639	-	3788	-	- && - && -	-	12	31	25	97	376	194	0.0956562	0.257978	0.205775	0.822329	2.98018	1.3593
novel.1763	6.86696	0	0	66.4341	72.0619	59.8994	2.28899	66.1318	-4.81782	1.35e-10	4.19e-09	-	Chr2A	236853308	236856742	+	1430	-	- && - && -	-	7	0	0	63	73	68	0.14781	0	0	1.41478	1.53268	1.26211
novel.7059	0	0	0	39.0168	77.9848	49.3289	0	55.4435	-8.21445	1.37e-10	4.25e-09	-	Chr4D	274074344	274075501	+	1077	-	- && - && -	-	0	0	0	37	79	56	0	0	0	1.10324	2.2023	1.38005
TraesCS3A03G0199200	0	0	0	54.8345	43.4346	55.495	0	51.2547	-8.101	1.39e-10	4.3e-09	TraesCS3A03G0199200	Chr3A	57964513	57966990	+	246	-	TraesCS3A01G090500 && - && -	-	0	0	0	52	44	63	0	0	0	6.78816	5.37009	6.79717
TraesCS7A03G0066900	66.7076	16.4341	16.6065	261.518	235.929	278.356	33.2494	258.601	-2.95492	1.39e-10	4.3e-09	TraesCS7A03G0066900	Chr7A	13866291	13869696	+	1322	-	TraesCS7A01G031900 && Q84WV9.1 RecName: Full=Glutaminyl-peptide cyclotransferase; AltName: Full=Glutaminyl cyclase && PF05096:Glutamine cyclotransferase	-	68	16	16	248	239	316	1.55317	0.381523	0.377356	6.02426	5.42788	6.34422
TraesCS3B03G0056500	264.868	166.396	120.397	628.488	614.007	583.138	183.887	608.544	-1.72528	1.42e-10	4.38e-09	TraesCS3B03G0056500	Chr3B	15817353	15827081	-	4442	-	- && F4HYJ7.1 RecName: Full=DExH-box ATP-dependent RNA helicase DExH3 && PF00035:Double-stranded RNA binding motif|PF00271:Helicase conserved C-terminal domain|PF07717:Oligonucleotide/oligosaccharide-binding (OB)-fold|PF04408:Helicase associated domain (H	HA2	270	162	116	596	622	662	1.83539	1.14966	0.814221	4.30875	4.20413	3.95551
novel.10875	0	1.02713	0	97.0149	114.509	63.4229	0.342378	91.649	-7.97578	1.42e-10	4.39e-09	-	Chr7A	113794118	113797397	+	930	-	- && - && -	-	0	1	0	92	116	72	0	0.033896	0	3.17679	3.74489	2.05481
TraesCS1A03G0307800	174.617	188.992	220.036	416.531	408.68	443.96	194.548	423.057	-1.12172	1.46e-10	4.49e-09	TraesCS1A03G0307800	Chr1A	147465879	147475977	-	2527	-	TraesCS1A01G123900 && Q852L0.1 RecName: Full=Casein kinase 1-like protein HD16; AltName: Full=Os03g0793500 protein; AltName: Full=Protein EARLY FLOWERING 1; AltName: Full=Protein HEADING DATE 16 && PF00069:Protein kinase domain	Pkinase	178	184	212	395	414	504	2.12695	2.29533	2.61573	5.01967	4.9188	5.29356
novel.6090	0.980994	0	0	88.5788	76.0105	92.4917	0.326998	85.6937	-7.88083	1.48e-10	4.57e-09	-	Chr4A	383477873	383481046	-	2641	-	- && - && -	-	1	0	0	84	77	105	0.0114334	0	0	1.0214	0.87536	1.05522
TraesCS3D03G0852200	142.244	92.4419	216.922	676.995	456.063	573.449	150.536	568.836	-1.91809	1.49e-10	4.58e-09	TraesCS3D03G0852200	Chr3D	501739002	501748900	-	2007	-	TraesCS3D01G385600 && Q9M390.1 RecName: Full=Protein NRT1/ PTR FAMILY 8.1; Short=AtNPF8.1; AltName: Full=Peptide transporter PTR1 && PF00854:POT family	-	145	90	209	642	462	651	2.18154	1.4136	3.24685	10.2724	6.91128	8.60907
TraesCS7B03G1018700	462.048	424.206	317.599	816.19	1090.8	994.506	401.284	967.165	-1.269	1.49e-10	4.59e-09	TraesCS7B03G1018700	Chr7B	649466894	649468090	+	951	-	TraesCS7B01G379100 && A5H452.1 RecName: Full=Peroxidase 70; AltName: Full=Plasma membrane-bound peroxidase 2b; Short=pmPOX2b; Flags: Precursor && PF00141:Peroxidase	-	471	413	306	774	1105	1129	14.9549	13.6899	10.0324	26.1363	34.8856	31.5091
novel.12088	0	0	0	49.5619	99.702	34.3541	0	61.206	-8.3556	1.51e-10	4.64e-09	-	Chr7B	598248465	598250174	-	307	-	- && Q84MB6.1 RecName: Full=Probable 2-oxoglutarate-dependent dioxygenase At3g49630 && PF03171:2OG-Fe(II) oxygenase superfamily	2OG-FeII_Oxy	0	0	0	47	101	39	0	0	0	4.91635	9.8775	3.3717
TraesCS7A03G0613700	0	0	0	53.78	48.3703	48.4481	0	50.1994	-8.07022	1.53e-10	4.71e-09	TraesCS7A03G0613700	Chr7A	268594666	268599312	+	1248	-	TraesCS7A01G264600 && - && -	-	0	0	0	51	49	55	0	0	0	1.31232	1.17881	1.16969
TraesCS2B03G0275200	147.149	84.2249	46.7057	565.217	384.001	410.487	92.6932	453.235	-2.28766	1.56e-10	4.78e-09	TraesCS2B03G0275200	Chr2B	85305133	85310240	-	2351	-	TraesCS2B01G114500 && Q9SG80.1 RecName: Full=Alpha-L-arabinofuranosidase 1; Short=AtASD1; AltName: Full=Beta-D-xylosidase; Flags: Precursor && PF06964:Alpha-L-arabinofuranosidase C-terminal domain	-	150	82	45	536	389	466	1.92655	1.09949	0.596792	7.32143	4.96777	5.26085
TraesCS5A03G0963500	41.2017	19.5155	22.8339	144.468	111.548	146.225	27.8504	134.08	-2.26358	1.65e-10	5.05e-09	TraesCS5A03G0963500	Chr5A	599552628	599554506	+	1771	-	TraesCS5A01G406200 && A3A871.1 RecName: Full=Ent-isokaurene C2-hydroxylase; AltName: Full=Cytochrome P450 71Z6 && PF00067:Cytochrome P450	p450	42	19	22	137	113	166	0.716099	0.338195	0.387317	2.48419	1.91568	2.48778
novel.4771	0	0	0	44.2894	46.396	61.6612	0	50.7822	-8.08919	1.69e-10	5.19e-09	-	Chr3B	13803684	13804802	-	657	-	- && - && -	-	0	0	0	42	47	70	0	0	0	2.0529	2.14781	2.82784
novel.2224	41.2017	30.814	26.9855	110.723	165.841	132.131	33.0004	136.232	-2.04374	1.7e-10	5.19e-09	-	Chr2A	435017408	435018712	-	1305	-	- && - && -	-	42	30	26	105	168	150	0.971809	0.724674	0.621192	2.58382	3.86512	3.05073
novel.7862	3.92397	0	0	50.6165	86.8691	53.7333	1.30799	63.7396	-5.56651	1.73e-10	5.28e-09	-	Chr5A	470371967	470385767	-	1782	-	- && - && -	-	4	0	0	48	88	61	0.0677789	0	0	0.865002	1.48265	0.908542
TraesCS2B03G0918500	172.655	177.694	207.581	1153.63	395.847	864.137	185.977	804.539	-2.11302	1.75e-10	5.35e-09	TraesCS2B03G0918500	Chr2B	515956453	515958099	-	1203	-	TraesCS2B01G355900 && Q7XQ45.2 RecName: Full=Probable aldo-keto reductase 3 && PF00248:Aldo/keto reductase family	Aldo_ket_red	176	173	200	1094	401	981	4.41763	4.53328	5.18355	29.2035	10.0079	21.6434
novel.83	0	0	0	37.9623	68.1133	51.0907	0	52.3888	-8.13312	1.79e-10	5.45e-09	-	Chr1A	179427990	179430869	+	1008	-	- && - && -	-	0	0	0	36	69	58	0	0	0	1.1469	2.05519	1.52718
novel.8073	143.225	160.233	103.79	368.024	352.412	332.97	135.749	351.135	-1.37019	1.81e-10	5.53e-09	-	Chr5B	169668065	169670779	+	910	-	- && - && -	-	146	156	100	349	357	378	4.84455	5.40399	3.42627	12.3159	11.7785	11.0249
TraesCS2B03G1405500	0	0	0	52.7255	34.5502	77.5169	0	54.9309	-8.2027	1.84e-10	5.61e-09	TraesCS2B03G1405500	Chr2B	762244318	762244584	+	267	-	TraesCS2B01G560800 && - && -	-	0	0	0	50	35	88	0	0	0	6.01371	3.93569	8.7477
novel.10422	0	0	0	41.1259	69.1004	45.8054	0	52.0106	-8.12193	1.85e-10	5.63e-09	-	Chr6D	154623130	154626413	+	774	-	- && - && -	-	0	0	0	39	70	52	0	0	0	1.61811	2.71532	1.78314
TraesCS2B03G1428200	7.84795	11.2985	1.0379	70.6521	107.599	65.1847	6.7281	81.1453	-3.58778	1.89e-10	5.76e-09	TraesCS2B03G1428200	Chr2B	769922219	769925395	+	1021	-	TraesCS2B01G570300 && - && PF02631:RecX family	-	8	11	1	67	109	74	0.236595	0.339624	0.0305378	2.10733	3.20527	1.92366
TraesCS2D03G1142300	772.042	802.191	649.728	1707.25	1630.77	1301.93	741.32	1546.65	-1.0605	2.12e-10	6.44e-09	TraesCS2D03G1142300	Chr2D	606851416	606855243	+	1827	-	TraesCS2D01G512800 && B9FCV3.1 RecName: Full=Probable glucuronosyltransferase Os04g0650300; AltName: Full=OsGT43B && PF03360:Glycosyltransferase family 43	-	787	781	626	1619	1652	1478	13.007	13.4755	10.6831	28.4572	27.1479	21.4713
novel.5962	8.82894	11.2985	20.7581	97.0149	69.1004	109.228	13.6285	91.7812	-2.75704	2.17e-10	6.56e-09	-	Chr4A	738202939	738205031	+	2093	-	- && P10978.1 RecName: Full=Retrovirus-related Pol polyprotein from transposon TNT 1-94; Includes: RecName: Full=Protease; Includes: RecName: Full=Reverse transcriptase; Includes: RecName: Full=Endonuclease && PF00665:Integrase core domain	rve	9	11	20	92	70	124	0.129842	0.165674	0.297936	1.41157	1.00414	1.57244
TraesCS5A03G0058300	2358.31	2427.11	2692.32	4122.08	4043.36	4245.81	2492.58	4137.08	-0.731077	2.19e-10	6.62e-09	TraesCS5A03G0058300	Chr5A	20885980	20887325	-	1035	-	TraesCS5A01G024100 && P46420.2 RecName: Full=Glutathione S-transferase 4; AltName: Full=GST class-phi member 4; AltName: Full=GST-27; AltName: Full=GST-IV && PF02798:Glutathione S-transferase, N-terminal domain|PF00043:Glutathione S-transferase, C-terminal domain	GST_C	2404	2363	2594	3909	4096	4820	70.1352	71.9706	78.1434	121.286	118.818	123.603
TraesCS4D03G0034600	237.4	225.969	137.003	637.978	942.727	513.549	200.124	698.085	-1.80175	2.2e-10	6.67e-09	TraesCS4D03G0034600	Chr4D	9325373	9332249	+	2417	-	TraesCS4D01G021400 && O82392.1 RecName: Full=Phosphomethylpyrimidine synthase, chloroplastic; AltName: Full=Hydroxymethylpyrimidine phosphate synthase; Short=HMP-P synthase; Short=HMP-phosphate synthase; Short=HMPP synthase; AltName: Full=Protein PYRIMIDINE REQUIRING; AltName: Full=Thiamine biosynthesis protein ThiC; Short=Protein THIAMINE C; Flags: Precursor && PF01964:Radical SAM ThiC family	-	242	220	132	605	955	583	3.0233	2.86931	1.70279	8.03827	11.8629	6.40198
TraesCS6B03G1301600	15.6959	3.0814	25.9476	129.705	153.995	114.514	14.9083	132.738	-3.15491	2.25e-10	6.81e-09	TraesCS6B03G1301600	Chr6B	729875174	729879199	-	1649	-	TraesCS6B01G468500 && Q9LXT9.3 RecName: Full=Callose synthase 3; AltName: Full=1,3-beta-glucan synthase; AltName: Full=Protein GLUCAN SYNTHASE-LIKE 12 && PF14288:1,3-beta-glucan synthase subunit FKS1, domain-1|PF04652:Vta1 like	DUF605	16	3	25	123	156	130	0.292982	0.0573499	0.472696	2.39535	2.84033	2.0924
TraesCS4B03G0960200	0.980994	2.05427	5.18952	42.1804	54.2932	66.9464	2.74159	54.4733	-4.32835	2.27e-10	6.86e-09	TraesCS4B03G0960200	Chr4B	657893210	657895323	-	1520	-	TraesCS4B01G373700 && Q8W4K5.1 RecName: Full=VAN3-binding protein; AltName: Full=Protein FORKED 1 && PF08458:Plant pleckstrin homology-like region|PF05703:Auxin canalisation	-	1	2	5	40	55	76	0.0198655	0.041478	0.102563	0.845084	1.08638	1.32707
TraesCS7A03G0072900	155.978	186.938	222.111	428.131	468.896	632.467	188.343	509.831	-1.43828	2.28e-10	6.88e-09	TraesCS7A03G0072900	Chr7A	15768328	15769413	+	998	-	TraesCS7A01G034500 && Q06398.2 RecName: Full=Probable glutathione S-transferase GSTU6; AltName: Full=28 kDa cold-induced protein && PF13417:Glutathione S-transferase, N-terminal domain	-	159	182	214	406	475	718	4.8107	5.74874	6.68569	13.0641	14.2898	19.0949
TraesCS2B03G0525800	143.225	66.7636	70.5775	380.678	397.821	308.306	93.5221	362.268	-1.95135	2.29e-10	6.92e-09	TraesCS2B03G0525800	Chr2B	213715762	213720679	+	968	-	- && Q8S5M8.1 RecName: Full=Putative yippee-like protein Os10g0369500 && PF03226:Yippee zinc-binding/DNA-binding /Mis18, centromere assembly	-	146	65	68	361	403	350	4.55428	2.11675	2.19026	11.9761	12.4995	9.59656
TraesCS2B03G0552200	128.51	122.229	126.624	282.609	269.492	296.854	125.788	282.985	-1.17001	2.36e-10	7.1e-09	TraesCS2B03G0552200	Chr2B	232558752	232567592	+	2187	-	- && Q8L731.1 RecName: Full=Protein DETOXIFICATION 12; Short=AtDTX12; AltName: Full=Multidrug and toxic compound extrusion protein 12; Short=MATE protein 12 && PF01554:MatE	MatE	131	119	122	268	273	337	1.80869	1.71526	1.7393	3.93523	3.74781	4.08982
TraesCS2A03G0829600	67.6886	88.3334	98.6009	698.085	193.481	593.709	84.8743	495.092	-2.54476	2.37e-10	7.14e-09	TraesCS2A03G0829600	Chr2A	578839158	578840915	-	1279	-	TraesCS2A01G326100 && Q7XQ45.2 RecName: Full=Probable aldo-keto reductase 3 && PF00248:Aldo/keto reductase family	Aldo_ket_red	69	86	95	662	196	674	1.629	2.11963	2.31588	16.6215	4.60097	13.9866
TraesCS1A03G0791400	132.434	105.795	81.9944	259.409	356.361	336.494	106.741	317.421	-1.57168	2.49e-10	7.48e-09	TraesCS1A03G0791400	Chr1A	511829110	511830534	-	1425	-	TraesCS1A01G319300 && Q9ZQ95.1 RecName: Full=UDP-glycosyltransferase 73C6; AltName: Full=Flavonol-3-O-glycoside-7-O-glucosyltransferase 1; AltName: Full=Zeatin O-glucosyltransferase 2 && PF00201:UDP-glucoronosyl and UDP-glucosyl transferase	UDPGT	135	103	79	246	361	382	2.86063	2.27853	1.72852	5.54375	7.606	7.11494
TraesCS3D03G0743900	130.472	77.035	71.6154	312.135	269.492	342.66	93.0408	308.095	-1.7259	2.5e-10	7.51e-09	TraesCS3D03G0743900	Chr3D	444168305	444171636	-	1748	-	TraesCS3D01G330600 && Q9FF81.1 RecName: Full=Vacuolar protein sorting-associated protein 36; Short=AtVPS36; AltName: Full=ESCRT-II complex subunit VPS36 && PF04157:EAP30/Vps36 family	-	133	75	69	296	273	389	2.29748	1.35254	1.23075	5.43793	4.68906	5.90651
TraesCS3B03G1039000	0	0	0	50.6165	39.486	55.495	0	48.5325	-8.02275	2.59e-10	7.77e-09	TraesCS3B03G1039000	Chr3B	673413603	673452735	-	663	-	- && Q9SYH2.1 RecName: Full=Transcription initiation factor TFIID subunit 9; AltName: Full=TATA binding protein associated factor 21kDa subunit; AltName: Full=TBP-associated factor 9; Short=AtTAF9 && PF02291:Transcription initiation factor IID, 31kD subun	-	0	0	0	48	40	63	0	0	0	2.32494	1.81138	2.52203
TraesCS7A03G0593200	1862.91	1734.83	1562.05	2859.83	3296.09	3053.11	1719.93	3069.68	-0.835684	2.64e-10	7.89e-09	TraesCS7A03G0593200	Chr7A	250794923	250800940	-	2394	-	- && Q43207.1 RecName: Full=70 kDa peptidyl-prolyl isomerase; AltName: Full=Peptidyl-prolyl cis-trans isomerase; Short=PPIase; AltName: Full=Rotamase && PF00515:Tetratricopeptide repeat|PF00254:FKBP-type peptidyl-prolyl cis-trans isomerase	FKBP_C	1899	1689	1505	2712	3339	3466	23.9521	22.2401	19.6009	36.3789	41.8752	38.4262
TraesCS2D03G1149300	0.980994	0	2.07581	62.2161	53.306	61.6612	1.01893	59.0611	-5.86251	2.64e-10	7.89e-09	TraesCS2D03G1149300	Chr2D	609590887	609591515	+	629	-	TraesCS2D01G515000 && - && -	-	1	0	2	59	54	70	0.0480055	0	0.0991385	3.01221	2.57755	2.95373
novel.1375	8.82894	2.05427	4.15162	50.6165	70.0876	60.7803	5.01161	60.4948	-3.58316	2.65e-10	7.93e-09	-	Chr1D	377952390	377955149	+	1730	-	- && - && -	-	9	2	4	48	71	69	0.157086	0.0364431	0.0720903	0.891002	1.23219	1.05858
TraesCS7B03G0004700	174.617	176.667	128.7	430.24	344.515	419.296	159.995	398.017	-1.31425	2.68e-10	7.99e-09	TraesCS7B03G0004700	Chr7B	900491	909163	-	4098	-	TraesCS7B01G002300 && Q7XA40.2 RecName: Full=Putative disease resistance protein RGA3; AltName: Full=Blight resistance protein B149; AltName: Full=RGA1-blb && PF00931:NB-ARC domain	NB-ARC	178	172	124	408	349	476	1.31157	1.32309	0.943436	3.19722	2.55692	3.08289
novel.796	0	0	0	33.7443	86.8691	45.8054	0	55.4729	-8.21514	2.68e-10	7.99e-09	-	Chr1B	574799053	574811063	+	1496	-	- && - && -	-	0	0	0	32	88	52	0	0	0	0.686913	1.7661	0.92256
TraesCS2B03G1233400	1769.71	1236.67	1120.94	2866.16	3522.15	4080.21	1375.77	3489.5	-1.34275	2.69e-10	8.02e-09	TraesCS2B03G1233400	Chr2B	694871959	694876358	-	2110	-	TraesCS2B01G489600 && Q7Y0F2.1 RecName: Full=Probable nucleoredoxin 1-2; Short=OsNrx1-2 && PF13905:Thioredoxin-like|PF03107:C1 domain	-	1804	1204	1080	2718	3568	4632	25.8164	17.9877	15.9589	41.3667	50.7699	58.2651
TraesCS7A03G0916800	3126.43	2688.01	2808.57	6165.72	5391.81	4764.65	2874.33	5440.72	-0.920396	2.72e-10	8.11e-09	TraesCS7A03G0916800	Chr7A	553991560	553993173	+	1488	-	TraesCS7A01G376800 && C5X2M4.1 RecName: Full=Thiamine thiazole synthase 2, chloroplastic; AltName: Full=Thiazole biosynthetic enzyme 2; Flags: Precursor && PF01946:Thi4 family	-	3187	2617	2706	5847	5462	5409	64.6727	55.4412	56.7006	126.187	110.208	96.4799
TraesCS5B03G0333200	26.4868	10.2713	33.2129	118.105	181.635	123.322	23.3237	141.021	-2.5957	2.83e-10	8.42e-09	TraesCS5B03G0333200	Chr5B	220066089	220100197	-	1325	-	TraesCS5B01G121600 && Q4LDF9.1 RecName: Full=Outer envelope pore protein 37, chloroplastic; AltName: Full=Chloroplastic outer envelope pore protein of 37 kDa; Short=PsOEP37; Flags: Precursor && -	-	27	10	32	112	184	140	0.615304	0.237912	0.753004	2.71447	4.16933	2.80437
TraesCS6A03G0352000	74.5555	42.1124	46.7057	214.065	162.88	259.858	54.4579	212.268	-1.96138	2.89e-10	8.61e-09	TraesCS6A03G0352000	Chr6A	130365772	130367680	-	1608	-	TraesCS6A01G147600 && O64815.1 RecName: Full=Probable N-acetyltransferase HLS1-like && PF00583:Acetyltransferase (GNAT) family	Acetyltransf_1	76	41	45	203	165	295	1.42715	0.803766	0.872548	4.05409	3.08079	4.86921
TraesCS2B03G1515900	0.980994	0	0	100.178	57.2546	96.0152	0.326998	84.4828	-7.86003	2.93e-10	8.69e-09	TraesCS2B03G1515900	Chr2B	797226566	797228837	-	1740	-	TraesCS2B01G606100 && Q9SXB5.1 RecName: Full=G-type lectin S-receptor-like serine/threonine-protein kinase At1g11305; Flags: Precursor && PF00069:Protein kinase domain|PF00168:C2 domain	Pkinase	1	0	0	95	58	109	0.0173537	0	0	1.75331	1.00079	1.66265
TraesCS3B03G1368800	0.980994	3.0814	0	43.2349	49.3574	112.752	1.35413	68.4481	-5.66355	2.94e-10	8.74e-09	TraesCS3B03G1368800	Chr3B	801726587	801730502	+	1472	-	TraesCS3B01G550200 && Q9M1K0.1 RecName: Full=Transcription factor ORG3; AltName: Full=Basic helix-loop-helix protein 39; Short=AtbHLH39; Short=bHLH 39; AltName: Full=OBP3-responsive gene 3; AltName: Full=Transcription factor EN 9; AltName: Full=bHLH transcription factor bHLH039 && PF00010:Helix-loop-helix DNA-binding domain	HLH	1	3	0	41	50	128	0.0205132	0.0642459	0	0.894457	1.01983	2.30794
TraesCS7A03G0901400	328.633	310.194	257.4	571.544	636.711	678.273	298.742	628.843	-1.0739	2.98e-10	8.86e-09	TraesCS7A03G0901400	Chr7A	547390760	547394552	+	1610	-	TraesCS7A01G370000 && Q9M9S6.1 RecName: Full=UDP-galactose/UDP-glucose transporter 3; Short=AtUTr3 && PF08449:UAA transporter family	-	335	302	248	542	645	770	6.28291	5.91307	4.80274	10.8108	12.0281	12.6937
TraesCS7A03G1091900	38.2588	23.6241	17.6444	133.923	107.599	215.814	26.5091	152.445	-2.52207	2.99e-10	8.86e-09	TraesCS7A03G1091900	Chr7A	648596742	648598814	+	1788	-	TraesCS7A01G450900 && Q1PED9.1 RecName: Full=F-box/LRR-repeat protein At3g59190 && PF08387:FBD	-	39	23	17	127	109	245	0.658626	0.405501	0.296445	2.28097	1.8303	3.63682
TraesCS3B03G1112800	118.7	124.283	86.146	279.445	269.492	303.021	109.71	283.986	-1.37185	3.1e-10	9.19e-09	TraesCS3B03G1112800	Chr3B	706085345	706095261	-	5472	-	TraesCS3B01G450600 && Q5N870.1 RecName: Full=Endoribonuclease Dicer homolog 3a; AltName: Full=Dicer-like protein 3a; Short=OsDCL3a && PF00271:Helicase conserved C-terminal domain|PF02170:PAZ domain|PF00270:DEAD/DEAH box helicase|PF03368:Dicer dimerisation domain|PF00636:Ribonuclease III domain	Ribonuclease_3	121	121	83	265	273	344	0.6677	0.697061	0.472928	1.55519	1.49789	1.66853
TraesCS1A03G0090800	1243.9	1420.52	1092.91	3003.24	2210.23	2732.47	1252.45	2648.65	-1.08044	3.19e-10	9.45e-09	TraesCS1A03G0090800	Chr1A	22906383	22907279	+	804	-	TraesCS1A01G038200 && P02276.1 RecName: Full=Histone H2A.2.1 && PF16211:C-terminus of histone H2A|PF00125:Core histone H2A/H2B/H3/H4	Histone	1268	1383	1053	2848	2239	3102	47.6217	54.2248	40.8353	113.754	83.6108	102.402
TraesCS5B03G0307600	148.13	181.802	153.61	405.986	325.759	395.512	161.181	375.753	-1.22145	3.22e-10	9.51e-09	TraesCS5B03G0307600	Chr5B	187502352	187508779	-	2270	-	- && Q9C911.1 RecName: Full=DNAJ protein JJJ1 homolog; Short=AtJJJ1 && PF12171:Zinc-finger double-stranded RNA-binding|PF00226:DnaJ domain	DnaJ	151	177	148	385	330	449	2.0086	2.45798	2.03282	5.44651	4.36468	5.2498
TraesCS3A03G0115900	42.1827	32.8682	7.26533	191.921	164.854	272.19	27.4388	209.655	-2.93103	3.28e-10	9.68e-09	TraesCS3A03G0115900	Chr3A	32840568	32844190	+	1831	-	TraesCS3A01G055500 && Q8S4F6.1 RecName: Full=Sulfoquinovosyl transferase SQD2; AltName: Full=Protein SULFOQUINOVOSYLDIACYLGLYCEROL 2; AltName: Full=Sulfolipid synthase SQD2; AltName: Full=UDP-sulfoquinovose: diacylglycerol alpha-sulfoquinovosyltransferase SQD2; Flags: Precursor && PF00534:Glycosyl transferases group 1|PF13439:Glycosyltransferase Family 4	Glycos_transf_1	43	32	7	182	167	309	0.709124	0.550926	0.119199	3.19203	2.73837	4.47912
novel.6929	0	0	0	51.671	48.3703	40.5202	0	46.8538	-7.96995	3.33e-10	9.84e-09	-	Chr4B	652849537	652857428	-	849	-	- && - && -	-	0	0	0	49	49	46	0	0	0	1.85341	1.73282	1.43805
TraesCS5B03G0282600	253.096	218.779	258.438	479.802	478.767	508.264	243.438	488.944	-1.00631	3.38e-10	9.98e-09	TraesCS5B03G0282600	Chr5B	158919193	158930612	-	3224	-	- && Q9LM76.1 RecName: Full=U-box domain-containing protein 44; AltName: Full=Plant U-box protein 44; AltName: Full=Protein SENESCENCE-ASSOCIATED E3 UBIQUITIN LIGASE 1 && PF04564:U-box domain	U-box	258	213	249	455	485	577	2.41639	2.08265	2.40806	4.53211	4.51659	4.75011
TraesCS7D03G0062500	117.719	59.5737	34.2508	317.407	337.605	424.581	70.5146	359.864	-2.34951	3.39e-10	1e-08	TraesCS7D03G0062500	Chr7D	14162057	14168402	-	3333	-	TraesCS7D01G027900 && Q8LPT3.1 RecName: Full=Membrane protein of ER body-like protein && -	-	120	58	33	301	342	482	1.08715	0.54856	0.308703	2.90011	3.08074	3.83826
TraesCS1B03G0808200	0	1.02713	0	66.4341	112.535	69.589	0.342378	82.8527	-7.83165	3.49e-10	1.03e-08	TraesCS1B03G0808200	Chr1B	509924575	509934454	-	1443	-	TraesCS1B01G289100 && Q54DA8.1 RecName: Full=Protein STIP1 homolog && PF12796:Ankyrin repeats (3 copies)	-	0	1	0	63	114	79	0	0.0218457	0	1.40203	2.37193	1.45306
TraesCS3D03G0167300	179.522	118.12	181.633	547.29	373.142	448.365	159.758	456.266	-1.51329	3.54e-10	1.04e-08	TraesCS3D03G0167300	Chr3D	42915592	42917476	+	1637	-	TraesCS3D01G084700 && Q50EK3.1 RecName: Full=Cytochrome P450 704C1; AltName: Full=Cytochrome P450 CYPD [Pinus taeda] && PF00067:Cytochrome P450	p450	183	115	175	519	378	509	3.37555	2.21453	3.33313	10.1813	6.93278	8.25262
TraesCS1B03G1006300	155.978	82.1706	40.4782	452.385	566.623	443.079	92.8756	487.362	-2.3898	3.58e-10	1.05e-08	TraesCS1B03G1006300	Chr1B	606463745	606465953	+	817	-	- && - && PF04718:Mitochondrial ATP synthase g subunit	-	159	80	39	429	574	503	5.87648	3.08674	1.48835	16.8624	21.0938	16.3406
TraesCS3A03G1148500	2.94298	9.24419	5.18952	55.889	51.3317	96.8961	5.79223	68.0389	-3.56266	3.59e-10	1.05e-08	TraesCS3A03G1148500	Chr3A	717977829	717981505	+	1364	-	TraesCS3A01G489700 && Q9ZVB5.1 RecName: Full=Transcription factor bHLH100; AltName: Full=Basic helix-loop-helix protein 100; Short=AtbHLH100; Short=bHLH 100; AltName: Full=Transcription factor EN 7; AltName: Full=bHLH transcription factor bHLH100 && PF00010:Helix-loop-helix DNA-binding domain	HLH	3	9	5	53	52	110	0.0664124	0.207998	0.114293	1.2478	1.1446	2.14043
TraesCS1B03G1267000	0	4.10853	2.07581	46.3984	70.0876	45.8054	2.06145	54.0971	-4.7306	3.71e-10	1.09e-08	TraesCS1B03G1267000	Chr1B	692428541	692430522	-	1559	-	TraesCS1B01G474400 && - && -	-	0	4	2	44	71	52	0	0.0808808	0.0399988	0.906338	1.36734	0.885278
novel.8498	0	0	0	56.9435	45.4089	38.7584	0	47.0369	-7.97498	3.76e-10	1.11e-08	-	Chr5B	390325619	390328340	-	944	-	- && Q657X6.1 RecName: Full=Protein EXECUTER 2, chloroplastic; Short=OsEX2; Flags: Precursor && -	-	0	0	0	54	46	44	0	0	0	1.83698	1.46302	1.2371
novel.4582	22.5629	6.1628	3.11371	128.65	113.522	95.1344	10.6131	112.436	-3.39398	3.81e-10	1.12e-08	-	Chr3B	511795257	511798211	+	1621	-	- && Q8GZB6.2 RecName: Full=Histone-lysine N-methyltransferase, H3 lysine-9 specific SUVH4; AltName: Full=Histone H3-K9 methyltransferase 4; Short=H3-K9-HMTase 4; AltName: Full=Protein KRYPTONITE; AltName: Full=Protein SET DOMAIN GROUP 33; AltName: Full=S	SET	23	6	3	122	115	108	0.428437	0.116681	0.0577034	2.41691	2.13	1.76833
novel.4192	4.90497	0	1.0379	70.6521	71.0747	37.8776	1.98096	59.8681	-4.88973	3.83e-10	1.12e-08	-	Chr3A	374016131	374017704	-	863	-	- && - && -	-	5	0	1	67	72	43	0.174945	0	0.0361287	2.49315	2.50487	1.32245
novel.12187	0	0	0	62.2161	47.3831	35.2349	0	48.278	-8.01192	3.9e-10	1.14e-08	-	Chr7B	759784609	759785115	-	409	-	- && Q39191.2 RecName: Full=Wall-associated receptor kinase 1; Flags: Precursor && -	-	0	0	0	59	48	40	0	0	0	4.63247	3.52356	2.59573
TraesCS2B03G1427300	101.042	99.6319	151.534	324.789	291.209	351.469	117.403	322.489	-1.45909	3.99e-10	1.17e-08	TraesCS2B03G1427300	Chr2B	769873569	769878927	+	1618	-	TraesCS2B01G570000 && Q7XR80.1 RecName: Full=Actin-related protein 8; AltName: Full=F-box protein ARP8 >A8WAT2.1 RecName: Full=Actin-related protein 8; AltName: Full=F-box protein ARP8 && PF12937:F-box-like|PF00022:Actin	Actin	103	97	146	308	295	399	1.92221	1.88984	2.81344	6.11302	5.47404	6.54511
novel.7648	0	0	1.0379	82.2517	58.2418	100.42	0.345968	80.3044	-7.78796	4.13e-10	1.21e-08	-	Chr5A	634022321	634024313	+	1551	-	- && - && -	-	0	0	1	78	59	114	0	0	0.0201025	1.61498	1.1421	1.95081
TraesCS7A03G0860900	145.187	48.2752	47.7436	387.005	474.819	423.7	80.402	428.508	-2.41187	4.22e-10	1.23e-08	TraesCS7A03G0860900	Chr7A	520077373	520078911	+	1419	-	TraesCS7A01G352300 && C0LGK9.1 RecName: Full=Probable LRR receptor-like serine/threonine-protein kinase At2g24230; Flags: Precursor && PF07714:Protein tyrosine and serine/threonine kinase	Pkinase_Tyr	148	47	46	367	481	481	3.14935	1.04411	1.01074	8.30553	10.1772	8.99674
TraesCS5A03G0971200	15.6959	7.18993	29.0613	157.122	117.471	96.0152	17.3157	123.536	-2.8353	4.23e-10	1.24e-08	TraesCS5A03G0971200	Chr5A	601377103	601380008	-	1811	-	TraesCS5A01G410500 && - && PF07762:Protein of unknown function (DUF1618)	-	16	7	28	149	119	109	0.266774	0.121846	0.482062	2.64211	1.97284	1.59746
TraesCS3B03G0511400	0	0	0	50.6165	47.3831	38.7584	0	45.586	-7.93025	4.47e-10	1.3e-08	TraesCS3B03G0511400	Chr3B	259972558	259974642	+	1644	-	TraesCS3B01G210800 && - && -	-	0	0	0	48	48	44	0	0	0	0.937612	0.876604	0.710352
TraesCS1B03G1244500	98.0994	140.717	147.382	362.751	300.093	348.826	128.733	337.223	-1.39049	4.51e-10	1.31e-08	TraesCS1B03G1244500	Chr1B	684611581	684613563	+	1858	-	TraesCS1B01G465000 && Q8VZG2.1 RecName: Full=Protein HYPER-SENSITIVITY-RELATED 4; Short=AtHSR4; AltName: Full=BCS1-like protein && PF14363:Domain associated at C-terminal with AAA|PF00004:ATPase family associated with various cellular activities (AAA)	AAA	100	137	142	344	304	396	1.62516	2.32438	2.3829	5.94561	4.91238	5.65682
novel.6656	0	0	0	39.0168	49.3574	47.5672	0	45.3138	-7.9239	4.58e-10	1.33e-08	-	Chr4B	100351054	100353994	-	849	-	- && - && -	-	0	0	0	37	50	54	0	0	0	1.39952	1.76818	1.68814
TraesCS2B03G0520100	399.264	211.589	283.348	745.538	852.897	870.303	298.067	822.913	-1.46465	4.62e-10	1.34e-08	TraesCS2B03G0520100	Chr2B	208993550	208998172	-	2518	-	TraesCS2B01G215700 && - && PF07762:Protein of unknown function (DUF1618)	-	407	206	273	707	864	988	4.88068	2.57895	3.38041	9.01669	10.302	10.4142
novel.1721	0.980994	2.05427	4.15162	36.9078	62.1904	56.3759	2.39562	51.8247	-4.44938	4.63e-10	1.35e-08	-	Chr2A	127797389	127798620	+	1139	-	- && - && -	-	1	2	4	35	63	64	0.0265105	0.0553526	0.109496	0.986797	1.66066	1.49135
novel.542	0	0	0	45.3439	52.3189	38.7584	0	45.4737	-7.92717	4.69e-10	1.36e-08	-	Chr1B	26311575	26314186	+	580	-	- && - && -	-	0	0	0	43	53	44	0	0	0	2.38081	2.74354	2.01348
TraesCS4A03G0624700	20.6009	10.2713	13.4927	89.6333	69.1004	103.062	14.7883	87.2653	-2.55785	4.7e-10	1.37e-08	TraesCS4A03G0624700	Chr4A	544094083	544096823	-	687	-	TraesCS4A01G236400 && Q86I22.1 RecName: Full=Acylpyruvase FAHD1, mitochondrial; AltName: Full=Fumarylacetoacetate hydrolase domain-containing protein 1; Flags: Precursor && PF01557:Fumarylacetoacetate (FAA) hydrolase family	FAA_hydrolase	21	10	13	85	70	117	0.923006	0.458854	0.589997	3.97325	3.05918	4.52014
TraesCS5A03G0642100	153.035	88.3334	111.056	371.187	294.17	451.888	117.475	372.415	-1.66408	4.72e-10	1.37e-08	TraesCS5A03G0642100	Chr5A	473080136	473081271	-	870	-	TraesCS5A01G257600 && Q7F8T6.1 RecName: Full=Tricin synthase 2; AltName: Full=Caffeoyl-CoA 3-O-methyltransferase ROMT17 && PF01596:O-methyltransferase	-	156	86	107	352	298	513	5.41436	3.1161	3.83467	12.9929	10.284	15.6502
novel.5341	3.92397	0	0	52.7255	48.3703	66.9464	1.30799	56.0141	-5.38102	4.76e-10	1.38e-08	-	Chr3D	447117604	447121092	+	1182	-	- && - && -	-	4	0	0	50	49	76	0.102184	0	0	1.35843	1.24464	1.70655
novel.8396	557.204	521.783	470.17	1096.69	1062.17	887.04	516.386	1015.3	-0.974629	4.93e-10	1.43e-08	-	Chr5B	183926333	183927789	-	1457	-	- && - && -	-	568	508	453	1040	1076	1007	11.7715	10.991	9.69397	22.9223	22.1726	18.3439
TraesCS6D03G0124200	57.8786	54.438	33.2129	220.392	138.201	266.024	48.5099	208.206	-2.10111	4.97e-10	1.44e-08	TraesCS6D03G0124200	Chr6D	35167236	35170625	-	2486	-	TraesCS6D01G060200 && P46032.1 RecName: Full=Protein NRT1/ PTR FAMILY 8.3; Short=AtNPF8.3; AltName: Full=Histidine-transporting protein; AltName: Full=Peptide transporter PTR2 && PF00854:POT family	-	59	53	32	209	140	302	0.716627	0.672058	0.401339	2.69978	1.6908	3.22425
TraesCS2A03G0012800	0	0	0	95.9604	48.3703	26.4262	0	56.919	-8.24881	4.99e-10	1.45e-08	TraesCS2A03G0012800	Chr2A	3043315	3044607	+	1212	-	TraesCS2A01G005900 && Q8VWZ7.1 RecName: Full=Geraniol 8-hydroxylase; AltName: Full=Cytochrome P450 76B6; AltName: Full=Geraniol 10-hydroxylase; Short=CrG10H && PF00067:Cytochrome P450	p450	0	0	0	91	49	30	0	0	0	2.41114	1.21383	0.656964
TraesCS4B03G0695000	124.586	99.6319	137.003	317.407	265.543	341.779	120.407	308.243	-1.35661	5.01e-10	1.45e-08	TraesCS4B03G0695000	Chr4B	527139766	527145937	-	2154	-	TraesCS4B01G260800 && - && PF12274:Protein of unknown function (DUF3615)	-	127	97	132	301	269	388	1.78033	1.41957	1.91069	4.4875	3.74948	4.78089
novel.5580	6.86696	0	0	51.671	66.139	75.7551	2.28899	64.5217	-4.78487	5.18e-10	1.5e-08	-	Chr3D	443913983	443915015	-	1033	-	- && - && -	-	7	0	0	49	67	86	0.204616	0	0	1.52328	1.94733	2.20964
TraesCS2B03G1229600	10.7909	1.02713	2.07581	78.0337	67.1261	62.542	4.63129	69.234	-3.88318	5.26e-10	1.52e-08	TraesCS2B03G1229600	Chr2B	691804233	691806755	+	2376	-	TraesCS2B01G487700 && Q9LRR4.1 RecName: Full=Putative disease resistance RPP13-like protein 1 && PF00931:NB-ARC domain	NB-ARC	11	1	2	74	68	71	0.139794	0.0132674	0.026245	1.00016	0.859264	0.793112
novel.8142	0	0	0	45.3439	55.2803	36.1158	0	45.58	-7.93023	5.38e-10	1.55e-08	-	Chr5B	311634285	311635536	+	1001	-	- && - && -	-	0	0	0	43	56	41	0	0	0	1.37949	1.67965	1.08711
TraesCS2A03G1363800	1004.54	966.532	1356.54	2077.38	3065.1	2848.75	1109.2	2663.74	-1.26416	5.39e-10	1.56e-08	TraesCS2A03G1363800	Chr2A	785461029	785464121	-	1674	-	TraesCS2A01G558300 && Q9FL59.1 RecName: Full=FT-interacting protein 1 && PF00069:Protein kinase domain|PF00168:C2 domain	Pkinase	1024	941	1307	1970	3105	3234	18.4708	17.7201	24.3435	37.7915	55.6891	51.2752
TraesCS7B03G1296500	5.88596	2.05427	8.30323	49.5619	89.8306	54.6142	5.41449	64.6689	-3.57855	5.5e-10	1.59e-08	TraesCS7B03G1296500	Chr7B	751896574	751900857	-	2477	-	TraesCS7B01G481800 && Q9FYT6.1 RecName: Full=Chloroplastic group IIA intron splicing facilitator CRS1, chloroplastic; AltName: Full=Chloroplastic RNA splicing factor 1; AltName: Full=Protein CHLOROPLAST RNA SPLICING 1; Flags: Precursor && PF01985:CRS1 / YhbY (CRM) domain	-	6	2	8	47	91	62	0.0731421	0.0254528	0.100699	0.609334	1.10301	0.664337
novel.2460	0	0	0	55.889	48.3703	33.4732	0	45.9108	-7.93955	5.82e-10	1.68e-08	-	Chr2B	163867370	163872638	+	1355	-	- && - && -	-	0	0	0	53	49	38	0	0	0	1.25609	1.08573	0.744332
TraesCS2A03G1233700	521.889	564.923	496.118	918.478	920.023	961.033	527.643	933.178	-0.822758	5.92e-10	1.7e-08	TraesCS2A03G1233700	Chr2A	752945919	752951332	-	2083	-	TraesCS2A01G532800 && Q9C5E5.1 RecName: Full=Diacylglycerol kinase 5; Short=AtDGK5; Short=DAG kinase 5; AltName: Full=Diglyceride kinase 5; Short=DGK 5 && PF00609:Diacylglycerol kinase accessory domain|PF00781:Diacylglycerol kinase catalytic domain	-	532	550	478	871	932	1091	7.71195	8.32348	7.15487	13.428	13.4335	13.9014
novel.8386	167.75	155.097	178.519	335.334	388.937	352.349	167.122	358.873	-1.10279	5.95e-10	1.71e-08	-	Chr5B	126596662	126602559	-	2668	-	- && Q66GR3.1 RecName: Full=Transcription factor bHLH130; AltName: Full=Basic helix-loop-helix protein 130; Short=AtbHLH130; Short=bHLH 130; AltName: Full=Transcription factor EN 69; AltName: Full=bHLH transcription factor bHLH130 && -	-	171	151	172	318	394	400	1.93532	1.78411	2.01004	3.82759	4.43378	3.97921
TraesCS3D03G1151800	0	0	0	49.5619	39.486	43.1628	0	44.0702	-7.88223	5.96e-10	1.71e-08	TraesCS3D03G1151800	Chr3D	606646355	606653008	+	1859	-	TraesCS3D01G522800 && - && -	-	0	0	0	47	40	49	0	0	0	0.811899	0.646018	0.699583
TraesCS4B03G0413200	48.0687	19.5155	22.8339	142.359	154.982	136.535	30.1394	144.626	-2.25801	6.02e-10	1.73e-08	TraesCS4B03G0413200	Chr4B	291543753	291551587	+	882	-	TraesCS4B01G157000 && Q9XFR5.1 RecName: Full=Serine/arginine-rich splicing factor SR30; Short=At-SR30; Short=At-SRp30; Short=AtSR30; AltName: Full=SF2/ASF-like splicing modulator Srp30; AltName: Full=Serine-arginine rich RNA binding protein 30 && PF00076:RNA recognition motif. (a.k.a. RRM, RBD, or RNP domain)	RRM_1	49	19	22	135	157	155	1.67753	0.679073	0.777709	4.91529	5.34435	4.66429
TraesCS2D03G1160400	0	0	0	42.1804	50.3446	39.6393	0	44.0548	-7.88189	6.09e-10	1.75e-08	TraesCS2D03G1160400	Chr2D	612486560	612489357	+	2702	-	TraesCS2D01G520400 && Q680B9.1 RecName: Full=Proteinaceous RNase P 2 && PF17177:Pentacotripeptide-repeat region of PRORP	-	0	0	0	40	51	45	0	0	0	0.475399	0.566694	0.442028
TraesCS7A03G0037600	3.92397	0	0	69.5976	80.9462	36.9967	1.30799	62.5135	-5.53793	6.11e-10	1.75e-08	TraesCS7A03G0037600	Chr7A	8074507	8078975	+	1410	-	TraesCS7A01G017600 && Q8RWU3.1 RecName: Full=Protein REVEILLE 8; AltName: Full=MYB-like transcription factor; AltName: Full=Protein LHY-CCA1-like 5 && PF00249:Myb-like DNA-binding domain	Myb_DNA-binding	4	0	0	66	82	42	0.085661	0	0	1.50317	1.74606	0.790593
novel.2409	0	0	0	37.9623	36.5245	67.8273	0	47.438	-7.99194	6.12e-10	1.75e-08	-	Chr2B	58298062	58298981	+	920	-	- && - && -	-	0	0	0	36	37	77	0	0	0	1.2566	1.20747	2.22139
TraesCS5A03G0592700	40.2207	57.5194	41.5162	169.776	133.265	157.676	46.4188	153.572	-1.7267	6.13e-10	1.76e-08	TraesCS5A03G0592700	Chr5A	448897237	448902336	+	2832	-	TraesCS5A01G233200 && Q67UC7.2 RecName: Full=Probable potassium transporter 17; AltName: Full=OsHAK17 && PF02705:K+ potassium transporter	K_trans	41	56	40	161	135	179	0.437152	0.623342	0.440382	1.82564	1.43121	1.67758
novel.11371	5.88596	1.02713	13.4927	51.671	106.612	158.557	6.80195	105.613	-3.96171	6.15e-10	1.76e-08	-	Chr7A	590399189	590409500	-	1062	-	- && - && -	-	6	1	13	49	108	180	0.170596	0.029683	0.381664	1.48168	3.05326	4.49853
TraesCS2A03G0492400	4.90497	0	0	52.7255	69.1004	47.5672	1.63499	56.4644	-5.07154	6.33e-10	1.81e-08	TraesCS2A03G0492400	Chr2A	239767720	239770412	-	357	-	TraesCS2A01G226600 && Q9ZPQ3.2 RecName: Full=D-aminoacyl-tRNA deacylase; AltName: Full=Ethanol tolerance protein GEKO1 && PF04414:D-aminoacyl-tRNA deacylase	-	5	0	0	50	70	54	0.422906	0	0	4.49765	5.887	4.01465
TraesCS7A03G1168100	273.697	119.147	75.767	611.615	920.023	906.419	156.204	812.686	-2.3783	6.43e-10	1.84e-08	TraesCS7A03G1168100	Chr7A	679115691	679116089	-	399	-	TRIAE_CS42_7AL_TGACv1_556784_AA1770660%2CTa_LTPlike_8_7AL%2Ccortical cell delineating protein && Q01595.1 RecName: Full=Cortical cell-delineating protein; AltName: Full=Root-specific protein ZRP3; Flags: Precursor && PF14547:Hydrophobic seed protein	-	279	116	73	580	932	1029	21.1141	9.16467	5.70444	46.6808	70.1305	68.4487
TraesCS2B03G0434200	330.595	318.411	312.409	662.232	602.161	566.402	320.472	610.265	-0.928406	6.58e-10	1.88e-08	TraesCS2B03G0434200	Chr2B	161591278	161593634	+	1284	-	TraesCS2B01G178400 && - && PF13419:Haloacid dehalogenase-like hydrolase	-	337	310	301	628	610	643	7.92514	7.61077	7.30911	15.7065	14.2636	13.2913
TraesCS4A03G0619200	427.713	517.675	993.274	2213.42	1902.24	3461.83	646.221	2525.83	-1.967	6.72e-10	1.92e-08	TraesCS4A03G0619200	Chr4A	542322335	542324050	+	1613	-	TraesCS4A01G234100 && Q9C899.1 RecName: Full=Feruloyl CoA ortho-hydroxylase 2 && PF03171:2OG-Fe(II) oxygenase superfamily|PF14226:non-haem dioxygenase in morphine synthesis N-terminal	2OG-FeII_Oxy	436	504	957	2099	1927	3930	8.16195	9.84981	18.4987	41.789	35.8684	64.6667
novel.7560	0	0	0	41.1259	39.486	50.2098	0	43.6072	-7.86885	6.74e-10	1.93e-08	-	Chr5A	456717622	456719230	+	703	-	- && - && -	-	0	0	0	39	40	57	0	0	0	1.78153	1.70832	2.152
TraesCS5D03G1000700	32.3728	27.7326	47.7436	136.032	120.432	184.983	35.9497	147.149	-2.03602	6.81e-10	1.95e-08	TraesCS5D03G1000700	Chr5D	506314544	506316076	+	1533	-	TraesCS5D01G455900 && Q9LH84.1 RecName: Full=AAA-ATPase At3g28510 && PF00004:ATPase family associated with various cellular activities (AAA)|PF14363:Domain associated at C-terminal with AAA	AAA	33	27	46	129	122	210	0.650001	0.555205	0.935575	2.70229	2.38936	3.6358
TraesCS1B03G1193400	309.994	220.834	235.604	637.978	518.253	610.445	255.477	588.892	-1.20405	6.83e-10	1.95e-08	TraesCS1B03G1193400	Chr1B	673618501	673620116	-	1428	-	TraesCS1B01G444600 && Q945B6.1 RecName: Full=Probable 2-oxoglutarate-dependent dioxygenase AOP1.2 && PF03171:2OG-Fe(II) oxygenase superfamily	2OG-FeII_Oxy	316	215	227	605	525	693	6.68191	4.74616	4.95633	13.6054	11.0381	12.8804
novel.1743	3.92397	4.10853	2.07581	47.4529	46.396	48.4481	3.36944	47.4323	-3.81144	6.91e-10	1.97e-08	-	Chr2A	194392025	194393490	+	669	-	- && - && -	-	4	4	2	45	47	55	0.180541	0.18848	0.0932109	2.16008	2.10929	2.18202
novel.7840	63.7646	41.0853	38.4024	149.74	200.391	160.319	47.7508	170.15	-1.83081	6.95e-10	1.98e-08	-	Chr5A	402322493	402327046	-	1663	-	- && - && -	-	65	40	37	142	203	182	1.18022	0.758227	0.693701	2.74208	3.66495	2.9047
novel.2979	6.86696	7.18993	4.15162	88.5788	43.4346	58.1377	6.0695	63.3837	-3.37999	7.16e-10	2.04e-08	-	Chr2B	448433189	448434634	-	1293	-	- && A6YIH8.1 RecName: Full=Premnaspirodiene oxygenase; Short=HPO; AltName: Full=Cytochrome P450 71D55 && PF00067:Cytochrome P450	p450	7	7	4	84	44	66	0.163471	0.17066	0.0964549	2.08624	1.02169	1.35478
novel.12951	50.0307	21.5698	43.592	140.25	211.25	160.319	38.3975	170.606	-2.15018	7.2e-10	2.05e-08	-	ChrUnknown	18221068	18224480	-	2508	-	- && Q8L7V3.1 RecName: Full=Probable methyltransferase PMT26 && PF03141:Putative S-adenosyl-L-methionine-dependent methyltransferase	-	51	21	42	133	214	182	0.614023	0.263951	0.522137	1.70297	2.56183	1.92605
TraesCS5D03G1174700	39.2397	10.2713	13.4927	142.359	177.687	123.322	21.0013	147.789	-2.80872	7.22e-10	2.05e-08	TraesCS5D03G1174700	Chr5D	554544833	554549042	-	1236	-	TraesCS5D01G538800 && Q67YC9.1 RecName: Full=Uncharacterized protein At4g14100; Flags: Precursor && -	-	40	10	13	135	180	140	0.9772	0.255043	0.327935	3.50751	4.37238	3.0063
TraesCS4B03G0015000	577.805	606.008	478.474	1100.91	1075.01	994.506	554.096	1056.81	-0.93107	7.75e-10	2.2e-08	TraesCS4B03G0015000	Chr4B	6269662	6271092	+	587	-	TraesCS4B01G008900 && Q9SIK2.1 RecName: Full=40S ribosomal protein S25-2 && PF03297:S25 ribosomal protein	-	589	590	461	1044	1089	1129	30.2984	31.6844	24.4864	57.1145	55.6998	51.048
TraesCS6B03G1147600	4.90497	0	0	48.5074	55.2803	58.1377	1.63499	53.9751	-5.00741	7.76e-10	2.2e-08	TraesCS6B03G1147600	Chr6B	690215018	690220061	+	1497	-	TraesCS6B01G406500 && Q9LXJ7.2 RecName: Full=FBD-associated F-box protein At3g52670 && -	-	5	0	0	46	56	66	0.100853	0	0	0.986778	1.12313	1.17016
TraesCS4D03G0467700	243.286	249.593	213.808	486.129	457.05	594.59	235.563	512.589	-1.12234	7.79e-10	2.21e-08	TraesCS4D03G0467700	Chr4D	328963818	328965258	+	964	-	TraesCS4D01G189000 && Q5FWN8.1 RecName: Full=DnaJ homolog subfamily B member 6-A && PF00226:DnaJ domain	DnaJ	248	243	206	461	463	675	7.76813	7.94623	6.66274	15.357	14.4201	18.5844
TraesCS1D03G0485700	1943.35	1784.13	1943.99	3435.59	3004.88	3832.68	1890.49	3424.38	-0.857193	7.91e-10	2.24e-08	TraesCS1D03G0485700	Chr1D	264582299	264583450	+	1071	-	TraesCS1D01G189800 && Q06398.2 RecName: Full=Probable glutathione S-transferase GSTU6; AltName: Full=28 kDa cold-induced protein && PF02798:Glutathione S-transferase, N-terminal domain|PF13410:Glutathione S-transferase, C-terminal domain	GST_N	1981	1737	1873	3258	3044	4351	55.8518	51.126	54.527	97.6889	85.3334	107.826
TraesCS3A03G0027100	0.980994	0	0	69.5976	58.2418	93.3726	0.326998	73.7373	-7.66532	7.92e-10	2.24e-08	TraesCS3A03G0027100	Chr3A	9845757	9852029	-	1996	-	TraesCS3A01G013400 && P93604.1 RecName: Full=Rust resistance kinase Lr10; AltName: Full=Probable receptor-like serine/threonine-protein kinase LRK10; Flags: Precursor && PF00069:Protein kinase domain	Pkinase	1	0	0	66	59	106	0.015128	0	0	1.06186	0.887474	1.40951
TraesCS6B03G0487200	0	0	0	63.2706	35.5374	37.8776	0	45.5618	-7.92868	7.94e-10	2.25e-08	TraesCS6B03G0487200	Chr6B	226646636	226649660	+	1286	-	TraesCS6B01G189700 && - && -	-	0	0	0	60	36	43	0	0	0	1.49828	0.840477	0.887463
novel.4040	0	0	0	40.0714	58.2418	35.2349	0	44.516	-7.89655	7.97e-10	2.26e-08	-	Chr3A	723693084	723694824	+	1629	-	- && - && -	-	0	0	0	38	59	40	0	0	0	0.749111	1.08741	0.651721
novel.429	0	0	0	51.671	54.2932	29.9497	0	45.3046	-7.92041	8.19e-10	2.31e-08	-	Chr1A	429367856	429370555	-	1751	-	- && - && -	-	0	0	0	49	55	34	0	0	0	0.898656	0.943063	0.515366
TraesCS6B03G1270900	0	0	0	33.7443	41.4603	58.1377	0	44.4474	-7.89777	8.28e-10	2.34e-08	TraesCS6B03G1270900	Chr6B	723126913	723141644	+	2154	-	TraesCS6B01G458900 && Q39214.1 RecName: Full=Disease resistance protein RPM1; AltName: Full=Resistance to Pseudomonas syringae protein 3 && PF18052:Rx N-terminal domain|PF00931:NB-ARC domain	NB-ARC	0	0	0	32	42	66	0	0	0	0.477076	0.58542	0.813244
TraesCS7D03G0059700	67.6886	68.8179	72.6533	170.831	201.378	277.475	69.7199	216.561	-1.63747	8.44e-10	2.38e-08	TraesCS7D03G0059700	Chr7D	12987771	12991920	+	1583	-	TraesCS7D01G026100 && Q05201.1 RecName: Full=Developmental protein eyes absent; AltName: Full=Protein Clift && -	-	69	67	70	162	204	315	1.31616	1.33421	1.37873	3.28638	3.86913	5.28144
novel.3022	0	0	0	29.5263	56.2675	48.4481	0	44.7473	-7.90646	9.26e-10	2.6e-08	-	Chr2B	579151470	579158974	-	2924	-	- && - && -	-	0	0	0	28	57	55	0	0	0	0.307514	0.585277	0.499238
novel.6060	3.92397	0	0	63.2706	66.139	39.6393	1.30799	56.3496	-5.38744	9.26e-10	2.6e-08	-	Chr4A	268921122	268924846	-	2513	-	- && - && -	-	4	0	0	60	67	45	0.0480629	0	0	0.76673	0.800473	0.475273
novel.7915	0	0	0	51.671	31.5888	47.5672	0	43.609	-7.86755	9.32e-10	2.61e-08	-	Chr5A	592521515	592524998	-	897	-	- && - && -	-	0	0	0	49	32	54	0	0	0	1.75423	1.07108	1.59781
novel.3533	0	0	0	33.7443	37.5117	65.1847	0	45.4802	-7.93134	9.33e-10	2.62e-08	-	Chr2D	206277577	206283586	-	1196	-	- && F4IVI0.1 RecName: Full=Mitotic checkpoint serine/threonine-protein kinase BUB1; Short=AtBUB1; AltName: Full=Protein BUDDING UNINHIBITED BY BENZYMIDAZOL 1 && PF00069:Protein kinase domain	Pkinase	0	0	0	32	38	74	0	0	0	0.859216	0.95393	1.64219
TraesCS7B03G0910400	2.94298	3.0814	3.11371	43.2349	39.486	63.4229	3.04603	48.7146	-4.00256	9.41e-10	2.64e-08	TraesCS7B03G0910400	Chr7B	598101444	598107287	-	3799	-	TraesCS7B01G339200 && Q9M667.2 RecName: Full=Disease resistance protein RPP13; AltName: Full=Resistance to Peronospora parasitica protein 13 && PF18052:Rx N-terminal domain|PF00931:NB-ARC domain	NB-ARC	3	3	3	41	40	72	0.0238448	0.0248934	0.0246215	0.346576	0.316122	0.503021
novel.2362	0	0	0	130.759	15.7944	55.495	0	67.3495	-8.49326	9.55e-10	2.67e-08	-	Chr2B	6593724	6599178	+	2226	-	- && - && -	-	0	0	0	124	16	63	0	0	0	1.78888	0.215804	0.75117
TraesCS4B03G0998800	0	0	0	42.1804	39.486	43.1628	0	41.6097	-7.80018	9.65e-10	2.7e-08	TraesCS4B03G0998800	Chr4B	667813636	667816874	+	1725	-	TraesCS4B01G392900 && - && PF12937:F-box-like	-	0	0	0	40	40	49	0	0	0	0.744654	0.696202	0.753928
TraesCS6B03G0370600	437.523	450.911	447.337	879.461	837.102	738.172	445.257	818.245	-0.877319	9.99e-10	2.79e-08	TraesCS6B03G0370600	Chr6B	154994246	154995234	+	720	-	TraesCS6B01G148000 && P69309.2 RecName: Full=Polyubiquitin; Contains: RecName: Full=Ubiquitin; Flags: Precursor && PF00240:Ubiquitin family	ubiquitin	446	439	431	834	848	838	18.7044	19.2205	18.6641	37.1978	35.3612	30.8912
novel.10210	0	0	0	44.2894	52.3189	32.5923	0	43.0669	-7.84809	1e-09	2.8e-08	-	Chr6B	571927927	571929151	-	1225	-	- && Q9FTA2.1 RecName: Full=Transcription factor TCP21; AltName: Full=Protein CCA1 HIKING EXPEDITION; AltName: Full=Protein CHE && -	-	0	0	0	42	53	37	0	0	0	1.10102	1.29898	0.801656
TraesCS2D03G0874600	164.807	183.857	210.694	392.277	381.039	439.556	186.453	404.291	-1.11786	1.01e-09	2.82e-08	TraesCS2D03G0874600	Chr2D	490406460	490409927	+	2270	-	TraesCS2D01G383600 && F8RP11.1 RecName: Full=Hsp70-Hsp90 organizing protein; Short=TaHop && PF17830:STI1 domain|PF00515:Tetratricopeptide repeat|PF13414:TPR repeat	TPR_1	168	179	203	372	386	499	2.23473	2.48576	2.78826	5.2626	5.10535	5.83442
TraesCS3B03G0042700	219.743	204.399	225.225	409.15	425.461	475.672	216.456	436.761	-1.01356	1.01e-09	2.83e-08	TraesCS3B03G0042700	Chr3B	13247846	13251928	-	1451	-	TraesCS3B01G019300 && Q5D013.1 RecName: Full=Protein-lysine N-methyltransferase mettl10; AltName: Full=Methyltransferase-like protein 10 && PF13847:Methyltransferase domain	-	224	199	217	388	431	540	4.66147	4.32332	4.66289	8.58713	8.91813	9.87755
novel.4983	0	0	0	30.5808	52.3189	47.5672	0	43.4889	-7.86531	1.02e-09	2.84e-08	-	Chr3B	467237236	467241555	-	1081	-	- && - && -	-	0	0	0	29	53	54	0	0	0	0.861501	1.47202	1.32584
TraesCS4B03G0528000	54.9356	60.6008	45.6678	166.612	141.162	200.839	53.7347	169.538	-1.65856	1.04e-09	2.89e-08	TraesCS4B03G0528000	Chr4B	407755179	407756714	+	1095	-	TraesCS4B01G187600 && Q5FWN8.1 RecName: Full=DnaJ homolog subfamily B member 6-A && PF00226:DnaJ domain	DnaJ	56	59	44	158	143	228	1.54424	1.69852	1.25286	4.63369	3.9209	5.52641
TraesCS1B03G1197500	137.339	53.4109	48.7815	379.623	385.975	339.136	79.8438	368.245	-2.20298	1.04e-09	2.89e-08	TraesCS1B03G1197500	Chr1B	674869142	674872883	-	1503	-	TraesCS1B01G446300 && Q9LDR4.2 RecName: Full=Delta(14)-sterol reductase; AltName: Full=C-14 sterol reductase; AltName: Full=Protein FACKEL; AltName: Full=Sterol C14-reductase && PF01222:Ergosterol biosynthesis ERG4/ERG24 family	-	140	52	47	360	391	385	2.81262	1.09063	0.974994	7.69179	7.81056	6.79868
novel.8351	3.92397	0	0	68.5431	30.6016	138.297	1.30799	79.1473	-5.88549	1.05e-09	2.92e-08	-	Chr5B	36790702	36796494	-	867	-	- && - && -	-	4	0	0	65	31	157	0.13931	0	0	2.40756	1.07351	4.80622
TraesCS4A03G0148800	297.241	246.512	258.438	543.072	526.15	695.89	267.397	588.371	-1.1382	1.06e-09	2.96e-08	TraesCS4A03G0148800	Chr4A	73103299	73106871	+	1833	-	TraesCS4A01G073900 && Q9SIS4.1 RecName: Full=Type IV inositol polyphosphate 5-phosphatase 9; Short=At5PTase9 && PF03372:Endonuclease/Exonuclease/phosphatase family	Exo_endo_phos	303	240	249	515	533	790	4.9914	4.12744	4.23545	9.02253	8.73029	11.439
TraesCS2A03G1324600	0.980994	0	0	51.671	82.9205	80.1595	0.326998	71.5837	-7.6225	1.07e-09	2.97e-08	TraesCS2A03G1324600	Chr2A	775586413	775591610	-	1908	-	- && P0C898.1 RecName: Full=Putative pentatricopeptide repeat-containing protein At3g15130 && -	-	1	0	0	49	84	91	0.0158257	0	0	0.82471	1.3218	1.26586
novel.2049	200.123	242.403	193.05	446.057	521.215	423.7	211.859	463.657	-1.1298	1.07e-09	2.98e-08	-	Chr2A	45350345	45357130	-	6786	-	- && - && -	-	204	236	186	423	528	481	0.907733	1.0963	0.854598	2.00175	2.33606	1.88128
TraesCS7A03G0094000	0	0	0	57.998	27.6402	49.3289	0	44.989	-7.91222	1.08e-09	3.01e-08	TraesCS7A03G0094000	Chr7A	20314491	20316331	-	1841	-	TraesCS7A01G041700 && Q7XBQ9.1 RecName: Full=Disease resistance protein RGA2; AltName: Full=Blight resistance protein RPI; AltName: Full=RGA2-blb && PF00931:NB-ARC domain	NB-ARC	0	0	0	55	28	56	0	0	0	0.959384	0.456634	0.807341
TraesCS2B03G1231900	15.6959	5.13566	1.0379	93.8513	84.8948	79.2786	7.28982	86.0083	-3.54677	1.09e-09	3.03e-08	TraesCS2B03G1231900	Chr2B	694089193	694090635	+	1443	-	TraesCS2B01G488700 && - && -	-	16	5	1	89	86	90	0.334808	0.109228	0.0216071	1.98065	1.78935	1.65538
TraesCS3B03G1166400	373.759	242.403	325.902	808.809	640.66	903.776	314.021	784.415	-1.32065	1.16e-09	3.23e-08	TraesCS3B03G1166400	Chr3B	734976435	734978796	+	1253	-	TraesCS3B01G472000 && Q9FHR8.1 RecName: Full=Delta(3,5)-Delta(2,4)-dienoyl-CoA isomerase, peroxisomal; Short=AtDCI1 && PF00378:Enoyl-CoA hydratase/isomerase	ECH	381	236	314	767	649	1026	9.18155	5.93735	7.81343	19.6575	15.551	21.733
novel.12062	0	0	0	35.8533	47.3831	40.5202	0	41.2522	-7.78795	1.18e-09	3.27e-08	-	Chr7B	538916359	538924675	-	960	-	- && - && -	-	0	0	0	34	48	46	0	0	0	1.13734	1.50118	1.27177
novel.11003	0	0	0	31.6353	42.4474	53.7333	0	42.6053	-7.83655	1.18e-09	3.28e-08	-	Chr7A	461884505	461886488	+	1009	-	- && - && -	-	0	0	0	30	43	61	0	0	0	0.954803	1.2795	1.60458
TraesCS1B03G0947200	23.5438	23.6241	17.6444	131.814	135.239	70.4699	21.6041	112.508	-2.37717	1.18e-09	3.28e-08	TraesCS1B03G0947200	Chr1B	580371171	580372886	+	1445	-	TraesCS1B01G345200 && Q39224.1 RecName: Full=Protein SRG1; Short=AtSRG1; AltName: Full=Protein SENESCENCE-RELATED GENE 1 && PF14226:non-haem dioxygenase in morphine synthesis N-terminal|PF03171:2OG-Fe(II) oxygenase superfamily	2OG-FeII_Oxy	24	23	17	125	137	80	0.501517	0.501755	0.366812	2.77796	2.84654	1.46942
novel.4544	0	0	0	55.889	59.2289	24.6645	0	46.5941	-7.96053	1.19e-09	3.28e-08	-	Chr3B	395491247	395493148	+	1388	-	- && - && -	-	0	0	0	53	60	28	0	0	0	1.22622	1.29785	0.535416
TraesCS3D03G0061600	237.4	184.884	147.382	506.165	420.525	512.668	189.889	479.786	-1.33638	1.19e-09	3.29e-08	TraesCS3D03G0061600	Chr3D	12453590	12458078	-	4378	-	TraesCS3D01G034300 && - && PF13855:Leucine rich repeat|PF08263:Leucine rich repeat N-terminal domain	LRRNT_2	242	180	142	480	426	582	1.6691	1.29607	1.01129	3.52086	2.92145	3.52834
TraesCS5B03G0290500	113.795	95.5233	110.018	268.9	230.006	257.215	106.445	252.04	-1.24299	1.19e-09	3.3e-08	TraesCS5B03G0290500	Chr5B	166271217	166281239	+	1342	-	- && - && PF15249:Conserved region of unknown function on GLTSCR protein	-	116	93	106	255	233	292	2.61004	2.18455	2.46273	6.10199	5.21276	5.77501
TraesCS7A03G0494500	252.115	170.504	189.936	574.708	420.525	580.496	204.185	525.243	-1.36251	1.2e-09	3.32e-08	TraesCS7A03G0494500	Chr7A	181431529	181435949	+	1386	-	- && - && PF01490:Transmembrane amino acid transporter protein	Aa_trans	257	166	183	545	426	659	5.59902	3.77552	4.11671	12.6275	9.22806	12.6196
novel.9958	464.991	463.237	451.488	830.953	863.755	1123.11	459.905	939.274	-1.0309	1.21e-09	3.36e-08	-	Chr6B	56811775	56863245	-	7942	-	- && Q7XA42.2 RecName: Full=Putative disease resistance protein RGA1; AltName: Full=RGA3-blb && PF00931:NB-ARC domain	NB-ARC	474	451	435	788	875	1275	1.80215	1.7901	1.70774	3.18625	3.30782	4.26092
novel.4545	0	0	0	33.7443	37.5117	56.3759	0	42.544	-7.83462	1.26e-09	3.47e-08	-	Chr3B	397081595	397083115	+	1223	-	- && - && -	-	0	0	0	32	38	64	0	0	0	0.840247	0.93287	1.38892
novel.4772	0	0	0	42.1804	42.4474	36.9967	0	40.5415	-7.76172	1.28e-09	3.53e-08	-	Chr3B	13804965	13806068	-	821	-	- && Q2QS13.1 RecName: Full=UDP-glucose 6-dehydrogenase 5; Short=UDP-Glc dehydrogenase 5; Short=UDP-GlcDH 5; Short=UDPGDH 5; AltName: Full=Os-UGD5 && PF03721:UDP-glucose/GDP-mannose dehydrogenase family, NAD binding domain	-	0	0	0	40	43	42	0	0	0	1.56459	1.5725	1.35778
novel.9830	0	0	0	45.3439	46.396	32.5923	0	41.4441	-7.79254	1.28e-09	3.54e-08	-	Chr6B	561845511	561846819	+	614	-	- && - && -	-	0	0	0	43	47	37	0	0	0	2.24897	2.29823	1.5994
novel.6100	4.90497	1.02713	2.07581	45.3439	50.3446	44.9246	2.6693	46.871	-4.11955	1.36e-09	3.74e-08	-	Chr4A	426496726	426502149	-	621	-	- && - && -	-	5	1	2	43	51	51	0.24312	0.0507622	0.100416	2.22362	2.46571	2.17972
novel.8594	0	0	0	36.9078	40.4731	43.1628	0	40.1812	-7.75042	1.39e-09	3.83e-08	-	Chr5B	671657531	671658236	-	622	-	- && - && -	-	0	0	0	35	41	49	0	0	0	1.80701	1.97905	2.09088
TraesCS2B03G1544900	0	0	0	45.3439	43.4346	33.4732	0	40.7506	-7.7683	1.4e-09	3.85e-08	TraesCS2B03G1544900	Chr2B	804807135	804808455	+	1218	-	TraesCS2B01G628500 && - && PF13532:2OG-Fe(II) oxygenase superfamily	-	0	0	0	43	44	38	0	0	0	1.13372	1.0846	0.828055
TraesCS5A03G0625200	90.2514	93.4691	104.828	224.61	217.173	244.883	96.1829	228.889	-1.25202	1.43e-09	3.94e-08	TraesCS5A03G0625200	Chr5A	466022949	466030778	-	3808	-	- && Q9LME6.1 RecName: Full=Methyl-CpG-binding domain-containing protein 8; Short=AtMBD8; Short=MBD08; AltName: Full=Methyl-CpG-binding protein MBD8 && -	-	92	91	101	213	220	278	0.729513	0.753314	0.826965	1.79625	1.73456	1.93763
novel.9259	0	0	0	37.9623	58.2418	31.7115	0	42.6385	-7.83419	1.45e-09	3.98e-08	-	Chr6A	517644330	517647478	+	1085	-	- && - && -	-	0	0	0	36	59	36	0	0	0	1.06551	1.63262	0.880634
TraesCS3A03G1263300	63.7646	42.1124	40.4782	170.831	147.085	157.676	48.7851	158.531	-1.69743	1.46e-09	4.01e-08	TraesCS3A03G1263300	Chr3A	748242019	748246628	-	1689	-	TraesCS3A01G533200 && Q9SR22.1 RecName: Full=Pectin acetylesterase 5; Flags: Precursor && PF03283:Pectinacetylesterase	-	65	41	39	162	149	179	1.16205	0.765219	0.719943	3.08013	2.64863	2.81285
TraesCS6B03G0776100	198.161	169.477	99.6388	509.328	659.415	397.274	155.759	522.006	-1.74356	1.54e-09	4.23e-08	TraesCS6B03G0776100	Chr6B	485997398	485999893	-	1009	-	TraesCS6B01G265700 && - && PF03766:Remorin, N-terminal region|PF03763:Remorin, C-terminal region	-	202	165	96	483	668	451	6.04508	5.15495	2.96649	15.3723	19.8769	11.8634
TraesCS4D03G0029300	245.248	155.097	172.292	504.055	439.281	472.148	190.879	471.828	-1.30444	1.55e-09	4.23e-08	TraesCS4D03G0029300	Chr4D	8004461	8007164	-	1416	-	TraesCS4D01G018300 && Q9M069.2 RecName: Full=Glucan endo-1,3-beta-glucosidase 7; AltName: Full=(1->3)-beta-glucan endohydrolase 7; Short=(1->3)-beta-glucanase 7; AltName: Full=Beta-1,3-endoglucanase 7; Short=Beta-1,3-glucanase 7; Flags: Precursor && PF07983:X8 domain|PF00332:Glycosyl hydrolases family 17	Glyco_hydro_17	250	151	166	478	445	536	5.33112	3.36159	3.65517	10.8405	9.43541	10.0467
novel.1482	0	0	0	18.9812	91.8048	50.2098	0	53.6653	-8.16805	1.57e-09	4.3e-08	-	Chr1D	116937396	116938922	-	1527	-	- && - && -	-	0	0	0	18	93	57	0	0	0	0.378545	1.82856	0.990737
novel.10876	0.980994	0	0	76.9792	67.1261	55.495	0.326998	66.5335	-7.51373	1.62e-09	4.43e-08	-	Chr7A	113798537	113801061	+	1455	-	- && - && -	-	1	0	0	73	68	63	0.0207529	0	0	1.61118	1.40317	1.14921
TraesCSU03G0034600	4.90497	1.02713	0	45.3439	53.306	48.4481	1.97737	49.0327	-4.60378	1.66e-09	4.54e-08	TraesCSU03G0034600	ChrUnknown	22424324	22425805	-	1380	-	TraesCSU01G044900 && - && -	-	5	1	0	43	54	55	0.109404	0.022843	0	1.00063	1.17484	1.05781
TraesCS2B03G1235200	23.5438	3.0814	4.15162	95.9604	129.317	129.488	10.259	118.255	-3.51679	1.67e-09	4.57e-08	TraesCS2B03G1235200	Chr2B	696272194	696276226	-	1389	-	TraesCS2B01G490500 && Q682U6.1 RecName: Full=Exonuclease DPD1, chloroplastic/mitochondrial; AltName: Full=Mg2+-dependent DNA exonuclease; AltName: Full=Protein DEFECTIVE IN POLLEN DNA DEGRADATION 1; Flags: Precursor && PF00929:Exonuclease	Exonuc_X-T	24	3	4	91	131	147	0.521736	0.0680849	0.0897885	2.10389	2.83161	2.80891
TraesCS5A03G0620400	160.883	163.314	173.33	330.061	344.515	335.613	165.842	336.73	-1.02209	1.71e-09	4.67e-08	TraesCS5A03G0620400	Chr5A	462659874	462666618	-	6313	-	TraesCS5A01G248300 && Q9SRQ8.2 RecName: Full=RING-H2 finger protein ATL51; AltName: Full=RING-type E3 ubiquitin transferase ATL51 && PF13639:Ring finger domain|PF13966:zinc-binding in reverse transcriptase	-	164	159	167	313	349	381	0.784423	0.79395	0.82479	1.59218	1.65979	1.60181
TraesCS3A03G0146100	80.4415	60.6008	69.5396	167.667	200.391	221.98	70.194	196.679	-1.48693	1.71e-09	4.68e-08	TraesCS3A03G0146100	Chr3A	41918298	41921432	+	2978	-	TraesCS3A01G068500 && Q9STE7.1 RecName: Full=Putative disease resistance RPP13-like protein 3 && PF18052:Rx N-terminal domain|PF00931:NB-ARC domain	NB-ARC	82	59	67	159	203	252	0.831441	0.624538	0.701476	1.71457	2.04661	2.24594
novel.2471	0	0	0	46.3984	38.4988	34.3541	0	39.7504	-7.73249	1.75e-09	4.75e-08	-	Chr2B	193089754	193091067	+	1314	-	- && - && -	-	0	0	0	44	39	39	0	0	0	1.07533	0.891114	0.787756
novel.11195	0	1.02713	1.0379	83.3062	59.2289	57.2568	0.688346	66.5973	-6.61764	1.75e-09	4.75e-08	-	Chr7A	98589082	98592189	-	1405	-	- && Q10FF9.1 RecName: Full=Deoxyuridine 5'-triphosphate nucleotidohydrolase; Short=dUTPase; AltName: Full=dUTP pyrophosphatase && PF01764:Lipase (class 3)	Lipase_3	0	1	1	79	60	65	0	0.0224365	0.0221915	1.80565	1.28215	1.22789
TraesCS3B03G0186200	4.90497	0	0	56.9435	49.3574	48.4481	1.63499	51.583	-4.941	1.77e-09	4.8e-08	TraesCS3B03G0186200	Chr3B	61789638	61791415	+	270	-	TraesCS3B01G081200 && - && -	-	5	0	0	54	50	55	0.559176	0	0	6.42264	5.55994	5.40657
TraesCS2D03G0136300	508.155	432.423	396.479	842.553	819.334	900.253	445.686	854.046	-0.938053	1.77e-09	4.81e-08	TraesCS2D03G0136300	Chr2D	31129022	31133441	+	1524	-	- && Q9SS48.1 RecName: Full=Glycerol-3-phosphate dehydrogenase SDP6, mitochondrial; AltName: Full=Protein SUGAR-DEPENDENT 6; Flags: Precursor && PF01266:FAD dependent oxidoreductase|PF16901:C-terminal domain of alpha-glycerophosphate oxidase	DAO	518	421	382	799	830	1022	10.2633	8.70821	7.81522	16.8363	16.3515	17.7987
TraesCS2D03G0736800	0	2.05427	0	64.3251	60.2161	70.4699	0.684755	65.0037	-6.58567	1.81e-09	4.92e-08	TraesCS2D03G0736800	Chr2D	413672752	413674237	-	480	-	TraesCS2D01G320300 && O64937.2 RecName: Full=Elongation factor 1-alpha; Short=EF-1-alpha && PF00009:Elongation factor Tu GTP binding domain	GTP_EFTU	0	2	0	61	61	80	0	0.131347	0	4.08105	3.81551	4.42355
TraesCS5A03G0644500	1.96199	2.05427	1.0379	44.2894	63.1775	35.2349	1.68472	47.5673	-4.81358	1.85e-09	5.03e-08	TraesCS5A03G0644500	Chr5A	473826297	473833517	-	1444	-	- && - && -	-	2	2	1	42	64	40	0.041822	0.0436611	0.0215921	0.934041	1.33069	0.735217
TraesCS6B03G0472700	28.4488	20.5427	30.0992	109.669	91.8048	103.943	26.3636	101.806	-1.94854	1.89e-09	5.12e-08	TraesCS6B03G0472700	Chr6B	217817177	217824791	+	1248	-	TraesCS6B01G185800 && Q7XR91.2 RecName: Full=COBRA-like protein 7; AltName: Full=Protein BRITTLE CULM1-like P1; Flags: Precursor && PF04833:COBRA-like protein	-	29	20	29	104	93	118	0.701658	0.505181	0.724513	2.6761	2.23734	2.50952
TraesCS3B03G0309200	65.7266	80.1164	50.8573	164.503	236.916	213.171	65.5667	204.864	-1.64416	1.92e-09	5.2e-08	TraesCS3B03G0309200	Chr3B	123695306	123695974	+	669	-	TraesCS3B01G129900 && Q8VWQ5.1 RecName: Full=Probable WRKY transcription factor 50; AltName: Full=WRKY DNA-binding protein 50 && PF03106:WRKY DNA -binding domain	WRKY	67	78	49	156	240	242	3.02406	3.67536	2.28367	7.48828	10.7708	9.6009
TraesCS5D03G1045400	763.213	849.439	938.265	1668.23	1706.78	1411.16	850.306	1595.39	-0.907768	1.92e-09	5.21e-08	TraesCS5D03G1045400	Chr5D	516786550	516791687	+	1420	-	TraesCS5D01G473100 && Q9FNR1.1 RecName: Full=Glycine-rich RNA-binding protein 3, mitochondrial; Short=AtGR-RBP3; AltName: Full=AtRBG3; AltName: Full=Mitochondrial RNA-binding protein 2a; Short=At-mRBP2a; Flags: Precursor && PF00076:RNA recognition motif. (a.k.a. RRM, RBD, or RNP domain)	RRM_1	778	827	904	1582	1729	1602	16.5437	18.359	19.8492	35.7768	36.557	29.9431
novel.6242	0	0	0	31.6353	59.2289	34.3541	0	41.7394	-7.80434	2e-09	5.4e-08	-	Chr4A	718352495	718356228	-	1195	-	- && - && -	-	0	0	0	30	60	39	0	0	0	0.806189	1.50747	0.866202
TraesCS4A03G0805200	4.90497	8.21706	17.6444	84.3608	59.2289	147.106	10.2555	96.8985	-3.24787	2.01e-09	5.42e-08	TraesCS4A03G0805200	Chr4A	610033734	610035807	-	1332	-	TraesCS4A01G323400 && O81906.1 RecName: Full=G-type lectin S-receptor-like serine/threonine-protein kinase B120; Flags: Precursor && PF07714:Protein tyrosine and serine/threonine kinase	Pkinase_Tyr	5	8	17	80	60	167	0.113346	0.189329	0.397931	1.92872	1.35242	3.32763
TraesCS3B03G0031800	21.5819	30.814	39.4403	110.723	120.432	116.275	30.6121	115.81	-1.92288	2.01e-09	5.43e-08	TraesCS3B03G0031800	Chr3B	10972258	10977458	-	3226	-	- && - && -	-	22	30	38	105	122	132	0.205921	0.293149	0.367267	1.04522	1.13543	1.08601
novel.7529	86.3274	77.035	86.146	185.594	275.415	222.861	83.1695	227.956	-1.45501	2.08e-09	5.61e-08	-	Chr5A	365630694	365635821	+	4613	-	- && - && -	-	88	75	83	176	279	253	0.576025	0.512518	0.560993	1.22522	1.81587	1.45566
TraesCS4D03G0507200	369.835	506.376	710.964	1541.69	1322.78	2701.64	529.058	1855.37	-1.81069	2.1e-09	5.65e-08	TraesCS4D03G0507200	Chr4D	355900606	355903231	-	2509	-	TraesCS4D01G207500 && P09189.1 RecName: Full=Heat shock cognate 70 kDa protein && PF00012:Hsp70 protein	HSP70	377	493	685	1462	1340	3067	4.53715	6.1941	8.51242	18.7124	16.035	32.4441
TraesCS7B03G0838600	0.980994	0	0	60.107	71.0747	59.8994	0.326998	63.6937	-7.45226	2.11e-09	5.68e-08	TraesCS7B03G0838600	Chr7B	562922345	562924361	+	1635	-	TraesCS7B01G312400 && Q84X02.2 RecName: Full=FBD-associated F-box protein At2g26860 && -	-	1	0	0	57	72	68	0.0184682	0	0	1.11954	1.32214	1.10386
TraesCS3A03G0046600	273.697	236.241	158.799	529.364	577.482	562.878	222.912	556.575	-1.31941	2.11e-09	5.69e-08	TraesCS3A03G0046600	Chr3A	13037615	13043061	-	1969	-	TraesCS3A01G022900 && - && PF04577:Protein of unknown function (DUF563)	-	279	230	153	502	585	639	4.27859	3.68225	2.42275	8.18732	8.92019	8.61346
TraesCS6D03G0064800	95.1564	63.6822	58.1226	291.045	202.366	209.648	72.3204	234.353	-1.69336	2.12e-09	5.71e-08	TraesCS6D03G0064800	Chr6D	14606105	14609090	-	2214	-	- && Q9LMN7.1 RecName: Full=Wall-associated receptor kinase 5; Flags: Precursor && PF13947:Wall-associated receptor kinase galacturonan-binding|PF00069:Protein kinase domain	Pkinase	97	62	56	276	205	238	1.32293	0.882766	0.78863	4.00327	2.77997	2.85313
novel.9927	75.5365	55.4652	51.8952	176.103	181.635	166.485	60.9656	174.741	-1.51684	2.13e-09	5.74e-08	-	Chr6B	726161458	726166779	+	1313	-	- && - && -	-	77	54	50	167	184	189	1.77079	1.29646	1.18732	4.08447	4.20743	3.8205
TraesCS7D03G0152100	43.1637	65.7365	56.0468	138.141	205.327	214.933	54.9823	186.134	-1.76215	2.13e-09	5.74e-08	TraesCS7D03G0152100	Chr7D	39496865	39498377	-	1513	-	TraesCS7D01G067100 && Q9FHM9.1 RecName: Full=Protein EXORDIUM-like 3; Flags: Precursor && PF04674:Phosphate-induced protein 1 conserved region	-	44	64	54	131	208	244	0.878124	1.33344	1.1128	2.78046	4.12751	4.28029
TraesCS3B03G0650300	0	0	0	29.5263	61.2032	35.2349	0	41.9881	-7.81317	2.21e-09	5.94e-08	TraesCS3B03G0650300	Chr3B	408432781	408434212	+	586	-	TraesCS3B01G249100 && - && -	-	0	0	0	28	62	40	0	0	0	1.53442	3.17657	1.81169
novel.11142	2.94298	2.05427	0	81.1972	45.4089	34.3541	1.66575	53.6534	-4.98971	2.26e-09	6.09e-08	-	Chr7A	4700326	4702421	-	1374	-	- && - && -	-	3	2	0	77	46	39	0.065929	0.0458854	0	1.79965	1.00516	0.753357
TraesCS6A03G0936800	2.94298	10.2713	7.26533	55.889	70.0876	52.8524	6.82655	59.6097	-3.13313	2.32e-09	6.22e-08	TraesCS6A03G0936800	Chr6A	597382840	597385180	-	528	-	TraesCS6A01G368000 && P87072.2 RecName: Full=Calcineurin subunit B; AltName: Full=Calcineurin regulatory subunit; AltName: Full=Protein phosphatase 2B regulatory subunit && PF13499:EF-hand domain pair	-	3	10	7	53	71	60	0.171565	0.597032	0.413359	3.22348	4.03728	3.01606
novel.4048	0	0	0	27.4172	42.4474	51.0907	0	40.3184	-7.75712	2.34e-09	6.29e-08	-	Chr3A	734912263	734913976	+	779	-	- && - && -	-	0	0	0	26	43	58	0	0	0	1.07181	1.65728	1.97612
TraesCS3A03G0076800	191.294	138.663	140.117	332.17	441.256	384.942	156.691	386.123	-1.30052	2.35e-09	6.32e-08	TraesCS3A03G0076800	Chr3A	20965744	20970304	+	1581	-	TraesCS3A01G037600 && Q9ZT29.1 RecName: Full=Delta(7)-sterol-C5(6)-desaturase; AltName: Full=Delta(7)-sterol-C5-desaturase; AltName: Full=Delta-7-C-5 sterol desaturase && PF04116:Fatty acid hydroxylase superfamily	-	195	135	135	315	447	437	3.7243	2.69174	2.66235	6.39827	8.48867	7.33622
TraesCS6A03G0800500	157.94	162.287	105.866	391.223	603.148	343.541	142.031	445.971	-1.64994	2.37e-09	6.35e-08	TraesCS6A03G0800500	Chr6A	540967470	540970283	+	1375	-	TraesCS6A01G305600 && Q9FJZ9.1 RecName: Full=Peroxidase 72; Short=Atperox P72; AltName: Full=ATP6a; AltName: Full=PRXR8; Flags: Precursor && PF00141:Peroxidase	-	161	158	102	371	611	390	3.53562	3.62231	2.31292	8.66473	13.3414	7.52809
TraesCS7B03G1031700	0	0	0	37.9623	38.4988	36.9967	0	37.8193	-7.66203	2.42e-09	6.48e-08	TraesCS7B03G1031700	Chr7B	654984542	654986419	+	1878	-	TraesCS7B01G383100 && Q9FLS0.1 RecName: Full=F-box protein At5g07610 && PF00646:F-box domain	F-box	0	0	0	36	39	42	0	0	0	0.615589	0.623495	0.593576
TraesCS1B03G0976600	0	0	0	39.0168	35.5374	38.7584	0	37.7709	-7.66038	2.48e-09	6.65e-08	TraesCS1B03G0976600	Chr1B	594505546	594510447	+	1641	-	TraesCS1B01G357700 && - && -	-	0	0	0	37	36	44	0	0	0	0.724064	0.658655	0.711651
TraesCS4B03G0975700	95.1564	149.961	112.094	324.789	297.132	500.336	119.07	374.086	-1.65325	2.57e-09	6.88e-08	TraesCS4B03G0975700	Chr4B	661774529	661776479	-	1709	-	TraesCS4B01G382300 && Q6WG30.2 RecName: Full=Taxadiene 5-alpha hydroxylase && PF00067:Cytochrome P450	p450	97	146	108	308	301	568	1.71385	2.69304	1.97036	5.78752	5.28796	8.82123
novel.13036	142.244	79.0892	65.3879	366.969	319.836	295.093	95.5737	327.299	-1.77354	2.6e-09	6.95e-08	-	ChrUnknown	217001672	217005421	-	3379	-	- && - && -	-	145	77	63	348	324	335	1.29575	0.718347	0.58132	3.30731	2.87886	2.63135
TraesCS7D03G0777600	360.025	289.651	250.135	627.433	637.698	629.825	299.937	631.652	-1.07375	2.61e-09	6.98e-08	TraesCS7D03G0777600	Chr7D	419840249	419846797	-	1190	-	TraesCS7D01G327100 && Q93ZE8.1 RecName: Full=Stromal cell-derived factor 2-like protein; Short=AtSDF2; Short=SDF2-like protein; Flags: Precursor && PF02815:MIR domain	-	367	282	241	595	646	715	9.31239	7.47023	6.31441	16.0566	16.2986	15.9471
TraesCS4B03G0711100	34.3348	18.4884	19.7202	83.3062	156.957	126.846	24.1811	122.37	-2.33702	2.62e-09	6.99e-08	TraesCS4B03G0711100	Chr4B	539462683	539463117	+	435	-	TRIAE_CS42_4BL_TGACv1_320964_AA1052730%2Cnon-specific lipid transfer protein && - && PF14368:Probable lipid transfer	-	35	18	19	79	159	144	2.42952	1.30441	1.36184	5.83205	10.9742	8.7861
TraesCS6B03G0774400	50.0307	59.5737	22.8339	176.103	162.88	207.886	44.1461	182.29	-2.04516	2.71e-09	7.24e-08	TraesCS6B03G0774400	Chr6B	484575666	484577955	-	2290	-	TraesCS6B01G265000 && O80939.1 RecName: Full=L-type lectin-domain containing receptor kinase IV.1; Short=Arabidopsis thaliana lectin-receptor kinase e; Short=AthlecRK-e; Short=LecRK-IV.1; AltName: Full=Lectin Receptor Kinase 1; Flags: Precursor && PF00139:Legume lectin domain|PF00069:Protein kinase domain	Pkinase	51	58	22	167	165	236	0.672476	0.798407	0.299537	2.34188	2.16328	2.73526
TraesCS7D03G0050200	8.82894	3.0814	0	49.5619	58.2418	96.8961	3.97011	68.2333	-4.0877	2.71e-09	7.24e-08	TraesCS7D03G0050200	Chr7D	10377049	10378124	+	1076	-	TraesCS7D01G021500 && Q9FG33.1 RecName: Full=Probable L-type lectin-domain containing receptor kinase S.5; Short=LecRK-S.5; Flags: Precursor && PF00139:Legume lectin domain	-	9	3	0	47	59	110	0.252564	0.0878902	0	1.40271	1.64628	2.71333
TraesCS6B03G1271200	0	0	0	27.4172	52.3189	39.6393	0	39.7918	-7.7366	2.75e-09	7.33e-08	TraesCS6B03G1271200	Chr6B	723141780	723143180	+	1401	-	TraesCS6B01G459000 && - && -	-	0	0	0	26	53	45	0	0	0	0.595962	1.1358	0.852505
TraesCS4B03G0291800	2.94298	0	0	46.3984	60.2161	48.4481	0.980994	51.6875	-5.67681	2.76e-09	7.36e-08	TraesCS4B03G0291800	Chr4B	158151809	158152237	+	345	-	TraesCS4B01G125300 && - && -	-	3	0	0	44	61	55	0.262569	0	0	4.0956	5.30854	4.23123
novel.8024	0	0	0	55.889	24.6787	43.1628	0	41.2435	-7.78636	2.77e-09	7.38e-08	-	Chr5B	73277157	73280944	+	2622	-	- && - && -	-	0	0	0	53	25	49	0	0	0	0.649123	0.286267	0.496005
novel.11688	0	0	0	30.5808	39.486	44.0437	0	38.0368	-7.67223	2.81e-09	7.48e-08	-	Chr7B	555389771	555397438	+	906	-	- && - && -	-	0	0	0	29	40	50	0	0	0	1.02791	1.32555	1.46475
novel.10091	3.92397	0	0	46.3984	44.4217	58.1377	1.30799	49.6526	-5.20765	2.84e-09	7.55e-08	-	Chr6B	284742519	284750929	-	751	-	- && - && -	-	4	0	0	44	45	66	0.160828	0	0	1.88147	1.79902	2.33253
novel.5914	184.427	148.934	133.89	337.443	403.744	341.779	155.75	360.989	-1.21169	2.92e-09	7.77e-08	-	Chr4A	659191057	659194652	+	2678	-	- && Q5ZJ85.1 RecName: Full=U4/U6 small nuclear ribonucleoprotein Prp3; AltName: Full=Pre-mRNA-splicing factor 3 && PF08572:pre-mRNA processing factor 3 (PRP3)	-	188	145	129	320	409	388	2.11977	1.70683	1.5019	3.83728	4.5854	3.84542
TraesCS3B03G1045500	75.5365	60.6008	86.146	183.485	213.224	195.554	74.0945	197.421	-1.4142	3.02e-09	8.01e-08	TraesCS3B03G1045500	Chr3B	676762576	676773433	+	2172	-	TraesCS3B01G424200 && P73577.1 RecName: Full=Uncharacterized protein slr0889 && PF03109:ABC1 family	ABC1	77	59	83	174	216	222	1.07047	0.856296	1.19146	2.5726	2.98578	2.71279
novel.12988	18.6389	14.3799	7.26533	60.107	95.7534	98.6578	13.428	84.8394	-2.65671	3.07e-09	8.14e-08	-	ChrUnknown	55137176	55140361	-	1462	-	- && Q2QWT4.1 RecName: Full=3'(2'),5'-bisphosphate nucleotidase; AltName: Full=3'(2'),5-bisphosphonucleoside 3'(2')-phosphohydrolase; AltName: Full=DPNPase >P0C5A3.1 RecName: Full=3'(2'),5'-bisphosphate nucleotidase; AltName: Full=3'(2'),5-bisphosphonucle	-	19	14	7	57	97	112	0.392417	0.301865	0.149284	1.25202	1.992	2.03326
novel.6933	0	0	0	40.0714	43.4346	29.9497	0	37.8185	-7.66062	3.07e-09	8.14e-08	-	Chr4B	657527063	657527762	-	614	-	- && - && -	-	0	0	0	38	44	34	0	0	0	1.98746	2.15154	1.46972
TraesCS6B03G1177300	271.735	291.706	205.505	543.072	567.611	528.524	256.315	546.402	-1.09157	3.08e-09	8.17e-08	TraesCS6B03G1177300	Chr6B	699904067	699907406	-	1755	-	TraesCS6B01G418400 && Q60E70.1 RecName: Full=COBRA-like protein 3; AltName: Full=Protein BRITTLE CULM1-like 4; Flags: Precursor && PF04833:COBRA-like protein	-	277	284	198	515	575	600	4.7659	5.10121	3.51764	9.42353	9.83682	9.07396
TraesCS7B03G1028500	604.292	366.686	223.149	1318.14	1312.91	1435.82	398.043	1355.62	-1.76747	3.09e-09	8.19e-08	TraesCS7B03G1028500	Chr7B	654070172	654076205	+	3229	-	TraesCS7B01G382300 && Q9S7J8.1 RecName: Full=Copper-transporting ATPase RAN1; AltName: Full=Protein HEAVY METAL ATPASE 7; AltName: Full=Protein RESPONSIVE TO ANTAGONIST 1 && PF00122:E1-E2 ATPase|PF00403:Heavy-metal-associated domain|PF00702:haloacid dehalogenase-like hydrolase	E1-E2_ATPase	616	357	215	1250	1330	1630	5.76043	3.48523	2.07603	12.4316	12.3665	13.3981
novel.4976	158.921	204.399	166.065	363.806	377.091	378.776	176.462	373.224	-1.0813	3.16e-09	8.37e-08	-	Chr3B	447791911	447795671	-	2621	-	- && - && -	-	162	199	160	345	382	430	1.86634	2.39341	1.90334	4.22703	4.37583	4.35436
novel.12087	0.980994	0	0	60.107	62.1904	58.1377	0.326998	60.145	-7.3695	3.29e-09	8.7e-08	-	Chr7B	597308239	597311513	-	1094	-	- && - && -	-	1	0	0	57	63	66	0.027601	0	0	1.67317	1.72897	1.60121
TraesCS7A03G0138600	928.02	732.346	849.005	1407.77	1602.14	1641.07	836.457	1550.33	-0.89028	3.3e-09	8.72e-08	TraesCS7A03G0138600	Chr7A	31961681	31963575	+	1376	-	TraesCS7A01G061000 && A2RVM0.1 RecName: Full=Short-chain dehydrogenase TIC 32, chloroplastic; AltName: Full=Translocon at the inner envelope membrane of chloroplasts 32; Short=AtTIC32 && PF00106:short chain dehydrogenase	adh_short	946	713	818	1335	1623	1863	20.7594	16.3344	18.5352	31.1563	35.4131	35.935
TraesCS1D03G0070700	154.997	174.613	123.511	408.095	312.926	499.455	151.04	406.826	-1.42996	3.3e-09	8.73e-08	TraesCS1D03G0070700	Chr1D	17934480	17936336	+	1857	-	TraesCS1D01G036500 && Q8S9J8.2 RecName: Full=Probable clathrin assembly protein At4g32285 && PF07651:ANTH domain	-	158	170	119	387	317	567	2.56914	2.88582	1.99801	6.69241	5.12521	8.1039
TraesCS6D03G0866600	0	0	0	35.8533	44.4217	31.7115	0	37.3288	-7.64255	3.31e-09	8.75e-08	TraesCS6D03G0866600	Chr6D	480515546	480517398	-	788	-	TraesCS6D01G376400 && - && -	-	0	0	0	34	45	36	0	0	0	1.3856	1.71455	1.21255
TraesCS2B03G1142500	150.092	70.8722	116.245	429.185	362.284	303.021	112.403	364.83	-1.69681	3.55e-09	9.35e-08	TraesCS2B03G1142500	Chr2B	650842457	650844402	-	1359	-	TraesCS2B01G449600 && Q5SMM6.1 RecName: Full=Hydroxycinnamoyltransferase 4; Short=OsHCT4; AltName: Full=BAHD-like hydroxycinnamoyl transferase HCT4; AltName: Full=Glycerol hydroxycinnamoyl transferase && PF02458:Transferase family	-	153	69	112	407	367	344	3.39949	1.60052	2.56958	9.61742	8.10794	6.71834
TraesCS5B03G0599000	206.99	156.124	149.458	507.219	354.386	417.534	170.857	426.38	-1.31803	3.62e-09	9.51e-08	TraesCS5B03G0599000	Chr5B	407154695	407155565	+	871	-	TraesCS5B01G227700 && Q9MBG5.1 RecName: Full=Probable calcium-binding protein CML30; AltName: Full=Calmodulin-like protein 30 && PF13499:EF-hand domain pair	-	211	152	144	481	359	474	7.31487	5.5012	5.15475	17.7342	12.3749	14.4438
TraesCS4B03G0558200	65.7266	39.031	126.624	350.097	312.926	335.613	77.1273	332.879	-2.11052	3.69e-09	9.68e-08	TraesCS4B03G0558200	Chr4B	427435306	427437930	+	1540	-	TraesCS4B01G200000 && Q8H8U5.1 RecName: Full=Protein IN2-1 homolog B; AltName: Full=Glutathione S-transferase GSTZ5 >A1XBB7.1 RecName: Full=Protein IN2-1 homolog B; AltName: Full=Glutathione S-transferase GSTZ5 && PF13410:Glutathione S-transferase, C-terminal domain|PF13417:Glutathione S-transferase, N-terminal domain	-	67	38	122	332	317	381	1.3137	0.777848	2.47003	6.92311	6.1802	6.56639
TraesCS5B03G0304700	261.925	210.562	257.4	519.873	523.189	450.126	243.296	497.729	-1.03179	3.75e-09	9.84e-08	TraesCS5B03G0304700	Chr5B	186032588	186036654	+	1047	-	- && Q54I81.1 RecName: Full=Translation initiation factor eIF-2B subunit alpha; AltName: Full=eIF-2B GDP-GTP exchange factor subunit alpha && PF01008:Initiation factor 2 subunit family	-	267	205	248	493	530	511	7.70028	6.17218	7.3853	15.1211	15.1982	12.9538
TraesCS1B03G1281000	262.906	240.349	254.286	490.347	445.204	512.668	252.514	482.74	-0.935026	3.84e-09	1.01e-07	TraesCS1B03G1281000	Chr1B	697285453	697295716	-	3785	-	TraesCS1B01G479800 && Q9LFS8.1 RecName: Full=Structural maintenance of chromosomes protein 5; AltName: Full=Protein EMBRYO DEFECTIVE 2782 && PF02463:RecF/RecN/SMC N terminal domain	SMC_N	268	234	245	465	451	582	2.13802	1.94886	2.01819	3.94522	3.57746	4.08112
novel.5658	11.7719	13.3527	11.4169	61.1615	61.2032	74.8743	12.1805	65.7463	-2.43417	3.93e-09	1.03e-07	-	Chr3D	603223543	603232020	-	1005	-	- && Q949P2.1 RecName: Full=Probable cytosolic oligopeptidase A; AltName: Full=Thimet metalloendopeptidase 2; AltName: Full=Zincin-like metalloproteases family protein 2 && -	-	12	13	11	58	62	85	0.360543	0.407764	0.341263	1.8533	1.85221	2.24479
novel.8676	101.042	98.6047	87.1839	216.174	271.466	409.606	95.6103	299.082	-1.64677	3.93e-09	1.03e-07	-	Chr5D	97379999	97383369	+	1979	-	- && Q9LMX4.1 RecName: Full=Probable inactive purple acid phosphatase 1; Flags: Precursor && PF16656:Purple acid Phosphatase, N-terminal domain|PF00149:Calcineurin-like phosphoesterase	Metallophos	103	96	84	205	275	465	1.57157	1.52917	1.32342	3.32653	4.17206	6.23634
novel.11206	4.90497	0	0	46.3984	46.396	55.495	1.63499	49.4298	-4.88142	3.99e-09	1.04e-07	-	Chr7A	119347821	119351969	-	897	-	- && - && -	-	5	0	0	44	47	63	0.168314	0	0	1.57523	1.57315	1.86411
TraesCS7D03G0907300	217.781	154.07	202.391	396.496	438.294	539.976	191.414	458.255	-1.25997	4.04e-09	1.05e-07	TraesCS7D03G0907300	Chr7D	501372586	501389864	+	3082	-	TraesCS7D01G385100 && Q9NVG8.3 RecName: Full=TBC1 domain family member 13 && PF00566:Rab-GTPase-TBC domain	TBC	222	150	195	376	444	613	2.17502	1.53423	1.97272	3.91777	4.32528	5.27899
TraesCS5B03G1052000	206.009	274.244	204.467	908.987	452.114	685.32	228.24	682.14	-1.57934	4.06e-09	1.06e-07	TraesCS5B03G1052000	Chr5B	605887800	605888759	+	960	-	TraesCS5B01G426300 && Q10CE7.1 RecName: Full=Probable glutathione S-transferase GSTU1 && PF13410:Glutathione S-transferase, C-terminal domain|PF13417:Glutathione S-transferase, N-terminal domain	-	210	267	197	862	458	778	6.60526	8.76742	6.3982	28.835	14.3238	21.5095
TraesCS2B03G1431000	0	0	0	40.0714	23.6916	54.6142	0	39.459	-7.72531	4.28e-09	1.12e-07	TraesCS2B03G1431000	Chr2B	771059495	771059980	-	486	-	TraesCS2B01G572300 && O82081.1 RecName: Full=Uclacyanin 1; Flags: Precursor && PF02298:Plastocyanin-like domain	Cu_bind_like	0	0	0	38	24	62	0	0	0	2.51091	1.48265	3.38593
TraesCS3D03G0697600	6.86696	12.3256	8.30323	69.5976	47.3831	177.056	9.16526	98.0121	-3.42327	4.29e-09	1.12e-07	TraesCS3D03G0697600	Chr3D	421042193	421042885	+	693	-	TraesCS3D01G306300 && Q94EE4.1 RecName: Full=Copper transporter 1; Short=OsCOPT1 && PF04145:Ctr copper transporter family	-	7	12	8	66	48	201	0.305005	0.545858	0.359931	3.0584	2.07956	7.69813
novel.10121	0	0	0	34.7988	47.3831	29.0688	0	37.0836	-7.63278	4.3e-09	1.12e-07	-	Chr6B	368925103	368929042	-	3337	-	- && - && -	-	0	0	0	33	48	33	0	0	0	0.317571	0.431866	0.26247
TraesCS7D03G1092300	42.1827	43.1396	25.9476	167.667	153.995	106.586	37.09	142.749	-1.94108	4.31e-09	1.12e-07	TraesCS7D03G1092300	Chr7D	579051678	579053331	-	1365	-	TraesCS7D01G460300 && Q9FZ62.1 RecName: Full=Inorganic pyrophosphatase 2; Short=AtPPsPase2; Short=PPi phosphatase 2; Short=Pyrophosphate-specific phosphatase 2 && PF06888:Putative Phosphatase	-	43	42	25	159	156	121	0.951213	0.969948	0.571045	3.74066	3.43128	2.35275
TraesCS2B03G0017300	73.5745	15.407	21.796	271.009	402.757	182.341	36.9258	285.369	-2.94641	4.44e-09	1.16e-07	TraesCS2B03G0017300	Chr2B	5224896	5229545	+	1900	-	- && D2YZP9.1 RecName: Full=(S)-beta-bisabolene synthase; AltName: Full=Terpene synthase 1; Short=ZoTPS1 && PF03936:Terpene synthase family, metal binding domain|PF01397:Terpene synthase, N-terminal domain	-	75	15	21	257	408	207	1.19193	0.248868	0.344611	4.34373	6.44719	2.89161
TraesCS2A03G1180700	43.1637	60.6008	47.7436	179.267	149.059	135.655	50.5027	154.66	-1.61407	4.5e-09	1.17e-07	TraesCS2A03G1180700	Chr2A	738699264	738701700	-	1391	-	TraesCS2A01G507800 && Q8LDW6.1 RecName: Full=Endonuclease 3; Short=AtENDO3; AltName: Full=Deoxyribonuclease ENDO3; AltName: Full=Single-stranded-nucleate endonuclease ENDO3; Flags: Precursor && PF02265:S1/P1 Nuclease	-	44	59	46	170	151	154	0.955141	1.33708	1.03108	3.92469	3.25922	2.93844
TraesCS3B03G1463600	41.2017	28.7597	35.2887	109.669	128.329	113.633	35.0834	117.21	-1.73882	4.52e-09	1.17e-07	TraesCS3B03G1463600	Chr3B	831988236	831992275	+	1809	-	TraesCS3B01G585600 && B9RAJ0.2 RecName: Full=Probable aspartyl aminopeptidase && PF02127:Aminopeptidase I zinc metalloprotease (M18)	Peptidase_M18	42	28	34	104	130	129	0.701056	0.487923	0.586008	1.8462	2.15759	1.89267
novel.10454	0	0	0	46.3984	31.5888	31.7115	0	36.5662	-7.61173	4.59e-09	1.19e-07	-	Chr6D	230865981	230866707	+	643	-	- && - && -	-	0	0	0	44	32	36	0	0	0	2.19748	1.49418	1.48598
TraesCS6A03G0804000	213.857	357.442	372.607	736.048	801.565	807.761	314.635	781.791	-1.31392	4.69e-09	1.22e-07	TraesCS6A03G0804000	Chr6A	543852583	543855986	-	1348	-	TraesCS6A01G307300 && Q19KC1.2 RecName: Full=Aquaporin NIP2-1; AltName: Full=NOD26-like intrinsic protein 2-1; AltName: Full=ZmNIP2-1; AltName: Full=ZmNIP2;1 && PF00230:Major intrinsic protein	-	218	348	359	698	812	917	4.88325	8.13806	8.30362	16.6284	18.0855	18.0552
TraesCS7A03G1033400	0	0	0	27.4172	29.6145	65.1847	0	40.7388	-7.77307	4.71e-09	1.22e-07	TraesCS7A03G1033400	Chr7A	622346217	622349652	-	2820	-	- && Q9LMP1.1 RecName: Full=Wall-associated receptor kinase 2; Flags: Precursor && PF13947:Wall-associated receptor kinase galacturonan-binding|PF00069:Protein kinase domain	Pkinase	0	0	0	26	30	74	0	0	0	0.296079	0.319401	0.696475
TraesCS5D03G0894200	7.84795	10.2713	1.0379	81.1972	46.396	80.1595	6.38573	69.2509	-3.43454	4.74e-09	1.23e-07	TraesCS5D03G0894200	Chr5D	469436985	469438924	-	1539	-	TraesCS5D01G401300 && A2XQE8.1 RecName: Full=Senescence-specific cysteine protease SAG39; AltName: Full=Cysteine proteinase SAG39; AltName: Full=Protein SENESCENCE-ASSOCIATED GENE 39; Flags: Precursor && PF08246:Cathepsin propeptide inhibitor domain (I29)|PF00112:Papain family cysteine protease	Peptidase_C1	8	10	1	77	47	91	0.156962	0.20483	0.0202593	1.6067	0.916903	1.56937
novel.2715	14.7149	21.5698	35.2887	125.487	128.329	88.9682	23.8578	114.261	-2.26212	4.8e-09	1.24e-07	-	Chr2B	767890919	767893598	+	1444	-	- && Q10FF9.1 RecName: Full=Deoxyuridine 5'-triphosphate nucleotidohydrolase; Short=dUTPase; AltName: Full=dUTP pyrophosphatase && -	-	15	21	34	119	130	101	0.313665	0.458441	0.734133	2.64645	2.70296	1.85642
TraesCS2B03G1524300	2.94298	0	0	48.5074	83.9077	36.9967	0.980994	56.4706	-5.80523	4.81e-09	1.24e-07	TraesCS2B03G1524300	Chr2B	799377586	799380085	-	1366	-	TraesCS2B01G608900 && Q7SCY7.2 RecName: Full=Protein sym-1 && PF04117:Mpv17 / PMP22 family	Mpv17_PMP22	3	0	0	46	85	42	0.0663151	0	0	1.08141	1.86824	0.816058
novel.5023	0	0	0	37.9623	44.4217	27.3071	0	36.5637	-7.6118	4.85e-09	1.25e-07	-	Chr3B	580609016	580611273	-	2258	-	- && - && -	-	0	0	0	36	45	31	0	0	0	0.511991	0.598346	0.364385
TraesCS4A03G0296900	904.476	528.973	593.681	1545.91	1564.63	1678.06	675.71	1596.2	-1.23987	4.89e-09	1.26e-07	TraesCS4A03G0296900	Chr4A	195073772	195076155	+	1469	-	TraesCS4A01G137000 && Q9SR86.1 RecName: Full=Alanine--glyoxylate aminotransferase 2 homolog 3, mitochondrial; AltName: Full=Beta-alanine-pyruvate aminotransferase 3; Flags: Precursor && PF00202:Aminotransferase class-III	Aminotran_3	922	515	572	1466	1585	1905	18.9518	11.0514	12.1405	32.0476	32.3945	34.4188
TraesCSU03G0450700	32.3728	22.5969	9.34113	147.631	95.7534	118.037	21.4369	120.474	-2.48549	4.94e-09	1.28e-07	TraesCSU03G0450700	ChrUnknown	279843200	279844450	+	1155	-	TraesCSU01G246000 && Q6EPG8.1 RecName: Full=Acetylserotonin O-methyltransferase 1; Short=OsASMT1 && PF00891:O-methyltransferase domain	-	33	22	9	140	97	134	0.862728	0.600444	0.242954	3.89251	2.52147	3.07925
TraesCS6B03G0894800	823.054	876.144	694.358	1378.24	1475.79	1415.56	797.852	1423.2	-0.834866	4.98e-09	1.29e-07	TraesCS6B03G0894800	Chr6B	567154206	567158546	-	1737	-	TraesCS6B01G312000 && Q8S9J6.1 RecName: Full=Aspartyl protease family protein At5g10770; Flags: Precursor && PF14541:Xylanase inhibitor C-terminal|PF14543:Xylanase inhibitor N-terminal	-	839	853	669	1307	1495	1607	14.5849	15.4804	12.0085	24.1635	25.8408	24.5549
TraesCS5B03G1312700	0	0	0	31.6353	29.6145	49.3289	0	36.8596	-7.62759	5.02e-09	1.29e-07	TraesCS5B03G1312700	Chr5B	696361089	696368788	+	3640	-	TraesCS5B01G550800 && Q9LYU8.1 RecName: Full=Aspartokinase 1, chloroplastic; AltName: Full=Aspartate kinase 1; Flags: Precursor && -	-	0	0	0	30	30	56	0	0	0	0.264669	0.247448	0.408328
TraesCS6B03G1267300	10.7909	15.407	8.30323	80.1427	59.2289	63.4229	11.5004	67.5982	-2.55395	5.11e-09	1.32e-07	TraesCS6B03G1267300	Chr6B	722518412	722521602	+	2940	-	TraesCS6B01G457400 && Q7XBQ9.1 RecName: Full=Disease resistance protein RGA2; AltName: Full=Blight resistance protein RPI; AltName: Full=RGA2-blb && PF18052:Rx N-terminal domain|PF00931:NB-ARC domain	NB-ARC	11	15	8	76	60	72	0.112976	0.160833	0.084841	0.830137	0.612728	0.649992
novel.6225	11.7719	0	1.0379	74.8702	77.9848	83.683	4.26994	78.846	-4.18638	5.19e-09	1.34e-07	-	Chr4A	696094385	696095505	-	851	-	- && Q9SFU0.2 RecName: Full=Protein transport protein Sec24-like At3g07100 && -	-	12	0	1	71	79	95	0.425788	0	0.0366381	2.67924	2.78716	2.9629
novel.2657	7.84795	0	0	50.6165	75.0233	64.3038	2.61598	63.3145	-4.56779	5.21e-09	1.34e-07	-	Chr2B	663505190	663507296	+	980	-	- && - && -	-	8	0	0	48	76	73	0.246494	0	0	1.57289	2.32837	1.97706
TraesCS1D03G0133700	13.7339	5.13566	8.30323	68.5431	56.2675	63.4229	9.0576	62.7445	-2.78575	5.26e-09	1.35e-07	TraesCS1D03G0133700	Chr1D	44656425	44658917	+	1424	-	TraesCS1D01G061600 && Q9SH88.2 RecName: Full=Ribosome biogenesis regulatory protein homolog && PF04939:Ribosome biogenesis regulatory protein (RRS1)	-	14	5	8	65	57	72	0.296866	0.110686	0.175163	1.46584	1.20179	1.34198
TraesCS3A03G0927100	246.229	138.663	133.89	486.129	463.96	510.907	172.927	486.999	-1.49262	5.43e-09	1.4e-07	TraesCS3A03G0927100	Chr3A	642457840	642461799	-	1675	-	TraesCS3A01G395000 && Q8H102.1 RecName: Full=Transcription factor bHLH128; AltName: Full=Basic helix-loop-helix protein 128; Short=AtbHLH128; Short=bHLH 128; AltName: Full=Transcription factor EN 74; AltName: Full=bHLH transcription factor bHLH128 && PF00010:Helix-loop-helix DNA-binding domain	HLH	251	135	129	461	470	580	4.52482	2.54068	2.40125	8.83832	8.42456	9.19043
TraesCS5B03G0279300	404.169	309.167	372.607	688.595	674.223	775.169	361.981	712.662	-0.977383	5.44e-09	1.4e-07	TraesCS5B03G0279300	Chr5B	153457929	153463559	+	2052	-	TraesCS5B01G109800 && - && -	-	412	301	359	653	683	880	6.06264	4.62403	5.45481	10.2193	9.99327	11.3822
[truncated: 3,661 more rows]
