# Supplementary material for: Transcriptome Analysis of Roots from Wheat (Triticum aestivum L.) Varieties in Response to Drought Stress
Source: Int J Mol Sci. 2023 Apr 14;24(8):7245. doi: 10.3390/ijms24087245 (PMC10139362; doi:10.3390/ijms24087245)
Supplement: Supplementary file 1 [file ijms-24-07245-s001.zip › Table S12 Differentially expressed genes between ZM366 and CM42.xls]

## Sheet: ZM366_15%PEGvsCM42_15%PEG_DEGs
gene_id	ZM366_15PEG_R_1	ZM366_15PEG_R_2	ZM366_15PEG_R_3	CM42_15PEG_R_1	CM42_15PEG_R_2	CM42_15PEG_R_3	ZM366_15PEG_R	CM42_15PEG_R	log2FoldChange	pvalue	padj	gene_name	gene_chr	gene_start	gene_end	gene_strand	gene_length	gene_biotype	gene_description	tf_family	ZM366_15PEG_R_1_count	ZM366_15PEG_R_2_count	ZM366_15PEG_R_3_count	CM42_15PEG_R_1_count	CM42_15PEG_R_2_count	CM42_15PEG_R_3_count	ZM366_15PEG_R_1_fpkm	ZM366_15PEG_R_2_fpkm	ZM366_15PEG_R_3_fpkm	CM42_15PEG_R_1_fpkm	CM42_15PEG_R_2_fpkm	CM42_15PEG_R_3_fpkm
TraesCS1B03G0260800	5507.3	5190.1	5426.16	54.8345	72.0619	69.589	5374.52	65.4951	6.35381	0	0	TraesCS1B03G0260800	Chr1B	107857272	107858760	-	1117	-	TraesCS1B01G097400 && O65857.2 RecName: Full=Probable glutathione S-transferase GSTF1; AltName: Full=GST-I && PF02798:Glutathione S-transferase, N-terminal domain|PF00043:Glutathione S-transferase, C-terminal domain	GST_C	5614	5053	5228	52	73	79	151.761	142.603	145.93	1.49497	1.96216	1.87714
novel.12493	4026	3895.91	3554.82	140.25	154.982	127.727	3825.58	140.986	4.76386	8.45114e-227	3.8503e-222	-	Chr7D	641226557	641229444	+	1488	-	- && Q5Z402.1 RecName: Full=Clathrin light chain 2 && PF01086:Clathrin light chain	-	4104	3793	3425	133	157	145	83.2811	80.3548	71.7663	2.87033	3.16782	2.58635
TraesCS1B03G0015900	1977.68	2104.59	1852.66	25.3082	19.743	18.4983	1978.31	21.1832	6.55518	4.64408e-179	1.41054e-174	TraesCS1B03G0015900	Chr1B	4532575	4540073	-	3515	-	TraesCS1B01G008000 && Q75M35.2 RecName: Full=Protein MEI2-like 3; Short=OML3; AltName: Full=MEI2-like protein 3 && PF04059:RNA recognition motif 2|PF00076:RNA recognition motif. (a.k.a. RRM, RBD, or RNP domain)	RRM_1	2016	2049	1785	24	20	21	17.3184	18.3759	15.8335	0.219265	0.170832	0.158568
TraesCS1B03G0195100	5870.27	5301.03	3856.85	85.4153	97.7277	73.1125	5009.38	85.4185	5.87632	6.84498e-170	1.55927e-165	TraesCS1B03G0195100	Chr1B	65895790	65897670	-	1680	-	TraesCS1B01G077500 && B8AQW7.1 RecName: Full=Patatin-like protein 1 && PF01734:Patatin-like phospholipase	-	5984	5161	3716	81	99	83	107.553	96.8403	68.9651	1.54832	1.76925	1.31127
TraesCS1B03G0260500	1577.44	1458.53	1635.74	39.0168	46.396	38.7584	1557.23	41.3904	5.23462	3.90419e-166	7.11491e-162	TraesCS1B03G0260500	Chr1B	107785976	107787194	+	944	-	TraesCS1B01G097200 && O65857.2 RecName: Full=Probable glutathione S-transferase GSTF1; AltName: Full=GST-I && PF00043:Glutathione S-transferase, C-terminal domain|PF02798:Glutathione S-transferase, N-terminal domain	GST_C	1608	1420	1576	37	47	44	51.4347	47.4185	52.0532	1.25867	1.49482	1.2371
TraesCS1B03G0244200	1645.13	1695.8	1636.77	28.4718	25.6659	16.7366	1659.23	23.6247	6.15073	1.64194e-165	2.49354e-161	TraesCS1B03G0244200	Chr1B	99132445	99132897	+	453	-	TraesCS1B01G091500 && - && PF07716:Basic region leucine zipper	bZIP_2	1677	1651	1577	27	26	19	111.783	114.89	108.542	1.91403	1.72321	1.11321
TraesCS5A03G0649600	38.2588	33.8954	40.4782	1527.98	1595.23	1753.82	37.5441	1625.68	-5.43653	4.05674e-165	5.28066e-161	TraesCS5A03G0649600	Chr5A	475803359	475811668	+	963	-	- && - && PF07889:Protein of unknown function (DUF1664)	-	39	33	39	1449	1616	1991	1.22287	1.08024	1.2627	48.3199	50.3824	54.8741
TraesCS1B03G0259900	3749.36	3683.3	4199.36	89.6333	100.689	56.3759	3877.34	82.2328	5.5658	1.14312e-163	1.302e-159	TraesCS1B03G0259900	Chr1B	107489192	107491477	+	1431	-	TraesCS1B01G096900 && A7QEU4.2 RecName: Full=Peroxidase 5; Flags: Precursor && PF00141:Peroxidase	-	3822	3586	4046	85	102	64	80.6479	78.9955	88.1554	1.90749	2.14005	1.18703
TraesCS1D03G1026100	1487.19	1469.83	1387.68	45.3439	36.5245	35.2349	1448.23	39.0345	5.22015	4.31462e-161	4.36826e-157	TraesCS1D03G1026100	Chr1D	491611469	491617883	+	4445	-	TraesCS1D01G446400 && Q10251.1 RecName: Full=Eukaryotic translation initiation factor 5B; Short=eIF-5B; AltName: Full=Translation initiation factor IF-2 && PF03144:Elongation factor Tu domain 2|PF11987:Translation-initiation factor 2|PF00009:Elongation factor Tu GTP binding domain	GTP_EFTU	1516	1431	1337	43	37	40	10.2984	10.1484	9.37827	0.310656	0.249916	0.238842
TraesCS7B03G1276300	4.90497	13.3527	25.9476	2987.43	2765.99	2792.37	14.7351	2848.6	-7.60825	4.58877e-148	4.18124e-144	TraesCS7B03G1276300	Chr7B	742581428	742588544	+	2494	-	TraesCS7B01G475400 && Q9XI23.1 RecName: Full=Boron transporter 4 && PF00955:HCO3- transporter family	-	5	13	25	2833	2802	3170	0.0605363	0.164316	0.312541	36.4782	33.7315	33.7354
TraesCS1B03G0173600	2993.01	4121.88	3582.84	67.4886	55.2803	34.3541	3565.91	52.3743	6.09984	3.45293e-147	2.86025e-143	TraesCS1B03G0173600	Chr1B	58748431	58751305	+	1410	-	TraesCS1B01G068500 && - && -	-	3051	4013	3452	64	56	39	65.3379	89.7184	76.3334	1.45762	1.19243	0.734122
TraesCS1B03G0395400	2411.28	2288.45	1765.47	12.6541	15.7944	14.9749	2155.07	14.4744	7.21381	5.63737e-147	4.28059e-143	TraesCS1B03G0395400	Chr1B	203813405	203814988	+	1584	-	TraesCS1B01G144700 && - && PF03168:Late embryogenesis abundant protein	-	2458	2228	1701	12	16	17	46.8564	44.3396	33.4821	0.243282	0.30327	0.28485
TraesCS1B03G0374000	1573.51	1531.45	1736.41	92.7968	95.7534	102.181	1613.79	96.9105	4.05572	4.474e-144	3.1359e-140	TraesCS1B03G0374000	Chr1B	184317989	184320619	-	1264	-	TraesCS1B01G138100 && Q6AT10.1 RecName: Full=Auxin-responsive protein IAA15; AltName: Full=Indoleacetic acid-induced protein 15 && PF02309:AUX/IAA family	-	1604	1491	1673	88	97	116	38.3177	37.1845	41.2678	2.23573	2.30403	2.43575
TraesCS1B03G0205900	2035.56	2407.6	2041.56	73.8157	55.2803	44.0437	2161.57	57.7132	5.23664	5.89497e-144	3.83674e-140	TraesCS1B03G0205900	Chr1B	71110615	71116136	+	1623	-	TraesCS1B01G081900 && Q75L84.1 RecName: Full=Probable glucuronosyltransferase Os05g0123100; AltName: Full=OsGT43A && PF03360:Glycosyltransferase family 43	-	2075	2344	1967	70	56	50	38.6048	45.5272	37.7876	1.38504	1.03594	0.817663
TraesCS1B03G0426100	2741.88	2593.51	2543.9	210.902	253.697	209.648	2626.43	224.749	3.54717	3.62351e-137	2.20114e-133	TraesCS1B03G0426100	Chr1B	237010187	237022769	+	5992	-	TraesCS1B01G150500 && Q00416.2 RecName: Full=Helicase SEN1; AltName: Full=tRNA-splicing endonuclease positive effector && PF13086:AAA domain|PF13087:AAA domain	-	2795	2525	2451	200	257	238	14.0848	13.2838	12.7536	1.07187	1.28773	1.05421
TraesCS7A03G0093800	4.90497	7.18993	11.4169	2315.7	2578.43	2691.07	7.83728	2528.4	-8.34326	6.86984e-136	3.91233e-132	TraesCS7A03G0093800	Chr7A	20269355	20270678	-	475	-	TraesCS7A01G041600 && - && -	-	5	7	11	2196	2612	3055	0.317847	0.464554	0.722041	148.464	165.099	170.703
TraesCS1B03G0343800	2535.87	2961.22	2603.06	231.992	254.684	244.002	2700.05	243.559	3.4702	6.95711e-135	3.72897e-131	TraesCS1B03G0343800	Chr1B	160705258	160709332	+	1571	-	TraesCS1B01G126100 && Q75M08.2 RecName: Full=Protein disulfide isomerase-like 2-1; Short=OsPDIL2-1; AltName: Full=Protein disulfide isomerase-like 4-1; Short=OsPDIL4-1; Flags: Precursor && PF07749:Endoplasmic reticulum protein ERp29, C-terminal domain|PF00085:Thioredoxin	-	2585	2883	2508	220	258	277	49.6851	57.8496	49.7753	4.49708	4.93069	4.67979
TraesCS7D03G1289800	1637.28	1489.34	1501.85	117.051	123.394	122.441	1542.82	120.962	3.67234	2.58609e-133	1.30912e-129	TraesCS7D03G1289800	Chr7D	639603094	639604839	+	900	-	TraesCS7D01G551700 && Q9FFE0.1 RecName: Full=Putative 4-hydroxy-4-methyl-2-oxoglutarate aldolase 2; Short=HMG aldolase 2; AltName: Full=Oxaloacetate decarboxylase; Short=OAA decarboxylase; AltName: Full=Regulator of ribonuclease activity homolog 2; AltName: Full=RraA-like protein 2 && PF03737:Aldolase/RraA	-	1669	1450	1447	111	125	139	55.9959	50.7875	50.129	3.96063	4.16996	4.09916
TraesCS7B03G1302500	1251.75	1152.44	1106.41	28.4718	29.6145	20.2601	1170.2	26.1154	5.49632	9.70703e-133	4.50639e-129	TraesCS7B03G1302500	Chr7B	753790240	753791990	-	874	-	TraesCS7B01G483200 && Q9FFE0.1 RecName: Full=Putative 4-hydroxy-4-methyl-2-oxoglutarate aldolase 2; Short=HMG aldolase 2; AltName: Full=Oxaloacetate decarboxylase; Short=OAA decarboxylase; AltName: Full=Regulator of ribonuclease activity homolog 2; AltName: Full=RraA-like protein 2 && PF03737:Aldolase/RraA	-	1276	1122	1066	27	30	23	44.084	40.4681	38.0285	0.992055	1.03056	0.698456
TraesCS1B03G0121200	1457.76	1813.92	1552.7	81.1972	79.9591	72.2316	1608.13	77.796	4.37177	9.89122e-133	4.50639e-129	TraesCS1B03G0121200	Chr1B	36185816	36192331	-	2181	-	TraesCS1B01G053600 && P49105.1 RecName: Full=Glucose-6-phosphate isomerase, cytosolic; Short=GPI; AltName: Full=Phosphoglucose isomerase; Short=PGI; AltName: Full=Phosphohexose isomerase; Short=PHI && PF00342:Phosphoglucose isomerase	-	1486	1766	1496	77	81	82	20.5734	25.5251	21.3865	1.13375	1.11505	0.997886
TraesCS3D03G0146400	37.2778	45.1938	61.2363	2764.92	4141.09	2761.54	47.9026	3222.52	-6.07435	4.35731e-132	1.81618e-128	TraesCS3D03G0146400	Chr3D	35778724	35779747	-	752	-	TraesCS3D01G074400 && Q39459.2 RecName: Full=Metallothionein-like protein 2; Short=MT-2 && PF01439:Metallothionein	-	38	44	59	2622	4195	3135	1.52584	1.84445	2.44623	111.969	167.486	110.648
TraesCS1B03G0337900	2314.16	2303.86	1968.9	159.231	127.342	146.225	2195.64	144.266	3.9287	4.38504e-132	1.81618e-128	TraesCS1B03G0337900	Chr1B	156978202	156980220	+	1059	-	TraesCS1B01G124100 && - && PF00582:Universal stress protein family	Usp	2359	2243	1897	151	129	166	67.2627	66.7675	55.8514	4.57894	3.65728	4.1604
TraesCS1D03G1034800	2348.5	2066.59	1554.78	23.1992	26.653	17.6175	1989.96	22.4899	6.47523	4.7353e-132	1.87598e-128	TraesCS1D03G1034800	Chr1D	494460671	494466489	+	2011	-	TraesCS1D01G449200 && Q9SCB9.1 RecName: Full=V-type proton ATPase subunit C; Short=V-ATPase subunit C; AltName: Full=Vacuolar proton pump subunit C && PF03223:V-ATPase subunit C	-	2394	2012	1498	22	27	20	35.9463	31.539	23.2254	0.351313	0.403103	0.263962
TraesCS1D03G1047300	1703.99	2029.61	1870.3	110.723	103.651	82.8021	1867.97	99.0587	4.24169	6.30072e-131	2.39215e-127	TraesCS1D03G1047300	Chr1D	498298412	498301523	-	1473	-	- && Q9M4U5.1 RecName: Full=Histone deacetylase HDT2; AltName: Full=Histone deacetylase 2b; Short=HD2b; AltName: Full=Zm-HD2b && PF17800:Nucleoplasmin-like domain	-	1737	1976	1802	105	105	94	35.6073	42.2879	38.143	2.28913	2.14018	1.69374
TraesCS1B03G0094400	1984.55	2620.22	2083.07	63.2706	46.396	73.9934	2229.28	61.22	5.18239	1.80856e-130	6.59175e-127	TraesCS1B03G0094400	Chr1B	25975898	25979028	+	2489	-	TraesCS1B01G050200 && Q65XV2.1 RecName: Full=E3 ubiquitin-protein ligase XB3; AltName: Full=Ankyrin repeat domain and RING finger-containing protein XB3; AltName: Full=XA21-binding protein 3 && PF13637:Ankyrin repeats (many copies)|PF12796:Ankyrin repeats (3 copies)	-	2023	2551	2007	60	47	84	24.5422	32.3085	25.1412	0.774123	0.56694	0.89573
TraesCS3A03G0608700	25.5058	27.7326	28.0234	1010.22	1111.53	1136.33	27.0873	1086.03	-5.32659	8.10151e-130	2.83924e-126	TraesCS3A03G0608700	Chr3A	453366892	453382913	-	4644	-	TraesCS3A01G236500 && - && -	-	26	27	27	958	1126	1290	0.169053	0.183275	0.181274	6.62456	7.27965	7.37259
TraesCS1B03G0335700	1713.8	1674.23	1428.16	109.669	110.561	107.467	1605.39	109.232	3.87793	1.034e-125	3.48953e-122	TraesCS1B03G0335700	Chr1B	155209613	155218215	+	3361	-	- && B9FMJ3.1 RecName: Full=Kinesin-like protein KIN-13A; AltName: Full=Protein SMALL AND ROUND SEED 3 && PF00225:Kinesin motor domain	Kinesin	1747	1630	1376	104	112	122	15.6952	15.288	12.7648	0.993684	1.00049	0.963416
TraesCS1B03G0265200	1359.66	1109.3	1463.44	22.1447	21.7173	17.6175	1310.8	20.4931	6.00628	1.68874e-125	5.49557e-122	TraesCS1B03G0265200	Chr1B	111946317	111956966	+	1754	-	- && Q5JNT2.1 RecName: Full=Acyl transferase 4; Short=OsAT4; AltName: Full=p-coumaroyl-CoA monolignol transferase; Short=OsPMT && PF02458:Transferase family	-	1386	1080	1410	21	22	20	23.8603	19.41	25.0641	0.38448	0.37658	0.302638
TraesCS5B03G0043100	10336.7	9447.57	7777.01	814.081	721.606	757.551	9187.1	764.413	3.58741	2.51437e-125	7.90023e-122	TraesCS5B03G0043100	Chr5B	18235926	18240310	-	1700	-	TraesCS5B01G018700 && P38076.1 RecName: Full=Cysteine synthase; AltName: Full=CSase A; AltName: Full=O-acetylserine (thiol)-lyase; Short=OAS-TL A; AltName: Full=O-acetylserine sulfhydrylase && PF00291:Pyridoxal-phosphate dependent enzyme	PALP	10537	9198	7493	772	731	860	187.159	170.56	137.426	14.5832	12.9102	13.4268
novel.12860	278.602	188.992	210.694	3789.91	4496.46	4243.17	226.096	4176.51	-4.20635	6.45394e-125	1.96025e-121	-	ChrUnknown	247541792	247544567	+	2333	-	- && Q38834.2 RecName: Full=Disease resistance RPP13-like protein 4; AltName: Full=Disease resistance protein ZAR1; AltName: Full=Protein HOPZ-ACTIVATED RESISTANCE 1 && -	-	284	184	203	3594	4555	4817	3.67575	2.48619	2.71297	49.4706	58.6189	54.8005
novel.3506	2540.77	2811.26	2424.54	10.5451	32.5759	9.68961	2592.19	17.6035	7.20927	1.16884e-122	3.4356e-119	-	Chr2D	133596311	133598521	-	2211	-	- && - && -	-	2590	2737	2336	10	33	11	35.3715	39.0227	32.9418	0.145243	0.448115	0.132046
TraesCS1B03G0002000	1176.21	1479.07	1584.88	27.4172	20.7301	32.5923	1413.39	26.9132	5.70798	3.43054e-122	9.76835e-119	TraesCS1B03G0002000	Chr1B	1195555	1199187	-	1956	-	TraesCS1B01G000800 && Q9FXT6.2 RecName: Full=Peroxisomal membrane protein PEX14; AltName: Full=Peroxin-14; Short=AtPEX14; AltName: Full=Peroxisome biogenesis protein 14; AltName: Full=Pex14p; AltName: Full=Protein PEROXISOME DEFECTIVE 2 && PF04695:Pex14 N-terminal domain	-	1199	1440	1527	26	21	37	18.5094	23.2073	24.3407	0.426863	0.32234	0.50206
TraesCS6B03G1091800	244.267	247.539	187.861	3121.35	2864.71	3376.39	226.556	3120.81	-3.78351	9.8934e-122	2.73175e-118	TraesCS6B03G1091800	Chr6B	669678527	669681890	-	1794	-	TraesCS6B01G386500 && A7S4N4.1 RecName: Full=Probable serine incorporator && PF03348:Serine incorporator (Serinc)	TMS_TDE	249	241	181	2960	2902	3833	4.19101	4.23474	3.14571	52.985	48.5668	56.7073
TraesCS1B03G0192900	4303.62	4416.67	4208.7	601.07	593.277	513.549	4309.66	569.299	2.92132	7.49908e-121	2.00973e-117	TraesCS1B03G0192900	Chr1B	64518614	64523230	-	2227	-	TraesCS1B01G076300 && P47927.1 RecName: Full=Floral homeotic protein APETALA 2 && PF00847:AP2 domain	AP2	4387	4300	4055	570	601	583	59.4825	60.8667	56.7719	8.21937	8.10249	6.94818
TraesCS2D03G0987900	1193.87	1045.62	1094.99	15.8176	17.7687	10.5705	1111.49	14.7189	6.25308	1.48802e-120	3.8739e-117	TraesCS2D03G0987900	Chr2D	553531029	553537377	+	1788	-	TraesCS2D01G440500 && - && -	-	1217	1018	1055	15	18	12	20.5525	17.9478	18.397	0.269406	0.302252	0.17813
TraesCS6D03G0527700	4141.76	3345.37	2274.05	7.38157	9.87149	5.28524	3253.72	7.51277	8.77088	4.19464e-116	1.0617e-112	TraesCS6D03G0527700	Chr6D	323694500	323698115	+	1345	-	TraesCS6D01G212900 && Q6K215.1 RecName: Full=Probable aquaporin PIP2-2; AltName: Full=OsPIP2;2; AltName: Full=Plasma membrane intrinsic protein 2-2 && PF00230:Major intrinsic protein	-	4222	3257	2191	7	10	6	94.7846	76.3356	50.7906	0.167132	0.223224	0.1184
TraesCS1B03G0323800	1133.05	1228.45	1102.25	79.0882	87.8563	73.1125	1154.58	80.019	3.85287	7.41727e-114	1.82663e-110	TraesCS1B03G0323800	Chr1B	146004429	146014557	+	3928	-	TraesCS1B01G118900 && Q7G8Y3.2 RecName: Full=Probable chromatin-remodeling complex ATPase chain; AltName: Full=ISW2-like; AltName: Full=Sucrose nonfermenting protein 2 homolog && PF00176:SNF2 family N-terminal domain|PF00271:Helicase conserved C-terminal domain|PF09110:HAND|PF09111:SLIDE	SNF2_N	1155	1196	1062	75	89	83	8.87876	9.59824	8.42977	0.613159	0.680272	0.560827
TraesCS7B03G1272500	4813.74	4739.19	4294.85	459.766	335.631	358.516	4615.92	384.637	3.58638	4.62965e-113	1.11013e-109	TraesCS7B03G1272500	Chr7B	741191712	741195377	+	1786	-	TraesCS7B01G473400 && P55307.1 RecName: Full=Catalase isozyme 1 && PF00199:Catalase|PF06628:Catalase-related immune-responsive	Catalase	4907	4614	4138	436	340	407	82.9615	81.4381	72.239	7.83951	5.7156	6.04833
TraesCS7B03G1305600	1429.31	1477.02	1364.84	103.342	76.0105	70.4699	1423.72	83.2741	4.10205	1.52019e-111	3.55175e-108	TraesCS7B03G1305600	Chr7B	754257510	754259717	-	2208	-	TraesCS7B01G485000 && Q9T0F7.1 RecName: Full=Glucuronoxylan 4-O-methyltransferase 2 && PF04669:Polysaccharide biosynthesis	-	1457	1438	1315	98	77	80	19.9252	20.5301	18.569	1.42531	1.04702	0.961642
novel.9861	26.4868	22.5969	30.0992	858.371	988.136	888.802	26.3943	911.769	-5.11083	4.50351e-111	1.02589e-107	-	Chr6B	638739024	638808503	+	5717	-	- && Q54JE4.1 RecName: Full=2-oxoglutarate dehydrogenase, mitochondrial; AltName: Full=2-oxoglutarate dehydrogenase complex component E1; Short=OGDC-E1; AltName: Full=Alpha-ketoglutarate dehydrogenase; Flags: Precursor && -	-	27	22	29	814	1001	1009	0.142606	0.121307	0.158159	4.57235	5.2569	4.68431
TraesCS4B03G0814000	51.9927	77.035	64.35	1187.38	1310.93	1397.95	64.4592	1298.75	-4.3348	8.92559e-111	1.98364e-107	TraesCS4B03G0814000	Chr4B	601822989	601823465	-	477	-	TRIAE_CS42_4BL_TGACv1_320856_AA1050390%2Ccortical cell delineating protein%2Cwheat root protein && Q01595.1 RecName: Full=Cortical cell-delineating protein; AltName: Full=Root-specific protein ZRP3; Flags: Precursor && PF14547:Hydrophobic seed protein	-	53	75	62	1126	1328	1587	3.35505	4.95649	4.05262	75.806	83.588	88.3042
novel.8408	1153.65	967.559	1301.53	11.5996	16.7815	11.4514	1140.91	13.2775	6.42789	4.01538e-108	8.71137e-105	-	Chr5B	209692272	209703168	-	4210	-	- && - && -	-	1176	942	1254	11	17	13	8.43465	7.05343	9.28706	0.0839062	0.121236	0.0819566
TraesCS1B03G0099700	2944.94	3468.63	2976.71	114.942	73.049	53.7333	3130.09	80.5746	5.28789	8.5227e-108	1.806e-104	TraesCS1B03G0099700	Chr1B	27651091	27652957	-	648	-	TraesCS1B01G045700 && - && -	-	3002	3377	2868	109	74	61	139.887	164.281	137.996	5.40176	3.42863	2.49849
TraesCS7A03G0276400	800.491	775.485	787.769	29.5263	30.6016	36.1158	787.915	32.0812	4.61208	1.57629e-107	3.26432e-104	TraesCS7A03G0276400	Chr7A	78291138	78292701	+	1297	-	TraesCS7A01G117100 && Q5JNS0.1 RecName: Full=Transcription factor TIP2; AltName: Full=Basic helix-loop-helix protein 142; Short=OsbHLH142; AltName: Full=Basic helix-loop-helix protein TIP2; AltName: Full=TDR INTERACTING PROTEIN2 && PF00010:Helix-loop-helix DNA-binding domain	HLH	816	755	759	28	31	41	18.9973	18.3501	18.2459	0.693269	0.717606	0.839009
TraesCS3B03G0741000	595.463	710.776	690.206	5462.36	4832.09	4954.03	665.482	5082.83	-2.93338	3.78997e-107	7.67418e-104	TraesCS3B03G0741000	Chr3B	475221618	475226107	-	1811	-	TraesCS3B01G287800 && - && PF07762:Protein of unknown function (DUF1618)	-	607	692	665	5180	4895	5624	10.1207	12.0453	11.449	91.8533	81.1518	82.4232
TraesCS1B03G0347700	1730.47	1747.15	1310.87	65.3796	43.4346	41.4011	1596.17	50.0717	5.00257	3.96433e-107	7.85273e-104	TraesCS1B03G0347700	Chr1B	164457897	164461935	-	1821	-	TraesCS1B01G128500 && Q9FXB6.1 RecName: Full=GDSL esterase/lipase LIP-4; AltName: Full=Extracellular lipase LIP-4; Flags: Precursor && PF00657:GDSL-like Lipase/Acylhydrolase	Lipase_GDSL	1764	1701	1263	62	44	47	29.2503	29.446	21.625	1.09337	0.725449	0.685032
TraesCS1B03G0355800	1525.45	1769.75	1657.53	95.9604	73.049	113.633	1650.91	94.214	4.12759	1.81761e-105	3.52381e-102	TraesCS1B03G0355800	Chr1B	169319955	169320422	-	468	-	TraesCS1B01G130900 && P0CG86.1 RecName: Full=Ubiquitin-40S ribosomal protein S27a; Contains: RecName: Full=Ubiquitin; Contains: RecName: Full=40S ribosomal protein S27a; Flags: Precursor && PF00240:Ubiquitin family|PF01599:Ribosomal protein S27a	ubiquitin	1555	1723	1597	91	74	129	100.329	116.057	106.395	6.24423	4.74734	7.31588
novel.11124	774.004	782.675	882.218	17.9267	22.7044	23.7836	812.966	21.4716	5.23474	3.15411e-105	5.98749e-102	-	Chr7A	723259394	723267196	+	7803	-	- && - && -	-	789	762	850	17	23	27	3.05322	3.0784	3.39641	0.0699634	0.0884974	0.0918385
TraesCS6A03G0065600	1306.68	1868.35	1508.07	36.9078	60.2161	51.9715	1561.04	49.6985	4.96872	9.71585e-103	1.80673e-99	TraesCS6A03G0065600	Chr6A	16201072	16204757	-	2502	-	TraesCS6A01G028800 && Q9SZY3.1 RecName: Full=Subtilisin-like protease SBT3.8; AltName: Full=Subtilase subfamily 3 member 8; Short=AtSBT3.8; Flags: Precursor && PF00082:Subtilase family|PF17766:Fibronectin type-III domain|PF05922:Peptidase inhibitor I9	Peptidase_S8	1332	1819	1453	35	61	59	16.0753	22.918	18.1068	0.449225	0.731993	0.625875
TraesCS1B03G0345200	1518.58	1751.26	1510.15	99.1239	62.1904	64.3038	1593.33	75.206	4.41147	1.84246e-102	3.35766e-99	TraesCS1B03G0345200	Chr1B	162291778	162294703	-	564	-	TraesCS1B01G127200 && P42791.2 RecName: Full=60S ribosomal protein L18-2 && PF17135:Ribosomal protein 60S L18 and 50S L18e	-	1548	1705	1455	94	63	73	82.877	95.2965	80.4353	5.3522	3.35371	3.43531
TraesCS1B03G0139900	9726.55	8085.59	7156.35	436.567	631.775	525.882	8322.83	531.408	3.96882	4.98862e-102	8.91291e-99	TraesCS1B03G0139900	Chr1B	46186077	46191470	-	1738	-	TraesCS1B01G059100 && Q9FRL8.1 RecName: Full=Glutathione S-transferase DHAR2; AltName: Full=Chloride intracellular channel homolog 2; Short=CLIC homolog 2; AltName: Full=Glutathione-dependent dehydroascorbate reductase 2; Short=AtDHAR2; Short=CytDHAR; Short=GSH-dependent dehydroascorbate reductase 2 && PF13417:Glutathione S-transferase, N-terminal domain|PF13410:Glutathione S-transferase, C-termi…	-	9915	7872	6895	414	640	597	172.26	142.78	123.694	7.64952	11.0559	9.1169
TraesCS1B03G0275700	2737.95	2739.36	2988.13	316.353	298.119	382.299	2821.81	332.257	3.08458	8.92963e-97	1.56473e-93	TraesCS1B03G0275700	Chr1B	118973035	118978366	+	2416	-	TraesCS1B01G102700 && P52894.1 RecName: Full=Alanine aminotransferase 2; Short=ALAAT-2; AltName: Full=Glutamate pyruvate transaminase 2; Short=GPT; AltName: Full=Glutamic--alanine transaminase 2; AltName: Full=Glutamic--pyruvic transaminase 2 && PF00155:Aminotransferase class I and II	Aminotran_1_2	2791	2667	2879	300	302	434	34.8823	34.7983	37.1542	3.98757	3.75296	4.76777
TraesCS1B03G0288600	799.51	811.435	912.317	10.5451	22.7044	12.3322	841.087	15.1939	5.79137	2.40905e-96	4.1417e-93	TraesCS1B03G0288600	Chr1B	125314796	125319975	-	1993	-	TraesCS1B01G107100 && Q7XI08.1 RecName: Full=Probable E3 ubiquitin-protein ligase XBOS34; AltName: Full=Ankyrin repeat domain and RING finger-containing protein XBOS34; AltName: Full=XB3 protein homolog 4 && PF13920:Zinc finger, C3HC4 type (RING finger)|PF13637:Ankyrin repeats (many copies)	-	815	790	879	10	23	14	12.3479	12.4954	13.7513	0.16113	0.346485	0.186442
novel.10543	69.6506	59.5737	47.7436	951.167	1101.66	980.412	58.9893	1011.08	-4.09697	1.1659e-95	1.96733e-92	-	Chr6D	459765283	459772287	+	3041	-	- && - && -	-	71	58	46	902	1116	1113	0.704992	0.601234	0.471633	9.52519	11.0182	9.71407
TraesCS1B03G0109700	2120.91	3070.1	2355	176.103	141.162	145.344	2515.34	154.203	4.02941	2.4563e-95	4.06938e-92	TraesCS1B03G0109700	Chr1B	30613784	30614670	+	798	-	TraesCS1B01G049100 && P02276.1 RecName: Full=Histone H2A.2.1 && PF00125:Core histone H2A/H2B/H3/H4|PF16211:C-terminus of histone H2A	Histone	2162	2989	2269	167	143	165	81.8078	118.074	88.6532	6.72043	5.38019	5.48787
TraesCS1B03G0397800	1506.81	1508.86	1236.14	105.451	73.049	95.1344	1417.27	91.2114	3.95874	8.05498e-95	1.31065e-91	TraesCS1B03G0397800	Chr1B	205088836	205091476	-	1580	-	- && Q9FXJ2.1 RecName: Full=GDSL esterase/lipase At1g28580; AltName: Full=Extracellular lipase At1g28580; Flags: Precursor && PF00657:GDSL-like Lipase/Acylhydrolase	Lipase_GDSL	1536	1469	1191	100	74	108	29.3546	29.3087	23.5027	2.03248	1.40617	1.81422
TraesCS1B03G0267200	1925.69	1768.72	1969.94	175.049	123.394	173.532	1888.12	157.325	3.58467	2.92905e-94	4.68231e-91	TraesCS1B03G0267200	Chr1B	113385981	113390355	+	1993	-	TraesCS1B01G099600 && P42211.2 RecName: Full=Aspartic proteinase; Flags: Precursor && PF03489:Saposin-like type B, region 2|PF05184:Saposin-like type B, region 1|PF00026:Eukaryotic aspartyl protease	Asp	1963	1722	1898	166	125	197	29.741	27.2369	29.6928	2.67476	1.88307	2.6235
TraesCS7A03G1295400	1889.39	2055.29	2314.53	155.013	101.676	99.5387	2086.4	118.743	4.13964	5.27982e-93	8.29469e-90	TraesCS7A03G1295400	Chr7A	717119903	717123652	-	1926	-	TraesCS7A01G533000 && O48832.1 RecName: Full=Protein EARLY-RESPONSIVE TO DEHYDRATION 7, chloroplastic; Flags: Precursor && PF06911:Senescence-associated protein	-	1926	2001	2230	147	103	113	30.1955	32.7508	36.1004	2.45101	1.60563	1.5572
TraesCS1B03G0380400	2084.61	2269.96	1731.22	184.539	183.61	147.987	2028.6	172.045	3.5619	4.7659e-91	7.36041e-88	TraesCS1B03G0380400	Chr1B	190321075	190329491	+	3294	-	- && Q9S7C0.1 RecName: Full=Heat shock 70 kDa protein 14; AltName: Full=Heat shock protein 70-14; Short=AtHsp70-14; AltName: Full=Heat shock protein 91 && PF00012:Hsp70 protein	HSP70	2125	2210	1668	175	186	168	19.4795	21.1495	15.7883	1.70607	1.69533	1.35366
TraesCS1B03G0271000	632.741	645.039	663.221	23.1992	15.7944	14.9749	647	17.9895	5.18204	1.72951e-90	2.62652e-87	TraesCS1B03G0271000	Chr1B	116840155	116843933	+	1064	-	TraesCS1B01G100800 && Q28BZ1.1 RecName: Full=RNA-binding protein 8A; AltName: Full=RNA-binding motif protein 8A; AltName: Full=Ribonucleoprotein RBM8A && PF00076:RNA recognition motif. (a.k.a. RRM, RBD, or RNP domain)	RRM_1	645	628	639	22	16	17	18.3046	18.6059	18.725	0.663995	0.451484	0.424063
TraesCS7D03G1289700	4225.14	3182.06	3428.2	1.05451	5.92289	1.76175	3611.8	2.91305	10.2789	1.35954e-89	2.03083e-86	TraesCS7D03G1289700	Chr7D	639582411	639584269	+	1786	-	TraesCS7D01G551800 && Q6VAA8.1 RecName: Full=UDP-glycosyltransferase 91D1 && PF00201:UDP-glucoronosyl and UDP-glucosyl transferase	UDPGT	4307	3098	3303	1	6	2	72.8174	54.6804	57.662	0.0179805	0.100863	0.0297215
TraesCS1B03G0346000	905.457	752.888	1045.17	8.43608	13.8201	8.80874	901.172	10.355	6.44542	5.72964e-89	8.42064e-86	TraesCS1B03G0346000	Chr1B	163223161	163226918	+	2193	-	TraesCS1B01G127900 && Q6K669.1 RecName: Full=Leucine aminopeptidase 2, chloroplastic; AltName: Full=Leucyl aminopeptidase 2; Short=LAP 2; AltName: Full=Proline aminopeptidase 2; AltName: Full=Prolyl aminopeptidase 2; Flags: Precursor && PF00883:Cytosol aminopeptidase family, catalytic domain|PF02789:Cytosol aminopeptidase family, N-terminal domain	-	923	733	1007	8	14	10	12.7088	10.5365	14.3171	0.117148	0.19167	0.121027
TraesCS1B03G0048800	2399.51	3219.03	2571.93	194.03	201.378	138.297	2730.16	177.902	3.94245	1.35363e-88	1.95779e-85	TraesCS1B03G0048800	Chr1B	12376675	12379736	+	2194	-	TraesCS1B01G024500 && P30171.1 RecName: Full=Actin-97 && PF00022:Actin	Actin	2446	3134	2478	184	204	157	33.6637	45.0292	35.215	2.69318	2.79163	1.89927
TraesCS1B03G0424000	661.19	701.532	664.258	34.7988	20.7301	27.3071	675.66	27.612	4.61848	1.93778e-88	2.75889e-85	TraesCS1B03G0424000	Chr1B	234258286	234266448	-	2554	-	- && Q9C9Z1.2 RecName: Full=Putative zinc transporter At3g08650 && PF02535:ZIP Zinc transporter	-	674	683	640	33	21	31	7.96858	8.43008	7.81307	0.414932	0.246867	0.322154
TraesCS1B03G0109500	943.716	1069.25	1144.81	10.5451	7.89719	1.76175	1052.59	6.73468	7.33979	1.63501e-87	2.29201e-84	TraesCS1B03G0109500	Chr1B	30477093	30477908	+	727	-	TraesCS1B01G048900 && P02277.1 RecName: Full=Histone H2A.2.2 && PF16211:C-terminus of histone H2A|PF00125:Core histone H2A/H2B/H3/H4	Histone	962	1041	1103	10	8	2	39.9561	45.1386	47.3047	0.441722	0.330385	0.073016
novel.4989	888.78	847.385	1125.09	20.0357	5.92289	12.3322	953.751	12.7636	6.23722	5.37454e-87	7.42004e-84	-	Chr3B	476324706	476330347	-	2639	-	- && Q8S3N1.2 RecName: Full=E3 ubiquitin-protein ligase SINAT5; AltName: Full=Seven in absentia homolog 5 && PF03145:Seven in absentia protein family	-	906	825	1084	19	6	14	10.3665	9.85476	12.8072	0.231205	0.0682615	0.140803
TraesCS7B03G1318600	2696.75	2999.23	2682.98	331.116	335.631	248.406	2792.99	305.051	3.19667	1.31919e-86	1.79408e-83	TraesCS7B03G1318600	Chr7B	756749448	756750674	+	1102	-	- && Q5Z402.1 RecName: Full=Clathrin light chain 2 && -	-	2749	2920	2585	314	340	282	75.3243	83.5282	73.1378	9.15022	9.26321	6.79188
TraesCS7A03G0096500	13.7339	16.4341	10.379	634.815	727.529	656.251	13.5157	672.865	-5.63646	1.83219e-86	2.45511e-83	TraesCS7A03G0096500	Chr7A	20845078	20852051	-	1838	-	- && O48958.1 RecName: Full=4-hydroxyphenylacetaldehyde oxime monooxygenase; AltName: Full=Cytochrome P450 71E1 && PF00067:Cytochrome P450	p450	14	16	10	602	737	745	0.229998	0.274414	0.169636	10.518	12.0389	10.758
novel.3108	2371.06	2861.59	2489.93	363.806	390.911	347.064	2574.19	367.26	2.80964	2.06047e-86	2.72098e-83	-	Chr2B	740976163	740979154	-	2173	-	- && O49485.1 RecName: Full=D-3-phosphoglycerate dehydrogenase 1, chloroplastic; AltName: Full=Protein EMBRYO SAC DEVELOPMENT ARREST 9; Flags: Precursor && PF02826:D-isomer specific 2-hydroxyacid dehydrogenase, NAD binding domain|PF00389:D-isomer specific 2-hydroxyacid dehydrogenase, catalytic domain	2-Hacid_dh_C	2417	2786	2399	345	396	394	33.5861	40.416	34.4218	5.09851	5.47141	4.81237
TraesCS7A03G0375700	1973.76	1952.58	1711.5	286.827	287.26	266.905	1879.28	280.331	2.74579	2.11665e-86	2.75524e-83	TraesCS7A03G0375700	Chr7A	119182311	119184262	+	1310	-	TraesCS7A01G159200 && Q40062.3 RecName: Full=2'-deoxymugineic-acid 2'-dioxygenase; AltName: Full=Protein iron deficiency-specific 3 && PF03171:2OG-Fe(II) oxygenase superfamily|PF14226:non-haem dioxygenase in morphine synthesis N-terminal	2OG-FeII_Oxy	2012	1901	1649	272	291	303	46.3766	45.7449	39.2475	6.66778	6.66939	6.13895
TraesCS3D03G1044800	1061.44	1041.51	1277.66	4.21804	4.93574	7.04699	1126.87	5.40026	7.68381	4.54753e-86	5.83614e-83	TraesCS3D03G1044800	Chr3D	577153595	577159029	-	1502	-	TraesCS3D01G473000 && Q8LAS8.2 RecName: Full=S-formylglutathione hydrolase; Short=AtSFGH; AltName: Full=Esterase D && PF00756:Putative esterase	-	1082	1014	1231	4	5	8	21.752	21.2814	25.5535	0.0855212	0.0999457	0.141365
TraesCS2B03G1423700	86.3274	104.768	85.1081	962.767	1025.65	918.751	92.0677	969.055	-3.39607	5.23051e-86	6.61943e-83	TraesCS2B03G1423700	Chr2B	767901199	767902383	+	1185	-	TraesCS2B01G568200 && Q8L5A7.1 RecName: Full=Cytosolic sulfotransferase 15; Short=AtSOT15; AltName: Full=Sulfotransferase 2a; Short=AtST2a && PF00685:Sulfotransferase domain	Sulfotransfer_1	88	102	82	913	1039	1043	2.24237	2.7134	2.15754	24.7421	26.3246	23.3608
TraesCS3B03G1485200	655.304	730.291	642.462	15.8176	18.7558	8.80874	676.019	14.4607	5.56535	1.38109e-85	1.72388e-82	TraesCS3B03G1485200	Chr3B	837301071	837301934	+	864	-	TraesCS3B01G594300 && Q94DH3.1 RecName: Full=Transcription factor PCL1; AltName: Full=Protein PHYTOCLOCK 1 homolog; Short=OsPCL1 && PF00249:Myb-like DNA-binding domain	Myb_DNA-binding	668	711	619	15	19	10	23.3456	25.941	22.3378	0.557521	0.660243	0.307191
TraesCS1B03G0003300	1676.52	2051.18	1429.19	133.923	126.355	108.347	1718.97	122.875	3.80866	3.41732e-85	4.20788e-82	TraesCS1B03G0003300	Chr1B	1417992	1424275	-	4885	-	TraesCS1B01G001800 && Q9SX33.1 RecName: Full=Putative phospholipid-transporting ATPase 9; Short=AtALA9; AltName: Full=Aminophospholipid flippase 9 && PF13246:Cation transport ATPase (P-type)|PF16212:Phospholipid-translocating P-type ATPase C-terminal|PF00122:E1-E2 ATPase|PF16209:Phospholipid-translocating ATPase N-terminal	E1-E2_ATPase	1709	1997	1377	127	128	123	10.5638	12.8868	8.78885	0.834878	0.786701	0.668287
TraesCS6A03G0076200	40.2207	35.9496	20.7581	925.859	795.642	796.31	32.3095	839.27	-4.69487	7.32289e-85	8.89672e-82	TraesCS6A03G0076200	Chr6A	18660688	18661448	-	761	-	TraesCS6A01G034500 && P05621.2 RecName: Full=Histone H2B.2 && PF00125:Core histone H2A/H2B/H3/H4	Histone	41	35	20	878	806	904	1.62683	1.44982	0.819423	37.0505	31.7991	31.5287
TraesCS1D03G1045600	613.121	803.218	688.13	11.5996	14.8072	12.3322	701.49	12.913	5.7629	1.15487e-84	1.38462e-81	TraesCS1D03G1045600	Chr1D	497653871	497662265	+	3379	-	TraesCS1D01G453600 && Q0JF58.1 RecName: Full=Protein argonaute 4B; Short=OsAGO4b && PF08699:Argonaute linker 1 domain|PF02170:PAZ domain|PF16488:Argonaute linker 2 domain|PF02171:Piwi domain|PF16486:N-terminal domain of argonaute	Piwi	625	782	663	11	15	14	5.58514	7.29542	6.1177	0.104541	0.133281	0.109967
TraesCS6B03G0899700	44.1447	38.0039	36.3266	720.23	706.799	624.539	39.4918	683.856	-4.11188	2.21025e-84	2.61552e-81	TraesCS6B03G0899700	Chr6B	569407961	569410183	-	1063	-	TraesCS6B01G313400 && Q9FKT1.1 RecName: Full=GPI-anchored protein LLG1; AltName: Full=LORELEI-like-GPI-anchored protein 1; Flags: Precursor && -	-	45	37	35	683	716	709	1.27827	1.09724	1.02659	20.6334	20.2229	17.7025
TraesCS1B03G0172700	1784.43	1999.83	1624.32	118.105	136.227	81.0404	1802.86	111.791	4.01557	6.74876e-84	7.88385e-81	TraesCS1B03G0172700	Chr1B	58401137	58406039	+	3601	-	TraesCS1B01G068000 && F4JJP1.1 RecName: Full=WEB family protein At4g27595, chloroplastic; Flags: Precursor && -	-	1819	1947	1565	112	138	92	15.2529	17.0441	13.5505	0.9988	1.15059	0.67809
TraesCS1B03G0333400	622.931	588.547	540.748	25.3082	24.6787	23.7836	584.075	24.5902	4.57198	1.11921e-83	1.29091e-80	TraesCS1B03G0333400	Chr1B	153105477	153112521	+	4263	-	TraesCS1B01G122300 && B8AY58.1 RecName: Full=Villin-1 && PF00626:Gelsolin repeat	-	635	573	521	24	25	27	4.4978	4.23712	3.81053	0.180792	0.176071	0.168101
TraesCS1B03G0415700	1179.15	1220.23	1256.9	120.214	156.957	124.203	1218.76	133.791	3.18751	1.27531e-83	1.45256e-80	TraesCS1B03G0415700	Chr1B	224255575	224281340	-	1470	-	TraesCS1B01G148900 && Q9C5W7.1 RecName: Full=Tobamovirus multiplication protein 2A; Short=AtTOM2A && PF00335:Tetraspanin family	Tetraspannin	1202	1188	1211	114	159	141	24.6905	25.476	25.6856	2.49041	3.24746	2.5458
TraesCS1B03G0048500	1950.22	2741.42	1429.19	32.6898	11.8458	14.094	2040.28	19.5432	6.7225	2.79213e-83	3.14094e-80	TraesCS1B03G0048500	Chr1B	12155898	12157261	+	965	-	TraesCS1B01G024200 && - && -	-	1988	2669	1377	31	12	16	62.2058	87.1872	44.4907	1.03162	0.373352	0.440063
TraesCS1B03G0067600	1728.51	1618.76	1005.73	45.3439	47.3831	34.3541	1451	42.3604	5.10297	6.90775e-83	7.67594e-80	TraesCS1B03G0067600	Chr1B	17167924	17169799	-	1789	-	TraesCS1B01G033700 && Q8GT20.1 RecName: Full=Benzyl alcohol O-benzoyltransferase; AltName: Full=Benzoyl coenzyme A:benzyl alcohol benzoyl transferase && PF02458:Transferase family	-	1762	1576	969	43	48	39	29.7398	27.7701	16.8879	0.771866	0.805555	0.578598
TraesCS3D03G0273700	871.122	755.97	881.18	56.9435	71.0747	51.9715	836.091	59.9966	3.80332	2.2334e-82	2.45187e-79	TraesCS3D03G0273700	Chr3D	89579741	89583743	+	930	-	TraesCS3D01G129500 && P83291.2 RecName: Full=NADH-cytochrome b5 reductase-like protein; Short=B5R && PF00175:Oxidoreductase NAD-binding domain|PF00970:Oxidoreductase FAD-binding domain	NAD_binding_1	888	736	849	54	72	59	28.8318	24.9475	28.4635	1.86464	2.32442	1.6838
TraesCS1B03G0265800	2460.33	2483.61	1965.79	246.755	289.235	278.356	2303.24	271.449	3.0842	2.46709e-82	2.67618e-79	TraesCS1B03G0265800	Chr1B	112933660	112940387	+	4850	-	TraesCS1B01G099000 && Q9M1Q9.2 RecName: Full=ABC transporter B family member 21; Short=ABC transporter ABCB.21; Short=AtABCB21; AltName: Full=Multidrug resistance protein 17; AltName: Full=P-glycoprotein 21 && PF00664:ABC transporter transmembrane region|PF00005:ABC transporter	ABC_membrane	2508	2418	1894	234	293	316	15.6145	15.7162	12.1759	1.54938	1.8138	1.72929
TraesCS1B03G0256900	642.551	583.411	650.766	36.9078	33.5631	42.2819	625.576	37.5843	4.05269	8.2869e-82	8.88346e-79	TraesCS1B03G0256900	Chr1B	105871475	105874050	+	1643	-	TraesCS1B01G095600 && Q6AUQ4.1 RecName: Full=Probable protein phosphatase 2C 47; Short=OsPP2C47 && PF00481:Protein phosphatase 2C	PP2C	655	568	627	35	34	48	12.0378	10.8979	11.8985	0.684091	0.621306	0.775401
TraesCS4B03G0073900	3434.46	2905.76	3052.48	547.29	517.266	564.64	3130.9	543.065	2.52719	1.28366e-81	1.36007e-78	TraesCS4B03G0073900	Chr4B	27499674	27500060	+	387	-	TraesCS4B01G033500 && P45851.1 RecName: Full=Oxalate oxidase 2; AltName: Full=Germin; Flags: Precursor && PF00190:Cupin	-	3501	2829	2941	519	524	641	273.164	230.438	236.945	43.0665	40.6522	43.9612
TraesCS1B03G0155900	3203.93	3505.6	3633.7	89.6333	88.8434	31.7115	3447.74	70.0627	5.62859	2.14181e-81	2.24321e-78	TraesCS1B03G0155900	Chr1B	53656216	53657339	-	1037	-	TraesCS1B01G063800 && - && PF14368:Probable lipid transfer	-	3266	3413	3501	85	90	36	95.0998	103.75	105.263	2.63223	2.60572	0.921396
TraesCS1A03G0083300	3040.1	2904.73	2313.49	149.74	216.186	130.369	2752.77	165.432	4.05796	2.85453e-80	2.95571e-77	TraesCS1A03G0083300	Chr1A	21790075	21792491	-	673	-	- && - && -	-	3099	2828	2229	142	219	148	139.043	132.463	103.266	6.77574	9.76997	5.83673
TraesCS3B03G0957300	1164.44	1423.61	1496.66	81.1972	110.561	116.275	1361.57	102.678	3.72488	4.26574e-80	4.3673e-77	TraesCS3B03G0957300	Chr3B	615926911	615929053	+	1737	-	TraesCS3B01G381800 && - && -	-	1187	1386	1442	77	112	132	20.6345	25.1533	25.8838	1.42356	1.9359	2.01696
TraesCS7D03G1303200	788.719	749.807	753.518	76.9792	56.2675	66.0655	764.015	66.4374	3.52607	7.45196e-80	7.54462e-77	TraesCS7D03G1303200	Chr7D	642148061	642162107	-	5929	-	TraesCS7D01G544800 && Q9VMJ7.1 RecName: Full=Lysine-specific demethylase lid; AltName: Full=Histone demethylase lid; AltName: Full=Jumonji/ARID domain-containing protein lid; AltName: Full=Protein little imaginal disks; AltName: Full=Retinoblastoma-binding protein 2 homolog && PF00628:PHD-finger|PF02373:JmjC domain, hydroxylase|PF08429:PLU-1-like protein	JmjC	804	730	726	73	57	75	4.09465	3.88126	3.81784	0.395389	0.288641	0.33574
TraesCS6B03G0436100	845.617	686.125	643.5	39.0168	31.5888	37.8776	725.081	36.1611	4.32581	1.29861e-79	1.30031e-76	TraesCS6B03G0436100	Chr6B	188939061	188962015	-	3621	-	- && Q8RY22.1 RecName: Full=Protease Do-like 7 && PF13180:PDZ domain|PF13365:Trypsin-like peptidase domain|PF12812:PDZ-like domain	-	862	668	620	37	32	43	7.18821	5.8154	5.33858	0.328138	0.26533	0.315183
TraesCS1D03G1039300	1139.91	992.21	1012.99	112.833	80.9462	99.5387	1048.37	97.7725	3.42409	2.54424e-79	2.51987e-76	TraesCS1D03G1039300	Chr1D	495466962	495471349	-	1867	-	TraesCS1D01G450400 && P42158.2 RecName: Full=Casein kinase 1-like protein 1; AltName: Full=Casein kinase 1; AltName: Full=Casein kinase I isoform delta-like; Short=CKI-delta; AltName: Full=Protein CASEIN KINASE I-LIKE 1 && PF00069:Protein kinase domain	Pkinase	1162	966	976	107	82	113	18.7933	16.3104	16.2993	1.84045	1.31866	1.60641
TraesCS1B03G0376500	1084.98	1114.44	850.043	79.0882	57.2546	67.8273	1016.49	68.0567	3.90286	3.40629e-79	3.33739e-76	TraesCS1B03G0376500	Chr1B	186097772	186099888	-	2021	-	TraesCS1B01G138600 && Q0DKA5.1 RecName: Full=Acyl transferase 7; Short=OsAT7 && PF02458:Transferase family	-	1106	1085	819	75	58	77	16.5246	16.9237	12.6352	1.19173	0.86164	1.01122
TraesCS3B03G0045000	47.0877	56.4923	65.3879	864.698	888.434	1145.14	56.3226	966.089	-4.10276	3.68945e-79	3.57637e-76	TraesCS3B03G0045000	Chr3B	13638687	13641490	+	1294	-	TraesCS3B01G019900 && - && -	-	48	55	63	820	900	1300	1.12008	1.33986	1.51799	20.3499	20.882	26.6644
TraesCS1B03G0326400	585.653	597.791	510.649	23.1992	26.653	26.4262	564.698	25.4261	4.47001	4.46378e-79	4.28142e-76	TraesCS1B03G0326400	Chr1B	148621672	148624201	+	1199	-	TraesCS1B01G120300 && Q9LHH7.1 RecName: Full=Bifunctional protein FolD 2; AltName: Full=Tetrahydrofolate dehydrogenase/cyclohydrolase 2; Includes: RecName: Full=Methylenetetrahydrofolate dehydrogenase; Includes: RecName: Full=Methenyltetrahydrofolate cyclohydrolase && PF02882:Tetrahydrofolate dehydrogenase/cyclohydrolase, NAD(P)-binding domain|PF00763:Tetrahydrofolate dehydrogenase/cyclohydrolase…	-	597	582	492	22	27	30	15.0348	15.3016	12.7941	0.589233	0.676097	0.664087
TraesCS1A03G0224100	240.343	257.81	279.196	1636.6	1922.97	1949.37	259.117	1836.31	-2.82582	1.46327e-78	1.38887e-75	TraesCS1A03G0224100	Chr1A	87324254	87327161	+	1573	-	TraesCS1A01G092700 && Q9LHH7.1 RecName: Full=Bifunctional protein FolD 2; AltName: Full=Tetrahydrofolate dehydrogenase/cyclohydrolase 2; Includes: RecName: Full=Methylenetetrahydrofolate dehydrogenase; Includes: RecName: Full=Methenyltetrahydrofolate cyclohydrolase && PF02882:Tetrahydrofolate dehydrogenase/cyclohydrolase, NAD(P)-binding domain|PF00763:Tetrahydrofolate dehydrogenase/cyclohydrolase…	-	245	251	269	1552	1948	2213	4.70305	5.0301	5.33195	31.6845	37.1813	37.3401
TraesCS2B03G1367900	1750.09	1716.34	1351.35	146.577	100.689	104.824	1605.93	117.363	3.77788	4.01733e-78	3.77376e-75	TraesCS2B03G1367900	Chr2B	749757197	749761421	+	2189	-	- && Q9M8L4.1 RecName: Full=Glycerol kinase; Short=Glycerokinase; AltName: Full=ATP:glycerol 3-phosphotransferase; AltName: Full=Protein GLYCEROL INSENSITIVE 1; AltName: Full=Protein NONHOST RESISTANCE TO P. S. PHASEOLICOLA 1 && PF00370:FGGY family of carbohydrate kinases, N-terminal domain|PF02782:FGGY family of carbohydrate kinases, C-terminal domain	FGGY_N	1784	1671	1302	139	102	119	24.6088	24.0637	18.5451	2.03917	1.399	1.44286
TraesCS3B03G0362500	23.5438	19.5155	26.9855	688.595	630.788	891.444	23.3483	736.942	-4.9811	7.85748e-78	7.30577e-75	TraesCS3B03G0362500	Chr3B	155836120	155837537	+	1296	-	TraesCS3B01G152300 && P30110.1 RecName: Full=Glutathione S-transferase 1; AltName: Full=GST class-phi && PF02798:Glutathione S-transferase, N-terminal domain|PF00043:Glutathione S-transferase, C-terminal domain	GST_N	24	19	26	653	639	1012	0.559176	0.462147	0.625506	16.1805	14.8033	20.7252
TraesCS3A03G1214200	188.351	184.884	294.765	2681.62	2834.1	2865.48	222.666	2793.73	-3.65003	3.98987e-76	3.67225e-73	TraesCS3A03G1214200	Chr3A	734831960	734835395	+	2231	-	TraesCS3A01G515300 && Q07346.1 RecName: Full=Glutamate decarboxylase; Short=GAD && PF00282:Pyridoxal-dependent decarboxylase conserved domain	-	192	180	284	2543	2871	3253	2.59863	2.54334	3.96901	36.6042	38.6365	38.6997
TraesCS1B03G0400500	769.099	776.512	722.381	12.6541	25.6659	7.04699	755.997	15.1223	5.65962	1.6773e-75	1.52834e-72	TraesCS1B03G0400500	Chr1B	208211319	208213292	+	946	-	TraesCS1B01G146100 && Q9XET4.1 RecName: Full=40S ribosomal protein S7 && PF01251:Ribosomal protein S7e	-	784	756	696	12	26	8	25.0246	25.192	22.9393	0.407356	0.825176	0.224451
TraesCS6A03G0961800	549.356	560.814	702.661	12.6541	8.88434	13.2131	604.277	11.5839	5.70107	2.01347e-75	1.81649e-72	TraesCS6A03G0961800	Chr6A	602934191	602939602	-	1122	-	TraesCS6A01G379300 && - && PF07522:DNA repair metallo-beta-lactamase|PF02902:Ulp1 protease family, C-terminal catalytic domain	Peptidase_C48	560	546	677	12	9	15	15.0708	15.3402	18.813	0.343457	0.240832	0.354831
TraesCS1D03G1039200	790.681	776.512	696.433	51.671	29.6145	29.9497	754.542	37.0784	4.3585	2.57388e-75	2.29931e-72	TraesCS1D03G1039200	Chr1D	495460529	495464554	-	2817	-	TraesCS1D01G450300 && Q8LQJ8.1 RecName: Full=ATP-dependent zinc metalloprotease FTSH 5, mitochondrial; Short=OsFTSH5; Flags: Precursor && PF17862:AAA+ lid domain|PF00004:ATPase family associated with various cellular activities (AAA)|PF01434:Peptidase family M41	AAA	806	756	671	49	30	34	8.63953	8.45993	7.42675	0.55859	0.319741	0.320343
TraesCS4A03G0232200	1258.61	1404.09	1887.95	101.233	99.702	118.918	1516.88	106.618	3.82847	2.94703e-75	2.60709e-72	TraesCS4A03G0232200	Chr4A	136969778	136973603	-	3101	-	TraesCS4A01G112800 && B3SP85.1 RecName: Full=Gamma-interferon-inducible-lysosomal thiol reductase; Flags: Precursor && PF03227:Gamma interferon inducible lysosomal thiol reductase (GILT)	-	1283	1367	1819	96	101	135	12.493	13.8963	18.2892	0.994153	0.977876	1.15546
TraesCS1B03G0383100	655.304	653.256	592.643	59.0525	53.306	49.3289	633.734	53.8958	3.55965	4.13686e-75	3.62448e-72	TraesCS1B03G0383100	Chr1B	191993053	191998816	+	797	-	TraesCS1B01G140300 && P25866.1 RecName: Full=Ubiquitin-conjugating enzyme E2 2; AltName: Full=E2 ubiquitin-conjugating enzyme 2; AltName: Full=Ubiquitin carrier protein 2; AltName: Full=Ubiquitin-conjugating enzyme E2-16 kDa; AltName: Full=Ubiquitin-protein ligase 2 && PF00179:Ubiquitin-conjugating enzyme	UQ_con	668	636	571	56	54	56	25.3081	25.1554	22.3378	2.25639	2.03423	1.86489
TraesCS1B03G0306600	1598.04	1689.63	1455.14	265.736	223.096	244.002	1580.94	244.278	2.69488	9.74752e-74	8.45889e-71	TraesCS1B03G0306600	Chr1B	139038612	139039723	+	1019	-	TraesCS1B01G113500 && P46420.2 RecName: Full=Glutathione S-transferase 4; AltName: Full=GST class-phi member 4; AltName: Full=GST-27; AltName: Full=GST-IV && PF00043:Glutathione S-transferase, C-terminal domain|PF02798:Glutathione S-transferase, N-terminal domain	GST_N	1629	1645	1402	252	226	277	48.2713	50.8889	42.898	7.94164	6.65884	7.21487
TraesCS4B03G0647900	529.737	538.218	847.967	8035.36	7244.69	8147.2	638.641	7809.08	-3.61237	6.23645e-73	5.36093e-70	TraesCS4B03G0647900	Chr4B	494497128	494498576	-	1449	-	TraesCS4B01G237600 && Q7XYS3.2 RecName: Full=Allene oxide synthase 2; AltName: Full=Cytochrome P450 74A2; AltName: Full=Hydroperoxide dehydrase 2 && PF00067:Cytochrome P450	p450	540	524	817	7620	7339	9249	11.253	11.3997	17.5799	168.877	152.066	169.414
TraesCS7B03G1318700	540.528	474.535	545.937	21.0902	11.8458	14.9749	520.333	15.9703	5.03564	6.62481e-73	5.64155e-70	TraesCS7B03G1318700	Chr7B	756751678	756755056	+	2916	-	- && Q84R49.1 RecName: Full=Endoglucanase 10; AltName: Full=Endo-1,4-beta glucanase 10; AltName: Full=OsGLU2 && -	-	551	462	526	20	12	17	5.70566	4.99443	5.6242	0.220255	0.123554	0.154733
TraesCS5B03G1378100	1467.57	1182.23	759.746	4.21804	6.91004	9.68961	1136.51	6.93923	7.33083	8.86967e-73	7.48329e-70	TraesCS5B03G1378100	Chr5B	713659613	713663270	+	1940	-	TraesCS5B01G570100 && Q69RG7.1 RecName: Full=4-coumarate--CoA ligase-like 7 && PF13193:AMP-binding enzyme C-terminal domain|PF00501:AMP-binding enzyme	AMP-binding	1496	1151	732	4	7	11	23.2848	18.7027	11.7645	0.0662128	0.108333	0.150492
TraesCS2B03G1422400	357.082	323.547	287.499	2054.18	2216.15	2521.06	322.709	2263.8	-2.8102	1.20793e-72	1.00977e-69	TraesCS2B03G1422400	Chr2B	767298166	767302982	-	1043	-	TraesCS2B01G567600 && P09233.1 RecName: Full=Superoxide dismutase [Mn] 3.1, mitochondrial; Flags: Precursor && PF00081:Iron/manganese superoxide dismutases, alpha-hairpin domain|PF02777:Iron/manganese superoxide dismutases, C-terminal domain	-	364	315	277	1948	2245	2862	10.538	9.52046	8.28053	59.9775	64.6243	72.8296
TraesCS1B03G1107900	1568.61	1775.91	1662.72	144.468	88.8434	78.3978	1669.08	103.903	4.01171	1.52273e-71	1.26136e-68	TraesCS1B03G1107900	Chr1B	645241550	645244189	+	1757	-	TraesCS1B01G412100 && Q9M363.1 RecName: Full=Cytochrome b561 and DOMON domain-containing protein At3g61750; AltName: Full=Protein b561A.tha9; Flags: Precursor && -	-	1599	1729	1602	137	90	89	27.4801	31.0209	28.4285	2.50399	1.53792	1.34444
TraesCS1B03G0390800	638.627	777.539	610.287	10.5451	3.9486	6.16612	675.485	6.8866	6.63468	2.25358e-71	1.84995e-68	TraesCS1B03G0390800	Chr1B	198939523	198949688	+	1568	-	- && Q9SZB9.2 RecName: Full=Peroxidase 47; Short=Atperox P47; AltName: Full=ATP32; Flags: Precursor && PF00141:Peroxidase	-	651	757	588	10	4	7	12.5365	15.2188	11.6921	0.204804	0.0765911	0.118488
novel.3577	547.394	493.024	617.553	13.7086	16.7815	7.92786	552.657	12.806	5.4487	3.97811e-71	3.23644e-68	-	Chr2D	334987685	334996682	-	4216	-	- && - && -	-	558	480	595	13	17	9	3.99646	3.58899	4.40027	0.0990208	0.121063	0.0566584
TraesCS1B03G0388500	1382.22	1368.14	1221.61	230.938	208.288	226.385	1323.99	221.87	2.57725	5.72704e-71	4.61808e-68	TraesCS1B03G0388500	Chr1B	196134588	196137450	+	1216	-	TraesCS1B01G141900 && Q7DLS1.2 RecName: Full=Proteasome subunit beta type-7-B; AltName: Full=20S proteasome beta subunit B-2; AltName: Full=Proteasome component FC; AltName: Full=Proteasome subunit beta type-2; Flags: Precursor && PF00227:Proteasome subunit	Proteasome	1409	1332	1177	219	211	257	34.988	34.5305	30.1791	5.78355	5.2097	5.60948
TraesCS1B03G0134800	787.738	864.846	836.55	9.49058	2.96145	1.76175	829.711	4.73793	7.51349	9.5937e-71	7.66814e-68	TraesCS1B03G0134800	Chr1B	44215102	44221071	+	3124	-	TraesCS1B01G057800 && P59326.1 RecName: Full=YTH domain-containing family protein 1; AltName: Full=Dermatomyositis associated with cancer putative autoantigen 1 homolog; Short=DACA-1 homolog && PF04146:YT521-B-like domain	YTH	803	842	806	9	3	2	7.76152	8.49636	8.04428	0.0925156	0.028832	0.0169919
TraesCS1A03G0186000	620.969	607.035	654.917	28.4718	43.4346	48.4481	627.641	40.1181	3.95712	2.24863e-70	1.78168e-67	TraesCS1A03G0186000	Chr1A	61413159	61416771	+	1025	-	TraesCS1A01G076100 && Q6AUR2.1 RecName: Full=Nitrogen regulatory protein P-II homolog; AltName: Full=Protein PII-like; Flags: Precursor && PF00543:Nitrogen regulatory protein P-II	-	633	591	631	27	44	55	18.6476	18.1759	19.1941	0.845909	1.28882	1.42417
TraesCS1B03G0344200	2800.74	2784.56	2470.21	383.841	318.849	435.152	2685.17	379.281	2.82272	2.52905e-70	1.98659e-67	TraesCS1B03G0344200	Chr1B	161144612	161149260	+	2446	-	- && Q9SLX0.2 RecName: Full=Importin subunit alpha-1b && PF16186:Atypical Arm repeat|PF01749:Importin beta binding domain|PF00514:Armadillo/beta-catenin-like repeat	Arm	2855	2711	2380	364	323	494	35.2445	34.9385	30.3378	4.77891	3.9647	5.36035
novel.6692	531.699	484.807	565.658	6.32706	16.7815	17.6175	527.388	13.5754	5.2565	1.94601e-68	1.51554e-65	-	Chr4B	163242327	163247130	-	1830	-	- && - && -	-	542	472	545	6	17	20	8.94314	8.1306	9.28556	0.105289	0.278909	0.290069
TraesCS7A03G0008400	149.111	82.1706	50.8573	3354.39	3520.17	3174.67	94.0463	3349.75	-5.15213	5.11823e-68	3.95227e-65	TraesCS7A03G0008400	Chr7A	2059191	2064602	+	2707	-	TraesCS7A01G003900 && O65202.1 RecName: Full=Peroxisomal acyl-coenzyme A oxidase 1; Short=AOX 1; AltName: Full=Long-chain acyl-CoA oxidase; Short=AtCX1 && PF01756:Acyl-CoA oxidase|PF14749:Acyl-coenzyme A oxidase N-terminal|PF02770:Acyl-CoA dehydrogenase, middle domain	-	152	80	49	3181	3566	3604	1.6955	0.931608	0.564379	37.7363	39.551	35.3361
TraesCS5D03G1170400	509.136	428.314	511.687	21.0902	15.7944	13.2131	483.046	16.6992	4.86816	6.16892e-68	4.72358e-65	TraesCS5D03G1170400	Chr5D	553772659	553778829	+	4173	-	TraesCS5D01G536900 && C0LGG7.2 RecName: Full=Probable LRR receptor-like serine/threonine-protein kinase At1g53420; Flags: Precursor && PF07714:Protein tyrosine and serine/threonine kinase|PF00069:Protein kinase domain	Pkinase	519	417	493	20	16	15	3.75544	3.15006	3.68351	0.153909	0.115116	0.0954038
TraesCS2B03G0116800	922.134	953.179	625.856	42.1804	48.3703	39.6393	833.723	43.3967	4.26563	9.47217e-68	7.19246e-65	TraesCS2B03G0116800	Chr2B	29593693	29599431	-	1332	-	TraesCS2B01G054700 && Q9FGF0.1 RecName: Full=Phosphoglycerate mutase-like protein 1 && PF00300:Histidine phosphatase superfamily (branch 1)	-	940	928	603	40	49	45	21.3091	21.9622	14.1148	0.96436	1.10448	0.896667
novel.3691	340.405	440.64	320.712	2724.85	2510.32	2487.59	367.252	2574.25	-2.80936	1.2297e-67	9.26024e-65	-	Chr2D	605450876	605453843	-	2168	-	- && O49485.1 RecName: Full=D-3-phosphoglycerate dehydrogenase 1, chloroplastic; AltName: Full=Protein EMBRYO SAC DEVELOPMENT ARREST 9; Flags: Precursor && PF00389:D-isomer specific 2-hydroxyacid dehydrogenase, catalytic domain|PF02826:D-isomer specific 2-hydroxyacid dehydrogenase, NAD binding domain	2-Hacid_dh_C	347	429	309	2584	2543	2824	4.83295	6.23777	4.44388	38.2751	35.2169	34.5723
TraesCS1D03G1016800	1108.52	1269.54	1056.59	122.323	127.342	85.4447	1144.88	111.703	3.36177	1.12604e-65	8.41012e-63	TraesCS1D03G1016800	Chr1D	489531973	489534722	+	1125	-	TraesCS1D01G442400 && - && PF09598:Stm1|PF04774:Hyaluronan / mRNA binding family	-	1130	1236	1018	116	129	97	30.3297	34.6336	28.2136	3.31123	3.44272	2.28845
TraesCS1B03G0403300	437.523	444.748	537.634	13.7086	10.8586	7.92786	473.302	10.8317	5.46713	4.22279e-65	3.12826e-62	TraesCS1B03G0403300	Chr1B	212449794	212455139	+	1582	-	TraesCS1B01G146600 && Q42404.1 RecName: Full=U1 small nuclear ribonucleoprotein 70 kDa; Short=U1 snRNP 70 kDa; Short=U1-70K; Short=snRNP70 && PF00076:RNA recognition motif. (a.k.a. RRM, RBD, or RNP domain)|PF12220:U1 small nuclear ribonucleoprotein of 70kDa MW N terminal	RRM_1	446	433	518	13	11	9	8.51276	8.62806	10.2091	0.263889	0.208761	0.150994
TraesCS1B03G0038900	411.036	495.078	532.445	18.9812	23.6916	17.6175	479.52	20.0967	4.57956	1.0112e-64	7.43062e-62	TraesCS1B03G0038900	Chr1B	9596767	9602349	+	2156	-	- && Q8GRL7.1 RecName: Full=Tubulin-folding cofactor E; Short=AtTFCE; AltName: Full=Protein PFIFFERLING && PF01302:CAP-Gly domain|PF14580:Leucine-rich repeat	-	419	482	513	18	24	20	5.86823	7.04742	7.41876	0.268107	0.334216	0.246209
TraesCS1B03G0291900	536.604	521.783	556.316	53.78	58.2418	47.5672	538.234	53.1963	3.34193	1.11113e-64	8.09959e-62	TraesCS1B03G0291900	Chr1B	127085446	127087820	+	1365	-	TraesCS1B01G108700 && Q9SG79.1 RecName: Full=Protein SAD1/UNC-84 domain protein 2; Short=AtSUN2 && PF07738:Sad1 / UNC-like C-terminal	-	547	508	536	51	59	54	12.1003	11.7317	12.2432	1.19983	1.29773	1.04999
TraesCS1B03G0089300	692.582	523.838	468.095	20.0357	12.8329	15.8557	561.505	16.2414	5.11732	1.61935e-64	1.17106e-61	TraesCS1B03G0089300	Chr1B	23546967	23556119	+	3482	-	- && P23776.1 RecName: Full=Glucan 1,3-beta-glucosidase I/II; AltName: Full=Exo-1,3-beta-glucanase I/II; AltName: Full=Soluble cell wall protein 6; Flags: Precursor && PF00150:Cellulase (glycosyl hydrolase family 5)	-	706	510	451	19	13	18	6.12235	4.61714	4.03841	0.17523	0.112093	0.137204
TraesCS1B03G0199400	433.599	499.187	557.354	11.5996	7.89719	6.16612	496.713	8.5543	5.88086	4.09809e-64	2.94027e-61	TraesCS1B03G0199400	Chr1B	67696907	67699569	+	1323	-	TraesCS1B01G079000 && Q9SH88.2 RecName: Full=Ribosome biogenesis regulatory protein homolog && PF04939:Ribosome biogenesis regulatory protein (RRS1)	-	442	486	537	11	8	7	10.088	11.58	12.6554	0.267003	0.181549	0.14043
TraesCS1B03G0368500	7232.87	6427.8	7598.49	0	0	3.52349	7086.39	1.1745	12.4242	8.57613e-64	6.10506e-61	TraesCS1B03G0368500	Chr1B	179638103	179639014	-	719	-	TraesCS1B01G135800 && P43400.1 RecName: Full=Metallothionein-like protein 1; Short=MT-1 && -	-	7373	6258	7321	0	0	4	309.64	274.371	317.471	0	0	0.147657
TraesCS1B03G0389400	2486.82	2749.63	2030.14	331.116	352.412	280.999	2422.2	321.509	2.91443	1.64776e-63	1.16389e-60	TraesCS1B03G0389400	Chr1B	198372631	198378925	+	1486	-	TraesCS1B01G142400 && Q9C5M0.1 RecName: Full=Mitochondrial dicarboxylate/tricarboxylate transporter DTC; AltName: Full=Dicarboxylate/tricarboxylate carrier && PF00153:Mitochondrial carrier protein	Mito_carr	2535	2677	1956	314	357	319	51.5111	56.7886	41.0405	6.7857	7.21296	5.69763
novel.187	632.741	519.729	735.874	43.2349	42.4474	35.2349	629.448	40.3057	3.96931	1.66801e-63	1.16913e-60	-	Chr1A	505918739	505932853	+	1774	-	- && Q65X70.1 RecName: Full=Probable glycerol-3-phosphate dehydrogenase [NAD(+)] 3, cytosolic && -	-	645	506	709	41	43	40	10.9786	8.99143	12.4611	0.742188	0.727745	0.598452
novel.3111	616.064	572.113	659.069	1.05451	5.92289	7.04699	615.749	4.6748	6.99529	2.92142e-63	2.03204e-60	-	Chr2B	746515909	746521460	-	2567	-	- && Q6ZEZ5.1 RecName: Full=Serine/threonine-protein kinase Nek3; AltName: Full=NimA-related protein kinase 3; AltName: Full=OsNek3 && PF00069:Protein kinase domain	Pkinase	628	557	635	1	6	8	7.38713	6.84008	7.71278	0.01251	0.0701761	0.0827155
TraesCS4A03G0866200	507.174	618.334	533.483	41.1259	41.4603	28.188	552.997	36.9247	3.91303	4.46641e-63	3.08314e-60	TraesCS4A03G0866200	Chr4A	625766838	625788074	-	7721	-	- && Q8GSA7.1 RecName: Full=Calmodulin-binding transcription activator 3; AltName: Full=Ethylene-induced calmodulin-binding protein 1; Short=EICBP1; AltName: Full=Ethylene-induced calmodulin-binding protein a; Short=EICBP.a; AltName: Full=Signal-responsive protein 1 && PF01833:IPT/TIG domain|PF00069:Protein kinase domain|PF18052:Rx N-terminal domain|PF00931:NB-ARC domain|PF03859:CG-1 domain|PF134…	CG-1	517	602	514	39	42	32	2.0219	2.45785	2.07564	0.162209	0.16332	0.110002
TraesCS5B03G0101500	2.94298	5.13566	3.11371	848.88	748.259	843.877	3.73079	813.672	-7.77249	2.62025e-62	1.79514e-59	TraesCS5B03G0101500	Chr5B	44961694	44963401	+	1708	-	TraesCS5B01G038600 && Q5SMM6.1 RecName: Full=Hydroxycinnamoyltransferase 4; Short=OsHCT4; AltName: Full=BAHD-like hydroxycinnamoyl transferase HCT4; AltName: Full=Glycerol hydroxycinnamoyl transferase && PF02458:Transferase family	-	3	5	3	805	758	958	0.0530366	0.0922813	0.0547641	15.1353	13.3243	14.8868
TraesCS1B03G0116100	513.06	544.38	534.52	47.4529	30.6016	45.8054	530.654	41.2867	3.68332	2.9028e-62	1.97388e-59	TraesCS1B03G0116100	Chr1B	34077822	34091604	+	2508	-	- && Q5FV35.1 RecName: Full=Protein MICRORCHIDIA 2; Short=AtMORC2; AltName: Full=Protein CRT1-homolog 1; Short=CRT1-h1 && PF13589:Histidine kinase-, DNA gyrase B-, and HSP90-like ATPase|PF17942:Morc6 ribosomal protein S5 domain 2-like	-	523	530	515	45	31	52	6.29675	6.66162	6.4024	0.576194	0.371106	0.550299
TraesCS3B03G0962400	511.098	733.373	691.244	24.2537	37.5117	36.1158	645.238	32.6271	4.29879	3.09497e-62	2.08897e-59	TraesCS3B03G0962400	Chr3B	620029709	620041844	+	540	-	- && - && -	-	521	714	666	23	38	41	29.1331	41.6808	38.4542	1.36778	2.11278	2.01518
TraesCS1D03G1042500	599.387	678.935	753.518	29.5263	13.8201	8.80874	677.28	17.385	5.31162	5.3439e-62	3.58038e-59	TraesCS1D03G1042500	Chr1D	496941392	496945483	+	1065	-	TraesCS1D01G451900 && Q8LNZ3.1 RecName: Full=UDP-glucose 4-epimerase 1; Short=OsUGE-1; AltName: Full=UDP-galactose 4-epimerase 1 && PF16363:GDP-mannose 4,6 dehydratase	-	611	661	726	28	14	10	17.3234	19.5652	21.2545	0.844291	0.394678	0.249214
novel.9747	159.902	118.12	170.216	1155.74	1306.99	1156.59	149.413	1206.44	-3.01313	5.99089e-62	3.98456e-59	-	Chr6B	400214265	400223864	+	3263	-	- && - && -	-	163	115	164	1096	1324	1313	1.50839	1.111	1.56707	10.7864	12.1825	10.68
TraesCS2B03G0026900	602.33	669.691	540.748	61.1615	62.1904	51.9715	604.256	58.4412	3.3735	7.49398e-62	4.94815e-59	TraesCS2B03G0026900	Chr2B	7374744	7376852	-	808	-	TraesCS2B01G012800 && Q9LEK8.1 RecName: Full=Peptidyl-prolyl cis-trans isomerase Pin1; Short=PPIase Pin1; AltName: Full=DlPar13; AltName: Full=Rotamase Pin1 && PF00639:PPIC-type PPIASE domain	-	614	652	521	58	63	59	22.9456	25.4371	20.1043	2.30516	2.34096	1.93804
TraesCS1B03G0282900	464.01	528.973	614.439	39.0168	33.5631	28.188	535.807	33.5893	4.00269	1.12653e-61	7.38478e-59	TraesCS1B03G0282900	Chr1B	123177075	123181700	+	1711	-	TraesCS1B01G105100 && O22892.2 RecName: Full=Uncharacterized protein At2g40430 && PF07767:Nop53 (60S ribosomal biogenesis)	-	473	515	592	37	34	32	8.34744	9.48831	10.7878	0.694441	0.596613	0.49639
TraesCS2B03G1343300	1387.13	1127.79	911.28	73.8157	103.651	90.73	1142.07	89.3988	3.67369	2.56612e-61	1.67016e-58	TraesCS2B03G1343300	Chr2B	740265441	740272625	+	2994	-	TraesCS2B01G536100 && Q9SXS2.2 RecName: Full=Probable sulfate transporter 3.3; AltName: Full=AST91 && PF00069:Protein kinase domain|PF00916:Sulfate permease family|PF01740:STAS domain	Sulfate_transp	1414	1098	878	70	105	103	14.2607	11.5606	9.14336	0.75081	1.05294	0.913078
TraesCS1A03G0016400	22.5629	21.5698	35.2887	506.165	446.191	475.672	26.4738	476.009	-4.17115	3.29244e-61	2.12769e-58	TraesCS1A03G0016400	Chr1A	4439929	4443198	+	1331	-	TraesCS1A01G005900 && Q54JK4.1 RecName: Full=Charged multivesicular body protein 5; AltName: Full=Vacuolar protein-sorting-associated protein 60 && PF03357:Snf7	ESCRT-III	23	21	34	480	452	540	0.521785	0.497362	0.79646	11.581	10.1959	10.7681
TraesCS1B03G0306500	739.669	795.001	738.988	73.8157	94.7663	103.943	757.886	90.8417	3.05552	3.75245e-61	2.40788e-58	TraesCS1B03G0306500	Chr1B	139034078	139038418	+	2258	-	- && Q9SW96.1 RecName: Full=Asparagine--tRNA ligase, cytoplasmic 1; AltName: Full=Asparaginyl-tRNA synthetase 1; Short=AsnRS 1; AltName: Full=Protein EMBRYO DEFECTIVE 2755 && PF00152:tRNA synthetases class II (D, K and N)|PF01336:OB-fold nucleic acid binding domain	tRNA-synt_2	754	774	712	70	96	118	10.083	10.8056	9.83148	0.995538	1.27647	1.38701
TraesCS3B03G0732500	38.2588	31.8411	17.6444	610.561	546.881	537.333	29.2481	564.925	-4.26666	4.60036e-61	2.93133e-58	TraesCS3B03G0732500	Chr3B	468717377	468722758	-	3365	-	- && Q54I39.1 RecName: Full=IST1-like protein && PF03398:Regulator of Vps4 activity in the MVB pathway	-	39	31	17	579	554	610	0.349963	0.290408	0.157517	5.52557	4.94298	4.81136
TraesCS1B03G0336700	1408.71	1319.87	1371.07	278.39	238.89	219.338	1366.55	245.539	2.47877	5.06547e-61	3.20528e-58	TraesCS1B03G0336700	Chr1B	155921055	155933391	-	3888	-	TraesCS1B01G123400 && Q8RWB8.1 RecName: Full=E3 ubiquitin-protein ligase UPL6; Short=Ubiquitin-protein ligase 6; AltName: Full=HECT-type E3 ubiquitin transferase UPL6 && PF00632:HECT-domain (ubiquitin-transferase)	HECT	1436	1285	1321	264	242	249	11.1524	10.4186	10.5935	2.18053	1.86876	1.69979
TraesCS1B03G0304900	785.776	762.132	716.154	121.269	102.663	98.6578	754.687	107.53	2.81435	6.95675e-61	4.37167e-58	TraesCS1B03G0304900	Chr1B	136738777	136745949	-	1987	-	TraesCS1B01G112700 && Q68KI4.2 RecName: Full=Sodium/hydrogen exchanger 1; AltName: Full=Na(+)/H(+) exchanger 1; Short=NHE-1 && PF00999:Sodium/hydrogen exchanger family	Na_H_Exchanger	801	742	690	115	104	112	12.1724	11.7717	10.8271	1.85859	1.57145	1.49604
TraesCS7D03G1305400	819.13	769.322	826.171	101.233	103.651	72.2316	804.875	92.3717	3.12838	7.19604e-61	4.49107e-58	TraesCS7D03G1305400	Chr7D	642478212	642482286	-	2329	-	TraesCS7D01G543700 && Q5Z413.1 RecName: Full=Signal peptide peptidase-like 5; Short=OsSPPL5; Flags: Precursor && PF02225:PA domain|PF04258:Signal peptide peptidase	-	835	749	796	96	105	82	10.8258	10.1378	10.6563	1.32369	1.35358	0.934474
TraesCS1B03G0255400	1531.33	1559.19	1281.81	173.994	230.006	213.171	1457.44	205.724	2.82331	7.53716e-61	4.67196e-58	TraesCS1B03G0255400	Chr1B	105007132	105010894	-	1900	-	TraesCS1B01G095200 && P43289.1 RecName: Full=Shaggy-related protein kinase gamma; AltName: Full=ASK-gamma && PF00069:Protein kinase domain	Pkinase	1561	1518	1235	165	233	242	24.808	25.1855	20.2664	2.78878	3.68185	3.38053
TraesCS1B03G0354200	377.683	382.093	365.342	17.9267	16.7815	20.2601	375.039	18.3228	4.3508	1.43996e-60	8.86537e-58	TraesCS1B03G0354200	Chr1B	168506916	168518636	+	2299	-	- && - && -	-	385	372	352	17	17	23	5.05666	5.10077	4.77383	0.237462	0.222011	0.265529
novel.1919	10.7909	17.4613	4.15162	473.475	648.557	577.853	10.8013	566.628	-5.71126	1.52854e-60	9.34761e-58	-	Chr2A	639327602	639351121	+	3483	-	- && Q2QS13.1 RecName: Full=UDP-glucose 6-dehydrogenase 5; Short=UDP-Glc dehydrogenase 5; Short=UDP-GlcDH 5; Short=UDPGDH 5; AltName: Full=Os-UGD5 && PF03721:UDP-glucose/GDP-mannose dehydrogenase family, NAD binding domain	-	11	17	4	449	657	656	0.0953633	0.15386	0.0358071	4.13977	5.66338	4.99888
TraesCS1B03G1251400	228.572	244.458	223.149	1193.7	1201.36	1094.93	232.059	1163.33	-2.32547	1.55038e-60	9.41795e-58	TraesCS1B03G1251400	Chr1B	686820046	686823472	+	1643	-	TraesCS1B01G468700 && - && PF04774:Hyaluronan / mRNA binding family|PF09598:Stm1	-	233	238	215	1132	1217	1243	4.28214	4.56637	4.08003	22.1255	22.2391	20.0797
TraesCS1B03G0422000	576.824	495.078	593.681	29.5263	15.7944	34.3541	555.194	26.5582	4.37913	1.65676e-60	9.99748e-58	TraesCS1B03G0422000	Chr1B	231891133	231917977	+	2991	-	- && O64642.2 RecName: Full=UTP:RNA uridylyltransferase 1 && PF03828:Cid1 family poly A polymerase|PF19088:TUTase nucleotidyltransferase domain	-	588	482	572	28	16	39	5.93612	5.07998	5.96269	0.300625	0.160608	0.346076
TraesCS1B03G0345000	477.744	600.873	563.582	36.9078	50.3446	39.6393	547.399	42.2972	3.69345	3.35731e-60	2.01259e-57	TraesCS1B03G0345000	Chr1B	162279033	162285518	+	2952	-	- && Q0DKM0.1 RecName: Full=Probable ethylene response sensor 2; Short=OsERS2; AltName: Full=Ethylene response factor 2 && PF02518:Histidine kinase-, DNA gyrase B-, and HSP90-like ATPase|PF01590:GAF domain|PF00512:His Kinase A (phospho-acceptor) domain	HATPase_c	487	585	543	35	51	45	4.98144	6.247	5.73517	0.380746	0.518702	0.404593
TraesCS2B03G1341400	1152.67	1256.18	1635.74	156.067	115.496	136.535	1348.2	136.033	3.30988	7.92497e-60	4.71971e-57	TraesCS2B03G1341400	Chr2B	739731027	739734603	-	1406	-	TraesCS2B01G535400 && F4JJL0.1 RecName: Full=Endonuclease 4; Short=AtENDO4; AltName: Full=Deoxyribonuclease ENDO4; AltName: Full=Single-stranded-nucleate endonuclease ENDO4; Flags: Precursor && PF02265:S1/P1 Nuclease	-	1175	1223	1576	148	117	155	25.2345	27.4203	34.9489	3.38034	2.49842	2.92596
TraesCS2A03G1324400	23.5438	23.6241	25.9476	388.059	427.435	386.704	24.3718	400.733	-4.03998	8.87322e-60	5.25012e-57	TraesCS2A03G1324400	Chr2A	775580331	775584030	+	1570	-	- && P93832.1 RecName: Full=3-isopropylmalate dehydrogenase 2, chloroplastic; Short=3-IPM-DH 2; Short=IMDH 2; AltName: Full=Beta-IPM dehydrogenase 2; Flags: Precursor && PF00180:Isocitrate/isopropylmalate dehydrogenase	-	24	23	25	368	433	439	0.461587	0.461806	0.496482	7.52717	8.28042	7.42143
TraesCS1B03G0212900	396.321	374.903	387.138	23.1992	18.7558	25.5453	386.121	22.5001	4.09686	2.42657e-59	1.4265e-56	TraesCS1B03G0212900	Chr1B	73210267	73219956	+	2125	-	TraesCS1B01G083400 && O24467.1 RecName: Full=LEC14B homolog && -	-	404	365	373	22	19	29	5.74069	5.41459	5.47284	0.332466	0.268447	0.362211
TraesCS3B03G1181800	31.3918	42.1124	17.6444	559.944	680.146	639.514	30.3829	626.535	-4.36487	3.35732e-59	1.961e-56	TraesCS3B03G1181800	Chr3B	741183952	741191964	-	2675	-	TraesCS3B01G478000 && Q9LPZ3.3 RecName: Full=G-type lectin S-receptor-like serine/threonine-protein kinase At1g11410; Flags: Precursor && PF00069:Protein kinase domain	Pkinase	32	41	17	531	689	726	0.361217	0.483161	0.198147	6.37462	7.73321	7.20337
TraesCS1B03G0042600	439.485	354.361	448.374	14.7631	8.88434	12.3322	414.073	11.9932	5.11375	4.74648e-59	2.75474e-56	TraesCS1B03G0042600	Chr1B	10349836	10356359	+	2164	-	TraesCS1B01G021300 && O04940.1 RecName: Full=Phosphatidate cytidylyltransferase 1; AltName: Full=CDP-DAG synthase; AltName: Full=CDP-DG synthase; AltName: Full=CDP-diacylglycerol synthase; Short=CDS; AltName: Full=CDP-diglyceride pyrophosphorylase; AltName: Full=CDP-diglyceride synthase; AltName: Full=CTP:phosphatidate cytidylyltransferase && PF01148:Cytidylyltransferase family	-	448	345	432	14	9	14	6.25119	5.02566	6.22428	0.207756	0.124867	0.171709
TraesCS1B03G0389200	418.884	409.826	486.777	20.0357	9.87149	8.80874	438.496	12.9053	5.11108	6.85975e-59	3.95603e-56	TraesCS1B03G0389200	Chr1B	197308714	197313542	-	1512	-	TraesCS1B01G142200 && Q06397.2 RecName: Full=Derlin-1; AltName: Full=18 kDa cold-induced protein; AltName: Full=DER1-like protein 1; AltName: Full=OsDerlin 1-1 && PF04511:Der1-like family	-	427	399	469	19	10	10	8.52743	8.31865	9.67128	0.403539	0.198569	0.175538
TraesCS1B03G1018900	1009.44	988.102	809.565	104.396	78.9719	63.4229	935.703	82.2637	3.51417	7.29648e-59	4.18143e-56	TraesCS1B03G1018900	Chr1B	611705538	611708894	+	1311	-	TraesCS1B01G374200 && Q6L5I5.1 RecName: Full=Mitochondrial outer membrane protein porin 2; AltName: Full=Voltage-dependent anion-selective channel protein 2; Short=OsVDAC2 && PF01459:Eukaryotic porin	-	1029	962	780	99	80	72	23.7003	23.1315	18.5505	2.42502	1.83211	1.45765
novel.637	503.25	460.155	519.99	31.6353	47.3831	43.1628	494.465	40.7271	3.59655	1.2941e-58	7.36981e-56	-	Chr1B	208356951	208361379	+	2256	-	- && - && -	-	513	448	501	30	48	49	6.86626	6.25995	6.92407	0.427037	0.638802	0.576474
TraesCS2D03G1342100	524.832	482.752	469.133	45.3439	41.4603	53.7333	492.239	46.8458	3.38897	1.51379e-58	8.56741e-56	TraesCS2D03G1342100	Chr2D	656193385	656196348	-	1257	-	TraesCS2D01G567100 && O23657.1 RecName: Full=Ras-related protein RABC1; Short=AtRABC1; AltName: Full=Ras-related protein Rab18; Short=AtRab18 && PF00071:Ras family	Ras	535	470	452	43	42	61	12.8517	11.7868	11.2116	1.09854	1.00318	1.288
TraesCS2B03G1428500	138.32	169.477	144.269	1014.44	966.419	1197.99	150.689	1059.61	-2.81473	2.2211e-58	1.24928e-55	TraesCS2B03G1428500	Chr2B	769943493	769945400	-	1857	-	TraesCS2B01G570500 && Q9SI52.2 RecName: Full=Phosphatidylinositol 4-kinase gamma 7; Short=AtPI4Kgamma7; Short=PI-4Kgamma7; Short=PI4K gamma 7; AltName: Full=Ubiquitin-like domain kinase gamma 7; Short=UbDK gamma 7 && PF00454:Phosphatidylinositol 3- and 4-kinase	PI3_PI4_kinase	141	165	139	962	979	1360	2.29271	2.80094	2.33381	16.6359	15.8283	19.4379
TraesCS1B03G1106900	1966.89	2021.4	1494.58	273.118	249.749	221.099	1827.62	247.989	2.88313	2.27329e-58	1.2708e-55	TraesCS1B03G1106900	Chr1B	645054803	645062608	-	2598	-	- && Q39828.1 RecName: Full=Dynamin-related protein 5A; AltName: Full=Soybean dynamin-like protein 5A; Short=SDL5A && PF00350:Dynamin family|PF02212:Dynamin GTPase effector domain|PF01031:Dynamin central region	-	2005	1968	1440	259	253	251	23.3033	23.8791	17.2817	3.20143	2.92379	2.56423
TraesCS6B03G0882400	13.7339	6.1628	5.18952	430.24	624.865	607.803	8.36208	554.303	-6.03915	3.53165e-58	1.9622e-55	TraesCS6B03G0882400	Chr6B	559156439	559156759	-	321	-	TraesCS6B01G307500 && - && -	-	14	6	5	408	633	690	1.31694	0.589221	0.485655	40.8168	59.2056	57.0515
TraesCS1B03G0356000	406.131	397.5	425.541	15.8176	4.93574	8.80874	409.724	9.85404	5.3968	3.83165e-58	2.11597e-55	TraesCS1B03G0356000	Chr1B	169324661	169329121	-	1540	-	TraesCS1B01G131000 && Q7SXR3.2 RecName: Full=Macrophage erythroblast attacher && PF10607:CTLH/CRA C-terminal to LisH motif domain	-	414	387	410	15	5	10	8.11749	7.92176	8.30092	0.312791	0.0974795	0.172346
TraesCS5D03G0987200	754.384	784.729	747.291	104.396	100.689	128.608	762.135	111.231	2.77287	4.58684e-58	2.51776e-55	TraesCS5D03G0987200	Chr5D	501782810	501789000	-	2679	-	TraesCS5D01G449600 && Q6F2U9.1 RecName: Full=Lysine--tRNA ligase; AltName: Full=Lysyl-tRNA synthetase; Short=LysRS && PF01336:OB-fold nucleic acid binding domain|PF00152:tRNA synthetases class II (D, K and N)	tRNA-synt_2	769	764	720	99	102	146	8.66754	8.98985	8.37959	1.18671	1.14312	1.44645
novel.543	473.82	622.442	600.946	39.0168	51.3317	39.6393	565.736	43.3293	3.70715	5.91706e-58	3.22848e-55	-	Chr1B	30410164	30412564	+	892	-	- && Q0DLA3.2 RecName: Full=Actin-depolymerizing factor 7; Short=ADF-7; Short=OsADF7 && PF00241:Cofilin/tropomyosin-type actin-binding protein	Cofilin_ADF	483	606	579	37	52	45	16.3502	21.4161	20.2384	1.33205	1.75026	1.33897
TraesCS1B03G0363900	679.829	888.47	558.392	35.8533	45.4089	46.6863	708.897	42.6495	4.05089	1.1491e-57	6.23243e-55	TraesCS1B03G0363900	Chr1B	176224777	176228970	+	3801	-	TraesCS1B01G134100 && Q9LHP4.1 RecName: Full=Receptor-like protein kinase 2; Flags: Precursor && PF08263:Leucine rich repeat N-terminal domain|PF13855:Leucine rich repeat|PF00069:Protein kinase domain	Pkinase	693	865	538	34	46	53	5.50525	7.17381	4.41314	0.287253	0.363349	0.370084
novel.5899	488.535	501.241	558.392	9.49058	1.9743	3.52349	516.056	4.99613	6.72979	1.92551e-57	1.03817e-54	-	Chr4A	631504689	631508352	+	2372	-	- && P15268.1 RecName: Full=Autonomous transposable element EN-1 mosaic protein; AltName: Full=Suppressor-mutator system protein; Short=SPM && -	-	498	488	538	9	2	4	6.33952	6.4854	7.07181	0.121846	0.0253151	0.0447577
TraesCS6A03G0961900	378.664	368.741	482.625	14.7631	9.87149	10.5705	410.01	11.735	5.1364	3.13826e-57	1.68209e-54	TraesCS6A03G0961900	Chr6A	603058974	603065746	+	1893	-	TraesCS6A01G379400 && - && PF07522:DNA repair metallo-beta-lactamase	-	386	359	465	14	10	12	6.15714	5.97827	7.65888	0.237499	0.158604	0.168249
TraesCS1B03G0344400	452.238	479.671	523.104	24.2537	13.8201	31.7115	485.004	23.2618	4.37143	3.21721e-57	1.71432e-54	TraesCS1B03G0344400	Chr1B	161954105	161958020	-	1342	-	TraesCS1B01G126700 && Q9LIG6.1 RecName: Full=NifU-like protein 4, mitochondrial; Short=AtNfu-III; Short=AtNfu4; Flags: Precursor && PF01106:NifU-like domain|PF08712:Scaffold protein Nfu/NifU N terminal	-	461	467	504	23	14	36	10.3727	10.9697	11.7096	0.550375	0.313213	0.711988
TraesCS1B03G0281600	774.004	748.78	828.247	119.16	82.9205	92.4917	783.677	98.1906	2.9999	3.32745e-57	1.76276e-54	TraesCS1B03G0281600	Chr1B	122161119	122167159	+	2363	-	TraesCS1B01G104900 && Q75KK8.1 RecName: Full=Mitogen-activated protein kinase 14; Short=MAP kinase 14 && PF00069:Protein kinase domain	Pkinase	789	729	798	113	84	105	10.0822	9.72513	10.5294	1.53567	1.06728	1.17937
TraesCS7B03G1239100	14.7149	21.5698	15.5686	375.405	396.834	356.754	17.2844	376.331	-4.44617	3.58241e-57	1.88685e-54	TraesCS7B03G1239100	Chr7B	727534256	727544271	+	3425	-	- && Q9LYU8.1 RecName: Full=Aspartokinase 1, chloroplastic; AltName: Full=Aspartate kinase 1; Flags: Precursor && PF02365:No apical meristem (NAM) protein|PF00696:Amino acid kinase family	AA_kinase	15	21	15	356	402	405	0.132243	0.193282	0.136551	3.3379	3.52395	3.13846
TraesCS7B03G1245600	575.843	520.756	622.742	56.9435	72.0619	62.542	573.114	63.8491	3.16505	7.58689e-57	3.97304e-54	TraesCS7B03G1245600	Chr7B	730218425	730227459	+	3889	-	TraesCS7B01G463000 && Q9FIJ6.1 RecName: Full=Serine/threonine-protein kinase-like protein CCR4; AltName: Full=CRINKLY 4-related kinase 1; Short=AtCRK1; AltName: Full=Protein CRINKLY 4 RELATED 4; Short=AtCCR4; Flags: Precursor && PF00069:Protein kinase domain|PF00635:MSP (Major sperm protein) domain	Pkinase	587	507	600	54	73	71	4.55766	4.10962	4.81034	0.445902	0.563572	0.484555
novel.9704	407.112	390.31	510.649	16.8722	19.743	25.5453	436.024	20.7202	4.3839	9.45852e-57	4.92486e-54	-	Chr6B	306784595	306789620	+	2472	-	- && - && -	-	415	380	492	16	20	29	5.06923	4.84581	6.20554	0.207852	0.24291	0.311367
TraesCS1B03G0347800	1839.36	1875.54	1624.32	150.795	178.674	90.73	1779.74	140.066	3.67104	1.56377e-56	8.09597e-54	TraesCS1B03G0347800	Chr1B	164467810	164473007	-	1656	-	TraesCS1B01G128600 && O80522.1 RecName: Full=GDSL esterase/lipase At1g09390; AltName: Full=Extracellular lipase At1g09390; Flags: Precursor && PF00657:GDSL-like Lipase/Acylhydrolase	Lipase_GDSL	1875	1826	1565	143	181	103	34.1887	34.7594	29.4657	2.77306	3.28158	1.65082
TraesCS1B03G0147500	367.873	428.314	411.01	18.9812	19.743	29.0688	402.399	22.5977	4.14153	4.16072e-56	2.14192e-53	TraesCS1B03G0147500	Chr1B	50425660	50429452	-	1362	-	TraesCS1B01G060900 && Q9T0I8.1 RecName: Full=5'-methylthioadenosine/S-adenosylhomocysteine nucleosidase 1; Short=AtMTN1; AltName: Full=5'-methylthioadenosine nucleosidase; Short=MTA nucleosidase; AltName: Full=MTA/SAH nucleosidase 1; Short=AtMTAN1; AltName: Full=S-adenosylhomocysteine nucleosidase; Short=AdoHcy nucleosidase; Short=SAH nucleosidase; Short=SRH nucleosidase && PF01048:Phosphorylase …	-	375	417	396	18	20	33	8.31374	9.65141	9.06528	0.424404	0.440877	0.643072
TraesCS1B03G0387000	3437.4	4945.64	2979.82	430.24	364.258	373.49	3787.62	389.329	3.28265	8.11931e-56	4.15631e-53	TraesCS1B03G0387000	Chr1B	195754778	195759653	-	2786	-	TraesCS1B01G141700 && P43279.2 RecName: Full=NADP-dependent malic enzyme, chloroplastic; Short=NADP-ME; Flags: Precursor && PF03949:Malic enzyme, NAD binding domain|PF00390:Malic enzyme, N-terminal domain	Malic_M	3504	4815	2871	408	369	424	37.9774	54.4812	32.1303	4.70287	3.97658	4.03931
TraesCS4A03G0506800	2380.87	2147.73	1928.43	312.135	299.106	208.767	2152.34	273.336	2.97945	1.03422e-55	5.26465e-53	TraesCS4A03G0506800	Chr4A	466365616	466372570	-	2744	-	TraesCS4A01G188300 && Q9SG80.1 RecName: Full=Alpha-L-arabinofuranosidase 1; Short=AtASD1; AltName: Full=Beta-D-xylosidase; Flags: Precursor && PF06964:Alpha-L-arabinofuranosidase C-terminal domain	-	2427	2091	1858	296	303	237	26.7072	24.0216	21.1118	3.46411	3.3153	2.29238
TraesCS1B03G0264600	1128.14	740.563	798.148	37.9623	46.396	19.3792	888.951	34.5792	4.6941	1.17231e-55	5.93441e-53	TraesCS1B03G0264600	Chr1B	111521158	111525671	-	1744	-	TraesCS1B01G098700 && Q75L42.1 RecName: Full=CBL-interacting protein kinase 17; AltName: Full=OsCIPK17 && PF00069:Protein kinase domain|PF03822:NAF domain	Pkinase	1150	721	769	36	47	22	19.911	13.0323	13.7481	0.662887	0.809125	0.33481
TraesCS7A03G1007300	450.276	427.287	631.046	3.16353	11.8458	9.68961	502.87	8.23298	5.91156	2.73623e-55	1.37747e-52	TraesCS7A03G1007300	Chr7A	611962527	611964439	-	1808	-	TraesCS7A01G415900 && - && -	-	459	416	608	3	12	11	7.66578	7.25315	10.485	0.0532852	0.199272	0.161479
novel.7337	411.036	384.148	485.739	5.27255	5.92289	6.16612	426.974	5.78719	6.19958	5.56855e-55	2.78792e-52	-	Chr4D	484312644	484319031	-	4326	-	- && Q9M084.1 RecName: Full=Aspartate--tRNA ligase 2, cytoplasmic; AltName: Full=Aspartyl-tRNA synthetase; Short=AspRS; AltName: Full=Protein IMPAIRED IN BABA-INDUCED DISEASE IMMUNITY 1 && PF00152:tRNA synthetases class II (D, K and N)	tRNA-synt_2	419	374	468	5	6	7	2.92462	2.72532	3.37305	0.0371165	0.0416417	0.0429471
TraesCS2B03G1375500	704.353	742.617	647.652	112.833	116.484	118.037	698.207	115.784	2.59159	5.76705e-55	2.87152e-52	TraesCS2B03G1375500	Chr2B	752479088	752485322	-	2633	-	- && Q9FXH6.2 RecName: Full=Putative cyclic nucleotide-gated ion channel 8; AltName: Full=Cyclic nucleotide- and calmodulin-regulated ion channel 8 && PF00027:Cyclic nucleotide-binding domain|PF00520:Ion transport protein	Ion_trans	718	723	624	107	118	134	8.23409	8.65604	7.38919	1.30502	1.34554	1.35076
novel.885	572.9	485.834	476.398	3.16353	4.93574	4.40437	511.711	4.16788	6.93063	8.4326e-55	4.17593e-52	-	Chr1B	14285445	14289874	-	1830	-	- && A3A871.1 RecName: Full=Ent-isokaurene C2-hydroxylase; AltName: Full=Cytochrome P450 71Z6 && PF00067:Cytochrome P450	p450	584	473	459	3	5	5	9.63616	8.14783	7.82032	0.0526446	0.082032	0.0725173
novel.7623	465.972	539.245	557.354	18.9812	39.486	35.2349	520.857	31.234	4.05006	1.02686e-54	5.05764e-52	-	Chr5A	596854787	596858582	+	1871	-	- && - && -	-	475	525	537	18	40	40	7.66588	8.84539	8.94877	0.308946	0.641875	0.567426
TraesCS3A03G0975400	622.931	791.919	983.933	54.8345	46.396	66.9464	799.594	56.059	3.83029	1.1012e-54	5.39466e-52	TraesCS3A03G0975400	Chr3A	662128946	662133756	+	1888	-	TraesCS3A01G420200 && Q9FPR3.1 RecName: Full=Serine/threonine-protein kinase EDR1; AltName: Full=MAPKK kinase EDR1; AltName: Full=Protein ENHANCED DISEASE RESISTANCE 1; Short=AtEDR1; AltName: Full=Serine/threonine/tyrosine-protein kinase 10 && PF07714:Protein tyrosine and serine/threonine kinase	Pkinase_Tyr	635	771	948	52	47	76	10.1558	12.8731	15.6556	0.884474	0.747412	1.0684
TraesCS5B03G1309900	100.061	91.4148	71.6154	647.469	633.75	662.417	87.6972	647.878	-2.88368	2.18123e-53	1.06284e-50	TraesCS5B03G1309900	Chr5B	695454082	695460091	+	2774	-	TraesCS5B01G549700 && Q921L5.2 RecName: Full=Conserved oligomeric Golgi complex subunit 2; Short=COG complex subunit 2; AltName: Full=Component of oligomeric Golgi complex 2; AltName: Full=Low density lipoprotein receptor defect C-complementing protein && PF12022:Domain of unknown function (DUF3510)|PF06148:COG (conserved oligomeric Golgi) complex component, COG2	-	102	89	69	614	642	752	1.11029	1.01138	0.775542	7.10797	6.94853	7.19505
TraesCS5B03G0643300	8.82894	20.5427	12.4548	393.332	469.883	367.324	13.9421	410.18	-4.8836	4.77308e-53	2.31339e-50	TraesCS5B03G0643300	Chr5B	432618857	432624210	+	2574	-	TraesCS5B01G247800 && Q8RXN0.1 RecName: Full=ABC transporter G family member 11; Short=ABC transporter ABCG.11; Short=AtABCG11; AltName: Full=Protein CUTICULAR DEFECT AND ORGAN FUSION 1; AltName: Full=Protein DESPERADO; AltName: Full=Protein PERMEABLE LEAVES 1; AltName: Full=White-brown complex homolog protein 11; Short=AtWBC11 && PF00005:ABC transporter|PF19055:ABC-2 type transporter|PF01061:ABC…	ABC2_membrane	9	20	12	373	476	417	0.105579	0.244936	0.145357	4.65355	5.55217	4.29982
TraesCS1D03G1048400	632.741	711.803	622.742	4.21804	1.9743	2.64262	655.762	2.94499	7.81661	1.59458e-52	7.68763e-50	TraesCS1D03G1048400	Chr1D	498415385	498416964	-	1443	-	TraesCS1D01G454600 && - && -	-	645	693	600	4	2	3	13.4969	15.139	12.9643	0.0890179	0.0416129	0.0551795
TraesCS1B03G0302500	386.512	462.21	356.001	5.27255	8.88434	4.40437	401.574	6.18709	6.02994	1.63496e-52	7.84082e-50	TraesCS1B03G0302500	Chr1B	135657687	135659443	-	1572	-	TraesCS1B01G111600 && - && -	-	394	450	343	5	9	5	7.56808	9.02385	6.80306	0.102141	0.171891	0.084419
TraesCS2D03G1162000	7.84795	6.1628	7.26533	346.934	421.513	359.396	7.09202	375.948	-5.72634	1.68601e-52	8.04334e-50	TraesCS2D03G1162000	Chr2D	612972730	612974276	-	1364	-	TraesCS2D01G521300 && O48882.1 RecName: Full=1-aminocyclopropane-1-carboxylate oxidase 2; Short=ACC oxidase 2; AltName: Full=Ethylene-forming enzyme; Short=EFE && PF03171:2OG-Fe(II) oxygenase superfamily|PF14226:non-haem dioxygenase in morphine synthesis N-terminal	2OG-FeII_Oxy	8	6	7	329	427	408	0.1771	0.138666	0.16001	7.74578	9.39891	7.93905
TraesCS7D03G1296400	629.798	574.167	469.133	61.1615	59.2289	55.495	557.699	58.6285	3.25184	2.21387e-52	1.05065e-49	TraesCS7D03G1296400	Chr7D	640876369	640882146	-	2634	-	TraesCS7D01G548000 && Q59536.1 RecName: Full=Protease 2; AltName: Full=Oligopeptidase B; AltName: Full=Protease II && PF02897:Prolyl oligopeptidase, N-terminal beta-propeller domain|PF00326:Prolyl oligopeptidase family	-	642	559	452	58	60	63	7.35972	6.69002	5.35039	0.707124	0.683911	0.634815
TraesCS5A03G0816100	482.649	564.923	655.955	4.21804	0	7.04699	567.842	3.75501	7.20072	2.28167e-52	1.07722e-49	TraesCS5A03G0816100	Chr5A	547361968	547366171	+	2186	-	TraesCS5A01G339800 && - && PF07762:Protein of unknown function (DUF1618)	-	492	550	632	4	0	8	6.79606	7.9313	9.01425	0.0587616	0	0.097132
TraesCS1B03G0003800	1026.12	1241.8	1258.98	195.084	153.995	199.958	1175.63	183.013	2.68269	6.31681e-52	2.96692e-49	TraesCS1B03G0003800	Chr1B	1509827	1521650	-	4603	-	TraesCS1B01G002000 && O04539.3 RecName: Full=Paired amphipathic helix protein Sin3-like 4 && PF02671:Paired amphipathic helix repeat|PF08295:Sin3 family co-repressor|PF16879:C-terminal domain of Sin3a protein	PAH	1046	1209	1213	185	156	227	6.86172	8.27975	8.21642	1.29067	1.01753	1.3089
TraesCS1B03G0374900	333.538	345.117	389.214	17.9267	12.8329	22.9027	355.956	17.8874	4.30459	6.72981e-52	3.14468e-49	TraesCS1B03G0374900	Chr1B	184985394	184989573	+	1833	-	TraesCS1B01G138300 && Q9LN71.1 RecName: Full=E3 ubiquitin-protein ligase At1g12760; AltName: Full=RING finger protein At1g12760 && PF13639:Ring finger domain	-	340	336	375	17	13	26	5.60091	5.77841	6.37869	0.297831	0.212934	0.376473
TraesCS1B03G0248700	340.405	290.679	347.698	9.49058	9.87149	11.4514	326.26	10.2711	4.98274	6.80411e-52	3.16318e-49	TraesCS1B03G0248700	Chr1B	101204519	101207461	+	1543	-	TraesCS1B01G093400 && - && -	-	347	283	335	9	10	13	6.79056	5.78166	6.76927	0.18731	0.19458	0.223615
TraesCS2D03G0630100	3242.18	2790.72	2014.57	299.481	268.505	199.958	2682.49	255.981	3.39126	8.40814e-52	3.88904e-49	TraesCS2D03G0630100	Chr2D	339599146	339602725	+	1104	-	TraesCS2D01G272400 && Q10716.1 RecName: Full=Cysteine proteinase 1; Flags: Precursor && PF00112:Papain family cysteine protease|PF08246:Cathepsin propeptide inhibitor domain (I29)	Peptidase_C1	3305	2717	1941	284	272	227	90.395	77.5804	54.8175	8.26101	7.39714	5.45732
TraesCS3B03G0932700	322.747	239.322	314.485	1924.48	2102.63	2720.14	292.185	2249.08	-2.94442	1.1466e-51	5.27661e-49	TraesCS3B03G0932700	Chr3B	597511501	597515831	+	1566	-	TraesCS3B01G370300 && Q9SGA2.1 RecName: Full=Glycerophosphodiester phosphodiesterase GDPD1, chloroplastic; AltName: Full=Glycerophosphodiester phosphodiesterase 1; Short=AtGDPD1; AltName: Full=Protein SENESCENCE-RELATED GENE 3; Flags: Precursor && PF03009:Glycerophosphoryl diester phosphodiesterase family	-	329	233	303	1825	2130	3088	6.34375	4.69025	6.03273	37.4244	40.8368	52.3369
novel.12579	4.90497	8.21706	2.07581	427.076	418.551	404.321	5.06595	416.649	-6.35971	1.17665e-51	5.38769e-49	-	Chr7D	178506478	178512512	-	4417	-	- && - && -	-	5	8	2	405	424	459	0.034181	0.0570945	0.0141178	2.9445	2.88206	2.75809
TraesCS7A03G1311200	980.013	1005.56	957.985	231.992	199.404	213.171	981.187	214.856	2.19197	1.28077e-51	5.83514e-49	TraesCS7A03G1311200	Chr7A	721543548	721553593	-	3231	-	- && Q8VZF6.1 RecName: Full=Protein ENHANCED DISEASE RESISTANCE 2-like && PF01852:START domain|PF07059:Protein of unknown function (DUF1336)	START	999	979	923	220	202	242	9.33621	9.55163	8.90692	2.1866	1.87706	1.98793
TraesCS2D03G1129200	339.424	337.927	279.196	1559.62	1407.67	1482.51	318.849	1483.27	-2.21737	1.79815e-51	8.15154e-49	TraesCS2D03G1129200	Chr2D	603229629	603235693	+	2928	-	TraesCS2D01G506400 && F4JVA6.1 RecName: Full=Phosphatidylinositol/phosphatidylcholine transfer protein SFH6; AltName: Full=Protein SEC FOURTEEN HOMOLOGS 6; Short=AtSFH6 && PF00650:CRAL/TRIO domain|PF03765:CRAL/TRIO, N-terminal domain	CRAL_TRIO_N	346	329	269	1479	1426	1683	3.56818	3.54206	2.86447	16.2211	14.6222	15.2558
TraesCS2D03G1131500	420.846	425.233	338.357	1777.9	1921.98	1789.94	394.812	1829.94	-2.21222	7.05201e-51	3.18105e-48	TraesCS2D03G1131500	Chr2D	603921811	603926960	-	1096	-	TraesCS2D01G507200 && Q7XPM8.1 RecName: Full=Protein TIFY 3; Short=OsTIFY3; AltName: Full=Jasmonate ZIM domain-containing protein 1; Short=OsJAZ1; AltName: Full=OsJAZ10; AltName: Full=Protein EXTRA GLUME 2 && PF09425:Jas motif|PF06200:tify domain	Zim	429	414	326	1686	1947	2032	11.8192	11.9075	9.27406	49.4004	53.3359	49.208
TraesCS1B03G0244500	682.772	671.745	618.591	118.105	111.548	96.8961	657.702	108.85	2.59827	7.16945e-51	3.21809e-48	TraesCS1B03G0244500	Chr1B	99548609	99554794	+	1653	-	TraesCS1B01G091700 && Q7GDL5.1 RecName: Full=Homeobox protein knotted-1-like 10; AltName: Full=Homeobox protein HOS9; AltName: Full=Homeobox protein OSH71; AltName: Full=Homeobox protein knotted-1-like 2; Short=Oskn2 >A2Y007.2 RecName: Full=Homeobox protein knotted-1-like 10; AltName: Full=Homeobox protein HOS9; AltName: Full=Homeobox protein OSH71; AltName: Full=Homeobox protein knotted-1-like 2…	KNOX2	696	654	596	112	113	110	12.7139	12.472	11.2418	2.17585	2.05244	1.76621
TraesCS1B03G0288400	482.649	535.136	478.474	70.6521	71.0747	61.6612	498.753	67.796	2.88175	8.97689e-51	4.00963e-48	TraesCS1B03G0288400	Chr1B	125256822	125265892	+	3347	-	TraesCS1B01G107000 && Q60EX6.1 RecName: Full=Serine/threonine-protein phosphatase BSL1 homolog; AltName: Full=BSU1-like protein 1 homolog && PF00149:Calcineurin-like phosphoesterase|PF13854:Kelch motif	Metallophos	492	521	461	67	72	70	4.43866	4.90697	4.29446	0.64284	0.645864	0.555092
TraesCS1B03G0283100	361.006	439.613	394.403	5.27255	12.8329	2.64262	398.341	6.91603	5.86945	1.16462e-50	5.17654e-48	TraesCS1B03G0283100	Chr1B	123383102	123392761	+	2302	-	TraesCS1B01G105300 && Q09758.4 RecName: Full=Putative membrane-bound O-acyltransferase C24H6.01c && PF03062:MBOAT, membrane-bound O-acyltransferase family	MBOAT	368	428	380	5	13	3	4.82708	5.86098	5.14685	0.0697507	0.169552	0.034589
TraesCS2B03G1363800	984.918	924.419	691.244	98.0694	87.8563	66.0655	866.86	83.9971	3.37224	1.21077e-50	5.35555e-48	TraesCS2B03G1363800	Chr2B	748539615	748542629	+	1639	-	TraesCS2B01G542400 && P47927.1 RecName: Full=Floral homeotic protein APETALA 2 && PF00847:AP2 domain	AP2	1004	900	666	93	89	75	18.4968	17.3099	12.6695	1.82216	1.63033	1.21452
novel.10481	430.656	321.493	362.228	5.27255	5.92289	11.4514	371.459	7.54893	5.59169	1.54508e-50	6.80126e-48	-	Chr6D	282793874	282798394	+	4097	-	- && - && -	-	439	313	349	5	6	13	3.23549	2.4083	2.65597	0.0391911	0.0439693	0.0842171
TraesCS1B03G0266000	440.466	448.857	529.331	42.1804	43.4346	26.4262	472.885	37.347	3.67179	1.59572e-50	6.99042e-48	TraesCS1B03G0266000	Chr1B	113017838	113019896	+	1658	-	TraesCS1B01G099100 && - && -	-	449	437	510	40	44	30	8.17719	8.30861	9.59066	0.774746	0.796769	0.480241
novel.6468	364.93	353.334	446.299	10.5451	2.96145	5.28524	388.187	6.26393	5.97791	1.97688e-50	8.57876e-48	-	Chr4B	444241426	444250401	+	5791	-	- && - && -	-	372	344	430	10	3	6	1.93969	1.87256	2.31514	0.0554536	0.0155536	0.0274992
TraesCS6B03G0365400	47.0877	62.6551	53.971	498.783	442.243	472.148	54.5713	471.058	-3.11093	1.97713e-50	8.57876e-48	TraesCS6B03G0365400	Chr6B	151005864	151006553	+	690	-	TraesCS6B01G145200 && P40280.1 RecName: Full=Histone H2A && PF16211:C-terminus of histone H2A|PF00125:Core histone H2A/H2B/H3/H4	Histone	48	61	52	473	448	536	2.10056	2.78684	2.34973	22.0138	19.4936	20.6176
TraesCS1B03G0215500	423.789	486.861	528.293	33.7443	37.5117	18.4983	479.648	29.9181	4.01481	4.31009e-50	1.86128e-47	TraesCS1B03G0215500	Chr1B	74707743	74710544	+	2625	-	TraesCS1B01G084500 && Q9LFH9.1 RecName: Full=L-type lectin-domain containing receptor kinase VIII.1; Short=LecRK-VIII.1; Flags: Precursor && PF00139:Legume lectin domain|PF00069:Protein kinase domain	Pkinase	432	474	509	32	38	21	4.96931	5.69221	6.04577	0.391475	0.434629	0.212331
TraesCS7D03G1292400	1179.15	1120.6	814.754	142.359	126.355	133.012	1038.17	133.909	2.95543	5.53426e-50	2.37866e-47	TraesCS7D03G1292400	Chr7D	640081225	640082959	+	1735	-	TraesCS7D01G549800 && Q9T0F7.1 RecName: Full=Glucuronoxylan 4-O-methyltransferase 2 && PF04669:Polysaccharide biosynthesis	-	1202	1091	785	135	128	151	20.9193	19.8224	14.1069	2.49872	2.215	2.30994
TraesCS1B03G0335300	784.795	677.908	736.912	95.9604	129.317	111.871	733.205	112.383	2.7045	6.80882e-50	2.91274e-47	TraesCS1B03G0335300	Chr1B	154794235	154800994	-	1871	-	TraesCS1B01G123100 && - && PF13639:Ring finger domain	-	800	660	710	91	131	127	12.911	11.1199	11.8317	1.56189	2.10214	1.80158
novel.12852	5.88596	3.0814	4.15162	393.332	525.163	460.697	4.37299	459.731	-6.70934	1.17258e-49	4.9927e-47	-	ChrUnknown	237267994	237271555	+	3562	-	- && - && -	-	6	3	4	373	532	523	0.0508627	0.0265497	0.035013	3.36278	4.48417	3.897
TraesCS1B03G0306800	1048.68	1497.56	922.696	120.214	90.8177	84.5639	1156.31	98.5319	3.55594	1.59108e-49	6.74315e-47	TraesCS1B03G0306800	Chr1B	139168993	139170101	+	1016	-	TraesCS1B01G113700 && P46420.2 RecName: Full=Glutathione S-transferase 4; AltName: Full=GST class-phi member 4; AltName: Full=GST-27; AltName: Full=GST-IV && PF02798:Glutathione S-transferase, N-terminal domain|PF00043:Glutathione S-transferase, C-terminal domain	GST_N	1069	1458	889	114	92	96	31.7706	45.2372	27.2817	3.60325	2.71868	2.50784
TraesCS7D03G1288000	275.659	345.117	362.228	9.49058	8.88434	7.92786	327.668	8.7676	5.22965	3.60563e-49	1.52102e-46	TraesCS7D03G1288000	Chr7D	638941177	638951742	+	6495	-	TraesCS7D01G552600 && Q9M658.1 RecName: Full=Helicase protein MOM1; AltName: Full=Protein MAINTENANCE OF METHYLATION; AltName: Full=Protein MORPHEUS MOLECULE 1 && -	-	281	336	349	9	9	9	1.30638	1.63077	1.67536	0.0444987	0.0416033	0.0367778
TraesCS2B03G1120600	138.32	131.473	137.003	689.649	705.811	653.608	135.599	683.023	-2.3322	3.69716e-49	1.55245e-46	TraesCS2B03G1120600	Chr2B	640482241	640484267	-	941	-	TraesCS2B01G441000 && Q9LTV6.1 RecName: Full=Peroxisomal 2,4-dienoyl-CoA reductase && PF13561:Enoyl-(Acyl carrier protein) reductase	-	141	128	132	654	715	742	4.52451	4.28797	4.37368	22.3188	22.8129	20.9284
TraesCS6B03G1297000	23.5438	21.5698	28.0234	330.061	467.909	477.434	24.379	425.135	-4.12588	8.29307e-49	3.46631e-46	TraesCS6B03G1297000	Chr6B	728343161	728349641	-	3575	-	TraesCS6B01G466700 && Q6K972.1 RecName: Full=Protein argonaute 1C; Short=OsAGO1c; AltName: Full=Protein argonaute 1; Short=OsAGO1 && PF02170:PAZ domain|PF16488:Argonaute linker 2 domain|PF08699:Argonaute linker 1 domain|PF02171:Piwi domain|PF16486:N-terminal domain of argonaute|PF16487:Mid domain of argonaute	Piwi	24	21	27	313	474	542	0.202711	0.185172	0.235478	2.81159	3.98076	4.02389
TraesCS1B03G0398200	383.569	402.636	387.138	29.5263	23.6916	12.3322	391.114	21.85	4.1818	9.27312e-49	3.85825e-46	TraesCS1B03G0398200	Chr1B	206013103	206018902	+	2666	-	TraesCS1B01G145500 && Q93Y37.1 RecName: Full=Mannosyl-oligosaccharide 1,2-alpha-mannosidase MNS3 && PF01532:Glycosyl hydrolase family 47	-	391	392	373	28	24	14	4.42852	4.63508	4.36226	0.337273	0.270281	0.139377
TraesCS1B03G0383500	1059.47	1090.81	1064.89	240.428	253.697	204.363	1071.73	232.829	2.20435	1.14461e-48	4.74072e-46	TraesCS1B03G0383500	Chr1B	192902143	192907896	+	2374	-	TraesCS1B01G140400 && Q65WY8.1 RecName: Full=FACT complex subunit SSRP1-B; AltName: Full=Facilitates chromatin transcription complex subunit SSRP1-B; AltName: Full=Recombination signal sequence recognition protein 1-B && PF17292:POB3-like N-terminal PH domain|PF03531:Structure-specific recognition protein (SSRP1)|PF00505:HMG (high mobility group) box|PF08512:Histone chaperone Rttp106-like	HMG_box	1080	1062	1026	228	257	232	13.7368	14.1018	13.475	3.08417	3.25025	2.59376
TraesCS1B03G1068100	354.139	350.252	319.674	13.7086	26.653	18.4983	341.355	19.62	4.1171	1.15382e-48	4.75722e-46	TraesCS1B03G1068100	Chr1B	633776242	633781255	-	3710	-	TraesCS1B01G395100 && - && PF14383:DUF761-associated sequence motif|PF14309:Domain of unknown function (DUF4378)	-	361	341	308	13	27	21	2.93816	2.89742	2.58845	0.112526	0.218501	0.150234
TraesCS2B03G0638000	286.45	306.086	357.039	16.8722	15.7944	18.4983	316.525	17.055	4.21048	1.22961e-48	5.04689e-46	TraesCS2B03G0638000	Chr2B	316873087	316879085	+	1510	-	TraesCS2B01G256100 && B4FGS2.1 RecName: Full=Spindle and kinetochore-associated protein 1 homolog && PF07160:Spindle and kinetochore-associated protein 1	-	292	298	344	16	16	21	5.83913	6.22115	7.10304	0.340272	0.318132	0.369118
novel.592	959.412	967.559	714.078	103.342	63.1775	65.1847	880.35	77.2347	3.51603	1.32111e-48	5.39811e-46	-	Chr1B	99132057	99132319	+	263	-	- && - && -	-	978	942	688	98	64	74	112.286	112.909	81.5635	11.9661	7.30615	7.4679
TraesCS7B03G0745400	940.773	747.753	1229.92	102.287	86.8691	99.5387	972.814	96.2317	3.33756	1.42033e-48	5.77762e-46	TraesCS7B03G0745400	Chr7B	504863984	504865643	+	1118	-	TraesCS7B01G272500 && Q0DBL6.1 RecName: Full=Heat stress transcription factor C-2b; AltName: Full=Heat stress transcription factor 16; Short=OsHsf-16 && PF00447:HSF-type DNA-binding	HSF_DNA-bind	959	728	1185	97	88	113	25.9011	20.5268	33.0476	2.78621	2.36322	2.68262
TraesCS6B03G0418500	225.629	234.186	276.082	1095.64	1097.71	1105.5	245.299	1099.61	-2.16498	2.34882e-48	9.51209e-46	TraesCS6B03G0418500	Chr6B	178225036	178226711	-	807	-	TraesCS6B01G164900 && P69309.2 RecName: Full=Polyubiquitin; Contains: RecName: Full=Ubiquitin; Flags: Precursor && PF00240:Ubiquitin family	ubiquitin	230	228	266	1039	1112	1255	8.6059	8.90621	10.2771	41.3453	41.3709	41.2756
novel.2486	535.623	504.322	532.445	2.10902	3.9486	2.64262	524.13	2.90008	7.49468	2.69033e-48	1.08469e-45	-	Chr2B	228433436	228439507	+	4066	-	- && Q6K991.1 RecName: Full=Phosphate transporter PHO1-2; AltName: Full=Protein PHO1-2; Short=OsPHO1;2 && -	-	546	491	513	2	4	3	4.05478	3.80668	3.93381	0.015796	0.0295363	0.0195829
TraesCS1B03G0944300	38.2588	34.9225	38.4024	357.479	376.104	347.064	37.1946	360.216	-3.27524	4.038e-48	1.62088e-45	TraesCS1B03G0944300	Chr1B	579100181	579103149	-	546	-	TraesCS1B01G343700 && Q9FE62.1 RecName: Full=Thioredoxin-like protein YLS8; AltName: Full=Protein YELLOW-LEAF-SPECIFIC GENE 8 && PF02966:Mitosis protein DIM1	-	39	34	37	339	381	394	2.15682	1.96299	2.11287	19.9384	20.9506	19.1525
TraesCS1B03G0229300	314.899	299.923	297.878	5.27255	5.92289	7.92786	304.233	6.37443	5.56095	7.96449e-48	3.18297e-45	TraesCS1B03G0229300	Chr1B	88989829	88992978	-	1090	-	TraesCS1B01G087700 && Q32LJ2.1 RecName: Full=ADP-ribosylation factor-related protein 1; Short=ARF-related protein 1 && PF00025:ADP-ribosylation factor family	Arf	321	292	287	5	6	9	8.89243	8.44477	8.20953	0.147308	0.165268	0.219149
TraesCS1D03G1043200	324.709	353.334	461.867	22.1447	25.6659	22.0218	379.97	23.2775	4.02936	1.41629e-47	5.63542e-45	TraesCS1D03G1043200	Chr1D	497111046	497115380	+	1993	-	TraesCS1D01G452200 && - && PF06203:CCT motif	CCT	331	344	445	21	26	25	5.01491	5.44105	6.96171	0.338373	0.391679	0.332932
TraesCS7B03G1336300	606.254	651.202	592.643	103.342	80.9462	70.4699	616.7	84.9193	2.86602	1.48079e-47	5.86644e-45	TraesCS7B03G1336300	Chr7B	762571261	762585877	-	6088	-	- && Q9VMJ7.1 RecName: Full=Lysine-specific demethylase lid; AltName: Full=Histone demethylase lid; AltName: Full=Jumonji/ARID domain-containing protein lid; AltName: Full=Protein little imaginal disks; AltName: Full=Retinoblastoma-binding protein 2 homolog && PF00628:PHD-finger|PF02373:JmjC domain, hydroxylase|PF02928:C5HC2 zinc finger|PF08429:PLU-1-like protein|PF01388:ARID/BRIGHT DNA binding d…	JmjC	618	634	571	98	82	80	3.06518	3.28281	2.92432	0.516934	0.404393	0.348769
TraesCS4A03G0816700	280.564	279.38	300.992	8.43608	13.8201	8.80874	286.979	10.355	4.79445	1.75056e-47	6.90516e-45	TraesCS4A03G0816700	Chr4A	613110449	613117156	-	5997	-	TraesCS4A01G329100 && Q9LRR4.1 RecName: Full=Putative disease resistance RPP13-like protein 1 && PF00931:NB-ARC domain|PF02892:BED zinc finger	NB-ARC	286	272	290	8	14	10	1.44004	1.42977	1.50774	0.042839	0.0700903	0.0442577
TraesCS1B03G0350500	336.481	348.198	362.228	40.0714	35.5374	33.4732	348.969	36.3606	3.26669	4.1715e-47	1.63837e-44	TraesCS1B03G0350500	Chr1B	166446925	166456266	-	2098	-	- && Q7XTV7.2 RecName: Full=Probable E3 ubiquitin-protein ligase HIP1; AltName: Full=HAL3-interacting protein 1; Short=OsHIP1; AltName: Full=RING-H2 finger HIP1 && PF13639:Ring finger domain	-	343	339	349	38	36	38	4.93663	5.09361	5.1866	0.58165	0.515183	0.48073
TraesCS1B03G0419200	532.68	541.299	533.483	86.4698	57.2546	66.9464	535.82	70.2236	2.93555	6.2946e-47	2.46162e-44	TraesCS1B03G0419200	Chr1B	229227414	229239235	+	1399	-	- && Q8L970.1 RecName: Full=Probable prolyl 4-hydroxylase 7; Short=AtP4H7 && PF13640:2OG-Fe(II) oxygenase superfamily	-	543	527	514	82	58	76	11.7199	11.8748	11.4553	1.88226	1.24473	1.44184
TraesCS1B03G0424400	323.728	261.919	358.077	13.7086	14.8072	13.2131	314.575	13.9097	4.5008	6.82037e-47	2.65583e-44	TraesCS1B03G0424400	Chr1B	235381619	235385055	-	1012	-	- && Q8W593.1 RecName: Full=Probable lactoylglutathione lyase, chloroplastic; AltName: Full=Glyoxalase I; Flags: Precursor && PF00903:Glyoxalase/Bleomycin resistance protein/Dioxygenase superfamily	Glyoxalase	330	255	345	13	15	15	9.84635	7.94312	10.6292	0.412521	0.445015	0.393399
TraesCS2B03G1343600	276.64	306.086	346.66	17.9267	20.7301	14.094	309.795	17.5836	4.14616	3.07498e-46	1.19229e-43	TraesCS2B03G1343600	Chr2B	740309096	740310755	-	1536	-	TraesCS2B01G536300 && Q0ING3.1 RecName: Full=Spermidine hydroxycinnamoyltransferase 2 && PF02458:Transferase family	-	282	298	334	17	21	16	5.5437	6.11585	6.77982	0.35542	0.41048	0.276472
TraesCS7B03G1031200	278.602	323.547	431.768	11.5996	10.8586	12.3322	344.639	11.5968	4.89057	3.49682e-46	1.35011e-43	TraesCS7B03G1031200	Chr7B	654795834	654797119	-	1286	-	TraesCS7B01G383000 && - && -	-	284	315	416	11	11	14	6.66837	7.72149	10.0859	0.274685	0.256812	0.288941
TraesCS1B03G0235600	815.206	686.125	778.428	68.5431	61.2032	105.705	759.919	78.4837	3.269	4.91401e-46	1.88928e-43	TraesCS1B03G0235600	Chr1B	93698201	93700687	+	1626	-	TraesCS1B01G089000 && Q9ST02.2 RecName: Full=Nicotianamine aminotransferase A; AltName: Full=Nicotianamine aminotransferase III; Short=NAAT-III && PF00155:Aminotransferase class I and II	Aminotran_1_2	831	668	750	65	62	120	15.432	12.9505	14.3815	1.28374	1.14481	1.95877
TraesCS2D03G1167400	36.2968	39.031	16.6065	796.155	1267.5	624.539	30.6448	896.064	-4.8676	7.56861e-46	2.89767e-43	TraesCS2D03G1167400	Chr2D	615382117	615382443	-	327	-	TraesCS2D01G523800 && - && -	-	37	38	16	755	1284	709	3.41661	3.66326	1.52558	74.1452	117.891	57.5468
TraesCS5B03G0079200	610.178	782.675	861.46	107.56	97.7277	107.467	751.438	104.251	2.84915	8.01283e-46	3.0549e-43	TraesCS5B03G0079200	Chr5B	35823189	35829170	+	2984	-	TraesCS5B01G031800 && Q9LUN4.1 RecName: Full=Cation/H(+) antiporter 19; AltName: Full=Protein CATION/H+ EXCHANGER 19; Short=AtCHX19 && PF00999:Sodium/hydrogen exchanger family	Na_H_Exchanger	622	762	830	102	99	122	6.2941	8.04985	8.67246	1.0977	0.996094	1.08513
novel.12269	378.664	370.795	500.27	8.43608	21.7173	22.9027	416.576	17.6854	4.54007	8.85403e-46	3.36154e-43	-	Chr7D	113433200	113440640	+	4602	-	- && Q9FGN8.2 RecName: Full=Protein DYAD; AltName: Full=Protein SWITCH 1 && -	-	386	361	482	8	22	26	2.53269	2.47282	3.2656	0.0558248	0.143529	0.149951
TraesCS5B03G0293000	329.614	333.818	295.803	1298.1	1241.83	1448.16	319.745	1329.36	-2.05583	1.0939e-45	4.13589e-43	TraesCS5B03G0293000	Chr5B	168672011	168696178	-	3878	-	- && Q9M291.3 RecName: Full=Protein transport protein Sec24-like CEF && PF04810:Sec23/Sec24 zinc finger|PF08033:Sec23/Sec24 beta-sandwich domain|PF04811:Sec23/Sec24 trunk domain|PF04815:Sec23/Sec24 helical domain	-	336	325	285	1231	1258	1644	2.61622	2.64184	2.2914	10.1937	9.73951	11.2517
TraesCS5D03G0002700	3647.33	3810.66	5075.35	783.5	793.668	652.727	4177.78	743.299	2.49115	1.45985e-45	5.49671e-43	TraesCS5D03G0002700	Chr5D	1866423	1868501	+	907	-	TraesCS5D01G001500 && P59234.1 RecName: Full=Protein yippee-like && PF03226:Yippee zinc-binding/DNA-binding /Mis18, centromere assembly	-	3718	3710	4890	743	804	741	123.778	128.943	168.099	26.3066	26.6142	21.6837
TraesCS1B03G0109200	519.927	688.179	887.408	0	4.93574	2.64262	698.504	2.52612	8.08178	1.55387e-45	5.82663e-43	TraesCS1B03G0109200	Chr1B	30412957	30415700	-	1487	-	TraesCS1B01G048800 && - && -	-	530	670	855	0	5	3	10.7623	14.2035	17.9274	0	0.100954	0.0535467
TraesCS7A03G1307800	448.314	364.632	487.815	34.7988	44.4217	28.188	433.587	35.8028	3.60313	1.57682e-45	5.88845e-43	TraesCS7A03G1307800	Chr7A	720396899	720401093	-	1761	-	- && Q5Z8P0.1 RecName: Full=Probable protein phosphatase 2C 60; Short=OsPP2C60 && PF00481:Protein phosphatase 2C	PP2C	457	355	470	33	45	32	7.83608	6.35478	8.3215	0.601781	0.767215	0.482296
novel.4525	15.6959	5.13566	8.30323	319.516	347.476	293.331	9.7116	320.108	-5.03185	1.81553e-45	6.75221e-43	-	Chr3B	356517285	356524863	+	2755	-	- && - && -	-	16	5	8	303	352	333	0.175364	0.0572111	0.0905381	3.53187	3.83606	3.20808
TraesCS1B03G0413100	1469.53	1590	1180.1	236.21	176.7	237.836	1413.21	216.915	2.70347	2.36687e-45	8.76694e-43	TraesCS1B03G0413100	Chr1B	223125657	223136029	+	3628	-	- && Q5ZL00.1 RecName: Full=ER membrane protein complex subunit 1; Flags: Precursor && PF13360:PQQ-like domain|PF07774:ER membrane protein complex subunit 1, C-terminal	-	1498	1548	1137	224	179	270	12.4677	13.4504	9.77138	1.98273	1.48132	1.97524
TraesCS1B03G0326800	2509.38	3116.32	2490.97	606.343	653.493	557.593	2705.56	605.81	2.15935	2.60223e-45	9.5997e-43	TraesCS1B03G0326800	Chr1B	148847673	148850098	-	1240	-	TraesCS1B01G120600 && P49398.3 RecName: Full=40S ribosomal protein S4; AltName: Full=SCAR protein SS620 && PF00900:Ribosomal family S4e|PF16121:40S ribosomal protein S4 C-terminus|PF08071:RS4NT (NUC023) domain|PF00467:KOW motif|PF01479:S4 domain	Ribosomal_S4e	2558	3034	2400	575	662	633	62.2904	77.1304	60.3466	14.8912	16.0288	13.5489
TraesCS6A03G0899800	552.299	459.128	872.877	2.10902	5.92289	1.76175	628.102	3.26455	7.60048	2.89329e-45	1.0601e-42	TraesCS6A03G0899800	Chr6A	584901480	584902134	+	573	-	TraesCS6A01G350100 && P46526.1 RecName: Full=Cold shock protein CS66 && PF00257:Dehydrin	-	563	447	841	2	6	2	29.6685	24.5915	45.7619	0.112088	0.314384	0.0926399
TraesCS1B03G0038300	1739.3	2039.89	1641.96	2.10902	0.987149	0.880874	1807.05	1.32568	10.4491	2.89693e-45	1.0601e-42	TraesCS1B03G0038300	Chr1B	9435993	9438264	-	1375	-	TraesCS1B01G018700 && Q69TI0.1 RecName: Full=Putative 12-oxophytodienoate reductase 5; AltName: Full=OPDA-reductase 5; Short=OsOPR5 && PF00724:NADH:flavin oxidoreductase / NADH oxidase family	Oxidored_FMN	1773	1986	1582	2	1	1	38.9357	45.5311	35.8729	0.0467101	0.0218354	0.0193028
novel.12491	302.146	258.837	330.053	8.43608	13.8201	7.04699	297.012	9.76772	4.93465	3.54545e-45	1.28974e-42	-	Chr7D	639800599	639806910	+	3940	-	- && - && -	-	308	252	318	8	14	8	2.36046	2.01621	2.51648	0.0652045	0.106683	0.053891
TraesCS7A03G1372000	80.4415	93.4691	89.2597	512.492	519.24	493.289	87.7234	508.34	-2.53536	3.55276e-45	1.28974e-42	TraesCS7A03G1372000	Chr7A	740514092	740520410	-	2696	-	TraesCS7A01G562600 && Q59536.1 RecName: Full=Protease 2; AltName: Full=Oligopeptidase B; AltName: Full=Protease II && PF02897:Prolyl oligopeptidase, N-terminal beta-propeller domain|PF00326:Prolyl oligopeptidase family	-	82	91	86	486	526	560	0.918409	1.06403	0.994584	5.78895	5.85774	5.51304
TraesCS1B03G0366300	260.944	271.163	286.461	11.5996	16.7815	15.8557	272.856	14.7456	4.20219	3.69288e-45	1.33528e-42	TraesCS1B03G0366300	Chr1B	178136520	178139999	+	1623	-	- && Q6Z9U7.1 RecName: Full=mRNA cap guanine-N7 methyltransferase 1; AltName: Full=mRNA (guanine-N(7)-)-methyltransferase 1; AltName: Full=mRNA cap methyltransferase 1 && PF03291:mRNA capping enzyme	-	266	264	276	11	17	18	4.94886	5.12763	5.30217	0.21765	0.314481	0.294359
TraesCS1B03G0075300	273.697	390.31	317.599	13.7086	18.7558	17.6175	327.202	16.694	4.2872	5.38458e-45	1.93928e-42	TraesCS1B03G0075300	Chr1B	18609502	18612111	-	758	-	TraesCS1B01G037700 && - && PF07019:Rab5-interacting protein (Rab5ip)	Rab5ip	279	380	306	13	19	20	11.1142	15.8032	12.5868	0.550754	0.752573	0.700299
TraesCS5B03G0049000	7207.36	6926.98	7366	2443.3	2540.92	2255.92	7166.78	2413.38	1.57044	5.79305e-45	2.07818e-42	TraesCS5B03G0049000	Chr5B	20253889	20254961	+	832	-	TraesCS5B01G020700 && P46420.2 RecName: Full=Glutathione S-transferase 4; AltName: Full=GST class-phi member 4; AltName: Full=GST-27; AltName: Full=GST-IV && PF02798:Glutathione S-transferase, N-terminal domain|PF00043:Glutathione S-transferase, C-terminal domain	GST_C	7347	6744	7097	2317	2574	2561	266.642	255.521	265.959	89.4306	92.8858	81.6975
TraesCS1D03G1012400	373.759	530	300.992	11.5996	12.8329	6.16612	401.584	10.1996	5.31599	9.38418e-45	3.35324e-42	TraesCS1D03G1012400	Chr1D	488685604	488686788	+	854	-	TraesCS1D01G440500 && P16273.2 RecName: Full=Pathogen-related protein && -	-	381	516	290	11	13	7	13.4713	19.0469	10.5877	0.413636	0.457035	0.217552
TraesCS5D03G1182700	46.1067	51.3566	40.4782	436.567	360.309	421.938	45.9805	406.272	-3.14299	1.05082e-44	3.74021e-42	TraesCS5D03G1182700	Chr5D	556613822	556617930	+	2149	-	TraesCS5D01G542100 && - && -	-	47	50	39	414	365	479	0.660395	0.733441	0.565837	6.18654	5.09942	5.91591
novel.9097	354.139	535.136	536.596	25.3082	32.5759	37.8776	475.29	31.9206	3.88863	1.07163e-44	3.79944e-42	-	Chr6A	16220009	16222142	+	551	-	- && Q43292.2 RecName: Full=60S ribosomal protein L37-2 && PF01907:Ribosomal protein L37e	-	361	521	517	24	33	43	19.7833	29.807	29.2551	1.39876	1.79815	2.07128
TraesCS1B03G0325900	251.134	255.756	303.068	11.5996	10.8586	12.3322	269.986	11.5968	4.53832	1.82565e-44	6.44774e-42	TraesCS1B03G0325900	Chr1B	148456838	148458138	-	1197	-	TraesCS1B01G120000 && P28493.1 RecName: Full=Pathogenesis-related protein 5; Short=PR-5; Flags: Precursor && PF00314:Thaumatin family	Thaumatin	256	249	292	11	11	14	6.45785	6.55748	7.60592	0.295109	0.275907	0.310425
novel.10242	526.794	385.175	396.479	5.27255	0	5.28524	436.149	3.51926	6.94231	1.92368e-44	6.76771e-42	-	Chr6B	650082904	650089618	-	3805	-	- && - && -	-	537	375	382	5	0	6	4.26149	3.10676	3.1302	0.0421987	0	0.0418523
TraesCS6B03G1055800	163.826	158.178	249.097	1263.3	1340.55	1390.9	190.367	1331.58	-2.80718	2.15423e-44	7.54965e-42	TraesCS6B03G1055800	Chr6B	654962610	654966067	-	825	-	TraesCS6B01G373800 && Q72GN6.1 RecName: Full=Chaperone protein DnaJ && PF00226:DnaJ domain	DnaJ	167	154	240	1198	1358	1579	6.1123	5.88435	9.07027	46.6323	49.4208	50.7985
novel.710	263.887	309.167	304.106	10.5451	4.93574	4.40437	292.387	6.6284	5.49309	3.35755e-44	1.17217e-41	-	Chr1B	379339827	379345622	+	3648	-	- && - && -	-	269	301	293	10	5	5	2.22659	2.60102	2.50424	0.0880296	0.0411509	0.0363779
TraesCS2D03G1137800	6.86696	1.02713	7.26533	308.971	346.489	325.923	5.05314	327.128	-6.01167	4.97026e-44	1.72857e-41	TraesCS2D03G1137800	Chr2D	605441519	605450366	+	2490	-	TraesCS2D01G510600 && Q9FNA3.1 RecName: Full=Alpha-N-acetylglucosaminidase; AltName: Full=N-acetyl-glucosaminidase; Short=AtNAGLU; AltName: Full=Protein CYCLOPS 1; Flags: Precursor && PF12972:Alpha-N-acetylglucosaminidase (NAGLU) C-terminal domain|PF12971:Alpha-N-acetylglucosaminidase (NAGLU) N-terminal domain|PF05089:Alpha-N-acetylglucosaminidase (NAGLU) tim-barrel domain	-	7	1	7	293	351	370	0.0848869	0.01266	0.087652	3.77878	4.23226	3.94389
novel.937	269.773	326.628	348.736	6.32706	9.87149	2.64262	315.046	6.28039	5.67459	7.3995e-44	2.56363e-41	-	Chr1B	107259745	107263246	-	1851	-	- && - && -	-	275	318	336	6	10	3	4.48609	5.41567	5.65973	0.104095	0.162203	0.0430167
TraesCS7A03G1307900	506.193	445.776	615.477	4.21804	1.9743	1.76175	522.482	2.65136	7.65681	1.58018e-43	5.45394e-41	TraesCS7A03G1307900	Chr7A	720418176	720419909	-	1640	-	TraesCS7A01G537100 && Q84QK0.1 RecName: Full=12-oxophytodienoate reductase 1; AltName: Full=12-oxophytodienoate-10,11-reductase 1; Short=OPDA-reductase 1; Short=OsOPR1 && PF00724:NADH:flavin oxidoreductase / NADH oxidase family	Oxidored_FMN	516	434	593	4	2	2	9.50053	8.34214	11.2739	0.0783249	0.0366143	0.0323675
TraesCS5B03G0018000	1151.69	1149.36	998.463	219.338	208.288	262.5	1099.84	230.042	2.25556	1.73735e-43	5.97379e-41	TraesCS5B03G0018000	Chr5B	8959192	8973203	-	5709	-	TraesCS5B01G007800 && Q7XZU0.1 RecName: Full=Probable phosphoinositide phosphatase SAC9; Short=AtSAC9; AltName: Full=Protein SUPPRESSOR OF ACTIN 9; AltName: Full=SAC domain protein 9 && PF00397:WW domain|PF02383:SacI homology domain	WW	1174	1119	962	208	211	298	6.20941	6.17877	5.25385	1.17	1.10965	1.38541
TraesCS2B03G1450900	8.82894	3.0814	4.15162	334.279	322.798	283.641	5.35399	313.573	-5.85831	1.84089e-43	6.30603e-41	TraesCS2B03G1450900	Chr2B	777713916	777717051	-	957	-	TraesCS2B01G580900 && - && -	-	9	3	4	317	327	322	0.28397	0.0988191	0.13032	10.6373	10.2589	8.93031
TraesCS2D03G1151400	116.738	104.768	100.677	555.726	558.726	542.618	107.394	552.357	-2.36173	2.87824e-43	9.82257e-41	TraesCS2D03G1151400	Chr2D	610233558	610235038	+	1481	-	TraesCS2D01G515900 && O22174.1 RecName: Full=Ethylene-responsive transcription factor ERF008 && PF00847:AP2 domain	AP2	119	102	97	527	566	616	2.42624	2.17108	2.04211	11.4272	11.4743	11.0395
TraesCS7D03G1303700	494.421	516.648	470.17	57.998	73.049	44.0437	493.746	58.3636	3.0857	3.01179e-43	1.024e-40	TraesCS7D03G1303700	Chr7D	642376901	642388191	-	5437	-	- && Q9LRR4.1 RecName: Full=Putative disease resistance RPP13-like protein 1 && PF00931:NB-ARC domain|PF13359:DDE superfamily endonuclease|PF18052:Rx N-terminal domain	NB-ARC	504	503	453	55	74	50	2.79907	2.91635	2.59778	0.324853	0.408636	0.244081
TraesCS2B03G0357000	436.542	504.322	604.06	2421.15	2213.19	2425.05	514.975	2353.13	-2.19246	3.2274e-43	1.08942e-40	TraesCS2B03G0357000	Chr2B	122003420	122005283	-	1101	-	TraesCS2B01G147700 && P29546.2 RecName: Full=Elongation factor 1-beta; Short=EF-1-beta; AltName: Full=Elongation factor 1-beta'; Short=EF-1-beta'; AltName: Full=Elongation factor 1B-alpha 2; AltName: Full=eEF-1B alpha 2 && PF00736:EF-1 guanine nucleotide exchange domain	-	445	491	582	2296	2242	2753	12.2044	14.0581	16.4816	66.9681	61.1382	66.3654
TraesCS1B03G0128200	2971.43	2863.65	5291.23	10.5451	10.8586	1.76175	3708.77	7.72183	8.92654	3.22811e-43	1.08942e-40	TraesCS1B03G0128200	Chr1B	41774524	41775843	+	1123	-	TraesCS1B01G055200 && Q4JL76.1 RecName: Full=Myb-related protein MYBAS2 && PF00249:Myb-like DNA-binding domain	Myb_DNA-binding	3029	2788	5098	10	11	2	81.4445	78.2609	141.541	0.285959	0.294088	0.0472686
TraesCS1B03G0351100	626.855	797.055	658.031	126.541	120.432	124.203	693.98	123.725	2.48777	3.31517e-43	1.11467e-40	TraesCS1B03G0351100	Chr1B	166849644	166857306	-	2353	-	TraesCS1B01G129900 && O23247.1 RecName: Full=Arginine--tRNA ligase, chloroplastic/mitochondrial; AltName: Full=Arginyl-tRNA synthetase; Short=ArgRS; AltName: Full=Protein EMBRYO DEFECTIVE 1027; Flags: Precursor && PF05746:DALR anticodon binding domain|PF03485:Arginyl tRNA synthetase N terminal domain|PF00750:tRNA synthetases class I (R)	-	639	776	634	120	122	141	8.20013	10.3961	8.40099	1.63773	1.55669	1.59045
novel.6144	441.447	536.163	500.27	71.7066	46.396	59.8994	492.627	59.334	3.05577	3.99287e-43	1.3376e-40	-	Chr4A	543589674	543596527	-	4892	-	- && - && -	-	450	522	482	68	47	68	2.77759	3.36369	3.07202	0.446381	0.288453	0.368931
TraesCS1B03G0324000	426.732	412.907	380.911	3.16353	2.96145	2.64262	406.85	2.92253	7.12863	5.53728e-43	1.84817e-40	TraesCS1B03G0324000	Chr1B	146016411	146020440	-	2256	-	TraesCS1B01G119000 && Q0DKP4.1 RecName: Full=Double-stranded RNA-binding protein 2; AltName: Full=dsRNA-binding protein 2; AltName: Full=dsRNA-binding protein 3; Short=OsDRB3 && PF00035:Double-stranded RNA binding motif	-	435	402	367	3	3	3	5.82227	5.61718	5.07212	0.0427037	0.0399251	0.0352943
TraesCS3B03G0056800	9.80994	4.10853	4.15162	431.294	274.427	390.227	6.02336	365.316	-5.91033	6.06711e-43	2.01762e-40	TraesCS3B03G0056800	Chr3B	15843661	15844865	-	1205	-	TraesCS3B01G025000 && Q06398.2 RecName: Full=Probable glutathione S-transferase GSTU6; AltName: Full=28 kDa cold-induced protein && PF02798:Glutathione S-transferase, N-terminal domain	GST_N	10	4	4	409	278	443	0.250585	0.104642	0.103499	10.8998	6.92663	9.75752
TraesCS7D03G1295200	319.804	345.117	264.665	11.5996	2.96145	5.28524	309.862	6.61543	5.57687	6.11486e-43	2.02611e-40	TraesCS7D03G1295200	Chr7D	640659174	640664640	+	1182	-	TraesCS7D01G548300 && O81242.1 RecName: Full=DNA-binding protein RHL1; AltName: Full=Protein ELONGATED HYPOCOTYL 7; AltName: Full=Protein ROOT HAIRLESS 1 && -	-	326	336	255	11	3	6	8.32803	8.96094	6.72645	0.298854	0.0762023	0.134728
TraesCS7A03G0633600	786.757	607.035	548.013	69.5976	88.8434	81.0404	647.269	79.8271	3.0182	6.61792e-43	2.18485e-40	TraesCS7A03G0633600	Chr7A	289190059	289194003	+	1438	-	TraesCS7A01G271400 && Q66JF2.1 RecName: Full=ER lumen protein-retaining receptor 3; AltName: Full=KDEL endoplasmic reticulum protein retention receptor 3; Short=KDEL receptor 3 && PF00810:ER lumen protein retaining receptor	ER_lumen_recept	802	591	528	66	90	92	16.8406	12.9557	11.4482	1.4739	1.87909	1.69805
TraesCS1B03G0340700	659.228	609.09	524.141	105.451	105.625	96.8961	597.486	102.657	2.5426	7.98409e-43	2.62636e-40	TraesCS1B03G0340700	Chr1B	158151515	158159349	-	1646	-	TraesCS1B01G125100 && Q9LZK5.1 RecName: Full=DnaJ protein ERDJ3B; AltName: Full=Chaperone protein dnaJ 19; Short=AtDjB19; Short=AtJ19; AltName: Full=Endoplasmic reticulum dnaJ domain-containing protein 3B; Short=AtERdj3B; AltName: Full=Protein SCJ1 homolog ERDJ3B; Flags: Precursor && PF01556:DnaJ C terminal domain|PF00226:DnaJ domain	DnaJ_C	672	593	505	100	107	110	12.3277	11.3568	9.56587	1.95098	1.95172	1.77372
TraesCS1A03G0037600	3821.95	4236.92	3447.92	923.75	831.179	1038.55	3835.6	931.16	2.04195	1.0077e-42	3.3029e-40	TraesCS1A03G0037600	Chr1A	9634267	9636102	+	1349	-	TraesCS1A01G015600 && Q69TI0.1 RecName: Full=Putative 12-oxophytodienoate reductase 5; AltName: Full=OPDA-reductase 5; Short=OsOPR5 && PF00724:NADH:flavin oxidoreductase / NADH oxidase family	Oxidored_FMN	3896	4125	3322	876	842	1179	87.2065	96.3926	76.7804	20.8533	18.7398	23.1966
TraesCS4D03G0725700	323.728	245.485	363.266	14.7631	17.7687	14.094	310.826	15.5419	4.32408	1.12955e-42	3.68903e-40	TraesCS4D03G0725700	Chr4D	477172525	477177358	+	2168	-	TraesCS4D01G309000 && Q9FYC2.1 RecName: Full=Pheophorbide a oxygenase, chloroplastic; Short=AtPaO; Short=Pheide a oxygenase; AltName: Full=Accelerated cell death 1; AltName: Full=Lethal leaf-spot 1 homolog; Short=Lls1; Flags: Precursor && PF00355:Rieske [2Fe-2S] domain|PF08417:Pheophorbide a oxygenase	-	330	239	350	14	18	16	4.59618	3.47512	5.03352	0.207373	0.249274	0.195877
TraesCS1B03G0264000	494.421	376.958	331.091	4.21804	4.93574	1.76175	400.823	3.63851	6.81357	1.3496e-42	4.39195e-40	TraesCS1B03G0264000	Chr1B	111359100	111363084	-	1711	-	TraesCS1B01G098600 && Q75L42.1 RecName: Full=CBL-interacting protein kinase 17; AltName: Full=OsCIPK17 && PF00069:Protein kinase domain|PF03822:NAF domain	Pkinase	504	367	319	4	5	2	8.89452	6.76157	5.81304	0.0750747	0.0877373	0.0310243
TraesCS7B03G1314700	614.102	800.136	672.562	1.05451	2.96145	1.76175	695.6	1.9259	8.48805	1.41682e-42	4.59429e-40	TraesCS7B03G1314700	Chr7B	756067778	756073981	-	2604	-	TraesCS7B01G500300 && Q59536.1 RecName: Full=Protease 2; AltName: Full=Oligopeptidase B; AltName: Full=Protease II && PF02897:Prolyl oligopeptidase, N-terminal beta-propeller domain|PF00326:Prolyl oligopeptidase family	-	626	779	648	1	3	2	7.25898	9.43036	7.75884	0.0123323	0.0345895	0.020385
TraesCS1B03G0432100	463.029	517.675	435.92	41.1259	47.3831	22.0218	472.208	36.8436	3.69047	1.56468e-42	5.05573e-40	TraesCS1B03G0432100	Chr1B	246836011	246846059	-	1120	-	TraesCS1B01G152100 && Q40522.1 RecName: Full=Ras-related protein Rab11D && PF00071:Ras family	Ras	472	504	420	39	48	25	12.7252	14.1855	11.6921	1.11823	1.28673	0.59244
TraesCS1B03G0418900	525.813	538.218	525.179	101.233	108.586	88.9682	529.736	99.5958	2.41344	1.96728e-42	6.33415e-40	TraesCS1B03G0418900	Chr1B	228398347	228419701	+	3361	-	- && Q93Y01.1 RecName: Full=Ubiquitin carboxyl-terminal hydrolase 9; AltName: Full=Deubiquitinating enzyme 9; Short=AtUBP9; AltName: Full=Ubiquitin thioesterase 9; AltName: Full=Ubiquitin-specific-processing protease 9 && PF00443:Ubiquitin carboxyl-terminal hydrolase	UCH	536	524	506	96	110	101	4.81547	4.91467	4.69402	0.917247	0.982626	0.797582
TraesCS2B03G0189700	338.443	393.392	524.141	1.05451	2.96145	6.16612	418.659	3.39402	6.88995	2.88122e-42	9.24415e-40	TraesCS2B03G0189700	Chr2B	53884290	53889578	-	1052	-	- && O49818.1 RecName: Full=Lactoylglutathione lyase; AltName: Full=Aldoketomutase; AltName: Full=Glyoxalase I; Short=Glx I; AltName: Full=Ketone-aldehyde mutase; AltName: Full=Methylglyoxalase; AltName: Full=S-D-lactoylglutathione methylglyoxal lyase && PF00903:Glyoxalase/Bleomycin resistance protein/Dioxygenase superfamily	Glyoxalase	345	383	505	1	3	7	9.90251	11.4766	14.9671	0.0305259	0.0856189	0.176606
TraesCS1B03G0347500	743.593	857.656	726.533	107.56	106.612	63.4229	775.927	92.5316	3.0735	6.81761e-42	2.1797e-39	TraesCS1B03G0347500	Chr1B	164432152	164435449	+	1149	-	TraesCS1B01G128400 && Q8LEK2.1 RecName: Full=Golgi apparatus membrane protein-like protein ECHIDNA && PF05832:Eukaryotic protein of unknown function (DUF846)	-	758	835	700	102	108	72	19.9201	22.9086	18.9951	2.85078	2.82207	1.66316
TraesCS1B03G0360800	245.248	235.213	285.424	11.5996	14.8072	12.3322	255.295	12.913	4.30465	7.01305e-42	2.23434e-39	TraesCS1B03G0360800	Chr1B	174254421	174258382	+	1617	-	TraesCS1B01G132800 && Q96EX2.2 RecName: Full=RING finger and transmembrane domain-containing protein 2; AltName: Full=Transmembrane protein 118 && PF13920:Zinc finger, C3HC4 type (RING finger)	-	250	229	275	11	15	14	4.66844	4.46434	5.30256	0.218457	0.278513	0.229795
TraesCS2D03G1162800	358.063	320.465	295.803	1205.3	1380.03	1367.12	324.777	1317.48	-2.02002	1.69722e-41	5.38846e-39	TraesCS2D03G1162800	Chr2D	613220816	613225677	-	1502	-	TraesCS2D01G521600 && Q9XGM1.2 RecName: Full=V-type proton ATPase subunit D; Short=V-ATPase subunit D; AltName: Full=Vacuolar H(+)-ATPase subunit D; AltName: Full=Vacuolar proton pump subunit D && PF01813:ATP synthase subunit D	ATP-synt_D	365	312	285	1143	1398	1552	7.33778	6.54812	5.91613	24.4377	27.9448	27.4249
novel.1242	107.909	76.0078	36.3266	1502.68	1418.53	1087	73.4146	1336.07	-4.18328	1.97723e-41	6.25566e-39	-	Chr1B	699489565	699514077	-	2439	-	- && Q6EPG8.1 RecName: Full=Acetylserotonin O-methyltransferase 1; Short=OsASMT1 && PF08100:Dimerisation domain|PF00891:O-methyltransferase domain	-	110	74	35	1425	1437	1234	1.36183	0.956427	0.447424	18.7623	17.6892	13.4285
novel.987	288.412	253.702	336.281	5.27255	5.92289	3.52349	292.798	4.90631	5.91441	2.17589e-41	6.86037e-39	-	Chr1B	222371226	222377683	-	6281	-	- && - && -	-	294	247	324	5	6	4	1.41339	1.23965	1.60834	0.0255638	0.0286805	0.0169026
TraesCS1B03G0069700	324.709	680.989	495.08	13.7086	8.88434	21.141	500.259	14.578	5.08767	2.608e-41	8.19443e-39	TraesCS1B03G0069700	Chr1B	17520940	17521674	+	484	-	TraesCS1B01G035100 && P01053.2 RecName: Full=Subtilisin-chymotrypsin inhibitor-2A; Short=CI-2A && -	-	331	663	477	13	9	24	20.6502	43.1817	30.7281	0.862545	0.558292	1.3161
TraesCS2B03G0760300	805.396	896.687	920.621	186.648	156.957	129.488	874.234	157.698	2.47433	3.10838e-41	9.73308e-39	TraesCS2B03G0760300	Chr2B	414774228	414795362	+	1763	-	TraesCS2B01G292100 && Q7XT99.2 RecName: Full=Probable aldo-keto reductase 2 && PF00248:Aldo/keto reductase family	Aldo_ket_red	821	873	887	177	159	147	14.0615	15.6097	15.6868	3.22407	2.70775	2.21303
TraesCS1B03G0274000	439.485	458.101	348.736	46.3984	46.396	31.7115	415.441	41.502	3.33069	3.58684e-41	1.11928e-38	TraesCS1B03G0274000	Chr1B	117901372	117902653	+	1173	-	TraesCS1B01G101800 && Q9MAA2.1 RecName: Full=Phosphoglycerate mutase-like protein AT74; Short=At-74 && PF00300:Histidine phosphatase superfamily (branch 1)	-	448	446	336	44	47	36	11.5325	11.9858	8.93108	1.20459	1.203	0.814568
TraesCS3B03G0730800	67.6886	62.6551	31.1371	661.177	1210.24	996.268	53.8269	955.897	-4.14878	3.67065e-41	1.14152e-38	TraesCS3B03G0730800	Chr3B	467704170	467704947	+	778	-	TraesCS3B01G283600 && - && PF04398:Protein of unknown function, DUF538	-	69	61	30	627	1226	1131	2.67801	2.47162	1.20228	25.8804	47.3124	38.5839
TraesCS6B03G0809800	609.197	587.52	431.768	62.2161	52.3189	71.3508	542.828	61.9619	3.12852	3.92308e-41	1.21588e-38	TraesCS6B03G0809800	Chr6B	513909406	513912137	-	2656	-	TraesCS6B01G279400 && O23066.1 RecName: Full=Cytochrome P450 86A2; AltName: Full=Protein ABERRANT INDUCTION OF TYPE THREE 1 && PF00067:Cytochrome P450	p450	621	572	416	59	53	81	7.06001	6.7889	4.88347	0.713358	0.599117	0.809431
TraesCS1B03G1243300	844.636	1078.49	973.554	208.793	179.661	207.005	965.56	198.486	2.28204	4.14715e-41	1.28096e-38	TraesCS1B03G1243300	Chr1B	684404319	684408843	-	2154	-	TraesCS1B01G464300 && - && PF03661:Transmembrane protein 33/Nucleoporin POM33	-	861	1050	938	198	182	235	12.0698	15.3665	13.5775	2.95191	2.53682	2.89564
TraesCS3A03G0583400	749.479	869.981	1100.18	1.05451	0	3.52349	906.546	1.526	9.13712	4.87015e-41	1.4992e-38	TraesCS3A03G0583400	Chr3A	432066142	432068031	+	1890	-	TraesCS3A01G224600 && - && -	-	764	847	1060	1	0	4	12.206	14.1271	17.4867	0.0169911	0	0.0561721
novel.4616	330.595	369.768	735.874	6.32706	5.92289	4.40437	478.745	5.55144	6.44105	5.25037e-41	1.6108e-38	-	Chr3B	571869781	571876488	+	1128	-	- && - && -	-	337	360	709	6	6	5	9.02117	10.0606	19.5975	0.170815	0.159701	0.117648
TraesCS1D03G1008700	491.478	518.702	476.398	98.0694	79.9591	75.7551	495.526	84.5945	2.55435	6.04056e-41	1.84701e-38	TraesCS1D03G1008700	Chr1D	488231563	488239086	-	4243	-	TraesCS1D01G439600 && Q53WJ1.1 RecName: Full=Lysine-specific demethylase JMJ703; AltName: Full=Jumonji domain-containing protein 703; AltName: Full=Lysine-specific histone demethylase JMJ703; AltName: Full=Protein JUMONJI 703 && PF02373:JmjC domain, hydroxylase|PF02375:jmjN domain|PF05965:F/Y rich C-terminus|PF05964:F/Y-rich N-terminus|PF02928:C5HC2 zinc finger	JmjC	501	505	459	93	81	86	3.56539	3.75189	3.37289	0.703872	0.57316	0.537958
TraesCS1B03G0257100	4382.1	3984.25	2230.46	345.879	404.731	328.566	3532.27	359.725	3.29587	7.08512e-41	2.15916e-38	TraesCS1B03G0257100	Chr1B	105987153	105991151	+	1577	-	TraesCS1B01G095800 && Q9FEQ8.1 RecName: Full=Peroxidase 2; AltName: Full=Plasma membrane-bound peroxidase 2; Short=pmPOX2; Flags: Precursor && PF00141:Peroxidase	-	4467	3879	2149	328	410	373	85.5315	77.5389	42.4881	6.67922	7.80578	6.27769
TraesCS1B03G0240900	3928.88	4111.61	3074.27	667.504	797.616	566.402	3704.92	677.174	2.45234	7.18306e-41	2.18171e-38	TraesCS1B03G0240900	Chr1B	97756104	97763006	+	2464	-	TraesCS1B01G090500 && Q8GU95.2 RecName: Full=Glutamate--cysteine ligase A, chloroplastic; AltName: Full=Gamma-ECS A; Short=GCS A; AltName: Full=Gamma-glutamylcysteine synthetase A; Flags: Precursor && PF04107:Glutamate-cysteine ligase family 2(GCS2)	-	4005	4003	2962	633	808	643	49.0799	51.2126	37.4807	8.24986	9.84543	6.92617
TraesCS1B03G1284400	9.80994	12.3256	8.30323	301.59	270.479	226.385	10.1463	266.151	-4.71201	7.30636e-41	2.21179e-38	TraesCS1B03G1284400	Chr1B	700335360	700336838	-	1380	-	TraesCS1B01G481500 && Q6EPG8.1 RecName: Full=Acetylserotonin O-methyltransferase 1; Short=OsASMT1 && PF00891:O-methyltransferase domain|PF08100:Dimerisation domain	-	10	12	8	286	274	257	0.218808	0.274116	0.180748	6.65535	5.96123	4.94284
TraesCSU03G0304200	154.997	108.876	69.5396	1608.13	1372.14	1118.71	111.138	1366.32	-3.61797	8.59729e-41	2.59396e-38	TraesCSU03G0304200	ChrUnknown	223729318	223730120	-	803	-	TraesCSU01G200800 && Q9C891.1 RecName: Full=Dirigent protein 20; Short=AtDIR20; Flags: Precursor && PF03018:Dirigent-like protein	-	158	106	67	1525	1390	1270	5.94133	4.16123	2.60149	60.9871	51.9713	41.9769
TraesCS1B03G0216300	300.184	367.714	332.129	37.9623	39.486	31.7115	333.342	36.3866	3.19955	8.94331e-41	2.68946e-38	TraesCS1B03G0216300	Chr1B	75294987	75299579	+	2131	-	TraesCS1B01G084600 && Q9ASW1.1 RecName: Full=Hydroxyproline O-galactosyltransferase GALT3; AltName: Full=Beta-1,3-galactosyltransferase 16 && PF01762:Galactosyltransferase|PF00337:Galactoside-binding lectin	Galactosyl_T	306	358	320	36	40	36	4.33591	5.2958	4.68198	0.542504	0.563561	0.448375
novel.4982	2.94298	0	3.11371	579.98	669.287	590.185	2.0189	613.151	-8.23933	1.13811e-40	3.41131e-38	-	Chr3B	466621072	466627042	-	4766	-	- && - && -	-	3	0	3	550	678	670	0.0190068	0	0.0196259	3.70589	4.2711	3.73116
TraesCS1B03G0252800	525.813	442.694	471.208	2.10902	0.987149	3.52349	479.905	2.20655	7.73221	1.3605e-40	4.0645e-38	TraesCS1B03G0252800	Chr1B	102799039	102802387	-	972	-	TraesCS1B01G094600 && Q6AUR2.1 RecName: Full=Nitrogen regulatory protein P-II homolog; AltName: Full=Protein PII-like; Flags: Precursor && PF00543:Nitrogen regulatory protein P-II	-	536	431	454	2	1	4	16.651	13.9779	14.5631	0.0660766	0.0308886	0.109224
TraesCS7A03G1372700	286.45	296.841	378.835	25.3082	21.7173	29.9497	320.709	25.6584	3.63838	1.62367e-40	4.83489e-38	TraesCS7A03G1372700	Chr7A	740546824	740552535	-	3816	-	TraesCS7A01G562900 && Q9LQ54.3 RecName: Full=Probable disease resistance protein At1g59620; AltName: Full=CW9 && PF18052:Rx N-terminal domain|PF00931:NB-ARC domain	NB-ARC	292	289	365	24	22	34	2.31056	2.38738	2.98227	0.20197	0.173093	0.236479
novel.6601	4.90497	14.3799	15.5686	265.736	286.273	279.237	11.6178	277.082	-4.58609	1.666e-40	4.94477e-38	-	Chr4B	14238716	14251851	-	2021	-	- && - && -	-	5	14	15	252	290	317	0.0747043	0.21837	0.231413	4.00422	4.3082	4.16309
TraesCS2B03G1257700	689.639	761.105	850.043	161.34	170.777	148.868	766.929	160.328	2.25893	1.79816e-40	5.3197e-38	TraesCS2B03G1257700	Chr2B	704051504	704055156	+	1496	-	TraesCS2B01G499600 && Q9SEI4.1 RecName: Full=26S protease regulatory subunit 6B homolog; AltName: Full=26S protease subunit 6B homolog; AltName: Full=26S proteasome AAA-ATPase subunit RPT3; AltName: Full=Protein BMAA insensitive morphology 409; AltName: Full=Regulatory particle triple-A ATPase subunit 3 && PF17862:AAA+ lid domain|PF00004:ATPase family associated with various cellular activities (…	AAA	703	741	819	153	173	169	14.1895	15.6141	17.0693	3.2843	3.47199	2.99832
TraesCS3B03G1457500	4.90497	8.21706	10.379	304.753	1018.74	1032.38	7.83369	785.292	-6.65307	1.85494e-40	5.46991e-38	TraesCS3B03G1457500	Chr3B	829807903	829812009	-	1833	-	TraesCS3B01G582600 && Q6WNQ9.1 RecName: Full=Isoflavone 3'-hydroxylase; AltName: Full=Cytochrome P450 81E9, partial [Medicago truncatula] && PF00067:Cytochrome P450	p450	5	8	10	289	1032	1172	0.0823663	0.137581	0.170098	5.06313	16.9037	16.9702
TraesCS1B03G0202700	1301.78	1330.14	1546.48	347.988	371.168	312.71	1392.8	343.955	2.01844	1.98644e-40	5.83878e-38	TraesCS1B03G0202700	Chr1B	68836695	68840527	+	1508	-	TraesCS1B01G080500 && Q9LSS4.1 RecName: Full=Tetraspanin-4 && PF00335:Tetraspanin family	Tetraspannin	1327	1295	1490	330	376	355	26.5712	27.0707	30.8069	7.02743	7.48601	6.24812
TraesCS7B03G1311000	386.512	370.795	317.599	47.4529	33.5631	39.6393	358.302	40.2184	3.15853	2.41556e-40	7.07728e-38	TraesCS7B03G1311000	Chr7B	755546386	755551625	-	1182	-	TraesCS7B01G502100 && O81242.1 RecName: Full=DNA-binding protein RHL1; AltName: Full=Protein ELONGATED HYPOCOTYL 7; AltName: Full=Protein ROOT HAIRLESS 1 && -	-	394	361	306	45	34	45	10.0652	9.62767	8.07173	1.22258	0.863626	1.01046
TraesCS1B03G0182400	360.025	412.907	340.432	30.5808	42.4474	46.6863	371.121	39.9048	3.20958	2.42427e-40	7.08004e-38	TraesCS1B03G0182400	Chr1B	61802565	61808117	+	4764	-	TraesCS1B01G071400 && Q6P4R8.2 RecName: Full=Nuclear factor related to kappa-B-binding protein; AltName: Full=DNA-binding protein R kappa-B; AltName: Full=INO80 complex subunit G && -	-	367	402	328	29	43	53	2.32614	2.66003	2.14667	0.195483	0.270995	0.295275
TraesCS5B03G1309100	333.538	332.791	334.205	5.27255	4.93574	0	333.511	3.40276	6.6827	2.93403e-40	8.5414e-38	TraesCS5B03G1309100	Chr5B	695175625	695177252	+	948	-	TraesCS5B01G549100 && Q9WYG0.1 RecName: Full=Uncharacterized oxidoreductase TM_0325 && PF13561:Enoyl-(Acyl carrier protein) reductase	-	340	324	322	5	5	0	10.8296	10.7738	10.5904	0.169373	0.158353	0
novel.1975	276.64	357.442	408.934	4.21804	1.9743	4.40437	347.672	3.53223	6.61374	4.88762e-40	1.41833e-37	-	Chr2A	739407971	739411791	+	1989	-	- && - && -	-	282	348	394	4	2	5	4.28111	5.51539	6.17624	0.0645816	0.0301897	0.0667203
TraesCS1B03G0402600	339.424	348.198	387.138	6.32706	16.7815	1.76175	358.253	8.29011	5.45746	6.02057e-40	1.74155e-37	TraesCS1B03G0402600	Chr1B	211840760	211849979	+	1954	-	- && Q8S3D1.2 RecName: Full=Transcription factor bHLH68; AltName: Full=Basic helix-loop-helix protein 68; Short=AtbHLH68; Short=bHLH 68; AltName: Full=Transcription factor EN 60; AltName: Full=bHLH transcription factor bHLH068 && -	-	346	339	373	6	17	2	5.3468	5.46899	5.95178	0.0986076	0.261209	0.0271662
TraesCS1B03G1160300	303.127	262.946	306.182	23.1992	28.6273	30.8306	290.752	27.5524	3.39323	6.18857e-40	1.78448e-37	TraesCS1B03G1160300	Chr1B	661200295	661203239	+	1194	-	TraesCS1B01G428800 && E0ZS47.1 RecName: Full=Urease accessory protein G; Short=AtUREG && PF02492:CobW/HypB/UreG, nucleotide-binding domain	-	309	256	295	22	29	35	7.81441	6.75876	7.70337	0.591701	0.729219	0.778012
TraesCS7B03G1318100	220.724	275.272	256.362	8.43608	3.9486	7.92786	250.786	6.77084	5.20914	6.44758e-40	1.8533e-37	TraesCS7B03G1318100	Chr7B	756717999	756723052	-	1966	-	TraesCS7B01G498600 && - && PF05212:Protein of unknown function (DUF707)	-	225	268	247	8	4	9	3.45574	4.29717	3.91721	0.130674	0.0610858	0.121502
TraesCS7D03G1304100	812.263	703.586	712.002	1.05451	3.9486	0	742.617	1.6677	8.84344	7.27026e-40	2.0832e-37	TraesCS7D03G1304100	Chr7D	642396036	642400995	-	4260	-	TraesCS7D01G544300 && Q7XA39.1 RecName: Full=Putative disease resistance protein RGA4; AltName: Full=RGA4-blb && PF00931:NB-ARC domain|PF18052:Rx N-terminal domain|PF13359:DDE superfamily endonuclease	NB-ARC	828	685	686	1	4	0	5.86898	5.06889	5.02085	0.00753831	0.0281913	0
TraesCS6B03G1196600	234.457	265	295.803	4.21804	4.93574	11.4514	265.087	6.86838	5.23295	8.50468e-40	2.42927e-37	TraesCS6B03G1196600	Chr6B	705407142	705411318	-	3511	-	TraesCS6B01G428000 && Q38834.2 RecName: Full=Disease resistance RPP13-like protein 4; AltName: Full=Disease resistance protein ZAR1; AltName: Full=Protein HOPZ-ACTIVATED RESISTANCE 1 && PF18052:Rx N-terminal domain|PF00931:NB-ARC domain	NB-ARC	239	258	285	4	5	13	2.05546	2.31644	2.53091	0.0365858	0.0427566	0.0982732
TraesCS1B03G0404400	262.906	303.004	306.182	26.3627	13.8201	22.9027	290.697	21.0285	3.79065	8.86837e-40	2.52524e-37	TraesCS1B03G0404400	Chr1B	213674780	213681671	+	3523	-	- && C0SUT9.1 RecName: Full=Putative lysine-specific demethylase JMJ16; AltName: Full=Jumonji domain-containing protein 16; AltName: Full=Lysine-specific histone demethylase JMJ16; AltName: Full=Protein JUMONJI 16 && PF05965:F/Y rich C-terminus|PF05964:F/Y-rich N-terminus|PF02928:C5HC2 zinc finger|PF02375:jmjN domain|PF02373:JmjC domain, hydroxylase	JmjC	268	295	295	25	14	26	2.29702	2.63962	2.61079	0.227883	0.119311	0.195877
TraesCS1A03G0047300	398.283	495.078	397.517	36.9078	55.2803	54.6142	430.293	48.9341	3.13065	1.30223e-39	3.6965e-37	TraesCS1A03G0047300	Chr1A	11519726	11521384	+	1659	-	TraesCS1A01G021100 && Q9LJB4.1 RecName: Full=Malonyl-CoA:anthocyanidin 5-O-glucoside-6''-O-malonyltransferase; AltName: Full=Anthocyanin 5-aromatic acyltransferase-like protein; Short=At5MAT && PF02458:Transferase family	-	406	482	383	35	56	62	7.38961	9.15867	7.19806	0.677494	1.01346	0.9919
TraesCS1B03G0002100	232.496	366.686	323.826	5.27255	2.96145	8.80874	307.669	5.68091	5.73371	1.55434e-39	4.39844e-37	TraesCS1B03G0002100	Chr1B	1200778	1204863	-	1396	-	- && Q8GYT9.2 RecName: Full=E3 ubiquitin-protein ligase SIS3; AltName: Full=Protein SUGAR INSENSITIVE 3; Flags: Precursor && PF13639:Ring finger domain	-	237	357	312	5	3	10	5.12631	8.06147	6.96838	0.115019	0.0645208	0.190124
TraesCS1B03G0116000	225.629	289.651	237.68	15.8176	12.8329	14.094	250.987	14.2482	4.14123	1.62081e-39	4.57234e-37	TraesCS1B03G0116000	Chr1B	34043761	34047961	-	2824	-	TraesCS1B01G051600 && Q6AV21.1 RecName: Full=B3 domain-containing protein Os03g0619800 && PF02362:B3 DNA binding domain	B3	230	282	229	15	13	16	2.45926	3.14787	2.52833	0.170573	0.138211	0.150376
TraesCS6A03G0032000	6.86696	2.05427	4.15162	326.898	258.633	306.544	4.35761	297.358	-6.08117	1.79292e-39	5.04225e-37	TraesCS6A03G0032000	Chr6A	8426090	8431181	+	4650	-	TraesCS6A01G014700 && Q38834.2 RecName: Full=Disease resistance RPP13-like protein 4; AltName: Full=Disease resistance protein ZAR1; AltName: Full=Protein HOPZ-ACTIVATED RESISTANCE 1 && PF00931:NB-ARC domain	NB-ARC	7	2	4	310	262	348	0.0454556	0.0135584	0.0268207	2.14088	1.69166	1.98632
TraesCS6A03G0065500	725.935	975.776	771.163	140.25	132.278	99.5387	824.291	124.022	2.73582	2.47996e-39	6.95297e-37	TraesCS6A03G0065500	Chr6A	16197506	16198544	-	1039	-	TraesCS6A01G028700 && Q6ESF0.1 RecName: Full=Germin-like protein 2-4; Flags: Precursor && PF00190:Cupin	-	740	950	743	133	134	113	21.5059	28.823	22.2965	4.11074	3.87216	2.88659
TraesCS3B03G1494000	281.545	229.051	193.05	1139.92	1128.31	1154.83	234.549	1141.02	-2.28142	2.96865e-39	8.29756e-37	TraesCS3B03G1494000	Chr3B	840927554	840935195	-	940	-	TraesCS3B01G597700 && - && -	-	287	223	186	1081	1143	1311	9.21926	7.4784	6.16947	36.9302	36.5075	37.0167
TraesCS1B03G0176700	647.456	729.264	732.76	1.05451	0.987149	2.64262	703.16	1.56143	8.76802	2.98123e-39	8.30724e-37	TraesCS1B03G0176700	Chr1B	60369230	60386586	+	4255	-	- && - && PF05664:Unc-13 homolog	-	660	710	706	1	1	3	4.68367	5.26006	5.1733	0.00754717	0.0070561	0.018713
TraesCS7D03G0624200	215.819	244.458	262.59	7.38157	8.88434	4.40437	240.955	6.89009	5.14564	3.50732e-39	9.74339e-37	TraesCS7D03G0624200	Chr7D	267137927	267145976	-	2475	-	TraesCS7D01G276800 && P59326.1 RecName: Full=YTH domain-containing family protein 1; AltName: Full=Dermatomyositis associated with cancer putative autoantigen 1 homolog; Short=DACA-1 homolog && PF04146:YT521-B-like domain	YTH	220	238	253	7	9	5	2.68404	3.03133	3.18719	0.0908252	0.109177	0.0536188
TraesCS1B03G0258300	488.535	551.57	546.975	1.05451	3.9486	0.880874	529.027	1.96133	8.09177	3.60492e-39	9.98411e-37	TraesCS1B03G0258300	Chr1B	106696074	106697600	+	1432	-	TraesCS1B01G096300 && A7QEU4.2 RecName: Full=Peroxidase 5; Flags: Precursor && PF00141:Peroxidase	-	498	537	527	1	4	1	10.5009	11.8212	11.4744	0.0224254	0.0838651	0.0185344
TraesCS7D03G1291100	4439.98	4651.88	3129.28	777.173	786.758	637.753	4073.71	733.895	2.47318	3.67962e-39	1.01601e-36	TraesCS7D03G1291100	Chr7D	639808926	639814270	-	2181	-	TraesCS7D01G550700 && Q39085.2 RecName: Full=Delta(24)-sterol reductase; AltName: Full=Cell elongation protein DIMINUTO; AltName: Full=Cell elongation protein Dwarf1; AltName: Full=Protein CABBAGE1; AltName: Full=Protein ENHANCED VERY-LOW-FLUENCE RESPONSE 1 && PF01565:FAD binding domain	FAD_binding_4	4526	4529	3015	737	797	724	62.6615	65.4604	43.1017	10.8516	10.9715	8.8106
TraesCS1B03G0409100	658.247	611.144	615.477	130.759	133.265	100.42	628.289	121.481	2.3743	5.39025e-39	1.48385e-36	TraesCS1B03G0409100	Chr1B	219683221	219691867	-	1140	-	- && Q3SZX8.1 RecName: Full=Coiled-coil domain-containing protein 25 && PF05670:NFACT protein RNA binding domain	-	671	595	593	124	135	114	17.773	16.453	16.2186	3.49302	3.55544	2.65413
TraesCS1B03G0292000	227.591	322.52	249.097	6.32706	12.8329	7.92786	266.402	9.02929	4.88086	5.51317e-39	1.51312e-36	TraesCS1B03G0292000	Chr1B	127088730	127093609	-	1863	-	TraesCS1B01G108800 && Q8VYR5.1 RecName: Full=Pentatricopeptide repeat-containing protein At4g35850, mitochondrial; Flags: Precursor && PF17177:Pentacotripeptide-repeat region of PRORP	-	232	314	240	6	13	9	3.76025	5.31311	4.01663	0.103424	0.209505	0.128219
TraesCS2D03G1133000	4.90497	0	3.11371	796.155	441.256	453.65	2.67289	563.687	-7.70452	5.74442e-39	1.57185e-36	TraesCS2D03G1133000	Chr2D	604156406	604159545	-	1236	-	TraesCS2D01G507800 && F4JJL0.1 RecName: Full=Endonuclease 4; Short=AtENDO4; AltName: Full=Deoxyribonuclease ENDO4; AltName: Full=Single-stranded-nucleate endonuclease ENDO4; Flags: Precursor && PF02265:S1/P1 Nuclease	-	5	0	3	755	447	515	0.12215	0	0.0756773	19.6161	10.8581	11.0589
TraesCS3A03G1216600	1104.6	1138.06	965.251	242.537	167.815	207.005	1069.3	205.786	2.37852	6.22312e-39	1.69774e-36	TraesCS3A03G1216600	Chr3A	735330017	735340904	+	4721	-	- && Q94FB9.1 RecName: Full=ABC transporter D family member 1; Short=ABC transporter ABCD.1; Short=AtABCD1; AltName: Full=Peroxisomal ABC transporter 1; Short=AtPXA1; AltName: Full=Protein ACETATE NON-UTILIZING 2; AltName: Full=Protein COMATOSE; AltName: Full=Protein PEROXISOME DEFECTIVE 3; Short=Ped3p && PF00005:ABC transporter|PF06472:ABC transporter transmembrane region 2	ABC_tran	1126	1108	930	230	170	235	7.20189	7.39839	6.14203	1.56451	1.08113	1.32116
TraesCS5B03G1119400	146.168	124.283	123.511	592.634	588.341	608.684	131.321	596.553	-2.18275	8.00342e-39	2.17691e-36	TraesCS5B03G1119400	Chr5B	631298569	631302066	+	1927	-	TraesCS5B01G456000 && - && PF07762:Protein of unknown function (DUF1618)	-	149	121	119	562	596	691	2.33478	1.97941	1.92543	9.36566	9.286	9.51742
TraesCS1B03G0332400	795.586	829.923	873.915	149.74	205.327	167.366	833.141	174.144	2.25762	1.25169e-38	3.39443e-36	TraesCS1B03G0332400	Chr1B	151769540	151774684	-	4793	-	TraesCS1B01G122000 && O81283.1 RecName: Full=Translocase of chloroplast 159, chloroplastic; Short=AtToc159; AltName: Full=159 kDa chloroplast outer envelope protein; AltName: Full=Plastid protein import 2; AltName: Full=Translocase of chloroplast 160, chloroplastic; Short=AtToc160; AltName: Full=Translocase of chloroplast 86, chloroplastic; Short=AtToc86 && PF11886:Translocase of chloroplast 159/…	-	811	808	842	142	208	190	5.10923	5.31417	5.47731	0.951403	1.30293	1.05213
TraesCS5D03G0002500	3147.03	2890.35	2807.53	727.611	513.317	703.818	2948.3	648.249	2.18526	1.57823e-38	4.26727e-36	TraesCS5D03G0002500	Chr5D	1803394	1806327	+	2934	-	TraesCS5D01G001400 && O65238.2 RecName: Full=G-type lectin S-receptor-like serine/threonine-protein kinase At5g35370; Flags: Precursor && PF00069:Protein kinase domain	Pkinase	3208	2814	2705	690	520	799	33.0154	30.234	28.7455	7.55218	5.32117	7.22785
TraesCS1A03G0908100	562.109	506.376	654.917	103.342	74.0362	78.3978	574.468	85.2586	2.75566	1.65064e-38	4.44985e-36	TraesCS1A03G0908100	Chr1A	551561988	551562284	+	297	-	TRIAE_CS42_1AL_TGACv1_003689_AA0051080%2Cnon-specific lipid transfer protein && - && -	-	573	493	631	98	75	89	58.2559	52.3266	66.2424	10.5963	7.58174	7.95346
TraesCS7A03G1212400	455.181	440.64	401.669	68.5431	45.4089	65.1847	432.497	59.7122	2.85663	1.70458e-38	4.5817e-36	TraesCS7A03G1212400	Chr7A	694647211	694649038	+	484	-	TraesCS7A01G499400 && P38385.1 RecName: Full=Protein transport protein Sec61 subunit gamma && PF00584:SecE/Sec61-gamma subunits of protein translocation complex	-	464	429	387	65	46	74	28.9477	27.9411	24.9304	4.31272	2.85349	4.05797
TraesCS2A03G1086700	1010.42	931.609	1055.55	0	1.9743	1.76175	999.194	1.24535	9.5965	1.78125e-38	4.7737e-36	TraesCS2A03G1086700	Chr2A	710826273	710826876	+	604	-	TraesCS2A01G460800 && P26154.1 RecName: Full=Cold-regulated protein BLT14 && -	-	1030	907	1017	0	2	2	51.4923	47.3371	52.4985	0	0.0994162	0.0878852
TraesCS2B03G1012300	1372.41	1376.36	1304.65	325.843	256.659	214.052	1351.14	265.518	2.34991	1.84443e-38	4.92852e-36	TraesCS2B03G1012300	Chr2B	572235737	572241078	-	1576	-	TraesCS2B01G397500 && Q8RXL8.1 RecName: Full=Uncharacterized membrane protein At1g06890 && PF03151:Triose-phosphate Transporter family	-	1399	1340	1257	309	260	243	26.8042	26.8028	24.8681	6.29631	4.95315	4.09235
TraesCS1D03G1003200	459.105	486.861	376.759	69.5976	66.139	58.1377	440.908	64.6248	2.7735	1.87211e-38	4.98785e-36	TraesCS1D03G1003200	Chr1D	487066262	487072625	-	2036	-	TraesCS1D01G436800 && Q6L5C4.1 RecName: Full=Probable protein phosphatase 2C 52; Short=OsPP2C52 && PF00481:Protein phosphatase 2C	PP2C	468	474	363	66	67	66	6.94081	7.33892	5.55894	1.041	0.98801	0.860377
TraesCS2D03G0312700	359.044	364.632	495.08	1.05451	4.93574	1.76175	406.252	2.584	7.29637	2.01839e-38	5.36192e-36	TraesCS2D03G0312700	Chr2D	92130118	92131500	-	1220	-	TraesCS2D01G147900 && - && PF07893:Protein of unknown function (DUF1668)	-	366	355	477	1	5	2	9.05865	9.17276	12.1905	0.0263223	0.123048	0.0435104
novel.4786	529.737	323.547	404.782	29.5263	14.8072	11.4514	419.355	18.595	4.51417	2.21514e-38	5.86749e-36	-	Chr3B	28745074	28752005	-	2486	-	- && Q42600.1 RecName: Full=Cytochrome P450 84A1; AltName: Full=Ferulate-5-hydroxylase; Short=F5H && PF02900:Catalytic LigB subunit of aromatic ring-opening dioxygenase|PF00067:Cytochrome P450	p450	540	315	390	28	15	13	6.55896	3.9943	4.89132	0.361693	0.181157	0.138792
TraesCS5A03G1159400	922.134	881.28	723.419	3166.69	3515.24	2986.16	842.278	3222.7	-1.93563	2.37546e-38	6.27389e-36	TraesCS5A03G1159400	Chr5A	664797864	664801136	-	2122	-	TraesCS5A01G494800 && P93766.1 RecName: Full=Protein MLO && PF03094:Mlo family	-	940	858	697	3003	3561	3390	13.3759	12.746	10.2412	45.4458	50.3838	42.4011
TraesCS5B03G1375600	1136.97	1099.03	770.125	147.631	107.599	88.0874	1002.04	114.439	3.13443	3.12206e-38	8.22194e-36	TraesCS5B03G1375600	Chr5B	713367520	713373252	+	3420	-	TraesCS5B01G568800 && - && -	-	1159	1070	742	140	109	100	10.2329	9.86255	6.76458	1.31458	0.956896	0.776062
TraesCS1B03G0369400	3587.49	3499.44	2277.16	562.054	535.035	504.741	3121.37	533.943	2.54777	3.65965e-38	9.6099e-36	TraesCS1B03G0369400	Chr1B	180480989	180487092	-	4110	-	TraesCS1B01G136200 && Q6AT26.1 RecName: Full=Probable cellulose synthase A catalytic subunit 1 [UDP-forming]; AltName: Full=OsCesA1 >A2Y0X2.1 RecName: Full=Probable cellulose synthase A catalytic subunit 1 [UDP-forming]; AltName: Full=OsCesA1 && PF14569:Zinc-binding RING-finger|PF03552:Cellulose synthase	-	3657	3407	2194	533	542	573	26.8674	26.1314	16.644	4.16456	3.95933	3.70029
TraesCS2B03G0189800	235.438	220.834	297.878	13.7086	8.88434	14.094	251.383	12.229	4.35821	3.99632e-38	1.04638e-35	TraesCS2B03G0189800	Chr2B	53889552	53895423	+	2048	-	- && - && PF09741:Uncharacterized conserved protein (DUF2045)	-	240	215	287	13	9	16	3.53853	3.30933	4.36933	0.203844	0.13194	0.207354
TraesCS1D03G1018500	1095.77	971.668	551.127	3.16353	0.987149	0.880874	872.855	1.67718	9.07372	4.39398e-38	1.14721e-35	TraesCS1D03G1018500	Chr1D	489873522	489875402	-	1881	-	TraesCS1D01G443200 && Q9FI25.1 RecName: Full=Berberine bridge enzyme-like 27; Short=AtBBE-like 27; Flags: Precursor && PF08031:Berberine and berberine like|PF01565:FAD binding domain	BBE	1117	946	531	3	1	1	17.9311	15.8538	8.80174	0.0512172	0.0159616	0.0141102
novel.7762	638.627	591.628	769.087	3.16353	1.9743	0	666.447	1.71261	8.68503	6.17863e-38	1.60855e-35	-	Chr5A	150424998	150431871	-	4097	-	- && - && -	-	651	576	741	3	2	0	4.79796	4.43188	5.63917	0.0235147	0.0146564	0
TraesCS1B03G0953300	719.068	554.652	313.447	17.9267	26.653	13.2131	529.056	19.2643	4.78575	6.66784e-38	1.73096e-35	TraesCS1B03G0953300	Chr1B	584706352	584707873	-	1387	-	TraesCS1B01G348100 && P47917.1 RecName: Full=O-methyltransferase ZRP4; Short=OMT && PF00891:O-methyltransferase domain|PF08100:Dimerisation domain	-	733	540	302	17	27	15	15.9577	12.273	6.78881	0.393601	0.584455	0.287037
TraesCS7A03G0005400	880.932	1019.94	978.743	0	3.9486	0	959.873	1.3162	9.53635	6.71442e-38	1.7381e-35	TraesCS7A03G0005400	Chr7A	1385966	1392029	+	2955	-	TraesCS7A01G002000 && - && PF16135:Tify domain binding domain	-	898	993	943	0	4	0	9.17616	10.5931	9.94986	0	0.0406412	0
novel.9013	530.718	565.95	691.244	43.2349	31.5888	11.4514	595.971	28.7583	4.38977	1.09402e-37	2.82396e-35	-	Chr5D	399208986	399215080	-	3329	-	- && Q5FWF4.2 RecName: Full=DNA annealing helicase and endonuclease ZRANB3; AltName: Full=Annealing helicase 2; Short=AH2; AltName: Full=Zinc finger Ran-binding domain-containing protein 3; Includes: RecName: Full=DNA annealing helicase ZRANB3; Includes: RecName: Full=Endonuclease ZRANB3 && -	-	541	551	666	41	32	13	4.90711	5.21758	6.23768	0.395507	0.288603	0.103646
TraesCS1B03G0321200	1171.31	1114.44	1083.57	307.917	256.659	318.876	1123.11	294.484	1.93075	1.10851e-37	2.85329e-35	TraesCS1B03G0321200	Chr1B	143983811	143990191	-	2962	-	TraesCS1B01G117900 && Q94AH6.1 RecName: Full=Cullin-1 && PF10557:Cullin protein neddylation domain|PF00888:Cullin family	Cullin	1194	1085	1044	292	260	362	12.172	11.5472	10.9895	3.16579	2.63544	3.24374
TraesCS1B03G0405400	431.637	456.047	386.1	39.0168	66.139	51.0907	424.595	52.0822	3.02458	1.38063e-37	3.54372e-35	TraesCS1B03G0405400	Chr1B	215527648	215532464	-	2193	-	- && Q9LV48.1 RecName: Full=Proline-rich receptor-like protein kinase PERK1; AltName: Full=Proline-rich extensin-like receptor kinase 1; Short=AtPERK1 && PF07714:Protein tyrosine and serine/threonine kinase	Pkinase_Tyr	440	444	372	37	67	58	6.05837	6.38228	5.28892	0.54181	0.917277	0.701959
TraesCS4B03G0998900	2.94298	20.5427	11.4169	422.858	574.521	349.707	11.6342	449.029	-5.27885	1.57073e-37	4.02033e-35	TraesCS4B03G0998900	Chr4B	667823269	667825661	-	1089	-	TraesCS4B01G393000 && - && PF03763:Remorin, C-terminal region|PF03766:Remorin, N-terminal region	-	3	20	11	401	582	397	0.0831832	0.57894	0.31494	11.825	16.0457	9.67576
TraesCS2B03G1339900	1340.04	1698.88	1655.46	245.701	331.682	214.933	1564.79	264.105	2.56762	2.12703e-37	5.42892e-35	TraesCS2B03G1339900	Chr2B	739382825	739387579	-	3643	-	TraesCS2B01G534800 && Q7XPM8.1 RecName: Full=Protein TIFY 3; Short=OsTIFY3; AltName: Full=Jasmonate ZIM domain-containing protein 1; Short=OsJAZ1; AltName: Full=OsJAZ10; AltName: Full=Protein EXTRA GLUME 2 && PF06200:tify domain|PF09425:Jas motif	Zim	1366	1654	1595	233	336	244	11.3223	14.3123	13.651	2.05391	2.76914	1.77768
TraesCS1B03G0339100	321.766	308.14	268.817	22.1447	5.92289	14.9749	299.574	14.3475	4.39272	2.13465e-37	5.43315e-35	TraesCS1B03G0339100	Chr1B	157395008	157409897	-	2508	-	- && Q54I18.1 RecName: Full=Suppressor of Mek1; Short=SMEK && PF04802:Component of IIS longevity pathway SMK-1	-	328	300	259	21	6	17	3.94901	3.77073	3.21985	0.26889	0.071827	0.179905
TraesCS3B03G0851700	656.285	679.962	892.597	107.56	134.252	96.8961	742.948	112.903	2.71945	2.31634e-37	5.87919e-35	TraesCS3B03G0851700	Chr3B	556396314	556400516	-	1617	-	- && - && PF00696:Amino acid kinase family	AA_kinase	669	662	860	102	136	110	12.4928	12.9056	16.5826	2.02569	2.52518	1.80553
TraesCS2B03G0190600	346.291	409.826	444.223	56.9435	53.306	63.4229	400.113	57.8908	2.78636	2.41435e-37	6.11092e-35	TraesCS2B03G0190600	Chr2B	54173732	54180016	+	2335	-	TraesCS2B01G084200 && Q9SS48.1 RecName: Full=Glycerol-3-phosphate dehydrogenase SDP6, mitochondrial; AltName: Full=Protein SUGAR-DEPENDENT 6; Flags: Precursor && PF16901:C-terminal domain of alpha-glycerophosphate oxidase|PF01266:FAD dependent oxidoreductase	DAO	353	399	428	54	54	72	4.56489	5.38664	5.71505	0.742661	0.694338	0.818405
TraesCS4A03G1082500	497.364	755.97	668.41	73.8157	38.4988	63.4229	640.581	58.5791	3.45184	2.89098e-37	7.29704e-35	TraesCS4A03G1082500	Chr4A	710126669	710128504	-	681	-	TraesCS4A01G435300 && Q9FUS9.1 RecName: Full=Glutathione S-transferase U18; Short=AtGSTU18; AltName: Full=GST class-tau member 18; AltName: Full=Glutathione S-transferase 29 && PF00043:Glutathione S-transferase, C-terminal domain|PF02798:Glutathione S-transferase, N-terminal domain	GST_N	507	736	644	70	39	72	22.4803	34.0692	29.485	3.30092	1.71942	2.80613
TraesCS6A03G0775600	463.029	482.752	434.882	4.21804	0.987149	0.880874	460.221	2.02869	7.88868	3.28917e-37	8.27916e-35	TraesCS6A03G0775600	Chr6A	528715678	528719382	-	1077	-	TraesCS6A01G294400 && - && -	-	472	470	419	4	1	1	13.2333	13.7567	12.13	0.119269	0.0278772	0.0246438
TraesCS1B03G0194000	458.124	556.706	364.304	53.78	55.2803	41.4011	459.711	50.1538	3.20058	4.19243e-37	1.05237e-34	TraesCS1B03G0194000	Chr1B	65166582	65168279	-	1373	-	TraesCS1B01G077000 && Q6DBP3.1 RecName: Full=Probable sugar phosphate/phosphate translocator At5g05820 && PF03151:Triose-phosphate Transporter family	-	467	542	351	51	56	47	10.2704	12.444	7.97076	1.19284	1.22456	0.908552
TraesCS5B03G1310000	81.4225	78.0621	80.9565	433.403	498.51	411.368	80.147	447.761	-2.48157	4.46307e-37	1.11659e-34	TraesCS5B03G1310000	Chr5B	695460109	695463157	-	1321	-	TraesCS5B01G549800 && Q8GYN5.1 RecName: Full=RPM1-interacting protein 4 && PF05627:Cleavage site for pathogenic type III effector avirulence factor Avr	-	83	76	78	411	505	467	1.89722	1.8136	1.841	9.99131	11.4776	9.38289
TraesCS4A03G0424600	2246.48	2293.59	2763.94	558.89	557.739	685.32	2434.67	600.65	2.01823	4.47277e-37	1.11659e-34	TraesCS4A03G0424600	Chr4A	361145485	361193368	-	3897	-	- && Q84WU2.1 RecName: Full=Ubiquitin carboxyl-terminal hydrolase 13; AltName: Full=Deubiquitinating enzyme 13; Short=AtUBP13; AltName: Full=Ubiquitin thioesterase 13; AltName: Full=Ubiquitin-specific-processing protease 13 && PF00443:Ubiquitin carboxyl-terminal hydrolase|PF00917:MATH domain|PF12436:ICP0-binding domain of Ubiquitin-specific protease 7|PF14533:Ubiquitin-specific protease C-terminal	UCH	2290	2233	2663	530	565	778	17.7438	18.063	21.3061	4.36746	4.35293	5.29873
TraesCS1D03G1039100	810.301	880.253	852.119	231.992	209.276	243.121	847.558	228.13	1.89265	5.15172e-37	1.28257e-34	TraesCS1D03G1039100	Chr1D	495427117	495440692	-	6770	-	TraesCS1D01G450200 && B5BT18.1 RecName: Full=TATA-binding protein-associated factor BTAF1; Short=AtBTAF1; AltName: Full=Protein BTAF1 homolog; AltName: Full=Protein ROOT GROWTH DEFECTIVE 3 && PF00176:SNF2 family N-terminal domain|PF00271:Helicase conserved C-terminal domain|PF12054:Domain of unknown function (DUF3535)	SNF2_N	826	857	821	220	212	276	3.68412	3.99047	3.78109	1.04356	0.940181	1.08204
TraesCS4A03G0017100	522.87	680.989	640.387	1.05451	1.9743	1.76175	614.748	1.59685	8.57307	6.70554e-37	1.66486e-34	TraesCS4A03G0017100	Chr4A	5940214	5949407	-	3838	-	TraesCS4A01G010300 && Q8H021.1 RecName: Full=Germin-like protein 3-1; Flags: Precursor && PF03133:Tubulin-tyrosine ligase family|PF00190:Cupin	TTL	533	663	617	1	2	2	4.19338	5.44553	5.01237	0.00836717	0.0156455	0.0138308
TraesCS2A03G1093000	1044.76	1177.09	1295.3	216.174	192.494	274.833	1172.39	227.834	2.36126	6.94758e-37	1.72026e-34	TraesCS2A03G1093000	Chr2A	713584259	713590037	+	2650	-	TraesCS2A01G464300 && Q7XTT4.2 RecName: Full=Nucleolin 2; AltName: Full=Protein NUCLEOLIN LIKE 2 && PF00076:RNA recognition motif. (a.k.a. RRM, RBD, or RNP domain)	RRM_1	1065	1146	1248	205	195	312	12.1352	13.6323	14.6836	2.48423	2.20929	3.12487
TraesCS1B03G0403700	270.754	284.516	282.31	31.6353	17.7687	16.7366	279.193	22.0469	3.67745	7.02814e-37	1.73549e-34	TraesCS1B03G0403700	Chr1B	212840804	212845314	+	1758	-	TraesCS1B01G146700 && - && -	-	276	277	272	30	18	19	4.74059	4.96698	4.82406	0.548007	0.30741	0.286852
novel.8925	275.659	300.95	479.512	2.10902	9.87149	2.64262	352.04	4.87438	6.18004	7.91442e-37	1.94907e-34	-	Chr5D	153396114	153400998	-	2538	-	- && - && -	-	281	293	462	2	10	3	3.34316	3.63921	5.67562	0.0253059	0.118297	0.0313727
novel.5368	265.849	233.159	329.016	2.10902	4.93574	4.40437	276.008	3.81638	6.15725	8.47769e-37	2.08215e-34	-	Chr3D	520590924	520595079	+	3081	-	- && O80842.2 RecName: Full=Cell division protein FtsY homolog, chloroplastic; AltName: Full=Chloroplast SRP receptor homolog, alpha subunit CpFtsY; AltName: Full=Fused signal recognition particle receptor; Flags: Precursor && -	-	271	227	317	2	5	5	2.65595	2.32255	3.20797	0.020846	0.0487239	0.0430726
TraesCS1B03G0108600	271.735	427.287	247.021	6.32706	1.9743	6.16612	315.348	4.82249	6.02638	8.95453e-37	2.19335e-34	TraesCS1B03G0108600	Chr1B	30293907	30296751	-	2720	-	TraesCS1B01G048400 && Q43210.1 RecName: Full=Phenylalanine ammonia-lyase && PF00221:Aromatic amino acid lyase	-	277	416	238	6	2	7	3.07506	4.82121	2.72817	0.0708379	0.0220762	0.0683049
TraesCS6D03G0772100	893.685	682.016	1302.57	66.4341	78.9719	36.1158	959.424	60.5073	3.99198	9.04085e-37	2.20856e-34	TraesCS6D03G0772100	Chr6D	456186792	456187856	+	540	-	TraesCS6D01G332500 && P46525.2 RecName: Full=Cold-shock protein CS120 && PF00257:Dehydrin	-	911	664	1255	63	80	41	50.9409	38.762	72.4624	3.74654	4.44795	2.01518
novel.12631	25.5058	17.4613	6.22742	393.332	307.003	425.462	16.3982	375.266	-4.50872	9.79901e-37	2.38737e-34	-	Chr7D	321634397	321639681	-	4813	-	- && - && -	-	26	17	6	373	311	483	0.163117	0.111343	0.0388685	2.48872	1.94003	2.66351
novel.947	365.911	423.179	437.995	51.671	71.0747	61.6612	409.028	61.4689	2.73195	9.98708e-37	2.4267e-34	-	Chr1B	128528033	128541213	-	5953	-	- && - && -	-	373	412	422	49	72	70	1.89197	2.18169	2.21024	0.264328	0.363129	0.312094
novel.9651	465.972	426.26	646.614	2.10902	2.96145	0.880874	512.949	1.98378	8.04548	1.04889e-36	2.54185e-34	-	Chr6B	207390890	207397230	+	4649	-	- && - && -	-	475	415	623	2	3	1	3.08515	2.81398	4.17822	0.0138151	0.0193743	0.00570904
TraesCS1B03G0358600	332.557	279.38	231.453	11.5996	20.7301	9.68961	281.13	14.0064	4.3343	1.14138e-36	2.75867e-34	TraesCS1B03G0358600	Chr1B	171613059	171613892	+	834	-	TraesCS1B01G131700 && - && PF14009:Domain of unknown function (DUF4228)	-	339	272	223	11	21	11	12.2737	10.281	8.33684	0.423555	0.755992	0.350066
TraesCS7A03G0243900	416.922	314.303	319.674	3.16353	2.96145	1.76175	350.3	2.62891	7.08109	1.14683e-36	2.7645e-34	TraesCS7A03G0243900	Chr7A	66364449	66367434	+	1537	-	TraesCS7A01G102800 && O81155.1 RecName: Full=Cysteine synthase, chloroplastic/chromoplastic; AltName: Full=CSase B; Short=CS-B; AltName: Full=O-acetylserine (thiol)-lyase; AltName: Full=O-acetylserine sulfhydrylase; AltName: Full=OAS-TL B; Flags: Precursor && PF00291:Pyridoxal-phosphate dependent enzyme	PALP	425	306	308	3	3	2	8.34944	6.27595	6.24798	0.0626803	0.0586019	0.0345365
TraesCS1B03G0380000	827.959	784.729	744.177	48.5074	61.2032	16.7366	785.622	42.1491	4.22975	1.26668e-36	3.04535e-34	TraesCS1B03G0380000	Chr1B	189930066	189935596	+	3222	-	TraesCS1B01G139500 && Q9S7C0.1 RecName: Full=Heat shock 70 kDa protein 14; AltName: Full=Heat shock protein 70-14; Short=AtHsp70-14; AltName: Full=Heat shock protein 91 && PF00012:Hsp70 protein	HSP70	844	764	717	46	62	19	7.90968	7.4748	6.93836	0.458475	0.577737	0.156513
TraesCS4D03G0468100	1019.25	722.074	926.848	4066.19	3465.88	3852.06	889.392	3794.71	-2.09291	1.34479e-36	3.22462e-34	TraesCS4D03G0468100	Chr4D	329155569	329156713	-	850	-	TraesCS4D01G189200 && Q05736.1 RecName: Full=Pathogenesis-related protein 1; Short=AOPR1 && PF00407:Pathogenesis-related protein Bet v 1 family	-	1039	703	893	3856	3511	4373	36.9095	26.0716	32.7563	145.681	124.016	136.547
TraesCS1B03G0244600	235.438	243.43	243.907	22.1447	12.8329	21.141	240.925	18.7062	3.68607	1.77789e-36	4.25197e-34	TraesCS1B03G0244600	Chr1B	100165995	100171050	+	1770	-	- && O94826.1 RecName: Full=Mitochondrial import receptor subunit TOM70; AltName: Full=Mitochondrial precursor proteins import receptor; AltName: Full=Translocase of outer membrane 70 kDa subunit; AltName: Full=Translocase of outer mitochondrial membrane protein 70 && PF13877:Potential Monad-binding region of RPAP3	-	240	237	235	21	13	24	4.0943	4.22092	4.13959	0.381004	0.220513	0.359882
TraesCS2B03G0634200	349.234	351.279	384.024	3.16353	2.96145	0.880874	361.513	2.33528	7.31806	2.52544e-36	6.02396e-34	TraesCS2B03G0634200	Chr2B	311075680	311111524	-	2289	-	- && Q8VYC8.1 RecName: Full=E3 ubiquitin protein ligase RIN2; AltName: Full=AMF receptor-like protein 1A; AltName: Full=RPM1-interacting protein 2 && PF02845:CUE domain|PF13639:Ring finger domain	CUE	356	342	370	3	3	1	4.6962	4.7099	5.03986	0.0420881	0.0393495	0.0115952
TraesCS5D03G0360700	1316.49	1543.78	1188.4	239.374	226.057	145.344	1349.56	203.592	2.73153	2.64454e-36	6.29158e-34	TraesCS5D03G0360700	Chr5D	233431813	233434163	+	1258	-	TraesCS5D01G144300 && A7NY33.1 RecName: Full=Peroxidase 4; Flags: Precursor && PF00141:Peroxidase	-	1342	1503	1145	227	229	165	32.2117	37.6626	28.3784	5.79467	5.46536	3.48118
TraesCS1B03G0003200	211.895	276.299	336.281	8.43608	6.91004	14.9749	274.825	10.107	4.74449	3.17811e-36	7.54131e-34	TraesCS1B03G0003200	Chr1B	1411477	1414749	-	1856	-	TraesCS1B01G001700 && Q9LUC6.1 RecName: Full=Cytochrome P450 72A14 && PF00067:Cytochrome P450	p450	216	269	324	8	7	17	3.51413	4.56884	5.44289	0.138419	0.113236	0.243105
TraesCS2D03G1153900	9.80994	8.21706	6.22742	209.847	201.378	220.218	8.08481	210.481	-4.69806	3.64296e-36	8.6219e-34	TraesCS2D03G1153900	Chr2D	610878136	610883297	+	2014	-	TraesCS2D01G516500 && O13747.1 RecName: Full=RING finger protein ETP1 homolog; AltName: Full=BRAP2 homolog && PF02148:Zn-finger in ubiquitin-hydrolases and other protein|PF07576:BRCA1-associated protein 2	-	10	8	6	199	204	250	0.149928	0.125217	0.0928869	3.17305	3.04113	3.2946
TraesCS2B03G0134500	1106.56	1100.06	1023.37	342.716	300.093	325.042	1076.66	322.617	1.73907	5.81396e-36	1.37244e-33	TraesCS2B03G0134500	Chr2B	33519853	33525060	+	2404	-	TraesCS2B01G063900 && Q43207.1 RecName: Full=70 kDa peptidyl-prolyl isomerase; AltName: Full=Peptidyl-prolyl cis-trans isomerase; Short=PPIase; AltName: Full=Rotamase && PF00515:Tetratricopeptide repeat|PF00254:FKBP-type peptidyl-prolyl cis-trans isomerase	FKBP_C	1128	1071	986	325	304	369	14.1683	14.0439	12.7881	4.34143	3.79667	4.07394
TraesCS1B03G1086900	200.123	246.512	259.476	3.16353	5.92289	10.5705	235.37	6.5523	5.129	6.17385e-36	1.45363e-33	TraesCS1B03G1086900	Chr1B	640373345	640386188	-	3133	-	- && Q39214.1 RecName: Full=Disease resistance protein RPM1; AltName: Full=Resistance to Pseudomonas syringae protein 3 && PF18052:Rx N-terminal domain|PF00931:NB-ARC domain	NB-ARC	204	240	250	3	6	12	1.96613	2.41481	2.48796	0.03075	0.0574983	0.101658
TraesCS1D03G1033500	665.114	633.741	631.046	172.94	141.162	144.463	643.3	152.855	2.07547	7.28204e-36	1.71014e-33	TraesCS1D03G1033500	Chr1D	493863084	493875788	+	6420	-	TraesCS1D01G448700 && F4J7T2.1 RecName: Full=Chromatin modification-related protein EAF1 B; AltName: Full=ESA1-associated factor 1 B && PF07529:HSA|PF13921:Myb-like DNA-binding domain	-	678	617	608	164	143	164	3.18887	3.02958	2.95278	0.820337	0.668752	0.678003
TraesCS5B03G1299200	580.748	687.152	893.635	95.9604	109.574	116.275	720.512	107.27	2.74567	7.65499e-36	1.7931e-33	TraesCS5B03G1299200	Chr5B	692757006	692785496	+	1751	-	- && Q9SXB5.1 RecName: Full=G-type lectin S-receptor-like serine/threonine-protein kinase At1g11305; Flags: Precursor && PF00069:Protein kinase domain	Pkinase	592	669	861	91	111	132	10.2089	12.044	15.3313	1.66893	1.90327	2.00083
novel.593	381.607	351.279	408.934	66.4341	60.2161	48.4481	380.607	58.3661	2.71065	8.24702e-36	1.92682e-33	-	Chr1B	100201686	100210764	+	5098	-	- && Q1W376.1 RecName: Full=Phosphomannomutase; AltName: Full=GmPMM && PF03332:Eukaryotic phosphomannomutase	-	389	342	394	63	61	55	2.30405	2.11474	2.40968	0.396848	0.359248	0.286342
TraesCS5B03G0532900	198.161	212.616	243.907	9.49058	4.93574	4.40437	218.228	6.2769	5.14524	1.40192e-35	3.26705e-33	TraesCS5B03G0532900	Chr5B	365199002	365202330	+	1216	-	TraesCS5B01G200300 && F4JL28.1 RecName: Full=Chromatin remodeling protein EBS; AltName: Full=Protein EARLY BOLTING IN SHORT DAYS && PF01426:BAH domain|PF00628:PHD-finger	BAH	202	207	235	9	5	5	5.01603	5.36622	6.02556	0.23768	0.123453	0.109134
TraesCS1B03G0076200	209.933	309.167	323.826	3.16353	5.92289	2.64262	280.975	3.90968	6.17713	1.62377e-35	3.77439e-33	TraesCS1B03G0076200	Chr1B	18699735	18701785	-	1379	-	TraesCS1B01G038000 && P92812.2 RecName: Full=60S ribosomal protein L2, mitochondrial >P0C8K6.1 RecName: Full=60S ribosomal protein L2, mitochondrial >Q2F969.2 RecName: Full=60S ribosomal protein L2, mitochondrial && PF00181:Ribosomal Proteins L2, RNA binding domain|PF03947:Ribosomal Proteins L2, C-terminal domain	Ribosomal_L2_C	214	301	312	3	6	3	4.68588	6.88072	7.05429	0.0698619	0.130632	0.0577404
TraesCS1B03G0063100	211.895	322.52	278.158	16.8722	11.8458	19.3792	270.858	16.0324	4.07248	1.68849e-35	3.91486e-33	TraesCS1B03G0063100	Chr1B	16161145	16164077	-	1319	-	TraesCS1B01G031500 && A6U864.1 RecName: Full=50S ribosomal protein L22 && PF00237:Ribosomal protein L22p/L17e	-	216	314	268	16	12	22	4.94483	7.50441	6.33509	0.389546	0.27315	0.442691
TraesCS1B03G0038800	787.738	945.989	1097.06	73.8157	109.574	43.1628	943.597	75.5173	3.64741	2.22557e-35	5.147e-33	TraesCS1B03G0038800	Chr1B	9590685	9594472	-	1144	-	TraesCS1B01G019100 && Q9ZRE2.1 RecName: Full=Ras-related protein RABD1; Short=AtRABD1; AltName: Full=Ras-related protein ATFP8 && PF00071:Ras family	Ras	803	921	1057	70	111	49	21.1949	25.3785	28.8079	1.96497	2.91314	1.13682
novel.11162	227.591	272.19	292.689	0	3.9486	7.04699	264.157	3.66519	6.10295	2.37337e-35	5.47491e-33	-	Chr7A	42991367	43000374	-	7154	-	- && Q52F10.1 RecName: Full=Pre-mRNA-splicing factor CWC26 && -	-	232	265	282	0	4	8	0.979222	1.16769	1.22903	0	0.0167871	0.02968
TraesCS5B03G1181100	91.2324	94.4962	81.9944	435.512	418.551	451.888	89.241	435.317	-2.28616	2.45093e-35	5.63956e-33	TraesCS5B03G1181100	Chr5B	656919254	656929096	+	7270	-	TraesCS5B01G484800 && Q84TX2.2 RecName: Full=SCAR-like protein 1 && -	-	93	92	79	413	424	513	0.38627	0.398919	0.33881	1.82431	1.75104	1.87286
TraesCS1B03G1056900	478.725	467.345	537.634	110.723	109.574	105.705	494.568	108.667	2.18685	3.83021e-35	8.79105e-33	TraesCS1B03G1056900	Chr1B	630762147	630766600	+	2508	-	TraesCS1B01G390000 && Q93ZX7.1 RecName: Full=Probable galacturonosyltransferase 4; AltName: Full=Like glycosyl transferase 3 && PF01501:Glycosyl transferase family 8	Glyco_transf_8	488	455	518	105	111	120	5.87536	5.71894	6.43969	1.34445	1.3288	1.26992
novel.720	216.8	202.345	292.689	10.5451	4.93574	5.28524	237.278	6.92203	5.12083	5.62866e-35	1.28864e-32	-	Chr1B	389069108	389073971	+	3497	-	- && - && -	-	221	197	282	10	5	6	1.90826	1.77583	2.5143	0.0918307	0.0429278	0.0455385
TraesCS1B03G0132600	243.286	296.841	308.257	1.05451	3.9486	3.52349	282.795	2.8422	6.60721	5.85458e-35	1.337e-32	TraesCS1B03G0132600	Chr1B	43947271	43949538	+	1191	-	TraesCS1B01G056700 && - && PF06881:RNA polymerase II transcription factor SIII (Elongin) subunit A	Elongin_A	248	289	297	1	4	4	6.28756	7.64923	7.77513	0.0269632	0.100835	0.0891396
novel.4722	47.0877	55.4652	41.5162	1016.55	456.063	621.897	48.023	698.169	-3.86123	9.33807e-35	2.12719e-32	-	Chr3B	798804065	798809819	+	5755	-	- && P10978.1 RecName: Full=Retrovirus-related Pol polyprotein from transposon TNT 1-94; Includes: RecName: Full=Protease; Includes: RecName: Full=Reverse transcriptase; Includes: RecName: Full=Endonuclease && PF00665:Integrase core domain	rve	48	54	40	964	462	706	0.251848	0.295788	0.216709	5.37917	2.41024	3.25598
TraesCS1B03G0367600	181.484	220.834	204.467	7.38157	4.93574	7.04699	202.261	6.45477	4.96889	9.75557e-35	2.21675e-32	TraesCS1B03G0367600	Chr1B	178896016	178899452	+	2060	-	TraesCS1B01G135400 && Q9SUV1.1 RecName: Full=Adenine nucleotide transporter BT1, chloroplastic/mitochondrial; AltName: Full=Protein BRITTLE 1 homolog; Short=AtBT1; AltName: Full=Protein EMBRYO DEFECTIVE 104; AltName: Full=Protein EMBRYO DEFECTIVE 42; AltName: Full=Protein SODIUM HYPERSENSITIVE 1; Flags: Precursor && PF00153:Mitochondrial carrier protein	Mito_carr	185	215	197	7	5	8	2.71173	3.29005	2.98169	0.109123	0.072873	0.103073
TraesCS3B03G0090000	368.854	253.702	407.896	3.16353	1.9743	2.64262	343.484	2.59348	7.05425	1.00069e-34	2.26821e-32	TraesCS3B03G0090000	Chr3B	24967037	24971268	+	1756	-	TraesCS3B01G039600 && Q9C9G4.1 RecName: Full=Endonuclease 2; Short=AtENDO2; AltName: Full=Deoxyribonuclease ENDO2; AltName: Full=Single-stranded-nucleate endonuclease ENDO2; Flags: Precursor && PF02265:S1/P1 Nuclease	-	376	247	393	3	2	3	6.46555	4.43409	6.978	0.0548631	0.0341956	0.045344
TraesCS5B03G1299600	514.041	480.698	511.687	98.0694	63.1775	60.7803	502.142	74.0091	2.76866	1.05589e-34	2.38738e-32	TraesCS5B03G1299600	Chr5B	692802641	692824490	+	5609	-	TraesCS5B01G535400 && Q7XA42.2 RecName: Full=Putative disease resistance protein RGA1; AltName: Full=RGA3-blb && PF18052:Rx N-terminal domain|PF00931:NB-ARC domain|PF00069:Protein kinase domain	Pkinase	524	468	493	93	64	69	2.8209	2.63022	2.74047	0.532453	0.342577	0.326502
TraesCS5D03G1182300	15.6959	21.5698	14.5307	235.156	211.25	223.742	17.2654	223.382	-3.69415	1.10308e-34	2.4879e-32	TraesCS5D03G1182300	Chr5D	556589777	556595128	+	4773	-	TraesCS5D01G541900 && - && PF13456:Reverse transcriptase-like	-	16	21	14	223	214	254	0.101221	0.138695	0.0914533	1.50037	1.34613	1.41242
TraesCS1B03G0730400	330.595	324.574	351.849	13.7086	11.8458	32.5923	335.673	19.3822	4.09213	1.21385e-34	2.73097e-32	TraesCS1B03G0730400	Chr1B	462891287	462898584	+	2724	-	TraesCS1B01G259600 && - && PF00226:DnaJ domain	DnaJ	337	316	339	13	12	37	3.73564	3.65689	3.88021	0.153257	0.132263	0.36051
TraesCS1B03G1205800	255.058	240.349	250.135	17.9267	10.8586	24.6645	248.514	17.8166	3.79003	1.22744e-34	2.75476e-32	TraesCS1B03G1205800	Chr1B	676633767	676636821	+	985	-	TraesCS1B01G449500 && Q9ZPW2.2 RecName: Full=Anaphase-promoting complex subunit 10; Short=APC10; AltName: Full=Cyclosome subunit 10 && PF03256:Anaphase-promoting complex, subunit 10 (APC10)	-	260	234	241	17	11	28	7.97038	7.48878	7.62858	0.554238	0.33529	0.754474
TraesCS1B03G0555800	199.142	229.051	235.604	9.49058	15.7944	17.6175	221.265	14.3008	3.93657	1.66811e-34	3.73456e-32	TraesCS1B03G0555800	Chr1B	345084252	345085322	-	1071	-	TraesCS1B01G188700 && - && PF07762:Protein of unknown function (DUF1618)	-	203	223	227	9	16	20	5.72333	6.56368	6.60845	0.269859	0.448533	0.495636
TraesCS2B03G0000700	192.275	243.43	287.499	11.5996	11.8458	5.28524	241.068	9.57688	4.67445	1.75705e-34	3.92404e-32	TraesCS2B03G0000700	Chr2B	125470	127186	+	1186	-	TraesCS2B01G023500 && Q7G764.1 RecName: Full=Probable NAD(P)H-dependent oxidoreductase 1 && PF00248:Aldo/keto reductase family	Aldo_ket_red	196	237	277	11	12	6	4.99015	6.29934	7.28212	0.297846	0.303781	0.134273
TraesCS7D03G0220100	484.611	782.675	729.646	27.4172	31.5888	65.1847	665.644	41.3969	3.99593	1.76973e-34	3.94269e-32	TraesCS7D03G0220100	Chr7D	60494537	60495229	+	693	-	TraesCS7D01G096900 && P68427.2 RecName: Full=Histone H3.2 >P68428.2 RecName: Full=Histone H3.2 >P68429.2 RecName: Full=Histone H3.2; AltName: Full=Histone H3.1; AltName: Full=Major histone H3 >P68430.2 RecName: Full=Histone H3.2 && PF00125:Core histone H2A/H2B/H3/H4	Histone	494	762	703	26	32	74	21.5246	34.662	31.629	1.20482	1.38638	2.83414
TraesCS7B03G0405300	746.536	711.803	771.163	2076.33	2492.55	2314.06	743.167	2294.31	-1.62644	1.84783e-34	4.10664e-32	TraesCS7B03G0405300	Chr7B	210643112	210647452	+	2716	-	TraesCS7B01G149200 && A2YWQ1.1 RecName: Full=Heat shock protein 81-1; Short=HSP81-1; AltName: Full=Heat shock protein 82 >Q0J4P2.2 RecName: Full=Heat shock protein 81-1; Short=HSP81-1; AltName: Full=Heat shock protein 82 && PF00183:Hsp90 protein|PF02518:Histidine kinase-, DNA gyrase B-, and HSP90-like ATPase	HATPase_c	761	693	743	1969	2525	2627	8.46052	8.04332	8.52947	23.2809	27.9123	25.6716
novel.8303	10.7909	7.18993	8.30323	192.975	199.404	198.197	8.76136	196.859	-4.48588	1.90466e-34	4.22265e-32	-	Chr5B	655518533	655522354	+	2916	-	- && - && -	-	11	7	8	183	202	225	0.113906	0.0756732	0.0855392	2.01533	2.07983	2.04794
TraesCS1B03G0164300	598.406	636.822	860.422	110.723	125.368	124.203	698.55	120.098	2.53889	1.91133e-34	4.22714e-32	TraesCS1B03G0164300	Chr1B	55479971	55482838	-	1438	-	TraesCS1B01G065900 && Q8VYA5.1 RecName: Full=Serine/arginine-rich splicing factor RS2Z33; AltName: Full=RS-containing zinc finger protein 33; Short=At-RS2Z33; Short=At-RSZ33; Short=AtRSZ33 && PF00098:Zinc knuckle	zf-CCHC	610	620	829	105	127	141	12.8089	13.5914	17.9746	2.34484	2.65161	2.60245
TraesCS3B03G0046100	6.86696	7.18993	4.15162	227.774	185.584	217.576	6.0695	210.311	-5.1111	2.72649e-34	6.01538e-32	TraesCS3B03G0046100	Chr3B	13753742	13756833	-	1418	-	TraesCS3B01G020200 && P43394.1 RecName: Full=Fruit protein pKIWI502 && PF00175:Oxidoreductase NAD-binding domain	NAD_binding_1	7	7	4	216	188	247	0.149061	0.155616	0.0879522	4.89172	3.98057	4.62321
TraesCS7D03G1298700	286.45	333.818	364.304	2.10902	2.96145	1.76175	328.191	2.2774	7.18055	3.29085e-34	7.24297e-32	TraesCS7D03G1298700	Chr7D	641230874	641233711	+	2411	-	TraesCS7D01G546600 && - && -	-	292	325	351	2	3	2	3.65702	4.2493	4.53913	0.0266389	0.0373584	0.0220169
TraesCS1B03G0374100	364.93	284.516	354.963	46.3984	46.396	50.2098	334.803	47.6681	2.81076	3.78507e-34	8.3018e-32	TraesCS1B03G0374100	Chr1B	184576700	184580423	+	1767	-	TraesCS1B01G138200 && Q80SY5.1 RecName: Full=Pre-mRNA-splicing factor 38B && PF03371:PRP38 family	PRP38	372	277	342	44	47	57	6.35694	4.94168	6.03466	0.79965	0.798593	0.856172
TraesCS1A03G0738000	3630.66	2670.55	5822.64	419.695	476.793	468.625	4041.28	455.037	3.15055	3.79015e-34	8.3018e-32	TraesCS1A03G0738000	Chr1A	492344605	492347361	-	498	-	TraesCS1A01G295800 && O26373.1 RecName: Full=UPF0098 protein MTH_273 && PF01161:Phosphatidylethanolamine-binding protein	-	3701	2600	5610	398	483	532	224.405	164.579	351.234	25.6648	29.1194	28.3534
TraesCS2B03G0495200	1123.24	1219.21	787.769	159.231	195.455	153.272	1043.4	169.319	2.62406	4.38148e-34	9.574e-32	TraesCS2B03G0495200	Chr2B	192820589	192820900	+	312	-	TraesCS2B01G205300 && - && -	-	1145	1187	759	151	198	174	110.814	119.93	75.849	15.542	19.0535	14.8019
novel.9838	648.437	672.772	852.119	0	0	3.52349	724.443	1.1745	9.13637	4.83095e-34	1.05309e-31	-	Chr6B	572766517	572773190	+	3327	-	- && Q94H98.1 RecName: Full=Probable protein phosphatase 2C 34; Short=OsPP2C34; AltName: Full=BTH-induced protein phosphatase 2C 2; Short=OsBIPP2C2 >Q5MFV5.2 RecName: Full=Probable protein phosphatase 2C 34; Short=OsPP2C34; AltName: Full=BTH-induced protein phosphatase 2C 2; Short=OsBIPP2C2 && -	-	661	655	821	0	0	4	5.99916	6.20612	7.69402	0	0	0.0319102
TraesCS1B03G0117900	227.591	354.361	398.555	4.21804	0.987149	3.52349	326.835	2.90956	6.81283	5.12954e-34	1.11551e-31	TraesCS1B03G0117900	Chr1B	34937219	34945362	+	1537	-	- && Q6AY79.1 RecName: Full=Protein HGH1 homolog && PF04063:Domain of unknown function (DUF383)	-	232	345	384	4	1	4	4.55781	7.07582	7.78969	0.0835737	0.019534	0.0690731
novel.11404	470.877	587.52	496.118	73.8157	38.4988	36.1158	518.172	49.4768	3.39779	5.83329e-34	1.26553e-31	-	Chr7A	669839101	669845557	-	3150	-	- && - && -	-	480	572	478	70	39	41	4.60122	5.72423	4.7313	0.713627	0.371722	0.345459
novel.981	218.762	191.047	234.566	7.38157	3.9486	12.3322	214.792	7.88746	4.74339	6.25488e-34	1.35377e-31	-	Chr1B	207083683	207087584	-	2214	-	- && - && -	-	223	186	226	7	4	14	3.04137	2.6483	3.18269	0.101532	0.0542433	0.167831
TraesCS2D03G0752000	250.153	245.485	314.485	1129.38	988.136	1101.97	270.041	1073.16	-1.99104	8.53933e-34	1.84383e-31	TraesCS2D03G0752000	Chr2D	422737474	422741718	+	1315	-	TraesCS2D01G327100 && Q8RWU7.1 RecName: Full=Plant UBX domain-containing protein 4; Short=PUX4; AltName: Full=CDC48-interacting UBX-domain protein 4 && PF08059:SEP domain|PF00789:UBX domain	UBX	255	239	303	1071	1001	1251	5.8554	5.72933	7.18422	26.1546	22.8545	25.2496
TraesCS2B03G1335700	544.451	462.21	526.217	70.6521	102.663	66.9464	510.959	80.0873	2.67517	8.95495e-34	1.929e-31	TraesCS2B03G1335700	Chr2B	737525707	737530086	-	1763	-	TraesCS2B01G532900 && Q5XF57.1 RecName: Full=Probable receptor-like serine/threonine-protein kinase At5g57670 && PF07714:Protein tyrosine and serine/threonine kinase	Pkinase_Tyr	555	450	507	67	104	76	9.50567	8.04622	8.96641	1.22041	1.77111	1.14415
TraesCS1B03G0078100	336.481	404.69	557.354	50.6165	47.3831	46.6863	432.842	48.2286	3.16666	1.25834e-33	2.70421e-31	TraesCS1B03G0078100	Chr1B	19234944	19238697	-	1998	-	TraesCS1B01G038800 && P43293.2 RecName: Full=Probable serine/threonine-protein kinase NAK && PF00069:Protein kinase domain	Pkinase	343	394	537	48	48	53	5.18371	6.21631	8.37996	0.771488	0.72129	0.704049
TraesCS2D03G1153100	6.86696	13.3527	10.379	186.648	234.941	207.886	10.1996	209.825	-4.3681	1.27672e-33	2.73727e-31	TraesCS2D03G1153100	Chr2D	610616250	610623377	-	2111	-	- && Q0J9J6.1 RecName: Full=Crossover junction endonuclease EME1; AltName: Full=Essential meiotic endonuclease 1; Short=OsEME1 && PF02732:ERCC4 domain	-	7	13	10	177	238	236	0.100127	0.194127	0.147698	2.69258	3.38495	2.9672
TraesCS1B03G0395100	257.02	197.209	271.931	18.9812	13.8201	8.80874	242.054	13.87	4.1445	1.35686e-33	2.90224e-31	TraesCS1B03G0395100	Chr1B	202850612	202854148	-	1757	-	TraesCS1B01G144500 && Q6L8F7.1 RecName: Full=Zinc transporter 7; AltName: Full=ZRT/IRT-like protein 7; Short=OsZIP7; Flags: Precursor && PF02535:ZIP Zinc transporter	-	262	192	262	18	14	10	4.50269	3.44478	4.64935	0.328991	0.239233	0.15106
novel.10078	24.5248	5.13566	7.26533	308.971	389.924	369.086	12.3086	355.994	-4.84188	3.6996e-33	7.8947e-31	-	Chr6B	253187509	253189677	-	2092	-	- && - && -	-	25	5	7	293	395	419	0.360845	0.0753425	0.104328	4.49769	5.66891	5.31588
TraesCS2D03G0468000	78.4795	90.3877	87.1839	403.877	398.808	399.917	85.3504	400.867	-2.23236	4.16579e-33	8.86875e-31	TraesCS2D03G0468000	Chr2D	191035575	191040546	+	1236	-	TraesCS2D01G221200 && Q9FH37.1 RecName: Full=Transcription factor ILR3; AltName: Full=Basic helix-loop-helix protein 105; Short=AtbHLH105; Short=bHLH 105; AltName: Full=Protein IAA-LEUCINE RESISTANT 3; AltName: Full=Transcription factor EN 133; AltName: Full=bHLH transcription factor bHLH105 && PF00010:Helix-loop-helix DNA-binding domain	HLH	80	88	84	383	404	454	1.9544	2.24438	2.11896	9.95094	9.81357	9.749
TraesCS1B03G0280400	579.767	470.427	370.532	63.2706	35.5374	43.1628	473.575	47.3236	3.32821	5.02097e-33	1.06479e-30	TraesCS1B03G0280400	Chr1B	121491317	121494685	-	1876	-	TraesCS1B01G104500 && P08819.2 RecName: Full=Serine carboxypeptidase 2; AltName: Full=CPDW-II; Short=CP-WII; AltName: Full=Carboxypeptidase D; AltName: Full=Serine carboxypeptidase II; Contains: RecName: Full=Serine carboxypeptidase 2 chain A; AltName: Full=Serine carboxypeptidase II chain A; Contains: RecName: Full=Serine carboxypeptidase 2 chain B; AltName: Full=Serine carboxypeptidase II chain…	Peptidase_S10	591	458	357	60	36	49	9.51254	7.69599	5.93333	1.02707	0.576148	0.693244
TraesCS2B03G1444300	260.944	252.675	271.931	3.16353	0.987149	3.52349	261.85	2.55806	6.66458	5.02484e-33	1.06479e-30	TraesCS2B03G1444300	Chr2B	775407834	775411174	+	2826	-	TraesCS2B01G578200 && O81905.1 RecName: Full=Receptor-like serine/threonine-protein kinase SD1-8; AltName: Full=Arabidopsis thaliana receptor kinase 3; AltName: Full=S-domain-1 (SD1) receptor kinase 8; Short=SD1-8; Flags: Precursor && PF00954:S-locus glycoprotein domain|PF01453:D-mannose binding lectin|PF08276:PAN-like domain|PF07714:Protein tyrosine and serine/threonine kinase	B_lectin	266	246	262	3	1	4	2.84218	2.74407	2.89063	0.0340904	0.0106241	0.0375673
TraesCS2B03G1252600	187.37	218.779	204.467	16.8722	10.8586	15.8557	203.539	14.5288	3.80809	5.66251e-33	1.19713e-30	TraesCS2B03G1252600	Chr2B	702536961	702542312	+	2246	-	TraesCS2B01G497400 && - && PF14764:AP-5 complex subunit, vesicle trafficking	-	191	213	197	16	11	18	2.56783	2.98952	2.73476	0.228767	0.147044	0.212709
TraesCS7B03G1304400	426.732	360.524	450.45	36.9078	67.1261	48.4481	412.569	50.8273	3.01877	6.24931e-33	1.31813e-30	TraesCS7B03G1304400	Chr7B	754113655	754122109	-	4270	-	TraesCS7B01G484300 && - && PF05623:Protein of unknown function (DUF789)	-	435	351	434	35	68	55	3.07612	2.59126	3.16902	0.263223	0.478129	0.341867
novel.6781	234.457	300.95	295.803	30.5808	36.5245	28.188	277.07	31.7644	3.12681	6.54345e-33	1.37698e-30	-	Chr4B	360475412	360509133	-	3913	-	- && Q8LFN2.1 RecName: Full=Probable inactive leucine-rich repeat receptor-like protein kinase At3g03770; Flags: Precursor && -	-	239	293	285	29	37	32	1.84429	2.36042	2.2709	0.237997	0.283894	0.217052
TraesCS2B03G1452800	387.493	396.473	327.978	47.4529	42.4474	65.1847	370.648	51.695	2.83569	1.5004e-32	3.15011e-30	TraesCS2B03G1452800	Chr2B	778242518	778249042	-	2313	-	TraesCS2B01G581700 && - && PF12579:Protein of unknown function (DUF3755)	-	395	386	316	45	43	74	5.1566	5.2607	4.25965	0.624771	0.558158	0.849139
TraesCS2A03G1323100	24.5248	52.3838	72.6533	927.968	570.572	970.723	49.854	823.088	-4.04829	1.66671e-32	3.49124e-30	TraesCS2A03G1323100	Chr2A	775383438	775384370	-	835	-	TraesCS2A01G578400 && P46417.1 RecName: Full=Glutathione S-transferase 3 && PF13417:Glutathione S-transferase, N-terminal domain|PF00043:Glutathione S-transferase, C-terminal domain	GST_C	25	51	70	880	578	1102	0.904056	1.92538	2.61381	33.8439	20.7829	35.0282
TraesCS2D03G1157500	120.662	124.283	76.8049	621.106	592.289	650.085	107.25	621.16	-2.53305	1.87048e-32	3.9028e-30	TraesCS2D03G1157500	Chr2D	611711169	611716591	-	2710	-	TraesCS2D01G518800 && Q8L706.1 RecName: Full=Synaptotagmin-5; AltName: Full=NTMC2T2.1; AltName: Full=Synaptotagmin E && PF17047:Synaptotagmin-like mitochondrial-lipid-binding domain|PF00168:C2 domain	C2	123	121	74	589	600	738	1.3705	1.4075	0.851384	6.97959	6.64731	7.22786
TraesCS7B03G0904400	681.791	756.997	542.824	88.5788	94.7663	50.2098	660.537	77.8516	3.09032	1.87175e-32	3.9028e-30	TraesCS7B03G0904400	Chr7B	596423893	596424783	+	891	-	TraesCS7B01G336800 && P40280.1 RecName: Full=Histone H2A && PF16211:C-terminus of histone H2A|PF00125:Core histone H2A/H2B/H3/H4	Histone	695	737	523	84	96	57	23.5532	26.0748	18.3015	3.02751	3.23488	1.69793
TraesCS1B03G0269500	2743.84	2963.28	4357.12	0	0	0	3354.75	0	14.1963	2.24875e-32	4.67817e-30	TraesCS1B03G0269500	Chr1B	114465040	114466009	-	808	-	TraesCS1B01G100100 && Q0DKW8.1 RecName: Full=Hydrophobic protein LTI6B; AltName: Full=Low temperature-induced protein 6B >A2Y075.2 RecName: Full=Hydrophobic protein LTI6B; AltName: Full=Low temperature-induced protein 6B && -	-	2797	2885	4198	0	0	0	104.526	112.555	161.992	0	0	0
novel.636	290.374	274.244	382.987	33.7443	25.6659	39.6393	315.868	33.0165	3.25341	2.54285e-32	5.27795e-30	-	Chr1B	205450289	205455647	+	2557	-	- && Q9FNU2.1 RecName: Full=ABC transporter B family member 25; Short=ABC transporter ABCB.25; Short=OsABCB25; AltName: Full=Protein ALS1 homolog && PF00664:ABC transporter transmembrane region	ABC_membrane	296	267	369	32	26	45	3.49545	3.29164	4.49944	0.401886	0.305286	0.467094
TraesCS6B03G1201300	1506.81	1254.13	1380.41	320.571	244.813	359.396	1380.45	308.26	2.16205	3.04098e-32	6.29753e-30	TraesCS6B03G1201300	Chr6B	706617211	706619146	-	1464	-	TraesCS6B01G429200 && Q53QK0.1 RecName: Full=Flavonoid O-methyltransferase-like protein Os11g0303600 && PF00891:O-methyltransferase domain|PF08100:Dimerisation domain	-	1536	1221	1330	304	248	408	31.6805	26.2909	28.3252	6.66832	5.08598	7.39676
novel.7020	239.362	236.241	350.811	14.7631	2.96145	4.40437	275.471	7.37632	5.25778	3.35964e-32	6.93918e-30	-	Chr4D	158641265	158652014	+	4091	-	- && Q9T0J6.2 RecName: Full=tRNA-dihydrouridine(47) synthase [NAD(P)(+)]-like; AltName: Full=Zinc finger CCCH domain-containing protein 50; Short=AtC3H50; AltName: Full=tRNA-dihydrouridine synthase 3-like && -	-	244	230	338	14	3	5	1.80095	1.77227	2.57603	0.109896	0.0220169	0.0324387
TraesCS2B03G1341500	3353.04	3494.31	2555.32	627.433	830.192	656.251	3134.22	704.625	2.15321	3.36605e-32	6.93918e-30	TraesCS2B03G1341500	Chr2B	739840727	739843523	-	1391	-	TraesCS2B01G535500 && F4JJL0.1 RecName: Full=Endonuclease 4; Short=AtENDO4; AltName: Full=Deoxyribonuclease ENDO4; AltName: Full=Single-stranded-nucleate endonuclease ENDO4; Flags: Precursor && PF02265:S1/P1 Nuclease	-	3418	3402	2462	595	841	745	74.1971	77.0972	55.1854	13.7364	18.1524	14.2152
TraesCS2D03G1133500	396.321	280.407	250.135	1637.65	1741.33	1429.66	308.955	1602.88	-2.37429	3.56355e-32	7.32974e-30	TraesCS2D03G1133500	Chr2D	604189109	604191764	-	1329	-	TraesCS2D01G507900 && F4JJL0.1 RecName: Full=Endonuclease 4; Short=AtENDO4; AltName: Full=Deoxyribonuclease ENDO4; AltName: Full=Single-stranded-nucleate endonuclease ENDO4; Flags: Precursor && PF02265:S1/P1 Nuclease	-	404	273	241	1553	1764	1623	9.17906	6.47544	5.65399	37.5258	39.8509	32.4128
TraesCS1D03G1023500	767.137	788.838	838.626	181.376	137.214	202.601	798.2	173.73	2.19831	3.76131e-32	7.71907e-30	TraesCS1D03G1023500	Chr1D	491209890	491220054	+	3727	-	TraesCS1D01G445700 && Q6L4S0.1 RecName: Full=DNA damage-binding protein 1; AltName: Full=UV-damaged DNA-binding protein 1; Short=OsUV-DDB1 && PF10433:Mono-functional DNA-alkylating methyl methanesulfonate N-term|PF03178:CPSF A subunit region	-	782	768	808	172	139	230	6.33562	6.49581	6.7595	1.48202	1.11975	1.63791
TraesCS7A03G0241300	201.104	312.248	286.461	22.1447	18.7558	23.7836	266.605	21.5614	3.62529	4.05797e-32	8.30917e-30	TraesCS7A03G0241300	Chr7A	65984197	65994046	-	6762	-	TraesCS7A01G101700 && Q9STE7.1 RecName: Full=Putative disease resistance RPP13-like protein 3 && PF18052:Rx N-terminal domain|PF00931:NB-ARC domain	NB-ARC	205	304	276	21	19	27	0.915421	1.4172	1.27261	0.0997304	0.0843612	0.105977
TraesCS1B03G0152600	475.782	885.388	729.646	1.05451	0	2.64262	696.939	1.23238	9.07991	5.7272e-32	1.17008e-29	TraesCS1B03G0152600	Chr1B	52451165	52452308	+	1144	-	TraesCS1B01G062400 && - && -	-	485	862	703	1	0	3	12.8014	23.7527	19.1599	0.028071	0	0.0696014
TraesCS7A03G1308000	175.598	236.241	208.619	14.7631	16.7815	12.3322	206.819	14.6256	3.827	8.3224e-32	1.69648e-29	TraesCS7A03G1308000	Chr7A	720460953	720463449	+	2186	-	TraesCS7A01G537200 && Q8VYV9.1 RecName: Full=Aspartyl protease family protein 1; Flags: Precursor && PF14541:Xylanase inhibitor C-terminal|PF14543:Xylanase inhibitor N-terminal	-	179	230	201	14	17	14	2.47255	3.31672	2.86688	0.205666	0.233487	0.169981
TraesCS1B03G0401800	226.61	257.81	262.59	28.4718	34.5502	33.4732	249.003	32.1651	2.9493	9.34603e-32	1.90089e-29	TraesCS1B03G0401800	Chr1B	210831025	210839325	-	2072	-	TraesCS1B01G146400 && Q8GY87.2 RecName: Full=Probable ubiquitin-conjugating enzyme E2 26; AltName: Full=E2 ubiquitin-conjugating enzyme 26; AltName: Full=Ubiquitin carrier protein 26 && PF00179:Ubiquitin-conjugating enzyme	UQ_con	231	251	253	27	35	38	3.36639	3.8187	3.80709	0.418464	0.507157	0.486762
TraesCS1B03G0238200	945.678	834.032	733.798	106.505	94.7663	44.0437	837.836	81.7718	3.36345	1.07064e-31	2.17274e-29	TraesCS1B03G0238200	Chr1B	96178983	96182395	+	2563	-	TraesCS1B01G089600 && - && PF14389:Leucine-zipper of ternary complex factor MIP1|PF04784:Protein of unknown function, DUF547	-	964	812	707	101	96	50	11.3572	9.98709	8.6007	1.26548	1.12457	0.517779
TraesCS1B03G0274800	177.56	196.182	172.292	13.7086	10.8586	11.4514	182.011	12.0062	3.92691	1.23231e-31	2.49526e-29	TraesCS1B03G0274800	Chr1B	118432637	118440437	-	2874	-	- && Q65XV7.1 RecName: Full=Replication protein A 70 kDa DNA-binding subunit C; Short=OsRPA70c; AltName: Full=Replication factor A protein 1C; AltName: Full=Replication protein A 1C && PF01336:OB-fold nucleic acid binding domain|PF16900:Replication protein A OB domain|PF08646:Replication factor-A C terminal domain|PF04057:Replication factor-A protein 1, N-terminal domain|PF00098:Zinc knuckle	tRNA_anti	181	191	166	13	11	13	1.90166	2.09497	1.80088	0.145258	0.114913	0.120055
TraesCS5A03G0227600	398.283	511.512	485.739	67.4886	89.8306	88.9682	465.178	82.0958	2.49893	1.40421e-31	2.83703e-29	TraesCS5A03G0227600	Chr5A	122485902	122491852	-	2453	-	TraesCS5A01G090000 && C0SV51.1 RecName: Full=Calmodulin-binding protein 60 C && PF07887:Calmodulin binding protein-like	-	406	498	468	64	91	101	4.9977	6.39976	5.94855	0.83785	1.1138	1.09281
TraesCS2B03G0495700	221.705	221.861	270.893	25.3082	19.743	12.3322	238.153	19.1278	3.65423	1.85769e-31	3.74494e-29	TraesCS2B03G0495700	Chr2B	192938280	192940848	+	1017	-	TraesCS2B01G205700 && Q8JIY8.2 RecName: Full=MKI67 FHA domain-interacting nucleolar phosphoprotein; AltName: Full=Nucleolar phosphoprotein NOPP34-like protein && PF00076:RNA recognition motif. (a.k.a. RRM, RBD, or RNP domain)	RRM_1	226	216	261	24	20	14	6.71011	6.69521	8.0017	0.757834	0.590436	0.365367
TraesCS1B03G0213800	521.889	675.853	626.894	144.468	139.188	139.178	608.212	140.945	2.10958	1.9302e-31	3.88252e-29	TraesCS1B03G0213800	Chr1B	73835735	73851818	+	3673	-	- && Q6L4L4.1 RecName: Full=E3 SUMO-protein ligase SIZ1 && PF02037:SAP domain|PF00628:PHD-finger|PF02891:MIZ/SP-RING zinc finger	zf-MIZ	532	658	604	137	141	158	4.37354	5.64725	5.12718	1.1978	1.15256	1.14172
TraesCS5B03G0561900	488.535	561.842	559.43	1.05451	2.96145	0	536.602	1.33865	8.69636	1.94095e-31	3.89554e-29	TraesCS5B03G0561900	Chr5B	386525651	386534355	-	2174	-	- && Q3E6S8.2 RecName: Full=Putative protease Do-like 14 && PF13365:Trypsin-like peptidase domain	-	498	547	539	1	3	0	6.91691	7.93158	7.73023	0.0147715	0.041431	0
TraesCS1B03G0202500	302.146	350.252	562.544	3.16353	0	2.64262	404.981	1.93538	7.70767	1.97931e-31	3.96379e-29	TraesCS1B03G0202500	Chr1B	68509386	68514038	+	2556	-	TraesCS1B01G080400 && Q9SJL0.1 RecName: Full=UDP-glycosyltransferase 86A1 && PF00201:UDP-glucoronosyl and UDP-glucosyl transferase	UDPGT	308	341	542	3	0	3	3.63858	4.20557	6.61152	0.0376916	0	0.0311518
TraesCS2A03G1359700	250.153	266.027	270.893	2.10902	2.96145	1.76175	262.358	2.2774	6.85773	2.06204e-31	4.12041e-29	TraesCS2A03G1359700	Chr2A	784731624	784738180	-	2316	-	TraesCS2A01G563400 && Q9FDY4.1 RecName: Full=BTB/POZ domain and ankyrin repeat-containing protein NPR1; Short=OsNPR1; AltName: Full=NPR1 homolog 1; Short=OsNH1 && PF12313:NPR1/NIM1 like defence protein C terminal|PF00069:Protein kinase domain	Pkinase	255	259	261	2	3	2	3.32463	3.52527	3.5137	0.0277316	0.0388908	0.02292
TraesCS4A03G0193900	424.77	538.218	665.296	84.3608	86.8691	66.9464	542.761	79.3921	2.77573	2.10604e-31	4.19913e-29	TraesCS4A03G0193900	Chr4A	102606679	102610578	-	1064	-	TraesCS4A01G094500 && Q9LHT0.1 RecName: Full=Tropinone reductase homolog At5g06060 && PF13561:Enoyl-(Acyl carrier protein) reductase	-	433	524	641	80	88	76	12.2882	15.5246	18.7836	2.41453	2.48316	1.89581
TraesCS1B03G0362100	278.602	321.493	172.292	9.49058	13.8201	13.2131	257.462	12.1746	4.39605	2.1366e-31	4.25077e-29	TraesCS1B03G0362100	Chr1B	174953355	174956535	+	1621	-	TraesCS1B01G133300 && Q9C907.1 RecName: Full=Glycerophosphodiester phosphodiesterase GDPD5; AltName: Full=Glycerophosphodiester phosphodiesterase 5; Short=ATGDPD5; Flags: Precursor && PF03009:Glycerophosphoryl diester phosphodiesterase family	-	284	313	166	9	14	15	5.29026	6.08686	3.19292	0.178297	0.259304	0.245601
novel.11669	914.286	889.497	935.151	0	0.987149	1.76175	912.978	0.916299	9.88149	2.3488e-31	4.66275e-29	-	Chr7B	523037395	523045784	+	5085	-	- && - && -	-	932	866	901	0	1	2	5.53435	5.36857	5.52455	0	0.00590436	0.0104391
TraesCS1D03G1022100	256.039	162.287	312.409	4.21804	3.9486	6.16612	243.578	4.77758	5.65715	2.4268e-31	4.80712e-29	TraesCS1D03G1022100	Chr1D	490603411	490604809	+	1399	-	TraesCS1D01G445100 && - && PF00011:Hsp20/alpha crystallin family	-	261	158	301	4	4	7	5.63333	3.56017	6.70829	0.0918176	0.0858433	0.132802
TraesCS1B03G0384600	194.237	185.911	252.211	16.8722	14.8072	16.7366	210.786	16.1387	3.70653	3.02871e-31	5.98641e-29	TraesCS1B03G0384600	Chr1B	193642927	193650686	+	1534	-	- && - && PF12776:Myb/SANT-like DNA-binding domain	-	198	181	243	16	15	19	3.89746	3.7195	4.93905	0.334949	0.293582	0.328739
TraesCS1A03G0039500	1065.36	943.935	989.122	327.952	271.466	276.594	999.472	292.004	1.77654	3.3002e-31	6.5089e-29	TraesCS1A03G0039500	Chr1A	10439448	10445246	-	1990	-	TraesCS1A01G016900 && O04940.1 RecName: Full=Phosphatidate cytidylyltransferase 1; AltName: Full=CDP-DAG synthase; AltName: Full=CDP-DG synthase; AltName: Full=CDP-diacylglycerol synthase; Short=CDS; AltName: Full=CDP-diglyceride pyrophosphorylase; AltName: Full=CDP-diglyceride synthase; AltName: Full=CTP:phosphatidate cytidylyltransferase && PF01148:Cytidylyltransferase family	-	1086	919	953	311	275	314	16.4785	14.5577	14.9315	5.0187	4.149	4.18793
TraesCS1B03G0164400	591.539	574.167	317.599	47.4529	43.4346	28.188	494.435	39.6918	3.64565	3.48821e-31	6.86485e-29	TraesCS1B03G0164400	Chr1B	55500189	55502537	+	2349	-	TraesCS1B01G066000 && Q8H8V7.1 RecName: Full=ABC transporter G family member 5; Short=ABC transporter ABCG.5; Short=OsABCG5; AltName: Full=Protein REDUCED CULM NUMBER 1; AltName: Full=White-brown complex homolog protein 5; Short=OsWBC5 && PF00005:ABC transporter|PF01061:ABC-2 type transporter	ABC2_membrane	603	559	306	45	44	32	7.75133	7.50171	4.06164	0.615195	0.562385	0.361568
TraesCS2D03G1126200	64.7456	56.4923	72.6533	492.456	349.451	402.559	64.6304	414.822	-2.68184	4.91998e-31	9.66172e-29	TraesCS2D03G1126200	Chr2D	602237657	602241905	-	1566	-	TraesCS2D01G505300 && Q8LAZ7.2 RecName: Full=COP9 signalosome complex subunit 5b; Short=Signalosome subunit 5b; AltName: Full=Jun activation domain-binding homolog 1 && PF01398:JAB1/Mov34/MPN/PAD-1 ubiquitin protease|PF18323:Cop9 signalosome subunit 5 C-terminal domain	Mov34	66	55	70	467	354	457	1.27261	1.10714	1.3937	9.57654	6.78697	7.74546
TraesCS2B03G1005600	165.788	282.462	300.992	12.6541	9.87149	13.2131	249.747	11.9129	4.38702	4.96914e-31	9.73728e-29	TraesCS2B03G1005600	Chr2B	567932279	567934387	+	2109	-	TraesCS2B01G395000 && Q9SCP5.1 RecName: Full=UDP-glycosyltransferase 73C7 && PF00201:UDP-glucoronosyl and UDP-glucosyl transferase	UDPGT	169	275	290	12	10	15	2.41965	4.11044	4.2873	0.182721	0.14236	0.188772
TraesCS7A03G1368200	1.96199	7.18993	2.07581	213.011	201.378	208.767	3.74257	207.719	-5.80168	5.44542e-31	1.06477e-28	TraesCS7A03G1368200	Chr7A	739662069	739664754	-	2569	-	TraesCS7A01G561100 && - && PF00931:NB-ARC domain|PF18052:Rx N-terminal domain	NB-ARC	2	7	2	202	204	237	0.0235076	0.0858946	0.0242733	2.52506	2.38413	2.44854
novel.2704	252.115	225.969	298.916	32.6898	28.6273	21.141	259	27.486	3.24522	5.93629e-31	1.15826e-28	-	Chr2B	752059854	752062171	+	1234	-	- && F4K265.1 RecName: Full=Autophagy-related protein 101 && PF07855:Autophagy-related protein 101	-	257	220	288	31	29	24	6.28869	5.62004	7.2768	0.806734	0.705581	0.516201
novel.4509	970.203	766.241	957.985	0	2.96145	0	898.143	0.987149	9.8557	8.21382e-31	1.59922e-28	-	Chr3B	311098043	311105223	+	4821	-	- && P20115.3 RecName: Full=Citrate synthase 4, mitochondrial; Flags: Precursor && -	-	989	746	923	0	3	0	6.19443	4.87791	5.96936	0	0.0186831	0
TraesCS1B03G0101300	343.348	468.373	464.981	60.107	72.0619	74.8743	425.567	69.0144	2.6212	8.23616e-31	1.60015e-28	TraesCS1B03G0101300	Chr1B	28018788	28022657	-	2423	-	TraesCS1B01G046300 && O80644.1 RecName: Full=ACT domain-containing protein ACR9; AltName: Full=Protein ACT DOMAIN REPEATS 9 && PF01842:ACT domain	ACT	350	456	448	57	73	85	4.36171	5.93257	5.76484	0.755449	0.904552	0.931083
TraesCS1A03G0292800	233.476	216.725	262.59	779.282	915.087	902.015	237.597	865.461	-1.8655	9.02809e-31	1.75028e-28	TraesCS1A03G0292800	Chr1A	131126072	131127472	-	1302	-	TraesCS1A01G119100 && Q0DKA5.1 RecName: Full=Acyl transferase 7; Short=OsAT7 && PF02458:Transferase family	-	238	211	253	739	927	1024	5.51961	5.10861	6.0586	18.2271	21.3763	20.8743
TraesCS1B03G0411400	268.792	231.105	323.826	1.05451	1.9743	3.52349	274.574	2.1841	6.92881	9.30371e-31	1.79988e-28	TraesCS1B03G0411400	Chr1B	221946959	221955086	-	1256	-	TraesCS1B01G148100 && - && PF10184:Uncharacterized conserved protein (DUF2358)	-	274	225	312	1	2	4	6.58723	5.64709	7.74511	0.0255678	0.0478084	0.0845265
novel.10440	232.496	270.136	262.59	1.05451	2.96145	2.64262	255.074	2.21953	6.81984	1.05167e-30	2.03025e-28	-	Chr6D	193960841	193965108	+	1915	-	- && - && -	-	237	263	253	1	3	3	3.73699	4.32931	4.11922	0.0167693	0.0470345	0.0415791
TraesCS5D03G0004800	1073.21	1306.51	1246.52	357.479	281.337	338.255	1208.75	325.691	1.89199	1.07945e-30	2.07946e-28	TraesCS5D03G0004800	Chr5D	2672766	2677982	-	2699	-	- && Q53RH0.1 RecName: Full=Probable ethylene response sensor 1; Short=OsERS1; AltName: Full=Ethylene response factor 1 >A2XL32.1 RecName: Full=Probable ethylene response sensor 1; Short=OS-ERS1; AltName: Full=Ethylene response factor 1 && PF01590:GAF domain|PF00512:His Kinase A (phospho-acceptor) domain|PF02518:Histidine kinase-, DNA gyrase B-, and HSP90-like ATPase	HATPase_c	1094	1272	1201	339	285	384	12.2393	14.8565	13.874	4.03349	3.17034	3.77617
TraesCS1A03G0039400	202.085	196.182	256.362	22.1447	20.7301	17.6175	218.21	20.1641	3.44122	1.1775e-30	2.26356e-28	TraesCS1A03G0039400	Chr1A	10437621	10438698	-	991	-	TraesCS1A01G016800 && Q06398.2 RecName: Full=Probable glutathione S-transferase GSTU6; AltName: Full=28 kDa cold-induced protein && PF00043:Glutathione S-transferase, C-terminal domain|PF13417:Glutathione S-transferase, N-terminal domain	GST_C	206	191	247	21	21	20	6.27676	6.07563	7.77117	0.680502	0.636224	0.535647
TraesCS7B03G1337100	37.2778	13.3527	16.6065	295.263	337.605	346.183	22.4123	326.35	-3.85735	1.27992e-30	2.45527e-28	TraesCS7B03G1337100	Chr7B	762713908	762719352	+	5040	-	TraesCS7B01G491700 && Q9LRR5.1 RecName: Full=Putative disease resistance protein At3g14460 && PF00931:NB-ARC domain|PF18052:Rx N-terminal domain	NB-ARC	38	13	16	280	342	393	0.227664	0.0813101	0.0989811	1.78407	2.03732	2.06959
TraesCS3B03G0102700	225.629	235.213	194.088	25.3082	20.7301	14.9749	218.31	20.3377	3.4367	2.07571e-30	3.97346e-28	TraesCS3B03G0102700	Chr3B	28562288	28566390	-	1437	-	TraesCS3B01G045400 && Q84TF0.1 RecName: Full=Aldo-keto reductase family 4 member C10 && PF00248:Aldo/keto reductase family	Aldo_ket_red	230	229	187	24	21	17	4.83296	5.02355	4.0574	0.536337	0.43876	0.313989
TraesCS7A03G0099100	88.2894	94.4962	114.169	485.074	434.346	442.199	98.985	453.873	-2.19772	2.08389e-30	3.98076e-28	TraesCS7A03G0099100	Chr7A	21112733	21116518	-	3786	-	TraesCS7A01G043600 && Q9FRK5.3 RecName: Full=Uncharacterized membrane protein At1g75140 && -	-	90	92	110	460	440	502	0.717801	0.766018	0.905889	3.90176	3.48928	3.51921
TraesCS4D03G0006500	57.8786	117.093	72.6533	746.593	633.75	589.304	82.5417	656.549	-2.99271	2.24077e-30	4.27148e-28	TraesCS4D03G0006500	Chr4D	1693854	1698641	-	4788	-	TraesCS4D01G004000 && Q7XA42.2 RecName: Full=Putative disease resistance protein RGA1; AltName: Full=RGA3-blb && PF00931:NB-ARC domain	NB-ARC	59	114	70	708	642	669	0.372083	0.750555	0.455834	4.74857	4.02573	3.70847
TraesCS1D03G1026200	279.583	308.14	283.348	1.05451	4.93574	0	290.357	1.99675	7.22403	2.28431e-30	4.34539e-28	TraesCS1D03G1026200	Chr1D	491731424	491732544	-	887	-	TraesCS1D01G446500 && - && -	-	285	300	273	1	5	0	9.70204	10.6618	9.59626	0.0362043	0.169243	0
novel.12148	2241.57	2161.09	2152.61	0	0	0	2185.09	0	13.5779	2.44201e-30	4.6357e-28	-	Chr7B	707422532	707431327	-	4973	-	- && - && -	-	2285	2104	2074	0	0	0	13.8743	13.337	13.0033	0	0	0
TraesCS1B03G0271700	200.123	237.268	206.543	3.16353	4.93574	0.880874	214.644	2.99338	6.20118	2.46077e-30	4.6616e-28	TraesCS1B03G0271700	Chr1B	116852752	116863477	-	1978	-	TraesCS1B01G101000 && - && PF05641:Agenet domain	Agenet	204	231	199	3	5	1	3.1142	3.68144	3.13682	0.0487056	0.0758941	0.0134183
TraesCS1B03G0340300	309.994	288.624	277.12	54.8345	47.3831	52.8524	291.913	51.69	2.49811	2.79562e-30	5.28494e-28	TraesCS1B03G0340300	Chr1B	157773675	157778932	-	2107	-	TraesCS1B01G124800 && O49068.1 RecName: Full=Tubulin gamma-2 chain; AltName: Full=Gamma-2-tubulin && PF00091:Tubulin/FtsZ family, GTPase domain|PF03953:Tubulin C-terminal domain	Tubulin	316	281	267	52	48	60	4.52861	4.2041	3.95102	0.792542	0.683976	0.755804
TraesCS5D03G0142200	736.726	698.45	635.197	163.449	166.828	202.601	690.125	177.626	1.95577	3.8114e-30	7.1903e-28	TraesCS5D03G0142200	Chr5D	54140296	54154244	-	4719	-	TraesCS5D01G057500 && Q8L5Y6.1 RecName: Full=Cullin-associated NEDD8-dissociated protein 1; AltName: Full=Cullin-associated and neddylation-dissociated protein 1; Short=AtCAND1; AltName: Full=Protein ENHANCER OF TIR1-1 AUXIN RESISTANCE 2; AltName: Full=Protein HEMIVENATA && PF08623:TATA-binding protein interacting (TIP20)	-	751	680	612	155	169	230	4.80543	4.54245	4.04356	1.05479	1.07523	1.2936
TraesCS1B03G0097100	198.161	239.322	188.898	2.10902	0.987149	7.92786	208.794	3.67468	5.76566	4.39862e-30	8.28095e-28	TraesCS1B03G0097100	Chr1B	26610186	26612619	+	2434	-	TraesCS1B01G044800 && Q8S9J8.2 RecName: Full=Probable clathrin assembly protein At4g32285 && PF07651:ANTH domain	-	202	233	182	2	1	9	2.50595	3.01764	2.33138	0.0263872	0.0123351	0.0981397
TraesCS5B03G1353900	740.65	782.675	900.901	227.774	206.314	236.955	808.075	223.681	1.85233	4.50371e-30	8.46131e-28	TraesCS5B03G1353900	Chr5B	707840082	707846389	-	2843	-	TraesCS5B01G559300 && Q75IP6.1 RecName: Full=ATP-dependent DNA helicase 2 subunit KU80; AltName: Full=ATP-dependent DNA helicase 2 subunit 2; AltName: Full=ATP-dependent DNA helicase II 80 kDa subunit && PF02735:Ku70/Ku80 beta-barrel domain|PF08785:Ku C terminal domain like|PF03731:Ku70/Ku80 N-terminal alpha/beta domain|PF03730:Ku70/Ku80 C-terminal arm	-	755	762	868	216	209	269	8.01885	8.44909	9.51932	2.43984	2.20716	2.5113
novel.10501	207.971	220.834	257.4	1.05451	1.9743	4.40437	228.735	2.47773	6.47404	4.59856e-30	8.62172e-28	-	Chr6D	327646495	327652973	+	2503	-	- && - && -	-	212	215	248	1	2	5	2.55751	2.70775	3.08925	0.0128299	0.0239902	0.053019
TraesCS2B03G1458200	157.94	117.093	96.5251	628.488	650.531	646.561	123.853	641.86	-2.372	4.73979e-30	8.86828e-28	TraesCS2B03G1458200	Chr2B	779850267	779857656	-	3475	-	TraesCS2B01G583300 && P93231.1 RecName: Full=Vacuolar protein sorting-associated protein 41 homolog && PF00637:Region in Clathrin and VPS	-	161	114	93	596	659	734	1.39899	1.03415	0.834432	5.50776	5.6937	5.60614
TraesCS1B03G0004000	154.997	241.376	269.855	3.16353	3.9486	4.40437	222.076	3.83883	5.8428	5.18707e-30	9.68526e-28	TraesCS1B03G0004000	Chr1B	1671721	1675652	-	1956	-	TraesCS1B01G002100 && Q9C9Z9.1 RecName: Full=Glycosyltransferase-like KOBITO 1; AltName: Full=Protein ABA INSENSITIVE 8; AltName: Full=Protein ELONGATION DEFECTIVE 1; Flags: Precursor && -	-	158	235	260	3	4	5	2.4391	3.78731	4.14445	0.0492534	0.0613981	0.0678459
TraesCS1B03G0389900	197.18	161.26	181.633	3.16353	10.8586	7.04699	180.024	7.02305	4.66762	7.01446e-30	1.30706e-27	TraesCS1B03G0389900	Chr1B	198682338	198690683	+	1457	-	TraesCS1B01G142600 && Q5TKD8.1 RecName: Full=Thioredoxin-like 2, chloroplastic; AltName: Full=Lilium-type thioredoxin 2; AltName: Full=OsTrx19; Flags: Precursor && PF00085:Thioredoxin	-	201	157	175	3	11	8	4.16561	3.39681	3.74491	0.0661219	0.226672	0.145731
novel.4518	326.671	319.438	376.759	1.05451	0.987149	2.64262	340.956	1.56143	7.72451	7.06828e-30	1.3144e-27	-	Chr3B	333314155	333320778	+	3338	-	- && Q0JEE2.1 RecName: Full=WRKY transcription factor WRKY51; Short=OsWRKY51 && -	-	333	311	363	1	1	3	3.01231	2.93701	3.39065	0.00962049	0.00899452	0.0238538
TraesCS5B03G1314300	23.5438	31.8411	46.7057	316.353	348.464	274.833	34.0302	313.216	-3.20546	7.30274e-30	1.35523e-27	TraesCS5B03G1314300	Chr5B	696932379	696935451	-	1351	-	TraesCS5B01G551900 && Q92503.2 RecName: Full=SEC14-like protein 1 && PF00650:CRAL/TRIO domain	-	24	31	45	300	353	312	0.536411	0.723333	1.03853	7.13099	7.84483	6.12946
TraesCS2B03G1339200	3249.05	3567.23	3175.99	1088.25	829.205	1075.55	3330.76	997.669	1.73915	7.34403e-30	1.36012e-27	TraesCS2B03G1339200	Chr2B	738946237	738953762	-	2690	-	TraesCS2B01G534200 && Q05001.1 RecName: Full=NADPH--cytochrome P450 reductase; Short=CPR; Short=P450R && PF00667:FAD binding domain|PF00258:Flavodoxin|PF00175:Oxidoreductase NAD-binding domain	NAD_binding_1	3312	3473	3060	1032	840	1221	37.1775	40.699	35.4676	12.32	9.37543	12.0472
TraesCS1B03G0368400	577.805	640.931	1781.04	36.9078	33.5631	51.9715	999.926	40.8141	4.61133	7.97945e-30	1.47481e-27	TraesCS1B03G0368400	Chr1B	179460751	179464120	+	1315	-	TraesCS1B01G135700 && - && PF00903:Glyoxalase/Bleomycin resistance protein/Dioxygenase superfamily	Glyoxalase	589	624	1716	35	34	59	13.5248	14.9586	40.6869	0.854724	0.776278	1.19083
TraesCS1D03G1003300	252.115	269.109	313.447	44.2894	41.4603	44.9246	278.224	43.5581	2.67438	8.03985e-30	1.48296e-27	TraesCS1D03G1003300	Chr1D	487074873	487080402	+	2445	-	TraesCS1D01G436900 && Q6PEI7.1 RecName: Full=CTP synthase 1; AltName: Full=CTP synthetase 1; AltName: Full=UTP--ammonia ligase 1 && PF00117:Glutamine amidotransferase class-I|PF06418:CTP synthase N-terminus	CTP_synth_N	257	262	302	42	42	51	3.17392	3.37796	3.85115	0.551638	0.515744	0.553623
novel.4811	196.199	232.132	329.016	8.43608	19.743	11.4514	252.449	13.2101	4.25368	1.01189e-29	1.86268e-27	-	Chr3B	68218358	68226681	-	3456	-	- && - && -	-	200	226	317	8	20	13	1.74742	2.06142	2.85988	0.0743361	0.173748	0.0998372
TraesCS1B03G0429800	570.938	550.543	652.841	91.7423	142.149	113.633	591.441	115.841	2.3506	1.11292e-29	2.04453e-27	TraesCS1B03G0429800	Chr1B	243008306	243015539	-	4216	-	TraesCS1B01G151300 && Q02028.1 RecName: Full=Stromal 70 kDa heat shock-related protein, chloroplastic; Flags: Precursor && PF00012:Hsp70 protein	HSP70	582	536	629	87	144	129	4.16835	4.00771	4.65171	0.662678	1.02548	0.812104
novel.6081	276.64	291.706	407.896	28.4718	34.5502	44.0437	325.414	35.6885	3.18091	1.11723e-29	2.04831e-27	-	Chr4A	345641355	345645910	-	3067	-	- && - && -	-	282	284	393	27	35	50	2.77637	2.91901	3.99523	0.282705	0.342624	0.432692
novel.6396	164.807	154.07	165.027	8.43608	5.92289	8.80874	161.301	7.72257	4.38085	1.2916e-29	2.36324e-27	-	Chr4B	274371587	274377283	+	2137	-	- && - && -	-	168	150	159	8	6	10	2.37381	2.21268	2.31983	0.120218	0.0842968	0.124199
TraesCS1B03G0109800	2296.51	3378.24	1702.16	1.05451	0	0.880874	2458.97	0.645128	11.8947	1.44298e-29	2.63493e-27	TraesCS1B03G0109800	Chr1B	30615426	30618786	-	1363	-	TraesCS1B01G049200 && Q9LFF9.1 RecName: Full=Soluble inorganic pyrophosphatase 4; AltName: Full=Pyrophosphate phospho-hydrolase 4; Short=PPase 4 && PF00719:Inorganic pyrophosphatase	Pyrophosphatase	2341	3289	1640	1	0	1	51.8618	76.0676	37.5155	0.0235607	0	0.0194727
TraesCS1D03G1027900	1849.17	1837.54	2207.62	0	0	0	1964.78	0	13.4245	1.49049e-29	2.71624e-27	TraesCS1D03G1027900	Chr1D	492388901	492392342	-	2020	-	TraesCS1D01G447000 && - && -	-	1885	1789	2127	0	0	0	28.1775	27.9184	32.8306	0	0	0
TraesCS7B03G1333500	1638.26	2245.31	2179.6	0	0	0	2021.06	0	13.4652	1.53431e-29	2.79052e-27	TraesCS7B03G1333500	Chr7B	761937690	761939279	-	1253	-	TraesCS7B01G493700 && P11955.4 RecName: Full=26 kDa endochitinase 1; Flags: Precursor && PF00182:Chitinase class I|PF00187:Chitin recognition protein	-	1670	2186	2100	0	0	0	40.2446	54.996	52.2554	0	0	0
TraesCS3B03G0217600	164.807	182.83	186.823	1158.91	746.285	847.4	178.153	917.53	-2.36449	1.55595e-29	2.82423e-27	TraesCS3B03G0217600	Chr3B	73304072	73306326	-	1309	-	TraesCS3B01G093300 && A0SPJ6.1 RecName: Full=NAC transcription factor NAM-B2; Short=TtNAM-B2 && PF02365:No apical meristem (NAM) protein	NAM	168	178	180	1099	756	962	3.87536	4.28659	4.28742	26.9614	17.3399	19.5055
TraesCS1B03G0283000	307.051	266.027	373.645	20.0357	41.4603	32.5923	315.575	31.3628	3.32524	1.78572e-29	3.23485e-27	TraesCS1B03G0283000	Chr1B	123373463	123382852	-	2257	-	TraesCS1B01G105200 && O24467.1 RecName: Full=LEC14B homolog && PF00400:WD domain, G-beta repeat	WD40	313	259	360	19	42	37	4.1875	3.61743	4.97318	0.270337	0.558704	0.435104
TraesCS2B03G0505200	310.975	393.392	337.319	62.2161	50.3446	66.0655	347.229	59.5421	2.54201	1.86368e-29	3.36938e-27	TraesCS2B03G0505200	Chr2B	198369527	198374906	-	1792	-	TraesCS2B01G209000 && Q8LGI2.2 RecName: Full=Probable mitochondrial saccharopine dehydrogenase-like oxidoreductase At5g39410; Short=SDH && PF03435:Saccharopine dehydrogenase NADP binding domain	Saccharop_dh	317	383	325	59	51	75	5.3415	6.7374	5.65468	1.0573	0.854469	1.11083
TraesCS7A03G0430400	239.362	225.969	266.741	7.38157	5.92289	21.141	244.024	11.4818	4.37783	2.35363e-29	4.24674e-27	TraesCS7A03G0430400	Chr7A	142890403	142893021	+	825	-	TraesCS7A01G184800 && - && -	-	244	220	257	7	6	24	8.93054	8.40621	9.71275	0.272476	0.218354	0.772111
TraesCS7B03G0993300	1431.27	1740.99	1014.03	235.156	272.453	204.363	1395.43	237.324	2.55657	2.38178e-29	4.28904e-27	TraesCS7B03G0993300	Chr7B	639064998	639066654	+	1657	-	TraesCS7B01G369200 && Q6JAH0.1 RecName: Full=Putative cis-zeatin O-glucosyltransferase && PF00201:UDP-glucoronosyl and UDP-glucosyl transferase	UDPGT	1459	1695	977	223	276	232	26.5873	32.2462	18.3838	4.32181	5.00093	3.71611
TraesCS6B03G0775600	1.96199	3.0814	0	331.116	342.541	321.519	1.68113	331.725	-7.61603	2.65334e-29	4.76863e-27	TraesCS6B03G0775600	Chr6B	485423140	485432069	+	3163	-	TraesCS6B01G265300 && Q6H7S2.2 RecName: Full=DEAD-box ATP-dependent RNA helicase 8 && PF00271:Helicase conserved C-terminal domain|PF00270:DEAD/DEAH box helicase	DEAD	2	3	0	314	347	365	0.0190929	0.0298988	0	3.18797	3.29378	3.06278
TraesCS4B03G0041700	226.61	254.729	228.339	27.4172	36.5245	23.7836	236.559	29.2418	3.02014	2.7246e-29	4.88706e-27	TraesCS4B03G0041700	Chr4B	16219932	16223106	+	1486	-	TraesCS4B01G021200 && Q9T072.2 RecName: Full=Transcription factor bHLH25; AltName: Full=Basic helix-loop-helix protein 25; Short=AtbHLH25; Short=bHLH 25; AltName: Full=Transcription factor EN 29; AltName: Full=bHLH transcription factor bHLH025 && PF00010:Helix-loop-helix DNA-binding domain	HLH	231	248	220	26	37	27	4.69391	5.26095	4.61601	0.561873	0.747562	0.482245
novel.1707	818.149	1283.92	703.699	147.631	114.509	108.347	935.254	123.496	2.92282	2.76318e-29	4.94653e-27	-	Chr2A	102019612	102020820	+	1209	-	- && - && -	-	834	1250	678	140	116	123	20.8296	32.5923	17.485	3.71865	2.88069	2.70023
TraesCS7B03G0893500	544.451	586.493	623.78	166.612	129.317	147.106	584.908	147.678	1.98674	3.04467e-29	5.43975e-27	TraesCS7B03G0893500	Chr7B	592634304	592638197	-	2068	-	TraesCS7B01G332300 && Q8H1G5.1 RecName: Full=Cytoplasmic 60S subunit biogenesis factor REI1 homolog 1; AltName: Full=Protein REI1-LIKE 1; AltName: Full=pre-60S factor REI1 homolog 1 && PF12756:C2H2 type zinc-finger (2 copies)	-	555	571	601	158	131	167	8.10372	8.70397	9.06122	2.45352	1.90189	2.14333
novel.2655	7.84795	10.2713	9.34113	149.74	201.378	243.121	9.15347	198.08	-4.43946	3.11175e-29	5.54873e-27	-	Chr2B	656756711	656764179	+	3034	-	- && O18789.2 RecName: Full=40S ribosomal protein S2 && PF03719:Ribosomal protein S5, C-terminal domain|PF00333:Ribosomal protein S5, N-terminal domain	-	8	10	9	142	204	276	0.079619	0.1039	0.0924889	1.50299	2.01873	2.41444
novel.11751	179.522	178.721	162.951	1.05451	5.92289	6.16612	173.731	4.38117	5.27225	3.28365e-29	5.8438e-27	-	Chr7B	666946442	666949117	+	2676	-	- && - && -	-	183	174	157	1	6	7	2.06494	2.04972	1.82926	0.0120004	0.0673177	0.069428
novel.10267	0	1.02713	5.18952	277.336	293.183	261.619	2.07222	277.38	-7.09226	3.31875e-29	5.89476e-27	-	Chr6B	689582841	689585048	-	2208	-	- && - && -	-	0	1	5	263	297	297	0	0.0142769	0.0706047	3.82508	4.03851	3.5701
TraesCS1B03G0258400	200.123	286.57	309.295	3.16353	0	3.52349	265.329	2.22901	6.87718	3.43035e-29	6.08112e-27	TraesCS1B03G0258400	Chr1B	106813280	106814433	+	1026	-	TraesCS1B01G096400 && A7QEU4.2 RecName: Full=Peroxidase 5; Flags: Precursor && PF00141:Peroxidase	-	204	279	298	3	0	4	6.00378	8.57213	9.0559	0.0938983	0	0.103475
TraesCS6B03G1290700	56.8976	66.7636	57.0847	307.917	306.016	305.663	60.2487	306.532	-2.34742	3.56749e-29	6.31196e-27	TraesCS6B03G1290700	Chr6B	726387585	726395774	-	6859	-	TraesCS6B01G472900 && - && -	-	58	65	55	292	310	347	0.255334	0.298734	0.250014	1.36712	1.35695	1.34274
TraesCS1B03G0385700	304.108	325.601	280.234	57.998	56.2675	44.9246	303.314	53.0634	2.51982	3.78845e-29	6.68992e-27	TraesCS1B03G0385700	Chr1B	194880663	194901141	+	5346	-	TraesCS1B01G141300 && - && -	-	310	317	270	55	57	51	1.75095	1.86923	1.5747	0.330383	0.320118	0.2532
TraesCS2B03G0636400	163.826	233.159	214.846	11.5996	18.7558	11.4514	203.944	13.9356	3.87358	4.25391e-29	7.49732e-27	TraesCS2B03G0636400	Chr2B	315479294	315494781	-	1671	-	TraesCS2B01G255900 && O48593.3 RecName: Full=Asparagine--tRNA ligase, chloroplastic/mitochondrial; AltName: Full=Asparaginyl-tRNA synthetase; Short=AsnRS; AltName: Full=AtNS1; AltName: Full=Protein OVULE ABORTION 8; Flags: Precursor && PF01336:OB-fold nucleic acid binding domain|PF00152:tRNA synthetases class II (D, K and N)	tRNA-synt_2	167	227	207	11	19	13	3.01774	4.28234	3.8624	0.211398	0.341383	0.206486
TraesCS3B03G0575400	1032.99	1098	893.635	295.263	304.042	323.281	1008.21	307.528	1.71236	4.4639e-29	7.85223e-27	TraesCS3B03G0575400	Chr3B	346579330	346601443	+	1530	-	- && Q9SQT8.1 RecName: Full=Bifunctional 3-dehydroquinate dehydratase/shikimate dehydrogenase, chloroplastic; Short=DHQ-SDH protein; AltName: Full=DHQase-SORase; AltName: Full=Protein EMBRYO DEFECTIVE 3004; Includes: RecName: Full=Dehydroquinate dehydratase; Short=DHQ; Includes: RecName: Full=Shikimate dehydrogenase; Short=SDH; Flags: Precursor && PF01487:Type I 3-dehydroquinase|PF01488:Shikimate…	-	1053	1069	861	280	308	367	20.7816	22.0251	17.5459	5.87693	6.04399	6.36645
novel.12761	333.538	408.799	280.234	45.3439	22.7044	37.8776	340.857	35.3086	3.27303	4.70658e-29	8.26318e-27	-	ChrUnknown	7080771	7083928	+	1363	-	- && Q5Z402.1 RecName: Full=Clathrin light chain 2 && PF01086:Clathrin light chain	-	340	398	270	43	23	43	7.53226	9.2049	6.17633	1.01311	0.506636	0.837327
TraesCS5A03G0000200	5.88596	5.13566	11.4169	164.503	171.764	169.128	7.47952	168.465	-4.49898	5.30848e-29	9.302e-27	TraesCS5A03G0000200	Chr5A	20226	23967	+	2427	-	TraesCS5A01G000200 && - && -	-	6	5	11	156	174	192	0.0746489	0.0649429	0.141314	2.06414	2.1525	2.09968
TraesCS7D03G1307200	223.667	237.268	247.021	6.32706	0.987149	0	235.985	2.43807	6.69519	6.06378e-29	1.06051e-26	TraesCS7D03G1307200	Chr7D	642670484	642676522	-	3561	-	- && Q14839.2 RecName: Full=Chromodomain-helicase-DNA-binding protein 4; Short=CHD-4; AltName: Full=ATP-dependent helicase CHD4; AltName: Full=Mi-2 autoantigen 218 kDa protein; AltName: Full=Mi2-beta && PF16135:Tify domain binding domain	-	228	231	238	6	1	0	1.93333	2.0449	2.08386	0.0541082	0.00843125	0
novel.2235	330.595	290.679	484.701	2.10902	0	2.64262	368.658	1.58388	7.83723	6.68716e-29	1.16729e-26	-	Chr2A	452535940	452542640	-	3489	-	- && Q39011.2 RecName: Full=Shaggy-related protein kinase eta; AltName: Full=ASK-eta; AltName: Full=Protein BRASSINOSTEROID INSENSITIVE 2; AltName: Full=Protein ULTRACURVATA 1 && -	-	337	283	467	2	0	3	2.91656	2.55692	4.17329	0.0184083	0	0.0228214
novel.2141	277.621	332.791	358.077	0	2.96145	1.76175	322.83	1.5744	7.645	6.88419e-29	1.19939e-26	-	Chr2A	234398529	234404897	-	2294	-	- && - && -	-	283	324	345	0	3	2	3.72508	4.45229	4.68909	0	0.0392638	0.0231398
TraesCS3D03G0079600	22.5629	8.21706	15.5686	221.447	329.708	225.504	15.4495	258.886	-4.06133	7.66367e-29	1.33264e-26	TraesCS3D03G0079600	Chr3D	17394377	17395503	-	950	-	TraesCS3D01G045500 && P12810.1 RecName: Full=16.9 kDa class I heat shock protein 1; AltName: Full=HSP 16.9; AltName: Full=Heat shock protein 16.9A; AltName: Full=Heat shock protein 17; AltName: Full=Low molecular weight heat shock protein && PF00011:Hsp20/alpha crystallin family	-	23	8	15	210	334	256	0.731049	0.265459	0.492301	7.09871	10.5557	7.15219
TraesCS7A03G1309700	2562.36	1655.74	1536.1	0	0	0	1918.06	0	13.3899	7.9546e-29	1.3806e-26	TraesCS7A03G1309700	Chr7A	720986437	720989539	-	2282	-	TraesCS7A01G537800 && Q5Z5C9.1 RecName: Full=BURP domain-containing protein 11; Short=OsBURP11 && PF03181:BURP domain	-	2612	1612	1480	0	0	0	34.5621	22.268	20.2213	0	0	0
novel.11382	12.7529	18.4884	8.30323	200.357	230.993	172.651	13.1815	201.334	-3.93165	8.50798e-29	1.47384e-26	-	Chr7A	625341118	625344480	-	1431	-	- && - && -	-	13	18	8	190	234	196	0.274313	0.39652	0.174306	4.26381	4.90953	3.63529
TraesCS5D03G1179500	556.223	349.225	375.721	2344.17	1871.63	2585.36	427.057	2267.06	-2.40791	8.88803e-29	1.53675e-26	TraesCS5D03G1179500	Chr5D	555882755	555886825	+	1633	-	TraesCS5D01G540800 && Q9S9N9.1 RecName: Full=Cinnamoyl-CoA reductase 1; Short=AtCCR1; AltName: Full=Protein IRREGULAR XYLEM 4 && PF01370:NAD dependent epimerase/dehydratase family	Epimerase	567	340	362	2223	1896	2935	10.4843	6.56333	6.91171	43.7156	34.8591	47.7029
TraesCS6B03G0931500	74.5555	59.5737	56.0468	353.261	423.487	327.685	63.392	368.144	-2.53589	9.19703e-29	1.58717e-26	TraesCS6B03G0931500	Chr6B	586864464	586870749	+	4188	-	TraesCS6B01G328500 && Q0DXS3.2 RecName: Full=Probable RNA-dependent RNA polymerase 1; Short=OsRDR1 && PF05183:RNA dependent RNA polymerase	-	76	58	54	335	429	372	0.54796	0.436569	0.402022	2.56875	3.07549	2.35754
TraesCS1B03G1123100	214.838	337.927	282.31	30.5808	31.5888	21.141	278.358	27.7702	3.33206	1.09966e-28	1.88927e-26	TraesCS1B03G1123100	Chr1B	648920000	648920455	-	456	-	TraesCS1B01G416600 && P05621.2 RecName: Full=Histone H2B.2 && PF00125:Core histone H2A/H2B/H3/H4	Histone	219	329	272	29	32	24	14.5018	22.7438	18.598	2.04229	2.10693	1.39691
TraesCS4A03G0736700	344.329	296.841	262.59	27.4172	12.8329	6.16612	301.253	15.4721	4.31011	1.10054e-28	1.88927e-26	TraesCS4A03G0736700	Chr4A	591946020	591949181	+	2204	-	TraesCS4A01G287900 && P46032.1 RecName: Full=Protein NRT1/ PTR FAMILY 8.3; Short=AtNPF8.3; AltName: Full=Histidine-transporting protein; AltName: Full=Peptide transporter PTR2 && PF00854:POT family	-	351	289	253	26	13	7	4.80881	4.1335	3.57908	0.378831	0.177091	0.0842964
novel.1018	229.553	165.368	333.167	1.05451	5.92289	7.92786	242.696	4.96842	5.57065	1.10098e-28	1.88927e-26	-	Chr1B	312996228	313000329	-	3441	-	- && - && -	-	234	161	321	1	6	9	2.0534	1.47494	2.9086	0.00933252	0.0523517	0.0694193
TraesCS2B03G1346000	383.569	349.225	372.607	86.4698	80.9462	89.8491	368.467	85.755	2.10248	1.12107e-28	1.92013e-26	TraesCS2B03G1346000	Chr2B	740966745	740975866	+	2702	-	TraesCS2B01G537300 && Q9FNA3.1 RecName: Full=Alpha-N-acetylglucosaminidase; AltName: Full=N-acetyl-glucosaminidase; Short=AtNAGLU; AltName: Full=Protein CYCLOPS 1; Flags: Precursor && PF12972:Alpha-N-acetylglucosaminidase (NAGLU) C-terminal domain|PF05089:Alpha-N-acetylglucosaminidase (NAGLU) tim-barrel domain|PF12971:Alpha-N-acetylglucosaminidase (NAGLU) N-terminal domain	-	391	340	359	82	82	102	4.36952	3.96666	4.14259	0.974568	0.911156	1.00193
novel.5643	167.75	165.368	178.519	566.272	668.3	591.066	170.546	608.546	-1.83544	1.133e-28	1.93693e-26	-	Chr3D	584092400	584098099	-	1800	-	- && - && -	-	171	161	172	537	677	671	2.86857	2.81958	2.97933	9.58044	11.2922	9.89402
TraesCS1B03G0020700	358.063	464.264	431.768	29.5263	66.139	39.6393	418.032	45.1015	3.21077	1.14199e-28	1.94863e-26	TraesCS1B03G0020700	Chr1B	5612307	5615571	+	1350	-	TraesCS1B01G011100 && Q9ASS6.1 RecName: Full=Photosynthetic NDH subunit of lumenal location 5, chloroplastic; AltName: Full=Cyclophilin of 20 kDa 2; AltName: Full=Peptidyl-prolyl cis-trans isomerase CYP20-2; Short=PPIase CYP20-2; AltName: Full=Rotamase CYP20-2; AltName: Full=Thylakoid lumen PPIase of 20 kDa; Short=TLP20; Flags: Precursor && PF00160:Cyclophilin type peptidyl-prolyl cis-trans isome…	Pro_isomerase	365	452	416	28	67	45	8.16396	10.5545	9.60777	0.666052	1.49006	0.884711
TraesCS2A03G1112800	824.035	517.675	632.083	122.323	90.8177	80.1595	657.931	97.7668	2.7544	1.23385e-28	2.10144e-26	TraesCS2A03G1112800	Chr2A	719195418	719197512	+	1906	-	TraesCS2A01G473800 && Q7XA39.1 RecName: Full=Putative disease resistance protein RGA4; AltName: Full=RGA4-blb && PF00931:NB-ARC domain|PF18052:Rx N-terminal domain	NB-ARC	840	504	609	116	92	91	13.3076	8.33565	9.96225	1.95442	1.4492	1.26719
TraesCS1B03G0182500	364.93	408.799	264.665	52.7255	39.486	36.9967	346.131	43.0694	3.0121	1.26574e-28	2.15173e-26	TraesCS1B03G0182500	Chr1B	61808995	61814430	-	3183	-	TraesCS1B01G071500 && Q5W7C6.1 RecName: Full=Kinesin-like protein KIN-5A && PF00225:Kinesin motor domain	Kinesin	372	398	255	50	40	42	3.52897	3.94165	2.49785	0.504449	0.377301	0.350215
TraesCS2B03G1342300	271.735	508.431	258.438	23.1992	26.653	24.6645	346.201	24.8389	3.80013	1.43568e-28	2.43609e-26	TraesCS2B03G1342300	Chr2B	739941165	739944197	-	1448	-	TraesCS2B01G535800 && F4JJL0.1 RecName: Full=Endonuclease 4; Short=AtENDO4; AltName: Full=Deoxyribonuclease ENDO4; AltName: Full=Single-stranded-nucleate endonuclease ENDO4; Flags: Precursor && PF02265:S1/P1 Nuclease	-	277	495	249	22	27	28	5.77635	10.7763	5.36159	0.487908	0.559834	0.51323
TraesCS2B03G1430300	11.7719	13.3527	17.6444	169.776	192.494	251.93	14.2563	204.733	-3.84865	1.47421e-28	2.49681e-26	TraesCS2B03G1430300	Chr2B	770969713	770980268	-	1780	-	TraesCS2B01G571700 && Q56X52.2 RecName: Full=Ubiquinol oxidase 4, chloroplastic/chromoplastic; AltName: Full=Alternative oxidase 4; AltName: Full=Plastid terminal oxidase; AltName: Full=Protein IMMUTANS; Flags: Precursor && PF01786:Alternative oxidase	AOX	12	13	17	161	195	286	0.203565	0.230226	0.297777	2.90462	3.28911	4.26451
TraesCS2A03G1367200	571.919	580.33	501.308	121.269	153.995	120.68	551.186	131.981	2.06283	1.51676e-28	2.56411e-26	TraesCS2A03G1367200	Chr2A	786217488	786220722	+	2105	-	- && Q8L7V3.1 RecName: Full=Probable methyltransferase PMT26 && PF03141:Putative S-adenosyl-L-methionine-dependent methyltransferase	-	583	565	483	115	156	137	8.36293	8.46112	7.15415	1.7544	2.22503	1.72739
TraesCS7A03G0555500	394.359	395.446	485.739	1338.17	1574.5	1737.08	425.182	1549.92	-1.86665	1.52658e-28	2.57593e-26	TraesCS7A03G0555500	Chr7A	222229722	222233936	-	2556	-	TraesCS7A01G242200 && A2YWQ1.1 RecName: Full=Heat shock protein 81-1; Short=HSP81-1; AltName: Full=Heat shock protein 82 >Q0J4P2.2 RecName: Full=Heat shock protein 81-1; Short=HSP81-1; AltName: Full=Heat shock protein 82 && PF00183:Hsp90 protein|PF02518:Histidine kinase-, DNA gyrase B-, and HSP90-like ATPase	HATPase_c	402	385	468	1269	1595	1972	4.74906	4.74823	5.70884	15.9435	18.7354	20.4771
TraesCS1B03G0222300	1148.74	1298.3	1317.1	451.33	449.153	421.058	1254.71	440.513	1.51046	1.53422e-28	2.58405e-26	TraesCS1B03G0222300	Chr1B	80018379	80026194	+	6043	-	- && Q9Y618.2 RecName: Full=Nuclear receptor corepressor 2; Short=N-CoR2; AltName: Full=CTG repeat protein 26; AltName: Full=SMAP270; AltName: Full=Silencing mediator of retinoic acid and thyroid hormone receptor; Short=SMRT; AltName: Full=T3 receptor-associating factor; Short=TRAC; AltName: Full=Thyroid-, retinoic-acid-receptor-associated corepressor && PF00249:Myb-like DNA-binding domain	Myb_DNA-binding	1171	1264	1269	428	455	478	5.85122	6.59365	6.54745	2.27444	2.2606	2.09941
novel.12874	1279.22	1190.45	764.935	5367.45	5567.52	4629.87	1078.2	5188.28	-2.26642	1.6428e-28	2.76181e-26	-	ChrUnknown	272974547	272976124	+	1210	-	- && Q9FHQ1.1 RecName: Full=GDSL esterase/lipase At5g37690; AltName: Full=Extracellular lipase At5g37690; Flags: Precursor && PF00657:GDSL-like Lipase/Acylhydrolase	Lipase_GDSL	1304	1159	737	5090	5640	5256	32.5413	30.1946	18.9909	135.088	139.945	115.29
TraesCS1B03G1137900	271.735	218.779	349.774	1.05451	1.9743	2.64262	280.096	1.89048	7.17864	2.04339e-28	3.42894e-26	TraesCS1B03G1137900	Chr1B	652921087	652922147	-	679	-	TraesCS1B01G422900 && - && -	-	277	213	337	1	2	3	12.3183	9.88875	15.4747	0.0472949	0.088435	0.117267
TraesCS7B03G0893400	295.279	296.841	369.494	53.78	62.1904	51.0907	320.538	55.687	2.52614	2.16566e-28	3.62744e-26	TraesCS7B03G0893400	Chr7B	592630137	592633076	-	1548	-	TraesCS7B01G332200 && - && PF07800:Protein of unknown function (DUF1644)	-	301	289	356	51	63	58	5.87134	5.88516	7.17038	1.05799	1.22189	0.994443
TraesCS1B03G0084700	363.949	438.586	432.806	53.78	79.9591	81.9213	411.78	71.8868	2.51293	2.2905e-28	3.82951e-26	TraesCS1B03G0084700	Chr1B	21384853	21391941	-	1816	-	TraesCS1B01G041300 && Q38942.2 RecName: Full=Protein RAE1; AltName: Full=RNA export factor 1 && -	-	371	427	417	51	81	93	6.16879	7.41214	7.15951	0.901858	1.33916	1.35922
TraesCS1B03G0235500	188.351	344.089	196.164	3.16353	0.987149	7.04699	242.868	3.73256	5.98338	2.44394e-28	4.07856e-26	TraesCS1B03G0235500	Chr1B	93459372	93462000	-	1747	-	TraesCS1B01G088900 && Q6IEQ7.1 RecName: Full=WRKY transcription factor WRKY24; Short=OsWRKY24 && PF03106:WRKY DNA -binding domain	WRKY	192	335	189	3	1	8	3.31857	6.04482	3.37312	0.0551457	0.0171859	0.12154
TraesCS1B03G0381700	175.598	177.694	168.14	2.10902	1.9743	6.16612	173.811	3.41648	5.621	2.66962e-28	4.44704e-26	TraesCS1B03G0381700	Chr1B	191197764	191198589	+	826	-	TraesCS1B01G139900 && - && -	-	179	173	162	2	2	7	6.54357	6.60234	6.11502	0.0777559	0.0726966	0.224927
TraesCS1A03G0027800	146.168	162.287	183.709	9.49058	10.8586	6.16612	164.055	8.83845	4.22734	2.93955e-28	4.88776e-26	TraesCS1A03G0027800	Chr1A	7524129	7533614	-	5387	-	- && Q7XA39.1 RecName: Full=Putative disease resistance protein RGA4; AltName: Full=RGA4-blb && PF00931:NB-ARC domain|PF18052:Rx N-terminal domain	NB-ARC	149	158	177	9	11	7	0.835182	0.924574	1.02445	0.0536512	0.061307	0.0344885
TraesCS2B03G1369800	200.123	159.206	229.377	5.27255	12.8329	3.52349	196.235	7.20966	4.78006	3.22676e-28	5.35554e-26	TraesCS2B03G1369800	Chr2B	750168509	750170892	+	1187	-	TraesCS2B01G544800 && Q9M2E2.1 RecName: Full=(+)-neomenthol dehydrogenase; AltName: Full=Menthone:neomenthol reductase; AltName: Full=Short-chain dehydrogenase/reductase 1; Short=AtSDR1 && PF00106:short chain dehydrogenase	adh_short	204	155	221	5	13	4	5.18945	4.11635	5.80503	0.13527	0.328819	0.08944
novel.3373	208.952	146.88	159.837	10.5451	7.89719	7.04699	171.89	8.49642	4.35074	3.72818e-28	6.17652e-26	-	Chr2D	463031915	463051637	+	1614	-	- && - && -	-	213	143	154	10	8	8	3.98491	2.79296	2.97495	0.198967	0.148816	0.131556
TraesCS2B03G0054400	24.5248	20.5427	39.4403	236.21	274.427	324.162	28.1693	278.266	-3.30741	3.99175e-28	6.60117e-26	TraesCS2B03G0054400	Chr2B	14028498	14030981	-	1670	-	TraesCS2B01G026100 && - && PF07762:Protein of unknown function (DUF1618)	-	25	20	38	224	278	368	0.452028	0.377525	0.709463	4.3074	4.99796	5.84863
novel.2529	359.044	387.229	437.995	3.16353	0	0.880874	394.756	1.34813	8.25291	4.36903e-28	7.21198e-26	-	Chr2B	328980054	328987214	+	3766	-	- && - && -	-	366	377	422	3	0	1	2.93456	3.15568	3.49378	0.0255814	0	0.00704762
TraesCS2D03G0768300	4046.6	4248.22	3232.03	1143.09	1278.36	1067.62	3842.28	1163.02	1.72429	4.42155e-28	7.28549e-26	TraesCS2D03G0768300	Chr2D	430740951	430747501	-	2935	-	TraesCS2D01G335300 && Q07123.1 RecName: Full=Copper methylamine oxidase; AltName: Full=MAOXII; AltName: Full=Primary amine oxidase; Flags: Precursor && PF02728:Copper amine oxidase, N3 domain|PF01179:Copper amine oxidase, enzyme domain	-	4125	4136	3114	1084	1295	1212	42.4383	44.4226	33.0806	11.8605	13.2473	10.9602
TraesCS1D03G1045000	180.503	167.423	170.216	3.16353	1.9743	9.68961	172.714	4.94248	5.07805	5.73376e-28	9.43059e-26	TraesCS1D03G1045000	Chr1D	497327664	497329859	+	1649	-	TraesCS1D01G453000 && Q5XF85.2 RecName: Full=E3 ubiquitin-protein ligase ATL42; AltName: Full=RING-H2 finger protein ATL42; AltName: Full=RING-type E3 ubiquitin transferase ATL42; Flags: Precursor && PF13639:Ring finger domain	-	184	163	164	3	2	11	3.3693	3.11601	3.10089	0.0584231	0.0364144	0.17705
TraesCS1B03G0427300	208.952	187.965	192.012	13.7086	10.8586	22.9027	196.31	15.8233	3.61678	5.83487e-28	9.5742e-26	TraesCS1B03G0427300	Chr1B	237687683	237730213	-	2912	-	- && Q940Y9.1 RecName: Full=Putative ion channel POLLUX-like 2 && PF06241:Castor and Pollux, part of voltage-gated ion channel	-	213	183	185	13	11	26	2.20867	1.98103	1.98081	0.143363	0.113414	0.236976
TraesCS1B03G0356800	3215.7	3401.86	2869.8	1110.4	1224.06	1218.25	3162.45	1184.24	1.41687	5.84209e-28	9.5742e-26	TraesCS1B03G0356800	Chr1B	169608856	169613032	-	2002	-	TraesCS1B01G131300 && Q9SPB1.1 RecName: Full=Leghemoglobin reductase; AltName: Full=Ferric leghemoglobin reductase; Short=FLbR; Flags: Precursor && PF02852:Pyridine nucleotide-disulphide oxidoreductase, dimerisation domain|PF07992:Pyridine nucleotide-disulphide oxidoreductase	Pyr_redox_2	3278	3312	2765	1053	1240	1383	49.441	52.1504	43.062	16.8907	18.5961	18.335
TraesCS7D03G1297900	212.876	213.644	244.945	22.1447	23.6916	9.68961	223.822	18.5086	3.61279	5.87414e-28	9.60944e-26	TraesCS7D03G1297900	Chr7D	641092383	641097568	-	2139	-	TraesCS7D01G546700 && - && PF05212:Protein of unknown function (DUF707)	-	217	208	236	21	24	11	3.06331	3.06538	3.44005	0.315277	0.336872	0.136491
TraesCS6B03G1182300	235.438	271.163	305.144	29.5263	39.486	20.2601	270.582	29.7574	3.19191	5.91847e-28	9.66461e-26	TraesCS6B03G1182300	Chr6B	701419125	701427185	+	2686	-	TraesCS6B01G421000 && P56287.1 RecName: Full=Probable translation initiation factor eIF-2B subunit epsilon; AltName: Full=eIF-2B GDP-GTP exchange factor subunit epsilon && PF00483:Nucleotidyl transferase|PF02020:eIF4-gamma/eIF5/eIF2-epsilon	-	240	264	294	28	40	23	2.69803	3.09834	3.41275	0.334762	0.447114	0.227271
novel.11262	0.980994	2.05427	1.0379	388.059	429.41	376.133	1.35772	397.867	-8.19965	6.27665e-28	1.02312e-25	-	Chr7A	246292670	246299625	-	3732	-	- && - && -	-	1	2	1	368	435	427	0.00809097	0.0168935	0.00835452	3.16658	3.49955	3.03675
TraesCS1D03G0046900	355.12	363.605	306.182	1591.25	1697.9	1141.61	341.635	1476.92	-2.11154	6.45968e-28	1.05107e-25	TraesCS1D03G0046900	Chr1D	10806678	10809056	-	1409	-	TraesCS1D01G025100 && A6U864.1 RecName: Full=50S ribosomal protein L22 && PF00237:Ribosomal protein L22p/L17e	-	362	354	295	1509	1720	1296	7.75782	7.91998	6.52791	34.3924	36.6506	24.4127
TraesCS1A03G0621200	1415.57	1571.51	1516.38	588.416	581.431	594.59	1501.15	588.146	1.35166	6.99932e-28	1.13685e-25	TraesCS1A03G0621200	Chr1A	427105002	427114909	-	1307	-	TraesCS1A01G238700 && Q5HHG4.1 RecName: Full=Probable nitronate monooxygenase; AltName: Full=Nitroalkane oxidase >Q2FZX9.1 RecName: Full=Probable nitronate monooxygenase; AltName: Full=Nitroalkane oxidase >Q2FIF3.1 RecName: Full=Probable nitronate monooxygenase; AltName: Full=Nitroalkane oxidase >A6QFD2.1 RecName: Full=Probable nitronate monooxygenase; AltName: Full=Nitroalkane oxidase >A8Z1H7.1 …	NPD	1443	1530	1461	558	589	675	33.3375	36.9018	34.8528	13.7102	13.5302	13.7073
TraesCS3B03G1494300	84.3655	133.527	204.467	1080.87	1253.68	1683.35	140.787	1339.3	-3.25133	7.11314e-28	1.15328e-25	TraesCS3B03G1494300	Chr3B	840968476	840974117	-	2033	-	TraesCS3B01G597800 && Q39119.2 RecName: Full=Vacuolar-processing enzyme gamma-isozyme; AltName: Full=Asparaginyl endopeptidase gamma-VPE; AltName: Full=Gamma-VPE; Flags: Precursor && PF01650:Peptidase C13 family	-	86	130	197	1025	1270	1911	1.27733	2.01575	3.02129	16.1909	18.7556	24.9486
novel.7153	496.383	332.791	167.103	4.21804	1.9743	1.76175	332.092	2.65136	6.99816	7.23368e-28	1.17074e-25	-	Chr4D	505606428	505609589	+	327	-	- && P27061.1 RecName: Full=Acid phosphatase 1; AltName: Full=Apase-1(1); Flags: Precursor && -	-	506	324	161	4	2	2	46.7245	31.2341	15.3512	0.392822	0.183631	0.162332
TraesCS6B03G1143700	215.819	146.88	165.027	6.32706	10.8586	9.68961	175.908	8.95843	4.28685	7.37222e-28	1.19104e-25	TraesCS6B03G1143700	Chr6B	689432251	689434230	-	1980	-	TraesCS6B01G404800 && - && -	-	220	143	159	6	11	11	3.35505	2.27668	2.50377	0.0973127	0.166798	0.147452
TraesCS1B03G0411500	204.047	221.861	222.111	11.5996	26.653	12.3322	216.006	16.8616	3.68174	9.3785e-28	1.51249e-25	TraesCS1B03G0411500	Chr1B	222299256	222346845	+	2639	-	- && P93484.1 RecName: Full=Vacuolar-sorting receptor 1; AltName: Full=80 kDa proaleurein-binding protein; AltName: Full=BP-80; Flags: Precursor && PF02225:PA domain	-	208	216	214	11	27	14	2.37994	2.58016	2.52835	0.133856	0.307177	0.140803
TraesCS7A03G0252200	210.914	255.756	453.564	11.5996	2.96145	14.094	306.745	9.55168	4.99513	9.47041e-28	1.52462e-25	TraesCS7A03G0252200	Chr7A	67836955	67839008	+	1523	-	TraesCS7A01G106100 && - && PF02458:Transferase family	-	215	249	437	11	3	16	4.26266	5.15384	8.94632	0.23194	0.0591406	0.278832
TraesCS2D03G1134400	9.80994	6.1628	0	197.193	339.579	212.291	5.32424	249.688	-5.53539	1.04562e-27	1.68035e-25	TraesCS2D03G1134400	Chr2D	604538291	604544237	+	2628	-	TraesCS2D01G508800 && Q9SXS2.2 RecName: Full=Probable sulfate transporter 3.3; AltName: Full=AST91 && PF00916:Sulfate permease family|PF01740:STAS domain	Sulfate_transp	10	6	0	187	344	241	0.114899	0.071971	0	2.28507	3.93004	2.43397
TraesCS3B03G0051500	69.6506	32.8682	35.2887	395.441	388.937	460.697	45.9358	415.025	-3.17195	1.097e-27	1.75982e-25	TraesCS3B03G0051500	Chr3B	14560796	14563932	+	1300	-	TraesCS3B01G022300 && Q54X16.2 RecName: Full=Glucose-induced degradation protein 8 homolog && PF08513:LisH|PF10607:CTLH/CRA C-terminal to LisH motif domain	-	71	32	34	375	394	523	1.64914	0.775958	0.815452	9.26342	9.09949	10.6778
TraesCS6D03G0301800	195.218	190.02	207.581	666.45	845.987	683.558	197.606	731.998	-1.88929	1.17178e-27	1.87647e-25	TraesCS6D03G0301800	Chr6D	124287591	124292885	-	1377	-	- && - && -	-	199	185	200	632	857	776	4.36376	4.23516	4.52855	14.739	18.6858	14.9572
TraesCS1B03G0397700	158.921	141.744	166.065	3.16353	6.91004	4.40437	155.577	4.82598	5.0061	1.26899e-27	2.02857e-25	TraesCS1B03G0397700	Chr1B	205084291	205088599	+	1024	-	TraesCS1B01G145200 && O80438.1 RecName: Full=N-alpha-acetyltransferase MAK3; AltName: Full=N-acetyltransferase MAK3 homolog; Short=AtMAK3; AltName: Full=Protein PHOTOSYNTHESIS ALTERED MUTANT 21 && PF00583:Acetyltransferase (GNAT) family	Acetyltransf_1	162	138	160	3	7	5	4.77702	4.24826	4.87173	0.0940817	0.20524	0.129596
TraesCS2D03G1150300	117.719	120.175	108.98	540.963	499.497	421.938	115.625	487.466	-2.07471	1.28539e-27	2.05119e-25	TraesCS2D03G1150300	Chr2D	609706028	609709574	-	2222	-	TraesCS2D01G515800 && P47927.1 RecName: Full=Floral homeotic protein APETALA 2 && PF00847:AP2 domain	AP2	120	117	105	513	506	479	1.63072	1.65987	1.47336	7.41407	6.83708	5.72156
TraesCS6B03G0325200	289.393	282.462	259.476	55.889	40.4731	38.7584	277.11	45.0402	2.62783	1.30203e-27	2.07412e-25	TraesCS6B03G0325200	Chr6B	131951452	131954622	+	1561	-	TraesCS6B01G129700 && - && -	-	295	275	250	53	41	44	5.70639	5.55343	4.99344	1.09033	0.788579	0.748122
TraesCS6A03G0900100	675.905	638.877	834.475	67.4886	116.484	47.5672	716.419	77.1798	3.21747	1.38012e-27	2.19467e-25	TraesCS6A03G0900100	Chr6A	585010119	585013307	+	2976	-	- && P46526.1 RecName: Full=Cold shock protein CS66 && PF00257:Dehydrin	-	689	622	804	64	118	54	6.99082	6.58854	8.42337	0.690607	1.19046	0.481597
TraesCS2B03G1361900	183.446	144.826	241.832	10.5451	11.8458	7.92786	190.034	10.1062	4.24105	1.44805e-27	2.29869e-25	TraesCS2B03G1361900	Chr2B	746524513	746525285	+	773	-	TraesCS2B01G541700 && - && -	-	187	141	233	10	12	9	7.30473	5.75005	9.39808	0.415436	0.466086	0.309019
TraesCS1D03G1041100	260.944	333.818	388.176	46.3984	54.2932	48.4481	327.646	49.7132	2.7197	1.47935e-27	2.34429e-25	TraesCS1D03G1041100	Chr1D	496596583	496601128	-	2814	-	- && Q657D6.2 RecName: Full=ELF3-like protein 2 && -	-	266	325	374	44	55	55	2.8543	3.64075	4.14391	0.502125	0.586817	0.518754
novel.12436	419.865	344.089	363.266	1.05451	0	2.64262	375.74	1.23238	8.18732	1.5859e-27	2.50878e-25	-	Chr7D	527198629	527205546	+	2648	-	- && Q9M8Y5.1 RecName: Full=GDSL esterase/lipase LTL1; AltName: Full=Extracellular lipase LTL1; AltName: Full=Lithium-tolerant lipase 1; Short=AtLTL1; Short=Li-tolerant lipase 1; Flags: Precursor && -	-	428	335	350	1	0	3	4.88054	3.98803	4.1211	0.0121273	0	0.0300695
TraesCS4A03G0885500	1411.65	1441.07	1288.04	0	0	0	1380.25	0	12.9151	1.58983e-27	2.51063e-25	TraesCS4A03G0885500	Chr4A	631414406	631417110	-	877	-	- && O34598.1 RecName: Full=Guanine deaminase; Short=GDEase; Short=Guanase; Short=Guanine aminase; AltName: Full=Guanine aminohydrolase; Short=GAH && PF00383:Cytidine and deoxycytidylate deaminase zinc-binding region	-	1439	1403	1241	0	0	0	49.5454	50.4301	44.12	0	0	0
TraesCS5B03G0295300	51.9927	50.3295	55.0089	255.191	297.132	316.234	52.4437	289.519	-2.46602	1.69687e-27	2.67504e-25	TraesCS5B03G0295300	Chr5B	172419670	172455507	+	726	-	- && Q9LY87.1 RecName: Full=E3 ubiquitin-protein ligase RGLG2; AltName: Full=RING domain ligase 2 && PF13920:Zinc finger, C3HC4 type (RING finger)|PF07002:Copine	-	53	49	53	242	301	359	2.20435	2.12761	2.27616	10.7044	12.4478	13.1244
TraesCS7D03G1287900	1289.03	1407.17	1411.55	0	0	0	1369.25	0	12.9035	1.73e-27	2.72256e-25	TraesCS7D03G1287900	Chr7D	638927178	638931421	-	3724	-	TraesCS7D01G552700 && Q6L403.1 RecName: Full=Putative late blight resistance protein homolog R1B-17 && PF18052:Rx N-terminal domain|PF00931:NB-ARC domain|PF13855:Leucine rich repeat	NB-ARC	1314	1370	1360	0	0	0	10.6544	11.5969	11.3865	0	0	0
TraesCS1B03G0258000	779.89	858.683	343.546	47.4529	49.3574	60.7803	660.706	52.5302	3.65055	1.78667e-27	2.80689e-25	TraesCS1B03G0258000	Chr1B	106582923	106584797	+	1793	-	TraesCS1B01G096200 && A7QEU4.2 RecName: Full=Peroxidase 5; Flags: Precursor && PF00141:Peroxidase	-	795	836	331	45	50	69	13.3884	14.698	5.75587	0.805964	0.837247	1.02139
TraesCS6A03G0825700	2.94298	3.0814	8.30323	171.885	153.995	167.366	4.77587	164.415	-5.1153	1.87688e-27	2.94354e-25	TraesCS6A03G0825700	Chr6A	556307068	556308970	+	1815	-	TraesCS6A01G317700 && F8WKW1.1 RecName: Full=7-deoxyloganetin glucosyltransferase; AltName: Full=Genipin glucosyltransferase; AltName: Full=UDP-glucose glucosyltransferase 2; Short=GjUGT2; AltName: Full=UDP-glycosyltransferase 85A24 && PF00201:UDP-glucoronosyl and UDP-glucosyl transferase	UDPGT	3	3	8	163	156	190	0.0499099	0.0521046	0.137428	2.884	2.58055	2.77843
novel.942	262.906	203.372	267.779	2.10902	0	3.52349	244.686	1.8775	6.98463	1.90514e-27	2.98272e-25	-	Chr1B	122968561	122975420	-	2571	-	- && - && -	-	268	198	258	2	0	4	3.14757	2.4277	3.12882	0.0249811	0	0.0412934
TraesCS3B03G0560400	567.014	618.334	595.757	1475.26	1453.08	1509.82	593.702	1479.39	-1.31742	2.1049e-27	3.28982e-25	TraesCS3B03G0560400	Chr3B	325953681	325962311	+	1718	-	- && Q949Y0.1 RecName: Full=Ubiquitin carboxyl-terminal hydrolase 6; AltName: Full=Deubiquitinating enzyme 6; Short=AtUBP6; AltName: Full=Ubiquitin thioesterase 6; AltName: Full=Ubiquitin-specific-processing protease 6 && PF00240:Ubiquitin family|PF00443:Ubiquitin carboxyl-terminal hydrolase	UCH	578	602	574	1399	1472	1714	10.1589	11.046	10.4172	26.1504	25.7246	26.4795
TraesCS2B03G1371400	740.65	615.253	705.775	184.539	202.366	210.529	687.226	199.144	1.78585	2.11635e-27	3.30205e-25	TraesCS2B03G1371400	Chr2B	750845722	750851289	-	2757	-	TraesCS2B01G545700 && Q8L706.1 RecName: Full=Synaptotagmin-5; AltName: Full=NTMC2T2.1; AltName: Full=Synaptotagmin E && PF17047:Synaptotagmin-like mitochondrial-lipid-binding domain|PF00168:C2 domain	C2	755	599	680	175	205	239	8.26899	6.84891	7.69015	2.03838	2.23245	2.30083
TraesCS1A03G0037500	279.583	369.768	248.059	23.1992	5.92289	5.28524	299.137	11.4691	4.73519	2.33764e-27	3.64108e-25	TraesCS1A03G0037500	Chr1A	9630108	9631642	-	1372	-	TraesCS1A01G015500 && Q69TH8.1 RecName: Full=Putative 12-oxophytodienoate reductase 4; AltName: Full=OPDA-reductase 4; Short=OsOPR4 && PF00724:NADH:flavin oxidoreductase / NADH oxidase family	Oxidored_FMN	285	360	239	22	6	6	6.27239	8.27142	5.43134	0.514935	0.131299	0.11607
TraesCS7D03G0053500	2084.61	1265.43	1212.27	0	0	0	1520.77	0	13.0551	2.35701e-27	3.66499e-25	TraesCS7D03G0053500	Chr7D	11174031	11176281	-	2079	-	TraesCS7D01G023300 && O48958.1 RecName: Full=4-hydroxyphenylacetaldehyde oxime monooxygenase; AltName: Full=Cytochrome P450 71E1 && PF00067:Cytochrome P450	p450	2125	1232	1168	0	0	0	30.8636	18.6805	17.5167	0	0	0
TraesCS7A03G0067300	0	0	0	1291.77	1603.13	1351.26	0	1415.39	-12.8881	2.57681e-27	3.99994e-25	TraesCS7A03G0067300	Chr7A	13909585	13922098	+	3945	-	- && Q39214.1 RecName: Full=Disease resistance protein RPM1; AltName: Full=Resistance to Pseudomonas syringae protein 3 && PF00931:NB-ARC domain|PF18052:Rx N-terminal domain	NB-ARC	0	0	0	1225	1624	1534	0	0	0	9.97178	12.3596	10.3205
TraesCS1B03G0016200	192.275	154.07	144.269	11.5996	10.8586	9.68961	163.538	10.716	3.93752	2.84177e-27	4.40372e-25	TraesCS1B03G0016200	Chr1B	4933959	4937241	+	1270	-	TraesCS1B01G008200 && Q54JK4.1 RecName: Full=Charged multivesicular body protein 5; AltName: Full=Vacuolar protein-sorting-associated protein 60 && PF03357:Snf7	ESCRT-III	196	150	139	11	11	11	4.66009	3.72322	3.41251	0.278146	0.260048	0.229886
TraesCS7A03G1322900	187.37	163.314	238.718	11.5996	18.7558	9.68961	196.467	13.3483	3.88569	3.19526e-27	4.9431e-25	TraesCS7A03G1322900	Chr7A	726280236	726281579	+	990	-	TraesCS7A01G543300 && Q9LSL1.1 RecName: Full=Transcription factor bHLH93; AltName: Full=Basic helix-loop-helix protein 93; Short=AtbHLH93; Short=bHLH 93; AltName: Full=Transcription factor EN 47; AltName: Full=bHLH transcription factor bHLH093 && PF00010:Helix-loop-helix DNA-binding domain	HLH	191	159	230	11	19	11	5.82559	5.06283	7.24362	0.356813	0.576212	0.294904
novel.10599	1210.55	1364.03	1330.59	0	0	0	1301.72	0	12.8305	3.55734e-27	5.49391e-25	-	Chr6D	34922043	34923861	-	1727	-	- && - && -	-	1234	1328	1282	0	0	0	21.5757	24.2403	23.1451	0	0	0
TraesCS1B03G0242500	150.092	166.396	241.832	9.49058	11.8458	10.5705	186.106	10.6356	4.12678	3.68478e-27	5.68111e-25	TraesCS1B03G0242500	Chr1B	98587853	98589869	-	1392	-	TraesCS1B01G091100 && - && PF00646:F-box domain	F-box	153	162	233	9	12	12	3.3189	3.66866	5.21891	0.207628	0.258825	0.228805
TraesCS2B03G1016600	365.911	344.089	342.508	3.16353	0.987149	0	350.836	1.38356	8.08158	3.99127e-27	6.14326e-25	TraesCS2B03G1016600	Chr2B	574612513	574618091	-	2023	-	TraesCS2B01G399000 && Q8GWB7.1 RecName: Full=Inositol phosphorylceramide glucuronosyltransferase 1; AltName: Full=Glycogenin-like protein 6; AltName: Full=Plant glycogenin-like starch initiation protein 6 && -	-	373	335	330	3	1	0	5.56743	5.22012	5.08605	0.0476222	0.0148412	0
novel.4936	175.598	157.151	217.96	10.5451	6.91004	15.8557	183.57	11.1036	4.03169	4.39686e-27	6.75611e-25	-	Chr3B	346604157	346607562	-	3375	-	- && - && -	-	179	153	210	10	7	18	1.60148	1.42906	1.94003	0.0951502	0.0622714	0.141554
TraesCS1A03G0056400	198.161	166.396	139.079	12.6541	9.87149	9.68961	167.878	10.7384	3.97421	4.46344e-27	6.84687e-25	TraesCS1A03G0056400	Chr1A	13531531	13535236	+	438	-	TraesCS1A01G024500 && Q0DLD3.1 RecName: Full=Transcription initiation factor IIA subunit 2; AltName: Full=General transcription factor IIA subunit 2; AltName: Full=Transcription initiation factor IIA gamma chain; Short=TFIIA-gamma >A2XZI2.2 RecName: Full=Transcription initiation factor IIA subunit 2; AltName: Full=General transcription factor IIA subunit 2; AltName: Full=Transcription initiation …	-	202	162	134	12	10	11	13.9258	11.6593	9.5388	0.879814	0.685472	0.666563
novel.2914	1250.77	1132.93	1701.12	0	0	0	1361.61	0	12.8954	4.70823e-27	7.21023e-25	-	Chr2B	316891872	316896125	-	2508	-	- && - && -	-	1275	1103	1639	0	0	0	15.3506	13.8637	20.3758	0	0	0
novel.3732	137.339	70.8722	84.0702	640.087	692.979	584.019	97.4272	639.028	-2.7113	4.8176e-27	7.36535e-25	-	Chr3A	1473561	1476623	+	959	-	- && - && -	-	140	69	81	607	702	663	4.4081	2.2681	2.63348	20.3261	21.9777	18.3492
TraesCS1B03G0042200	1159.53	1311.65	1356.54	0	0	0	1275.91	0	12.8016	5.01182e-27	7.64944e-25	TraesCS1B03G0042200	Chr1B	10223793	10225081	-	1216	-	TraesCS1B01G021000 && Q6EPG8.1 RecName: Full=Acetylserotonin O-methyltransferase 1; Short=OsASMT1 && PF08100:Dimerisation domain|PF00891:O-methyltransferase domain	-	1182	1277	1307	0	0	0	29.3512	33.1047	33.5124	0	0	0
TraesCS7A03G1315300	193.256	201.318	206.543	0	4.93574	1.76175	200.372	2.2325	6.47108	5.78709e-27	8.81796e-25	TraesCS7A03G1315300	Chr7A	723239856	723241749	+	459	-	TraesCS7A01G540500 && O82213.1 RecName: Full=Vesicle-associated protein 3-1; AltName: Full=Plant VAP homolog 31; Short=AtPVA31; AltName: Full=VAMP-associated protein 3-1; Contains: RecName: Full=Vesicle-associated protein 3-1, N-terminally processed && PF00635:MSP (Major sperm protein) domain	Motile_Sperm	197	196	199	0	5	2	12.9597	13.4609	13.5177	0	0.327055	0.115648
TraesCS1B03G1171700	5594.61	5111.01	5243.49	14512.2	12062	13804.2	5316.37	13459.4	-1.34008	5.89928e-27	8.9739e-25	TraesCS1B03G1171700	Chr1B	665821213	665826980	+	2046	-	TraesCS1B01G434000 && P42210.1 RecName: Full=Phytepsin; AltName: Full=Aspartic proteinase; Contains: RecName: Full=Phytepsin 32 kDa subunit; Contains: RecName: Full=Phytepsin 29 kDa subunit; Contains: RecName: Full=Phytepsin 16 kDa subunit; Contains: RecName: Full=Phytepsin 11 kDa subunit; Flags: Precursor && PF00026:Eukaryotic aspartyl protease|PF05184:Saposin-like type B, region 1|PF03489:Sapos…	Asp	5703	4976	5052	13762	12219	15671	84.1666	76.6666	76.9876	216.003	179.306	203.289
TraesCS1B03G0350100	652.361	641.958	665.296	216.174	201.378	226.385	653.205	214.646	1.60487	6.48297e-27	9.84536e-25	TraesCS1B03G0350100	Chr1B	166165253	166171591	-	1281	-	TraesCS1B01G129400 && Q75IR6.1 RecName: Full=PHD finger protein ALFIN-LIKE 1 >A2Y0Q2.1 RecName: Full=PHD finger protein ALFIN-LIKE 1 && PF00628:PHD-finger|PF12165:Alfin	PHD	665	625	641	205	204	257	15.6753	15.3802	15.6017	5.13912	4.78129	5.32484
TraesCS2B03G1030400	110.852	88.3334	86.146	384.896	421.513	422.819	95.1106	409.743	-2.10603	6.58741e-27	9.98733e-25	TraesCS2B03G1030400	Chr2B	581149603	581155029	-	3561	-	TraesCS2B01G405300 && O04251.3 RecName: Full=BRCT domain-containing protein At4g02110 && PF12738:twin BRCT domain	-	113	86	83	365	427	480	0.958183	0.761304	0.726723	3.29158	3.60015	3.5776
TraesCS2B03G0368400	294.298	292.733	327.978	51.671	62.1904	66.9464	305.003	60.2692	2.33499	7.01602e-27	1.06195e-24	TraesCS2B03G0368400	Chr2B	126801473	126804844	+	1522	-	TraesCS2B01G152300 && O59346.1 RecName: Full=Glyceraldehyde 3-phosphate phosphatase && PF13419:Haloacid dehalogenase-like hydrolase	-	300	285	316	49	63	76	5.9518	5.90285	6.47344	1.03387	1.24277	1.32532
TraesCS1B03G0346300	532.68	517.675	412.048	104.396	113.522	121.561	487.467	113.16	2.10539	7.32113e-27	1.10629e-24	TraesCS1B03G0346300	Chr1B	163385516	163392457	-	1922	-	- && Q9M9W3.1 RecName: Full=Serine/threonine-protein phosphatase PP1 isozyme 9 && PF00149:Calcineurin-like phosphoesterase|PF16891:Serine-threonine protein phosphatase N-terminal domain	Metallophos	543	504	397	99	115	138	8.53077	8.26626	6.44021	1.65411	1.79642	1.90567
TraesCS1B03G0230600	154.016	156.124	147.382	4.21804	1.9743	6.16612	152.508	4.11948	5.18809	7.68598e-27	1.1595e-24	TraesCS1B03G0230600	Chr1B	89751143	89757163	+	1478	-	- && Q9Y3B9.2 RecName: Full=RRP15-like protein; AltName: Full=Ribosomal RNA-processing protein 15 && PF07890:Rrp15p	-	157	152	142	4	2	7	3.2075	3.24191	2.99555	0.0869099	0.0406275	0.125703
TraesCS1B03G0373600	258.982	239.322	237.68	15.8176	29.6145	35.2349	245.328	26.889	3.1762	7.89218e-27	1.18864e-24	TraesCS1B03G0373600	Chr1B	183486613	183488880	-	1461	-	- && Q93YV6.1 RecName: Full=Serine/threonine protein phosphatase 2A 57 kDa regulatory subunit B' iota isoform; Short=AtB' iota; Short=PP2A, B' subunit, iota isoform && PF01603:Protein phosphatase 2A regulatory B subunit (B56 family)	-	264	233	229	15	30	40	5.45627	5.02733	4.88707	0.329704	0.616503	0.726662
TraesCS3B03G0177100	162.845	226.996	222.111	0	1.9743	5.28524	203.984	2.41985	6.31507	8.20037e-27	1.23302e-24	TraesCS3B03G0177100	Chr3B	58506579	58509143	-	2262	-	TraesCS3B01G077500 && - && -	-	166	221	214	0	2	6	2.21594	3.07986	2.94974	0	0.0265461	0.0704014
TraesCS6B03G0022900	113.795	117.093	111.056	463.984	427.435	562.878	113.981	484.766	-2.0893	8.50606e-27	1.27688e-24	TraesCS6B03G0022900	Chr6B	6924085	6926402	+	2026	-	TraesCS6B01G009800 && Q6ZJD3.1 RecName: Full=Patatin-like protein 2; Short=OsPLP2 >A2YW91.1 RecName: Full=Patatin-like protein 2 && PF01734:Patatin-like phospholipase	-	116	114	107	440	433	639	1.72886	1.77377	1.64667	6.97424	6.41671	8.37113
TraesCS1B03G0131000	444.39	387.229	488.853	98.0694	66.139	59.8994	440.157	74.7026	2.5646	8.67437e-27	1.3e-24	TraesCS1B03G0131000	Chr1B	43279693	43284437	+	1468	-	TraesCS1B01G055900 && P13994.2 RecName: Full=Coiled-coil domain-containing protein 130; AltName: Full=9 kDa protein && PF04502:Family of unknown function (DUF572)	-	453	377	471	93	67	68	9.31782	8.09556	10.0036	2.03442	1.37029	1.22943
TraesCS1D03G1042000	201.104	245.485	222.111	26.3627	36.5245	28.188	222.9	30.3584	2.87584	1.02985e-26	1.54087e-24	TraesCS1D03G1042000	Chr1D	496881490	496886942	-	1799	-	TraesCS1D01G451700 && Q9FLX9.1 RecName: Full=Notchless protein homolog && PF08154:NLE (NUC135) domain|PF00400:WD domain, G-beta repeat	WD40	205	239	214	25	37	32	3.44084	4.18792	3.7089	0.446265	0.617497	0.472108
TraesCS6B03G1279100	2.94298	0	3.11371	269.954	251.723	195.554	2.0189	239.077	-6.87981	1.45338e-26	2.171e-24	TraesCS6B03G1279100	Chr6B	725059009	725063346	-	1366	-	TraesCS6B01G462700 && Q6K9U2.1 RecName: Full=Replication protein A 32 kDa subunit A; Short=OsRPA32A; AltName: Full=OsRPA32-1; AltName: Full=Replication factor A protein 2A; AltName: Full=Replication protein A 2A && PF08784:Replication protein A C terminal	-	3	0	3	256	255	222	0.0663151	0	0.0684752	6.01829	5.60472	4.31345
TraesCS5A03G0653800	257.02	121.202	145.307	1485.8	1227.03	1127.52	174.51	1280.12	-2.87353	1.53415e-26	2.28789e-24	TraesCS5A03G0653800	Chr5A	476889400	476890850	+	1451	-	TraesCS5A01G263500 && A2Z2J6.1 RecName: Full=Zinc finger A20 and AN1 domain-containing stress-associated protein 1; Short=OsSAP1; AltName: Full=Multiple stress-responsive zinc finger protein ISAP1; Short=OsiSAP1 >A3C039.2 RecName: Full=Zinc finger A20 and AN1 domain-containing stress-associated protein 1; Short=OsSAP1; AltName: Full=Multiple stress-responsive zinc finger protein ISAP1; Short=OsiS…	zf-AN1	262	118	140	1409	1243	1280	5.45225	2.56358	3.00832	31.1837	25.7198	23.4134
TraesCS1B03G0809400	275.659	269.109	312.409	51.671	44.4217	59.8994	285.726	51.9974	2.45454	1.64013e-26	2.44195e-24	TraesCS1B03G0809400	Chr1B	511102564	511117697	-	2559	-	TraesCS1B01G289600 && Q96NT3.2 RecName: Full=Protein GUCD1; AltName: Full=Guanylyl cyclase domain-containing protein 1; AltName: Full=Protein LLN4 && PF09778:Guanylylate cyclase	-	281	262	301	49	45	68	3.31572	3.22747	3.66741	0.614907	0.527966	0.70528
TraesCS1B03G0604800	412.017	513.566	470.17	115.996	124.381	109.228	465.251	116.535	1.99794	1.68124e-26	2.49907e-24	TraesCS1B03G0604800	Chr1B	380400962	380403169	-	1878	-	TraesCS1B01G207100 && Q55BF2.1 RecName: Full=60S ribosomal export protein NMD3 && PF04981:NMD3 family	-	420	500	453	110	126	124	6.75298	8.39279	7.52083	1.88097	2.01437	1.75246
TraesCS2A03G1368400	160.883	202.345	187.861	2.10902	5.92289	13.2131	183.696	7.08167	4.65141	1.72115e-26	2.55422e-24	TraesCS2A03G1368400	Chr2A	786394066	786399776	+	4232	-	TraesCS2A01G560900 && Q7XA39.1 RecName: Full=Putative disease resistance protein RGA4; AltName: Full=RGA4-blb && PF18052:Rx N-terminal domain|PF00931:NB-ARC domain	NB-ARC	164	197	181	2	6	15	1.17015	1.46741	1.33351	0.0151764	0.0425667	0.0940737
TraesCS1B03G0187500	1138.93	1254.13	1085.65	0	0	0	1159.57	0	12.6637	1.74589e-26	2.58672e-24	TraesCS1B03G0187500	Chr1B	62983267	62986087	+	1411	-	TraesCS1B01G073700 && Q652Q8.1 RecName: Full=Probable uridine nucleosidase 2; AltName: Full=Uridine ribohydrolase 2 && PF01156:Inosine-uridine preferring nucleoside hydrolase	-	1161	1221	1046	0	0	0	24.8455	27.2785	23.1136	0	0	0
TraesCS1D03G1045100	334.519	362.578	444.223	40.0714	41.4603	70.4699	380.44	50.6672	2.89977	1.94545e-26	2.87771e-24	TraesCS1D03G1045100	Chr1D	497330540	497340637	-	3901	-	TraesCS1D01G453100 && Q9LFS8.1 RecName: Full=Structural maintenance of chromosomes protein 5; AltName: Full=Protein EMBRYO DEFECTIVE 2782 && PF02463:RecF/RecN/SMC N terminal domain	SMC_N	341	353	428	38	42	80	2.63949	2.85253	3.42082	0.312818	0.323249	0.544298
TraesCS5A03G0007700	1490.13	1394.85	882.218	0	0	0	1255.73	0	12.7788	2.26771e-26	3.34896e-24	TraesCS5A03G0007700	Chr5A	3551523	3556494	-	2761	-	TraesCS5A01G003800 && Q9SSG3.2 RecName: Full=HIPL1 protein; Flags: Precursor && PF07995:Glucose / Sorbosone dehydrogenase	-	1519	1358	850	0	0	0	16.6124	15.5048	9.59877	0	0	0
novel.3025	0	0	0	1086.14	1233.94	1214.72	0	1178.27	-12.6238	2.44612e-26	3.60661e-24	-	Chr2B	585409977	585418068	-	4971	-	- && - && -	-	0	0	0	1030	1250	1379	0	0	0	6.65391	7.54971	7.3628
novel.8656	1175.23	994.264	1242.37	0	0	0	1137.29	0	12.6358	2.71404e-26	3.99516e-24	-	Chr5D	43607927	43614679	+	2948	-	- && - && -	-	1198	968	1197	0	0	0	12.2708	10.3509	12.6599	0	0	0
TraesCS1B03G0002400	1007.48	1244.88	1143.77	0	0	0	1132.05	0	12.629	2.76602e-26	4.06511e-24	TraesCS1B03G0002400	Chr1B	1247087	1248968	+	792	-	TraesCS1B01G001100 && O49453.1 RecName: Full=Uncharacterized protein At4g28440 && -	-	1027	1212	1102	0	0	0	39.155	48.2402	43.383	0	0	0
TraesCS1A03G0065900	207.971	223.915	174.368	20.0357	7.89719	6.16612	202.084	11.3663	4.18046	3.19813e-26	4.69259e-24	TraesCS1A03G0065900	Chr1A	15107896	15113793	+	3355	-	TraesCS1A01G028900 && Q9STE7.1 RecName: Full=Putative disease resistance RPP13-like protein 3 && PF18052:Rx N-terminal domain|PF00931:NB-ARC domain	NB-ARC	212	218	168	19	8	7	1.90803	2.04831	1.56128	0.181863	0.0715915	0.0553768
novel.9905	0.980994	0	4.15162	259.409	318.849	239.598	1.71087	272.619	-7.33117	3.24462e-26	4.75317e-24	-	Chr6B	701478621	701481901	+	1889	-	- && - && -	-	1	0	4	246	323	272	0.0159849	0	0.0660223	4.18203	5.13375	3.82173
novel.7910	56.8976	107.849	72.6533	457.657	475.806	530.286	79.1333	487.916	-2.62611	3.3532e-26	4.90434e-24	-	Chr5A	582375770	582379311	-	2734	-	- && - && -	-	58	105	70	434	482	602	0.640577	1.21066	0.798293	5.09771	5.29313	5.84414
TraesCS4D03G0029000	162.845	210.562	202.391	24.2537	19.743	15.8557	191.933	19.9508	3.27547	3.55175e-26	5.18641e-24	TraesCS4D03G0029000	Chr4D	7951462	7955039	-	1375	-	TraesCS4D01G018000 && Q7Y180.1 RecName: Full=Acidic leucine-rich nuclear phosphoprotein 32-related protein 2; AltName: Full=ANP32/acidic nuclear phosphoprotein-like protein 2 && -	-	166	205	195	23	20	18	3.64542	4.69984	4.42176	0.537166	0.436708	0.34745
TraesCS1B03G0040100	1169.34	1558.16	879.105	0	0	0	1202.2	0	12.7158	4.32102e-26	6.29963e-24	TraesCS1B03G0040100	Chr1B	9782826	9784767	+	1431	-	TraesCS1B01G019700 && Q69TI0.1 RecName: Full=Putative 12-oxophytodienoate reductase 5; AltName: Full=OPDA-reductase 5; Short=OsOPR5 && PF00724:NADH:flavin oxidoreductase / NADH oxidase family	Oxidored_FMN	1192	1517	847	0	0	0	25.1524	33.4178	18.4547	0	0	0
TraesCS2D03G0284700	11.7719	1.02713	6.22742	200.357	156.957	222.861	6.34216	193.391	-4.91791	4.44966e-26	6.47682e-24	TraesCS2D03G0284700	Chr2D	82065642	82074474	-	2316	-	- && Q9LKW9.1 RecName: Full=Sodium/hydrogen exchanger 7; AltName: Full=Na(+)/H(+) exchanger 7; Short=NHE-7; AltName: Full=Protein SALT OVERLY SENSITIVE 1 && PF00999:Sodium/hydrogen exchanger family	Na_H_Exchanger	12	1	6	190	159	253	0.156453	0.0136111	0.0807747	2.6345	2.06121	2.89938
TraesCS5B03G1349900	838.75	746.725	665.296	182.43	221.121	161.2	750.257	188.25	1.99616	4.48153e-26	6.5128e-24	TraesCS5B03G1349900	Chr5B	706796437	706801315	+	2281	-	TraesCS5B01G557300 && Q5JJV0.1 RecName: Full=Beta-fructofuranosidase, insoluble isoenzyme 4; AltName: Full=Cell wall beta-fructosidase 4; AltName: Full=Invertase 4; AltName: Full=OsCIN4; AltName: Full=Sucrose hydrolase 4; Flags: Precursor && PF00251:Glycosyl hydrolases family 32 N-terminal domain|PF08244:Glycosyl hydrolases family 32 C terminal	-	855	727	641	173	224	183	11.3183	10.0471	8.76185	2.43559	2.9484	2.12936
TraesCS3B03G0097000	280.564	250.62	232.49	763.465	754.182	792.786	254.558	770.144	-1.59669	4.84038e-26	7.02309e-24	TraesCS3B03G0097000	Chr3B	27499623	27501166	-	633	-	TraesCS3B01G042400 && - && -	-	286	244	224	724	764	900	13.6428	12.1512	11.0333	36.7298	36.2371	37.7365
TraesCS7D03G1295400	189.332	199.264	161.913	0	5.92289	1.76175	183.503	2.56155	6.1515	4.95791e-26	7.18219e-24	TraesCS7D03G1295400	Chr7D	640677975	640680048	+	1242	-	TraesCS7D01G548200 && Q6DHN0.1 RecName: Full=Transmembrane protein 53 && PF05705:Eukaryotic protein of unknown function (DUF829)	-	193	194	156	0	6	2	4.69221	4.92393	3.91621	0	0.145042	0.0427397
TraesCS2D03G1162600	105.947	129.419	84.0702	491.401	557.739	463.34	106.479	504.16	-2.24284	5.43344e-26	7.85857e-24	TraesCS2D03G1162600	Chr2D	613204479	613209945	-	2233	-	TraesCS2D01G521400 && P49243.2 RecName: Full=3-oxoacyl-[acyl-carrier-protein] synthase III, chloroplastic; AltName: Full=Beta-ketoacyl-ACP synthase III; Short=KAS III; Flags: Precursor && PF08541:3-Oxoacyl-[acyl-carrier-protein (ACP)] synthase III C terminal|PF08545:3-Oxoacyl-[acyl-carrier-protein (ACP)] synthase III	-	108	126	81	466	565	526	1.46042	1.77874	1.13099	6.70164	7.59668	6.25201
novel.7892	265.849	249.593	335.243	29.5263	45.4089	44.9246	283.562	39.9532	2.82118	5.59642e-26	8.08146e-24	-	Chr5A	548488933	548493065	-	2879	-	- && - && -	-	271	243	323	28	46	51	2.8423	2.6607	3.49803	0.31232	0.479712	0.470166
novel.871	162.845	213.644	183.709	8.43608	0	1.76175	186.733	3.39927	5.83943	5.72038e-26	8.2474e-24	-	Chr1B	692681898	692685695	+	2827	-	- && Q9M2N5.1 RecName: Full=Zinc finger BED domain-containing protein DAYSLEEPER; AltName: Full=Transposase-like protein DAYSLEEPER && PF14372:Domain of unknown function (DUF4413)|PF05699:hAT family C-terminal dimerisation region	hATC	166	208	177	8	0	2	1.77306	2.31937	1.95214	0.0908757	0	0.018777
TraesCS1A03G0042800	307.051	194.128	216.922	8.43608	3.9486	18.4983	239.367	10.2943	4.51391	6.225e-26	8.96075e-24	TraesCS1A03G0042800	Chr1A	10913179	10917797	+	3613	-	- && Q9M667.2 RecName: Full=Disease resistance protein RPP13; AltName: Full=Resistance to Peronospora parasitica protein 13 && PF18052:Rx N-terminal domain|PF00931:NB-ARC domain	NB-ARC	313	189	209	8	4	21	2.61588	1.64902	1.8036	0.0711059	0.0332396	0.154267
TraesCS2B03G1357000	1360.64	1453.39	1219.54	447.112	408.68	330.328	1344.52	395.373	1.76735	6.39507e-26	9.19104e-24	TraesCS2B03G1357000	Chr2B	745114764	745116347	-	1584	-	TraesCS2B01G540300 && Q9FH92.1 RecName: Full=Protein IRX15-LIKE && PF04669:Polysaccharide biosynthesis	-	1387	1415	1175	424	414	375	26.4401	28.16	23.1284	8.59596	7.8471	6.28346
TraesCS1B03G0220200	139.301	131.473	155.686	3.16353	4.93574	6.16612	142.153	4.75513	4.8804	7.71981e-26	1.10756e-23	TraesCS1B03G0220200	Chr1B	78443786	78444768	+	885	-	TraesCS1B01G086500 && - && -	-	142	128	150	3	5	7	4.84493	4.5593	5.28459	0.108858	0.169625	0.209931
TraesCS1B03G0280500	270.754	266.027	302.03	44.2894	46.396	60.7803	279.604	50.4886	2.46317	7.73066e-26	1.10756e-23	TraesCS1B03G0280500	Chr1B	121495873	121500275	-	2079	-	TraesCS1B01G104600 && - && -	-	276	259	291	42	47	69	4.00864	3.92715	4.36417	0.648752	0.678746	0.880881
novel.4533	1120.29	926.474	1084.61	0	0	0	1043.79	0	12.5121	7.87783e-26	1.12688e-23	-	Chr3B	377492255	377498016	+	4114	-	- && Q8S9Z2.1 RecName: Full=UDP-D-apiose/UDP-D-xylose synthase && -	-	1142	902	1045	0	0	0	8.38193	6.91153	7.91981	0	0	0
TraesCS1B03G0061600	121.643	169.477	196.164	3.16353	6.91004	5.28524	162.428	5.1196	4.97694	9.04298e-26	1.29152e-23	TraesCS1B03G0061600	Chr1B	15869185	15870367	+	948	-	TraesCS1B01G030700 && - && -	-	124	165	189	3	7	6	3.94962	5.48665	6.21608	0.101624	0.221694	0.167983
TraesCS1B03G0368300	229.553	228.023	323.826	2.10902	2.96145	0	260.467	1.69016	7.32788	9.71348e-26	1.38511e-23	TraesCS1B03G0368300	Chr1B	179409020	179412142	+	846	-	TraesCS1B01G135600 && Q94LW4.2 RecName: Full=Homeobox protein knotted-1-like 11; AltName: Full=Homeobox protein HOS59 && PF03789:ELK domain|PF03791:KNOX2 domain|PF05920:Homeobox KN domain|PF03790:KNOX1 domain	KNOX2	234	222	312	2	3	0	8.35194	8.27207	11.4987	0.0759177	0.106467	0
TraesCS7B03G1287000	206.009	249.593	192.012	0	4.93574	0.880874	215.871	1.93887	6.79915	9.99905e-26	1.4236e-23	TraesCS7B03G1287000	Chr7B	745604154	745609121	+	4561	-	TraesCS7B01G478800 && Q7XA40.2 RecName: Full=Putative disease resistance protein RGA3; AltName: Full=Blight resistance protein B149; AltName: Full=RGA1-blb && PF00931:NB-ARC domain	NB-ARC	210	243	185	0	5	1	1.39028	1.67949	1.26466	0	0.0329135	0.00581919
TraesCS1D03G1031900	282.526	374.903	468.095	60.107	41.4603	53.7333	375.175	51.7669	2.85803	1.02124e-25	1.45171e-23	TraesCS1D03G1031900	Chr1D	493433698	493435146	-	1343	-	TraesCS1D01G448300 && - && -	-	288	365	451	57	42	61	6.47528	8.56739	10.4704	1.36296	0.938939	1.20553
TraesCS1B03G0318800	350.215	397.5	451.488	70.6521	40.4731	72.2316	399.734	61.119	2.70777	1.02804e-25	1.45909e-23	TraesCS1B03G0318800	Chr1B	143478299	143486457	+	3646	-	TraesCS1B01G116700 && - && PF00855:PWWP domain	PWWP	357	387	435	67	41	82	2.95661	3.346	3.71994	0.590122	0.337622	0.596925
novel.959	1540.16	1964.9	2116.29	559.944	399.795	451.007	1873.78	470.249	1.99501	1.17009e-25	1.65812e-23	-	Chr1B	151677950	151680210	-	1433	-	- && A2Y0H2.1 RecName: Full=REF/SRPP-like protein OsI_017815 && -	-	1570	1913	2039	531	405	512	33.0823	42.0824	44.3643	11.8996	8.48541	9.48302
TraesCS1B03G0270100	203.066	260.892	155.686	3.16353	0.987149	2.64262	206.548	2.26443	6.51361	1.28477e-25	1.81781e-23	TraesCS1B03G0270100	Chr1B	115461198	115463899	+	2333	-	TraesCS1B01G100400 && Q6AT90.1 RecName: Full=Transcription factor APG; AltName: Full=Basic helix-loop-helix protein 106; Short=OsbHLH106; AltName: Full=Protein ANTAGONIST OF PGL1; AltName: Full=bHLH transcription factor bHLH106 && PF00010:Helix-loop-helix DNA-binding domain	HLH	207	254	150	3	1	3	2.67915	3.43203	2.00465	0.0412943	0.0128691	0.0341294
novel.11148	1.96199	1.02713	1.0379	276.281	391.898	334.732	1.34234	334.304	-7.94985	1.37898e-25	1.94808e-23	-	Chr7A	14133515	14142281	-	3475	-	- && Q8H016.2 RecName: Full=Probable lipoxygenase 6 && -	-	2	1	1	262	397	380	0.0173787	0.00907145	0.00897239	2.4212	3.43005	2.90236
novel.5325	10.7909	14.3799	7.26533	143.413	212.237	165.604	10.812	173.752	-4.00561	1.38614e-25	1.95516e-23	-	Chr3D	402255819	402258291	+	2276	-	- && - && -	-	11	14	7	136	215	188	0.145936	0.193904	0.0958934	1.91889	2.83616	2.19234
TraesCS7A03G1315200	180.503	135.582	175.406	6.32706	7.89719	14.094	163.83	9.43941	4.09366	1.40149e-25	1.97376e-23	TraesCS7A03G1315200	Chr7A	723234150	723239664	+	873	-	- && Q9T0J1.1 RecName: Full=Cysteine-rich receptor-like protein kinase 26; Short=Cysteine-rich RLK26; Flags: Precursor && PF00069:Protein kinase domain	Pkinase	184	132	169	6	8	16	6.36423	4.76641	6.03581	0.220709	0.275131	0.486439
TraesCS1B03G0299900	1072.23	918.257	979.781	0	0	0	990.088	0	12.4359	1.43702e-25	2.02068e-23	TraesCS1B03G0299900	Chr1B	131996330	131997289	-	843	-	TraesCS1B01G110800 && - && -	-	1093	894	944	0	0	0	39.1503	33.4304	34.9146	0	0	0
novel.7702	14.7149	16.4341	11.4169	156.067	152.021	162.081	14.1887	156.723	-3.46452	1.51062e-25	2.12089e-23	-	Chr5A	3003909	3009316	-	4791	-	- && - && -	-	15	16	11	148	154	184	0.0945382	0.105275	0.0715862	0.992017	0.96507	1.01933
TraesCS3B03G1362600	4.90497	11.2985	1.0379	203.52	155.97	273.071	5.74711	210.854	-5.19753	1.56973e-25	2.2005e-23	TraesCS3B03G1362600	Chr3B	799724487	799729630	-	979	-	- && Q8RZA1.1 RecName: Full=Uridine 5'-monophosphate synthase; Short=UMP synthase; Includes: RecName: Full=Orotate phosphoribosyltransferase; Short=OPRTase; Includes: RecName: Full=Orotidine 5'-phosphate decarboxylase; AltName: Full=OMPdecase && PF00215:Orotidine 5'-phosphate decarboxylase / HUMPS family	-	5	11	1	193	158	310	0.154216	0.354194	0.0318479	6.3308	4.8455	8.4043
TraesCS5B03G1311300	86.3274	79.0892	75.767	387.005	312.926	369.967	80.3945	356.633	-2.1485	1.74093e-25	2.43675e-23	TraesCS5B03G1311300	Chr5B	695542341	695546146	+	1340	-	TraesCS5B01G550300 && - && -	-	88	77	73	367	317	420	1.98299	1.81141	1.69856	8.79518	7.10262	8.31892
TraesCS1B03G0320000	140.282	146.88	183.709	2.10902	7.89719	2.64262	156.957	4.21628	5.2223	1.75985e-25	2.45944e-23	TraesCS1B03G0320000	Chr1B	143797272	143800383	+	1537	-	TraesCS1B01G117200 && - && -	-	143	143	177	2	8	3	2.80934	2.93288	3.59056	0.0417869	0.156272	0.0518048
TraesCS1B03G0345800	241.324	266.027	277.12	46.3984	54.2932	38.7584	261.491	46.4833	2.49552	1.79597e-25	2.50609e-23	TraesCS1B03G0345800	Chr1B	163133325	163137158	-	1090	-	TraesCS1B01G127700 && Q0DKM4.1 RecName: Full=U1 small nuclear ribonucleoprotein A; Short=U1 snRNP protein A >A2Y0J7.1 RecName: Full=U1 small nuclear ribonucleoprotein A; Short=U1 snRNP protein A && PF00076:RNA recognition motif. (a.k.a. RRM, RBD, or RNP domain)	RRM_1	246	259	267	44	55	44	6.81476	7.4904	7.63744	1.29631	1.51496	1.07139
TraesCS6B03G0506800	0	0	0	1071.38	870.665	1205.92	0	1049.32	-12.4566	1.81173e-25	2.523e-23	TraesCS6B03G0506800	Chr6B	240608170	240610672	+	1553	-	TraesCS6B01G197300 && B0LXM0.1 RecName: Full=S-adenosylmethionine synthase; Short=AdoMet synthase; AltName: Full=Methionine adenosyltransferase; Short=MAT && PF00438:S-adenosylmethionine synthetase, N-terminal domain|PF02772:S-adenosylmethionine synthetase, central domain|PF02773:S-adenosylmethionine synthetase, C-terminal domain	-	0	0	0	1016	882	1369	0	0	0	21.009	17.0514	23.3967
TraesCS1B03G0012600	200.123	253.702	249.097	30.5808	40.4731	34.3541	234.307	35.136	2.73566	1.81363e-25	2.523e-23	TraesCS1B03G0012600	Chr1B	3850544	3853244	+	1399	-	- && Q9ZUU8.1 RecName: Full=SNF1-related protein kinase regulatory subunit beta-3; Short=AKIN subunit beta-3; Short=AKINB3; Short=AKINbeta3 && PF04739:5'-AMP-activated protein kinase beta subunit, interaction domain	-	204	247	240	29	41	39	4.40306	5.56559	5.3488	0.665678	0.879894	0.739894
TraesCS2B03G1341200	436.542	471.454	511.687	134.977	98.7149	113.633	473.228	115.775	2.03278	1.82239e-25	2.53131e-23	TraesCS2B03G1341200	Chr2B	739720753	739724009	+	1177	-	TraesCS2B01G535200 && Q9Y3E5.1 RecName: Full=Peptidyl-tRNA hydrolase 2, mitochondrial; Short=PTH 2; AltName: Full=Bcl-2 inhibitor of transcription 1; Flags: Precursor && PF01981:Peptidyl-tRNA hydrolase PTH2	PTH2	445	459	493	128	100	129	11.4163	12.2933	13.0597	3.49235	2.55087	2.90895
TraesCS1B03G0193900	140.282	214.671	169.178	2.10902	4.93574	1.76175	174.71	2.9355	5.9066	1.84538e-25	2.55935e-23	TraesCS1B03G0193900	Chr1B	65161044	65166229	+	3057	-	TraesCS1B01G076900 && - && -	-	143	209	163	2	5	2	1.41248	2.15517	1.66247	0.0210096	0.0491065	0.0173643
TraesCS1B03G0074000	302.146	307.113	281.272	2.10902	0	1.76175	296.844	1.29026	7.84449	2.07531e-25	2.87387e-23	TraesCS1B03G0074000	Chr1B	18441605	18443643	-	2039	-	TraesCS1B01G036900 && O22283.1 RecName: Full=Probable E3 ubiquitin-protein ligase RHC2A; AltName: Full=RING-H2 finger C2a; AltName: Full=RING-H2 zinc finger protein RHC2a && PF13639:Ring finger domain|PF06547:Protein of unknown function (DUF1117)|PF14369:zinc-ribbon	-	308	299	271	2	0	2	4.56116	4.62259	4.14395	0.031499	0	0.0260337
TraesCS6A03G0080800	389.454	565.95	525.179	2.10902	0	0.880874	493.528	0.996631	8.99104	2.37368e-25	3.28206e-23	TraesCS6A03G0080800	Chr6A	19935459	19945646	-	2765	-	- && Q9XEC6.1 RecName: Full=Cysteine-rich receptor-like protein kinase 36; Short=Cysteine-rich RLK36; Flags: Precursor && PF00069:Protein kinase domain|PF07714:Protein tyrosine and serine/threonine kinase	Pkinase	397	551	506	2	0	1	4.33548	6.28186	5.70582	0.0232284	0	0.00959903
novel.5120	170.693	126.337	221.074	5.27255	1.9743	7.04699	172.701	4.76461	5.16263	2.41789e-25	3.33812e-23	-	Chr3B	787429510	787431485	-	1803	-	- && - && -	-	174	123	213	5	2	8	2.91404	2.15051	3.68338	0.0890549	0.0333042	0.117765
novel.2592	868.179	874.09	1283.89	0	0	0	1008.72	0	12.4626	2.71809e-25	3.74689e-23	-	Chr2B	497538855	497540875	+	1848	-	- && - && -	-	885	851	1237	0	0	0	14.4605	14.5164	20.8704	0	0	0
TraesCS6B03G0977900	131.453	149.961	97.563	597.907	765.04	554.07	126.326	639.006	-2.33804	2.85409e-25	3.92843e-23	TraesCS6B03G0977900	Chr6B	619195120	619196207	-	963	-	TraesCS6B01G346700 && Q6Z7V2.1 RecName: Full=24.1 kDa heat shock protein, mitochondrial; Short=OsHsp24.1; Flags: Precursor && PF00011:Hsp20/alpha crystallin family	-	134	146	94	567	775	629	4.20166	4.77923	3.04344	18.9078	24.1624	17.3359
TraesCS2B03G1415700	6.86696	6.1628	9.34113	126.541	153.008	147.106	7.45696	142.218	-4.25625	2.96745e-25	4.07829e-23	TraesCS2B03G1415700	Chr2B	765071125	765074373	-	561	-	TraesCS2B01G565200 && - && PF06108:Protein of unknown function (DUF952)	-	7	6	9	120	155	167	0.376771	0.337148	0.500199	6.86913	8.29532	7.90089
TraesCS1B03G0321300	752.422	825.815	827.209	187.703	92.792	112.752	801.815	131.082	2.61605	2.98802e-25	4.10038e-23	TraesCS1B03G0321300	Chr1B	143996770	144003812	-	2792	-	TraesCS1B01G118000 && Q94AH6.1 RecName: Full=Cullin-1 && PF10557:Cullin protein neddylation domain|PF00888:Cullin family	Cullin	767	804	797	178	94	128	8.29511	9.07763	8.90032	2.04733	1.01083	1.21679
novel.915	157.94	141.744	174.368	7.38157	15.7944	8.80874	158.017	10.6616	3.88953	3.0165e-25	4.13324e-23	-	Chr1B	72804694	72808179	-	2836	-	- && - && -	-	161	138	168	7	16	10	1.7142	1.53393	1.847	0.0792639	0.169386	0.0935872
TraesCS2B03G1047100	0	0	0	906.878	1020.71	983.936	0	970.509	-12.3439	3.06602e-25	4.19478e-23	TraesCS2B03G1047100	Chr2B	593745876	593746479	+	604	-	TraesCS2B01G411600 && P59259.2 RecName: Full=Histone H4 >Q6LAF3.3 RecName: Full=Histone H4 >Q6PMI5.3 RecName: Full=Histone H4 >Q6WZ83.3 RecName: Full=Histone H4 >Q76H85.3 RecName: Full=Histone H4 >P62788.2 RecName: Full=Histone H4 >P62787.2 RecName: Full=Histone H4 >P62887.2 RecName: Full=Histone H4 >P62785.2 RecName: Full=Histone H4 variant TH011 >P0CG89.1 RecName: Full=Histone H4 && PF15511:Cen…	-	0	0	0	860	1034	1117	0	0	0	45.7241	51.3982	49.0839
novel.11369	0	0	0	930.077	913.113	1109.02	0	984.07	-12.3641	3.0856e-25	4.21525e-23	-	Chr7A	583185433	583186760	-	1223	-	- && - && -	-	0	0	0	882	925	1259	0	0	0	23.1593	22.708	27.3226
TraesCS2B03G1422800	198.161	145.853	133.89	10.5451	9.87149	6.16612	159.301	8.8609	4.18374	3.11779e-25	4.25284e-23	TraesCS2B03G1422800	Chr2B	767502546	767506686	-	2479	-	TraesCS2B01G567800 && O81906.1 RecName: Full=G-type lectin S-receptor-like serine/threonine-protein kinase B120; Flags: Precursor && PF00954:S-locus glycoprotein domain|PF07714:Protein tyrosine and serine/threonine kinase|PF08276:PAN-like domain|PF01453:D-mannose binding lectin	Pkinase_Tyr	202	142	129	10	10	7	2.46046	1.80569	1.62247	0.129541	0.121112	0.0749453
TraesCS4B03G0998200	85.3465	45.1938	60.1984	379.623	370.181	414.011	63.5796	387.938	-2.60709	3.16997e-25	4.31755e-23	TraesCS4B03G0998200	Chr4B	667750501	667755329	-	1641	-	- && F4K2A1.1 RecName: Full=Folylpolyglutamate synthase; AltName: Full=DHFS-FPGS homolog B; AltName: Full=Folylpoly-gamma-glutamate synthetase; Short=FPGS; AltName: Full=Tetrahydrofolylpolyglutamate synthase; Short=Tetrahydrofolate synthase && -	-	87	44	58	360	375	470	1.60086	0.845232	1.102	7.04494	6.86099	7.60172
novel.4402	900.552	918.257	941.379	0	0	0	920.063	0	12.3299	3.27515e-25	4.45416e-23	-	Chr3B	116046272	116051175	+	4371	-	- && Q9SZL8.1 RecName: Full=Protein FAR1-RELATED SEQUENCE 5 && -	-	918	894	907	0	0	0	6.34167	6.44746	6.46978	0	0	0
novel.10241	876.027	863.819	1125.09	0	0	0	954.978	0	12.3836	3.29249e-25	4.47107e-23	-	Chr6B	650072930	650080742	-	4680	-	- && - && PF11960:Domain of unknown function (DUF3474)	-	893	841	1084	0	0	0	5.76166	5.66476	7.22181	0	0	0
TraesCS4A03G0958600	127.529	91.4148	108.98	763.465	462.973	680.915	109.308	635.784	-2.5393	3.34864e-25	4.54055e-23	TraesCS4A03G0958600	Chr4A	663837705	663839246	+	1542	-	TraesCS4A01G384900 && Q07423.1 RecName: Full=Hexose carrier protein HEX6 && PF00083:Sugar (and other) transporter	Sugar_tr	130	89	105	724	469	773	2.54566	1.81944	2.12309	15.0778	9.13172	13.3051
TraesCS1B03G0361100	236.419	170.504	228.339	29.5263	17.7687	20.2601	211.754	22.5183	3.24087	3.35372e-25	4.54067e-23	TraesCS1B03G0361100	Chr1B	174468217	174472214	+	1559	-	- && Q0WPK3.1 RecName: Full=Autophagy-related protein 18d; Short=AtATG18d && -	-	241	166	220	28	18	23	4.66781	3.35655	4.39987	0.576761	0.346649	0.391565
TraesCS7B03G0926700	63.7646	28.7597	53.971	363.806	546.881	391.108	48.8318	433.931	-3.14988	3.39796e-25	4.59375e-23	TraesCS7B03G0926700	Chr7B	605964309	605966025	+	1634	-	TraesCS7B01G345700 && Q9ZV19.1 RecName: Full=DJ-1 protein homolog E; Short=AtDJ-1E; AltName: Full=Protein YELLOW-LEAF-SPECIFIC GENE 5 && PF01965:DJ-1/PfpI family	DJ-1_PfpI	65	28	52	345	554	444	1.20117	0.540179	0.992234	6.78033	10.1794	7.21196
TraesCS2B03G0048300	130.472	152.016	139.079	8.43608	2.96145	7.04699	140.522	6.14817	4.51682	3.82134e-25	5.15847e-23	TraesCS2B03G0048300	Chr2B	12858646	12859579	+	411	-	TraesCS2B01G008000 && D9HP25.1 RecName: Full=Cell number regulator 9; AltName: Full=ZmCNR09 && PF04749:PLAC8 family	-	133	148	134	8	3	8	9.77129	11.3515	10.1654	0.625075	0.219151	0.51662
TraesCS6B03G0425000	51.9927	82.1706	39.4403	620.052	371.168	554.07	57.8679	515.096	-3.15406	3.90031e-25	5.25729e-23	TraesCS6B03G0425000	Chr6B	182371537	182372834	-	986	-	TraesCS6B01G167300 && Q06398.2 RecName: Full=Probable glutathione S-transferase GSTU6; AltName: Full=28 kDa cold-induced protein && PF13410:Glutathione S-transferase, C-terminal domain|PF02798:Glutathione S-transferase, N-terminal domain	GST_N	53	80	38	588	376	629	1.62308	2.55767	1.20163	19.1507	11.4492	16.9315
TraesCS1B03G0143900	839.731	884.361	1069.04	0	0	0	931.044	0	12.347	4.04395e-25	5.44284e-23	TraesCS1B03G0143900	Chr1B	48011694	48017084	+	1594	-	TraesCS1B01G060100 && B8AXB6.1 RecName: Full=E3 UFM1-protein ligase 1 homolog >B9FM64.1 RecName: Full=E3 UFM1-protein ligase 1 homolog && -	-	856	861	1030	0	0	0	16.2154	17.0273	20.1471	0	0	0
TraesCS6A03G0960000	83.3845	57.5194	38.4024	917.423	469.883	544.38	59.7688	643.895	-3.42684	4.08094e-25	5.48453e-23	TraesCS6A03G0960000	Chr6A	602523611	602526173	+	1695	-	TraesCS6A01G378600 && Q9FLR3.1 RecName: Full=NAC domain-containing protein 79; Short=ANAC79; Short=ANAC80; Short=AtNAC79; Short=AtNAC80 && PF02365:No apical meristem (NAM) protein	NAM	85	56	37	870	476	618	1.51423	1.04148	0.680605	16.4829	8.43143	9.67702
TraesCS4A03G0213000	920.172	1104.17	2947.65	1.05451	0	0.880874	1657.33	0.645128	11.3256	4.12706e-25	5.53834e-23	TraesCS4A03G0213000	Chr4A	117245735	117250179	-	1318	-	- && Q8H8U5.1 RecName: Full=Protein IN2-1 homolog B; AltName: Full=Glutathione S-transferase GSTZ5 >A1XBB7.1 RecName: Full=Protein IN2-1 homolog B; AltName: Full=Glutathione S-transferase GSTZ5 && PF13410:Glutathione S-transferase, C-terminal domain|PF13417:Glutathione S-transferase, N-terminal domain	-	938	1075	2840	1	0	1	21.4897	25.7113	67.184	0.0243651	0	0.0201376
TraesCS6D03G0308700	160.883	93.4691	71.6154	1000.73	701.863	843.877	108.656	848.823	-2.96376	4.16212e-25	5.57718e-23	TraesCS6D03G0308700	Chr6D	128124034	128125947	-	1914	-	TraesCS6D01G138100 && Q5UNY4.1 RecName: Full=Uncharacterized protein L728 [Acanthamoeba polyphaga mimivirus] && PF11443:Domain of unknown function (DUF2828)	-	164	91	69	949	711	958	2.58728	1.49876	1.12401	15.9224	11.153	13.2845
TraesCS6B03G1285800	10.7909	5.13566	0	173.994	188.545	164.723	5.30886	175.754	-5.02883	4.23552e-25	5.6672e-23	TraesCS6B03G1285800	Chr6B	725738169	725745567	+	3727	-	TraesCS6B01G465800 && P0C8S1.1 RecName: Full=Probable disease resistance RPP8-like protein 2 && PF18052:Rx N-terminal domain|PF00931:NB-ARC domain	NB-ARC	11	5	0	165	191	187	0.08912	0.0422904	0	1.4217	1.53864	1.3317
novel.3681	205.028	168.45	211.732	2.10902	1.9743	1.76175	195.07	1.94835	6.65294	4.39809e-25	5.87609e-23	-	Chr2D	591482711	591487303	-	2129	-	- && - && -	-	209	164	204	2	2	2	2.96424	2.42829	2.98757	0.0301674	0.0282045	0.0249331
novel.2416	1.96199	1.02713	10.379	169.776	168.802	169.128	4.45605	169.235	-5.26186	4.49883e-25	6.00189e-23	-	Chr2B	76531163	76534705	+	2151	-	- && - && PF05699:hAT family C-terminal dimerisation region	hATC	2	1	10	161	171	192	0.0280758	0.0146552	0.144951	2.40364	2.38682	2.3691
TraesCS1B03G0335100	163.826	130.446	166.065	11.5996	11.8458	14.094	153.445	12.5131	3.61054	4.89624e-25	6.52252e-23	TraesCS1B03G0335100	Chr1B	154757442	154765117	-	3648	-	TraesCS1B01G123000 && Q9M350.2 RecName: Full=Gamma-tubulin complex component 4; Short=AtGCP4; Short=GCP-4 && PF17681:Gamma tubulin complex component N-terminal|PF04130:Gamma tubulin complex component C-terminal|PF04525:LURP-one-related	-	167	127	160	11	12	16	1.3823	1.09744	1.3675	0.0968326	0.0987622	0.116409
novel.5991	940.773	849.439	875.991	0	0	0	888.734	0	12.2801	5.44656e-25	7.24504e-23	-	Chr4A	17855180	17865047	-	9382	-	- && P16423.1 RecName: Full=Retrovirus-related Pol polyprotein from type-2 retrotransposable element R2DM; AltName: Full=Retrovirus-related Pol polyprotein from type II retrotransposable element R2DM; Includes: RecName: Full=Protease; Includes: RecName: Full=Reverse transcriptase; Includes: RecName: Full=Endonuclease && -	-	959	827	844	0	0	0	3.08649	2.7787	2.80485	0	0	0
novel.11777	240.343	159.206	169.178	3.16353	1.9743	1.76175	189.576	2.29986	6.38744	5.59647e-25	7.4336e-23	-	Chr7B	707080766	707083849	+	1430	-	- && Q10FF9.1 RecName: Full=Deoxyuridine 5'-triphosphate nucleotidohydrolase; Short=dUTPase; AltName: Full=dUTP pyrophosphatase && -	-	245	155	163	3	2	2	5.17335	3.41686	3.55398	0.0673704	0.0419912	0.0371207
TraesCS1B03G0002200	131.453	142.771	133.89	7.38157	7.89719	3.52349	136.038	6.26742	4.46254	5.96395e-25	7.91018e-23	TraesCS1B03G0002200	Chr1B	1237000	1244167	+	2962	-	TraesCS1B01G001000 && - && -	-	134	139	129	7	8	4	1.36603	1.47932	1.3579	0.0758921	0.0810903	0.0358424
TraesCS1B03G0238600	160.883	164.341	159.837	11.5996	9.87149	19.3792	161.687	13.6168	3.55306	6.31952e-25	8.3696e-23	TraesCS1B03G0238600	Chr1B	96667432	96676071	-	3737	-	- && Q9LET7.1 RecName: Full=Calmodulin-interacting protein 111; Short=CaM-interacting protein 111; AltName: Full=ATPase family AAA domain-containing protein CIP111 && PF17862:AAA+ lid domain|PF00004:ATPase family associated with various cellular activities (AAA)	AAA	164	160	154	11	10	22	1.32514	1.34967	1.28487	0.0945264	0.0803417	0.156251
novel.10279	32.3728	14.3799	36.3266	271.009	305.029	236.955	27.6931	270.998	-3.28938	6.52617e-25	8.63074e-23	-	Chr6B	704228350	704233831	-	3811	-	- && - && PF02902:Ulp1 protease family, C-terminal catalytic domain	Peptidase_C48	33	14	35	257	309	269	0.261467	0.115803	0.286347	2.1656	2.43435	1.87342
TraesCS2B03G0635100	139.301	196.182	176.444	10.5451	13.8201	4.40437	170.642	9.58985	4.17343	7.29134e-25	9.62869e-23	TraesCS2B03G0635100	Chr2B	313504606	313523207	+	2266	-	- && Q8BHJ5.1 RecName: Full=F-box-like/WD repeat-containing protein TBL1XR1; AltName: Full=Nuclear receptor corepressor/HDAC3 complex subunit TBLR1; AltName: Full=TBL1-related protein 1; AltName: Full=Transducin beta-like 1X-related protein 1 && PF00400:WD domain, G-beta repeat|PF08513:LisH	WD40	142	191	170	10	14	5	1.89221	2.65708	2.33912	0.141718	0.185495	0.0585643
TraesCS2D03G1132600	77.4985	71.8993	75.767	297.372	316.875	312.71	75.0549	308.986	-2.04151	7.41263e-25	9.7747e-23	TraesCS2D03G1132600	Chr2D	604123946	604130138	+	2084	-	TraesCS2D01G507500 && Q2QYR1.2 RecName: Full=Probable staphylococcal-like nuclease CAN3; AltName: Full=Calcium-dependent nuclease 3; Short=Ca(2+)-dependent nuclease 3 && PF00565:Staphylococcal nuclease homologue	-	79	70	73	282	321	355	1.14465	1.05884	1.09216	4.34545	4.62457	4.5212
TraesCS5D03G0004700	3782.71	3816.83	4220.12	1261.19	1518.24	1580.29	3939.88	1453.24	1.43844	7.75833e-25	1.02158e-22	TraesCS5D03G0004700	Chr5D	2665098	2671307	+	1859	-	TraesCS5D01G002500 && Q6YXW6.1 RecName: Full=Sucrose-phosphatase 2; Short=OsSPP2 && PF05116:Sucrose-6F-phosphate phosphohydrolase|PF08472:Sucrose-6-phosphate phosphohydrolase C-terminal	-	3856	3716	4066	1196	1538	1794	62.6325	63.0127	68.1947	20.6602	24.8394	25.6133
TraesCS1B03G0235700	172.655	191.047	131.814	5.27255	5.92289	13.2131	165.172	8.13618	4.31469	7.95984e-25	1.0466e-22	TraesCS1B03G0235700	Chr1B	93729574	93732726	-	3153	-	TraesCS1B01G089100 && Q9LY50.1 RecName: Full=Putative serine/threonine-protein kinase-like protein CCR3; AltName: Full=Protein CRINKLY 4 RELATED 3; Short=AtCRR3; Flags: Precursor && PF00069:Protein kinase domain	Pkinase	176	186	127	5	6	15	1.68551	1.8596	1.25586	0.0509248	0.0571336	0.126267
TraesCS6B03G0879800	198.161	206.454	166.065	640.087	589.328	671.226	190.226	633.547	-1.73559	8.33083e-25	1.0938e-22	TraesCS6B03G0879800	Chr6B	557749245	557752421	-	1514	-	TraesCS6B01G306300 && Q6ZFU6.1 RecName: Full=Thioredoxin reductase NTRB; AltName: Full=NADPH-dependent thioredoxin reductase B; Short=OsNTRB && PF07992:Pyridine nucleotide-disulphide oxidoreductase	Pyr_redox_2	202	201	160	607	597	762	4.02872	4.18506	3.29501	12.875	11.8389	13.3583
TraesCS1B03G0385200	208.952	241.376	363.266	18.9812	7.89719	24.6645	271.198	17.1809	3.97163	8.39806e-25	1.10104e-22	TraesCS1B03G0385200	Chr1B	194136866	194152344	-	2250	-	TraesCS1B01G140900 && Q15208.1 RecName: Full=Serine/threonine-protein kinase 38; AltName: Full=NDR1 protein kinase; AltName: Full=Nuclear Dbf2-related kinase 1 >Q5R8M1.1 RecName: Full=Serine/threonine-protein kinase 38 && PF00069:Protein kinase domain	Pkinase	213	235	350	18	8	28	2.85851	3.29243	4.85007	0.256906	0.106751	0.330292
novel.12082	165.788	171.531	174.368	20.0357	6.91004	11.4514	170.562	12.799	3.74995	8.85509e-25	1.15929e-22	-	Chr7B	590106858	590112647	-	4775	-	- && - && -	-	169	167	168	19	7	13	1.0687	1.10249	1.09698	0.12778	0.0440138	0.0722591
TraesCS1B03G0679300	99.0804	73.9536	67.4637	349.043	399.795	395.512	80.1659	381.45	-2.24893	9.14863e-25	1.196e-22	TraesCS1B03G0679300	Chr1B	430417913	430426877	-	1563	-	TraesCS1B01G237700 && Q9M3W5.1 RecName: Full=Chlorophyll synthase, chloroplastic; AltName: Full=Polyprenyl transferase; Flags: Precursor && PF01040:UbiA prenyltransferase family	UbiA	101	72	65	331	405	449	1.95121	1.45213	1.29663	6.80068	7.77965	7.62448
TraesCS1B03G0061900	1241.94	1747.15	1428.16	387.005	384.001	459.816	1472.42	410.274	1.84261	9.21004e-25	1.20231e-22	TraesCS1B03G0061900	Chr1B	15893423	15904711	-	5195	-	TraesCS1B01G030800 && Q94FB9.1 RecName: Full=ABC transporter D family member 1; Short=ABC transporter ABCD.1; Short=AtABCD1; AltName: Full=Peroxisomal ABC transporter 1; Short=AtPXA1; AltName: Full=Protein ACETATE NON-UTILIZING 2; AltName: Full=Protein COMATOSE; AltName: Full=Protein PEROXISOME DEFECTIVE 3; Short=Ped3p && PF00005:ABC transporter|PF06472:ABC transporter transmembrane region 2	ABC_tran	1266	1701	1376	367	389	522	7.35852	10.3217	8.2584	2.26863	2.24816	2.66691
TraesCS1B03G0027900	185.408	215.698	225.225	29.5263	11.8458	17.6175	208.777	19.6632	3.41867	1.28295e-24	1.67241e-22	TraesCS1B03G0027900	Chr1B	6922415	6926399	+	1896	-	TraesCS1B01G013900 && Q54DA8.1 RecName: Full=Protein STIP1 homolog && PF12796:Ankyrin repeats (3 copies)	-	189	210	217	28	12	20	3.00999	3.4915	3.56849	0.474246	0.190023	0.279972
novel.12707	227.591	153.043	131.814	7.38157	4.93574	10.5705	170.816	7.62926	4.47122	1.46653e-24	1.90898e-22	-	Chr7D	539963918	539976378	-	2978	-	- && Q8L5A7.1 RecName: Full=Cytosolic sulfotransferase 15; Short=AtSOT15; AltName: Full=Sulfotransferase 2a; Short=AtST2a && PF00685:Sulfotransferase domain	Sulfotransfer_1	232	149	127	7	5	12	2.35237	1.57722	1.32966	0.0754844	0.0504092	0.10695
novel.3265	141.263	171.531	181.633	0	2.96145	4.40437	164.809	2.45527	6.00433	1.49167e-24	1.93894e-22	-	Chr2D	236401845	236407848	+	1557	-	- && Q9SJ20.1 RecName: Full=Ribonucleoside-diphosphate reductase large subunit; AltName: Full=Protein DEFECTIVE IN POLLEN DNA DEGRADATION 2; AltName: Full=Ribonucleoside-diphosphate reductase R1 subunit; Short=AtRNR1 && -	-	144	167	175	0	3	5	2.79265	3.38111	3.50439	0	0.0578491	0.0852323
TraesCS4A03G0953600	25.5058	11.2985	9.34113	194.03	213.224	295.974	15.3818	234.409	-3.92291	1.5619e-24	2.02733e-22	TraesCS4A03G0953600	Chr4A	662439190	662444472	+	3039	-	TraesCS4A01G382900 && Q9FKG6.1 RecName: Full=U-box domain-containing protein 52; AltName: Full=Plant U-box protein 52; Includes: RecName: Full=E3 ubiquitin ligase; Includes: RecName: Full=Serine/threonine-protein kinase && PF04564:U-box domain|PF00582:Universal stress protein family|PF00069:Protein kinase domain	Pkinase	26	11	9	184	216	336	0.258336	0.114102	0.0923368	1.94433	2.13396	2.93448
TraesCS2B03G1216900	148.13	144.826	159.837	16.8722	11.8458	8.80874	150.931	12.5089	3.60989	1.73983e-24	2.25507e-22	TraesCS2B03G1216900	Chr2B	687970612	687976487	+	2293	-	TraesCS2B01G481700 && Q9NUD9.1 RecName: Full=GPI mannosyltransferase 2; AltName: Full=GPI mannosyltransferase II; Short=GPI-MT-II; AltName: Full=Phosphatidylinositol-glycan biosynthesis class V protein; Short=PIG-V && PF04188:Mannosyltransferase (PIG-V)	-	151	141	154	16	12	10	1.98845	1.93841	2.09401	0.224078	0.157124	0.115749
TraesCS7D03G0194900	141.263	228.023	241.832	2.10902	0	4.40437	203.706	2.17113	6.50207	1.75349e-24	2.26954e-22	TraesCS7D03G0194900	Chr7D	53545463	53547716	-	1401	-	- && Q8L817.1 RecName: Full=Alpha carbonic anhydrase 7; Short=AtaCA7; Short=AtalphaCA7; AltName: Full=Alpha carbonate dehydratase 7; Flags: Precursor && PF00194:Eukaryotic-type carbonic anhydrase	-	144	222	233	2	0	5	3.1036	4.99513	5.18538	0.0458433	0	0.0947228
TraesCS1B03G0391700	138.32	126.337	163.989	11.5996	5.92289	7.92786	142.882	8.48345	4.08414	2.01317e-24	2.60195e-22	TraesCS1B03G0391700	Chr1B	199684393	199694751	+	2564	-	- && Q852L0.1 RecName: Full=Casein kinase 1-like protein HD16; AltName: Full=Os03g0793500 protein; AltName: Full=Protein EARLY FLOWERING 1; AltName: Full=Protein HEADING DATE 16 && PF00069:Protein kinase domain	Pkinase	141	123	158	11	6	9	1.66052	1.51223	1.92133	0.137771	0.0702583	0.0931638
TraesCS1B03G0198100	190.313	281.434	213.808	1.05451	1.9743	1.76175	228.518	1.59685	7.14585	2.06455e-24	2.66458e-22	TraesCS1B03G0198100	Chr1B	67325353	67330386	-	1939	-	TraesCS1B01G078600 && P49018.1 RecName: Full=GPI-anchor transamidase; Short=GPI transamidase; Flags: Precursor && PF01650:Peptidase C13 family	-	194	274	206	1	2	2	3.02111	4.45456	3.31247	0.0165617	0.0309682	0.0273763
TraesCS2B03G1314300	88.2894	97.5776	102.752	341.661	407.693	398.155	96.2065	382.503	-1.9926	2.2494e-24	2.89905e-22	TraesCS2B03G1314300	Chr2B	727399604	727407789	+	4109	-	TraesCS2B01G524400 && - && PF15996:Arginine/serine-rich protein PNISR	-	90	95	99	324	413	452	0.661376	0.728818	0.751211	2.53217	3.01771	2.91961
TraesCS5D03G0753000	375.721	390.31	699.547	18.9812	5.92289	36.1158	488.526	20.34	4.57362	2.56585e-24	3.30222e-22	TraesCS5D03G0753000	Chr5D	427091756	427092501	-	648	-	TraesCS5D01G334900 && P20159.1 RecName: Full=Defensin-like protein 2; AltName: Full=Gamma-2-purothionin && -	-	383	380	674	18	6	41	17.847	18.4859	32.4301	0.892033	0.277997	1.67931
novel.641	764.194	838.14	736.912	0	0	0	779.749	0	12.0912	3.0819e-24	3.96079e-22	-	Chr1B	218787548	218797183	+	7010	-	- && Q7LHG5.2 RecName: Full=Transposon Ty3-I Gag-Pol polyprotein; AltName: Full=Gag3-Pol3; AltName: Full=Transposon Ty3-2 TYA-TYB polyprotein; Contains: RecName: Full=Capsid protein; Short=CA; AltName: Full=p24; Contains: RecName: Full=Spacer peptide p3; Contains: RecName: Full=Nucleocapsid protein p11; Short=NC; Contains: RecName: Full=Ty3 protease; Short=PR; AltName: Full=p16; Contains: RecName…	rve	779	816	710	0	0	0	3.35553	3.66947	3.15794	0	0	0
TraesCS1D03G0028500	22.5629	31.8411	43.592	331.116	234.941	438.675	32.6653	334.911	-3.36154	3.23444e-24	4.15097e-22	TraesCS1D03G0028500	Chr1D	7329510	7332180	+	2671	-	TraesCS1D01G013800 && O64477.1 RecName: Full=G-type lectin S-receptor-like serine/threonine-protein kinase At2g19130; Flags: Precursor && PF08276:PAN-like domain|PF00954:S-locus glycoprotein domain|PF01453:D-mannose binding lectin|PF00069:Protein kinase domain	Pkinase	23	31	42	314	238	498	0.260014	0.365864	0.490273	3.7752	2.67527	4.94855
TraesCS2D03G1343100	823.054	905.931	660.107	0	0	0	796.364	0	12.1217	3.61686e-24	4.63523e-22	TraesCS2D03G1343100	Chr2D	656382361	656386500	+	1822	-	TraesCS2D01G566500 && B9FDT1.1 RecName: Full=Dolichyl-diphosphooligosaccharide--protein glycosyltransferase subunit 1B; AltName: Full=Ribophorin IB; Short=RPN-IB; AltName: Full=Ribophorin-1B; Flags: Precursor && PF04597:Ribophorin I	-	839	882	636	0	0	0	13.9045	15.2599	10.8836	0	0	0
TraesCS1B03G0085000	310.975	438.586	353.925	80.1427	59.2289	53.7333	367.829	64.3683	2.51942	3.69688e-24	4.73112e-22	TraesCS1B03G0085000	Chr1B	21629069	21631036	-	1968	-	TraesCS1B01G041400 && Q5NDL3.2 RecName: Full=EGF domain-specific O-linked N-acetylglucosamine transferase; AltName: Full=Extracellular O-linked N-acetylglucosamine transferase; Flags: Precursor && PF04577:Protein of unknown function (DUF563)	-	317	427	341	76	60	61	4.86381	6.83966	5.40247	1.24014	0.915357	0.822673
novel.1651	74.5555	53.4109	56.0468	1054.51	646.583	385.823	61.3377	695.638	-3.50185	3.72167e-24	4.75164e-22	-	Chr2A	8299489	8304664	+	3135	-	- && Q2QRN7.1 RecName: Full=Probable kinase CHARK; AltName: Full=CHASE domain receptor-like serine/threonine kinase; AltName: Full=OsCRL4; AltName: Full=OsHKL1 && PF00139:Legume lectin domain|PF07714:Protein tyrosine and serine/threonine kinase	Pkinase_Tyr	76	52	54	1000	655	438	0.732012	0.522875	0.537055	10.2434	6.27289	3.70817
TraesCS1B03G0258800	164.807	145.853	200.315	1.05451	1.9743	3.52349	170.325	2.1841	6.24092	3.72334e-24	4.75164e-22	TraesCS1B03G0258800	Chr1B	106919287	106925804	-	2150	-	TraesCS1B01G096700 && - && -	-	168	142	193	1	2	4	2.35946	2.082	2.79886	0.0149364	0.027929	0.0493792
TraesCS4A03G0215700	425.751	495.078	572.923	113.887	99.702	132.131	497.917	115.24	2.10896	4.02522e-24	5.1297e-22	TraesCS4A03G0215700	Chr4A	118983508	118989623	-	3445	-	TraesCS4A01G105300 && A2XFB7.2 RecName: Full=Two-component response regulator-like PRR73; AltName: Full=Pseudo-response regulator 73; Short=OsPRR73 && PF00072:Response regulator receiver domain|PF06203:CCT motif	Response_reg	434	482	552	108	101	150	3.80402	4.41052	4.99589	1.00674	0.88023	1.15565
TraesCS7D03G1293600	226.61	214.671	186.823	33.7443	21.7173	16.7366	209.368	24.0661	3.13502	4.62077e-24	5.88045e-22	TraesCS7D03G1293600	Chr7D	640312143	640314922	-	1804	-	TraesCS7D01G549400 && Q9N012.1 RecName: Full=LysM and putative peptidoglycan-binding domain-containing protein 1 && -	-	231	209	180	32	22	19	3.8665	3.65209	3.11099	0.569636	0.366143	0.279537
novel.12193	739.669	697.423	831.361	0	0	0	756.151	0	12.0468	4.95552e-24	6.29766e-22	-	Chr7D	1234041	1238926	+	2366	-	- && Q9FM85.1 RecName: Full=Probable receptor-like protein kinase At5g56460 && -	-	754	679	801	0	0	0	9.62274	9.04663	10.5555	0	0	0
TraesCS3B03G0851800	302.146	323.547	302.03	49.5619	71.0747	71.3508	309.241	63.9958	2.26782	5.22418e-24	6.62983e-22	TraesCS3B03G0851800	Chr3B	556400752	556405289	+	1248	-	TraesCS3B01G335200 && Q4FLQ5.1 RecName: Full=Putative pre-16S rRNA nuclease && PF03652:Holliday junction resolvase	-	308	315	291	47	72	81	7.45209	7.9566	7.27012	1.20939	1.73214	1.72263
novel.1241	7.84795	8.21706	3.11371	204.575	148.072	125.965	6.39291	159.537	-4.63436	5.63124e-24	7.13648e-22	-	Chr1B	699147133	699148934	-	1706	-	- && Q6EPG8.1 RecName: Full=Acetylserotonin O-methyltransferase 1; Short=OsASMT1 && PF00891:O-methyltransferase domain|PF08100:Dimerisation domain	-	8	8	3	194	150	143	0.141597	0.147823	0.0548283	3.65179	2.63983	2.22474
TraesCS1A03G0013400	301.165	204.399	303.068	1159.96	960.496	1052.64	269.544	1057.7	-1.97196	5.70942e-24	7.22551e-22	TraesCS1A03G0013400	Chr1A	3543536	3549092	-	1214	-	TraesCS1A01G004400 && Q8RWJ7.1 RecName: Full=Protein SAWADEE HOMEODOMAIN HOMOLOG 2; AltName: Full=Probable DNA-binding transcription factor 2 && PF16719:SAWADEE domain	-	307	199	292	1100	973	1195	7.63593	5.16733	7.49941	29.0976	24.0635	26.1259
novel.6580	33.3538	27.7326	25.9476	263.627	179.661	220.218	29.0113	221.169	-2.92806	6.32366e-24	7.99176e-22	-	Chr4B	668652457	668791367	+	2109	-	- && - && -	-	34	27	25	250	182	250	0.486793	0.40357	0.369595	3.80669	2.59095	3.1462
novel.7861	23.5438	8.21706	14.5307	224.61	193.481	170.009	15.4305	196.033	-3.66011	6.35439e-24	8.01947e-22	-	Chr5A	468252158	468256805	-	2376	-	- && - && -	-	24	8	14	213	196	193	0.305005	0.106139	0.183715	2.87884	2.4767	2.15592
TraesCS1A03G0032200	121.643	166.396	158.799	4.21804	1.9743	2.64262	148.946	2.94499	5.67619	6.6297e-24	8.35535e-22	TraesCS1A03G0032200	Chr1A	8623361	8635717	+	3488	-	- && Q8W474.4 RecName: Full=Probable disease resistance protein At1g58390 && PF00931:NB-ARC domain|PF18052:Rx N-terminal domain	NB-ARC	124	162	153	4	2	3	1.07346	1.4641	1.36766	0.0368271	0.0172154	0.022828
TraesCS6D03G0114300	1522.5	1771.8	1571.39	513.546	600.187	442.199	1621.9	518.644	1.64553	6.98247e-24	8.78779e-22	TraesCS6D03G0114300	Chr6D	27629182	27631425	-	1057	-	TraesCS6D01G055400 && P41127.1 RecName: Full=60S ribosomal protein L13-1; AltName: Full=Protein BBC1 homolog && PF01294:Ribosomal protein L13e	-	1552	1725	1514	487	608	502	44.3362	51.4453	44.6595	14.7958	17.27	12.6052
TraesCS7B03G1244800	179.522	168.45	114.169	3.16353	8.88434	3.52349	154.047	5.19045	4.89593	7.45268e-24	9.36663e-22	TraesCS7B03G1244800	Chr7B	729729768	729732961	+	1688	-	TraesCS7B01G462700 && Q9C5S9.1 RecName: Full=Cysteine-rich receptor-like protein kinase 6; Short=Cysteine-rich RLK6; AltName: Full=Receptor-like protein kinase 5; Flags: Precursor && PF00069:Protein kinase domain	Pkinase	183	164	110	3	9	4	3.27356	3.06269	2.03181	0.0570732	0.160079	0.0628941
novel.606	691.601	686.125	823.058	0	0	0	733.594	0	12.0031	7.72991e-24	9.70168e-22	-	Chr1B	123765828	123774077	+	3047	-	- && - && -	-	705	668	793	0	0	0	6.98648	6.91092	8.11454	0	0	0
TraesCS2A03G0128600	1614.72	1454.42	1784.16	624.27	573.534	619.254	1617.76	605.686	1.41731	7.75676e-24	9.72198e-22	TraesCS2A03G0128600	Chr2A	33761342	33762484	+	972	-	TraesCS2A01G064900 && Q9SZN7.1 RecName: Full=Heavy metal-associated isoprenylated plant protein 26; Short=AtHIP26; Short=AtHIPP26; AltName: Full=Farnesylated protein 6; Short=AtFP6; Flags: Precursor && PF00403:Heavy-metal-associated domain	HMA	1646	1416	1719	592	581	703	51.1335	45.9228	55.1407	19.5587	17.9463	19.196
novel.11752	154.016	114.012	165.027	6.32706	1.9743	3.52349	144.351	3.94162	5.21434	8.2267e-24	1.02968e-21	-	Chr7B	666949270	666954535	+	2159	-	- && - && -	-	157	111	159	6	2	4	2.19578	1.6207	2.29619	0.0892447	0.0278126	0.0491734
novel.4319	1109.5	962.423	818.906	2893.57	2624.83	2950.05	963.611	2822.82	-1.5504	9.36942e-24	1.1711e-21	-	Chr3A	718326623	718336776	-	8714	-	- && - && -	-	1131	937	789	2744	2659	3349	3.91911	3.38964	2.82307	10.1123	9.16146	10.2005
TraesCS1B03G0290400	134.396	143.799	149.458	4.21804	9.87149	1.76175	142.551	5.28376	4.77665	9.70991e-24	1.212e-21	TraesCS1B03G0290400	Chr1B	126091667	126095885	+	1574	-	TraesCS1B01G107800 && - && -	-	137	140	144	4	10	2	2.6282	2.80385	2.85247	0.0816092	0.190748	0.0337247
TraesCS5B03G0303900	279.583	303.004	284.386	748.702	811.436	764.598	288.991	774.912	-1.42319	1.05498e-23	1.31503e-21	TraesCS5B03G0303900	Chr5B	184228263	184242575	+	1928	-	- && A4QP78.1 RecName: Full=CCR4-NOT transcription complex subunit 11 && PF10155:CCR4-NOT transcription complex subunit 11	-	285	295	274	710	822	868	4.46354	4.82333	4.43105	11.8259	12.8006	11.9491
TraesCS1B03G0363500	168.731	180.775	142.193	18.9812	9.87149	16.7366	163.9	15.1964	3.43244	1.06475e-23	1.32539e-21	TraesCS1B03G0363500	Chr1B	176193113	176197250	-	2200	-	TraesCS1B01G134000 && - && PF07223:UBA-like domain (DUF1421)	-	172	176	137	18	10	19	2.36074	2.52186	1.9416	0.262744	0.136471	0.229221
novel.7556	3.92397	8.21706	10.379	156.067	144.124	280.118	7.50669	193.436	-4.69679	1.07486e-23	1.33616e-21	-	Chr5A	451174447	451176852	+	2406	-	- && - && -	-	4	8	10	148	146	318	0.0502003	0.104816	0.129589	1.97538	1.82189	3.50796
TraesCS3B03G0930200	3.92397	0	0	245.701	311.939	258.096	1.30799	271.912	-7.65348	1.12586e-23	1.39765e-21	TraesCS3B03G0930200	Chr3B	596452848	596458679	-	1608	-	TraesCS3B01G369300 && - && -	-	4	0	0	233	316	293	0.0751132	0	0	4.65322	5.90018	4.8362
TraesCS2D03G1154600	250.153	239.322	133.89	1032.36	1077.97	1371.52	207.788	1160.62	-2.48131	1.13097e-23	1.40208e-21	TraesCS2D03G1154600	Chr2D	611138360	611142861	+	2345	-	TraesCS2D01G517200 && Q9M8L4.1 RecName: Full=Glycerol kinase; Short=Glycerokinase; AltName: Full=ATP:glycerol 3-phosphotransferase; AltName: Full=Protein GLYCEROL INSENSITIVE 1; AltName: Full=Protein NONHOST RESISTANCE TO P. S. PHASEOLICOLA 1 && PF00370:FGGY family of carbohydrate kinases, N-terminal domain|PF02782:FGGY family of carbohydrate kinases, C-terminal domain	FGGY_N	255	233	129	979	1092	1557	3.28352	3.13217	1.71518	13.4067	13.9812	17.6225
TraesCS7A03G0480000	468.915	422.152	480.549	1108.29	1224.06	1213.84	457.205	1182.07	-1.37057	1.15508e-23	1.43002e-21	TraesCS7A03G0480000	Chr7A	172558523	172577027	+	5173	-	- && Q46888.1 RecName: Full=Uncharacterized oxidoreductase YgbJ && PF14833:NAD-binding of NADP-dependent 3-hydroxyisobutyrate dehydrogenase|PF03446:NAD binding domain of 6-phosphogluconate dehydrogenase|PF07005:Sugar-binding N-terminal domain|PF17042:Nucleotide-binding C-terminal domain|PF01116:Fructose-bisphosphate aldolase class-II	F_bP_aldolase	478	411	463	1051	1240	1378	2.79015	2.50456	2.79062	6.52445	7.19686	7.07016
TraesCS5B03G0961100	689.639	751.861	637.273	222.501	215.198	170.009	692.924	202.57	1.77663	1.31222e-23	1.62237e-21	TraesCS5B03G0961100	Chr5B	566213071	566224253	-	3856	-	- && P59015.2 RecName: Full=Vacuolar protein sorting-associated protein 18 homolog && PF05131:Pep3/Vps18/deep orange family|PF00637:Region in Clathrin and VPS	-	703	732	614	211	218	193	5.50504	5.9842	4.96471	1.75723	1.6974	1.32844
TraesCS1D03G1044800	732.802	689.206	643.5	0	0	0	688.503	0	11.9118	1.50275e-23	1.85541e-21	TraesCS1D03G1044800	Chr1D	497249953	497251953	-	1046	-	TraesCS1D01G452900 && - && -	-	747	671	620	0	0	0	21.5641	20.2219	18.4809	0	0	0
novel.6760	740.65	583.411	817.868	0	0	0	713.977	0	11.9641	1.54553e-23	1.90565e-21	-	Chr4B	299687548	299692242	-	3866	-	- && Q6DBP3.1 RecName: Full=Probable sugar phosphate/phosphate translocator At5g05820 && PF00069:Protein kinase domain	Pkinase	755	568	788	0	0	0	5.89695	4.63146	6.35517	0	0	0
TraesCS1B03G1169500	259.963	353.334	371.57	59.0525	68.1133	51.9715	328.289	59.7124	2.46058	1.58035e-23	1.94594e-21	TraesCS1B03G1169500	Chr1B	664617799	664620935	+	923	-	TraesCS1B01G432900 && P51428.1 RecName: Full=Ribosomal protein S10, mitochondrial && PF00338:Ribosomal protein S10p/S20e	Ribosomal_S10	265	344	358	56	69	59	8.66934	11.7487	12.0933	1.94836	2.24446	1.69657
TraesCS1B03G0022400	167.75	185.911	340.432	11.5996	16.7815	6.16612	231.364	11.5158	4.34053	1.58258e-23	1.94606e-21	TraesCS1B03G0022400	Chr1B	5964797	5965380	+	584	-	TraesCS1B01G011500 && - && -	-	171	181	328	11	17	7	8.84149	9.77006	17.5115	0.604872	0.873977	0.318132
novel.9880	0	0	0	711.794	761.092	665.06	0	712.648	-11.898	1.67226e-23	2.05357e-21	-	Chr6B	667611068	667613379	+	2138	-	- && - && -	-	0	0	0	675	771	755	0	0	0	10.1386	10.8271	9.37264
novel.3884	0	0	0	690.704	787.745	668.583	0	715.677	-11.9042	1.69361e-23	2.07698e-21	-	Chr3A	385855622	385860407	+	3051	-	- && - && -	-	0	0	0	655	798	759	0	0	0	6.89418	7.8528	6.60271
TraesCS5B03G0357900	24.5248	18.4884	49.8194	316.353	278.376	303.901	30.9442	299.543	-3.27769	1.71022e-23	2.09453e-21	TraesCS5B03G0357900	Chr5B	242591158	242603458	-	2486	-	TraesCS5B01G129700 && P09189.1 RecName: Full=Heat shock cognate 70 kDa protein && PF00012:Hsp70 protein	HSP70	25	18	48	300	282	345	0.303655	0.228246	0.602009	3.87529	3.40574	3.68333
novel.7404	655.304	626.551	789.845	0	0	0	690.567	0	11.9159	1.82509e-23	2.23122e-21	-	Chr5A	648552	661507	+	3256	-	- && Q852L0.1 RecName: Full=Casein kinase 1-like protein HD16; AltName: Full=Os03g0793500 protein; AltName: Full=Protein EARLY FLOWERING 1; AltName: Full=Protein HEADING DATE 16 && -	-	668	610	761	0	0	0	6.1949	5.90578	7.28724	0	0	0
TraesCS7D03G0171900	32.3728	38.0039	26.9855	245.701	216.186	188.507	32.4541	216.798	-2.73827	1.82672e-23	2.23122e-21	TraesCS7D03G0171900	Chr7D	46058503	46061788	-	2016	-	TraesCS7D01G075000 && F4K460.1 RecName: Full=Mediator of RNA polymerase II transcription subunit 17 && PF10156:Subunit 17 of Mediator complex	-	33	37	26	233	219	214	0.494271	0.578553	0.402111	3.7115	3.2615	2.81738
novel.8728	118.7	137.636	127.662	2.10902	5.92289	6.16612	127.999	4.73268	4.73088	1.87256e-23	2.28415e-21	-	Chr5D	254744398	254747070	+	1518	-	- && P51428.1 RecName: Full=Ribosomal protein S10, mitochondrial && -	-	121	134	123	2	6	7	2.40689	2.78269	2.52637	0.0423099	0.118671	0.122391
TraesCS1B03G0359800	294.298	275.272	306.182	45.3439	53.306	70.4699	291.917	56.3733	2.36532	2.23254e-23	2.71961e-21	TraesCS1B03G0359800	Chr1B	173123578	173135649	+	1211	-	TraesCS1B01G132300 && - && -	-	300	268	295	43	54	80	7.4803	6.97625	7.59523	1.14027	1.33879	1.75335
TraesCS1B03G0321600	407.112	479.671	434.882	136.032	126.355	125.084	440.555	129.157	1.77103	2.23783e-23	2.72241e-21	TraesCS1B03G0321600	Chr1B	144386292	144392071	+	1993	-	- && Q9FEE2.1 RecName: Full=Probable serine/threonine-protein phosphatase 2A regulatory subunit B'' subunit TON2; AltName: Full=Protein EMBRYO DEFFECTIVE 40; AltName: Full=Protein GORDO; AltName: Full=Protein TONNEAU 2 && PF13499:EF-hand domain pair	-	415	467	419	129	128	142	6.28757	7.38654	6.55495	2.07858	1.92827	1.89105
TraesCS1B03G0389800	187.37	133.527	180.595	20.0357	12.8329	14.094	167.164	15.6542	3.42477	2.41495e-23	2.93023e-21	TraesCS1B03G0389800	Chr1B	198641901	198643199	+	1031	-	TraesCS1B01G142500 && - && PF05553:Cotton fibre expressed protein	-	191	130	174	19	13	16	5.59393	3.97481	5.26203	0.591805	0.378572	0.411893
TraesCS1B03G0671200	575.843	730.291	728.608	0	0	0	678.248	0	11.8898	2.41509e-23	2.93023e-21	TraesCS1B03G0671200	Chr1B	426138158	426143353	+	2601	-	TraesCS1B01G234300 && O04130.2 RecName: Full=D-3-phosphoglycerate dehydrogenase 2, chloroplastic; Short=PGDH; Flags: Precursor && PF01842:ACT domain|PF02826:D-isomer specific 2-hydroxyacid dehydrogenase, NAD binding domain|PF00389:D-isomer specific 2-hydroxyacid dehydrogenase, catalytic domain	2-Hacid_dh_C	587	711	702	0	0	0	6.81459	8.6171	8.41511	0	0	0
TraesCS1B03G0241000	1033.97	1092.87	1028.56	312.135	265.543	380.537	1051.8	319.405	1.71792	2.71066e-23	3.28448e-21	TraesCS1B03G0241000	Chr1B	98142824	98146283	+	2858	-	TraesCS1B01G090600 && O04866.1 RecName: Full=Acetylornithine aminotransferase, mitochondrial; Short=ACOAT; AltName: Full=Acetylornithine transaminase; Short=AOTA; Flags: Precursor && PF00759:Glycosyl hydrolase family 9|PF00202:Aminotransferase class-III	Aminotran_3	1054	1064	991	296	269	432	11.1358	11.7358	10.8112	3.32593	2.82588	4.01185
TraesCS4D03G0006600	265.849	293.76	326.94	67.4886	48.3703	63.4229	295.516	59.7606	2.30598	2.79327e-23	3.38008e-21	TraesCS4D03G0006600	Chr4D	1808058	1813801	+	4416	-	TraesCS4D01G004100 && Q38834.2 RecName: Full=Disease resistance RPP13-like protein 4; AltName: Full=Disease resistance protein ZAR1; AltName: Full=Protein HOPZ-ACTIVATED RESISTANCE 1 && PF00931:NB-ARC domain|PF18052:Rx N-terminal domain	NB-ARC	271	286	315	64	49	72	1.85303	2.04159	2.22405	0.465409	0.333143	0.432739
TraesCS3B03G0102900	722.992	819.652	683.979	168.722	179.661	101.3	742.208	149.894	2.31122	2.87992e-23	3.48031e-21	TraesCS3B03G0102900	Chr3B	28581242	28582910	+	1669	-	TraesCS3B01G045500 && Q5ZCK5.1 RecName: Full=Probable calcium-binding protein CML16; AltName: Full=Calmodulin-like protein 16 && PF13499:EF-hand domain pair	-	737	798	659	160	182	115	13.3338	15.0723	12.311	3.07856	3.274	1.82879
TraesCS1B03G0389300	403.188	525.892	442.147	108.614	128.329	117.156	457.076	118.033	1.95244	3.06753e-23	3.70213e-21	TraesCS1B03G0389300	Chr1B	197426309	197430291	+	1810	-	TraesCS1B01G142300 && Q39012.1 RecName: Full=Shaggy-related protein kinase iota; AltName: Full=ASK-iota && PF00069:Protein kinase domain	Pkinase	411	512	426	103	130	133	6.85654	8.91709	7.33827	1.82744	2.1564	1.95027
TraesCSU03G0319600	0	0	0	748.702	860.794	554.95	0	721.482	-11.9155	3.18417e-23	3.83739e-21	TraesCSU03G0319600	ChrUnknown	230025562	230027267	-	1607	-	TraesCSU01G205900 && Q6EPG8.1 RecName: Full=Acetylserotonin O-methyltransferase 1; Short=OsASMT1 && PF00891:O-methyltransferase domain|PF08100:Dimerisation domain	-	0	0	0	710	872	630	0	0	0	14.1882	16.2916	10.4051
TraesCS1B03G0275300	204.047	182.83	396.479	1.05451	0.987149	2.64262	261.119	1.56143	7.34346	3.18803e-23	3.83739e-21	TraesCS1B03G0275300	Chr1B	118730674	118731337	-	664	-	TraesCS1B01G102500 && - && -	-	208	178	382	1	1	3	9.45883	8.45052	17.9373	0.0483633	0.0452164	0.119916
TraesCS1B03G0691500	281.545	223.915	247.021	49.5619	42.4474	30.8306	250.827	40.9466	2.62316	3.22089e-23	3.87183e-21	TraesCS1B03G0691500	Chr1B	438232425	438233431	+	1007	-	TraesCS1B01G243400 && - && PF04398:Protein of unknown function, DUF538	-	287	218	238	47	43	35	8.60586	6.82431	7.36903	1.49883	1.28204	0.922489
novel.9501	679.829	627.578	625.856	0	0	0	644.421	0	11.8163	3.32506e-23	3.99178e-21	-	Chr6A	577341778	577345316	-	1039	-	- && O04619.1 RecName: Full=Mitochondrial adenine nucleotide transporter ADNT1; AltName: Full=Adenine nucleotide transporter 1 && -	-	693	611	603	0	0	0	20.14	18.5378	18.0953	0	0	0
novel.4406	135.377	121.202	183.709	3.16353	2.96145	2.64262	146.763	2.92253	5.65648	3.62989e-23	4.352e-21	-	Chr3B	119883101	119887747	+	2633	-	- && - && -	-	138	118	177	3	3	3	1.5826	1.41274	2.09597	0.0365893	0.0342085	0.0302408
TraesCS2D03G1170700	41.2017	22.5969	12.4548	295.263	295.158	254.572	25.4178	281.664	-3.46366	3.76875e-23	4.51255e-21	TraesCS2D03G1170700	Chr2D	616243957	616245915	+	1959	-	TraesCS2D01G525000 && - && -	-	42	22	12	280	299	289	0.647376	0.354014	0.19099	4.58994	4.58248	3.91549
novel.634	746.536	562.869	658.031	0	0	0	655.812	0	11.8417	3.8015e-23	4.54466e-21	-	Chr1B	205002490	205010047	+	4485	-	- && - && -	-	761	548	634	0	0	0	5.12347	3.85168	4.40747	0	0	0
TraesCS1B03G0359900	593.501	622.442	466.019	118.105	83.9077	55.495	560.654	85.8359	2.71357	3.80555e-23	4.54466e-21	TraesCS1B03G0359900	Chr1B	173136339	173138880	-	1262	-	TraesCS1B01G132400 && Q8RXL8.1 RecName: Full=Uncharacterized membrane protein At1g06890 && PF03151:Triose-phosphate Transporter family	-	605	606	449	112	85	63	14.4756	15.1372	11.093	2.84998	2.0222	1.32496
TraesCS2D03G1123700	87.3084	87.3063	112.094	499.837	358.335	473.91	95.5694	444.028	-2.21672	4.09133e-23	4.87956e-21	TraesCS2D03G1123700	Chr2D	601695644	601698436	-	1970	-	TraesCS2D01G504300 && Q8RWZ5.1 RecName: Full=G-type lectin S-receptor-like serine/threonine-protein kinase SD2-5; AltName: Full=S-domain-2 (SD2) receptor kinase 5; Short=SD2-5; Flags: Precursor && PF07714:Protein tyrosine and serine/threonine kinase	Pkinase_Tyr	89	85	108	474	363	538	1.36416	1.36014	1.70931	7.72673	5.53228	7.24834
TraesCS4B03G0449300	683.753	792.946	938.265	2.10902	0	0	804.988	0.703006	10.2809	4.43487e-23	5.28237e-21	TraesCS4B03G0449300	Chr4B	335351963	335359341	-	5817	-	TraesCS4B01G163700 && Q9FMN2.1 RecName: Full=Phosphatidate phosphatase PAH2; AltName: Full=Phosphatidic acid phosphohydrolase 2; Short=AtPAH2 && PF08235:LNS2 (Lipin/Ned1/Smp2)|PF04571:lipin, N-terminal conserved region|PF16876:Lipin/Ned1/Smp2 multi-domain protein middle domain	-	697	772	904	2	0	0	3.61806	4.1836	4.84543	0.0110412	0	0
novel.1021	228.572	252.675	601.984	1.05451	1.9743	0.880874	361.077	1.30323	8.12468	4.47576e-23	5.32411e-21	-	Chr1B	314952915	314953754	-	706	-	- && - && -	-	233	246	580	1	2	1	9.96537	10.984	25.6145	0.0454861	0.085053	0.037594
TraesCS1D03G1047400	109.871	137.636	126.624	4.21804	6.91004	4.40437	124.71	5.17748	4.59187	4.48759e-23	5.33122e-21	TraesCS1D03G1047400	Chr1D	498311693	498314962	-	1250	-	TraesCS1D01G454500 && Q9SFC6.1 RecName: Full=Rho GDP-dissociation inhibitor 1; Short=AtRhoGDI1; Short=Rho GDI-1 && PF02115:RHO protein GDP dissociation inhibitor	-	112	134	122	4	7	5	2.70552	3.3793	3.04308	0.102762	0.168133	0.106165
TraesCS1B03G0257000	153.035	169.477	224.187	9.49058	19.743	18.4983	182.233	15.9106	3.50622	4.65732e-23	5.52566e-21	TraesCS1B03G0257000	Chr1B	105874569	105879004	-	2933	-	TraesCS1B01G095700 && Q6AVZ9.1 RecName: Full=Putative RNA polymerase II subunit B1 CTD phosphatase RPAP2 homolog; AltName: Full=RNA polymerase II-associated protein 2 homolog && PF04181:Rtr1/RPAP2 family	-	156	165	216	9	20	21	1.60603	1.77339	2.29617	0.0985403	0.20473	0.190033
novel.2501	560.147	618.334	762.859	0	0	0	647.114	0	11.8221	4.96779e-23	5.88634e-21	-	Chr2B	263731937	263738061	+	4077	-	- && - && -	-	571	602	735	0	0	0	4.229	4.65465	5.62095	0	0	0
TraesCS2A03G0302700	1828.57	1406.14	1597.33	4097.82	4195.38	4538.26	1610.68	4277.16	-1.40892	5.7175e-23	6.75766e-21	TraesCS2A03G0302700	Chr2A	98753948	98757095	+	907	-	- && - && PF01470:Pyroglutamyl peptidase	-	1864	1369	1539	3886	4250	5152	62.0556	47.5804	52.9047	137.588	140.684	150.762
TraesCS2D03G1134000	4.90497	13.3527	2.07581	162.394	188.545	140.94	6.77783	163.96	-4.59763	5.71797e-23	6.75766e-21	TraesCS2D03G1134000	Chr2D	604342138	604344778	-	1114	-	TraesCS2D01G508400 && F4JJL0.1 RecName: Full=Endonuclease 4; Short=AtENDO4; AltName: Full=Deoxyribonuclease ENDO4; AltName: Full=Single-stranded-nucleate endonuclease ENDO4; Flags: Precursor && PF02265:S1/P1 Nuclease	-	5	13	2	154	191	160	0.135527	0.367866	0.0559768	4.43935	5.14769	3.81204
novel.3072	154.997	184.884	231.453	26.3627	20.7301	19.3792	190.444	22.1574	3.10924	5.82293e-23	6.87279e-21	-	Chr2B	670481724	670485534	-	2713	-	- && - && -	-	158	180	223	25	21	22	1.75853	2.09148	2.56282	0.29592	0.232399	0.215226
TraesCS1B03G0841700	3516.86	2760.93	5798.77	670.668	788.732	635.11	4025.52	698.17	2.5276	6.45285e-23	7.60643e-21	TraesCS1B03G0841700	Chr1B	533939659	533940423	-	504	-	TraesCS1B01G304800 && O26373.1 RecName: Full=UPF0098 protein MTH_273 && PF01161:Phosphatidylethanolamine-binding protein	-	3585	2688	5587	636	799	721	214.783	168.124	345.63	40.5238	47.5971	37.9688
TraesCS7A03G0427900	443.409	443.721	1127.16	41.1259	20.7301	54.6142	671.431	38.8234	4.10851	8.13717e-23	9.57947e-21	TraesCS7A03G0427900	Chr7A	141969093	141970496	-	1301	-	TraesCS7A01G183800 && Q84J50.1 RecName: Full=17.7 kDa class I heat shock protein; AltName: Full=17.7 kDa heat shock protein; Short=OsHsp17.7 && PF00011:Hsp20/alpha crystallin family	-	452	432	1086	39	21	62	10.4907	10.4674	26.0265	0.962656	0.484625	1.26484
TraesCS2A03G1171700	552.299	666.609	740.025	121.269	78.9719	151.51	652.978	117.25	2.47486	8.84282e-23	1.03968e-20	TraesCS2A03G1171700	Chr2A	736998035	737002511	-	1666	-	TraesCS2A01G503700 && Q8RWZ5.1 RecName: Full=G-type lectin S-receptor-like serine/threonine-protein kinase SD2-5; AltName: Full=S-domain-2 (SD2) receptor kinase 5; Short=SD2-5; Flags: Precursor && PF07714:Protein tyrosine and serine/threonine kinase	Pkinase_Tyr	563	649	713	115	80	172	10.2041	12.2801	13.3437	2.2167	1.44171	2.74016
TraesCS1A03G0146100	63.7646	47.2481	41.5162	273.118	251.723	306.544	50.8429	277.128	-2.44456	9.24922e-23	1.08606e-20	TraesCS1A03G0146100	Chr1A	43636189	43637792	-	1604	-	TraesCS1A01G060200 && Q943I6.1 RecName: Full=Zinc finger protein STOP1 homolog; AltName: Full=Protein STOP1 homolog && -	-	65	46	40	259	255	348	1.22363	0.904035	0.777532	5.18536	4.77309	5.75834
TraesCS1B03G0273800	416.922	456.047	423.465	133.923	106.612	130.369	432.145	123.635	1.80529	9.46604e-23	1.11009e-20	TraesCS1B03G0273800	Chr1B	117602015	117606448	-	3004	-	TraesCS1B01G101700 && Q9ZVT8.1 RecName: Full=Putative E3 ubiquitin-protein ligase RF4; AltName: Full=RING finger protein 4 && PF13920:Zinc finger, C3HC4 type (RING finger)	-	425	444	408	127	108	148	4.272	4.65924	4.2347	1.35765	1.07941	1.30763
novel.960	150.092	114.012	188.898	6.32706	1.9743	1.76175	151.001	3.35437	5.53577	9.51824e-23	1.11477e-20	-	Chr1B	152929148	152933523	-	2921	-	- && - && -	-	153	111	182	6	2	2	1.58162	1.19791	1.94269	0.0659634	0.0205571	0.0181728
TraesCS1B03G0267900	202.085	266.027	236.642	0	1.9743	1.76175	234.918	1.24535	7.50918	9.5994e-23	1.12283e-20	TraesCS1B03G0267900	Chr1B	113405558	113407128	-	887	-	TraesCS1B01G099800 && Q9SX65.1 RecName: Full=1,4-dihydroxy-2-naphthoyl-CoA thioesterase 1; Short=AtDHNAT1; Short=DHNA-CoA thioesterase 1 && PF03061:Thioesterase superfamily	4HBT	206	259	228	0	2	2	7.01271	9.20466	8.01446	0	0.0676972	0.0598452
TraesCS1B03G0378900	142.244	132.5	135.965	14.7631	5.92289	8.80874	136.903	9.83159	3.81356	9.73966e-23	1.13778e-20	TraesCS1B03G0378900	Chr1B	188652848	188654289	-	1101	-	TraesCS1B01G139200 && - && PF04570:zinc-finger of the FCS-type, C2-C2	-	145	129	131	14	6	10	3.9767	3.69347	3.70977	0.408342	0.163617	0.241066
TraesCS3B03G0718700	2476.03	1956.69	3150.04	728.666	621.904	578.734	2527.58	643.101	1.97511	1.04302e-22	1.21689e-20	TraesCS3B03G0718700	Chr3B	461047305	461050465	-	1863	-	TraesCS3B01G277900 && Q6L5H6.1 RecName: Full=Probable protein phosphatase 2C 50; Short=OsPP2C50 && PF00481:Protein phosphatase 2C	PP2C	2524	1905	3035	691	630	657	40.909	32.234	50.7936	11.911	10.1529	9.35999
TraesCS1B03G0093200	178.541	235.213	123.511	0	7.89719	2.64262	179.088	3.51327	5.65928	1.13482e-22	1.3223e-20	TraesCS1B03G0093200	Chr1B	25178103	25183313	-	3934	-	TraesCS1B01G044200 && Q7XA42.2 RecName: Full=Putative disease resistance protein RGA1; AltName: Full=RGA3-blb && PF00931:NB-ARC domain	NB-ARC	182	229	119	0	8	3	1.39694	1.83499	0.943139	0	0.0610548	0.02024
TraesCS7A03G0544100	480.687	670.718	701.623	0	0	0	617.676	0	11.7548	1.14908e-22	1.3372e-20	TraesCS7A03G0544100	Chr7A	212679718	212680876	+	903	-	TraesCS7A01G234200 && - && PF12776:Myb/SANT-like DNA-binding domain	-	490	653	676	0	0	0	16.3851	22.7959	23.3411	0	0	0
TraesCS1B03G0143700	466.953	491.997	499.232	170.831	153.995	147.106	486.06	157.311	1.62917	1.1605e-22	1.34877e-20	TraesCS1B03G0143700	Chr1B	47877698	47887933	+	3081	-	TraesCS1B01G060000 && B8AXB6.1 RecName: Full=E3 UFM1-protein ligase 1 homolog >B9FM64.1 RecName: Full=E3 UFM1-protein ligase 1 homolog && PF09743:E3 UFM1-protein ligase 1	-	476	479	481	162	156	167	4.66506	4.9009	4.86762	1.68852	1.52019	1.43862
novel.1044	365.911	279.38	423.465	2.10902	0	0.880874	356.252	0.996631	8.5208	1.17021e-22	1.35832e-20	-	Chr1B	364414897	364419263	-	3428	-	- && Q9FG71.1 RecName: Full=ER membrane protein complex subunit 8/9 homolog; AltName: Full=Protein EMBRYO DEFECTIVE 2731 && PF03665:Uncharacterised protein family (UPF0172)	-	373	272	408	2	0	1	3.28556	2.50127	3.71093	0.0187358	0	0.00774251
TraesCS2B03G1355200	18529	18657.9	17330.9	6754.13	4342.47	4817.5	18172.6	5304.7	1.77653	1.31955e-22	1.52973e-20	TraesCS2B03G1355200	Chr2B	744604193	744608078	+	1846	-	TraesCS2B01G540100 && P25776.2 RecName: Full=Oryzain alpha chain; Flags: Precursor && PF00396:Granulin|PF08246:Cathepsin propeptide inhibitor domain (I29)|PF00112:Papain family cysteine protease	Peptidase_C1	18888	18165	16698	6405	4399	5469	308.956	310.195	282.03	111.422	71.5462	78.6319
TraesCS4B03G0986000	1128.14	1088.76	1061.78	1.05451	0	0	1092.89	0.351503	11.6166	1.39862e-22	1.61932e-20	TraesCS4B03G0986000	Chr4B	664915174	664916913	-	576	-	TraesCS4B01G385900 && Q9CAT7.1 RecName: Full=Nascent polypeptide-associated complex subunit beta && PF01849:NAC domain	-	1150	1060	1023	1	0	0	60.2861	58.0116	55.3753	0.0557521	0	0
TraesCS1D03G1038000	519.927	594.71	630.008	0	0	0	581.548	0	11.668	1.40995e-22	1.63037e-20	TraesCS1D03G1038000	Chr1D	495226074	495233567	+	2733	-	TraesCS1D01G449900 && - && -	-	530	579	607	0	0	0	5.85569	6.67837	6.92488	0	0	0
TraesCS3B03G0101100	582.71	501.241	716.154	0	0	0	600.035	0	11.7132	1.43249e-22	1.65434e-20	TraesCS3B03G0101100	Chr3B	28247209	28247826	-	618	-	TraesCS3B01G044400 && - && -	-	594	488	690	0	0	0	29.0228	24.8922	34.8116	0	0	0
TraesCSU03G0003800	523.851	688.179	558.392	0	0	0	590.141	0	11.6892	1.44835e-22	1.67053e-20	TraesCSU03G0003800	ChrUnknown	9063369	9064139	-	691	-	TraesCSU01G002900 && - && -	-	534	670	538	0	0	0	23.3349	30.5653	24.2754	0	0	0
TraesCS2B03G0749300	107.909	55.4652	70.5775	421.804	474.819	424.581	77.984	440.401	-2.49533	1.47483e-22	1.69893e-20	TraesCS2B03G0749300	Chr2B	408085688	408091049	-	5362	-	TraesCS2B01G288900 && - && -	-	110	54	68	400	481	482	0.619452	0.317467	0.395408	2.39561	2.69329	2.38585
TraesCS1B03G0413600	2428.94	2485.66	1819.45	704.412	712.722	781.335	2244.68	732.823	1.61472	1.54201e-22	1.77407e-20	TraesCS1B03G0413600	Chr1B	223400698	223405537	+	1478	-	TraesCS1B01G148500 && P26360.2 RecName: Full=ATP synthase subunit gamma, mitochondrial; AltName: Full=F-ATPase gamma subunit; Flags: Precursor && PF00231:ATP synthase	-	2476	2420	1753	668	722	887	50.5846	51.6146	36.9803	14.514	14.6665	15.9284
TraesCS5B03G1309600	288.412	287.597	165.027	1139.92	1284.28	1053.52	247.012	1159.24	-2.22987	1.63423e-22	1.8778e-20	TraesCS5B03G1309600	Chr5B	695276437	695279994	-	1710	-	- && P0C042.1 RecName: Full=Uncharacterized protein At4g15970 && PF03407:Nucleotide-diphospho-sugar transferase	-	294	280	159	1081	1301	1196	5.1915	5.16171	2.8991	20.3008	22.8426	18.5634
TraesCS5B03G1111600	187.37	290.679	249.097	1.05451	2.96145	0	242.382	1.33865	7.54752	1.74183e-22	1.99891e-20	TraesCS5B03G1111600	Chr5B	628565536	628568906	-	734	-	TraesCS5B01G454600 && Q94LW4.2 RecName: Full=Homeobox protein knotted-1-like 11; AltName: Full=Homeobox protein HOS59 && PF03791:KNOX2 domain|PF03789:ELK domain|PF05920:Homeobox KN domain	Coprinus_mating	191	283	240	1	3	0	7.85741	12.1541	10.1948	0.043751	0.122713	0
novel.5957	260.944	209.535	187.861	693.867	836.115	761.075	219.447	763.686	-1.79841	1.7484e-22	2.00393e-20	-	Chr4A	721920312	721926037	+	5726	-	- && - && -	-	266	204	181	658	847	864	1.40272	1.12308	0.985576	3.69027	4.44116	4.00484
novel.1096	402.207	411.88	662.183	93.8513	88.8434	82.8021	492.09	88.499	2.47608	1.77761e-22	2.03485e-20	-	Chr1B	494174187	494176149	-	1599	-	- && - && -	-	410	401	638	89	90	94	7.74243	7.90547	12.4404	1.78741	1.68989	1.56028
TraesCS6A03G0017000	584.672	882.307	459.791	0	0	0	642.257	0	11.8114	1.8437e-22	2.10786e-20	TraesCS6A03G0017000	Chr6A	4373883	4374647	-	765	-	TraesCS6A01G008600 && - && -	-	596	859	443	0	0	0	23.5248	35.3968	18.0553	0	0	0
TraesCS4D03G0694600	276.64	334.845	415.162	66.4341	56.2675	38.7584	342.216	53.82	2.67501	2.00455e-22	2.28887e-20	TraesCS4D03G0694600	Chr4D	464338879	464343874	+	2067	-	TraesCS4D01G293200 && Q8GXZ3.1 RecName: Full=Serine/threonine-protein kinase At5g01020 && PF07714:Protein tyrosine and serine/threonine kinase	Pkinase_Tyr	282	326	400	63	57	44	4.11956	4.97174	6.03368	0.978777	0.827939	0.564982
TraesCS4B03G0961200	1172.29	982.966	1105.37	324.789	414.603	337.375	1086.87	358.922	1.59853	2.12058e-22	2.41834e-20	TraesCS4B03G0961200	Chr4B	658073606	658075348	+	1298	-	TraesCS4B01G374300 && Q39224.1 RecName: Full=Protein SRG1; Short=AtSRG1; AltName: Full=Protein SENESCENCE-RELATED GENE 1 && PF03171:2OG-Fe(II) oxygenase superfamily|PF14226:non-haem dioxygenase in morphine synthesis N-terminal	2OG-FeII_Oxy	1195	957	1065	308	420	383	27.7994	23.2418	25.5822	7.62008	9.71491	7.83153
TraesCS6B03G1064800	198.161	156.124	271.931	1.05451	0	3.52349	208.739	1.526	7.02286	2.15501e-22	2.45453e-20	TraesCS6B03G1064800	Chr6B	658974070	658974520	+	342	-	TraesCS6B01G375800 && Q8LPT3.1 RecName: Full=Membrane protein of ER body-like protein && -	-	202	152	262	1	0	4	17.8348	14.0104	23.8857	0.0938983	0	0.310425
TraesCS5D03G0002100	4528.27	4498.84	4380.99	2013.06	2241.82	1989.01	4469.37	2081.3	1.10266	2.32289e-22	2.64244e-20	TraesCS5D03G0002100	Chr5D	1605131	1610309	+	2190	-	TraesCS5D01G001200 && Q0ILJ3.2 RecName: Full=Sucrose transport protein SUT2; AltName: Full=SUC4-like protein; AltName: Full=Sucrose permease 2; AltName: Full=Sucrose transporter 2; Short=OsSUT2; AltName: Full=Sucrose-proton symporter 2 && -	-	4616	4380	4221	1909	2271	2258	63.6449	63.0466	60.0944	27.9927	31.1342	27.3654
TraesCS3B03G1018100	0	0	0	568.381	553.791	601.637	0	574.603	-11.5878	2.33966e-22	2.6582e-20	TraesCS3B03G1018100	Chr3B	662153212	662159300	+	1016	-	TraesCS3B01G410300 && Q9ZRD6.1 RecName: Full=VAMP-like protein YKT61; Short=AtYKT61; AltName: Full=Geranylgeranylated protein 1; Short=AtGP1; Flags: Precursor && PF00957:Synaptobrevin|PF13774:Regulated-SNARE-like domain	-	0	0	0	539	561	683	0	0	0	17.0364	16.578	17.8423
novel.3656	526.794	548.489	579.15	0	0	0	551.478	0	11.5914	2.35059e-22	2.66729e-20	-	Chr2D	539584885	539592839	-	4011	-	- && - && PF02902:Ulp1 protease family, C-terminal catalytic domain	Peptidase_C48	537	534	558	0	0	0	4.04263	4.19682	4.33755	0	0	0
TraesCS1D03G1023400	127.529	107.849	186.823	3.16353	4.93574	6.16612	140.734	4.75513	4.86763	2.43359e-22	2.75804e-20	TraesCS1D03G1023400	Chr1D	491186921	491188061	-	1141	-	TraesCS1D01G445600 && - && PF00011:Hsp20/alpha crystallin family	-	130	105	180	3	5	7	3.44033	2.90092	4.91869	0.0844344	0.131567	0.16283
novel.11204	501.288	540.272	623.78	0	0	0	555.113	0	11.6008	2.65846e-22	3.00834e-20	-	Chr7A	117711335	117717281	-	2784	-	- && Q9SJ20.1 RecName: Full=Ribonucleoside-diphosphate reductase large subunit; AltName: Full=Protein DEFECTIVE IN POLLEN DNA DEGRADATION 2; AltName: Full=Ribonucleoside-diphosphate reductase R1 subunit; Short=AtRNR1 && -	-	511	526	601	0	0	0	5.54235	5.95591	6.73082	0	0	0
TraesCS4A03G0584400	218.762	267.055	513.762	17.9267	27.6402	30.8306	333.193	25.4658	3.70287	2.66105e-22	3.00834e-20	TraesCS4A03G0584400	Chr4A	520721916	520723781	-	1398	-	TraesCS4A01G219400 && Q9C5D3.1 RecName: Full=Heavy metal-associated isoprenylated plant protein 7; Short=AtHIP07; AltName: Full=Farnesylated protein 3; Short=AtFP3; Flags: Precursor && PF00403:Heavy-metal-associated domain	HMA	223	260	495	17	28	35	4.81659	5.8627	11.0398	0.390504	0.601333	0.664483
TraesCS5B03G0311100	846.598	792.946	765.973	1847.5	1734.42	1867.45	801.839	1816.46	-1.17962	2.69788e-22	3.04619e-20	TraesCS5B03G0311100	Chr5B	194127428	194132182	-	2560	-	TraesCS5B01G115400 && Q2QX45.1 RecName: Full=Calcium-dependent protein kinase 28; Short=OsCDPK28; Short=OsCPK28 && PF00069:Protein kinase domain|PF13499:EF-hand domain pair	Pkinase	863	772	738	1752	1757	2120	10.1792	9.50625	8.98834	21.9775	20.6061	21.9795
novel.2782	178.541	229.051	151.534	22.1447	17.7687	9.68961	186.375	16.5343	3.51115	2.73147e-22	3.08031e-20	-	Chr2B	29601025	29607134	-	1627	-	- && Q9FGF0.1 RecName: Full=Phosphoglycerate mutase-like protein 1 && -	-	182	223	146	21	18	11	3.37774	4.32065	2.79787	0.414491	0.332161	0.179444
novel.1637	118.7	123.256	143.231	4.21804	1.9743	2.64262	128.396	2.94499	5.46222	2.78226e-22	3.13371e-20	-	Chr1D	488103814	488110321	-	5761	-	- && - && -	-	121	120	138	4	2	3	0.634205	0.656621	0.746868	0.022297	0.0104231	0.0138212
novel.5083	624.893	466.318	668.41	132.868	162.88	137.416	586.54	144.388	2.02232	2.7873e-22	3.1355e-20	-	Chr3B	710485626	710497009	-	5393	-	- && - && -	-	637	454	644	126	165	156	3.56657	2.65373	3.72322	0.750281	0.918581	0.767745
TraesCS6A03G0771600	215.819	139.69	190.974	10.5451	21.7173	17.6175	182.161	16.6266	3.44662	3.03837e-22	3.41373e-20	TraesCS6A03G0771600	Chr6A	526608714	526616700	+	1117	-	- && Q6Z6W2.2 RecName: Full=MADS-box transcription factor 57; AltName: Full=OsMADS57 && PF01486:K-box region|PF00319:SRF-type transcription factor (DNA-binding and dimerisation domain)	SRF-TF	220	136	184	10	22	20	5.94719	3.83811	5.13603	0.287495	0.591335	0.475225
TraesCS5B03G0242100	202.085	245.485	205.505	30.5808	29.6145	13.2131	217.691	24.4694	3.16719	3.08321e-22	3.45984e-20	TraesCS5B03G0242100	Chr5B	127620235	127625444	-	2443	-	TraesCS5B01G095800 && C0SV51.1 RecName: Full=Calmodulin-binding protein 60 C && PF07887:Calmodulin binding protein-like	-	206	239	198	29	30	15	2.54616	3.08394	2.527	0.381205	0.36869	0.162964
TraesCS4B03G0989000	0	0	0	542.018	506.407	732.006	0	593.477	-11.6348	3.09025e-22	3.46348e-20	TraesCS4B03G0989000	Chr4B	665497227	665498044	+	697	-	TraesCS4B01G387500 && - && PF14368:Probable lipid transfer	-	0	0	0	514	513	831	0	0	0	23.6818	22.0978	31.644
TraesCS1B03G0084600	476.763	525.892	539.71	147.631	88.8434	95.1344	514.122	110.536	2.22142	3.10971e-22	3.481e-20	TraesCS1B03G0084600	Chr1B	21381286	21384442	+	1410	-	TraesCS1B01G041200 && Q9M0U8.1 RecName: Full=Putative F-box/LRR-repeat protein 21 && PF12937:F-box-like	-	486	512	520	140	90	108	10.4078	11.4468	11.4987	3.18855	1.91641	2.03295
TraesCS7B03G0044600	91.2324	79.0892	96.5251	377.514	545.893	740.815	88.9489	554.741	-2.64176	3.24414e-22	3.62703e-20	TraesCS7B03G0044600	Chr7B	16393105	16393990	+	886	-	TraesCS7B01G017200 && - && -	-	93	77	93	358	553	841	3.1695	2.73961	3.27274	12.9758	18.7394	25.1933
novel.3297	556.223	542.326	506.497	0	0	0	535.016	0	11.5479	3.42573e-22	3.82535e-20	-	Chr2D	286613450	286615468	+	1753	-	- && Q9LSS4.1 RecName: Full=Tetraspanin-4 && -	-	567	528	488	0	0	0	9.7666	9.49475	8.67962	0	0	0
TraesCS1B03G0173000	479.706	525.892	663.221	0	0	0	556.273	0	11.6038	3.43572e-22	3.83182e-20	TraesCS1B03G0173000	Chr1B	58552760	58555236	+	988	-	TraesCS1B01G068200 && P0C8Z0.2 RecName: Full=Uncharacterized protein OsI_027940 && PF04969:CS domain	-	489	512	639	0	0	0	14.9449	16.336	20.1654	0	0	0
TraesCS5B03G0286300	201.104	127.364	81.9944	902.66	847.961	931.083	136.821	893.901	-2.70633	3.57189e-22	3.97881e-20	TraesCS5B03G0286300	Chr5B	161989739	162014123	-	3255	-	- && - && -	-	205	124	79	856	859	1057	1.90171	1.20089	0.756727	8.44513	7.9233	8.6188
novel.8665	3.92397	5.13566	3.11371	106.505	153.995	129.488	4.05778	129.996	-5.0019	3.58039e-22	3.98341e-20	-	Chr5D	60340186	60341495	+	1200	-	- && - && -	-	4	5	3	101	156	147	0.100652	0.131347	0.0779476	2.70286	3.90308	3.25131
TraesCS4B03G0998300	72.5935	73.9536	94.4492	434.458	455.076	311.829	80.3321	400.454	-2.31743	3.62144e-22	4.02417e-20	TraesCS4B03G0998300	Chr4B	667762201	667766519	-	844	-	TraesCS4B01G392700 && Q9LM92.1 RecName: Full=Small nuclear ribonucleoprotein SmD3b; Short=SmD3-b; AltName: Full=snRNP core protein D3-b && PF01423:LSM domain	LSM	74	72	91	412	461	354	2.64747	2.68919	3.36172	15.6761	16.3992	11.1323
novel.609	592.52	448.857	617.553	0	0	0	552.977	0	11.5955	3.72046e-22	4.12917e-20	-	Chr1B	131925734	131928317	+	2351	-	- && - && -	-	604	437	595	0	0	0	7.75758	5.8595	7.89091	0	0	0
TraesCS1B03G0982800	831.883	849.439	905.052	356.424	332.669	313.591	862.125	334.228	1.36802	3.75308e-22	4.1603e-20	TraesCS1B03G0982800	Chr1B	596114284	596116387	-	1306	-	TraesCS1B01G360800 && Q9SUR3.1 RecName: Full=Reticulon-like protein B1; Short=AtRTNLB1; AltName: Full=VirB2-interacting protein 1 && PF02453:Reticulon	-	848	827	872	338	337	356	19.6063	19.9615	20.8179	8.31107	7.74731	7.23485
TraesCS2D03G0736700	2.94298	3.0814	4.15162	123.378	165.841	115.394	3.392	134.871	-5.31616	4.10514e-22	4.54504e-20	TraesCS2D03G0736700	Chr2D	413671510	413672582	-	900	-	TraesCS2D01G320200 && O64937.2 RecName: Full=Elongation factor 1-alpha; Short=EF-1-alpha && PF03143:Elongation factor Tu C-terminal domain	-	3	3	4	117	168	131	0.100652	0.105078	0.138574	4.17472	5.60442	3.86324
TraesCS2B03G1425900	1.96199	1.02713	0	324.789	397.821	288.927	0.996373	337.179	-8.37682	4.11691e-22	4.55253e-20	TraesCS2B03G1425900	Chr2B	768986797	768988234	+	1179	-	TraesCS2B01G569400 && O03982.1 RecName: Full=Heavy metal-associated isoprenylated plant protein 39; Short=AtHIP39; Flags: Precursor && -	-	2	1	0	308	403	328	0.0512222	0.0267373	0	8.3892	10.2626	7.38385
TraesCS4B03G0196200	419.865	431.396	452.526	8.43608	44.4217	40.5202	434.596	31.126	3.79362	4.2259e-22	4.6674e-20	TraesCS4B03G0196200	Chr4B	89978984	89993605	+	4054	-	- && - && PF12657:Transcription factor IIIC subunit delta N-term	-	428	420	436	8	45	46	3.18788	3.26586	3.35325	0.0633709	0.333267	0.30116
TraesCS1B03G0947900	292.336	301.977	318.636	74.8702	43.4346	60.7803	304.317	59.695	2.35218	4.2941e-22	4.73698e-20	TraesCS1B03G0947900	Chr1B	580671382	580677259	-	1888	-	TraesCS1B01G345500 && - && PF03909:BSD domain	-	298	294	307	71	44	69	4.76602	4.90882	5.0699	1.20765	0.699705	0.969996
novel.1428	217.781	291.706	335.243	49.5619	38.4988	51.0907	281.576	46.3838	2.60022	4.7445e-22	5.2275e-20	-	Chr1D	493761811	493762777	+	872	-	- && - && -	-	222	284	323	47	39	58	7.68738	10.2668	11.5491	1.73087	1.3428	1.76536
TraesCS1B03G0399500	303.127	239.322	302.03	63.2706	52.3189	63.4229	281.493	59.6708	2.23762	4.85569e-22	5.34355e-20	TraesCS1B03G0399500	Chr1B	206737891	206740390	+	1397	-	- && Q84MC7.1 RecName: Full=Abscisic acid receptor PYL9; AltName: Full=ABI1-binding protein 4; AltName: Full=PYR1-like protein 9; AltName: Full=Regulatory components of ABA receptor 1 && PF10604:Polyketide cyclase / dehydrase and lipid transport	-	309	233	291	60	53	72	6.67889	5.25764	6.49471	1.37924	1.13905	1.36791
TraesCS1B03G0815700	46.1067	48.2752	47.7436	205.629	256.659	243.121	47.3752	235.136	-2.31231	4.90508e-22	5.39139e-20	TraesCS1B03G0815700	Chr1B	515918403	515919912	-	609	-	TraesCS1B01G292400 && Q9M2S7.1 RecName: Full=Peptidyl-prolyl cis-trans isomerase FKBP20-1; Short=PPIase FKBP20-1; AltName: Full=FK506-binding protein 20-1; Short=AtFKBP20-1; AltName: Full=Immunophilin FKBP20-1; AltName: Full=Rotamase && PF00254:FKBP-type peptidyl-prolyl cis-trans isomerase	FKBP_C	47	47	46	195	260	276	2.33036	2.43283	2.35507	10.2826	12.818	12.0286
TraesCS7B03G1269100	345.31	376.958	270.893	73.8157	76.9976	65.1847	331.053	71.9993	2.20306	4.95859e-22	5.44364e-20	TraesCS7B03G1269100	Chr7B	739735958	739741157	+	2397	-	TraesCS7B01G472500 && Q01401.2 RecName: Full=1,4-alpha-glucan-branching enzyme, chloroplastic/amyloplastic; AltName: Full=Q-enzyme; AltName: Full=Starch-branching enzyme; Flags: Precursor && PF00128:Alpha amylase, catalytic domain|PF02806:Alpha amylase, C-terminal all-beta domain|PF02922:Carbohydrate-binding module 48 (Isoamylase N-terminal domain)	-	352	367	261	70	78	74	4.43421	4.82647	3.39497	0.937807	0.976991	0.819382
TraesCS3B03G0188700	112.814	144.826	189.936	10.5451	7.89719	3.52349	149.192	7.32193	4.37553	5.22467e-22	5.72884e-20	TraesCS3B03G0188700	Chr3B	62508423	62513614	+	3580	-	TraesCS3B01G082400 && Q7XA39.1 RecName: Full=Putative disease resistance protein RGA4; AltName: Full=RGA4-blb && PF00931:NB-ARC domain|PF18052:Rx N-terminal domain	NB-ARC	115	141	183	10	8	4	0.969967	1.24156	1.59379	0.0897017	0.0670921	0.0296551
TraesCS2D03G1166500	306.07	253.702	146.344	1210.58	1277.37	1174.2	235.372	1220.72	-2.37388	5.40767e-22	5.92237e-20	TraesCS2D03G1166500	Chr2D	614821183	614827743	+	4372	-	TraesCS2D01G523100 && Q9LJX0.1 RecName: Full=ABC transporter B family member 19; Short=ABC transporter ABCB.19; Short=AtABCB19; AltName: Full=Multidrug resistance protein 11; AltName: Full=P-glycoprotein 19 && PF00664:ABC transporter transmembrane region|PF00005:ABC transporter	ABC_membrane	312	247	141	1148	1294	1333	2.15485	1.78094	1.00555	8.43229	8.88624	8.09231
TraesCS6D03G0032900	95.1564	160.233	187.861	4.21804	4.93574	2.64262	147.75	3.93213	5.24641	5.5175e-22	6.03541e-20	TraesCS6D03G0032900	Chr6D	6821478	6823180	-	1343	-	TraesCS6D01G015400 && P52580.1 RecName: Full=Isoflavone reductase homolog IRL && PF05368:NmrA-like family	NmrA	97	156	181	4	5	3	2.18091	3.66168	4.20209	0.0956462	0.111778	0.0592882
TraesCS1B03G0258700	406.131	621.415	632.083	0	0	0	553.21	0	11.5958	5.88724e-22	6.43109e-20	TraesCS1B03G0258700	Chr1B	106902200	106903660	+	1366	-	TraesCS1B01G096600 && A7QEU4.2 RecName: Full=Peroxidase 5; Flags: Precursor && PF00141:Peroxidase	-	414	605	609	0	0	0	9.15149	13.9616	13.9005	0	0	0
novel.608	600.368	496.105	473.284	0	0	0	523.252	0	11.516	5.89335e-22	6.43109e-20	-	Chr1B	131792426	131794642	+	1379	-	- && - && -	-	612	483	456	0	0	0	13.4008	11.0412	10.3101	0	0	0
TraesCS1B03G0038600	253.096	363.605	227.301	31.6353	35.5374	14.094	281.334	27.0889	3.38724	5.93916e-22	6.47333e-20	TraesCS1B03G0038600	Chr1B	9468567	9470728	+	1068	-	TraesCS1B01G018900 && O04486.1 RecName: Full=Ras-related protein RABA2a; Short=AtRABA2a; AltName: Full=Ras-related protein Rab11C; Short=AtRab11C; Flags: Precursor && PF00071:Ras family	Ras	258	354	219	30	36	16	7.29442	10.4487	6.39346	0.902056	1.01203	0.397623
TraesCS2B03G1370300	217.781	310.194	391.29	42.1804	43.4346	25.5453	306.421	37.0534	3.05409	6.03428e-22	6.56915e-20	TraesCS2B03G1370300	Chr2B	750387614	750392022	+	1914	-	TraesCS2B01G545100 && Q03730.1 RecName: Full=Uncharacterized vacuolar membrane protein YML018C && PF00892:EamA-like transporter family	DUF6	222	302	377	40	44	29	3.5023	4.9739	6.14133	0.671122	0.6902	0.402141
novel.4128	0	1.02713	0	931.132	1224.06	972.485	0.342378	1042.56	-11.4853	6.2791e-22	6.82751e-20	-	Chr3A	166445669	166451924	-	5807	-	- && Q0JCZ4.1 RecName: Full=Auxin response factor 9 && -	-	0	1	0	883	1240	1104	0	0.0054285	0	4.88307	6.41112	5.04591
novel.645	743.593	460.155	475.36	0	0	0	559.703	0	11.6132	6.33145e-22	6.87623e-20	-	Chr1B	233000838	233003887	+	3050	-	- && O23755.1 RecName: Full=Elongation factor 2; Short=EF-2 && -	-	758	448	458	0	0	0	7.50432	4.63031	4.68197	0	0	0
TraesCS1B03G0368900	539.547	440.64	595.757	0	0	0	525.314	0	11.5214	6.34506e-22	6.88281e-20	TraesCS1B03G0368900	Chr1B	179645436	179649535	-	3031	-	TraesCS1B01G135900 && Q2QZ37.1 RecName: Full=Probable GTP-binding protein OBGM, mitochondrial; Flags: Precursor && PF01926:50S ribosome-binding GTPase|PF01018:GTP1/OBG	-	550	429	574	0	0	0	5.47922	4.46173	5.90458	0	0	0
TraesCS1B03G0960200	536.604	464.264	527.255	0	0	0	509.374	0	11.477	6.80044e-22	7.368e-20	TraesCS1B03G0960200	Chr1B	588457018	588458110	+	858	-	TraesCS1B01G351000 && O04147.1 RecName: Full=Cyclic phosphodiesterase; Short=CPDase && PF07823:Cyclic phosphodiesterase-like protein	-	547	452	508	0	0	0	19.2505	16.6067	18.4603	0	0	0
TraesCS5B03G1256600	184.427	214.671	333.167	31.6353	25.6659	28.188	244.088	28.4964	3.09962	6.82928e-22	7.39046e-20	TraesCS5B03G1256600	Chr5B	681835002	681838122	+	1687	-	TraesCS5B01G517200 && Q851L6.1 RecName: Full=IAA-amino acid hydrolase ILR1-like 4; Flags: Precursor && PF01546:Peptidase family M20/M25/M40|PF07687:Peptidase dimerisation domain	Peptidase_M20	188	209	321	30	26	32	3.365	3.90538	5.93271	0.571071	0.462724	0.503451
TraesCS5A03G0861800	171.674	156.124	170.216	21.0902	18.7558	28.188	166.005	22.678	2.86391	6.90475e-22	7.46328e-20	TraesCS5A03G0861800	Chr5A	562916879	562920390	-	2525	-	TraesCS5A01G358600 && Q9C952.1 RecName: Full=Cleavage and polyadenylation specificity factor subunit 3-I; AltName: Full=Cleavage and polyadenylation specificity factor 73 kDa subunit I; Short=AtCPSF73-I; Short=CPSF 73 kDa subunit I && PF10996:Beta-Casp domain|PF07521:Zn-dependent metallo-hydrolase RNA specificity domain|PF11718:Pre-mRNA 3'-end-processing endonuclease polyadenylation factor C-term…	Lactamase_B	175	152	164	20	19	32	2.09276	1.89764	2.02509	0.254362	0.225921	0.336365
TraesCS1B03G0874400	47.0877	65.7365	63.3121	255.191	276.402	280.999	58.7121	270.864	-2.20812	7.03372e-22	7.59366e-20	TraesCS1B03G0874400	Chr1B	550089540	550093095	-	1150	-	- && Q9LSU0.1 RecName: Full=Proteasome subunit alpha type-3; AltName: Full=20S proteasome alpha subunit G; AltName: Full=20S proteasome subunit alpha-7 && PF10584:Proteasome subunit A N-terminal signature|PF00227:Proteasome subunit	Proteasome	48	64	61	242	280	319	1.26033	1.75434	1.65385	6.75774	7.31012	7.36233
TraesCS2B03G0072500	2231.76	2939.65	2427.66	572.599	534.048	828.902	2533.02	645.183	1.97214	7.43882e-22	8.02151e-20	TraesCS2B03G0072500	Chr2B	18976655	18979429	-	1486	-	TraesCS2B01G034900 && B6SU46.1 RecName: Full=Anthranilate O-methyltransferase 2; AltName: Full=Anthranilic acid methyltransferase 2; AltName: Full=Benzoate carboxyl methyltransferase; AltName: Full=O-methyltransferase 2 && PF03492:SAM dependent carboxyl methyltransferase	-	2275	2862	2339	543	541	941	46.2279	60.7131	49.0766	11.7345	10.9306	16.8071
TraesCS7A03G0064200	123.605	130.446	126.624	13.7086	11.8458	9.68961	126.892	11.748	3.44259	7.69263e-22	8.2854e-20	TraesCS7A03G0064200	Chr7A	12976293	12978504	-	1662	-	TraesCS7A01G030400 && - && -	-	126	127	122	13	12	11	2.28919	2.40882	2.28872	0.251186	0.216778	0.175665
TraesCS1D03G1018200	173.636	167.423	209.657	29.5263	21.7173	14.9749	183.572	22.0728	3.06936	8.43482e-22	9.07405e-20	TraesCS1D03G1018200	Chr1D	489823415	489829657	-	2914	-	- && Q9SJG2.1 RecName: Full=Probable receptor-like protein kinase At2g42960 && PF00069:Protein kinase domain	Pkinase	177	163	202	28	22	17	1.83411	1.76331	2.16135	0.308569	0.226672	0.15484
TraesCS1D03G1005300	430.656	527.946	395.441	113.887	128.329	119.799	451.348	120.672	1.90275	8.54583e-22	9.18264e-20	TraesCS1D03G1005300	Chr1D	487731967	487735295	+	1569	-	TraesCS1D01G437700 && O22765.2 RecName: Full=Tryptophan synthase alpha chain; AltName: Full=Indole synthase; AltName: Full=Indole-3-glycerol-phosphate lyase && PF00290:Tryptophan synthase alpha chain	-	439	514	381	108	130	136	8.44858	10.3269	7.5712	2.21047	2.48762	2.30059
TraesCS3A03G0020200	49.0497	61.628	62.2742	265.736	252.71	248.406	57.6506	255.618	-2.14973	8.56816e-22	9.19579e-20	TraesCS3A03G0020200	Chr3A	8667965	8674038	+	2726	-	TraesCS3A01G009400 && F4HQA1.1 RecName: Full=Protein PAF1 homolog; AltName: Full=Protein EARLY FLOWERING 7; AltName: Full=Protein VERNALIZATION INDEPENDENCE 2 && PF03985:Paf1	-	50	60	60	252	256	282	0.553842	0.693836	0.686259	2.96865	2.81954	2.74565
novel.6055	466.953	468.373	594.719	0	0	0	510.015	0	11.4786	8.6221e-22	9.24279e-20	-	Chr4A	245336627	245341069	-	2414	-	- && - && -	-	476	456	573	0	0	0	5.95404	5.95469	7.40083	0	0	0
novel.4167	0	0	0	481.911	586.366	501.217	0	523.165	-11.4523	8.95386e-22	9.58715e-20	-	Chr3A	278110347	278117367	-	6368	-	- && - && -	-	0	0	0	457	594	569	0	0	0	2.30461	2.80058	2.37155
novel.10018	232.496	252.675	253.249	56.9435	55.2803	60.7803	246.14	57.668	2.09205	9.49257e-22	1.0152e-19	-	Chr6B	161610041	161611102	-	712	-	- && - && -	-	237	246	244	54	56	69	10.051	10.8915	10.685	2.43555	2.36141	2.57212
TraesCS7A03G1377200	679.829	470.427	440.071	0	0	0	530.109	0	11.5348	9.55019e-22	1.02017e-19	TraesCS7A03G1377200	Chr7A	741377970	741379769	-	1521	-	TraesCS7A01G564600 && Q6YV88.1 RecName: Full=Ent-cassadiene C2-hydroxylase; AltName: Full=Cytochrome P450 71Z7 && PF00067:Cytochrome P450	p450	693	458	424	0	0	0	13.7577	9.49222	8.6916	0	0	0
novel.3020	3.92397	6.1628	4.15162	139.195	168.802	99.5387	4.74613	135.845	-4.84014	9.72693e-22	1.03783e-19	-	Chr2B	574467383	574468387	-	1005	-	- && - && -	-	4	6	4	132	171	113	0.120181	0.188199	0.124096	4.21785	5.10851	2.98425
TraesCS2B03G1265500	110.852	79.0892	126.624	420.749	440.268	477.434	105.522	446.15	-2.08036	1.05322e-21	1.12243e-19	TraesCS2B03G1265500	Chr2B	706166956	706173496	-	2406	-	- && Q8L850.2 RecName: Full=Phosphatidylinositol 4-phosphate 5-kinase 9; Short=AtPIP5K9; AltName: Full=1-phosphatidylinositol 4-phosphate kinase 9; AltName: Full=Diphosphoinositide kinase 9; AltName: Full=PtdIns(4)P-5-kinase 9 && PF02493:MORN repeat|PF01504:Phosphatidylinositol-4-phosphate 5-Kinase	PIP5K	113	77	122	399	446	542	1.41816	1.00885	1.58098	5.32551	5.56549	5.97897
novel.610	512.079	425.233	571.885	0	0	0	503.066	0	11.459	1.05917e-21	1.12746e-19	-	Chr1B	136926616	136935653	+	4169	-	- && P19682.1 RecName: Full=28 kDa ribonucleoprotein, chloroplastic; Short=28RNP; Flags: Precursor && -	-	522	414	551	0	0	0	3.78077	3.1304	4.12081	0	0	0
TraesCS5A03G0006600	532.68	513.566	434.882	0	0	0	493.709	0	11.432	1.10346e-21	1.17323e-19	TraesCS5A03G0006600	Chr5A	3318157	3321929	-	1860	-	- && Q9LFQ0.1 RecName: Full=Beta-glucuronosyltransferase GlcAT14B; AltName: Full=GT14 family glucuronic acid transferase 2; Short=AtGlcAT14B && PF02485:Core-2/I-Branching enzyme	-	543	500	419	0	0	0	8.81513	8.47401	7.02367	0	0	0
novel.11316	0	0	0	484.02	548.855	491.528	0	508.134	-11.4102	1.13641e-21	1.20686e-19	-	Chr7A	392806850	392810305	-	1424	-	- && - && -	-	0	0	0	459	556	558	0	0	0	10.3511	11.7227	10.4003
novel.10251	412.017	489.942	682.941	0	0	0	528.3	0	11.5293	1.15356e-21	1.22365e-19	-	Chr6B	661492965	661500584	-	4158	-	- && P92519.1 RecName: Full=Uncharacterized mitochondrial protein AtMg00810; AltName: Full=ORF240b && -	-	420	477	658	0	0	0	3.05005	3.61631	4.93406	0	0	0
TraesCS7D03G1280600	643.532	729.264	698.509	1524.82	1626.82	1671.02	690.435	1607.55	-1.21968	1.19642e-21	1.26764e-19	TraesCS7D03G1280600	Chr7D	636011290	636025410	-	6339	-	- && Q9LXT9.3 RecName: Full=Callose synthase 3; AltName: Full=1,3-beta-glucan synthase; AltName: Full=Protein GLUCAN SYNTHASE-LIKE 12 && PF14288:1,3-beta-glucan synthase subunit FKS1, domain-1|PF02364:1,3-beta-glucan synthase component|PF04652:Vta1 like	DUF605	656	710	673	1446	1648	1897	3.12482	3.53077	3.31022	7.3254	7.8055	7.94272
TraesCS7D03G1300400	635.684	399.555	518.952	0	0	0	518.063	0	11.5016	1.20023e-21	1.27019e-19	TraesCS7D03G1300400	Chr7D	641665294	641683132	+	4786	-	- && O49564.2 RecName: Full=Cysteine-rich receptor-like protein kinase 27; Short=Cysteine-rich RLK27; Flags: Precursor && PF00069:Protein kinase domain|PF00635:MSP (Major sperm protein) domain	Pkinase	648	389	500	0	0	0	4.08831	2.56217	3.25732	0	0	0
TraesCS4B03G0985800	157.94	122.229	296.84	4.21804	0	5.28524	192.336	3.16776	5.90467	1.27275e-21	1.34477e-19	TraesCS4B03G0985800	Chr4B	664911612	664912761	+	1041	-	TraesCS4B01G385800 && Q0DBL6.1 RecName: Full=Heat stress transcription factor C-2b; AltName: Full=Heat stress transcription factor 16; Short=OsHsf-16 && PF00447:HSF-type DNA-binding	HSF_DNA-bind	161	119	286	4	0	6	4.67	3.60353	8.566	0.123394	0	0.152976
TraesCS1B03G1118400	1076.15	1120.6	1215.39	381.732	472.844	416.653	1137.38	423.743	1.42404	1.27365e-21	1.34477e-19	TraesCS1B03G1118400	Chr1B	647432605	647436461	+	1670	-	TraesCS1B01G414800 && Q9LNJ3.1 RecName: Full=Aspartyl protease family protein 2; Flags: Precursor && PF14543:Xylanase inhibitor N-terminal|PF14541:Xylanase inhibitor C-terminal	-	1097	1091	1171	362	479	473	19.835	20.594	21.8627	6.96107	8.61159	7.51739
novel.967	916.248	867.927	952.796	0	0	0.880874	912.324	0.293625	11.356	1.29207e-21	1.36264e-19	-	Chr1B	165718803	165726436	-	7099	-	- && - && -	-	934	845	918	0	0	1	3.97275	3.75225	4.03189	0	0	0.00373874
novel.1644	466.953	457.074	516.876	0	0	0	480.301	0	11.3921	1.35409e-21	1.4264e-19	-	Chr1D	492631750	492635753	-	2542	-	- && - && -	-	476	445	498	0	0	0	5.65423	5.51844	6.10825	0	0	0
TraesCS6B03G1223400	119.681	132.5	149.458	4.21804	3.9486	0	133.88	2.72221	5.68323	1.39915e-21	1.47216e-19	TraesCS6B03G1223400	Chr6B	713580614	713582942	+	1698	-	TraesCS6B01G437200 && - && -	-	122	129	144	4	4	0	2.16952	2.39488	2.64416	0.0756495	0.0707272	0
TraesCS1D03G1010000	140.282	207.481	166.065	14.7631	20.7301	22.0218	171.276	19.1717	3.15118	1.41074e-21	1.48264e-19	TraesCS1D03G1010000	Chr1D	488426260	488428780	-	1604	-	TraesCS1D01G440200 && - && PF12937:F-box-like	-	143	202	160	14	21	25	2.69199	3.96989	3.11013	0.28029	0.393078	0.413674
TraesCS7B03G1302300	155.978	111.957	160.875	7.38157	4.93574	13.2131	142.937	8.51014	4.04896	1.44141e-21	1.51314e-19	TraesCS7B03G1302300	Chr7B	753782746	753786668	-	1772	-	TraesCS7B01G483000 && Q56XX3.1 RecName: Full=Uncharacterized protein At2g02148 && -	-	159	109	155	7	5	15	2.70941	1.93907	2.72729	0.126858	0.084717	0.224673
novel.3313	83.3845	53.4109	66.4258	321.625	308.978	411.368	67.7404	347.324	-2.35755	1.491e-21	1.56339e-19	-	Chr2D	312783392	312792326	+	2356	-	- && P41917.3 RecName: Full=GTP-binding nuclear protein Ran-2; AltName: Full=Ras-related nuclear protein 2 && -	-	85	52	64	305	313	467	1.0894	0.69576	0.846969	4.15727	3.98872	5.26095
TraesCS3B03G0669200	493.44	410.853	573.961	0	0	0	492.751	0	11.429	1.5003e-21	1.57133e-19	TraesCS3B03G0669200	Chr3B	427424787	427428839	-	1298	-	TraesCS3B01G256900 && - && -	-	503	400	553	0	0	0	11.7013	9.71442	13.2835	0	0	0
TraesCS6D03G0348700	531.699	649.148	656.993	184.539	210.263	185.864	612.613	193.555	1.66209	1.50898e-21	1.57861e-19	TraesCS6D03G0348700	Chr6D	154133977	154139968	+	2135	-	- && Q10LF7.1 RecName: Full=Nuclear/nucleolar GTPase 2; Short=OsNug2 && PF08153:NGP1NT (NUC091) domain|PF01926:50S ribosome-binding GTPase	-	542	632	633	175	213	211	7.66555	9.33149	9.24419	2.63223	2.99534	2.62305
novel.11259	425.751	457.074	611.325	0	0	0	498.05	0	11.4443	1.54713e-21	1.61666e-19	-	Chr7A	238927690	238930830	-	1500	-	- && Q39079.2 RecName: Full=Chaperone protein dnaJ 13; Short=AtDjB13; Short=AtJ13 && -	-	434	445	589	0	0	0	8.73656	9.35191	12.243	0	0	0
TraesCS1B03G0245000	214.838	192.074	189.936	36.9078	23.6916	36.1158	198.949	32.2384	2.62492	1.58688e-21	1.6563e-19	TraesCS1B03G0245000	Chr1B	100259776	100262963	+	2476	-	TraesCS1B01G091900 && Q9CAL3.1 RecName: Full=Cysteine-rich receptor-like protein kinase 2; Short=Cysteine-rich RLK2; Flags: Precursor && PF01657:Salt stress response/antifungal|PF07714:Protein tyrosine and serine/threonine kinase	Pkinase_Tyr	219	187	183	35	24	41	2.67076	2.3808	2.30443	0.453943	0.291021	0.439497
TraesCS1B03G0270900	248.191	225.969	168.14	1.05451	2.96145	0	214.1	1.33865	7.36923	1.74579e-21	1.82007e-19	TraesCS1B03G0270900	Chr1B	116370516	116372597	+	1399	-	TraesCS1B01G100700 && - && -	-	253	220	162	1	3	0	5.46066	4.9572	3.61044	0.0229544	0.0643825	0
TraesCS7B03G0891400	442.428	434.477	582.264	0	0	0	486.39	0	11.4102	1.75936e-21	1.83212e-19	TraesCS7B03G0891400	Chr7B	591357832	591358711	+	880	-	TraesCS7B01G331600 && - && -	-	451	423	561	0	0	0	15.4752	15.1527	19.8766	0	0	0
TraesCS3A03G0832300	694.544	609.09	924.772	181.376	199.404	149.749	742.802	176.843	2.07176	1.77559e-21	1.84649e-19	TraesCS3A03G0832300	Chr3A	597617151	597618615	-	1465	-	TraesCS3A01G348500 && P43156.1 RecName: Full=Thiol protease SEN102; Flags: Precursor && PF00112:Papain family cysteine protease|PF08246:Cathepsin propeptide inhibitor domain (I29)	Peptidase_C1	708	593	891	172	202	170	14.5928	12.7599	18.9628	3.77029	4.13979	3.07988
TraesCS4B03G0581000	991.785	701.532	867.688	256.246	181.635	175.294	853.668	204.392	2.06459	1.7772e-21	1.84649e-19	TraesCS4B03G0581000	Chr4B	447786042	447787909	+	1634	-	TraesCS4B01G210100 && Q84JI0.1 RecName: Full=Probable protein phosphatase 2C 30; Short=OsPP2C30 && PF00481:Protein phosphatase 2C	PP2C	1011	683	836	243	184	199	18.6828	13.1765	15.9521	4.77571	3.38088	3.23239
TraesCS4D03G0118100	230.534	240.349	239.756	904.769	683.107	700.295	236.879	762.724	-1.68649	1.78329e-21	1.8507e-19	TraesCS4D03G0118100	Chr4D	39856525	39857017	+	399	-	TraesCS4D01G063300 && - && -	-	235	234	231	858	692	795	17.7843	18.4873	18.051	69.0555	52.0712	52.8831
TraesCS1B03G0288700	225.629	239.322	209.657	31.6353	47.3831	45.8054	224.869	41.608	2.42879	1.89391e-21	1.96327e-19	TraesCS1B03G0288700	Chr1B	125336507	125344444	-	2770	-	- && Q8W4M7.1 RecName: Full=DNA repair helicase XPD; AltName: Full=ERCC2 homolog; AltName: Full=RAD3 homolog; AltName: Full=UV hypersensitive protein 6; Short=AtUVH6; AltName: Full=XPD homolog; Short=AtXPD && PF06777:Helical and beta-bridge domain|PF06733:DEAD_2|PF13307:Helicase C-terminal domain	-	230	233	202	30	48	52	2.50721	2.6516	2.27371	0.347796	0.520266	0.498249
TraesCS5D03G0449300	710.239	488.915	778.428	161.34	121.419	149.749	659.194	144.169	2.19328	1.92337e-21	1.99154e-19	TraesCS5D03G0449300	Chr5D	293923237	293925237	+	1787	-	TraesCS5D01G188600 && Q0J2L7.2 RecName: Full=Probable protein phosphatase 2C 68; Short=OsPP2C68 && PF00481:Protein phosphatase 2C	PP2C	724	476	750	153	123	170	12.2336	8.39681	13.0858	2.74948	2.06654	2.52492
TraesCS2A03G0301500	223.667	224.942	206.543	32.6898	11.8458	29.0688	218.384	24.5348	3.15427	1.94082e-21	2.00733e-19	TraesCS2A03G0301500	Chr2A	98159164	98162512	+	2077	-	TraesCS2A01G147000 && - && PF07762:Protein of unknown function (DUF1618)	-	228	219	199	31	12	33	3.31467	3.32383	2.9873	0.479302	0.173464	0.421697
TraesCS4B03G0032800	414.96	420.097	899.863	0	0	0	578.307	0	11.6599	1.9567e-21	2.02145e-19	TraesCS4B03G0032800	Chr4B	13450549	13454028	-	851	-	TraesCS4B01G015900 && - && PF00903:Glyoxalase/Bleomycin resistance protein/Dioxygenase superfamily	Glyoxalase	423	409	867	0	0	0	15.009	15.1504	31.7653	0	0	0
TraesCS1D03G1033200	490.497	390.31	593.681	0	0	0	491.496	0	11.4254	1.97724e-21	2.04037e-19	TraesCS1D03G1033200	Chr1D	493764182	493768685	-	2285	-	TraesCS1D01G448600 && - && -	-	500	380	572	0	0	0	6.60733	5.24239	7.805	0	0	0
novel.7646	182.465	188.992	252.211	1.05451	1.9743	0.880874	207.889	1.30323	7.32907	2.02265e-21	2.08486e-19	-	Chr5A	631880330	631884825	+	4217	-	- && - && -	-	186	184	243	1	2	1	1.33184	1.37545	1.79666	0.00761518	0.0142394	0.00629389
TraesCS4B03G0824600	619.007	533.082	856.271	160.285	155.97	160.319	669.453	158.858	2.07507	2.10457e-21	2.16685e-19	TraesCS4B03G0824600	Chr4B	607504776	607506905	-	1494	-	TraesCS4B01G318000 && Q9SZZ8.1 RecName: Full=Beta-carotene 3-hydroxylase 1, chloroplastic; Short=AtB1; Flags: Precursor && PF04116:Fatty acid hydroxylase superfamily	-	631	519	825	152	158	182	12.7532	10.9509	17.2173	3.26721	3.1752	3.23328
novel.10986	12.7529	10.2713	5.18952	131.814	119.445	165.604	9.40459	138.954	-3.87992	2.16804e-21	2.22968e-19	-	Chr7A	405954943	405959230	+	3390	-	- && - && -	-	13	10	5	125	121	188	0.115794	0.0929891	0.0459868	1.18412	1.07164	1.47191
novel.9532	146.168	183.857	165.027	2.10902	2.96145	0	165.017	1.69016	6.66915	2.17064e-21	2.22984e-19	-	Chr6A	607180578	607184526	-	3070	-	- && Q7XLC6.4 RecName: Full=Probable potassium transporter 11; AltName: Full=OsHAK11 && -	-	149	179	159	2	3	0	1.46551	1.838	1.61481	0.0209207	0.0293391	0
novel.1685	0	0	0	412.313	622.891	486.242	0	507.149	-11.4076	2.23105e-21	2.28932e-19	-	Chr2A	48116607	48123867	+	3895	-	- && - && -	-	0	0	0	391	631	552	0	0	0	3.22369	4.86392	3.76144
TraesCS3B03G1018000	0	0	0	578.926	489.626	419.296	0	495.949	-11.3744	2.2503e-21	2.30647e-19	TraesCS3B03G1018000	Chr3B	662152104	662152514	+	411	-	TraesCS3B01G410200 && P68427.2 RecName: Full=Histone H3.2 >P68428.2 RecName: Full=Histone H3.2 >P68429.2 RecName: Full=Histone H3.2; AltName: Full=Histone H3.1; AltName: Full=Major histone H3 >P68430.2 RecName: Full=Histone H3.2 && PF00125:Core histone H2A/H2B/H3/H4	Histone	0	0	0	549	496	476	0	0	0	42.8957	36.233	30.7389
novel.1627	137.339	143.799	173.33	8.43608	0.987149	0	151.489	3.14107	5.67878	2.32946e-21	2.38492e-19	-	Chr1D	466606310	466610340	-	2983	-	- && Q9SWG3.1 RecName: Full=Protein FAR-RED IMPAIRED RESPONSE 1 && -	-	140	140	167	8	1	0	1.41715	1.47947	1.74553	0.0861232	0.0100649	0
TraesCS2B03G1426500	0	0	0	482.965	524.176	427.224	0	478.122	-11.322	2.67977e-21	2.7405e-19	TraesCS2B03G1426500	Chr2B	769237769	769238965	+	916	-	TraesCS2B01G569800 && O03982.1 RecName: Full=Heavy metal-associated isoprenylated plant protein 39; Short=AtHIP39; Flags: Precursor && PF00403:Heavy-metal-associated domain	HMA	0	0	0	458	531	485	0	0	0	16.0566	17.4046	14.053
TraesCS1B03G0395300	131.453	109.903	103.79	5.27255	7.89719	6.16612	115.049	6.44528	4.15601	2.7717e-21	2.83133e-19	TraesCS1B03G0395300	Chr1B	203260228	203270563	+	1728	-	TraesCS1B01G144600 && Q66GS2.1 RecName: Full=Probable beta-1,3-galactosyltransferase 12 && PF01762:Galactosyltransferase	Galactosyl_T	134	107	100	5	8	7	2.34155	1.95196	1.80434	0.0929201	0.138999	0.107517
novel.3817	0	0	0	433.403	521.215	466.863	0	473.827	-11.3095	2.87236e-21	2.93087e-19	-	Chr3A	158836366	158841030	+	3708	-	- && Q9SZL7.2 RecName: Full=Protein FAR1-RELATED SEQUENCE 9 && -	-	0	0	0	411	528	530	0	0	0	3.55947	4.27522	3.79366
novel.10017	475.782	368.741	622.742	0	0	0	489.088	0	11.4182	2.97032e-21	3.02744e-19	-	Chr6B	160573955	160579640	-	2003	-	- && - && -	-	485	359	600	0	0	0	7.31144	5.64996	9.33971	0	0	0
novel.1647	511.098	384.148	480.549	0	0	0	458.598	0	11.3256	3.26276e-21	3.32178e-19	-	Chr1D	494994154	495000745	-	3040	-	- && - && PF01459:Eukaryotic porin	-	521	374	463	0	0	0	5.17495	3.8782	4.74865	0	0	0
TraesCS7B03G0962900	154.997	199.264	153.61	4.21804	18.7558	12.3322	169.29	11.7687	3.83443	3.36819e-21	3.42529e-19	TraesCS7B03G0962900	Chr7B	624577844	624582096	+	2251	-	- && Q8GWJ7.2 RecName: Full=Cysteine-rich receptor-like protein kinase 19; Short=Cysteine-rich RLK19; Flags: Precursor && PF00069:Protein kinase domain|PF00400:WD domain, G-beta repeat|PF00635:MSP (Major sperm protein) domain	Pkinase	158	194	148	4	19	14	2.11945	2.7168	2.04998	0.0570648	0.253421	0.165073
novel.1425	140.282	158.178	208.619	2.10902	0.987149	1.76175	169.026	1.61931	6.70913	3.47358e-21	3.52853e-19	-	Chr1D	490747163	490750003	+	1545	-	- && Q8LGJ5.1 RecName: Full=Plant cysteine oxidase 2 && PF07847:PCO_ADO	-	143	154	201	2	1	2	2.79479	3.14213	4.0563	0.0415705	0.0194328	0.0343577
TraesCS7A03G0107100	216.8	236.241	204.467	646.414	679.158	577.853	219.169	634.475	-1.53303	3.56661e-21	3.619e-19	TraesCS7A03G0107100	Chr7A	23123957	23125751	+	1795	-	TraesCS7A01G048100 && Q9SRQ1.1 RecName: Full=Cytochrome P450 89A9 && PF00067:Cytochrome P450	p450	221	230	197	613	688	656	3.71766	4.0392	3.42188	10.9668	11.5077	9.69978
novel.955	385.531	400.582	366.38	104.396	92.792	63.4229	384.164	86.8704	2.1505	3.57855e-21	3.62707e-19	-	Chr1B	148642934	148646938	-	2954	-	- && P93422.2 RecName: Full=Histidine--tRNA ligase, cytoplasmic; AltName: Full=Histidyl-tRNA synthetase; Short=HisRS && PF00221:Aromatic amino acid lyase	-	393	390	353	99	94	72	4.01721	4.16184	3.72587	1.07624	0.955392	0.646911
TraesCS6D03G0485200	818.149	797.055	908.166	0	0	0.880874	841.123	0.293625	11.2387	3.60875e-21	3.65362e-19	TraesCS6D03G0485200	Chr6D	293037883	293040989	-	1670	-	TraesCS6D01G195900 && Q8H1Q2.1 RecName: Full=Cytosolic Fe-S cluster assembly factor NBP35; AltName: Full=Nucleotide binding protein 35; Short=AtNBP35 && PF10609:NUBPL iron-transfer P-loop NTPase	-	834	776	875	0	0	1	15.0797	14.648	16.3363	0	0	0.015893
novel.563	386.512	423.179	656.993	0	0	0	488.894	0	11.4175	3.6631e-21	3.70452e-19	-	Chr1B	77370266	77374507	+	2513	-	- && - && -	-	394	412	633	0	0	0	4.73419	5.16817	7.8537	0	0	0
TraesCS3B03G0031100	361.006	190.02	151.534	1707.25	1470.85	1403.23	234.186	1527.11	-2.70402	3.78712e-21	3.82571e-19	TraesCS3B03G0031100	Chr3B	6796809	6799701	-	1850	-	TraesCS3B01G016400 && Q93ZR6.1 RecName: Full=O-acyltransferase WSD1; AltName: Full=Diacylglycerol O-acyltransferase; Short=DGAT; AltName: Full=Long-chain-alcohol O-fatty-acyltransferase; AltName: Full=Wax synthase; Short=WS && PF06974:WS/DGAT C-terminal domain|PF03007:Wax ester synthase-like Acyl-CoA acyltransferase domain	-	368	185	146	1619	1490	1593	6.00645	3.15233	2.46062	28.1034	24.1812	22.8542
TraesCS4A03G0609800	109.871	95.5233	86.146	943.786	492.587	497.694	97.1802	644.689	-2.72857	3.89744e-21	3.93279e-19	TraesCS4A03G0609800	Chr4A	538157000	538162461	-	1056	-	TraesCS4A01G229900 && Q9SLN8.1 RecName: Full=2-alkenal reductase (NADP(+)-dependent); AltName: Full=Alkenal double bound reductase; AltName: Full=Allylic alcohol dehydrogenase 1; Short=allyl-ADH1; AltName: Full=Flavin-free double bond reductase; Short=NtDBR; AltName: Full=Pulegone reductase; Short=NtRed-1 && PF00107:Zinc-binding dehydrogenase|PF16884:N-terminal domain of oxidoreductase	ADH_zinc_N	112	93	83	895	499	565	3.20255	2.7762	2.45063	27.2172	14.1873	14.2006
novel.2426	100.061	144.826	158.799	3.16353	2.96145	1.76175	134.562	2.62891	5.69798	3.93904e-21	3.97037e-19	-	Chr2B	91195244	91198421	+	2594	-	- && - && -	-	102	141	153	3	3	2	1.18733	1.71349	1.83901	0.0371394	0.0347229	0.0204636
TraesCS6A03G0941000	339.424	279.38	257.4	844.662	822.295	861.494	292.068	842.817	-1.52827	4.09362e-21	4.12162e-19	TraesCS6A03G0941000	Chr6A	598315893	598320153	+	2442	-	TraesCS6A01G370500 && Q9LHS0.1 RecName: Full=Putative clathrin assembly protein At5g35200 && PF07651:ANTH domain	-	346	272	248	801	833	978	4.27831	3.51119	3.16642	10.5334	10.2415	10.6296
TraesCS2B03G1349600	413.979	461.183	424.503	0	0	0	433.222	0	11.2433	4.67202e-21	4.69878e-19	TraesCS2B03G1349600	Chr2B	742106151	742110580	-	3664	-	TraesCS2B01G538500 && Q9LVI6.1 RecName: Full=Probable inactive receptor kinase RLK902; AltName: Full=Receptor-like kinase 902; Flags: Precursor && PF07714:Protein tyrosine and serine/threonine kinase	Pkinase_Tyr	422	449	409	0	0	0	3.47776	3.86298	3.48041	0	0	0
TraesCS5D03G1144000	158.921	117.093	162.951	1.05451	0	7.04699	146.322	2.7005	5.67604	4.72212e-21	4.74394e-19	TraesCS5D03G1144000	Chr5D	546902160	546903883	+	336	-	TraesCS5D01G524000 && - && -	-	162	114	157	1	0	8	14.5585	10.6954	14.5688	0.095575	0	0.631936
novel.527	393.378	437.559	480.549	0	0	0	437.162	0	11.2562	4.75682e-21	4.77054e-19	-	Chr1B	2963129	2963932	+	804	-	- && - && -	-	401	426	463	0	0	0	15.0602	16.7026	17.9551	0	0	0
TraesCS2B03G0027300	1364.56	1791.32	1275.58	498.783	470.87	445.722	1477.16	471.792	1.647	4.75908e-21	4.77054e-19	TraesCS2B03G0027300	Chr2B	7423234	7427119	-	1815	-	TraesCS2B01G012500 && Q7XTJ3.2 RecName: Full=Pyruvate dehydrogenase E1 component subunit alpha-3, chloroplastic; Flags: Precursor && PF00676:Dehydrogenase E1 component	-	1391	1744	1229	473	477	506	23.1416	30.2902	21.1124	8.3689	7.89052	7.3994
novel.595	92.2134	123.256	146.344	4.21804	4.93574	5.28524	120.605	4.81301	4.63967	4.88381e-21	4.89019e-19	-	Chr1B	100422243	100425549	+	1131	-	- && - && -	-	94	120	141	4	5	6	2.50962	3.34465	3.88704	0.113575	0.132731	0.140803
TraesCS6D03G0237600	544.451	591.628	553.203	215.12	204.34	192.03	563.094	203.83	1.46717	4.92219e-21	4.92321e-19	TraesCS6D03G0237600	Chr6D	96871969	96872886	+	690	-	TraesCS6D01G109600 && P69309.2 RecName: Full=Polyubiquitin; Contains: RecName: Full=Ubiquitin; Flags: Precursor && PF00240:Ubiquitin family	ubiquitin	555	576	533	204	207	218	24.2877	26.3151	24.0847	9.49434	9.00711	8.38552
novel.9624	415.941	415.989	461.867	0	0	0	431.266	0	11.2367	4.98196e-21	4.97753e-19	-	Chr6B	138564947	138571153	+	3360	-	- && - && PF02902:Ulp1 protease family, C-terminal catalytic domain	Peptidase_C48	424	405	445	0	0	0	3.81038	3.79968	4.12937	0	0	0
TraesCS1D03G1021400	144.206	112.985	102.752	8.43608	3.9486	6.16612	119.981	6.1836	4.2869	5.02766e-21	5.01769e-19	TraesCS1D03G1021400	Chr1D	490492897	490497316	-	3379	-	- && Q6L3X3.1 PUTATIVE PSEUDOGENE: RecName: Full=Putative late blight resistance protein homolog R1B-8 && PF18052:Rx N-terminal domain|PF00931:NB-ARC domain	NB-ARC	147	110	99	8	4	7	1.31362	1.02621	0.913503	0.0760301	0.0355415	0.0549835
TraesCS1B03G0332600	210.914	276.299	199.278	45.3439	37.5117	38.7584	228.83	40.538	2.49926	5.03829e-21	5.0228e-19	TraesCS1B03G0332600	Chr1B	152031430	152033908	+	1623	-	- && Q9FLD7.1 RecName: Full=Beta-glucuronosyltransferase GlcAT14A; AltName: Full=GT14 family glucuronic acid transferase 1; Short=AtGlcAT14A && PF02485:Core-2/I-Branching enzyme	-	215	269	192	43	38	44	4.00002	5.22475	3.68846	0.850812	0.702958	0.719543
novel.11406	80.4415	23.6241	36.3266	447.112	472.844	638.633	46.7974	519.53	-3.46967	5.2201e-21	5.19836e-19	-	Chr7A	679200647	679203041	-	2144	-	- && Q01595.1 RecName: Full=Cortical cell-delineating protein; AltName: Full=Root-specific protein ZRP3; Flags: Precursor && -	-	82	23	35	424	479	725	1.15486	0.33817	0.508986	6.35075	6.70772	8.97503
TraesCS5B03G0446200	260.944	230.078	139.079	960.658	917.061	921.394	210.034	933.038	-2.15041	5.44732e-21	5.41872e-19	TraesCS5B03G0446200	Chr5B	307744831	307748209	-	1921	-	- && Q9SU13.1 RecName: Full=Fasciclin-like arabinogalactan protein 2; Flags: Precursor && PF02469:Fasciclin domain	-	266	224	134	911	929	1046	4.18116	3.6758	2.17491	15.2291	14.5195	14.452
TraesCS2B03G1353400	1568.61	1822.13	1263.13	437.621	516.279	388.465	1551.29	447.455	1.79419	5.55144e-21	5.51627e-19	TraesCS2B03G1353400	Chr2B	743091590	743098939	+	1878	-	TraesCS2B01G539600 && B9FCV3.1 RecName: Full=Probable glucuronosyltransferase Os04g0650300; AltName: Full=OsGT43B && PF03360:Glycosyltransferase family 43	-	1599	1774	1217	415	523	441	25.7096	29.7776	20.205	7.09637	8.36123	6.23255
novel.11257	422.808	386.202	498.194	0	0	0	435.735	0	11.2516	5.57252e-21	5.53118e-19	-	Chr7A	232560082	232568881	-	4849	-	- && Q9ZPQ3.2 RecName: Full=D-aminoacyl-tRNA deacylase; AltName: Full=Ethanol tolerance protein GEKO1 && PF04414:D-aminoacyl-tRNA deacylase	-	431	376	480	0	0	0	2.6839	2.44437	3.0864	0	0	0
TraesCS1B03G0292300	156.959	182.83	167.103	10.5451	22.7044	23.7836	168.964	19.011	3.13799	5.93155e-21	5.87777e-19	TraesCS1B03G0292300	Chr1B	127200372	127214048	+	5168	-	- && Q5C9Z4.1 RecName: Full=Nucleolar MIF4G domain-containing protein 1; AltName: Full=SGD1 homolog && PF02854:MIF4G domain|PF13976:GAG-pre-integrase domain|PF00665:Integrase core domain|PF02847:MA3 domain	rve	160	178	161	10	23	27	0.934845	1.08575	0.971329	0.0621386	0.133619	0.138664
novel.11368	44.1447	44.1667	50.8573	223.556	205.327	218.457	46.3896	215.78	-2.21831	5.9346e-21	5.87777e-19	-	Chr7A	581606642	581613666	-	3803	-	- && P51104.1 RecName: Full=Dihydroflavonol 4-reductase; Short=DFR; AltName: Full=Dihydrokaempferol 4-reductase; AltName: Full=Flavanone 4-reductase; Short=FNR && -	-	45	43	49	212	208	248	0.357296	0.35643	0.401729	1.79017	1.64211	1.7308
TraesCS6B03G1238800	458.124	541.299	469.133	157.122	167.815	147.987	489.519	157.641	1.63541	6.16981e-21	6.10409e-19	TraesCS6B03G1238800	Chr6B	716227773	716230824	+	1410	-	TraesCS6B01G444700 && O04482.1 RecName: Full=Ubiquitin carboxyl-terminal hydrolase 2 && PF18031:Ubiquitin carboxyl-terminal hydrolases|PF01088:Ubiquitin carboxyl-terminal hydrolase, family 1	-	467	527	452	149	170	168	10.0009	11.7821	9.99499	3.39352	3.61988	3.16237
novel.9743	437.523	370.795	491.966	0	0	0	433.428	0	11.244	6.25775e-21	6.18438e-19	-	Chr6B	396508790	396511016	+	2227	-	- && - && -	-	446	361	474	0	0	0	6.04723	5.10997	6.63622	0	0	0
novel.5837	379.645	479.671	428.654	0	0	0	429.323	0	11.2301	6.31809e-21	6.23724e-19	-	Chr4A	537224529	537232130	+	4376	-	- && - && PF13456:Reverse transcriptase-like	-	387	467	413	0	0	0	2.6704	3.36412	2.94263	0	0	0
novel.2059	301.165	186.938	382.987	37.9623	36.5245	25.5453	290.363	33.3441	3.1277	6.89357e-21	6.798e-19	-	Chr2A	56781140	56785054	-	3915	-	- && - && -	-	307	182	369	36	37	29	2.36782	1.46545	2.93872	0.295294	0.283749	0.196602
novel.5704	656.285	625.524	782.579	184.539	239.877	206.124	688.129	210.18	1.7104	7.07928e-21	6.97359e-19	-	Chr4A	102599328	102604823	+	5404	-	- && - && -	-	669	609	754	175	243	234	3.73812	3.5525	4.3503	1.03994	1.35007	1.14927
TraesCS4A03G0111000	181.484	201.318	185.785	40.0714	35.5374	33.4732	189.529	36.3606	2.38538	7.42351e-21	7.30478e-19	TraesCS4A03G0111000	Chr4A	47624615	47628639	+	1486	-	TraesCS4A01G056700 && - && -	-	185	196	179	38	36	38	3.7592	4.15785	3.75575	0.821199	0.727357	0.678715
novel.9745	419.865	376.958	470.17	0	0	0	422.331	0	11.2066	7.50053e-21	7.37261e-19	-	Chr6B	398067992	398072501	+	3018	-	- && O49885.1 RecName: Full=60S ribosomal protein L13a && -	-	428	367	453	0	0	0	4.2822	3.83335	4.67996	0	0	0
TraesCS7D03G1299700	429.675	449.884	376.759	0	0	0	418.773	0	11.1945	7.7527e-21	7.61227e-19	TraesCS7D03G1299700	Chr7D	641442692	641454716	+	4573	-	TraesCS7D01G546100 && Q7XA39.1 RecName: Full=Putative disease resistance protein RGA4; AltName: Full=RGA4-blb && PF00931:NB-ARC domain	NB-ARC	438	438	363	0	0	0	2.89211	3.01929	2.47496	0	0	0
TraesCS2D03G1140800	4.90497	6.1628	8.30323	189.812	118.458	108.347	6.457	138.872	-4.42932	7.91768e-21	7.76589e-19	TraesCS2D03G1140800	Chr2D	606472020	606474675	+	1395	-	TraesCS2D01G512100 && Q8GXG1.2 RecName: Full=Probable isoaspartyl peptidase/L-asparaginase 2; AltName: Full=L-asparagine amidohydrolase 2; Contains: RecName: Full=Isoaspartyl peptidase/L-asparaginase 2 subunit alpha; Contains: RecName: Full=Isoaspartyl peptidase/L-asparaginase 2 subunit beta; Flags: Precursor && PF01112:Asparaginase	Asparaginase_2	5	6	8	180	120	123	0.108228	0.135584	0.178805	4.14364	2.58268	2.3402
novel.2038	101.042	124.283	132.852	5.27255	0.987149	3.52349	119.392	3.26106	5.20559	7.96654e-21	7.80541e-19	-	Chr2A	20893824	20898145	-	1642	-	- && - && -	-	103	121	128	5	1	4	1.89411	2.32297	2.43052	0.0977869	0.0182848	0.0646561
TraesCS6B03G0118400	437.523	364.632	463.943	0	0	0	422.033	0	11.2056	7.99483e-21	7.82471e-19	TraesCS6B03G0118400	Chr6B	34308320	34309408	+	1089	-	TraesCS6B01G051100 && - && -	-	446	355	447	0	0	0	12.3666	10.2762	12.798	0	0	0
novel.9336	475.782	332.791	517.914	0	0	0	442.162	0	11.2728	8.04812e-21	7.86842e-19	-	Chr6A	5102778	5109385	-	4312	-	- && Q5NBT9.1 RecName: Full=Protein TPR1; AltName: Full=Aberrant spikelet and panicle1-related 2; AltName: Full=Protein ASP1-RELATED 2; Short=OsASPR2; AltName: Full=Topless-related protein 1; AltName: Full=Topless-related protein 2; Short=OsTPR2 && -	-	485	324	499	0	0	0	3.39629	2.36863	3.60815	0	0	0
TraesCS1B03G0422200	530.718	323.547	493.004	0	0	0	449.09	0	11.2954	8.14998e-21	7.95946e-19	TraesCS1B03G0422200	Chr1B	232459550	232461821	-	1597	-	TraesCS1B01G149900 && Q9FM85.1 RecName: Full=Probable receptor-like protein kinase At5g56460 && PF07714:Protein tyrosine and serine/threonine kinase	Pkinase_Tyr	541	315	475	0	0	0	10.229	6.21781	9.27367	0	0	0
novel.3053	0	0	0	379.623	527.138	431.628	0	446.13	-11.2226	8.21135e-21	8.01081e-19	-	Chr2B	640251665	640255816	-	3770	-	- && Q2QYR1.2 RecName: Full=Probable staphylococcal-like nuclease CAN3; AltName: Full=Calcium-dependent nuclease 3; Short=Ca(2+)-dependent nuclease 3 && -	-	0	0	0	360	534	490	0	0	0	3.06651	4.25269	3.44967
TraesCS4B03G0221800	326.671	187.965	308.257	40.0714	35.5374	44.0437	274.298	39.8841	2.7803	8.35007e-21	8.13744e-19	TraesCS4B03G0221800	Chr4B	103966801	103967037	+	237	-	TraesCS4B01G096800 && - && -	-	333	183	297	38	36	50	42.4266	24.3408	39.0725	5.14895	4.56056	5.59944
TraesCS6B03G1263200	689.639	512.539	292.689	0	0	0	498.289	0	11.4455	8.38551e-21	8.16324e-19	TraesCS6B03G1263200	Chr6B	721728102	721729546	+	1270	-	TraesCS6B01G455900 && Q6EPG8.1 RecName: Full=Acetylserotonin O-methyltransferase 1; Short=OsASMT1 && PF08100:Dimerisation domain|PF00891:O-methyltransferase domain	-	703	499	282	0	0	0	16.7145	12.3859	6.92322	0	0	0
novel.5431	0	0	0	420.749	424.474	436.913	0	427.379	-11.1607	8.56908e-21	8.33304e-19	-	Chr3D	33352399	33355983	-	1559	-	- && - && -	-	0	0	0	399	430	496	0	0	0	8.21884	8.28107	8.44419
TraesCS1B03G0262700	1343.96	1833.43	1490.43	477.693	365.245	509.145	1555.94	450.694	1.78711	8.76101e-21	8.5106e-19	TraesCS1B03G0262700	Chr1B	110709830	110714019	+	3207	-	TraesCS1B01G097700 && O80719.1 RecName: Full=Probable receptor-like protein kinase At2g47060 && PF07714:Protein tyrosine and serine/threonine kinase	Pkinase_Tyr	1370	1785	1436	453	370	578	12.8992	17.5457	13.9611	4.5361	3.46391	4.78356
novel.12073	367.873	439.613	439.033	0	0	0	415.506	0	11.1829	8.84349e-21	8.58158e-19	-	Chr7B	570284557	570285937	-	1229	-	- && - && -	-	375	428	423	0	0	0	9.21343	10.978	10.7313	0	0	0
TraesCS2D03G0889700	1.96199	0	0	607.397	529.112	546.142	0.653996	560.884	-9.69589	8.88769e-21	8.6128e-19	TraesCS2D03G0889700	Chr2D	500913474	500914039	+	566	-	TraesCS2D01G391500 && P59259.2 RecName: Full=Histone H4 >Q6LAF3.3 RecName: Full=Histone H4 >Q6PMI5.3 RecName: Full=Histone H4 >Q6WZ83.3 RecName: Full=Histone H4 >Q76H85.3 RecName: Full=Histone H4 >P62788.2 RecName: Full=Histone H4 >P62787.2 RecName: Full=Histone H4 >P62887.2 RecName: Full=Histone H4 >P62785.2 RecName: Full=Histone H4 variant TH011 >P0CG89.1 RecName: Full=Histone H4 && PF15511:Cen…	-	2	0	0	576	536	620	0.106698	0	0	32.6806	28.4323	29.0735
novel.646	479.706	407.772	370.532	0	0	0	419.336	0	11.1966	8.8963e-21	8.6128e-19	-	Chr1B	233881655	233884555	+	2901	-	- && O23755.1 RecName: Full=Elongation factor 2; Short=EF-2 && -	-	489	397	357	0	0	0	5.08983	4.31394	3.83693	0	0	0
TraesCS2B03G0054500	26.4868	24.6512	8.30323	228.829	176.7	251.93	19.8137	219.153	-3.46342	8.90403e-21	8.6128e-19	TraesCS2B03G0054500	Chr2B	14079067	14081658	-	1699	-	TraesCS2B01G026200 && - && PF07762:Protein of unknown function (DUF1618)	-	27	24	8	217	179	286	0.479858	0.445297	0.146811	4.10157	3.16318	4.46782
TraesCS6D03G0387400	147.149	145.853	212.77	13.7086	22.7044	12.3322	168.591	16.2484	3.37886	9.09122e-21	8.78455e-19	TraesCS6D03G0387400	Chr6D	181120028	181122737	+	1324	-	TraesCS6D01G172600 && Q9ZUN5.1 RecName: Full=Tetraspanin-2 && PF00335:Tetraspanin family	Tetraspannin	150	142	205	13	23	14	3.42094	3.3809	4.82757	0.315311	0.52156	0.280649
TraesCS4B03G0294200	153.035	130.446	174.368	0	0	5.28524	152.616	1.76175	6.31652	9.21591e-21	8.8956e-19	TraesCS4B03G0294200	Chr4B	162373221	162375533	+	1325	-	TraesCS4B01G126100 && C0LGH8.1 RecName: Full=Probable LRR receptor-like serine/threonine-protein kinase At1g63430; Flags: Precursor && PF07714:Protein tyrosine and serine/threonine kinase	Pkinase_Tyr	156	127	168	0	0	6	3.55509	3.02148	3.95327	0	0	0.120187
TraesCS1B03G0103700	283.507	381.066	279.196	31.6353	49.3574	63.4229	314.59	48.1385	2.69988	9.53773e-21	9.1965e-19	TraesCS1B03G0103700	Chr1B	28611270	28615554	-	2586	-	- && Q9LV16.2 RecName: Full=Hydroxyproline O-galactosyltransferase GALT6; AltName: Full=Beta-1,3-galactosyltransferase 19 && PF01762:Galactosyltransferase|PF00337:Galactoside-binding lectin	Galactosyl_T	289	371	269	30	50	72	3.37451	4.52248	3.2433	0.372543	0.580505	0.73897
novel.6028	375.721	438.586	415.162	0	0	0	409.823	0	11.1631	9.67891e-21	9.32275e-19	-	Chr4A	129665393	129668436	-	909	-	- && - && -	-	383	427	400	0	0	0	12.7226	14.808	13.7202	0	0	0
TraesCS3A03G1223400	123.605	213.644	177.482	1.05451	0.987149	2.64262	171.577	1.56143	6.73621	1.07499e-20	1.03434e-18	TraesCS3A03G1223400	Chr3A	737302329	737304156	-	1737	-	TraesCS3A01G518200 && - && -	-	126	208	171	1	1	3	2.19035	3.77481	3.06944	0.0184877	0.0172848	0.0458399
TraesCS2B03G1426100	0	0	0	428.131	489.626	373.49	0	430.416	-11.1703	1.09437e-20	1.05188e-18	TraesCS2B03G1426100	Chr2B	769093140	769094401	+	1021	-	TraesCS2B01G569500 && O03982.1 RecName: Full=Heavy metal-associated isoprenylated plant protein 39; Short=AtHIP39; Flags: Precursor && -	-	0	0	0	406	496	424	0	0	0	12.7698	14.5855	11.0221
novel.8188	160.883	141.744	158.799	4.21804	0.987149	0	153.809	1.73506	6.5647	1.10626e-20	1.06219e-18	-	Chr5B	389841108	389845556	+	3024	-	- && - && -	-	164	138	153	4	1	0	1.63759	1.43856	1.57751	0.0424778	0.00992847	0
novel.12170	401.226	389.283	411.01	0	0	0	400.507	0	11.13	1.15362e-20	1.10649e-18	-	Chr7B	728692104	728713313	-	3523	-	- && O64771.2 RecName: Full=G-type lectin S-receptor-like serine/threonine-protein kinase At1g61480; Flags: Precursor && PF00069:Protein kinase domain	Pkinase	409	379	396	0	0	0	3.50552	3.39124	3.50466	0	0	0
novel.11691	0	0	0	457.657	452.114	362.92	0	424.23	-11.1492	1.26673e-20	1.2137e-18	-	Chr7B	561818382	561821572	+	2349	-	- && Q9STG6.1 RecName: Full=Deoxyuridine 5'-triphosphate nucleotidohydrolase; Short=dUTPase; AltName: Full=dUTP pyrophosphatase; AltName: Full=dUTP-pyrophosphatase-like 1; Short=AtDUT1 && -	-	0	0	0	434	458	412	0	0	0	5.93322	5.85392	4.65518
TraesCS4B03G0716800	462.048	598.818	620.666	130.759	157.944	168.247	560.511	152.317	1.87732	1.2838e-20	1.2277e-18	TraesCS4B03G0716800	Chr4B	544277743	544279274	+	1447	-	TraesCS4B01G270100 && A1TFU9.1 RecName: Full=FAD-dependent urate hydroxylase; AltName: Full=Flavoprotein urate hydroxylase && PF01494:FAD binding domain	FAD_binding_3	471	583	598	124	160	191	9.82866	12.7008	12.8853	2.75193	3.31983	3.50338
novel.194	393.378	334.845	630.008	0	0	0	452.744	0	11.3068	1.28429e-20	1.2277e-18	-	Chr1A	517843923	517851598	+	2911	-	- && Q8S9J2.1 RecName: Full=Tyrosine--tRNA ligase 1, cytoplasmic; AltName: Full=Tyrosyl-tRNA synthetase; Short=TyrRS && PF00579:tRNA synthetases class I (W and Y)	-	401	326	607	0	0	0	4.15953	3.53026	6.50144	0	0	0
TraesCS2B03G0005000	50.0307	20.5427	29.0613	238.319	293.183	250.168	33.2115	260.557	-2.96774	1.28538e-20	1.2277e-18	TraesCS2B03G0005000	Chr2B	794419	800602	-	3917	-	- && Q9M667.2 RecName: Full=Disease resistance protein RPP13; AltName: Full=Resistance to Peronospora parasitica protein 13 && PF18052:Rx N-terminal domain|PF00931:NB-ARC domain	NB-ARC	51	20	28	226	297	284	0.39315	0.160956	0.222878	1.85284	2.2765	1.92436
TraesCS1B03G0015600	194.237	281.434	262.59	32.6898	32.5759	49.3289	246.087	38.1982	2.67985	1.31753e-20	1.25709e-18	TraesCS1B03G0015600	Chr1B	4508006	4514125	-	1695	-	TraesCS1B01G007800 && Q9MAU3.1 RecName: Full=Transcription initiation factor TFIID subunit 6; AltName: Full=Protein EMBRYO DEFECTIVE 2781; AltName: Full=TATA box associated factor II 59; AltName: Full=TBP-associated factor 6; Short=AtTAF6; AltName: Full=Transcription initiation factor TFIID subunit D5 && PF02969:TATA box binding protein associated factor (TAF)|PF07571:TAF6 C-terminal HEAT repeat …	-	198	274	253	31	33	56	3.52726	5.0958	4.65386	0.587321	0.584532	0.876882
TraesCS3B03G0950800	0	0	1.0379	786.664	738.387	825.379	0.345968	783.477	-11.0732	1.33341e-20	1.27091e-18	TraesCS3B03G0950800	Chr3B	612010710	612011380	+	671	-	TraesCS3B01G378900 && P59259.2 RecName: Full=Histone H4 >Q6LAF3.3 RecName: Full=Histone H4 >Q6PMI5.3 RecName: Full=Histone H4 >Q6WZ83.3 RecName: Full=Histone H4 >Q76H85.3 RecName: Full=Histone H4 >P62788.2 RecName: Full=Histone H4 >P62787.2 RecName: Full=Histone H4 >P62887.2 RecName: Full=Histone H4 >P62785.2 RecName: Full=Histone H4 variant TH011 >P0CG89.1 RecName: Full=Histone H4 && PF15511:Cen…	-	0	0	1	746	748	937	0	0	0.0464665	35.7026	33.469	37.0629
TraesCS1B03G0083100	99.0804	120.175	110.018	7.38157	6.91004	4.40437	109.758	6.23199	4.15424	1.33688e-20	1.27289e-18	TraesCS1B03G0083100	Chr1B	20976877	20981746	+	3693	-	TraesCS1B01G040800 && Q65XV7.1 RecName: Full=Replication protein A 70 kDa DNA-binding subunit C; Short=OsRPA70c; AltName: Full=Replication factor A protein 1C; AltName: Full=Replication protein A 1C && PF01336:OB-fold nucleic acid binding domain|PF08646:Replication factor-A C terminal domain|PF04057:Replication factor-A protein 1, N-terminal domain|PF00098:Zinc knuckle|PF16900:Replication protein…	tRNA_anti	101	117	106	7	7	5	0.825818	0.998707	0.894931	0.0608699	0.0569092	0.0359346
novel.6935	4.90497	3.0814	5.18952	94.9058	131.291	120.68	4.39196	115.625	-4.71806	1.37821e-20	1.31086e-18	-	Chr4B	658076484	658081866	-	2282	-	- && Q8W519.2 RecName: Full=Methionine S-methyltransferase; AltName: Full=AdoMet:Met S-methyltransferase && PF00413:Matrixin	-	5	3	5	90	133	137	0.0661601	0.0414417	0.0683152	1.26652	1.74985	1.59341
TraesCS2D03G1155900	5.88596	2.05427	3.11371	144.468	99.702	121.561	3.68465	121.91	-5.03638	1.39192e-20	1.32253e-18	TraesCS2D03G1155900	Chr2D	611419739	611423225	+	1965	-	- && Q9LEW0.1 RecName: Full=Ubiquitin carboxyl-terminal hydrolase 22; AltName: Full=Deubiquitinating enzyme 22; Short=AtUBP22; AltName: Full=Ubiquitin thioesterase 22; AltName: Full=Ubiquitin-specific-processing protease 22 && PF00443:Ubiquitin carboxyl-terminal hydrolase	UCH	6	2	3	137	101	138	0.0922	0.0320848	0.0476016	2.23894	1.5432	1.86397
TraesCS2A03G0888500	1777.56	2098.43	2565.7	578.926	749.246	620.135	2147.23	649.436	1.72505	1.4496e-20	1.37589e-18	TraesCS2A03G0888500	Chr2A	611614831	611617510	+	919	-	TraesCS2A01G363600 && P55142.2 RecName: Full=Glutaredoxin-C6; AltName: Full=Glutaredoxin-C2 homolog 1 && PF00462:Glutaredoxin	-	1812	2043	2472	549	759	704	59.5367	70.0785	83.8679	19.1841	24.7965	20.332
novel.1104	0	0	0	424.967	394.86	405.202	0	408.343	-11.0946	1.51716e-20	1.43853e-18	-	Chr1B	509378937	509382347	-	2293	-	- && - && -	-	0	0	0	403	400	460	0	0	0	5.64397	5.23745	5.32447
TraesCS5B03G0239700	140.282	154.07	168.14	24.2537	16.7815	22.9027	154.164	21.3127	2.8545	1.55833e-20	1.47602e-18	TraesCS5B03G0239700	Chr5B	126098787	126100624	-	564	-	TraesCS5B01G094900 && - && -	-	143	150	162	23	17	26	7.65595	8.38386	8.95569	1.30958	0.90497	1.22354
novel.9999	0.980994	2.05427	2.07581	202.466	133.265	158.557	1.70369	164.763	-6.60433	1.62327e-20	1.53593e-18	-	Chr6B	137935691	137941246	-	416	-	- && - && -	-	1	2	2	192	135	180	0.0725853	0.151554	0.149899	14.8215	9.74327	11.4842
TraesCS1B03G0351400	219.743	239.322	111.056	15.8176	11.8458	14.9749	190.04	14.2128	3.7417	1.63055e-20	1.54122e-18	TraesCS1B03G0351400	Chr1B	167013362	167017045	+	1937	-	TraesCS1B01G130000 && Q9LUC6.1 RecName: Full=Cytochrome P450 72A14 && PF00067:Cytochrome P450	p450	224	233	107	15	12	17	3.49189	3.79191	1.72233	0.248683	0.186001	0.232939
TraesCS3B03G0148300	188.351	171.531	179.557	1.05451	0	2.64262	179.813	1.23238	7.12515	1.63252e-20	1.54149e-18	TraesCS3B03G0148300	Chr3B	49009772	49014461	+	1786	-	TraesCS3B01G066100 && B6IDH3.1 RecName: Full=Protein root UVB sensitive 5 && PF04884:Vitamin B6 photo-protection and homoeostasis	-	192	167	173	1	0	3	3.2461	2.94759	3.02014	0.0179805	0	0.0445823
novel.6432	393.378	326.628	570.847	0	0	0	430.285	0	11.2334	1.65723e-20	1.5632e-18	-	Chr4B	372655276	372661025	+	2602	-	- && P08477.1 RecName: Full=Glyceraldehyde-3-phosphate dehydrogenase 2, cytosolic && PF02800:Glyceraldehyde 3-phosphate dehydrogenase, C-terminal domain	-	401	318	550	0	0	0	4.65349	3.85258	6.5905	0	0	0
novel.6383	245.248	235.213	313.447	0	0	2.64262	264.636	0.880874	8.09916	1.67161e-20	1.57513e-18	-	Chr4B	242293146	242298859	+	2778	-	- && - && -	-	250	229	302	0	0	3	2.71738	2.59857	3.38952	0	0	0.0286623
novel.797	0	0	0	370.133	432.371	419.296	0	407.267	-11.0913	1.72091e-20	1.61992e-18	-	Chr1B	577295245	577298003	+	2286	-	- && Q9LVA0.1 RecName: Full=BAG family molecular chaperone regulator 7; AltName: Full=Bcl-2-associated athanogene 7 && -	-	0	0	0	351	438	476	0	0	0	4.93077	5.75257	5.52654
TraesCS1A03G0034200	1500.92	1570.49	3327.52	269.954	258.633	372.61	2132.98	300.399	2.82709	1.72352e-20	1.6207e-18	TraesCS1A03G0034200	Chr1A	9036098	9036996	-	225	-	TraesCS1A01G014100 && P84963.1 RecName: Full=Defensin Tk-AMP-D1 && -	-	1530	1529	3206	256	262	423	205.329	214.218	444.267	36.5377	34.9609	49.8977
TraesCS4B03G0835000	840.712	740.563	780.504	276.281	198.417	266.905	787.259	247.201	1.67118	1.73415e-20	1.62901e-18	TraesCS4B03G0835000	Chr4B	611616609	611620997	+	2118	-	- && P53684.2 RecName: Full=Calcium-dependent protein kinase 7; Short=OsCDPK7; Short=OsCPK7; AltName: Full=Calcium-dependent protein kinase OsCDPK1; AltName: Full=Calcium-dependent protein kinase OsCDPK13; AltName: Full=Calcium-dependent protein kinase isoform 11; Short=OsCPKII && PF13499:EF-hand domain pair|PF00069:Protein kinase domain	Pkinase	857	721	752	262	201	303	12.2179	10.731	11.0702	3.97245	2.84927	3.79699
TraesCS1B03G0331400	570.938	445.776	296.84	0	0	0	437.851	0	11.259	1.7569e-20	1.6478e-18	TraesCS1B03G0331400	Chr1B	151242525	151248784	+	2516	-	TraesCS1B01G121600 && Q876J3.1 RecName: Full=Glucan 1,3-beta-glucosidase; AltName: Full=Exo-1,3-beta-glucanase; Flags: Precursor && PF00150:Cellulase (glycosyl hydrolase family 5)	-	582	434	286	0	0	0	6.98481	5.43764	3.5442	0	0	0
novel.985	380.626	356.415	445.261	0	0	0	394.1	0	11.1067	1.75853e-20	1.6478e-18	-	Chr1B	219762370	219768856	-	3856	-	- && Q0J0G1.2 RecName: Full=Probable inactive beta-glucosidase 33; Short=Os9bglu33; Flags: Precursor && -	-	388	347	429	0	0	0	3.03834	2.83677	3.46883	0	0	0
novel.4329	1.96199	3.0814	4.15162	111.778	109.574	126.846	3.065	116.066	-5.25196	1.75958e-20	1.6478e-18	-	Chr3A	736652863	736656685	-	1609	-	- && - && -	-	2	3	4	106	111	144	0.0375332	0.0587756	0.0775116	2.1156	2.07124	2.37536
TraesCS3B03G1496300	382.588	467.345	347.698	0	0	0	399.21	0	11.1254	1.77185e-20	1.65759e-18	TraesCS3B03G1496300	Chr3B	841353828	841357713	-	1961	-	TraesCS3B01G598900 && Q8LPS2.1 RecName: Full=Protein ACCELERATED CELL DEATH 6 && PF13637:Ankyrin repeats (many copies)|PF12796:Ankyrin repeats (3 copies)|PF13962:Domain of unknown function	-	390	455	335	0	0	0	6.00522	7.31418	5.32636	0	0	0
TraesCS3B03G0049400	431.637	205.427	190.974	1673.51	1642.62	1884.19	276.013	1733.44	-2.65004	1.83029e-20	1.71051e-18	TraesCS3B03G0049400	Chr3B	14272431	14284305	-	4430	-	TraesCS3B01G021600 && Q9LKW9.1 RecName: Full=Sodium/hydrogen exchanger 7; AltName: Full=Na(+)/H(+) exchanger 7; Short=NHE-7; AltName: Full=Protein SALT OVERLY SENSITIVE 1 && PF00999:Sodium/hydrogen exchanger family|PF00027:Cyclic nucleotide-binding domain	Na_H_Exchanger	440	200	184	1587	1664	2139	2.9991	1.42317	1.29502	11.5042	11.2775	12.8153
TraesCS7D03G1307400	370.816	383.121	403.745	0	0	0	385.894	0	11.0763	1.8466e-20	1.72398e-18	TraesCS7D03G1307400	Chr7D	642681326	642682371	-	543	-	- && Q84TH4.1 RecName: Full=Serine/arginine-rich splicing factor SR45a; Short=At-SR45A; Short=AtSR45a; AltName: Full=Protein TRANSFORMER2-like; Short=atTra2 && PF00076:RNA recognition motif. (a.k.a. RRM, RBD, or RNP domain)	RRM_1	378	373	389	0	0	0	21.0201	21.6541	22.3364	0	0	0
TraesCS1A03G0908200	1154.63	1186.34	1506	387.005	250.736	368.205	1282.32	335.315	1.93508	1.85861e-20	1.73342e-18	TraesCS1A03G0908200	Chr1A	551586191	551586484	+	294	-	non-specific lipid transfer protein && - && -	-	1177	1155	1451	367	254	418	120.885	123.842	153.88	40.0869	25.9388	37.7356
TraesCS4A03G0190200	156.959	81.1435	91.3355	515.655	621.904	631.586	109.813	589.715	-2.42348	2.01032e-20	1.87299e-18	TraesCS4A03G0190200	Chr4A	99893836	99899673	+	2478	-	TraesCS4A01G092500 && C0LGF4.1 RecName: Full=LRR receptor-like serine/threonine-protein kinase FEI 1; Flags: Precursor && PF00069:Protein kinase domain|PF08263:Leucine rich repeat N-terminal domain	Pkinase	160	79	88	489	630	717	1.94967	1.00498	1.10725	6.33711	7.63314	7.67963
TraesCS2D03G0525300	2.94298	0	0	260.464	265.543	251.93	0.980994	259.312	-7.99894	2.03393e-20	1.89305e-18	TraesCS2D03G0525300	Chr2D	254397420	254401122	-	1168	-	TraesCS2D01G239300 && Q8GZ43.1 RecName: Full=RanBP2-type zinc finger protein At1g67325 && PF00641:Zn-finger in Ran binding protein and others	zf-RanBP	3	0	0	247	269	286	0.0775569	0	0	6.79106	6.9147	6.49899
TraesCS3B03G1520500	396.321	497.132	323.826	0	0	0	405.76	0	11.1489	2.04748e-20	1.90372e-18	TraesCS3B03G1520500	Chr3B	849099241	849106959	+	2946	-	TraesCS3B01G602500 && Q53RB0.1 RecName: Full=Probable linoleate 9S-lipoxygenase 4; AltName: Full=Lipoxygenase 4 && PF00305:Lipoxygenase|PF01477:PLAT/LH2 domain	Lipoxygenase	404	484	312	0	0	0	4.14086	5.17898	3.30206	0	0	0
TraesCS4A03G0269200	434.58	570.059	528.293	1.05451	0.987149	0	510.977	0.680553	9.62597	2.26971e-20	2.1082e-18	TraesCS4A03G0269200	Chr4A	164338630	164344305	-	1696	-	TraesCS4A01G127700 && Q9CQE7.1 RecName: Full=Endoplasmic reticulum-Golgi intermediate compartment protein 3; AltName: Full=Serologically defined breast cancer antigen NY-BR-84 homolog && PF13850:Endoplasmic Reticulum-Golgi Intermediate Compartment (ERGIC)|PF07970:Endoplasmic reticulum vesicle transporter	-	443	555	509	1	1	0	7.88715	10.3157	9.35739	0.0189347	0.0177026	0
TraesCS6B03G0459400	1412.63	1360.95	1214.35	535.691	584.392	559.355	1329.31	559.813	1.2476	2.33844e-20	2.16982e-18	TraesCS6B03G0459400	Chr6B	207601047	207618930	+	4083	-	- && Q9LF79.1 RecName: Full=Calcium-transporting ATPase 8, plasma membrane-type; AltName: Full=Ca(2+)-ATPase isoform 8 && PF00702:haloacid dehalogenase-like hydrolase|PF00689:Cation transporting ATPase, C-terminus|PF12515:Ca2+-ATPase N terminal autoinhibitory domain|PF00122:E1-E2 ATPase|PF00690:Cation transporter/ATPase, N-terminus	Cation_ATPase_C	1440	1325	1170	508	592	635	10.6494	10.2298	8.93448	3.99547	4.35318	4.12778
TraesCS6D03G0861300	675.905	606.008	918.545	92.7968	153.995	167.366	733.486	138.053	2.40647	2.67932e-20	2.48359e-18	TraesCS6D03G0861300	Chr6D	479940318	479942410	-	1482	-	TraesCS6D01G373800 && Q53QK0.1 RecName: Full=Flavonoid O-methyltransferase-like protein Os11g0303600 && PF08100:Dimerisation domain|PF00891:O-methyltransferase domain	-	689	590	885	88	156	190	14.0383	12.5498	18.6191	1.90686	3.16039	3.40273
TraesCS7A03G0083400	212.876	234.186	298.916	36.9078	41.4603	53.7333	248.659	44.0338	2.49098	2.71779e-20	2.51669e-18	TraesCS7A03G0083400	Chr7A	18211908	18215938	+	3665	-	TraesCS7A01G038400 && - && PF13962:Domain of unknown function	-	217	228	288	35	42	61	1.78784	1.96107	2.45009	0.306675	0.344064	0.441752
TraesCS2A03G0656100	360.025	356.415	411.01	0	0	0	375.817	0	11.0381	2.76014e-20	2.55331e-18	TraesCS2A03G0656100	Chr2A	429142920	429147362	-	2064	-	TraesCS2A01G267000 && - && -	-	367	347	396	0	0	0	5.36906	5.2997	5.98203	0	0	0
TraesCS1B03G0324200	678.848	773.431	646.614	247.81	172.751	206.124	699.631	208.895	1.74496	2.76354e-20	2.55386e-18	TraesCS1B03G0324200	Chr1B	146637922	146642882	-	1962	-	TraesCS1B01G119100 && Q0DKP3.2 RecName: Full=Transport inhibitor response 1-like protein Os05g0150500; Short=TIR1-like protein && PF18791:Transport inhibitor response 1 protein domain|PF18511:F-box	-	692	753	623	235	175	234	10.65	12.0984	9.90038	3.84638	2.67795	3.16548
TraesCS1B03G0037200	947.64	898.741	2610.33	0	0	0	1485.57	0	13.0211	2.80146e-20	2.58628e-18	TraesCS1B03G0037200	Chr1B	9239572	9240364	-	678	-	TraesCS1B01G018100 && P84964.1 RecName: Full=Defensin Tm-AMP-D1.2 && -	-	966	875	2515	0	0	0	43.0219	40.6827	115.657	0	0	0
novel.12752	367.873	373.876	371.57	0	0	0	371.106	0	11.02	2.85529e-20	2.63331e-18	-	Chr7D	639474977	639480664	-	4369	-	- && - && -	-	375	364	358	0	0	0	2.59174	2.62634	2.55484	0	0	0
TraesCS6B03G0490100	567.014	619.361	598.87	1266.47	1352.39	1371.52	595.082	1330.13	-1.16077	2.97543e-20	2.74134e-18	TraesCS6B03G0490100	Chr6B	229496368	229499432	-	1407	-	TraesCS6B01G190600 && Q9FVJ3.1 RecName: Full=ADP-ribosylation factor GTPase-activating protein AGD12; Short=ARF GAP AGD12; AltName: Full=Protein ARF-GAP DOMAIN 12; Short=AtAGD12; AltName: Full=Zinc- and calcium-binding protein; Short=AtZAC && PF01412:Putative GTPase activating protein for Arf|PF00168:C2 domain	C2	578	603	577	1201	1370	1557	12.4044	13.51	12.7863	27.4115	29.2342	29.3709
novel.8397	698.468	645.039	773.238	0	0.987149	0	705.582	0.32905	10.9852	3.05435e-20	2.81121e-18	-	Chr5B	186058037	186063360	-	3555	-	- && - && -	-	712	628	745	0	1	0	6.04759	5.56867	6.53401	0	0.00844548	0
novel.1019	146.168	146.88	138.041	2.10902	2.96145	0	143.696	1.69016	6.46984	3.5602e-20	3.27348e-18	-	Chr1B	313457227	313470237	-	2482	-	- && - && -	-	149	143	133	2	3	0	1.8127	1.81621	1.67076	0.0258769	0.0362897	0
TraesCS7D03G0218400	128.51	187.965	138.041	13.7086	16.7815	19.3792	151.506	16.6231	3.1802	3.76002e-20	3.45372e-18	TraesCS7D03G0218400	Chr7D	60214133	60219711	+	4423	-	TraesCS7D01G096000 && Q9STE7.1 RecName: Full=Putative disease resistance RPP13-like protein 3 && PF00931:NB-ARC domain|PF18052:Rx N-terminal domain	NB-ARC	131	183	133	13	17	22	0.894327	1.30426	0.937557	0.0943865	0.115397	0.132017
novel.256	740.65	627.578	689.168	1.05451	0	0	685.799	0.351503	10.9443	4.14451e-20	3.80306e-18	-	Chr1A	7242016	7261121	-	5182	-	- && - && -	-	755	611	664	1	0	0	4.39938	3.71685	3.99515	0.00619707	0	0
TraesCS1B03G0198200	110.852	123.256	94.4492	8.43608	4.93574	5.28524	109.519	6.21902	4.15236	4.18113e-20	3.8328e-18	TraesCS1B03G0198200	Chr1B	67414789	67416360	-	1426	-	TraesCS1B01G078700 && Q9C8N5.1 RecName: Full=Protein SENSITIVE TO PROTON RHIZOTOXICITY 1; AltName: Full=Zinc finger protein STOP1 && -	-	113	120	91	8	5	6	2.39277	2.65273	1.98969	0.180158	0.105272	0.111675
TraesCS5A03G0631600	217.781	160.233	167.103	20.0357	30.6016	15.8557	181.705	22.1643	3.04132	4.26391e-20	3.90475e-18	TraesCS5A03G0631600	Chr5A	469521391	469527274	-	2783	-	TraesCS5A01G253100 && Q651X6.1 RecName: Full=Cellulose synthase-like protein E6; AltName: Full=OsCslE6 && PF03552:Cellulose synthase	-	222	156	161	19	31	18	2.40869	1.76703	1.80375	0.219242	0.334436	0.171665
novel.12720	1.96199	2.05427	0	170.831	175.713	184.103	1.33875	176.882	-7.03172	4.3202e-20	3.95233e-18	-	Chr7D	560888860	560896402	-	3567	-	- && - && -	-	2	2	0	162	178	209	0.0169305	0.017675	0	1.45846	1.49824	1.55513
TraesCS5B03G1375500	2172.9	2226.82	1768.59	836.226	823.282	745.219	2056.1	801.576	1.35945	4.48744e-20	4.10122e-18	TraesCS5B03G1375500	Chr5B	713295996	713303669	+	4373	-	TraesCS5B01G568700 && - && -	-	2215	2168	1704	793	834	846	15.2945	15.6283	12.1493	5.82341	5.72599	5.13468
TraesCS1B03G0263600	120.662	128.392	122.473	11.5996	8.88434	15.8557	123.842	12.1132	3.34268	4.53211e-20	4.13789e-18	TraesCS1B03G0263600	Chr1B	111023270	111027650	-	3952	-	- && - && -	-	123	125	118	11	9	18	0.939789	0.997068	0.930953	0.0893839	0.0683738	0.120887
TraesCS7A03G1308100	1302.76	1226.4	1762.36	339.552	461.986	406.964	1430.51	402.834	1.82772	4.65452e-20	4.2454e-18	TraesCS7A03G1308100	Chr7A	720473134	720478717	-	1757	-	TraesCS7A01G537300 && Q5SMM8.1 RecName: Full=Putrescine hydroxycinnamoyltransferase 1; Short=OsPHT1; AltName: Full=BAHD-like hydroxycinnamoyl transferase HCT3; AltName: Full=Hydroxycinnamoyltransferase 3; Short=OsHCT3 && PF02458:Transferase family	-	1328	1194	1698	322	468	462	22.8228	21.4222	30.1321	5.88529	7.9972	6.979
TraesCS5B03G1378400	730.84	668.663	630.008	0	0.987149	0	676.504	0.32905	10.9247	4.7474e-20	4.32176e-18	TraesCS5B03G1378400	Chr5B	713716077	713717889	-	1705	-	TraesCS5B01G570400 && O80467.1 RecName: Full=Spermidine sinapoyl-CoA acyltransferase; Short=SDT; Short=Spermidine disinapoyl transferase && PF02458:Transferase family	-	745	651	607	0	1	0	13.1939	12.0362	11.1001	0	0.0176092	0
novel.8346	342.367	343.062	391.29	0	0	0	358.906	0	10.9717	4.74773e-20	4.32176e-18	-	Chr5B	16590492	16593704	-	2599	-	- && - && -	-	349	334	377	0	0	0	4.05472	4.05109	4.5227	0	0	0
novel.632	348.253	323.547	399.593	0	0	0	357.131	0	10.9646	5.54986e-20	5.04688e-18	-	Chr1B	204133443	204137272	+	2620	-	- && - && -	-	355	315	385	0	0	0	4.09137	3.79002	4.58165	0	0	0
TraesCS1B03G0304000	142.244	160.233	125.586	13.7086	20.7301	10.5705	142.688	15.0031	3.25691	5.65667e-20	5.13888e-18	TraesCS1B03G0304000	Chr1B	136463060	136465287	+	681	-	TraesCS1B01G112300 && - && PF08293:Mitochondrial ribosomal subunit S27	-	145	156	121	13	21	12	6.42929	7.2212	5.53989	0.613027	0.925841	0.467689
novel.251	168.731	226.996	188.898	30.5808	30.6016	38.7584	194.875	33.3136	2.54309	5.70404e-20	5.17676e-18	-	Chr1A	1865040	1869054	-	1935	-	- && Q9C9Z9.1 RecName: Full=Glycosyltransferase-like KOBITO 1; AltName: Full=Protein ABA INSENSITIVE 8; AltName: Full=Protein ELONGATION DEFECTIVE 1; Flags: Precursor && -	-	172	221	182	29	31	44	2.68404	3.60034	2.9326	0.481283	0.481	0.603524
TraesCS1B03G0263700	145.187	146.88	166.065	13.7086	15.7944	25.5453	152.711	18.3494	3.04182	5.8156e-20	5.27275e-18	TraesCS1B03G0263700	Chr1B	111028784	111031561	-	1379	-	TraesCS1B01G098300 && A7HTY3.1 RecName: Full=Peptide chain release factor 1; Short=RF-1 && PF03462:PCRF domain|PF00472:RF-1 domain	-	148	143	160	13	16	29	3.2407	3.26891	3.61758	0.302735	0.348353	0.558157
TraesCS1D03G0755800	23.5438	10.2713	12.4548	146.577	172.751	144.463	15.4233	154.597	-3.31853	5.831e-20	5.28146e-18	TraesCS1D03G0755800	Chr1D	415118181	415119770	+	1419	-	TraesCS1D01G318000 && P37834.2 RecName: Full=Peroxidase 1; Flags: Precursor && PF00141:Peroxidase	-	24	10	12	139	175	164	0.510706	0.222152	0.263671	3.14569	3.70271	3.0675
TraesCS2B03G1348800	99.0804	114.012	125.586	2.10902	2.96145	2.64262	112.893	2.57103	5.45003	5.96736e-20	5.3996e-18	TraesCS2B03G1348800	Chr2B	742006091	742010893	-	3949	-	TraesCS2B01G538100 && Q9LVI6.1 RecName: Full=Probable inactive receptor kinase RLK902; AltName: Full=Receptor-like kinase 902; Flags: Precursor && PF00069:Protein kinase domain|PF07714:Protein tyrosine and serine/threonine kinase	Pkinase	101	111	121	2	3	3	0.772283	0.886069	0.955347	0.016264	0.0228086	0.0201631
TraesCS1B03G0058100	148.13	176.667	189.936	2.10902	0.987149	0.880874	171.578	1.32568	7.05063	5.9828e-20	5.40821e-18	TraesCS1B03G0058100	Chr1B	14905984	14913993	+	4165	-	TraesCS1B01G029100 && - && -	-	151	172	183	2	1	1	1.09472	1.3018	1.36993	0.0154205	0.00720857	0.00637247
TraesCS1B03G0509100	5654.45	6693.82	5437.58	2689	2481.69	2491.11	5928.62	2553.93	1.21506	6.00649e-20	5.42423e-18	TraesCS1B03G0509100	Chr1B	313750307	313753475	+	1416	-	- && Q08062.2 RecName: Full=Malate dehydrogenase, cytoplasmic && PF02866:lactate/malate dehydrogenase, alpha/beta C-terminal domain|PF00056:lactate/malate dehydrogenase, NAD binding domain	-	5764	6517	5239	2550	2514	2828	122.914	145.083	115.358	57.831	53.3048	53.0077
TraesCS4A03G0889000	102.023	111.957	92.3734	484.02	405.718	748.743	102.118	546.16	-2.4199	6.09198e-20	5.49599e-18	TraesCS4A03G0889000	Chr4A	632472587	632474499	+	1913	-	TraesCS4A01G359900 && Q8H6G8.1 RecName: Full=Probable inorganic phosphate transporter 1-8; Short=OsPT8; Short=OsPht1;8; AltName: Full=H(+)/Pi cotransporter && PF00083:Sugar (and other) transporter	Sugar_tr	104	109	89	459	411	850	1.64157	1.79615	1.45057	7.70515	6.45046	11.7931
novel.4089	345.31	393.392	320.712	0	0	0	353.138	0	10.9485	6.25485e-20	5.63734e-18	-	Chr3A	43982566	43986713	-	3101	-	- && Q9SZL8.1 RecName: Full=Protein FAR1-RELATED SEQUENCE 5 && -	-	352	383	309	0	0	0	3.42754	3.8934	3.10685	0	0	0
TraesCS1B03G0730700	347.272	342.035	352.887	0	0	0	347.398	0	10.9248	6.31593e-20	5.68677e-18	TraesCS1B03G0730700	Chr1B	462919707	462921591	+	1885	-	TraesCS1B01G259700 && D3UAG0.1 RecName: Full=UDP-glycosyltransferase 71K1; AltName: Full=UDP-glucose:chalcone 2'-O-glucosyltransferase; AltName: Full=UDP-glucose:flavonol 2'-O-glucosyltransferase && PF00201:UDP-glucoronosyl and UDP-glucosyl transferase	UDPGT	354	333	340	0	0	0	5.67066	5.56884	5.62381	0	0	0
novel.5048	324.709	354.361	368.456	0	0	0	349.175	0	10.932	6.3862e-20	5.74437e-18	-	Chr3B	630758079	630768356	-	1540	-	- && - && -	-	331	345	355	0	0	0	6.49007	7.06204	7.18738	0	0	0
TraesCS1B03G0508900	316.861	383.121	354.963	0	0	0	351.648	0	10.9422	6.40268e-20	5.75351e-18	TraesCS1B03G0508900	Chr1B	313706563	313712418	-	5856	-	TraesCS1B01G172300 && - && -	-	323	373	342	0	0	0	1.6655	2.00789	1.82091	0	0	0
novel.8484	169.712	177.694	158.799	0	2.96145	0.880874	168.735	1.28077	7.02981	6.43787e-20	5.77943e-18	-	Chr5B	362923624	362927741	-	1270	-	- && - && -	-	173	173	153	0	3	1	4.11324	4.29412	3.75622	0	0.0709221	0.0208987
TraesCS7D03G1307600	619.007	595.737	838.626	1.05451	0	0	684.457	0.351503	10.9413	6.7181e-20	6.02506e-18	TraesCS7D03G1307600	Chr7D	642715732	642720830	-	2924	-	TraesCS7D01G542800 && Q8L850.2 RecName: Full=Phosphatidylinositol 4-phosphate 5-kinase 9; Short=AtPIP5K9; AltName: Full=1-phosphatidylinositol 4-phosphate kinase 9; AltName: Full=Diphosphoinositide kinase 9; AltName: Full=PtdIns(4)P-5-kinase 9 && PF02493:MORN repeat|PF01504:Phosphatidylinositol-4-phosphate 5-Kinase	PIP5K	631	580	808	1	0	0	6.51619	6.25291	8.61583	0.0109826	0	0
TraesCS6A03G0096800	2033.6	1354.79	874.953	7452.22	8648.41	6828.53	1421.11	7643.05	-2.42696	7.0588e-20	6.3244e-18	TraesCS6A03G0096800	Chr6A	24498686	24513307	-	2605	-	- && P24067.3 RecName: Full=Luminal-binding protein 2; Short=BiP2; AltName: Full=B-70; Short=B70; AltName: Full=Heat shock protein 70 homolog 2; Flags: Precursor && PF00012:Hsp70 protein	HSP70	2073	1319	843	7067	8761	7752	24.0289	15.9613	10.0898	87.1186	100.974	78.9821
novel.1716	313.918	329.71	429.692	0	0	0	357.773	0	10.967	7.20389e-20	6.44805e-18	-	Chr2A	120654008	120661399	+	2621	-	- && - && -	-	320	321	414	0	0	0	3.68659	3.86073	4.92489	0	0	0
TraesCS1B03G0953800	147.149	138.663	127.662	18.9812	19.743	19.3792	137.825	19.3678	2.83102	7.37451e-20	6.59429e-18	TraesCS1B03G0953800	Chr1B	584858986	584860624	-	1362	-	TraesCS1B01G348400 && Q6EPG8.1 RecName: Full=Acetylserotonin O-methyltransferase 1; Short=OsASMT1 && PF08100:Dimerisation domain|PF00891:O-methyltransferase domain	-	150	135	123	18	20	22	3.32549	3.12456	2.81573	0.424404	0.440877	0.428715
TraesCS2D03G0634400	465.972	450.911	369.494	123.378	101.676	132.131	428.792	119.062	1.84762	7.47259e-20	6.67283e-18	TraesCS2D03G0634400	Chr2D	344136015	344146419	+	2598	-	TraesCS2D01G274000 && - && -	-	475	439	356	117	103	150	5.52073	5.32669	4.27242	1.44621	1.19032	1.53241
TraesCS1B03G0306900	250.153	215.698	231.453	0	0.987149	1.76175	232.435	0.916299	7.90949	7.47699e-20	6.67283e-18	TraesCS1B03G0306900	Chr1B	139197068	139198361	+	1036	-	TraesCS1B01G113800 && O65857.2 RecName: Full=Probable glutathione S-transferase GSTF1; AltName: Full=GST-I && PF00043:Glutathione S-transferase, C-terminal domain|PF02798:Glutathione S-transferase, N-terminal domain	GST_N	255	210	223	0	1	2	7.43229	6.38986	6.71132	0	0.0289804	0.0512381
TraesCS1B03G0288200	187.37	209.535	163.989	33.7443	34.5502	22.9027	186.965	30.3991	2.6282	7.59056e-20	6.76756e-18	TraesCS1B03G0288200	Chr1B	124728089	124745562	-	4456	-	- && F4J9M5.1 RecName: Full=Probable ATP-dependent DNA helicase CHR12; AltName: Full=Protein CHROMATIN REMODELING 12; Short=AtCHR12; AltName: Full=Protein MINUSCULE 1 && PF00176:SNF2 family N-terminal domain	SNF2_N	191	204	158	32	35	26	1.29429	1.44317	1.10554	0.230615	0.235823	0.154864
TraesCS5A03G0939900	271.735	310.194	223.149	45.3439	33.5631	59.0185	268.36	45.9752	2.5402	7.81682e-20	6.96248e-18	TraesCS5A03G0939900	Chr5A	591422493	591424398	+	1816	-	TraesCS5A01G394500 && Q9SGA8.1 RecName: Full=UDP-glycosyltransferase 83A1 && PF00201:UDP-glucoronosyl and UDP-glucosyl transferase	UDPGT	277	302	215	43	34	67	4.60581	5.24231	3.69135	0.76039	0.562118	0.979223
novel.8646	346.291	346.144	329.016	0	0	0	340.483	0	10.8959	8.11479e-20	7.22081e-18	-	Chr5D	26572127	26578647	+	4527	-	- && Q9SYP1.1 RecName: Full=DExH-box ATP-dependent RNA helicase DExH12; AltName: Full=BRR2 homolog A; Short=AtBRR2A; AltName: Full=Pre-mRNA-splicing helicase BRR2A; AltName: Full=Protein EMBRYO DEFECTIVE 1507 && -	-	353	337	317	0	0	0	2.35454	2.34666	2.18329	0	0	0
novel.1037	0	0	0	330.061	369.194	368.205	0	355.82	-10.8965	8.22455e-20	7.31134e-18	-	Chr1B	345289374	345294191	-	2975	-	- && - && -	-	0	0	0	313	374	418	0	0	0	3.37863	3.77441	3.72917
TraesCS4B03G0035200	471.858	424.206	253.249	0	0	0	383.104	0	11.0662	8.2829e-20	7.35604e-18	TraesCS4B03G0035200	Chr4B	13994176	13995863	+	1428	-	TraesCS4B01G017200 && - && -	-	481	413	244	0	0	0	10.1709	9.11703	5.32751	0	0	0
novel.8304	0	0	0	344.825	424.474	323.281	0	364.193	-10.9294	8.3016e-20	7.36547e-18	-	Chr5B	657376742	657379562	+	2821	-	- && - && -	-	0	0	0	327	430	367	0	0	0	3.72245	4.57646	3.45291
novel.5550	280.564	394.419	393.366	0	0	0	356.116	0	10.9603	8.47851e-20	7.51511e-18	-	Chr3D	351049921	351057336	-	3723	-	- && - && -	-	286	384	379	0	0	0	2.31961	3.2514	3.17402	0	0	0
TraesCS2B03G0449800	201.104	208.508	199.278	514.601	613.019	565.521	202.963	564.38	-1.47578	8.51707e-20	7.54195e-18	TraesCS2B03G0449800	Chr2B	169400822	169415283	+	1019	-	TraesCS2B01G186700 && P41189.1 RecName: Full=50S ribosomal protein L7/L12 && PF00542:Ribosomal protein L7/L12 C-terminal domain	-	205	203	192	488	621	642	6.07466	6.27991	5.87476	15.379	18.2971	16.7218
TraesCS6B03G0719500	289.393	333.818	554.241	62.2161	67.1261	51.0907	392.484	60.1443	2.70789	8.62792e-20	7.6327e-18	TraesCS6B03G0719500	Chr6B	445754093	445754401	+	309	-	TraesCS6B01G244900 && - && PF03760:Late embryogenesis abundant (LEA) group 1	-	295	325	534	59	68	58	28.8274	33.1556	53.8822	6.13165	6.60716	4.98187
TraesCS1B03G0040600	402.207	446.803	560.468	2.10902	0	0	469.826	0.703006	9.50349	8.70859e-20	7.69658e-18	TraesCS1B03G0040600	Chr1B	10006721	10011436	+	2061	-	- && Q9M342.2 RecName: Full=Wall-associated receptor kinase-like 15; Flags: Precursor && PF13947:Wall-associated receptor kinase galacturonan-binding|PF00069:Protein kinase domain	Pkinase	410	435	540	2	0	0	6.00687	6.65339	8.16918	0.0311627	0	0
novel.699	325.69	321.493	378.835	0	0	0	342.006	0	10.9021	8.81363e-20	7.78187e-18	-	Chr1B	363562331	363567308	+	3107	-	- && - && -	-	332	313	365	0	0	0	3.22655	3.17567	3.66281	0	0	0
TraesCS1B03G0218600	374.74	446.803	464.981	121.269	90.8177	127.727	428.841	113.271	1.91929	8.87691e-20	7.83016e-18	TraesCS1B03G0218600	Chr1B	76061475	76082197	+	6350	-	- && F4J8K6.2 RecName: Full=rRNA biogenesis protein RRP5; AltName: Full=Ribosomal RNA-processing protein 5 && PF05843:Suppressor of forked protein (Suf)|PF00575:S1 RNA binding domain	S1	382	435	448	115	92	145	1.81648	2.15947	2.19972	0.581578	0.434989	0.606062
TraesCS7B03G0907100	149.111	117.093	119.359	639.033	1117.45	2259.44	128.521	1338.64	-3.3808	9.09262e-20	8.01267e-18	TraesCS7B03G0907100	Chr7B	597320080	597321495	-	942	-	TraesCS7B01G338200 && Q94BT9.2 RecName: Full=Copper transport protein ATX1; AltName: Full=Copper chaperone ATX1 && PF00403:Heavy-metal-associated domain	HMA	152	114	115	606	1132	2565	4.87231	3.81492	3.80636	20.6588	36.0794	72.2702
TraesCS1B03G0944500	101.042	71.8993	64.35	360.642	412.628	316.234	79.0972	363.168	-2.19654	9.12056e-20	8.02953e-18	TraesCS1B03G0944500	Chr1B	579105758	579108465	-	1747	-	TraesCS1B01G343800 && Q6L534.1 RecName: Full=Lipoyl synthase 2, chloroplastic; AltName: Full=Lipoate synthase 2; Short=LS 2; Short=Lip-syn 2; AltName: Full=Lipoate synthase, plastidial 2; Short=LIP1p 2; AltName: Full=Lipoic acid synthase 2; Flags: Precursor && PF04055:Radical SAM superfamily|PF16881:N-terminal domain of lipoyl synthase of Radical_SAM family	Radical_SAM	103	70	62	342	418	359	1.78027	1.2631	1.10653	6.28661	7.18369	5.45411
novel.10928	1.96199	1.02713	0	235.156	256.659	221.099	0.996373	237.638	-7.87216	9.99211e-20	8.78409e-18	-	Chr7A	239236647	239240005	+	3184	-	- && - && -	-	2	1	0	223	260	251	0.018967	0.00990053	0	2.24913	2.45168	2.0923
TraesCS2B03G1364900	229.553	254.729	337.319	41.1259	46.396	60.7803	273.867	49.434	2.46379	9.99692e-20	8.78409e-18	TraesCS2B03G1364900	Chr2B	749121319	749128403	-	2515	-	TraesCS2B01G543100 && Q0J9J6.1 RecName: Full=Crossover junction endonuclease EME1; AltName: Full=Essential meiotic endonuclease 1; Short=OsEME1 && PF02732:ERCC4 domain	-	234	248	325	39	47	69	2.80944	3.10846	4.0291	0.497978	0.561079	0.728172
TraesCS5B03G1228000	119.681	102.713	119.359	5.27255	0.987149	1.76175	113.918	2.67381	5.45503	1.00766e-19	8.84557e-18	TraesCS5B03G1228000	Chr5B	672553645	672558127	-	2818	-	TraesCS5B01G506300 && - && PF00646:F-box domain	F-box	122	100	115	5	1	2	1.30726	1.11864	1.27239	0.0569787	0.0106543	0.018837
TraesCS1A03G0557000	0	0	0	393.332	358.335	310.068	0	353.912	-10.8876	1.05285e-19	9.23338e-18	TraesCS1A03G0557000	Chr1A	375530443	375531114	+	510	-	- && Q39176.1 RecName: Full=Lipid transfer protein EARLI 1; AltName: Full=Protein EARLY ARABIDOPSIS ALUMINUM INDUCED 1; Short=pEARLI1; Flags: Precursor && PF14547:Hydrophobic seed protein	-	0	0	0	373	363	352	0	0	0	23.4867	21.3698	18.3187
TraesCS1B03G0361500	348.253	298.896	362.228	0	0	0	336.459	0	10.8787	1.09775e-19	9.61164e-18	TraesCS1B03G0361500	Chr1B	174526844	174536662	-	884	-	TraesCS1B01G133100 && Q38859.1 RecName: Full=DNA-directed RNA polymerases II, IV and V subunit 11; AltName: Full=DNA-directed RNA polymerase II 13.6 kDa polypeptide; AltName: Full=DNA-directed RNA polymerase II subunit J; AltName: Full=DNA-directed RNA polymerase II subunit RPB11; Short=RNA polymerase II subunit B11 && PF13656:RNA polymerase Rpb3/Rpb11 dimerisation domain	-	355	291	349	0	0	0	12.126	10.377	12.3094	0	0	0
TraesCS5A03G0008000	300.184	368.741	341.47	0	0	0	336.798	0	10.8799	1.09809e-19	9.61164e-18	TraesCS5A03G0008000	Chr5A	3769384	3773677	+	3099	-	TraesCS5A01G004000 && Q8GYP6.1 RecName: Full=Pentatricopeptide repeat-containing protein At1g18900 && PF13041:PPR repeat family|PF12854:PPR repeat	-	306	359	329	0	0	0	2.98155	3.65178	3.31007	0	0	0
novel.7647	278.602	373.876	380.911	0	0	0	344.463	0	10.9123	1.13196e-19	9.89594e-18	-	Chr5A	633588980	633593124	+	1878	-	- && P49608.1 RecName: Full=Aconitate hydratase, cytoplasmic; Short=Aconitase; AltName: Full=Citrate hydro-lyase && -	-	284	364	367	0	0	0	4.5663	6.10995	6.09303	0	0	0
TraesCS1A03G0062800	1145.8	1044.59	709.926	278.39	226.057	239.598	966.774	248.015	1.96358	1.13275e-19	9.89594e-18	TraesCS1A03G0062800	Chr1A	14386404	14387973	+	1369	-	TraesCS1A01G027300 && O65493.1 RecName: Full=Cysteine protease XCP1; AltName: Full=Xylem cysteine peptidase 1; Short=AtXCP1; Flags: Precursor && PF08246:Cathepsin propeptide inhibitor domain (I29)|PF00112:Papain family cysteine protease	Peptidase_C1	1168	1017	684	264	229	272	25.7621	23.418	15.5781	6.19276	5.02222	5.27337
TraesCS2D03G1131400	0.980994	1.02713	1.0379	219.338	256.659	229.908	1.01534	235.302	-7.85733	1.13477e-19	9.90411e-18	TraesCS2D03G1131400	Chr2D	603918516	603921482	+	1089	-	TraesCS2D01G507100 && Q94A32.1 RecName: Full=Protein FATTY ACID EXPORT 2, chloroplastic; Short=At-FAX2; Flags: Precursor && PF03647:Transmembrane proteins 14C	-	1	1	1	208	260	261	0.0277277	0.028947	0.0286309	6.13365	7.16819	6.36115
novel.3287	346.291	301.977	351.849	0	0	0	333.372	0	10.8654	1.16038e-19	1.0118e-17	-	Chr2D	265227104	265232726	+	1988	-	- && - && -	-	353	294	339	0	0	0	5.36167	4.6619	5.31675	0	0	0
novel.9823	344.329	315.33	332.129	0	0	0	330.596	0	10.8534	1.17476e-19	1.02336e-17	-	Chr6B	552818364	552824741	+	2738	-	- && - && -	-	351	307	320	0	0	0	3.87093	3.53457	3.64401	0	0	0
[truncated: 10,037 more rows]

## Sheet: ZM366_15%PEGvsCM42_15%PEG_UP
gene_id	ZM366_15PEG_R_1	ZM366_15PEG_R_2	ZM366_15PEG_R_3	CM42_15PEG_R_1	CM42_15PEG_R_2	CM42_15PEG_R_3	ZM366_15PEG_R	CM42_15PEG_R	log2FoldChange	pvalue	padj	gene_name	gene_chr	gene_start	gene_end	gene_strand	gene_length	gene_biotype	gene_description	tf_family	ZM366_15PEG_R_1_count	ZM366_15PEG_R_2_count	ZM366_15PEG_R_3_count	CM42_15PEG_R_1_count	CM42_15PEG_R_2_count	CM42_15PEG_R_3_count	ZM366_15PEG_R_1_fpkm	ZM366_15PEG_R_2_fpkm	ZM366_15PEG_R_3_fpkm	CM42_15PEG_R_1_fpkm	CM42_15PEG_R_2_fpkm	CM42_15PEG_R_3_fpkm
[truncated: 6,239 more rows]

[truncated: 4 more sheets: ZM366_15%PEGvsCM42_15%PEG_DOWN, ZM366_Hydro_vs_CM42_Hydro_DEGs, ZM366_Hydro_vs_CM42_Hydro_UP, ZM366_Hydro_vs_CM42_Hydro_DOWN]
