# Supplementary material for: Transcriptome Analysis of Roots from Wheat (Triticum aestivum L.) Varieties in Response to Drought Stress
Source: Int J Mol Sci. 2023 Apr 14;24(8):7245. doi: 10.3390/ijms24087245 (PMC10139362; doi:10.3390/ijms24087245)
Supplement: Supplementary file 1 [file ijms-24-07245-s001.zip › Table S13 Genes significantly upregulated in ZM366 compared with CM42.xlsx]

## Sheet: Table S13 Genes significantly u
gene_id	ZM366_15PEG_R_1	ZM366_15PEG_R_2	ZM366_15PEG_R_3	CM42_15PEG_R_1	CM42_15PEG_R_2	CM42_15PEG_R_3	ZM366_15PEG_R	CM42_15PEG_R	log2FoldChange	pvalue	padj	gene_name	gene_chr	gene_start	gene_end	gene_strand	gene_length	gene_biotype	gene_description	tf_family	ZM366_15PEG_R_1_count	ZM366_15PEG_R_2_count	ZM366_15PEG_R_3_count	CM42_15PEG_R_1_count	CM42_15PEG_R_2_count	CM42_15PEG_R_3_count	ZM366_15PEG_R_1_fpkm	ZM366_15PEG_R_2_fpkm	ZM366_15PEG_R_3_fpkm	CM42_15PEG_R_1_fpkm	CM42_15PEG_R_2_fpkm	CM42_15PEG_R_3_fpkm
TraesCS1B03G0260800	5507.3	5190.1	5426.16	54.8345	72.0619	69.589	5374.52	65.4951	6.35381	0	0	TraesCS1B03G0260800	Chr1B	107857272	107858760	-	1117	-	TraesCS1B01G097400 && O65857.2 RecName: Full=Probable glutathione S-transferase GSTF1; AltName: Full=GST-I && PF02798:Glutathione S-transferase, N-terminal domain|PF00043:Glutathione S-transferase, C-terminal domain	GST_C	5614	5053	5228	52	73	79	151.761	142.603	145.93	1.49497	1.96216	1.87714
novel.12493	4026	3895.91	3554.82	140.25	154.982	127.727	3825.58	140.986	4.76386	8.45e-227	3.85e-222	-	Chr7D	641226557	641229444	+	1488	-	- && Q5Z402.1 RecName: Full=Clathrin light chain 2 && PF01086:Clathrin light chain	-	4104	3793	3425	133	157	145	83.2811	80.3548	71.7663	2.87033	3.16782	2.58635
TraesCS1B03G0015900	1977.68	2104.59	1852.66	25.3082	19.743	18.4983	1978.31	21.1832	6.55518	4.64e-179	1.41e-174	TraesCS1B03G0015900	Chr1B	4532575	4540073	-	3515	-	TraesCS1B01G008000 && Q75M35.2 RecName: Full=Protein MEI2-like 3; Short=OML3; AltName: Full=MEI2-like protein 3 && PF04059:RNA recognition motif 2|PF00076:RNA recognition motif. (a.k.a. RRM, RBD, or RNP domain)	RRM_1	2016	2049	1785	24	20	21	17.3184	18.3759	15.8335	0.219265	0.170832	0.158568
TraesCS1B03G0195100	5870.27	5301.03	3856.85	85.4153	97.7277	73.1125	5009.38	85.4185	5.87632	6.84e-170	1.56e-165	TraesCS1B03G0195100	Chr1B	65895790	65897670	-	1680	-	TraesCS1B01G077500 && B8AQW7.1 RecName: Full=Patatin-like protein 1 && PF01734:Patatin-like phospholipase	-	5984	5161	3716	81	99	83	107.553	96.8403	68.9651	1.54832	1.76925	1.31127
TraesCS1B03G0260500	1577.44	1458.53	1635.74	39.0168	46.396	38.7584	1557.23	41.3904	5.23462	3.9e-166	7.11e-162	TraesCS1B03G0260500	Chr1B	107785976	107787194	+	944	-	TraesCS1B01G097200 && O65857.2 RecName: Full=Probable glutathione S-transferase GSTF1; AltName: Full=GST-I && PF00043:Glutathione S-transferase, C-terminal domain|PF02798:Glutathione S-transferase, N-terminal domain	GST_C	1608	1420	1576	37	47	44	51.4347	47.4185	52.0532	1.25867	1.49482	1.2371
TraesCS1B03G0244200	1645.13	1695.8	1636.77	28.4718	25.6659	16.7366	1659.23	23.6247	6.15073	1.64e-165	2.49e-161	TraesCS1B03G0244200	Chr1B	99132445	99132897	+	453	-	TraesCS1B01G091500 && - && PF07716:Basic region leucine zipper	bZIP_2	1677	1651	1577	27	26	19	111.783	114.89	108.542	1.91403	1.72321	1.11321
TraesCS1B03G0259900	3749.36	3683.3	4199.36	89.6333	100.689	56.3759	3877.34	82.2328	5.5658	1.14e-163	1.3e-159	TraesCS1B03G0259900	Chr1B	107489192	107491477	+	1431	-	TraesCS1B01G096900 && A7QEU4.2 RecName: Full=Peroxidase 5; Flags: Precursor && PF00141:Peroxidase	-	3822	3586	4046	85	102	64	80.6479	78.9955	88.1554	1.90749	2.14005	1.18703
TraesCS1D03G1026100	1487.19	1469.83	1387.68	45.3439	36.5245	35.2349	1448.23	39.0345	5.22015	4.31e-161	4.37e-157	TraesCS1D03G1026100	Chr1D	491611469	491617883	+	4445	-	TraesCS1D01G446400 && Q10251.1 RecName: Full=Eukaryotic translation initiation factor 5B; Short=eIF-5B; AltName: Full=Translation initiation factor IF-2 && PF03144:Elongation factor Tu domain 2|PF11987:Translation-initiation factor 2|PF00009:Elongation factor Tu GTP binding domain	GTP_EFTU	1516	1431	1337	43	37	40	10.2984	10.1484	9.37827	0.310656	0.249916	0.238842
TraesCS1B03G0173600	2993.01	4121.88	3582.84	67.4886	55.2803	34.3541	3565.91	52.3743	6.09984	3.45e-147	2.86e-143	TraesCS1B03G0173600	Chr1B	58748431	58751305	+	1410	-	TraesCS1B01G068500 && - && -	-	3051	4013	3452	64	56	39	65.3379	89.7184	76.3334	1.45762	1.19243	0.734122
TraesCS1B03G0395400	2411.28	2288.45	1765.47	12.6541	15.7944	14.9749	2155.07	14.4744	7.21381	5.64e-147	4.28e-143	TraesCS1B03G0395400	Chr1B	203813405	203814988	+	1584	-	TraesCS1B01G144700 && - && PF03168:Late embryogenesis abundant protein	-	2458	2228	1701	12	16	17	46.8564	44.3396	33.4821	0.243282	0.30327	0.28485
TraesCS1B03G0374000	1573.51	1531.45	1736.41	92.7968	95.7534	102.181	1613.79	96.9105	4.05572	4.47e-144	3.14e-140	TraesCS1B03G0374000	Chr1B	184317989	184320619	-	1264	-	TraesCS1B01G138100 && Q6AT10.1 RecName: Full=Auxin-responsive protein IAA15; AltName: Full=Indoleacetic acid-induced protein 15 && PF02309:AUX/IAA family	-	1604	1491	1673	88	97	116	38.3177	37.1845	41.2678	2.23573	2.30403	2.43575
TraesCS1B03G0205900	2035.56	2407.6	2041.56	73.8157	55.2803	44.0437	2161.57	57.7132	5.23664	5.89e-144	3.84e-140	TraesCS1B03G0205900	Chr1B	71110615	71116136	+	1623	-	TraesCS1B01G081900 && Q75L84.1 RecName: Full=Probable glucuronosyltransferase Os05g0123100; AltName: Full=OsGT43A && PF03360:Glycosyltransferase family 43	-	2075	2344	1967	70	56	50	38.6048	45.5272	37.7876	1.38504	1.03594	0.817663
TraesCS1B03G0426100	2741.88	2593.51	2543.9	210.902	253.697	209.648	2626.43	224.749	3.54717	3.62e-137	2.2e-133	TraesCS1B03G0426100	Chr1B	237010187	237022769	+	5992	-	TraesCS1B01G150500 && Q00416.2 RecName: Full=Helicase SEN1; AltName: Full=tRNA-splicing endonuclease positive effector && PF13086:AAA domain|PF13087:AAA domain	-	2795	2525	2451	200	257	238	14.0848	13.2838	12.7536	1.07187	1.28773	1.05421
TraesCS1B03G0343800	2535.87	2961.22	2603.06	231.992	254.684	244.002	2700.05	243.559	3.4702	6.96e-135	3.73e-131	TraesCS1B03G0343800	Chr1B	160705258	160709332	+	1571	-	TraesCS1B01G126100 && Q75M08.2 RecName: Full=Protein disulfide isomerase-like 2-1; Short=OsPDIL2-1; AltName: Full=Protein disulfide isomerase-like 4-1; Short=OsPDIL4-1; Flags: Precursor && PF07749:Endoplasmic reticulum protein ERp29, C-terminal domain|PF00085:Thioredoxin	-	2585	2883	2508	220	258	277	49.6851	57.8496	49.7753	4.49708	4.93069	4.67979
TraesCS7D03G1289800	1637.28	1489.34	1501.85	117.051	123.394	122.441	1542.82	120.962	3.67234	2.59e-133	1.31e-129	TraesCS7D03G1289800	Chr7D	639603094	639604839	+	900	-	TraesCS7D01G551700 && Q9FFE0.1 RecName: Full=Putative 4-hydroxy-4-methyl-2-oxoglutarate aldolase 2; Short=HMG aldolase 2; AltName: Full=Oxaloacetate decarboxylase; Short=OAA decarboxylase; AltName: Full=Regulator of ribonuclease activity homolog 2; AltName: Full=RraA-like protein 2 && PF03737:Aldolase/RraA	-	1669	1450	1447	111	125	139	55.9959	50.7875	50.129	3.96063	4.16996	4.09916
TraesCS7B03G1302500	1251.75	1152.44	1106.41	28.4718	29.6145	20.2601	1170.2	26.1154	5.49632	9.71e-133	4.51e-129	TraesCS7B03G1302500	Chr7B	753790240	753791990	-	874	-	TraesCS7B01G483200 && Q9FFE0.1 RecName: Full=Putative 4-hydroxy-4-methyl-2-oxoglutarate aldolase 2; Short=HMG aldolase 2; AltName: Full=Oxaloacetate decarboxylase; Short=OAA decarboxylase; AltName: Full=Regulator of ribonuclease activity homolog 2; AltName: Full=RraA-like protein 2 && PF03737:Aldolase/RraA	-	1276	1122	1066	27	30	23	44.084	40.4681	38.0285	0.992055	1.03056	0.698456
TraesCS1B03G0121200	1457.76	1813.92	1552.7	81.1972	79.9591	72.2316	1608.13	77.796	4.37177	9.89e-133	4.51e-129	TraesCS1B03G0121200	Chr1B	36185816	36192331	-	2181	-	TraesCS1B01G053600 && P49105.1 RecName: Full=Glucose-6-phosphate isomerase, cytosolic; Short=GPI; AltName: Full=Phosphoglucose isomerase; Short=PGI; AltName: Full=Phosphohexose isomerase; Short=PHI && PF00342:Phosphoglucose isomerase	-	1486	1766	1496	77	81	82	20.5734	25.5251	21.3865	1.13375	1.11505	0.997886
TraesCS1B03G0337900	2314.16	2303.86	1968.9	159.231	127.342	146.225	2195.64	144.266	3.9287	4.39e-132	1.82e-128	TraesCS1B03G0337900	Chr1B	156978202	156980220	+	1059	-	TraesCS1B01G124100 && - && PF00582:Universal stress protein family	Usp	2359	2243	1897	151	129	166	67.2627	66.7675	55.8514	4.57894	3.65728	4.1604
TraesCS1D03G1034800	2348.5	2066.59	1554.78	23.1992	26.653	17.6175	1989.96	22.4899	6.47523	4.74e-132	1.88e-128	TraesCS1D03G1034800	Chr1D	494460671	494466489	+	2011	-	TraesCS1D01G449200 && Q9SCB9.1 RecName: Full=V-type proton ATPase subunit C; Short=V-ATPase subunit C; AltName: Full=Vacuolar proton pump subunit C && PF03223:V-ATPase subunit C	-	2394	2012	1498	22	27	20	35.9463	31.539	23.2254	0.351313	0.403103	0.263962
TraesCS1D03G1047300	1703.99	2029.61	1870.3	110.723	103.651	82.8021	1867.97	99.0587	4.24169	6.3e-131	2.39e-127	TraesCS1D03G1047300	Chr1D	498298412	498301523	-	1473	-	- && Q9M4U5.1 RecName: Full=Histone deacetylase HDT2; AltName: Full=Histone deacetylase 2b; Short=HD2b; AltName: Full=Zm-HD2b && PF17800:Nucleoplasmin-like domain	-	1737	1976	1802	105	105	94	35.6073	42.2879	38.143	2.28913	2.14018	1.69374
TraesCS1B03G0094400	1984.55	2620.22	2083.07	63.2706	46.396	73.9934	2229.28	61.22	5.18239	1.81e-130	6.59e-127	TraesCS1B03G0094400	Chr1B	25975898	25979028	+	2489	-	TraesCS1B01G050200 && Q65XV2.1 RecName: Full=E3 ubiquitin-protein ligase XB3; AltName: Full=Ankyrin repeat domain and RING finger-containing protein XB3; AltName: Full=XA21-binding protein 3 && PF13637:Ankyrin repeats (many copies)|PF12796:Ankyrin repeats (3 copies)	-	2023	2551	2007	60	47	84	24.5422	32.3085	25.1412	0.774123	0.56694	0.89573
TraesCS1B03G0335700	1713.8	1674.23	1428.16	109.669	110.561	107.467	1605.39	109.232	3.87793	1.03e-125	3.49e-122	TraesCS1B03G0335700	Chr1B	155209613	155218215	+	3361	-	- && B9FMJ3.1 RecName: Full=Kinesin-like protein KIN-13A; AltName: Full=Protein SMALL AND ROUND SEED 3 && PF00225:Kinesin motor domain	Kinesin	1747	1630	1376	104	112	122	15.6952	15.288	12.7648	0.993684	1.00049	0.963416
TraesCS1B03G0265200	1359.66	1109.3	1463.44	22.1447	21.7173	17.6175	1310.8	20.4931	6.00628	1.69e-125	5.5e-122	TraesCS1B03G0265200	Chr1B	111946317	111956966	+	1754	-	- && Q5JNT2.1 RecName: Full=Acyl transferase 4; Short=OsAT4; AltName: Full=p-coumaroyl-CoA monolignol transferase; Short=OsPMT && PF02458:Transferase family	-	1386	1080	1410	21	22	20	23.8603	19.41	25.0641	0.38448	0.37658	0.302638
TraesCS5B03G0043100	10336.7	9447.57	7777.01	814.081	721.606	757.551	9187.1	764.413	3.58741	2.51e-125	7.9e-122	TraesCS5B03G0043100	Chr5B	18235926	18240310	-	1700	-	TraesCS5B01G018700 && P38076.1 RecName: Full=Cysteine synthase; AltName: Full=CSase A; AltName: Full=O-acetylserine (thiol)-lyase; Short=OAS-TL A; AltName: Full=O-acetylserine sulfhydrylase && PF00291:Pyridoxal-phosphate dependent enzyme	PALP	10537	9198	7493	772	731	860	187.159	170.56	137.426	14.5832	12.9102	13.4268
novel.3506	2540.77	2811.26	2424.54	10.5451	32.5759	9.68961	2592.19	17.6035	7.20927	1.17e-122	3.44e-119	-	Chr2D	133596311	133598521	-	2211	-	- && - && -	-	2590	2737	2336	10	33	11	35.3715	39.0227	32.9418	0.145243	0.448115	0.132046
TraesCS1B03G0002000	1176.21	1479.07	1584.88	27.4172	20.7301	32.5923	1413.39	26.9132	5.70798	3.43e-122	9.77e-119	TraesCS1B03G0002000	Chr1B	1195555	1199187	-	1956	-	TraesCS1B01G000800 && Q9FXT6.2 RecName: Full=Peroxisomal membrane protein PEX14; AltName: Full=Peroxin-14; Short=AtPEX14; AltName: Full=Peroxisome biogenesis protein 14; AltName: Full=Pex14p; AltName: Full=Protein PEROXISOME DEFECTIVE 2 && PF04695:Pex14 N-terminal domain	-	1199	1440	1527	26	21	37	18.5094	23.2073	24.3407	0.426863	0.32234	0.50206
TraesCS1B03G0192900	4303.62	4416.67	4208.7	601.07	593.277	513.549	4309.66	569.299	2.92132	7.5e-121	2.01e-117	TraesCS1B03G0192900	Chr1B	64518614	64523230	-	2227	-	TraesCS1B01G076300 && P47927.1 RecName: Full=Floral homeotic protein APETALA 2 && PF00847:AP2 domain	AP2	4387	4300	4055	570	601	583	59.4825	60.8667	56.7719	8.21937	8.10249	6.94818
TraesCS2D03G0987900	1193.87	1045.62	1094.99	15.8176	17.7687	10.5705	1111.49	14.7189	6.25308	1.49e-120	3.87e-117	TraesCS2D03G0987900	Chr2D	553531029	553537377	+	1788	-	TraesCS2D01G440500 && - && -	-	1217	1018	1055	15	18	12	20.5525	17.9478	18.397	0.269406	0.302252	0.17813
TraesCS6D03G0527700	4141.76	3345.37	2274.05	7.38157	9.87149	5.28524	3253.72	7.51277	8.77088	4.19e-116	1.06e-112	TraesCS6D03G0527700	Chr6D	323694500	323698115	+	1345	-	TraesCS6D01G212900 && Q6K215.1 RecName: Full=Probable aquaporin PIP2-2; AltName: Full=OsPIP2;2; AltName: Full=Plasma membrane intrinsic protein 2-2 && PF00230:Major intrinsic protein	-	4222	3257	2191	7	10	6	94.7846	76.3356	50.7906	0.167132	0.223224	0.1184
TraesCS1B03G0323800	1133.05	1228.45	1102.25	79.0882	87.8563	73.1125	1154.58	80.019	3.85287	7.42e-114	1.83e-110	TraesCS1B03G0323800	Chr1B	146004429	146014557	+	3928	-	TraesCS1B01G118900 && Q7G8Y3.2 RecName: Full=Probable chromatin-remodeling complex ATPase chain; AltName: Full=ISW2-like; AltName: Full=Sucrose nonfermenting protein 2 homolog && PF00176:SNF2 family N-terminal domain|PF00271:Helicase conserved C-terminal domain|PF09110:HAND|PF09111:SLIDE	SNF2_N	1155	1196	1062	75	89	83	8.87876	9.59824	8.42977	0.613159	0.680272	0.560827
TraesCS7B03G1272500	4813.74	4739.19	4294.85	459.766	335.631	358.516	4615.92	384.637	3.58638	4.63e-113	1.11e-109	TraesCS7B03G1272500	Chr7B	741191712	741195377	+	1786	-	TraesCS7B01G473400 && P55307.1 RecName: Full=Catalase isozyme 1 && PF00199:Catalase|PF06628:Catalase-related immune-responsive	Catalase	4907	4614	4138	436	340	407	82.9615	81.4381	72.239	7.83951	5.7156	6.04833
TraesCS7B03G1305600	1429.31	1477.02	1364.84	103.342	76.0105	70.4699	1423.72	83.2741	4.10205	1.52e-111	3.55e-108	TraesCS7B03G1305600	Chr7B	754257510	754259717	-	2208	-	TraesCS7B01G485000 && Q9T0F7.1 RecName: Full=Glucuronoxylan 4-O-methyltransferase 2 && PF04669:Polysaccharide biosynthesis	-	1457	1438	1315	98	77	80	19.9252	20.5301	18.569	1.42531	1.04702	0.961642
novel.8408	1153.65	967.559	1301.53	11.5996	16.7815	11.4514	1140.91	13.2775	6.42789	4.02e-108	8.71e-105	-	Chr5B	209692272	209703168	-	4210	-	- && - && -	-	1176	942	1254	11	17	13	8.43465	7.05343	9.28706	0.0839062	0.121236	0.0819566
TraesCS1B03G0099700	2944.94	3468.63	2976.71	114.942	73.049	53.7333	3130.09	80.5746	5.28789	8.52e-108	1.81e-104	TraesCS1B03G0099700	Chr1B	27651091	27652957	-	648	-	TraesCS1B01G045700 && - && -	-	3002	3377	2868	109	74	61	139.887	164.281	137.996	5.40176	3.42863	2.49849
TraesCS7A03G0276400	800.491	775.485	787.769	29.5263	30.6016	36.1158	787.915	32.0812	4.61208	1.58e-107	3.26e-104	TraesCS7A03G0276400	Chr7A	78291138	78292701	+	1297	-	TraesCS7A01G117100 && Q5JNS0.1 RecName: Full=Transcription factor TIP2; AltName: Full=Basic helix-loop-helix protein 142; Short=OsbHLH142; AltName: Full=Basic helix-loop-helix protein TIP2; AltName: Full=TDR INTERACTING PROTEIN2 && PF00010:Helix-loop-helix DNA-binding domain	HLH	816	755	759	28	31	41	18.9973	18.3501	18.2459	0.693269	0.717606	0.839009
TraesCS1B03G0347700	1730.47	1747.15	1310.87	65.3796	43.4346	41.4011	1596.17	50.0717	5.00257	3.96e-107	7.85e-104	TraesCS1B03G0347700	Chr1B	164457897	164461935	-	1821	-	TraesCS1B01G128500 && Q9FXB6.1 RecName: Full=GDSL esterase/lipase LIP-4; AltName: Full=Extracellular lipase LIP-4; Flags: Precursor && PF00657:GDSL-like Lipase/Acylhydrolase	Lipase_GDSL	1764	1701	1263	62	44	47	29.2503	29.446	21.625	1.09337	0.725449	0.685032
TraesCS1B03G0355800	1525.45	1769.75	1657.53	95.9604	73.049	113.633	1650.91	94.214	4.12759	1.82e-105	3.52e-102	TraesCS1B03G0355800	Chr1B	169319955	169320422	-	468	-	TraesCS1B01G130900 && P0CG86.1 RecName: Full=Ubiquitin-40S ribosomal protein S27a; Contains: RecName: Full=Ubiquitin; Contains: RecName: Full=40S ribosomal protein S27a; Flags: Precursor && PF00240:Ubiquitin family|PF01599:Ribosomal protein S27a	ubiquitin	1555	1723	1597	91	74	129	100.329	116.057	106.395	6.24423	4.74734	7.31588
novel.11124	774.004	782.675	882.218	17.9267	22.7044	23.7836	812.966	21.4716	5.23474	3.15e-105	5.99e-102	-	Chr7A	723259394	723267196	+	7803	-	- && - && -	-	789	762	850	17	23	27	3.05322	3.0784	3.39641	0.0699634	0.0884974	0.0918385
TraesCS6A03G0065600	1306.68	1868.35	1508.07	36.9078	60.2161	51.9715	1561.04	49.6985	4.96872	9.72e-103	1.81e-99	TraesCS6A03G0065600	Chr6A	16201072	16204757	-	2502	-	TraesCS6A01G028800 && Q9SZY3.1 RecName: Full=Subtilisin-like protease SBT3.8; AltName: Full=Subtilase subfamily 3 member 8; Short=AtSBT3.8; Flags: Precursor && PF00082:Subtilase family|PF17766:Fibronectin type-III domain|PF05922:Peptidase inhibitor I9	Peptidase_S8	1332	1819	1453	35	61	59	16.0753	22.918	18.1068	0.449225	0.731993	0.625875
TraesCS1B03G0345200	1518.58	1751.26	1510.15	99.1239	62.1904	64.3038	1593.33	75.206	4.41147	1.84e-102	3.36e-99	TraesCS1B03G0345200	Chr1B	162291778	162294703	-	564	-	TraesCS1B01G127200 && P42791.2 RecName: Full=60S ribosomal protein L18-2 && PF17135:Ribosomal protein 60S L18 and 50S L18e	-	1548	1705	1455	94	63	73	82.877	95.2965	80.4353	5.3522	3.35371	3.43531
TraesCS1B03G0139900	9726.55	8085.59	7156.35	436.567	631.775	525.882	8322.83	531.408	3.96882	4.99e-102	8.91e-99	TraesCS1B03G0139900	Chr1B	46186077	46191470	-	1738	-	TraesCS1B01G059100 && Q9FRL8.1 RecName: Full=Glutathione S-transferase DHAR2; AltName: Full=Chloride intracellular channel homolog 2; Short=CLIC homolog 2; AltName: Full=Glutathione-dependent dehydroascorbate reductase 2; Short=AtDHAR2; Short=CytDHAR; Short=GSH-dependent dehydroascorbate reductase 2 && PF13417:Glutathione S-transferase, N-terminal domain|PF13410:Glutathione S-transferase, C-termi…	-	9915	7872	6895	414	640	597	172.26	142.78	123.694	7.64952	11.0559	9.1169
TraesCS1B03G0275700	2737.95	2739.36	2988.13	316.353	298.119	382.299	2821.81	332.257	3.08458	8.93e-97	1.56e-93	TraesCS1B03G0275700	Chr1B	118973035	118978366	+	2416	-	TraesCS1B01G102700 && P52894.1 RecName: Full=Alanine aminotransferase 2; Short=ALAAT-2; AltName: Full=Glutamate pyruvate transaminase 2; Short=GPT; AltName: Full=Glutamic--alanine transaminase 2; AltName: Full=Glutamic--pyruvic transaminase 2 && PF00155:Aminotransferase class I and II	Aminotran_1_2	2791	2667	2879	300	302	434	34.8823	34.7983	37.1542	3.98757	3.75296	4.76777
TraesCS1B03G0288600	799.51	811.435	912.317	10.5451	22.7044	12.3322	841.087	15.1939	5.79137	2.41e-96	4.14e-93	TraesCS1B03G0288600	Chr1B	125314796	125319975	-	1993	-	TraesCS1B01G107100 && Q7XI08.1 RecName: Full=Probable E3 ubiquitin-protein ligase XBOS34; AltName: Full=Ankyrin repeat domain and RING finger-containing protein XBOS34; AltName: Full=XB3 protein homolog 4 && PF13920:Zinc finger, C3HC4 type (RING finger)|PF13637:Ankyrin repeats (many copies)	-	815	790	879	10	23	14	12.3479	12.4954	13.7513	0.16113	0.346485	0.186442
TraesCS1B03G0109700	2120.91	3070.1	2355	176.103	141.162	145.344	2515.34	154.203	4.02941	2.46e-95	4.07e-92	TraesCS1B03G0109700	Chr1B	30613784	30614670	+	798	-	TraesCS1B01G049100 && P02276.1 RecName: Full=Histone H2A.2.1 && PF00125:Core histone H2A/H2B/H3/H4|PF16211:C-terminus of histone H2A	Histone	2162	2989	2269	167	143	165	81.8078	118.074	88.6532	6.72043	5.38019	5.48787
TraesCS1B03G0397800	1506.81	1508.86	1236.14	105.451	73.049	95.1344	1417.27	91.2114	3.95874	8.05e-95	1.31e-91	TraesCS1B03G0397800	Chr1B	205088836	205091476	-	1580	-	- && Q9FXJ2.1 RecName: Full=GDSL esterase/lipase At1g28580; AltName: Full=Extracellular lipase At1g28580; Flags: Precursor && PF00657:GDSL-like Lipase/Acylhydrolase	Lipase_GDSL	1536	1469	1191	100	74	108	29.3546	29.3087	23.5027	2.03248	1.40617	1.81422
TraesCS1B03G0267200	1925.69	1768.72	1969.94	175.049	123.394	173.532	1888.12	157.325	3.58467	2.93e-94	4.68e-91	TraesCS1B03G0267200	Chr1B	113385981	113390355	+	1993	-	TraesCS1B01G099600 && P42211.2 RecName: Full=Aspartic proteinase; Flags: Precursor && PF03489:Saposin-like type B, region 2|PF05184:Saposin-like type B, region 1|PF00026:Eukaryotic aspartyl protease	Asp	1963	1722	1898	166	125	197	29.741	27.2369	29.6928	2.67476	1.88307	2.6235
TraesCS7A03G1295400	1889.39	2055.29	2314.53	155.013	101.676	99.5387	2086.4	118.743	4.13964	5.28e-93	8.29e-90	TraesCS7A03G1295400	Chr7A	717119903	717123652	-	1926	-	TraesCS7A01G533000 && O48832.1 RecName: Full=Protein EARLY-RESPONSIVE TO DEHYDRATION 7, chloroplastic; Flags: Precursor && PF06911:Senescence-associated protein	-	1926	2001	2230	147	103	113	30.1955	32.7508	36.1004	2.45101	1.60563	1.5572
TraesCS1B03G0380400	2084.61	2269.96	1731.22	184.539	183.61	147.987	2028.6	172.045	3.5619	4.77e-91	7.36e-88	TraesCS1B03G0380400	Chr1B	190321075	190329491	+	3294	-	- && Q9S7C0.1 RecName: Full=Heat shock 70 kDa protein 14; AltName: Full=Heat shock protein 70-14; Short=AtHsp70-14; AltName: Full=Heat shock protein 91 && PF00012:Hsp70 protein	HSP70	2125	2210	1668	175	186	168	19.4795	21.1495	15.7883	1.70607	1.69533	1.35366
TraesCS1B03G0271000	632.741	645.039	663.221	23.1992	15.7944	14.9749	647	17.9895	5.18204	1.73e-90	2.63e-87	TraesCS1B03G0271000	Chr1B	116840155	116843933	+	1064	-	TraesCS1B01G100800 && Q28BZ1.1 RecName: Full=RNA-binding protein 8A; AltName: Full=RNA-binding motif protein 8A; AltName: Full=Ribonucleoprotein RBM8A && PF00076:RNA recognition motif. (a.k.a. RRM, RBD, or RNP domain)	RRM_1	645	628	639	22	16	17	18.3046	18.6059	18.725	0.663995	0.451484	0.424063
TraesCS7D03G1289700	4225.14	3182.06	3428.2	1.05451	5.92289	1.76175	3611.8	2.91305	10.2789	1.36e-89	2.03e-86	TraesCS7D03G1289700	Chr7D	639582411	639584269	+	1786	-	TraesCS7D01G551800 && Q6VAA8.1 RecName: Full=UDP-glycosyltransferase 91D1 && PF00201:UDP-glucoronosyl and UDP-glucosyl transferase	UDPGT	4307	3098	3303	1	6	2	72.8174	54.6804	57.662	0.0179805	0.100863	0.0297215
TraesCS1B03G0346000	905.457	752.888	1045.17	8.43608	13.8201	8.80874	901.172	10.355	6.44542	5.73e-89	8.42e-86	TraesCS1B03G0346000	Chr1B	163223161	163226918	+	2193	-	TraesCS1B01G127900 && Q6K669.1 RecName: Full=Leucine aminopeptidase 2, chloroplastic; AltName: Full=Leucyl aminopeptidase 2; Short=LAP 2; AltName: Full=Proline aminopeptidase 2; AltName: Full=Prolyl aminopeptidase 2; Flags: Precursor && PF00883:Cytosol aminopeptidase family, catalytic domain|PF02789:Cytosol aminopeptidase family, N-terminal domain	-	923	733	1007	8	14	10	12.7088	10.5365	14.3171	0.117148	0.19167	0.121027
TraesCS1B03G0048800	2399.51	3219.03	2571.93	194.03	201.378	138.297	2730.16	177.902	3.94245	1.35e-88	1.96e-85	TraesCS1B03G0048800	Chr1B	12376675	12379736	+	2194	-	TraesCS1B01G024500 && P30171.1 RecName: Full=Actin-97 && PF00022:Actin	Actin	2446	3134	2478	184	204	157	33.6637	45.0292	35.215	2.69318	2.79163	1.89927
TraesCS1B03G0424000	661.19	701.532	664.258	34.7988	20.7301	27.3071	675.66	27.612	4.61848	1.94e-88	2.76e-85	TraesCS1B03G0424000	Chr1B	234258286	234266448	-	2554	-	- && Q9C9Z1.2 RecName: Full=Putative zinc transporter At3g08650 && PF02535:ZIP Zinc transporter	-	674	683	640	33	21	31	7.96858	8.43008	7.81307	0.414932	0.246867	0.322154
TraesCS1B03G0109500	943.716	1069.25	1144.81	10.5451	7.89719	1.76175	1052.59	6.73468	7.33979	1.64e-87	2.29e-84	TraesCS1B03G0109500	Chr1B	30477093	30477908	+	727	-	TraesCS1B01G048900 && P02277.1 RecName: Full=Histone H2A.2.2 && PF16211:C-terminus of histone H2A|PF00125:Core histone H2A/H2B/H3/H4	Histone	962	1041	1103	10	8	2	39.9561	45.1386	47.3047	0.441722	0.330385	0.073016
novel.4989	888.78	847.385	1125.09	20.0357	5.92289	12.3322	953.751	12.7636	6.23722	5.37e-87	7.42e-84	-	Chr3B	476324706	476330347	-	2639	-	- && Q8S3N1.2 RecName: Full=E3 ubiquitin-protein ligase SINAT5; AltName: Full=Seven in absentia homolog 5 && PF03145:Seven in absentia protein family	-	906	825	1084	19	6	14	10.3665	9.85476	12.8072	0.231205	0.0682615	0.140803
TraesCS7B03G1318600	2696.75	2999.23	2682.98	331.116	335.631	248.406	2792.99	305.051	3.19667	1.32e-86	1.79e-83	TraesCS7B03G1318600	Chr7B	756749448	756750674	+	1102	-	- && Q5Z402.1 RecName: Full=Clathrin light chain 2 && -	-	2749	2920	2585	314	340	282	75.3243	83.5282	73.1378	9.15022	9.26321	6.79188
novel.3108	2371.06	2861.59	2489.93	363.806	390.911	347.064	2574.19	367.26	2.80964	2.06e-86	2.72e-83	-	Chr2B	740976163	740979154	-	2173	-	- && O49485.1 RecName: Full=D-3-phosphoglycerate dehydrogenase 1, chloroplastic; AltName: Full=Protein EMBRYO SAC DEVELOPMENT ARREST 9; Flags: Precursor && PF02826:D-isomer specific 2-hydroxyacid dehydrogenase, NAD binding domain|PF00389:D-isomer specific	2-Hacid_dh_C	2417	2786	2399	345	396	394	33.5861	40.416	34.4218	5.09851	5.47141	4.81237
TraesCS7A03G0375700	1973.76	1952.58	1711.5	286.827	287.26	266.905	1879.28	280.331	2.74579	2.12e-86	2.76e-83	TraesCS7A03G0375700	Chr7A	119182311	119184262	+	1310	-	TraesCS7A01G159200 && Q40062.3 RecName: Full=2'-deoxymugineic-acid 2'-dioxygenase; AltName: Full=Protein iron deficiency-specific 3 && PF03171:2OG-Fe(II) oxygenase superfamily|PF14226:non-haem dioxygenase in morphine synthesis N-terminal	2OG-FeII_Oxy	2012	1901	1649	272	291	303	46.3766	45.7449	39.2475	6.66778	6.66939	6.13895
TraesCS3D03G1044800	1061.44	1041.51	1277.66	4.21804	4.93574	7.04699	1126.87	5.40026	7.68381	4.55e-86	5.84e-83	TraesCS3D03G1044800	Chr3D	577153595	577159029	-	1502	-	TraesCS3D01G473000 && Q8LAS8.2 RecName: Full=S-formylglutathione hydrolase; Short=AtSFGH; AltName: Full=Esterase D && PF00756:Putative esterase	-	1082	1014	1231	4	5	8	21.752	21.2814	25.5535	0.0855212	0.0999457	0.141365
TraesCS3B03G1485200	655.304	730.291	642.462	15.8176	18.7558	8.80874	676.019	14.4607	5.56535	1.38e-85	1.72e-82	TraesCS3B03G1485200	Chr3B	837301071	837301934	+	864	-	TraesCS3B01G594300 && Q94DH3.1 RecName: Full=Transcription factor PCL1; AltName: Full=Protein PHYTOCLOCK 1 homolog; Short=OsPCL1 && PF00249:Myb-like DNA-binding domain	Myb_DNA-binding	668	711	619	15	19	10	23.3456	25.941	22.3378	0.557521	0.660243	0.307191
TraesCS1B03G0003300	1676.52	2051.18	1429.19	133.923	126.355	108.347	1718.97	122.875	3.80866	3.42e-85	4.21e-82	TraesCS1B03G0003300	Chr1B	1417992	1424275	-	4885	-	TraesCS1B01G001800 && Q9SX33.1 RecName: Full=Putative phospholipid-transporting ATPase 9; Short=AtALA9; AltName: Full=Aminophospholipid flippase 9 && PF13246:Cation transport ATPase (P-type)|PF16212:Phospholipid-translocating P-type ATPase C-terminal|PF00122:E1-E2 ATPase|PF16209:Phospholipid-translocating ATPase N-terminal	E1-E2_ATPase	1709	1997	1377	127	128	123	10.5638	12.8868	8.78885	0.834878	0.786701	0.668287
TraesCS1D03G1045600	613.121	803.218	688.13	11.5996	14.8072	12.3322	701.49	12.913	5.7629	1.15e-84	1.38e-81	TraesCS1D03G1045600	Chr1D	497653871	497662265	+	3379	-	TraesCS1D01G453600 && Q0JF58.1 RecName: Full=Protein argonaute 4B; Short=OsAGO4b && PF08699:Argonaute linker 1 domain|PF02170:PAZ domain|PF16488:Argonaute linker 2 domain|PF02171:Piwi domain|PF16486:N-terminal domain of argonaute	Piwi	625	782	663	11	15	14	5.58514	7.29542	6.1177	0.104541	0.133281	0.109967
TraesCS1B03G0172700	1784.43	1999.83	1624.32	118.105	136.227	81.0404	1802.86	111.791	4.01557	6.75e-84	7.88e-81	TraesCS1B03G0172700	Chr1B	58401137	58406039	+	3601	-	TraesCS1B01G068000 && F4JJP1.1 RecName: Full=WEB family protein At4g27595, chloroplastic; Flags: Precursor && -	-	1819	1947	1565	112	138	92	15.2529	17.0441	13.5505	0.9988	1.15059	0.67809
TraesCS1B03G0333400	622.931	588.547	540.748	25.3082	24.6787	23.7836	584.075	24.5902	4.57198	1.12e-83	1.29e-80	TraesCS1B03G0333400	Chr1B	153105477	153112521	+	4263	-	TraesCS1B01G122300 && B8AY58.1 RecName: Full=Villin-1 && PF00626:Gelsolin repeat	-	635	573	521	24	25	27	4.4978	4.23712	3.81053	0.180792	0.176071	0.168101
TraesCS1B03G0415700	1179.15	1220.23	1256.9	120.214	156.957	124.203	1218.76	133.791	3.18751	1.28e-83	1.45e-80	TraesCS1B03G0415700	Chr1B	224255575	224281340	-	1470	-	TraesCS1B01G148900 && Q9C5W7.1 RecName: Full=Tobamovirus multiplication protein 2A; Short=AtTOM2A && PF00335:Tetraspanin family	Tetraspannin	1202	1188	1211	114	159	141	24.6905	25.476	25.6856	2.49041	3.24746	2.5458
TraesCS1B03G0048500	1950.22	2741.42	1429.19	32.6898	11.8458	14.094	2040.28	19.5432	6.7225	2.79e-83	3.14e-80	TraesCS1B03G0048500	Chr1B	12155898	12157261	+	965	-	TraesCS1B01G024200 && - && -	-	1988	2669	1377	31	12	16	62.2058	87.1872	44.4907	1.03162	0.373352	0.440063
TraesCS1B03G0067600	1728.51	1618.76	1005.73	45.3439	47.3831	34.3541	1451	42.3604	5.10297	6.91e-83	7.68e-80	TraesCS1B03G0067600	Chr1B	17167924	17169799	-	1789	-	TraesCS1B01G033700 && Q8GT20.1 RecName: Full=Benzyl alcohol O-benzoyltransferase; AltName: Full=Benzoyl coenzyme A:benzyl alcohol benzoyl transferase && PF02458:Transferase family	-	1762	1576	969	43	48	39	29.7398	27.7701	16.8879	0.771866	0.805555	0.578598
TraesCS3D03G0273700	871.122	755.97	881.18	56.9435	71.0747	51.9715	836.091	59.9966	3.80332	2.23e-82	2.45e-79	TraesCS3D03G0273700	Chr3D	89579741	89583743	+	930	-	TraesCS3D01G129500 && P83291.2 RecName: Full=NADH-cytochrome b5 reductase-like protein; Short=B5R && PF00175:Oxidoreductase NAD-binding domain|PF00970:Oxidoreductase FAD-binding domain	NAD_binding_1	888	736	849	54	72	59	28.8318	24.9475	28.4635	1.86464	2.32442	1.6838
TraesCS1B03G0265800	2460.33	2483.61	1965.79	246.755	289.235	278.356	2303.24	271.449	3.0842	2.47e-82	2.68e-79	TraesCS1B03G0265800	Chr1B	112933660	112940387	+	4850	-	TraesCS1B01G099000 && Q9M1Q9.2 RecName: Full=ABC transporter B family member 21; Short=ABC transporter ABCB.21; Short=AtABCB21; AltName: Full=Multidrug resistance protein 17; AltName: Full=P-glycoprotein 21 && PF00664:ABC transporter transmembrane region|PF00005:ABC transporter	ABC_membrane	2508	2418	1894	234	293	316	15.6145	15.7162	12.1759	1.54938	1.8138	1.72929
TraesCS1B03G0256900	642.551	583.411	650.766	36.9078	33.5631	42.2819	625.576	37.5843	4.05269	8.29e-82	8.88e-79	TraesCS1B03G0256900	Chr1B	105871475	105874050	+	1643	-	TraesCS1B01G095600 && Q6AUQ4.1 RecName: Full=Probable protein phosphatase 2C 47; Short=OsPP2C47 && PF00481:Protein phosphatase 2C	PP2C	655	568	627	35	34	48	12.0378	10.8979	11.8985	0.684091	0.621306	0.775401
TraesCS4B03G0073900	3434.46	2905.76	3052.48	547.29	517.266	564.64	3130.9	543.065	2.52719	1.28e-81	1.36e-78	TraesCS4B03G0073900	Chr4B	27499674	27500060	+	387	-	TraesCS4B01G033500 && P45851.1 RecName: Full=Oxalate oxidase 2; AltName: Full=Germin; Flags: Precursor && PF00190:Cupin	-	3501	2829	2941	519	524	641	273.164	230.438	236.945	43.0665	40.6522	43.9612
TraesCS1B03G0155900	3203.93	3505.6	3633.7	89.6333	88.8434	31.7115	3447.74	70.0627	5.62859	2.14e-81	2.24e-78	TraesCS1B03G0155900	Chr1B	53656216	53657339	-	1037	-	TraesCS1B01G063800 && - && PF14368:Probable lipid transfer	-	3266	3413	3501	85	90	36	95.0998	103.75	105.263	2.63223	2.60572	0.921396
TraesCS1A03G0083300	3040.1	2904.73	2313.49	149.74	216.186	130.369	2752.77	165.432	4.05796	2.85e-80	2.96e-77	TraesCS1A03G0083300	Chr1A	21790075	21792491	-	673	-	- && - && -	-	3099	2828	2229	142	219	148	139.043	132.463	103.266	6.77574	9.76997	5.83673
TraesCS3B03G0957300	1164.44	1423.61	1496.66	81.1972	110.561	116.275	1361.57	102.678	3.72488	4.27e-80	4.37e-77	TraesCS3B03G0957300	Chr3B	615926911	615929053	+	1737	-	TraesCS3B01G381800 && - && -	-	1187	1386	1442	77	112	132	20.6345	25.1533	25.8838	1.42356	1.9359	2.01696
TraesCS7D03G1303200	788.719	749.807	753.518	76.9792	56.2675	66.0655	764.015	66.4374	3.52607	7.45e-80	7.54e-77	TraesCS7D03G1303200	Chr7D	642148061	642162107	-	5929	-	TraesCS7D01G544800 && Q9VMJ7.1 RecName: Full=Lysine-specific demethylase lid; AltName: Full=Histone demethylase lid; AltName: Full=Jumonji/ARID domain-containing protein lid; AltName: Full=Protein little imaginal disks; AltName: Full=Retinoblastoma-binding protein 2 homolog && PF00628:PHD-finger|PF02373:JmjC domain, hydroxylase|PF08429:PLU-1-like protein	JmjC	804	730	726	73	57	75	4.09465	3.88126	3.81784	0.395389	0.288641	0.33574
TraesCS6B03G0436100	845.617	686.125	643.5	39.0168	31.5888	37.8776	725.081	36.1611	4.32581	1.3e-79	1.3e-76	TraesCS6B03G0436100	Chr6B	188939061	188962015	-	3621	-	- && Q8RY22.1 RecName: Full=Protease Do-like 7 && PF13180:PDZ domain|PF13365:Trypsin-like peptidase domain|PF12812:PDZ-like domain	-	862	668	620	37	32	43	7.18821	5.8154	5.33858	0.328138	0.26533	0.315183
TraesCS1D03G1039300	1139.91	992.21	1012.99	112.833	80.9462	99.5387	1048.37	97.7725	3.42409	2.54e-79	2.52e-76	TraesCS1D03G1039300	Chr1D	495466962	495471349	-	1867	-	TraesCS1D01G450400 && P42158.2 RecName: Full=Casein kinase 1-like protein 1; AltName: Full=Casein kinase 1; AltName: Full=Casein kinase I isoform delta-like; Short=CKI-delta; AltName: Full=Protein CASEIN KINASE I-LIKE 1 && PF00069:Protein kinase domain	Pkinase	1162	966	976	107	82	113	18.7933	16.3104	16.2993	1.84045	1.31866	1.60641
TraesCS1B03G0376500	1084.98	1114.44	850.043	79.0882	57.2546	67.8273	1016.49	68.0567	3.90286	3.41e-79	3.34e-76	TraesCS1B03G0376500	Chr1B	186097772	186099888	-	2021	-	TraesCS1B01G138600 && Q0DKA5.1 RecName: Full=Acyl transferase 7; Short=OsAT7 && PF02458:Transferase family	-	1106	1085	819	75	58	77	16.5246	16.9237	12.6352	1.19173	0.86164	1.01122
TraesCS1B03G0326400	585.653	597.791	510.649	23.1992	26.653	26.4262	564.698	25.4261	4.47001	4.46e-79	4.28e-76	TraesCS1B03G0326400	Chr1B	148621672	148624201	+	1199	-	TraesCS1B01G120300 && Q9LHH7.1 RecName: Full=Bifunctional protein FolD 2; AltName: Full=Tetrahydrofolate dehydrogenase/cyclohydrolase 2; Includes: RecName: Full=Methylenetetrahydrofolate dehydrogenase; Includes: RecName: Full=Methenyltetrahydrofolate cyclohydrolase && PF02882:Tetrahydrofolate dehydrogenase/cyclohydrolase, NAD(P)-binding domain|PF00763:Tetrahydrofolate dehydrogenase/cyclohydrolase…	-	597	582	492	22	27	30	15.0348	15.3016	12.7941	0.589233	0.676097	0.664087
TraesCS2B03G1367900	1750.09	1716.34	1351.35	146.577	100.689	104.824	1605.93	117.363	3.77788	4.02e-78	3.77e-75	TraesCS2B03G1367900	Chr2B	749757197	749761421	+	2189	-	- && Q9M8L4.1 RecName: Full=Glycerol kinase; Short=Glycerokinase; AltName: Full=ATP:glycerol 3-phosphotransferase; AltName: Full=Protein GLYCEROL INSENSITIVE 1; AltName: Full=Protein NONHOST RESISTANCE TO P. S. PHASEOLICOLA 1 && PF00370:FGGY family of car	FGGY_N	1784	1671	1302	139	102	119	24.6088	24.0637	18.5451	2.03917	1.399	1.44286
TraesCS1B03G0400500	769.099	776.512	722.381	12.6541	25.6659	7.04699	755.997	15.1223	5.65962	1.68e-75	1.53e-72	TraesCS1B03G0400500	Chr1B	208211319	208213292	+	946	-	TraesCS1B01G146100 && Q9XET4.1 RecName: Full=40S ribosomal protein S7 && PF01251:Ribosomal protein S7e	-	784	756	696	12	26	8	25.0246	25.192	22.9393	0.407356	0.825176	0.224451
TraesCS6A03G0961800	549.356	560.814	702.661	12.6541	8.88434	13.2131	604.277	11.5839	5.70107	2.01e-75	1.82e-72	TraesCS6A03G0961800	Chr6A	602934191	602939602	-	1122	-	TraesCS6A01G379300 && - && PF07522:DNA repair metallo-beta-lactamase|PF02902:Ulp1 protease family, C-terminal catalytic domain	Peptidase_C48	560	546	677	12	9	15	15.0708	15.3402	18.813	0.343457	0.240832	0.354831
TraesCS1D03G1039200	790.681	776.512	696.433	51.671	29.6145	29.9497	754.542	37.0784	4.3585	2.57e-75	2.3e-72	TraesCS1D03G1039200	Chr1D	495460529	495464554	-	2817	-	TraesCS1D01G450300 && Q8LQJ8.1 RecName: Full=ATP-dependent zinc metalloprotease FTSH 5, mitochondrial; Short=OsFTSH5; Flags: Precursor && PF17862:AAA+ lid domain|PF00004:ATPase family associated with various cellular activities (AAA)|PF01434:Peptidase family M41	AAA	806	756	671	49	30	34	8.63953	8.45993	7.42675	0.55859	0.319741	0.320343
TraesCS4A03G0232200	1258.61	1404.09	1887.95	101.233	99.702	118.918	1516.88	106.618	3.82847	2.95e-75	2.61e-72	TraesCS4A03G0232200	Chr4A	136969778	136973603	-	3101	-	TraesCS4A01G112800 && B3SP85.1 RecName: Full=Gamma-interferon-inducible-lysosomal thiol reductase; Flags: Precursor && PF03227:Gamma interferon inducible lysosomal thiol reductase (GILT)	-	1283	1367	1819	96	101	135	12.493	13.8963	18.2892	0.994153	0.977876	1.15546
TraesCS1B03G0383100	655.304	653.256	592.643	59.0525	53.306	49.3289	633.734	53.8958	3.55965	4.14e-75	3.62e-72	TraesCS1B03G0383100	Chr1B	191993053	191998816	+	797	-	TraesCS1B01G140300 && P25866.1 RecName: Full=Ubiquitin-conjugating enzyme E2 2; AltName: Full=E2 ubiquitin-conjugating enzyme 2; AltName: Full=Ubiquitin carrier protein 2; AltName: Full=Ubiquitin-conjugating enzyme E2-16 kDa; AltName: Full=Ubiquitin-protein ligase 2 && PF00179:Ubiquitin-conjugating enzyme	UQ_con	668	636	571	56	54	56	25.3081	25.1554	22.3378	2.25639	2.03423	1.86489
TraesCS1B03G0306600	1598.04	1689.63	1455.14	265.736	223.096	244.002	1580.94	244.278	2.69488	9.75e-74	8.46e-71	TraesCS1B03G0306600	Chr1B	139038612	139039723	+	1019	-	TraesCS1B01G113500 && P46420.2 RecName: Full=Glutathione S-transferase 4; AltName: Full=GST class-phi member 4; AltName: Full=GST-27; AltName: Full=GST-IV && PF00043:Glutathione S-transferase, C-terminal domain|PF02798:Glutathione S-transferase, N-terminal domain	GST_N	1629	1645	1402	252	226	277	48.2713	50.8889	42.898	7.94164	6.65884	7.21487
TraesCS7B03G1318700	540.528	474.535	545.937	21.0902	11.8458	14.9749	520.333	15.9703	5.03564	6.62e-73	5.64e-70	TraesCS7B03G1318700	Chr7B	756751678	756755056	+	2916	-	- && Q84R49.1 RecName: Full=Endoglucanase 10; AltName: Full=Endo-1,4-beta glucanase 10; AltName: Full=OsGLU2 && -	-	551	462	526	20	12	17	5.70566	4.99443	5.6242	0.220255	0.123554	0.154733
TraesCS5B03G1378100	1467.57	1182.23	759.746	4.21804	6.91004	9.68961	1136.51	6.93923	7.33083	8.87e-73	7.48e-70	TraesCS5B03G1378100	Chr5B	713659613	713663270	+	1940	-	TraesCS5B01G570100 && Q69RG7.1 RecName: Full=4-coumarate--CoA ligase-like 7 && PF13193:AMP-binding enzyme C-terminal domain|PF00501:AMP-binding enzyme	AMP-binding	1496	1151	732	4	7	11	23.2848	18.7027	11.7645	0.0662128	0.108333	0.150492
TraesCS1B03G1107900	1568.61	1775.91	1662.72	144.468	88.8434	78.3978	1669.08	103.903	4.01171	1.52e-71	1.26e-68	TraesCS1B03G1107900	Chr1B	645241550	645244189	+	1757	-	TraesCS1B01G412100 && Q9M363.1 RecName: Full=Cytochrome b561 and DOMON domain-containing protein At3g61750; AltName: Full=Protein b561A.tha9; Flags: Precursor && -	-	1599	1729	1602	137	90	89	27.4801	31.0209	28.4285	2.50399	1.53792	1.34444
TraesCS1B03G0390800	638.627	777.539	610.287	10.5451	3.9486	6.16612	675.485	6.8866	6.63468	2.25e-71	1.85e-68	TraesCS1B03G0390800	Chr1B	198939523	198949688	+	1568	-	- && Q9SZB9.2 RecName: Full=Peroxidase 47; Short=Atperox P47; AltName: Full=ATP32; Flags: Precursor && PF00141:Peroxidase	-	651	757	588	10	4	7	12.5365	15.2188	11.6921	0.204804	0.0765911	0.118488
novel.3577	547.394	493.024	617.553	13.7086	16.7815	7.92786	552.657	12.806	5.4487	3.98e-71	3.24e-68	-	Chr2D	334987685	334996682	-	4216	-	- && - && -	-	558	480	595	13	17	9	3.99646	3.58899	4.40027	0.0990208	0.121063	0.0566584
TraesCS1B03G0388500	1382.22	1368.14	1221.61	230.938	208.288	226.385	1323.99	221.87	2.57725	5.73e-71	4.62e-68	TraesCS1B03G0388500	Chr1B	196134588	196137450	+	1216	-	TraesCS1B01G141900 && Q7DLS1.2 RecName: Full=Proteasome subunit beta type-7-B; AltName: Full=20S proteasome beta subunit B-2; AltName: Full=Proteasome component FC; AltName: Full=Proteasome subunit beta type-2; Flags: Precursor && PF00227:Proteasome subunit	Proteasome	1409	1332	1177	219	211	257	34.988	34.5305	30.1791	5.78355	5.2097	5.60948
TraesCS1B03G0134800	787.738	864.846	836.55	9.49058	2.96145	1.76175	829.711	4.73793	7.51349	9.59e-71	7.67e-68	TraesCS1B03G0134800	Chr1B	44215102	44221071	+	3124	-	TraesCS1B01G057800 && P59326.1 RecName: Full=YTH domain-containing family protein 1; AltName: Full=Dermatomyositis associated with cancer putative autoantigen 1 homolog; Short=DACA-1 homolog && PF04146:YT521-B-like domain	YTH	803	842	806	9	3	2	7.76152	8.49636	8.04428	0.0925156	0.028832	0.0169919
TraesCS1A03G0186000	620.969	607.035	654.917	28.4718	43.4346	48.4481	627.641	40.1181	3.95712	2.25e-70	1.78e-67	TraesCS1A03G0186000	Chr1A	61413159	61416771	+	1025	-	TraesCS1A01G076100 && Q6AUR2.1 RecName: Full=Nitrogen regulatory protein P-II homolog; AltName: Full=Protein PII-like; Flags: Precursor && PF00543:Nitrogen regulatory protein P-II	-	633	591	631	27	44	55	18.6476	18.1759	19.1941	0.845909	1.28882	1.42417
TraesCS1B03G0344200	2800.74	2784.56	2470.21	383.841	318.849	435.152	2685.17	379.281	2.82272	2.53e-70	1.99e-67	TraesCS1B03G0344200	Chr1B	161144612	161149260	+	2446	-	- && Q9SLX0.2 RecName: Full=Importin subunit alpha-1b && PF16186:Atypical Arm repeat|PF01749:Importin beta binding domain|PF00514:Armadillo/beta-catenin-like repeat	Arm	2855	2711	2380	364	323	494	35.2445	34.9385	30.3378	4.77891	3.9647	5.36035
novel.6692	531.699	484.807	565.658	6.32706	16.7815	17.6175	527.388	13.5754	5.2565	1.95e-68	1.52e-65	-	Chr4B	163242327	163247130	-	1830	-	- && - && -	-	542	472	545	6	17	20	8.94314	8.1306	9.28556	0.105289	0.278909	0.290069
TraesCS5D03G1170400	509.136	428.314	511.687	21.0902	15.7944	13.2131	483.046	16.6992	4.86816	6.17e-68	4.72e-65	TraesCS5D03G1170400	Chr5D	553772659	553778829	+	4173	-	TraesCS5D01G536900 && C0LGG7.2 RecName: Full=Probable LRR receptor-like serine/threonine-protein kinase At1g53420; Flags: Precursor && PF07714:Protein tyrosine and serine/threonine kinase|PF00069:Protein kinase domain	Pkinase	519	417	493	20	16	15	3.75544	3.15006	3.68351	0.153909	0.115116	0.0954038
TraesCS2B03G0116800	922.134	953.179	625.856	42.1804	48.3703	39.6393	833.723	43.3967	4.26563	9.47e-68	7.19e-65	TraesCS2B03G0116800	Chr2B	29593693	29599431	-	1332	-	TraesCS2B01G054700 && Q9FGF0.1 RecName: Full=Phosphoglycerate mutase-like protein 1 && PF00300:Histidine phosphatase superfamily (branch 1)	-	940	928	603	40	49	45	21.3091	21.9622	14.1148	0.96436	1.10448	0.896667
TraesCS1D03G1016800	1108.52	1269.54	1056.59	122.323	127.342	85.4447	1144.88	111.703	3.36177	1.13e-65	8.41e-63	TraesCS1D03G1016800	Chr1D	489531973	489534722	+	1125	-	TraesCS1D01G442400 && - && PF09598:Stm1|PF04774:Hyaluronan / mRNA binding family	-	1130	1236	1018	116	129	97	30.3297	34.6336	28.2136	3.31123	3.44272	2.28845
TraesCS1B03G0403300	437.523	444.748	537.634	13.7086	10.8586	7.92786	473.302	10.8317	5.46713	4.22e-65	3.13e-62	TraesCS1B03G0403300	Chr1B	212449794	212455139	+	1582	-	TraesCS1B01G146600 && Q42404.1 RecName: Full=U1 small nuclear ribonucleoprotein 70 kDa; Short=U1 snRNP 70 kDa; Short=U1-70K; Short=snRNP70 && PF00076:RNA recognition motif. (a.k.a. RRM, RBD, or RNP domain)|PF12220:U1 small nuclear ribonucleoprotein of 70kDa MW N terminal	RRM_1	446	433	518	13	11	9	8.51276	8.62806	10.2091	0.263889	0.208761	0.150994
TraesCS1B03G0038900	411.036	495.078	532.445	18.9812	23.6916	17.6175	479.52	20.0967	4.57956	1.01e-64	7.43e-62	TraesCS1B03G0038900	Chr1B	9596767	9602349	+	2156	-	- && Q8GRL7.1 RecName: Full=Tubulin-folding cofactor E; Short=AtTFCE; AltName: Full=Protein PFIFFERLING && PF01302:CAP-Gly domain|PF14580:Leucine-rich repeat	-	419	482	513	18	24	20	5.86823	7.04742	7.41876	0.268107	0.334216	0.246209
TraesCS1B03G0291900	536.604	521.783	556.316	53.78	58.2418	47.5672	538.234	53.1963	3.34193	1.11e-64	8.1e-62	TraesCS1B03G0291900	Chr1B	127085446	127087820	+	1365	-	TraesCS1B01G108700 && Q9SG79.1 RecName: Full=Protein SAD1/UNC-84 domain protein 2; Short=AtSUN2 && PF07738:Sad1 / UNC-like C-terminal	-	547	508	536	51	59	54	12.1003	11.7317	12.2432	1.19983	1.29773	1.04999
TraesCS1B03G0089300	692.582	523.838	468.095	20.0357	12.8329	15.8557	561.505	16.2414	5.11732	1.62e-64	1.17e-61	TraesCS1B03G0089300	Chr1B	23546967	23556119	+	3482	-	- && P23776.1 RecName: Full=Glucan 1,3-beta-glucosidase I/II; AltName: Full=Exo-1,3-beta-glucanase I/II; AltName: Full=Soluble cell wall protein 6; Flags: Precursor && PF00150:Cellulase (glycosyl hydrolase family 5)	-	706	510	451	19	13	18	6.12235	4.61714	4.03841	0.17523	0.112093	0.137204
TraesCS1B03G0199400	433.599	499.187	557.354	11.5996	7.89719	6.16612	496.713	8.5543	5.88086	4.1e-64	2.94e-61	TraesCS1B03G0199400	Chr1B	67696907	67699569	+	1323	-	TraesCS1B01G079000 && Q9SH88.2 RecName: Full=Ribosome biogenesis regulatory protein homolog && PF04939:Ribosome biogenesis regulatory protein (RRS1)	-	442	486	537	11	8	7	10.088	11.58	12.6554	0.267003	0.181549	0.14043
TraesCS1B03G0368500	7232.87	6427.8	7598.49	0	0	3.52349	7086.39	1.1745	12.4242	8.58e-64	6.11e-61	TraesCS1B03G0368500	Chr1B	179638103	179639014	-	719	-	TraesCS1B01G135800 && P43400.1 RecName: Full=Metallothionein-like protein 1; Short=MT-1 && -	-	7373	6258	7321	0	0	4	309.64	274.371	317.471	0	0	0.147657
TraesCS1B03G0389400	2486.82	2749.63	2030.14	331.116	352.412	280.999	2422.2	321.509	2.91443	1.65e-63	1.16e-60	TraesCS1B03G0389400	Chr1B	198372631	198378925	+	1486	-	TraesCS1B01G142400 && Q9C5M0.1 RecName: Full=Mitochondrial dicarboxylate/tricarboxylate transporter DTC; AltName: Full=Dicarboxylate/tricarboxylate carrier && PF00153:Mitochondrial carrier protein	Mito_carr	2535	2677	1956	314	357	319	51.5111	56.7886	41.0405	6.7857	7.21296	5.69763
novel.187	632.741	519.729	735.874	43.2349	42.4474	35.2349	629.448	40.3057	3.96931	1.67e-63	1.17e-60	-	Chr1A	505918739	505932853	+	1774	-	- && Q65X70.1 RecName: Full=Probable glycerol-3-phosphate dehydrogenase [NAD(+)] 3, cytosolic && -	-	645	506	709	41	43	40	10.9786	8.99143	12.4611	0.742188	0.727745	0.598452
novel.3111	616.064	572.113	659.069	1.05451	5.92289	7.04699	615.749	4.6748	6.99529	2.92e-63	2.03e-60	-	Chr2B	746515909	746521460	-	2567	-	- && Q6ZEZ5.1 RecName: Full=Serine/threonine-protein kinase Nek3; AltName: Full=NimA-related protein kinase 3; AltName: Full=OsNek3 && PF00069:Protein kinase domain	Pkinase	628	557	635	1	6	8	7.38713	6.84008	7.71278	0.01251	0.0701761	0.0827155
TraesCS4A03G0866200	507.174	618.334	533.483	41.1259	41.4603	28.188	552.997	36.9247	3.91303	4.47e-63	3.08e-60	TraesCS4A03G0866200	Chr4A	625766838	625788074	-	7721	-	- && Q8GSA7.1 RecName: Full=Calmodulin-binding transcription activator 3; AltName: Full=Ethylene-induced calmodulin-binding protein 1; Short=EICBP1; AltName: Full=Ethylene-induced calmodulin-binding protein a; Short=EICBP.a; AltName: Full=Signal-responsiv	CG-1	517	602	514	39	42	32	2.0219	2.45785	2.07564	0.162209	0.16332	0.110002
TraesCS1B03G0116100	513.06	544.38	534.52	47.4529	30.6016	45.8054	530.654	41.2867	3.68332	2.9e-62	1.97e-59	TraesCS1B03G0116100	Chr1B	34077822	34091604	+	2508	-	- && Q5FV35.1 RecName: Full=Protein MICRORCHIDIA 2; Short=AtMORC2; AltName: Full=Protein CRT1-homolog 1; Short=CRT1-h1 && PF13589:Histidine kinase-, DNA gyrase B-, and HSP90-like ATPase|PF17942:Morc6 ribosomal protein S5 domain 2-like	-	523	530	515	45	31	52	6.29675	6.66162	6.4024	0.576194	0.371106	0.550299
TraesCS3B03G0962400	511.098	733.373	691.244	24.2537	37.5117	36.1158	645.238	32.6271	4.29879	3.09e-62	2.09e-59	TraesCS3B03G0962400	Chr3B	620029709	620041844	+	540	-	- && - && -	-	521	714	666	23	38	41	29.1331	41.6808	38.4542	1.36778	2.11278	2.01518
TraesCS1D03G1042500	599.387	678.935	753.518	29.5263	13.8201	8.80874	677.28	17.385	5.31162	5.34e-62	3.58e-59	TraesCS1D03G1042500	Chr1D	496941392	496945483	+	1065	-	TraesCS1D01G451900 && Q8LNZ3.1 RecName: Full=UDP-glucose 4-epimerase 1; Short=OsUGE-1; AltName: Full=UDP-galactose 4-epimerase 1 && PF16363:GDP-mannose 4,6 dehydratase	-	611	661	726	28	14	10	17.3234	19.5652	21.2545	0.844291	0.394678	0.249214
TraesCS2B03G0026900	602.33	669.691	540.748	61.1615	62.1904	51.9715	604.256	58.4412	3.3735	7.49e-62	4.95e-59	TraesCS2B03G0026900	Chr2B	7374744	7376852	-	808	-	TraesCS2B01G012800 && Q9LEK8.1 RecName: Full=Peptidyl-prolyl cis-trans isomerase Pin1; Short=PPIase Pin1; AltName: Full=DlPar13; AltName: Full=Rotamase Pin1 && PF00639:PPIC-type PPIASE domain	-	614	652	521	58	63	59	22.9456	25.4371	20.1043	2.30516	2.34096	1.93804
TraesCS1B03G0282900	464.01	528.973	614.439	39.0168	33.5631	28.188	535.807	33.5893	4.00269	1.13e-61	7.38e-59	TraesCS1B03G0282900	Chr1B	123177075	123181700	+	1711	-	TraesCS1B01G105100 && O22892.2 RecName: Full=Uncharacterized protein At2g40430 && PF07767:Nop53 (60S ribosomal biogenesis)	-	473	515	592	37	34	32	8.34744	9.48831	10.7878	0.694441	0.596613	0.49639
TraesCS2B03G1343300	1387.13	1127.79	911.28	73.8157	103.651	90.73	1142.07	89.3988	3.67369	2.57e-61	1.67e-58	TraesCS2B03G1343300	Chr2B	740265441	740272625	+	2994	-	TraesCS2B01G536100 && Q9SXS2.2 RecName: Full=Probable sulfate transporter 3.3; AltName: Full=AST91 && PF00069:Protein kinase domain|PF00916:Sulfate permease family|PF01740:STAS domain	Sulfate_transp	1414	1098	878	70	105	103	14.2607	11.5606	9.14336	0.75081	1.05294	0.913078
TraesCS1B03G0306500	739.669	795.001	738.988	73.8157	94.7663	103.943	757.886	90.8417	3.05552	3.75e-61	2.41e-58	TraesCS1B03G0306500	Chr1B	139034078	139038418	+	2258	-	- && Q9SW96.1 RecName: Full=Asparagine--tRNA ligase, cytoplasmic 1; AltName: Full=Asparaginyl-tRNA synthetase 1; Short=AsnRS 1; AltName: Full=Protein EMBRYO DEFECTIVE 2755 && PF00152:tRNA synthetases class II (D, K and N)|PF01336:OB-fold nucleic acid bind	tRNA-synt_2	754	774	712	70	96	118	10.083	10.8056	9.83148	0.995538	1.27647	1.38701
TraesCS1B03G0336700	1408.71	1319.87	1371.07	278.39	238.89	219.338	1366.55	245.539	2.47877	5.07e-61	3.21e-58	TraesCS1B03G0336700	Chr1B	155921055	155933391	-	3888	-	TraesCS1B01G123400 && Q8RWB8.1 RecName: Full=E3 ubiquitin-protein ligase UPL6; Short=Ubiquitin-protein ligase 6; AltName: Full=HECT-type E3 ubiquitin transferase UPL6 && PF00632:HECT-domain (ubiquitin-transferase)	HECT	1436	1285	1321	264	242	249	11.1524	10.4186	10.5935	2.18053	1.86876	1.69979
TraesCS1B03G0304900	785.776	762.132	716.154	121.269	102.663	98.6578	754.687	107.53	2.81435	6.96e-61	4.37e-58	TraesCS1B03G0304900	Chr1B	136738777	136745949	-	1987	-	TraesCS1B01G112700 && Q68KI4.2 RecName: Full=Sodium/hydrogen exchanger 1; AltName: Full=Na(+)/H(+) exchanger 1; Short=NHE-1 && PF00999:Sodium/hydrogen exchanger family	Na_H_Exchanger	801	742	690	115	104	112	12.1724	11.7717	10.8271	1.85859	1.57145	1.49604
TraesCS7D03G1305400	819.13	769.322	826.171	101.233	103.651	72.2316	804.875	92.3717	3.12838	7.2e-61	4.49e-58	TraesCS7D03G1305400	Chr7D	642478212	642482286	-	2329	-	TraesCS7D01G543700 && Q5Z413.1 RecName: Full=Signal peptide peptidase-like 5; Short=OsSPPL5; Flags: Precursor && PF02225:PA domain|PF04258:Signal peptide peptidase	-	835	749	796	96	105	82	10.8258	10.1378	10.6563	1.32369	1.35358	0.934474
TraesCS1B03G0255400	1531.33	1559.19	1281.81	173.994	230.006	213.171	1457.44	205.724	2.82331	7.54e-61	4.67e-58	TraesCS1B03G0255400	Chr1B	105007132	105010894	-	1900	-	TraesCS1B01G095200 && P43289.1 RecName: Full=Shaggy-related protein kinase gamma; AltName: Full=ASK-gamma && PF00069:Protein kinase domain	Pkinase	1561	1518	1235	165	233	242	24.808	25.1855	20.2664	2.78878	3.68185	3.38053
TraesCS1B03G0354200	377.683	382.093	365.342	17.9267	16.7815	20.2601	375.039	18.3228	4.3508	1.44e-60	8.87e-58	TraesCS1B03G0354200	Chr1B	168506916	168518636	+	2299	-	- && - && -	-	385	372	352	17	17	23	5.05666	5.10077	4.77383	0.237462	0.222011	0.265529
TraesCS1B03G0422000	576.824	495.078	593.681	29.5263	15.7944	34.3541	555.194	26.5582	4.37913	1.66e-60	1e-57	TraesCS1B03G0422000	Chr1B	231891133	231917977	+	2991	-	- && O64642.2 RecName: Full=UTP:RNA uridylyltransferase 1 && PF03828:Cid1 family poly A polymerase|PF19088:TUTase nucleotidyltransferase domain	-	588	482	572	28	16	39	5.93612	5.07998	5.96269	0.300625	0.160608	0.346076
TraesCS1B03G0345000	477.744	600.873	563.582	36.9078	50.3446	39.6393	547.399	42.2972	3.69345	3.36e-60	2.01e-57	TraesCS1B03G0345000	Chr1B	162279033	162285518	+	2952	-	- && Q0DKM0.1 RecName: Full=Probable ethylene response sensor 2; Short=OsERS2; AltName: Full=Ethylene response factor 2 && PF02518:Histidine kinase-, DNA gyrase B-, and HSP90-like ATPase|PF01590:GAF domain|PF00512:His Kinase A (phospho-acceptor) domain	HATPase_c	487	585	543	35	51	45	4.98144	6.247	5.73517	0.380746	0.518702	0.404593
TraesCS2B03G1341400	1152.67	1256.18	1635.74	156.067	115.496	136.535	1348.2	136.033	3.30988	7.92e-60	4.72e-57	TraesCS2B03G1341400	Chr2B	739731027	739734603	-	1406	-	TraesCS2B01G535400 && F4JJL0.1 RecName: Full=Endonuclease 4; Short=AtENDO4; AltName: Full=Deoxyribonuclease ENDO4; AltName: Full=Single-stranded-nucleate endonuclease ENDO4; Flags: Precursor && PF02265:S1/P1 Nuclease	-	1175	1223	1576	148	117	155	25.2345	27.4203	34.9489	3.38034	2.49842	2.92596
TraesCS1B03G0212900	396.321	374.903	387.138	23.1992	18.7558	25.5453	386.121	22.5001	4.09686	2.43e-59	1.43e-56	TraesCS1B03G0212900	Chr1B	73210267	73219956	+	2125	-	TraesCS1B01G083400 && O24467.1 RecName: Full=LEC14B homolog && -	-	404	365	373	22	19	29	5.74069	5.41459	5.47284	0.332466	0.268447	0.362211
TraesCS1B03G0042600	439.485	354.361	448.374	14.7631	8.88434	12.3322	414.073	11.9932	5.11375	4.75e-59	2.75e-56	TraesCS1B03G0042600	Chr1B	10349836	10356359	+	2164	-	TraesCS1B01G021300 && O04940.1 RecName: Full=Phosphatidate cytidylyltransferase 1; AltName: Full=CDP-DAG synthase; AltName: Full=CDP-DG synthase; AltName: Full=CDP-diacylglycerol synthase; Short=CDS; AltName: Full=CDP-diglyceride pyrophosphorylase; AltName: Full=CDP-diglyceride synthase; AltName: Full=CTP:phosphatidate cytidylyltransferase && PF01148:Cytidylyltransferase family	-	448	345	432	14	9	14	6.25119	5.02566	6.22428	0.207756	0.124867	0.171709
TraesCS1B03G0389200	418.884	409.826	486.777	20.0357	9.87149	8.80874	438.496	12.9053	5.11108	6.86e-59	3.96e-56	TraesCS1B03G0389200	Chr1B	197308714	197313542	-	1512	-	TraesCS1B01G142200 && Q06397.2 RecName: Full=Derlin-1; AltName: Full=18 kDa cold-induced protein; AltName: Full=DER1-like protein 1; AltName: Full=OsDerlin 1-1 && PF04511:Der1-like family	-	427	399	469	19	10	10	8.52743	8.31865	9.67128	0.403539	0.198569	0.175538
TraesCS1B03G1018900	1009.44	988.102	809.565	104.396	78.9719	63.4229	935.703	82.2637	3.51417	7.3e-59	4.18e-56	TraesCS1B03G1018900	Chr1B	611705538	611708894	+	1311	-	TraesCS1B01G374200 && Q6L5I5.1 RecName: Full=Mitochondrial outer membrane protein porin 2; AltName: Full=Voltage-dependent anion-selective channel protein 2; Short=OsVDAC2 && PF01459:Eukaryotic porin	-	1029	962	780	99	80	72	23.7003	23.1315	18.5505	2.42502	1.83211	1.45765
novel.637	503.25	460.155	519.99	31.6353	47.3831	43.1628	494.465	40.7271	3.59655	1.29e-58	7.37e-56	-	Chr1B	208356951	208361379	+	2256	-	- && - && -	-	513	448	501	30	48	49	6.86626	6.25995	6.92407	0.427037	0.638802	0.576474
TraesCS2D03G1342100	524.832	482.752	469.133	45.3439	41.4603	53.7333	492.239	46.8458	3.38897	1.51e-58	8.57e-56	TraesCS2D03G1342100	Chr2D	656193385	656196348	-	1257	-	TraesCS2D01G567100 && O23657.1 RecName: Full=Ras-related protein RABC1; Short=AtRABC1; AltName: Full=Ras-related protein Rab18; Short=AtRab18 && PF00071:Ras family	Ras	535	470	452	43	42	61	12.8517	11.7868	11.2116	1.09854	1.00318	1.288
TraesCS1B03G1106900	1966.89	2021.4	1494.58	273.118	249.749	221.099	1827.62	247.989	2.88313	2.27e-58	1.27e-55	TraesCS1B03G1106900	Chr1B	645054803	645062608	-	2598	-	- && Q39828.1 RecName: Full=Dynamin-related protein 5A; AltName: Full=Soybean dynamin-like protein 5A; Short=SDL5A && PF00350:Dynamin family|PF02212:Dynamin GTPase effector domain|PF01031:Dynamin central region	-	2005	1968	1440	259	253	251	23.3033	23.8791	17.2817	3.20143	2.92379	2.56423
TraesCS1B03G0356000	406.131	397.5	425.541	15.8176	4.93574	8.80874	409.724	9.85404	5.3968	3.83e-58	2.12e-55	TraesCS1B03G0356000	Chr1B	169324661	169329121	-	1540	-	TraesCS1B01G131000 && Q7SXR3.2 RecName: Full=Macrophage erythroblast attacher && PF10607:CTLH/CRA C-terminal to LisH motif domain	-	414	387	410	15	5	10	8.11749	7.92176	8.30092	0.312791	0.0974795	0.172346
TraesCS5D03G0987200	754.384	784.729	747.291	104.396	100.689	128.608	762.135	111.231	2.77287	4.59e-58	2.52e-55	TraesCS5D03G0987200	Chr5D	501782810	501789000	-	2679	-	TraesCS5D01G449600 && Q6F2U9.1 RecName: Full=Lysine--tRNA ligase; AltName: Full=Lysyl-tRNA synthetase; Short=LysRS && PF01336:OB-fold nucleic acid binding domain|PF00152:tRNA synthetases class II (D, K and N)	tRNA-synt_2	769	764	720	99	102	146	8.66754	8.98985	8.37959	1.18671	1.14312	1.44645
novel.543	473.82	622.442	600.946	39.0168	51.3317	39.6393	565.736	43.3293	3.70715	5.92e-58	3.23e-55	-	Chr1B	30410164	30412564	+	892	-	- && Q0DLA3.2 RecName: Full=Actin-depolymerizing factor 7; Short=ADF-7; Short=OsADF7 && PF00241:Cofilin/tropomyosin-type actin-binding protein	Cofilin_ADF	483	606	579	37	52	45	16.3502	21.4161	20.2384	1.33205	1.75026	1.33897
TraesCS1B03G0363900	679.829	888.47	558.392	35.8533	45.4089	46.6863	708.897	42.6495	4.05089	1.15e-57	6.23e-55	TraesCS1B03G0363900	Chr1B	176224777	176228970	+	3801	-	TraesCS1B01G134100 && Q9LHP4.1 RecName: Full=Receptor-like protein kinase 2; Flags: Precursor && PF08263:Leucine rich repeat N-terminal domain|PF13855:Leucine rich repeat|PF00069:Protein kinase domain	Pkinase	693	865	538	34	46	53	5.50525	7.17381	4.41314	0.287253	0.363349	0.370084
novel.5899	488.535	501.241	558.392	9.49058	1.9743	3.52349	516.056	4.99613	6.72979	1.93e-57	1.04e-54	-	Chr4A	631504689	631508352	+	2372	-	- && P15268.1 RecName: Full=Autonomous transposable element EN-1 mosaic protein; AltName: Full=Suppressor-mutator system protein; Short=SPM && -	-	498	488	538	9	2	4	6.33952	6.4854	7.07181	0.121846	0.0253151	0.0447577
TraesCS6A03G0961900	378.664	368.741	482.625	14.7631	9.87149	10.5705	410.01	11.735	5.1364	3.14e-57	1.68e-54	TraesCS6A03G0961900	Chr6A	603058974	603065746	+	1893	-	TraesCS6A01G379400 && - && PF07522:DNA repair metallo-beta-lactamase	-	386	359	465	14	10	12	6.15714	5.97827	7.65888	0.237499	0.158604	0.168249
TraesCS1B03G0344400	452.238	479.671	523.104	24.2537	13.8201	31.7115	485.004	23.2618	4.37143	3.22e-57	1.71e-54	TraesCS1B03G0344400	Chr1B	161954105	161958020	-	1342	-	TraesCS1B01G126700 && Q9LIG6.1 RecName: Full=NifU-like protein 4, mitochondrial; Short=AtNfu-III; Short=AtNfu4; Flags: Precursor && PF01106:NifU-like domain|PF08712:Scaffold protein Nfu/NifU N terminal	-	461	467	504	23	14	36	10.3727	10.9697	11.7096	0.550375	0.313213	0.711988
TraesCS1B03G0281600	774.004	748.78	828.247	119.16	82.9205	92.4917	783.677	98.1906	2.9999	3.33e-57	1.76e-54	TraesCS1B03G0281600	Chr1B	122161119	122167159	+	2363	-	TraesCS1B01G104900 && Q75KK8.1 RecName: Full=Mitogen-activated protein kinase 14; Short=MAP kinase 14 && PF00069:Protein kinase domain	Pkinase	789	729	798	113	84	105	10.0822	9.72513	10.5294	1.53567	1.06728	1.17937
TraesCS7B03G1245600	575.843	520.756	622.742	56.9435	72.0619	62.542	573.114	63.8491	3.16505	7.59e-57	3.97e-54	TraesCS7B03G1245600	Chr7B	730218425	730227459	+	3889	-	TraesCS7B01G463000 && Q9FIJ6.1 RecName: Full=Serine/threonine-protein kinase-like protein CCR4; AltName: Full=CRINKLY 4-related kinase 1; Short=AtCRK1; AltName: Full=Protein CRINKLY 4 RELATED 4; Short=AtCCR4; Flags: Precursor && PF00069:Protein kinase domain|PF00635:MSP (Major sperm protein) domain	Pkinase	587	507	600	54	73	71	4.55766	4.10962	4.81034	0.445902	0.563572	0.484555
novel.9704	407.112	390.31	510.649	16.8722	19.743	25.5453	436.024	20.7202	4.3839	9.46e-57	4.92e-54	-	Chr6B	306784595	306789620	+	2472	-	- && - && -	-	415	380	492	16	20	29	5.06923	4.84581	6.20554	0.207852	0.24291	0.311367
TraesCS1B03G0347800	1839.36	1875.54	1624.32	150.795	178.674	90.73	1779.74	140.066	3.67104	1.56e-56	8.1e-54	TraesCS1B03G0347800	Chr1B	164467810	164473007	-	1656	-	TraesCS1B01G128600 && O80522.1 RecName: Full=GDSL esterase/lipase At1g09390; AltName: Full=Extracellular lipase At1g09390; Flags: Precursor && PF00657:GDSL-like Lipase/Acylhydrolase	Lipase_GDSL	1875	1826	1565	143	181	103	34.1887	34.7594	29.4657	2.77306	3.28158	1.65082
TraesCS1B03G0147500	367.873	428.314	411.01	18.9812	19.743	29.0688	402.399	22.5977	4.14153	4.16e-56	2.14e-53	TraesCS1B03G0147500	Chr1B	50425660	50429452	-	1362	-	TraesCS1B01G060900 && Q9T0I8.1 RecName: Full=5'-methylthioadenosine/S-adenosylhomocysteine nucleosidase 1; Short=AtMTN1; AltName: Full=5'-methylthioadenosine nucleosidase; Short=MTA nucleosidase; AltName: Full=MTA/SAH nucleosidase 1; Short=AtMTAN1; AltName: Full=S-adenosylhomocysteine nucleosidase; Short=AdoHcy nucleosidase; Short=SAH nucleosidase; Short=SRH nucleosidase && PF01048:Phosphorylase …	-	375	417	396	18	20	33	8.31374	9.65141	9.06528	0.424404	0.440877	0.643072
TraesCS1B03G0387000	3437.4	4945.64	2979.82	430.24	364.258	373.49	3787.62	389.329	3.28265	8.12e-56	4.16e-53	TraesCS1B03G0387000	Chr1B	195754778	195759653	-	2786	-	TraesCS1B01G141700 && P43279.2 RecName: Full=NADP-dependent malic enzyme, chloroplastic; Short=NADP-ME; Flags: Precursor && PF03949:Malic enzyme, NAD binding domain|PF00390:Malic enzyme, N-terminal domain	Malic_M	3504	4815	2871	408	369	424	37.9774	54.4812	32.1303	4.70287	3.97658	4.03931
TraesCS4A03G0506800	2380.87	2147.73	1928.43	312.135	299.106	208.767	2152.34	273.336	2.97945	1.03e-55	5.26e-53	TraesCS4A03G0506800	Chr4A	466365616	466372570	-	2744	-	TraesCS4A01G188300 && Q9SG80.1 RecName: Full=Alpha-L-arabinofuranosidase 1; Short=AtASD1; AltName: Full=Beta-D-xylosidase; Flags: Precursor && PF06964:Alpha-L-arabinofuranosidase C-terminal domain	-	2427	2091	1858	296	303	237	26.7072	24.0216	21.1118	3.46411	3.3153	2.29238
TraesCS1B03G0264600	1128.14	740.563	798.148	37.9623	46.396	19.3792	888.951	34.5792	4.6941	1.17e-55	5.93e-53	TraesCS1B03G0264600	Chr1B	111521158	111525671	-	1744	-	TraesCS1B01G098700 && Q75L42.1 RecName: Full=CBL-interacting protein kinase 17; AltName: Full=OsCIPK17 && PF00069:Protein kinase domain|PF03822:NAF domain	Pkinase	1150	721	769	36	47	22	19.911	13.0323	13.7481	0.662887	0.809125	0.33481
TraesCS7A03G1007300	450.276	427.287	631.046	3.16353	11.8458	9.68961	502.87	8.23298	5.91156	2.74e-55	1.38e-52	TraesCS7A03G1007300	Chr7A	611962527	611964439	-	1808	-	TraesCS7A01G415900 && - && -	-	459	416	608	3	12	11	7.66578	7.25315	10.485	0.0532852	0.199272	0.161479
novel.7337	411.036	384.148	485.739	5.27255	5.92289	6.16612	426.974	5.78719	6.19958	5.57e-55	2.79e-52	-	Chr4D	484312644	484319031	-	4326	-	- && Q9M084.1 RecName: Full=Aspartate--tRNA ligase 2, cytoplasmic; AltName: Full=Aspartyl-tRNA synthetase; Short=AspRS; AltName: Full=Protein IMPAIRED IN BABA-INDUCED DISEASE IMMUNITY 1 && PF00152:tRNA synthetases class II (D, K and N)	tRNA-synt_2	419	374	468	5	6	7	2.92462	2.72532	3.37305	0.0371165	0.0416417	0.0429471
TraesCS2B03G1375500	704.353	742.617	647.652	112.833	116.484	118.037	698.207	115.784	2.59159	5.77e-55	2.87e-52	TraesCS2B03G1375500	Chr2B	752479088	752485322	-	2633	-	- && Q9FXH6.2 RecName: Full=Putative cyclic nucleotide-gated ion channel 8; AltName: Full=Cyclic nucleotide- and calmodulin-regulated ion channel 8 && PF00027:Cyclic nucleotide-binding domain|PF00520:Ion transport protein	Ion_trans	718	723	624	107	118	134	8.23409	8.65604	7.38919	1.30502	1.34554	1.35076
novel.885	572.9	485.834	476.398	3.16353	4.93574	4.40437	511.711	4.16788	6.93063	8.43e-55	4.18e-52	-	Chr1B	14285445	14289874	-	1830	-	- && A3A871.1 RecName: Full=Ent-isokaurene C2-hydroxylase; AltName: Full=Cytochrome P450 71Z6 && PF00067:Cytochrome P450	p450	584	473	459	3	5	5	9.63616	8.14783	7.82032	0.0526446	0.082032	0.0725173
novel.7623	465.972	539.245	557.354	18.9812	39.486	35.2349	520.857	31.234	4.05006	1.03e-54	5.06e-52	-	Chr5A	596854787	596858582	+	1871	-	- && - && -	-	475	525	537	18	40	40	7.66588	8.84539	8.94877	0.308946	0.641875	0.567426
TraesCS3A03G0975400	622.931	791.919	983.933	54.8345	46.396	66.9464	799.594	56.059	3.83029	1.1e-54	5.39e-52	TraesCS3A03G0975400	Chr3A	662128946	662133756	+	1888	-	TraesCS3A01G420200 && Q9FPR3.1 RecName: Full=Serine/threonine-protein kinase EDR1; AltName: Full=MAPKK kinase EDR1; AltName: Full=Protein ENHANCED DISEASE RESISTANCE 1; Short=AtEDR1; AltName: Full=Serine/threonine/tyrosine-protein kinase 10 && PF07714:Protein tyrosine and serine/threonine kinase	Pkinase_Tyr	635	771	948	52	47	76	10.1558	12.8731	15.6556	0.884474	0.747412	1.0684
TraesCS1D03G1048400	632.741	711.803	622.742	4.21804	1.9743	2.64262	655.762	2.94499	7.81661	1.59e-52	7.69e-50	TraesCS1D03G1048400	Chr1D	498415385	498416964	-	1443	-	TraesCS1D01G454600 && - && -	-	645	693	600	4	2	3	13.4969	15.139	12.9643	0.0890179	0.0416129	0.0551795
TraesCS1B03G0302500	386.512	462.21	356.001	5.27255	8.88434	4.40437	401.574	6.18709	6.02994	1.63e-52	7.84e-50	TraesCS1B03G0302500	Chr1B	135657687	135659443	-	1572	-	TraesCS1B01G111600 && - && -	-	394	450	343	5	9	5	7.56808	9.02385	6.80306	0.102141	0.171891	0.084419
TraesCS7D03G1296400	629.798	574.167	469.133	61.1615	59.2289	55.495	557.699	58.6285	3.25184	2.21e-52	1.05e-49	TraesCS7D03G1296400	Chr7D	640876369	640882146	-	2634	-	TraesCS7D01G548000 && Q59536.1 RecName: Full=Protease 2; AltName: Full=Oligopeptidase B; AltName: Full=Protease II && PF02897:Prolyl oligopeptidase, N-terminal beta-propeller domain|PF00326:Prolyl oligopeptidase family	-	642	559	452	58	60	63	7.35972	6.69002	5.35039	0.707124	0.683911	0.634815
TraesCS5A03G0816100	482.649	564.923	655.955	4.21804	0	7.04699	567.842	3.75501	7.20072	2.28e-52	1.08e-49	TraesCS5A03G0816100	Chr5A	547361968	547366171	+	2186	-	TraesCS5A01G339800 && - && PF07762:Protein of unknown function (DUF1618)	-	492	550	632	4	0	8	6.79606	7.9313	9.01425	0.0587616	0	0.097132
TraesCS1B03G0003800	1026.12	1241.8	1258.98	195.084	153.995	199.958	1175.63	183.013	2.68269	6.32e-52	2.97e-49	TraesCS1B03G0003800	Chr1B	1509827	1521650	-	4603	-	TraesCS1B01G002000 && O04539.3 RecName: Full=Paired amphipathic helix protein Sin3-like 4 && PF02671:Paired amphipathic helix repeat|PF08295:Sin3 family co-repressor|PF16879:C-terminal domain of Sin3a protein	PAH	1046	1209	1213	185	156	227	6.86172	8.27975	8.21642	1.29067	1.01753	1.3089
TraesCS1B03G0374900	333.538	345.117	389.214	17.9267	12.8329	22.9027	355.956	17.8874	4.30459	6.73e-52	3.14e-49	TraesCS1B03G0374900	Chr1B	184985394	184989573	+	1833	-	TraesCS1B01G138300 && Q9LN71.1 RecName: Full=E3 ubiquitin-protein ligase At1g12760; AltName: Full=RING finger protein At1g12760 && PF13639:Ring finger domain	-	340	336	375	17	13	26	5.60091	5.77841	6.37869	0.297831	0.212934	0.376473
TraesCS1B03G0248700	340.405	290.679	347.698	9.49058	9.87149	11.4514	326.26	10.2711	4.98274	6.8e-52	3.16e-49	TraesCS1B03G0248700	Chr1B	101204519	101207461	+	1543	-	TraesCS1B01G093400 && - && -	-	347	283	335	9	10	13	6.79056	5.78166	6.76927	0.18731	0.19458	0.223615
TraesCS2D03G0630100	3242.18	2790.72	2014.57	299.481	268.505	199.958	2682.49	255.981	3.39126	8.41e-52	3.89e-49	TraesCS2D03G0630100	Chr2D	339599146	339602725	+	1104	-	TraesCS2D01G272400 && Q10716.1 RecName: Full=Cysteine proteinase 1; Flags: Precursor && PF00112:Papain family cysteine protease|PF08246:Cathepsin propeptide inhibitor domain (I29)	Peptidase_C1	3305	2717	1941	284	272	227	90.395	77.5804	54.8175	8.26101	7.39714	5.45732
TraesCS7A03G1311200	980.013	1005.56	957.985	231.992	199.404	213.171	981.187	214.856	2.19197	1.28e-51	5.84e-49	TraesCS7A03G1311200	Chr7A	721543548	721553593	-	3231	-	- && Q8VZF6.1 RecName: Full=Protein ENHANCED DISEASE RESISTANCE 2-like && PF01852:START domain|PF07059:Protein of unknown function (DUF1336)	START	999	979	923	220	202	242	9.33621	9.55163	8.90692	2.1866	1.87706	1.98793
TraesCS1B03G0244500	682.772	671.745	618.591	118.105	111.548	96.8961	657.702	108.85	2.59827	7.17e-51	3.22e-48	TraesCS1B03G0244500	Chr1B	99548609	99554794	+	1653	-	TraesCS1B01G091700 && Q7GDL5.1 RecName: Full=Homeobox protein knotted-1-like 10; AltName: Full=Homeobox protein HOS9; AltName: Full=Homeobox protein OSH71; AltName: Full=Homeobox protein knotted-1-like 2; Short=Oskn2 >A2Y007.2 RecName: Full=Homeobox protein knotted-1-like 10; AltName: Full=Homeobox protein HOS9; AltName: Full=Homeobox protein OSH71; AltName: Full=Homeobox protein knotted-1-like 2…	KNOX2	696	654	596	112	113	110	12.7139	12.472	11.2418	2.17585	2.05244	1.76621
TraesCS1B03G0288400	482.649	535.136	478.474	70.6521	71.0747	61.6612	498.753	67.796	2.88175	8.98e-51	4.01e-48	TraesCS1B03G0288400	Chr1B	125256822	125265892	+	3347	-	TraesCS1B01G107000 && Q60EX6.1 RecName: Full=Serine/threonine-protein phosphatase BSL1 homolog; AltName: Full=BSU1-like protein 1 homolog && PF00149:Calcineurin-like phosphoesterase|PF13854:Kelch motif	Metallophos	492	521	461	67	72	70	4.43866	4.90697	4.29446	0.64284	0.645864	0.555092
TraesCS1B03G0283100	361.006	439.613	394.403	5.27255	12.8329	2.64262	398.341	6.91603	5.86945	1.16e-50	5.18e-48	TraesCS1B03G0283100	Chr1B	123383102	123392761	+	2302	-	TraesCS1B01G105300 && Q09758.4 RecName: Full=Putative membrane-bound O-acyltransferase C24H6.01c && PF03062:MBOAT, membrane-bound O-acyltransferase family	MBOAT	368	428	380	5	13	3	4.82708	5.86098	5.14685	0.0697507	0.169552	0.034589
TraesCS2B03G1363800	984.918	924.419	691.244	98.0694	87.8563	66.0655	866.86	83.9971	3.37224	1.21e-50	5.36e-48	TraesCS2B03G1363800	Chr2B	748539615	748542629	+	1639	-	TraesCS2B01G542400 && P47927.1 RecName: Full=Floral homeotic protein APETALA 2 && PF00847:AP2 domain	AP2	1004	900	666	93	89	75	18.4968	17.3099	12.6695	1.82216	1.63033	1.21452
novel.10481	430.656	321.493	362.228	5.27255	5.92289	11.4514	371.459	7.54893	5.59169	1.55e-50	6.8e-48	-	Chr6D	282793874	282798394	+	4097	-	- && - && -	-	439	313	349	5	6	13	3.23549	2.4083	2.65597	0.0391911	0.0439693	0.0842171
TraesCS1B03G0266000	440.466	448.857	529.331	42.1804	43.4346	26.4262	472.885	37.347	3.67179	1.6e-50	6.99e-48	TraesCS1B03G0266000	Chr1B	113017838	113019896	+	1658	-	TraesCS1B01G099100 && - && -	-	449	437	510	40	44	30	8.17719	8.30861	9.59066	0.774746	0.796769	0.480241
novel.6468	364.93	353.334	446.299	10.5451	2.96145	5.28524	388.187	6.26393	5.97791	1.98e-50	8.58e-48	-	Chr4B	444241426	444250401	+	5791	-	- && - && -	-	372	344	430	10	3	6	1.93969	1.87256	2.31514	0.0554536	0.0155536	0.0274992
TraesCS1B03G0215500	423.789	486.861	528.293	33.7443	37.5117	18.4983	479.648	29.9181	4.01481	4.31e-50	1.86e-47	TraesCS1B03G0215500	Chr1B	74707743	74710544	+	2625	-	TraesCS1B01G084500 && Q9LFH9.1 RecName: Full=L-type lectin-domain containing receptor kinase VIII.1; Short=LecRK-VIII.1; Flags: Precursor && PF00139:Legume lectin domain|PF00069:Protein kinase domain	Pkinase	432	474	509	32	38	21	4.96931	5.69221	6.04577	0.391475	0.434629	0.212331
TraesCS7D03G1292400	1179.15	1120.6	814.754	142.359	126.355	133.012	1038.17	133.909	2.95543	5.53e-50	2.38e-47	TraesCS7D03G1292400	Chr7D	640081225	640082959	+	1735	-	TraesCS7D01G549800 && Q9T0F7.1 RecName: Full=Glucuronoxylan 4-O-methyltransferase 2 && PF04669:Polysaccharide biosynthesis	-	1202	1091	785	135	128	151	20.9193	19.8224	14.1069	2.49872	2.215	2.30994
TraesCS1B03G0335300	784.795	677.908	736.912	95.9604	129.317	111.871	733.205	112.383	2.7045	6.81e-50	2.91e-47	TraesCS1B03G0335300	Chr1B	154794235	154800994	-	1871	-	TraesCS1B01G123100 && - && PF13639:Ring finger domain	-	800	660	710	91	131	127	12.911	11.1199	11.8317	1.56189	2.10214	1.80158
TraesCS1B03G0306800	1048.68	1497.56	922.696	120.214	90.8177	84.5639	1156.31	98.5319	3.55594	1.59e-49	6.74e-47	TraesCS1B03G0306800	Chr1B	139168993	139170101	+	1016	-	TraesCS1B01G113700 && P46420.2 RecName: Full=Glutathione S-transferase 4; AltName: Full=GST class-phi member 4; AltName: Full=GST-27; AltName: Full=GST-IV && PF02798:Glutathione S-transferase, N-terminal domain|PF00043:Glutathione S-transferase, C-terminal domain	GST_N	1069	1458	889	114	92	96	31.7706	45.2372	27.2817	3.60325	2.71868	2.50784
TraesCS7D03G1288000	275.659	345.117	362.228	9.49058	8.88434	7.92786	327.668	8.7676	5.22965	3.61e-49	1.52e-46	TraesCS7D03G1288000	Chr7D	638941177	638951742	+	6495	-	TraesCS7D01G552600 && Q9M658.1 RecName: Full=Helicase protein MOM1; AltName: Full=Protein MAINTENANCE OF METHYLATION; AltName: Full=Protein MORPHEUS MOLECULE 1 && -	-	281	336	349	9	9	9	1.30638	1.63077	1.67536	0.0444987	0.0416033	0.0367778
TraesCS1B03G0398200	383.569	402.636	387.138	29.5263	23.6916	12.3322	391.114	21.85	4.1818	9.27e-49	3.86e-46	TraesCS1B03G0398200	Chr1B	206013103	206018902	+	2666	-	TraesCS1B01G145500 && Q93Y37.1 RecName: Full=Mannosyl-oligosaccharide 1,2-alpha-mannosidase MNS3 && PF01532:Glycosyl hydrolase family 47	-	391	392	373	28	24	14	4.42852	4.63508	4.36226	0.337273	0.270281	0.139377
TraesCS1B03G0383500	1059.47	1090.81	1064.89	240.428	253.697	204.363	1071.73	232.829	2.20435	1.14e-48	4.74e-46	TraesCS1B03G0383500	Chr1B	192902143	192907896	+	2374	-	TraesCS1B01G140400 && Q65WY8.1 RecName: Full=FACT complex subunit SSRP1-B; AltName: Full=Facilitates chromatin transcription complex subunit SSRP1-B; AltName: Full=Recombination signal sequence recognition protein 1-B && PF17292:POB3-like N-terminal PH domain|PF03531:Structure-specific recognition protein (SSRP1)|PF00505:HMG (high mobility group) box|PF08512:Histone chaperone Rttp106-like	HMG_box	1080	1062	1026	228	257	232	13.7368	14.1018	13.475	3.08417	3.25025	2.59376
TraesCS1B03G1068100	354.139	350.252	319.674	13.7086	26.653	18.4983	341.355	19.62	4.1171	1.15e-48	4.76e-46	TraesCS1B03G1068100	Chr1B	633776242	633781255	-	3710	-	TraesCS1B01G395100 && - && PF14383:DUF761-associated sequence motif|PF14309:Domain of unknown function (DUF4378)	-	361	341	308	13	27	21	2.93816	2.89742	2.58845	0.112526	0.218501	0.150234
TraesCS2B03G0638000	286.45	306.086	357.039	16.8722	15.7944	18.4983	316.525	17.055	4.21048	1.23e-48	5.05e-46	TraesCS2B03G0638000	Chr2B	316873087	316879085	+	1510	-	TraesCS2B01G256100 && B4FGS2.1 RecName: Full=Spindle and kinetochore-associated protein 1 homolog && PF07160:Spindle and kinetochore-associated protein 1	-	292	298	344	16	16	21	5.83913	6.22115	7.10304	0.340272	0.318132	0.369118
novel.592	959.412	967.559	714.078	103.342	63.1775	65.1847	880.35	77.2347	3.51603	1.32e-48	5.4e-46	-	Chr1B	99132057	99132319	+	263	-	- && - && -	-	978	942	688	98	64	74	112.286	112.909	81.5635	11.9661	7.30615	7.4679
TraesCS7B03G0745400	940.773	747.753	1229.92	102.287	86.8691	99.5387	972.814	96.2317	3.33756	1.42e-48	5.78e-46	TraesCS7B03G0745400	Chr7B	504863984	504865643	+	1118	-	TraesCS7B01G272500 && Q0DBL6.1 RecName: Full=Heat stress transcription factor C-2b; AltName: Full=Heat stress transcription factor 16; Short=OsHsf-16 && PF00447:HSF-type DNA-binding	HSF_DNA-bind	959	728	1185	97	88	113	25.9011	20.5268	33.0476	2.78621	2.36322	2.68262
novel.2486	535.623	504.322	532.445	2.10902	3.9486	2.64262	524.13	2.90008	7.49468	2.69e-48	1.08e-45	-	Chr2B	228433436	228439507	+	4066	-	- && Q6K991.1 RecName: Full=Phosphate transporter PHO1-2; AltName: Full=Protein PHO1-2; Short=OsPHO1;2 && -	-	546	491	513	2	4	3	4.05478	3.80668	3.93381	0.015796	0.0295363	0.0195829
TraesCS1B03G0229300	314.899	299.923	297.878	5.27255	5.92289	7.92786	304.233	6.37443	5.56095	7.96e-48	3.18e-45	TraesCS1B03G0229300	Chr1B	88989829	88992978	-	1090	-	TraesCS1B01G087700 && Q32LJ2.1 RecName: Full=ADP-ribosylation factor-related protein 1; Short=ARF-related protein 1 && PF00025:ADP-ribosylation factor family	Arf	321	292	287	5	6	9	8.89243	8.44477	8.20953	0.147308	0.165268	0.219149
TraesCS1D03G1043200	324.709	353.334	461.867	22.1447	25.6659	22.0218	379.97	23.2775	4.02936	1.42e-47	5.64e-45	TraesCS1D03G1043200	Chr1D	497111046	497115380	+	1993	-	TraesCS1D01G452200 && - && PF06203:CCT motif	CCT	331	344	445	21	26	25	5.01491	5.44105	6.96171	0.338373	0.391679	0.332932
TraesCS7B03G1336300	606.254	651.202	592.643	103.342	80.9462	70.4699	616.7	84.9193	2.86602	1.48e-47	5.87e-45	TraesCS7B03G1336300	Chr7B	762571261	762585877	-	6088	-	- && Q9VMJ7.1 RecName: Full=Lysine-specific demethylase lid; AltName: Full=Histone demethylase lid; AltName: Full=Jumonji/ARID domain-containing protein lid; AltName: Full=Protein little imaginal disks; AltName: Full=Retinoblastoma-binding protein 2 homol	JmjC	618	634	571	98	82	80	3.06518	3.28281	2.92432	0.516934	0.404393	0.348769
TraesCS4A03G0816700	280.564	279.38	300.992	8.43608	13.8201	8.80874	286.979	10.355	4.79445	1.75e-47	6.91e-45	TraesCS4A03G0816700	Chr4A	613110449	613117156	-	5997	-	TraesCS4A01G329100 && Q9LRR4.1 RecName: Full=Putative disease resistance RPP13-like protein 1 && PF00931:NB-ARC domain|PF02892:BED zinc finger	NB-ARC	286	272	290	8	14	10	1.44004	1.42977	1.50774	0.042839	0.0700903	0.0442577
TraesCS1B03G0350500	336.481	348.198	362.228	40.0714	35.5374	33.4732	348.969	36.3606	3.26669	4.17e-47	1.64e-44	TraesCS1B03G0350500	Chr1B	166446925	166456266	-	2098	-	- && Q7XTV7.2 RecName: Full=Probable E3 ubiquitin-protein ligase HIP1; AltName: Full=HAL3-interacting protein 1; Short=OsHIP1; AltName: Full=RING-H2 finger HIP1 && PF13639:Ring finger domain	-	343	339	349	38	36	38	4.93663	5.09361	5.1866	0.58165	0.515183	0.48073
TraesCS1B03G0419200	532.68	541.299	533.483	86.4698	57.2546	66.9464	535.82	70.2236	2.93555	6.29e-47	2.46e-44	TraesCS1B03G0419200	Chr1B	229227414	229239235	+	1399	-	- && Q8L970.1 RecName: Full=Probable prolyl 4-hydroxylase 7; Short=AtP4H7 && PF13640:2OG-Fe(II) oxygenase superfamily	-	543	527	514	82	58	76	11.7199	11.8748	11.4553	1.88226	1.24473	1.44184
TraesCS1B03G0424400	323.728	261.919	358.077	13.7086	14.8072	13.2131	314.575	13.9097	4.5008	6.82e-47	2.66e-44	TraesCS1B03G0424400	Chr1B	235381619	235385055	-	1012	-	- && Q8W593.1 RecName: Full=Probable lactoylglutathione lyase, chloroplastic; AltName: Full=Glyoxalase I; Flags: Precursor && PF00903:Glyoxalase/Bleomycin resistance protein/Dioxygenase superfamily	Glyoxalase	330	255	345	13	15	15	9.84635	7.94312	10.6292	0.412521	0.445015	0.393399
TraesCS2B03G1343600	276.64	306.086	346.66	17.9267	20.7301	14.094	309.795	17.5836	4.14616	3.07e-46	1.19e-43	TraesCS2B03G1343600	Chr2B	740309096	740310755	-	1536	-	TraesCS2B01G536300 && Q0ING3.1 RecName: Full=Spermidine hydroxycinnamoyltransferase 2 && PF02458:Transferase family	-	282	298	334	17	21	16	5.5437	6.11585	6.77982	0.35542	0.41048	0.276472
TraesCS7B03G1031200	278.602	323.547	431.768	11.5996	10.8586	12.3322	344.639	11.5968	4.89057	3.5e-46	1.35e-43	TraesCS7B03G1031200	Chr7B	654795834	654797119	-	1286	-	TraesCS7B01G383000 && - && -	-	284	315	416	11	11	14	6.66837	7.72149	10.0859	0.274685	0.256812	0.288941
TraesCS1B03G0235600	815.206	686.125	778.428	68.5431	61.2032	105.705	759.919	78.4837	3.269	4.91e-46	1.89e-43	TraesCS1B03G0235600	Chr1B	93698201	93700687	+	1626	-	TraesCS1B01G089000 && Q9ST02.2 RecName: Full=Nicotianamine aminotransferase A; AltName: Full=Nicotianamine aminotransferase III; Short=NAAT-III && PF00155:Aminotransferase class I and II	Aminotran_1_2	831	668	750	65	62	120	15.432	12.9505	14.3815	1.28374	1.14481	1.95877
TraesCS5B03G0079200	610.178	782.675	861.46	107.56	97.7277	107.467	751.438	104.251	2.84915	8.01e-46	3.05e-43	TraesCS5B03G0079200	Chr5B	35823189	35829170	+	2984	-	TraesCS5B01G031800 && Q9LUN4.1 RecName: Full=Cation/H(+) antiporter 19; AltName: Full=Protein CATION/H+ EXCHANGER 19; Short=AtCHX19 && PF00999:Sodium/hydrogen exchanger family	Na_H_Exchanger	622	762	830	102	99	122	6.2941	8.04985	8.67246	1.0977	0.996094	1.08513
novel.12269	378.664	370.795	500.27	8.43608	21.7173	22.9027	416.576	17.6854	4.54007	8.85e-46	3.36e-43	-	Chr7D	113433200	113440640	+	4602	-	- && Q9FGN8.2 RecName: Full=Protein DYAD; AltName: Full=Protein SWITCH 1 && -	-	386	361	482	8	22	26	2.53269	2.47282	3.2656	0.0558248	0.143529	0.149951
TraesCS5D03G0002700	3647.33	3810.66	5075.35	783.5	793.668	652.727	4177.78	743.299	2.49115	1.46e-45	5.5e-43	TraesCS5D03G0002700	Chr5D	1866423	1868501	+	907	-	TraesCS5D01G001500 && P59234.1 RecName: Full=Protein yippee-like && PF03226:Yippee zinc-binding/DNA-binding /Mis18, centromere assembly	-	3718	3710	4890	743	804	741	123.778	128.943	168.099	26.3066	26.6142	21.6837
TraesCS1B03G0109200	519.927	688.179	887.408	0	4.93574	2.64262	698.504	2.52612	8.08178	1.55e-45	5.83e-43	TraesCS1B03G0109200	Chr1B	30412957	30415700	-	1487	-	TraesCS1B01G048800 && - && -	-	530	670	855	0	5	3	10.7623	14.2035	17.9274	0	0.100954	0.0535467
TraesCS7A03G1307800	448.314	364.632	487.815	34.7988	44.4217	28.188	433.587	35.8028	3.60313	1.58e-45	5.89e-43	TraesCS7A03G1307800	Chr7A	720396899	720401093	-	1761	-	- && Q5Z8P0.1 RecName: Full=Probable protein phosphatase 2C 60; Short=OsPP2C60 && PF00481:Protein phosphatase 2C	PP2C	457	355	470	33	45	32	7.83608	6.35478	8.3215	0.601781	0.767215	0.482296
TraesCS1B03G0413100	1469.53	1590	1180.1	236.21	176.7	237.836	1413.21	216.915	2.70347	2.37e-45	8.77e-43	TraesCS1B03G0413100	Chr1B	223125657	223136029	+	3628	-	- && Q5ZL00.1 RecName: Full=ER membrane protein complex subunit 1; Flags: Precursor && PF13360:PQQ-like domain|PF07774:ER membrane protein complex subunit 1, C-terminal	-	1498	1548	1137	224	179	270	12.4677	13.4504	9.77138	1.98273	1.48132	1.97524
TraesCS1B03G0326800	2509.38	3116.32	2490.97	606.343	653.493	557.593	2705.56	605.81	2.15935	2.6e-45	9.6e-43	TraesCS1B03G0326800	Chr1B	148847673	148850098	-	1240	-	TraesCS1B01G120600 && P49398.3 RecName: Full=40S ribosomal protein S4; AltName: Full=SCAR protein SS620 && PF00900:Ribosomal family S4e|PF16121:40S ribosomal protein S4 C-terminus|PF08071:RS4NT (NUC023) domain|PF00467:KOW motif|PF01479:S4 domain	Ribosomal_S4e	2558	3034	2400	575	662	633	62.2904	77.1304	60.3466	14.8912	16.0288	13.5489
TraesCS6A03G0899800	552.299	459.128	872.877	2.10902	5.92289	1.76175	628.102	3.26455	7.60048	2.89e-45	1.06e-42	TraesCS6A03G0899800	Chr6A	584901480	584902134	+	573	-	TraesCS6A01G350100 && P46526.1 RecName: Full=Cold shock protein CS66 && PF00257:Dehydrin	-	563	447	841	2	6	2	29.6685	24.5915	45.7619	0.112088	0.314384	0.0926399
TraesCS1B03G0038300	1739.3	2039.89	1641.96	2.10902	0.987149	0.880874	1807.05	1.32568	10.4491	2.9e-45	1.06e-42	TraesCS1B03G0038300	Chr1B	9435993	9438264	-	1375	-	TraesCS1B01G018700 && Q69TI0.1 RecName: Full=Putative 12-oxophytodienoate reductase 5; AltName: Full=OPDA-reductase 5; Short=OsOPR5 && PF00724:NADH:flavin oxidoreductase / NADH oxidase family	Oxidored_FMN	1773	1986	1582	2	1	1	38.9357	45.5311	35.8729	0.0467101	0.0218354	0.0193028
novel.12491	302.146	258.837	330.053	8.43608	13.8201	7.04699	297.012	9.76772	4.93465	3.55e-45	1.29e-42	-	Chr7D	639800599	639806910	+	3940	-	- && - && -	-	308	252	318	8	14	8	2.36046	2.01621	2.51648	0.0652045	0.106683	0.053891
TraesCS1B03G0366300	260.944	271.163	286.461	11.5996	16.7815	15.8557	272.856	14.7456	4.20219	3.69e-45	1.34e-42	TraesCS1B03G0366300	Chr1B	178136520	178139999	+	1623	-	- && Q6Z9U7.1 RecName: Full=mRNA cap guanine-N7 methyltransferase 1; AltName: Full=mRNA (guanine-N(7)-)-methyltransferase 1; AltName: Full=mRNA cap methyltransferase 1 && PF03291:mRNA capping enzyme	-	266	264	276	11	17	18	4.94886	5.12763	5.30217	0.21765	0.314481	0.294359
TraesCS1B03G0075300	273.697	390.31	317.599	13.7086	18.7558	17.6175	327.202	16.694	4.2872	5.38e-45	1.94e-42	TraesCS1B03G0075300	Chr1B	18609502	18612111	-	758	-	TraesCS1B01G037700 && - && PF07019:Rab5-interacting protein (Rab5ip)	Rab5ip	279	380	306	13	19	20	11.1142	15.8032	12.5868	0.550754	0.752573	0.700299
TraesCS5B03G0049000	7207.36	6926.98	7366	2443.3	2540.92	2255.92	7166.78	2413.38	1.57044	5.79e-45	2.08e-42	TraesCS5B03G0049000	Chr5B	20253889	20254961	+	832	-	TraesCS5B01G020700 && P46420.2 RecName: Full=Glutathione S-transferase 4; AltName: Full=GST class-phi member 4; AltName: Full=GST-27; AltName: Full=GST-IV && PF02798:Glutathione S-transferase, N-terminal domain|PF00043:Glutathione S-transferase, C-terminal domain	GST_C	7347	6744	7097	2317	2574	2561	266.642	255.521	265.959	89.4306	92.8858	81.6975
TraesCS1D03G1012400	373.759	530	300.992	11.5996	12.8329	6.16612	401.584	10.1996	5.31599	9.38e-45	3.35e-42	TraesCS1D03G1012400	Chr1D	488685604	488686788	+	854	-	TraesCS1D01G440500 && P16273.2 RecName: Full=Pathogen-related protein && -	-	381	516	290	11	13	7	13.4713	19.0469	10.5877	0.413636	0.457035	0.217552
novel.9097	354.139	535.136	536.596	25.3082	32.5759	37.8776	475.29	31.9206	3.88863	1.07e-44	3.8e-42	-	Chr6A	16220009	16222142	+	551	-	- && Q43292.2 RecName: Full=60S ribosomal protein L37-2 && PF01907:Ribosomal protein L37e	-	361	521	517	24	33	43	19.7833	29.807	29.2551	1.39876	1.79815	2.07128
TraesCS1B03G0325900	251.134	255.756	303.068	11.5996	10.8586	12.3322	269.986	11.5968	4.53832	1.83e-44	6.45e-42	TraesCS1B03G0325900	Chr1B	148456838	148458138	-	1197	-	TraesCS1B01G120000 && P28493.1 RecName: Full=Pathogenesis-related protein 5; Short=PR-5; Flags: Precursor && PF00314:Thaumatin family	Thaumatin	256	249	292	11	11	14	6.45785	6.55748	7.60592	0.295109	0.275907	0.310425
novel.10242	526.794	385.175	396.479	5.27255	0	5.28524	436.149	3.51926	6.94231	1.92e-44	6.77e-42	-	Chr6B	650082904	650089618	-	3805	-	- && - && -	-	537	375	382	5	0	6	4.26149	3.10676	3.1302	0.0421987	0	0.0418523
novel.710	263.887	309.167	304.106	10.5451	4.93574	4.40437	292.387	6.6284	5.49309	3.36e-44	1.17e-41	-	Chr1B	379339827	379345622	+	3648	-	- && - && -	-	269	301	293	10	5	5	2.22659	2.60102	2.50424	0.0880296	0.0411509	0.0363779
novel.937	269.773	326.628	348.736	6.32706	9.87149	2.64262	315.046	6.28039	5.67459	7.4e-44	2.56e-41	-	Chr1B	107259745	107263246	-	1851	-	- && - && -	-	275	318	336	6	10	3	4.48609	5.41567	5.65973	0.104095	0.162203	0.0430167
TraesCS7A03G1307900	506.193	445.776	615.477	4.21804	1.9743	1.76175	522.482	2.65136	7.65681	1.58e-43	5.45e-41	TraesCS7A03G1307900	Chr7A	720418176	720419909	-	1640	-	TraesCS7A01G537100 && Q84QK0.1 RecName: Full=12-oxophytodienoate reductase 1; AltName: Full=12-oxophytodienoate-10,11-reductase 1; Short=OPDA-reductase 1; Short=OsOPR1 && PF00724:NADH:flavin oxidoreductase / NADH oxidase family	Oxidored_FMN	516	434	593	4	2	2	9.50053	8.34214	11.2739	0.0783249	0.0366143	0.0323675
TraesCS5B03G0018000	1151.69	1149.36	998.463	219.338	208.288	262.5	1099.84	230.042	2.25556	1.74e-43	5.97e-41	TraesCS5B03G0018000	Chr5B	8959192	8973203	-	5709	-	TraesCS5B01G007800 && Q7XZU0.1 RecName: Full=Probable phosphoinositide phosphatase SAC9; Short=AtSAC9; AltName: Full=Protein SUPPRESSOR OF ACTIN 9; AltName: Full=SAC domain protein 9 && PF00397:WW domain|PF02383:SacI homology domain	WW	1174	1119	962	208	211	298	6.20941	6.17877	5.25385	1.17	1.10965	1.38541
TraesCS7D03G1303700	494.421	516.648	470.17	57.998	73.049	44.0437	493.746	58.3636	3.0857	3.01e-43	1.02e-40	TraesCS7D03G1303700	Chr7D	642376901	642388191	-	5437	-	- && Q9LRR4.1 RecName: Full=Putative disease resistance RPP13-like protein 1 && PF00931:NB-ARC domain|PF13359:DDE superfamily endonuclease|PF18052:Rx N-terminal domain	NB-ARC	504	503	453	55	74	50	2.79907	2.91635	2.59778	0.324853	0.408636	0.244081
TraesCS1B03G0128200	2971.43	2863.65	5291.23	10.5451	10.8586	1.76175	3708.77	7.72183	8.92654	3.23e-43	1.09e-40	TraesCS1B03G0128200	Chr1B	41774524	41775843	+	1123	-	TraesCS1B01G055200 && Q4JL76.1 RecName: Full=Myb-related protein MYBAS2 && PF00249:Myb-like DNA-binding domain	Myb_DNA-binding	3029	2788	5098	10	11	2	81.4445	78.2609	141.541	0.285959	0.294088	0.0472686
TraesCS1B03G0351100	626.855	797.055	658.031	126.541	120.432	124.203	693.98	123.725	2.48777	3.32e-43	1.11e-40	TraesCS1B03G0351100	Chr1B	166849644	166857306	-	2353	-	TraesCS1B01G129900 && O23247.1 RecName: Full=Arginine--tRNA ligase, chloroplastic/mitochondrial; AltName: Full=Arginyl-tRNA synthetase; Short=ArgRS; AltName: Full=Protein EMBRYO DEFECTIVE 1027; Flags: Precursor && PF05746:DALR anticodon binding domain|PF03485:Arginyl tRNA synthetase N terminal domain|PF00750:tRNA synthetases class I (R)	-	639	776	634	120	122	141	8.20013	10.3961	8.40099	1.63773	1.55669	1.59045
novel.6144	441.447	536.163	500.27	71.7066	46.396	59.8994	492.627	59.334	3.05577	3.99e-43	1.34e-40	-	Chr4A	543589674	543596527	-	4892	-	- && - && -	-	450	522	482	68	47	68	2.77759	3.36369	3.07202	0.446381	0.288453	0.368931
TraesCS1B03G0324000	426.732	412.907	380.911	3.16353	2.96145	2.64262	406.85	2.92253	7.12863	5.54e-43	1.85e-40	TraesCS1B03G0324000	Chr1B	146016411	146020440	-	2256	-	TraesCS1B01G119000 && Q0DKP4.1 RecName: Full=Double-stranded RNA-binding protein 2; AltName: Full=dsRNA-binding protein 2; AltName: Full=dsRNA-binding protein 3; Short=OsDRB3 && PF00035:Double-stranded RNA binding motif	-	435	402	367	3	3	3	5.82227	5.61718	5.07212	0.0427037	0.0399251	0.0352943
TraesCS7D03G1295200	319.804	345.117	264.665	11.5996	2.96145	5.28524	309.862	6.61543	5.57687	6.11e-43	2.03e-40	TraesCS7D03G1295200	Chr7D	640659174	640664640	+	1182	-	TraesCS7D01G548300 && O81242.1 RecName: Full=DNA-binding protein RHL1; AltName: Full=Protein ELONGATED HYPOCOTYL 7; AltName: Full=Protein ROOT HAIRLESS 1 && -	-	326	336	255	11	3	6	8.32803	8.96094	6.72645	0.298854	0.0762023	0.134728
TraesCS7A03G0633600	786.757	607.035	548.013	69.5976	88.8434	81.0404	647.269	79.8271	3.0182	6.62e-43	2.18e-40	TraesCS7A03G0633600	Chr7A	289190059	289194003	+	1438	-	TraesCS7A01G271400 && Q66JF2.1 RecName: Full=ER lumen protein-retaining receptor 3; AltName: Full=KDEL endoplasmic reticulum protein retention receptor 3; Short=KDEL receptor 3 && PF00810:ER lumen protein retaining receptor	ER_lumen_recept	802	591	528	66	90	92	16.8406	12.9557	11.4482	1.4739	1.87909	1.69805
TraesCS1B03G0340700	659.228	609.09	524.141	105.451	105.625	96.8961	597.486	102.657	2.5426	7.98e-43	2.63e-40	TraesCS1B03G0340700	Chr1B	158151515	158159349	-	1646	-	TraesCS1B01G125100 && Q9LZK5.1 RecName: Full=DnaJ protein ERDJ3B; AltName: Full=Chaperone protein dnaJ 19; Short=AtDjB19; Short=AtJ19; AltName: Full=Endoplasmic reticulum dnaJ domain-containing protein 3B; Short=AtERdj3B; AltName: Full=Protein SCJ1 homolog ERDJ3B; Flags: Precursor && PF01556:DnaJ C terminal domain|PF00226:DnaJ domain	DnaJ_C	672	593	505	100	107	110	12.3277	11.3568	9.56587	1.95098	1.95172	1.77372
TraesCS1A03G0037600	3821.95	4236.92	3447.92	923.75	831.179	1038.55	3835.6	931.16	2.04195	1.01e-42	3.3e-40	TraesCS1A03G0037600	Chr1A	9634267	9636102	+	1349	-	TraesCS1A01G015600 && Q69TI0.1 RecName: Full=Putative 12-oxophytodienoate reductase 5; AltName: Full=OPDA-reductase 5; Short=OsOPR5 && PF00724:NADH:flavin oxidoreductase / NADH oxidase family	Oxidored_FMN	3896	4125	3322	876	842	1179	87.2065	96.3926	76.7804	20.8533	18.7398	23.1966
TraesCS4D03G0725700	323.728	245.485	363.266	14.7631	17.7687	14.094	310.826	15.5419	4.32408	1.13e-42	3.69e-40	TraesCS4D03G0725700	Chr4D	477172525	477177358	+	2168	-	TraesCS4D01G309000 && Q9FYC2.1 RecName: Full=Pheophorbide a oxygenase, chloroplastic; Short=AtPaO; Short=Pheide a oxygenase; AltName: Full=Accelerated cell death 1; AltName: Full=Lethal leaf-spot 1 homolog; Short=Lls1; Flags: Precursor && PF00355:Rieske [2Fe-2S] domain|PF08417:Pheophorbide a oxygenase	-	330	239	350	14	18	16	4.59618	3.47512	5.03352	0.207373	0.249274	0.195877
TraesCS1B03G0264000	494.421	376.958	331.091	4.21804	4.93574	1.76175	400.823	3.63851	6.81357	1.35e-42	4.39e-40	TraesCS1B03G0264000	Chr1B	111359100	111363084	-	1711	-	TraesCS1B01G098600 && Q75L42.1 RecName: Full=CBL-interacting protein kinase 17; AltName: Full=OsCIPK17 && PF00069:Protein kinase domain|PF03822:NAF domain	Pkinase	504	367	319	4	5	2	8.89452	6.76157	5.81304	0.0750747	0.0877373	0.0310243
TraesCS7B03G1314700	614.102	800.136	672.562	1.05451	2.96145	1.76175	695.6	1.9259	8.48805	1.42e-42	4.59e-40	TraesCS7B03G1314700	Chr7B	756067778	756073981	-	2604	-	TraesCS7B01G500300 && Q59536.1 RecName: Full=Protease 2; AltName: Full=Oligopeptidase B; AltName: Full=Protease II && PF02897:Prolyl oligopeptidase, N-terminal beta-propeller domain|PF00326:Prolyl oligopeptidase family	-	626	779	648	1	3	2	7.25898	9.43036	7.75884	0.0123323	0.0345895	0.020385
TraesCS1B03G0432100	463.029	517.675	435.92	41.1259	47.3831	22.0218	472.208	36.8436	3.69047	1.56e-42	5.06e-40	TraesCS1B03G0432100	Chr1B	246836011	246846059	-	1120	-	TraesCS1B01G152100 && Q40522.1 RecName: Full=Ras-related protein Rab11D && PF00071:Ras family	Ras	472	504	420	39	48	25	12.7252	14.1855	11.6921	1.11823	1.28673	0.59244
TraesCS1B03G0418900	525.813	538.218	525.179	101.233	108.586	88.9682	529.736	99.5958	2.41344	1.97e-42	6.33e-40	TraesCS1B03G0418900	Chr1B	228398347	228419701	+	3361	-	- && Q93Y01.1 RecName: Full=Ubiquitin carboxyl-terminal hydrolase 9; AltName: Full=Deubiquitinating enzyme 9; Short=AtUBP9; AltName: Full=Ubiquitin thioesterase 9; AltName: Full=Ubiquitin-specific-processing protease 9 && PF00443:Ubiquitin carboxyl-termin	UCH	536	524	506	96	110	101	4.81547	4.91467	4.69402	0.917247	0.982626	0.797582
TraesCS2B03G0189700	338.443	393.392	524.141	1.05451	2.96145	6.16612	418.659	3.39402	6.88995	2.88e-42	9.24e-40	TraesCS2B03G0189700	Chr2B	53884290	53889578	-	1052	-	- && O49818.1 RecName: Full=Lactoylglutathione lyase; AltName: Full=Aldoketomutase; AltName: Full=Glyoxalase I; Short=Glx I; AltName: Full=Ketone-aldehyde mutase; AltName: Full=Methylglyoxalase; AltName: Full=S-D-lactoylglutathione methylglyoxal lyase &&	Glyoxalase	345	383	505	1	3	7	9.90251	11.4766	14.9671	0.0305259	0.0856189	0.176606
TraesCS1B03G0347500	743.593	857.656	726.533	107.56	106.612	63.4229	775.927	92.5316	3.0735	6.82e-42	2.18e-39	TraesCS1B03G0347500	Chr1B	164432152	164435449	+	1149	-	TraesCS1B01G128400 && Q8LEK2.1 RecName: Full=Golgi apparatus membrane protein-like protein ECHIDNA && PF05832:Eukaryotic protein of unknown function (DUF846)	-	758	835	700	102	108	72	19.9201	22.9086	18.9951	2.85078	2.82207	1.66316
TraesCS1B03G0360800	245.248	235.213	285.424	11.5996	14.8072	12.3322	255.295	12.913	4.30465	7.01e-42	2.23e-39	TraesCS1B03G0360800	Chr1B	174254421	174258382	+	1617	-	TraesCS1B01G132800 && Q96EX2.2 RecName: Full=RING finger and transmembrane domain-containing protein 2; AltName: Full=Transmembrane protein 118 && PF13920:Zinc finger, C3HC4 type (RING finger)	-	250	229	275	11	15	14	4.66844	4.46434	5.30256	0.218457	0.278513	0.229795
novel.987	288.412	253.702	336.281	5.27255	5.92289	3.52349	292.798	4.90631	5.91441	2.18e-41	6.86e-39	-	Chr1B	222371226	222377683	-	6281	-	- && - && -	-	294	247	324	5	6	4	1.41339	1.23965	1.60834	0.0255638	0.0286805	0.0169026
TraesCS1B03G0069700	324.709	680.989	495.08	13.7086	8.88434	21.141	500.259	14.578	5.08767	2.61e-41	8.19e-39	TraesCS1B03G0069700	Chr1B	17520940	17521674	+	484	-	TraesCS1B01G035100 && P01053.2 RecName: Full=Subtilisin-chymotrypsin inhibitor-2A; Short=CI-2A && -	-	331	663	477	13	9	24	20.6502	43.1817	30.7281	0.862545	0.558292	1.3161
TraesCS2B03G0760300	805.396	896.687	920.621	186.648	156.957	129.488	874.234	157.698	2.47433	3.11e-41	9.73e-39	TraesCS2B03G0760300	Chr2B	414774228	414795362	+	1763	-	TraesCS2B01G292100 && Q7XT99.2 RecName: Full=Probable aldo-keto reductase 2 && PF00248:Aldo/keto reductase family	Aldo_ket_red	821	873	887	177	159	147	14.0615	15.6097	15.6868	3.22407	2.70775	2.21303
TraesCS1B03G0274000	439.485	458.101	348.736	46.3984	46.396	31.7115	415.441	41.502	3.33069	3.59e-41	1.12e-38	TraesCS1B03G0274000	Chr1B	117901372	117902653	+	1173	-	TraesCS1B01G101800 && Q9MAA2.1 RecName: Full=Phosphoglycerate mutase-like protein AT74; Short=At-74 && PF00300:Histidine phosphatase superfamily (branch 1)	-	448	446	336	44	47	36	11.5325	11.9858	8.93108	1.20459	1.203	0.814568
TraesCS6B03G0809800	609.197	587.52	431.768	62.2161	52.3189	71.3508	542.828	61.9619	3.12852	3.92e-41	1.22e-38	TraesCS6B03G0809800	Chr6B	513909406	513912137	-	2656	-	TraesCS6B01G279400 && O23066.1 RecName: Full=Cytochrome P450 86A2; AltName: Full=Protein ABERRANT INDUCTION OF TYPE THREE 1 && PF00067:Cytochrome P450	p450	621	572	416	59	53	81	7.06001	6.7889	4.88347	0.713358	0.599117	0.809431
TraesCS1B03G1243300	844.636	1078.49	973.554	208.793	179.661	207.005	965.56	198.486	2.28204	4.15e-41	1.28e-38	TraesCS1B03G1243300	Chr1B	684404319	684408843	-	2154	-	TraesCS1B01G464300 && - && PF03661:Transmembrane protein 33/Nucleoporin POM33	-	861	1050	938	198	182	235	12.0698	15.3665	13.5775	2.95191	2.53682	2.89564
TraesCS3A03G0583400	749.479	869.981	1100.18	1.05451	0	3.52349	906.546	1.526	9.13712	4.87e-41	1.5e-38	TraesCS3A03G0583400	Chr3A	432066142	432068031	+	1890	-	TraesCS3A01G224600 && - && -	-	764	847	1060	1	0	4	12.206	14.1271	17.4867	0.0169911	0	0.0561721
novel.4616	330.595	369.768	735.874	6.32706	5.92289	4.40437	478.745	5.55144	6.44105	5.25e-41	1.61e-38	-	Chr3B	571869781	571876488	+	1128	-	- && - && -	-	337	360	709	6	6	5	9.02117	10.0606	19.5975	0.170815	0.159701	0.117648
TraesCS1D03G1008700	491.478	518.702	476.398	98.0694	79.9591	75.7551	495.526	84.5945	2.55435	6.04e-41	1.85e-38	TraesCS1D03G1008700	Chr1D	488231563	488239086	-	4243	-	TraesCS1D01G439600 && Q53WJ1.1 RecName: Full=Lysine-specific demethylase JMJ703; AltName: Full=Jumonji domain-containing protein 703; AltName: Full=Lysine-specific histone demethylase JMJ703; AltName: Full=Protein JUMONJI 703 && PF02373:JmjC domain, hydroxylase|PF02375:jmjN domain|PF05965:F/Y rich C-terminus|PF05964:F/Y-rich N-terminus|PF02928:C5HC2 zinc finger	JmjC	501	505	459	93	81	86	3.56539	3.75189	3.37289	0.703872	0.57316	0.537958
TraesCS1B03G0257100	4382.1	3984.25	2230.46	345.879	404.731	328.566	3532.27	359.725	3.29587	7.09e-41	2.16e-38	TraesCS1B03G0257100	Chr1B	105987153	105991151	+	1577	-	TraesCS1B01G095800 && Q9FEQ8.1 RecName: Full=Peroxidase 2; AltName: Full=Plasma membrane-bound peroxidase 2; Short=pmPOX2; Flags: Precursor && PF00141:Peroxidase	-	4467	3879	2149	328	410	373	85.5315	77.5389	42.4881	6.67922	7.80578	6.27769
TraesCS1B03G0240900	3928.88	4111.61	3074.27	667.504	797.616	566.402	3704.92	677.174	2.45234	7.18e-41	2.18e-38	TraesCS1B03G0240900	Chr1B	97756104	97763006	+	2464	-	TraesCS1B01G090500 && Q8GU95.2 RecName: Full=Glutamate--cysteine ligase A, chloroplastic; AltName: Full=Gamma-ECS A; Short=GCS A; AltName: Full=Gamma-glutamylcysteine synthetase A; Flags: Precursor && PF04107:Glutamate-cysteine ligase family 2(GCS2)	-	4005	4003	2962	633	808	643	49.0799	51.2126	37.4807	8.24986	9.84543	6.92617
TraesCS1B03G0216300	300.184	367.714	332.129	37.9623	39.486	31.7115	333.342	36.3866	3.19955	8.94e-41	2.69e-38	TraesCS1B03G0216300	Chr1B	75294987	75299579	+	2131	-	TraesCS1B01G084600 && Q9ASW1.1 RecName: Full=Hydroxyproline O-galactosyltransferase GALT3; AltName: Full=Beta-1,3-galactosyltransferase 16 && PF01762:Galactosyltransferase|PF00337:Galactoside-binding lectin	Galactosyl_T	306	358	320	36	40	36	4.33591	5.2958	4.68198	0.542504	0.563561	0.448375
TraesCS1B03G0252800	525.813	442.694	471.208	2.10902	0.987149	3.52349	479.905	2.20655	7.73221	1.36e-40	4.06e-38	TraesCS1B03G0252800	Chr1B	102799039	102802387	-	972	-	TraesCS1B01G094600 && Q6AUR2.1 RecName: Full=Nitrogen regulatory protein P-II homolog; AltName: Full=Protein PII-like; Flags: Precursor && PF00543:Nitrogen regulatory protein P-II	-	536	431	454	2	1	4	16.651	13.9779	14.5631	0.0660766	0.0308886	0.109224
TraesCS7A03G1372700	286.45	296.841	378.835	25.3082	21.7173	29.9497	320.709	25.6584	3.63838	1.62e-40	4.83e-38	TraesCS7A03G1372700	Chr7A	740546824	740552535	-	3816	-	TraesCS7A01G562900 && Q9LQ54.3 RecName: Full=Probable disease resistance protein At1g59620; AltName: Full=CW9 && PF18052:Rx N-terminal domain|PF00931:NB-ARC domain	NB-ARC	292	289	365	24	22	34	2.31056	2.38738	2.98227	0.20197	0.173093	0.236479
TraesCS2B03G1257700	689.639	761.105	850.043	161.34	170.777	148.868	766.929	160.328	2.25893	1.8e-40	5.32e-38	TraesCS2B03G1257700	Chr2B	704051504	704055156	+	1496	-	TraesCS2B01G499600 && Q9SEI4.1 RecName: Full=26S protease regulatory subunit 6B homolog; AltName: Full=26S protease subunit 6B homolog; AltName: Full=26S proteasome AAA-ATPase subunit RPT3; AltName: Full=Protein BMAA insensitive morphology 409; AltName: Full=Regulatory particle triple-A ATPase subunit 3 && PF17862:AAA+ lid domain|PF00004:ATPase family associated with various cellular activities (…	AAA	703	741	819	153	173	169	14.1895	15.6141	17.0693	3.2843	3.47199	2.99832
TraesCS1B03G0202700	1301.78	1330.14	1546.48	347.988	371.168	312.71	1392.8	343.955	2.01844	1.99e-40	5.84e-38	TraesCS1B03G0202700	Chr1B	68836695	68840527	+	1508	-	TraesCS1B01G080500 && Q9LSS4.1 RecName: Full=Tetraspanin-4 && PF00335:Tetraspanin family	Tetraspannin	1327	1295	1490	330	376	355	26.5712	27.0707	30.8069	7.02743	7.48601	6.24812
TraesCS7B03G1311000	386.512	370.795	317.599	47.4529	33.5631	39.6393	358.302	40.2184	3.15853	2.42e-40	7.08e-38	TraesCS7B03G1311000	Chr7B	755546386	755551625	-	1182	-	TraesCS7B01G502100 && O81242.1 RecName: Full=DNA-binding protein RHL1; AltName: Full=Protein ELONGATED HYPOCOTYL 7; AltName: Full=Protein ROOT HAIRLESS 1 && -	-	394	361	306	45	34	45	10.0652	9.62767	8.07173	1.22258	0.863626	1.01046
TraesCS1B03G0182400	360.025	412.907	340.432	30.5808	42.4474	46.6863	371.121	39.9048	3.20958	2.42e-40	7.08e-38	TraesCS1B03G0182400	Chr1B	61802565	61808117	+	4764	-	TraesCS1B01G071400 && Q6P4R8.2 RecName: Full=Nuclear factor related to kappa-B-binding protein; AltName: Full=DNA-binding protein R kappa-B; AltName: Full=INO80 complex subunit G && -	-	367	402	328	29	43	53	2.32614	2.66003	2.14667	0.195483	0.270995	0.295275
TraesCS5B03G1309100	333.538	332.791	334.205	5.27255	4.93574	0	333.511	3.40276	6.6827	2.93e-40	8.54e-38	TraesCS5B03G1309100	Chr5B	695175625	695177252	+	948	-	TraesCS5B01G549100 && Q9WYG0.1 RecName: Full=Uncharacterized oxidoreductase TM_0325 && PF13561:Enoyl-(Acyl carrier protein) reductase	-	340	324	322	5	5	0	10.8296	10.7738	10.5904	0.169373	0.158353	0
novel.1975	276.64	357.442	408.934	4.21804	1.9743	4.40437	347.672	3.53223	6.61374	4.89e-40	1.42e-37	-	Chr2A	739407971	739411791	+	1989	-	- && - && -	-	282	348	394	4	2	5	4.28111	5.51539	6.17624	0.0645816	0.0301897	0.0667203
TraesCS1B03G0402600	339.424	348.198	387.138	6.32706	16.7815	1.76175	358.253	8.29011	5.45746	6.02e-40	1.74e-37	TraesCS1B03G0402600	Chr1B	211840760	211849979	+	1954	-	- && Q8S3D1.2 RecName: Full=Transcription factor bHLH68; AltName: Full=Basic helix-loop-helix protein 68; Short=AtbHLH68; Short=bHLH 68; AltName: Full=Transcription factor EN 60; AltName: Full=bHLH transcription factor bHLH068 && -	-	346	339	373	6	17	2	5.3468	5.46899	5.95178	0.0986076	0.261209	0.0271662
TraesCS1B03G1160300	303.127	262.946	306.182	23.1992	28.6273	30.8306	290.752	27.5524	3.39323	6.19e-40	1.78e-37	TraesCS1B03G1160300	Chr1B	661200295	661203239	+	1194	-	TraesCS1B01G428800 && E0ZS47.1 RecName: Full=Urease accessory protein G; Short=AtUREG && PF02492:CobW/HypB/UreG, nucleotide-binding domain	-	309	256	295	22	29	35	7.81441	6.75876	7.70337	0.591701	0.729219	0.778012
TraesCS7B03G1318100	220.724	275.272	256.362	8.43608	3.9486	7.92786	250.786	6.77084	5.20914	6.45e-40	1.85e-37	TraesCS7B03G1318100	Chr7B	756717999	756723052	-	1966	-	TraesCS7B01G498600 && - && PF05212:Protein of unknown function (DUF707)	-	225	268	247	8	4	9	3.45574	4.29717	3.91721	0.130674	0.0610858	0.121502
TraesCS7D03G1304100	812.263	703.586	712.002	1.05451	3.9486	0	742.617	1.6677	8.84344	7.27e-40	2.08e-37	TraesCS7D03G1304100	Chr7D	642396036	642400995	-	4260	-	TraesCS7D01G544300 && Q7XA39.1 RecName: Full=Putative disease resistance protein RGA4; AltName: Full=RGA4-blb && PF00931:NB-ARC domain|PF18052:Rx N-terminal domain|PF13359:DDE superfamily endonuclease	NB-ARC	828	685	686	1	4	0	5.86898	5.06889	5.02085	0.00753831	0.0281913	0
TraesCS6B03G1196600	234.457	265	295.803	4.21804	4.93574	11.4514	265.087	6.86838	5.23295	8.5e-40	2.43e-37	TraesCS6B03G1196600	Chr6B	705407142	705411318	-	3511	-	TraesCS6B01G428000 && Q38834.2 RecName: Full=Disease resistance RPP13-like protein 4; AltName: Full=Disease resistance protein ZAR1; AltName: Full=Protein HOPZ-ACTIVATED RESISTANCE 1 && PF18052:Rx N-terminal domain|PF00931:NB-ARC domain	NB-ARC	239	258	285	4	5	13	2.05546	2.31644	2.53091	0.0365858	0.0427566	0.0982732
TraesCS1B03G0404400	262.906	303.004	306.182	26.3627	13.8201	22.9027	290.697	21.0285	3.79065	8.87e-40	2.53e-37	TraesCS1B03G0404400	Chr1B	213674780	213681671	+	3523	-	- && C0SUT9.1 RecName: Full=Putative lysine-specific demethylase JMJ16; AltName: Full=Jumonji domain-containing protein 16; AltName: Full=Lysine-specific histone demethylase JMJ16; AltName: Full=Protein JUMONJI 16 && PF05965:F/Y rich C-terminus|PF05964:F/	JmjC	268	295	295	25	14	26	2.29702	2.63962	2.61079	0.227883	0.119311	0.195877
TraesCS1A03G0047300	398.283	495.078	397.517	36.9078	55.2803	54.6142	430.293	48.9341	3.13065	1.3e-39	3.7e-37	TraesCS1A03G0047300	Chr1A	11519726	11521384	+	1659	-	TraesCS1A01G021100 && Q9LJB4.1 RecName: Full=Malonyl-CoA:anthocyanidin 5-O-glucoside-6''-O-malonyltransferase; AltName: Full=Anthocyanin 5-aromatic acyltransferase-like protein; Short=At5MAT && PF02458:Transferase family	-	406	482	383	35	56	62	7.38961	9.15867	7.19806	0.677494	1.01346	0.9919
TraesCS1B03G0002100	232.496	366.686	323.826	5.27255	2.96145	8.80874	307.669	5.68091	5.73371	1.55e-39	4.4e-37	TraesCS1B03G0002100	Chr1B	1200778	1204863	-	1396	-	- && Q8GYT9.2 RecName: Full=E3 ubiquitin-protein ligase SIS3; AltName: Full=Protein SUGAR INSENSITIVE 3; Flags: Precursor && PF13639:Ring finger domain	-	237	357	312	5	3	10	5.12631	8.06147	6.96838	0.115019	0.0645208	0.190124
TraesCS1B03G0116000	225.629	289.651	237.68	15.8176	12.8329	14.094	250.987	14.2482	4.14123	1.62e-39	4.57e-37	TraesCS1B03G0116000	Chr1B	34043761	34047961	-	2824	-	TraesCS1B01G051600 && Q6AV21.1 RecName: Full=B3 domain-containing protein Os03g0619800 && PF02362:B3 DNA binding domain	B3	230	282	229	15	13	16	2.45926	3.14787	2.52833	0.170573	0.138211	0.150376
TraesCS6A03G0065500	725.935	975.776	771.163	140.25	132.278	99.5387	824.291	124.022	2.73582	2.48e-39	6.95e-37	TraesCS6A03G0065500	Chr6A	16197506	16198544	-	1039	-	TraesCS6A01G028700 && Q6ESF0.1 RecName: Full=Germin-like protein 2-4; Flags: Precursor && PF00190:Cupin	-	740	950	743	133	134	113	21.5059	28.823	22.2965	4.11074	3.87216	2.88659
TraesCS1B03G0176700	647.456	729.264	732.76	1.05451	0.987149	2.64262	703.16	1.56143	8.76802	2.98e-39	8.31e-37	TraesCS1B03G0176700	Chr1B	60369230	60386586	+	4255	-	- && - && PF05664:Unc-13 homolog	-	660	710	706	1	1	3	4.68367	5.26006	5.1733	0.00754717	0.0070561	0.018713
TraesCS7D03G0624200	215.819	244.458	262.59	7.38157	8.88434	4.40437	240.955	6.89009	5.14564	3.51e-39	9.74e-37	TraesCS7D03G0624200	Chr7D	267137927	267145976	-	2475	-	TraesCS7D01G276800 && P59326.1 RecName: Full=YTH domain-containing family protein 1; AltName: Full=Dermatomyositis associated with cancer putative autoantigen 1 homolog; Short=DACA-1 homolog && PF04146:YT521-B-like domain	YTH	220	238	253	7	9	5	2.68404	3.03133	3.18719	0.0908252	0.109177	0.0536188
TraesCS1B03G0258300	488.535	551.57	546.975	1.05451	3.9486	0.880874	529.027	1.96133	8.09177	3.6e-39	9.98e-37	TraesCS1B03G0258300	Chr1B	106696074	106697600	+	1432	-	TraesCS1B01G096300 && A7QEU4.2 RecName: Full=Peroxidase 5; Flags: Precursor && PF00141:Peroxidase	-	498	537	527	1	4	1	10.5009	11.8212	11.4744	0.0224254	0.0838651	0.0185344
TraesCS7D03G1291100	4439.98	4651.88	3129.28	777.173	786.758	637.753	4073.71	733.895	2.47318	3.68e-39	1.02e-36	TraesCS7D03G1291100	Chr7D	639808926	639814270	-	2181	-	TraesCS7D01G550700 && Q39085.2 RecName: Full=Delta(24)-sterol reductase; AltName: Full=Cell elongation protein DIMINUTO; AltName: Full=Cell elongation protein Dwarf1; AltName: Full=Protein CABBAGE1; AltName: Full=Protein ENHANCED VERY-LOW-FLUENCE RESPONSE 1 && PF01565:FAD binding domain	FAD_binding_4	4526	4529	3015	737	797	724	62.6615	65.4604	43.1017	10.8516	10.9715	8.8106
TraesCS1B03G0409100	658.247	611.144	615.477	130.759	133.265	100.42	628.289	121.481	2.3743	5.39e-39	1.48e-36	TraesCS1B03G0409100	Chr1B	219683221	219691867	-	1140	-	- && Q3SZX8.1 RecName: Full=Coiled-coil domain-containing protein 25 && PF05670:NFACT protein RNA binding domain	-	671	595	593	124	135	114	17.773	16.453	16.2186	3.49302	3.55544	2.65413
TraesCS1B03G0292000	227.591	322.52	249.097	6.32706	12.8329	7.92786	266.402	9.02929	4.88086	5.51e-39	1.51e-36	TraesCS1B03G0292000	Chr1B	127088730	127093609	-	1863	-	TraesCS1B01G108800 && Q8VYR5.1 RecName: Full=Pentatricopeptide repeat-containing protein At4g35850, mitochondrial; Flags: Precursor && PF17177:Pentacotripeptide-repeat region of PRORP	-	232	314	240	6	13	9	3.76025	5.31311	4.01663	0.103424	0.209505	0.128219
TraesCS3A03G1216600	1104.6	1138.06	965.251	242.537	167.815	207.005	1069.3	205.786	2.37852	6.22e-39	1.7e-36	TraesCS3A03G1216600	Chr3A	735330017	735340904	+	4721	-	- && Q94FB9.1 RecName: Full=ABC transporter D family member 1; Short=ABC transporter ABCD.1; Short=AtABCD1; AltName: Full=Peroxisomal ABC transporter 1; Short=AtPXA1; AltName: Full=Protein ACETATE NON-UTILIZING 2; AltName: Full=Protein COMATOSE; AltName:	ABC_tran	1126	1108	930	230	170	235	7.20189	7.39839	6.14203	1.56451	1.08113	1.32116
TraesCS1B03G0332400	795.586	829.923	873.915	149.74	205.327	167.366	833.141	174.144	2.25762	1.25e-38	3.39e-36	TraesCS1B03G0332400	Chr1B	151769540	151774684	-	4793	-	TraesCS1B01G122000 && O81283.1 RecName: Full=Translocase of chloroplast 159, chloroplastic; Short=AtToc159; AltName: Full=159 kDa chloroplast outer envelope protein; AltName: Full=Plastid protein import 2; AltName: Full=Translocase of chloroplast 160, chloroplastic; Short=AtToc160; AltName: Full=Translocase of chloroplast 86, chloroplastic; Short=AtToc86 && PF11886:Translocase of chloroplast 159/…	-	811	808	842	142	208	190	5.10923	5.31417	5.47731	0.951403	1.30293	1.05213
TraesCS5D03G0002500	3147.03	2890.35	2807.53	727.611	513.317	703.818	2948.3	648.249	2.18526	1.58e-38	4.27e-36	TraesCS5D03G0002500	Chr5D	1803394	1806327	+	2934	-	TraesCS5D01G001400 && O65238.2 RecName: Full=G-type lectin S-receptor-like serine/threonine-protein kinase At5g35370; Flags: Precursor && PF00069:Protein kinase domain	Pkinase	3208	2814	2705	690	520	799	33.0154	30.234	28.7455	7.55218	5.32117	7.22785
TraesCS1A03G0908100	562.109	506.376	654.917	103.342	74.0362	78.3978	574.468	85.2586	2.75566	1.65e-38	4.45e-36	TraesCS1A03G0908100	Chr1A	551561988	551562284	+	297	-	TRIAE_CS42_1AL_TGACv1_003689_AA0051080%2Cnon-specific lipid transfer protein && - && -	-	573	493	631	98	75	89	58.2559	52.3266	66.2424	10.5963	7.58174	7.95346
TraesCS7A03G1212400	455.181	440.64	401.669	68.5431	45.4089	65.1847	432.497	59.7122	2.85663	1.7e-38	4.58e-36	TraesCS7A03G1212400	Chr7A	694647211	694649038	+	484	-	TraesCS7A01G499400 && P38385.1 RecName: Full=Protein transport protein Sec61 subunit gamma && PF00584:SecE/Sec61-gamma subunits of protein translocation complex	-	464	429	387	65	46	74	28.9477	27.9411	24.9304	4.31272	2.85349	4.05797
TraesCS2A03G1086700	1010.42	931.609	1055.55	0	1.9743	1.76175	999.194	1.24535	9.5965	1.78e-38	4.77e-36	TraesCS2A03G1086700	Chr2A	710826273	710826876	+	604	-	TraesCS2A01G460800 && P26154.1 RecName: Full=Cold-regulated protein BLT14 && -	-	1030	907	1017	0	2	2	51.4923	47.3371	52.4985	0	0.0994162	0.0878852
TraesCS2B03G1012300	1372.41	1376.36	1304.65	325.843	256.659	214.052	1351.14	265.518	2.34991	1.84e-38	4.93e-36	TraesCS2B03G1012300	Chr2B	572235737	572241078	-	1576	-	TraesCS2B01G397500 && Q8RXL8.1 RecName: Full=Uncharacterized membrane protein At1g06890 && PF03151:Triose-phosphate Transporter family	-	1399	1340	1257	309	260	243	26.8042	26.8028	24.8681	6.29631	4.95315	4.09235
TraesCS1D03G1003200	459.105	486.861	376.759	69.5976	66.139	58.1377	440.908	64.6248	2.7735	1.87e-38	4.99e-36	TraesCS1D03G1003200	Chr1D	487066262	487072625	-	2036	-	TraesCS1D01G436800 && Q6L5C4.1 RecName: Full=Probable protein phosphatase 2C 52; Short=OsPP2C52 && PF00481:Protein phosphatase 2C	PP2C	468	474	363	66	67	66	6.94081	7.33892	5.55894	1.041	0.98801	0.860377
TraesCS2D03G0312700	359.044	364.632	495.08	1.05451	4.93574	1.76175	406.252	2.584	7.29637	2.02e-38	5.36e-36	TraesCS2D03G0312700	Chr2D	92130118	92131500	-	1220	-	TraesCS2D01G147900 && - && PF07893:Protein of unknown function (DUF1668)	-	366	355	477	1	5	2	9.05865	9.17276	12.1905	0.0263223	0.123048	0.0435104
novel.4786	529.737	323.547	404.782	29.5263	14.8072	11.4514	419.355	18.595	4.51417	2.22e-38	5.87e-36	-	Chr3B	28745074	28752005	-	2486	-	- && Q42600.1 RecName: Full=Cytochrome P450 84A1; AltName: Full=Ferulate-5-hydroxylase; Short=F5H && PF02900:Catalytic LigB subunit of aromatic ring-opening dioxygenase|PF00067:Cytochrome P450	p450	540	315	390	28	15	13	6.55896	3.9943	4.89132	0.361693	0.181157	0.138792
TraesCS5B03G1375600	1136.97	1099.03	770.125	147.631	107.599	88.0874	1002.04	114.439	3.13443	3.12e-38	8.22e-36	TraesCS5B03G1375600	Chr5B	713367520	713373252	+	3420	-	TraesCS5B01G568800 && - && -	-	1159	1070	742	140	109	100	10.2329	9.86255	6.76458	1.31458	0.956896	0.776062
TraesCS1B03G0369400	3587.49	3499.44	2277.16	562.054	535.035	504.741	3121.37	533.943	2.54777	3.66e-38	9.61e-36	TraesCS1B03G0369400	Chr1B	180480989	180487092	-	4110	-	TraesCS1B01G136200 && Q6AT26.1 RecName: Full=Probable cellulose synthase A catalytic subunit 1 [UDP-forming]; AltName: Full=OsCesA1 >A2Y0X2.1 RecName: Full=Probable cellulose synthase A catalytic subunit 1 [UDP-forming]; AltName: Full=OsCesA1 && PF14569:Zinc-binding RING-finger|PF03552:Cellulose synthase	-	3657	3407	2194	533	542	573	26.8674	26.1314	16.644	4.16456	3.95933	3.70029
TraesCS2B03G0189800	235.438	220.834	297.878	13.7086	8.88434	14.094	251.383	12.229	4.35821	4e-38	1.05e-35	TraesCS2B03G0189800	Chr2B	53889552	53895423	+	2048	-	- && - && PF09741:Uncharacterized conserved protein (DUF2045)	-	240	215	287	13	9	16	3.53853	3.30933	4.36933	0.203844	0.13194	0.207354
TraesCS1D03G1018500	1095.77	971.668	551.127	3.16353	0.987149	0.880874	872.855	1.67718	9.07372	4.39e-38	1.15e-35	TraesCS1D03G1018500	Chr1D	489873522	489875402	-	1881	-	TraesCS1D01G443200 && Q9FI25.1 RecName: Full=Berberine bridge enzyme-like 27; Short=AtBBE-like 27; Flags: Precursor && PF08031:Berberine and berberine like|PF01565:FAD binding domain	BBE	1117	946	531	3	1	1	17.9311	15.8538	8.80174	0.0512172	0.0159616	0.0141102
novel.7762	638.627	591.628	769.087	3.16353	1.9743	0	666.447	1.71261	8.68503	6.18e-38	1.61e-35	-	Chr5A	150424998	150431871	-	4097	-	- && - && -	-	651	576	741	3	2	0	4.79796	4.43188	5.63917	0.0235147	0.0146564	0
TraesCS1B03G0953300	719.068	554.652	313.447	17.9267	26.653	13.2131	529.056	19.2643	4.78575	6.67e-38	1.73e-35	TraesCS1B03G0953300	Chr1B	584706352	584707873	-	1387	-	TraesCS1B01G348100 && P47917.1 RecName: Full=O-methyltransferase ZRP4; Short=OMT && PF00891:O-methyltransferase domain|PF08100:Dimerisation domain	-	733	540	302	17	27	15	15.9577	12.273	6.78881	0.393601	0.584455	0.287037
TraesCS7A03G0005400	880.932	1019.94	978.743	0	3.9486	0	959.873	1.3162	9.53635	6.71e-38	1.74e-35	TraesCS7A03G0005400	Chr7A	1385966	1392029	+	2955	-	TraesCS7A01G002000 && - && PF16135:Tify domain binding domain	-	898	993	943	0	4	0	9.17616	10.5931	9.94986	0	0.0406412	0
novel.9013	530.718	565.95	691.244	43.2349	31.5888	11.4514	595.971	28.7583	4.38977	1.09e-37	2.82e-35	-	Chr5D	399208986	399215080	-	3329	-	- && Q5FWF4.2 RecName: Full=DNA annealing helicase and endonuclease ZRANB3; AltName: Full=Annealing helicase 2; Short=AH2; AltName: Full=Zinc finger Ran-binding domain-containing protein 3; Includes: RecName: Full=DNA annealing helicase ZRANB3; Includes:	-	541	551	666	41	32	13	4.90711	5.21758	6.23768	0.395507	0.288603	0.103646
TraesCS1B03G0321200	1171.31	1114.44	1083.57	307.917	256.659	318.876	1123.11	294.484	1.93075	1.11e-37	2.85e-35	TraesCS1B03G0321200	Chr1B	143983811	143990191	-	2962	-	TraesCS1B01G117900 && Q94AH6.1 RecName: Full=Cullin-1 && PF10557:Cullin protein neddylation domain|PF00888:Cullin family	Cullin	1194	1085	1044	292	260	362	12.172	11.5472	10.9895	3.16579	2.63544	3.24374
TraesCS1B03G0405400	431.637	456.047	386.1	39.0168	66.139	51.0907	424.595	52.0822	3.02458	1.38e-37	3.54e-35	TraesCS1B03G0405400	Chr1B	215527648	215532464	-	2193	-	- && Q9LV48.1 RecName: Full=Proline-rich receptor-like protein kinase PERK1; AltName: Full=Proline-rich extensin-like receptor kinase 1; Short=AtPERK1 && PF07714:Protein tyrosine and serine/threonine kinase	Pkinase_Tyr	440	444	372	37	67	58	6.05837	6.38228	5.28892	0.54181	0.917277	0.701959
TraesCS2B03G1339900	1340.04	1698.88	1655.46	245.701	331.682	214.933	1564.79	264.105	2.56762	2.13e-37	5.43e-35	TraesCS2B03G1339900	Chr2B	739382825	739387579	-	3643	-	TraesCS2B01G534800 && Q7XPM8.1 RecName: Full=Protein TIFY 3; Short=OsTIFY3; AltName: Full=Jasmonate ZIM domain-containing protein 1; Short=OsJAZ1; AltName: Full=OsJAZ10; AltName: Full=Protein EXTRA GLUME 2 && PF06200:tify domain|PF09425:Jas motif	Zim	1366	1654	1595	233	336	244	11.3223	14.3123	13.651	2.05391	2.76914	1.77768
TraesCS1B03G0339100	321.766	308.14	268.817	22.1447	5.92289	14.9749	299.574	14.3475	4.39272	2.13e-37	5.43e-35	TraesCS1B03G0339100	Chr1B	157395008	157409897	-	2508	-	- && Q54I18.1 RecName: Full=Suppressor of Mek1; Short=SMEK && PF04802:Component of IIS longevity pathway SMK-1	-	328	300	259	21	6	17	3.94901	3.77073	3.21985	0.26889	0.071827	0.179905
TraesCS3B03G0851700	656.285	679.962	892.597	107.56	134.252	96.8961	742.948	112.903	2.71945	2.32e-37	5.88e-35	TraesCS3B03G0851700	Chr3B	556396314	556400516	-	1617	-	- && - && PF00696:Amino acid kinase family	AA_kinase	669	662	860	102	136	110	12.4928	12.9056	16.5826	2.02569	2.52518	1.80553
TraesCS2B03G0190600	346.291	409.826	444.223	56.9435	53.306	63.4229	400.113	57.8908	2.78636	2.41e-37	6.11e-35	TraesCS2B03G0190600	Chr2B	54173732	54180016	+	2335	-	TraesCS2B01G084200 && Q9SS48.1 RecName: Full=Glycerol-3-phosphate dehydrogenase SDP6, mitochondrial; AltName: Full=Protein SUGAR-DEPENDENT 6; Flags: Precursor && PF16901:C-terminal domain of alpha-glycerophosphate oxidase|PF01266:FAD dependent oxidoreductase	DAO	353	399	428	54	54	72	4.56489	5.38664	5.71505	0.742661	0.694338	0.818405
TraesCS4A03G1082500	497.364	755.97	668.41	73.8157	38.4988	63.4229	640.581	58.5791	3.45184	2.89e-37	7.3e-35	TraesCS4A03G1082500	Chr4A	710126669	710128504	-	681	-	TraesCS4A01G435300 && Q9FUS9.1 RecName: Full=Glutathione S-transferase U18; Short=AtGSTU18; AltName: Full=GST class-tau member 18; AltName: Full=Glutathione S-transferase 29 && PF00043:Glutathione S-transferase, C-terminal domain|PF02798:Glutathione S-transferase, N-terminal domain	GST_N	507	736	644	70	39	72	22.4803	34.0692	29.485	3.30092	1.71942	2.80613
TraesCS6A03G0775600	463.029	482.752	434.882	4.21804	0.987149	0.880874	460.221	2.02869	7.88868	3.29e-37	8.28e-35	TraesCS6A03G0775600	Chr6A	528715678	528719382	-	1077	-	TraesCS6A01G294400 && - && -	-	472	470	419	4	1	1	13.2333	13.7567	12.13	0.119269	0.0278772	0.0246438
TraesCS1B03G0194000	458.124	556.706	364.304	53.78	55.2803	41.4011	459.711	50.1538	3.20058	4.19e-37	1.05e-34	TraesCS1B03G0194000	Chr1B	65166582	65168279	-	1373	-	TraesCS1B01G077000 && Q6DBP3.1 RecName: Full=Probable sugar phosphate/phosphate translocator At5g05820 && PF03151:Triose-phosphate Transporter family	-	467	542	351	51	56	47	10.2704	12.444	7.97076	1.19284	1.22456	0.908552
TraesCS4A03G0424600	2246.48	2293.59	2763.94	558.89	557.739	685.32	2434.67	600.65	2.01823	4.47e-37	1.12e-34	TraesCS4A03G0424600	Chr4A	361145485	361193368	-	3897	-	- && Q84WU2.1 RecName: Full=Ubiquitin carboxyl-terminal hydrolase 13; AltName: Full=Deubiquitinating enzyme 13; Short=AtUBP13; AltName: Full=Ubiquitin thioesterase 13; AltName: Full=Ubiquitin-specific-processing protease 13 && PF00443:Ubiquitin carboxyl-t	UCH	2290	2233	2663	530	565	778	17.7438	18.063	21.3061	4.36746	4.35293	5.29873
TraesCS1D03G1039100	810.301	880.253	852.119	231.992	209.276	243.121	847.558	228.13	1.89265	5.15e-37	1.28e-34	TraesCS1D03G1039100	Chr1D	495427117	495440692	-	6770	-	TraesCS1D01G450200 && B5BT18.1 RecName: Full=TATA-binding protein-associated factor BTAF1; Short=AtBTAF1; AltName: Full=Protein BTAF1 homolog; AltName: Full=Protein ROOT GROWTH DEFECTIVE 3 && PF00176:SNF2 family N-terminal domain|PF00271:Helicase conserved C-terminal domain|PF12054:Domain of unknown function (DUF3535)	SNF2_N	826	857	821	220	212	276	3.68412	3.99047	3.78109	1.04356	0.940181	1.08204
TraesCS4A03G0017100	522.87	680.989	640.387	1.05451	1.9743	1.76175	614.748	1.59685	8.57307	6.71e-37	1.66e-34	TraesCS4A03G0017100	Chr4A	5940214	5949407	-	3838	-	TraesCS4A01G010300 && Q8H021.1 RecName: Full=Germin-like protein 3-1; Flags: Precursor && PF03133:Tubulin-tyrosine ligase family|PF00190:Cupin	TTL	533	663	617	1	2	2	4.19338	5.44553	5.01237	0.00836717	0.0156455	0.0138308
TraesCS2A03G1093000	1044.76	1177.09	1295.3	216.174	192.494	274.833	1172.39	227.834	2.36126	6.95e-37	1.72e-34	TraesCS2A03G1093000	Chr2A	713584259	713590037	+	2650	-	TraesCS2A01G464300 && Q7XTT4.2 RecName: Full=Nucleolin 2; AltName: Full=Protein NUCLEOLIN LIKE 2 && PF00076:RNA recognition motif. (a.k.a. RRM, RBD, or RNP domain)	RRM_1	1065	1146	1248	205	195	312	12.1352	13.6323	14.6836	2.48423	2.20929	3.12487
TraesCS1B03G0403700	270.754	284.516	282.31	31.6353	17.7687	16.7366	279.193	22.0469	3.67745	7.03e-37	1.74e-34	TraesCS1B03G0403700	Chr1B	212840804	212845314	+	1758	-	TraesCS1B01G146700 && - && -	-	276	277	272	30	18	19	4.74059	4.96698	4.82406	0.548007	0.30741	0.286852
novel.8925	275.659	300.95	479.512	2.10902	9.87149	2.64262	352.04	4.87438	6.18004	7.91e-37	1.95e-34	-	Chr5D	153396114	153400998	-	2538	-	- && - && -	-	281	293	462	2	10	3	3.34316	3.63921	5.67562	0.0253059	0.118297	0.0313727
novel.5368	265.849	233.159	329.016	2.10902	4.93574	4.40437	276.008	3.81638	6.15725	8.48e-37	2.08e-34	-	Chr3D	520590924	520595079	+	3081	-	- && O80842.2 RecName: Full=Cell division protein FtsY homolog, chloroplastic; AltName: Full=Chloroplast SRP receptor homolog, alpha subunit CpFtsY; AltName: Full=Fused signal recognition particle receptor; Flags: Precursor && -	-	271	227	317	2	5	5	2.65595	2.32255	3.20797	0.020846	0.0487239	0.0430726
TraesCS1B03G0108600	271.735	427.287	247.021	6.32706	1.9743	6.16612	315.348	4.82249	6.02638	8.95e-37	2.19e-34	TraesCS1B03G0108600	Chr1B	30293907	30296751	-	2720	-	TraesCS1B01G048400 && Q43210.1 RecName: Full=Phenylalanine ammonia-lyase && PF00221:Aromatic amino acid lyase	-	277	416	238	6	2	7	3.07506	4.82121	2.72817	0.0708379	0.0220762	0.0683049
TraesCS6D03G0772100	893.685	682.016	1302.57	66.4341	78.9719	36.1158	959.424	60.5073	3.99198	9.04e-37	2.21e-34	TraesCS6D03G0772100	Chr6D	456186792	456187856	+	540	-	TraesCS6D01G332500 && P46525.2 RecName: Full=Cold-shock protein CS120 && PF00257:Dehydrin	-	911	664	1255	63	80	41	50.9409	38.762	72.4624	3.74654	4.44795	2.01518
novel.947	365.911	423.179	437.995	51.671	71.0747	61.6612	409.028	61.4689	2.73195	9.99e-37	2.43e-34	-	Chr1B	128528033	128541213	-	5953	-	- && - && -	-	373	412	422	49	72	70	1.89197	2.18169	2.21024	0.264328	0.363129	0.312094
novel.9651	465.972	426.26	646.614	2.10902	2.96145	0.880874	512.949	1.98378	8.04548	1.05e-36	2.54e-34	-	Chr6B	207390890	207397230	+	4649	-	- && - && -	-	475	415	623	2	3	1	3.08515	2.81398	4.17822	0.0138151	0.0193743	0.00570904
TraesCS1B03G0358600	332.557	279.38	231.453	11.5996	20.7301	9.68961	281.13	14.0064	4.3343	1.14e-36	2.76e-34	TraesCS1B03G0358600	Chr1B	171613059	171613892	+	834	-	TraesCS1B01G131700 && - && PF14009:Domain of unknown function (DUF4228)	-	339	272	223	11	21	11	12.2737	10.281	8.33684	0.423555	0.755992	0.350066
TraesCS7A03G0243900	416.922	314.303	319.674	3.16353	2.96145	1.76175	350.3	2.62891	7.08109	1.15e-36	2.76e-34	TraesCS7A03G0243900	Chr7A	66364449	66367434	+	1537	-	TraesCS7A01G102800 && O81155.1 RecName: Full=Cysteine synthase, chloroplastic/chromoplastic; AltName: Full=CSase B; Short=CS-B; AltName: Full=O-acetylserine (thiol)-lyase; AltName: Full=O-acetylserine sulfhydrylase; AltName: Full=OAS-TL B; Flags: Precursor && PF00291:Pyridoxal-phosphate dependent enzyme	PALP	425	306	308	3	3	2	8.34944	6.27595	6.24798	0.0626803	0.0586019	0.0345365
TraesCS1B03G0380000	827.959	784.729	744.177	48.5074	61.2032	16.7366	785.622	42.1491	4.22975	1.27e-36	3.05e-34	TraesCS1B03G0380000	Chr1B	189930066	189935596	+	3222	-	TraesCS1B01G139500 && Q9S7C0.1 RecName: Full=Heat shock 70 kDa protein 14; AltName: Full=Heat shock protein 70-14; Short=AtHsp70-14; AltName: Full=Heat shock protein 91 && PF00012:Hsp70 protein	HSP70	844	764	717	46	62	19	7.90968	7.4748	6.93836	0.458475	0.577737	0.156513
TraesCS1B03G0244600	235.438	243.43	243.907	22.1447	12.8329	21.141	240.925	18.7062	3.68607	1.78e-36	4.25e-34	TraesCS1B03G0244600	Chr1B	100165995	100171050	+	1770	-	- && O94826.1 RecName: Full=Mitochondrial import receptor subunit TOM70; AltName: Full=Mitochondrial precursor proteins import receptor; AltName: Full=Translocase of outer membrane 70 kDa subunit; AltName: Full=Translocase of outer mitochondrial membrane	-	240	237	235	21	13	24	4.0943	4.22092	4.13959	0.381004	0.220513	0.359882
TraesCS2B03G0634200	349.234	351.279	384.024	3.16353	2.96145	0.880874	361.513	2.33528	7.31806	2.53e-36	6.02e-34	TraesCS2B03G0634200	Chr2B	311075680	311111524	-	2289	-	- && Q8VYC8.1 RecName: Full=E3 ubiquitin protein ligase RIN2; AltName: Full=AMF receptor-like protein 1A; AltName: Full=RPM1-interacting protein 2 && PF02845:CUE domain|PF13639:Ring finger domain	CUE	356	342	370	3	3	1	4.6962	4.7099	5.03986	0.0420881	0.0393495	0.0115952
TraesCS5D03G0360700	1316.49	1543.78	1188.4	239.374	226.057	145.344	1349.56	203.592	2.73153	2.64e-36	6.29e-34	TraesCS5D03G0360700	Chr5D	233431813	233434163	+	1258	-	TraesCS5D01G144300 && A7NY33.1 RecName: Full=Peroxidase 4; Flags: Precursor && PF00141:Peroxidase	-	1342	1503	1145	227	229	165	32.2117	37.6626	28.3784	5.79467	5.46536	3.48118
TraesCS1B03G0003200	211.895	276.299	336.281	8.43608	6.91004	14.9749	274.825	10.107	4.74449	3.18e-36	7.54e-34	TraesCS1B03G0003200	Chr1B	1411477	1414749	-	1856	-	TraesCS1B01G001700 && Q9LUC6.1 RecName: Full=Cytochrome P450 72A14 && PF00067:Cytochrome P450	p450	216	269	324	8	7	17	3.51413	4.56884	5.44289	0.138419	0.113236	0.243105
TraesCS2B03G0134500	1106.56	1100.06	1023.37	342.716	300.093	325.042	1076.66	322.617	1.73907	5.81e-36	1.37e-33	TraesCS2B03G0134500	Chr2B	33519853	33525060	+	2404	-	TraesCS2B01G063900 && Q43207.1 RecName: Full=70 kDa peptidyl-prolyl isomerase; AltName: Full=Peptidyl-prolyl cis-trans isomerase; Short=PPIase; AltName: Full=Rotamase && PF00515:Tetratricopeptide repeat|PF00254:FKBP-type peptidyl-prolyl cis-trans isomerase	FKBP_C	1128	1071	986	325	304	369	14.1683	14.0439	12.7881	4.34143	3.79667	4.07394
TraesCS1B03G1086900	200.123	246.512	259.476	3.16353	5.92289	10.5705	235.37	6.5523	5.129	6.17e-36	1.45e-33	TraesCS1B03G1086900	Chr1B	640373345	640386188	-	3133	-	- && Q39214.1 RecName: Full=Disease resistance protein RPM1; AltName: Full=Resistance to Pseudomonas syringae protein 3 && PF18052:Rx N-terminal domain|PF00931:NB-ARC domain	NB-ARC	204	240	250	3	6	12	1.96613	2.41481	2.48796	0.03075	0.0574983	0.101658
TraesCS1D03G1033500	665.114	633.741	631.046	172.94	141.162	144.463	643.3	152.855	2.07547	7.28e-36	1.71e-33	TraesCS1D03G1033500	Chr1D	493863084	493875788	+	6420	-	TraesCS1D01G448700 && F4J7T2.1 RecName: Full=Chromatin modification-related protein EAF1 B; AltName: Full=ESA1-associated factor 1 B && PF07529:HSA|PF13921:Myb-like DNA-binding domain	-	678	617	608	164	143	164	3.18887	3.02958	2.95278	0.820337	0.668752	0.678003
TraesCS5B03G1299200	580.748	687.152	893.635	95.9604	109.574	116.275	720.512	107.27	2.74567	7.65e-36	1.79e-33	TraesCS5B03G1299200	Chr5B	692757006	692785496	+	1751	-	- && Q9SXB5.1 RecName: Full=G-type lectin S-receptor-like serine/threonine-protein kinase At1g11305; Flags: Precursor && PF00069:Protein kinase domain	Pkinase	592	669	861	91	111	132	10.2089	12.044	15.3313	1.66893	1.90327	2.00083
novel.593	381.607	351.279	408.934	66.4341	60.2161	48.4481	380.607	58.3661	2.71065	8.25e-36	1.93e-33	-	Chr1B	100201686	100210764	+	5098	-	- && Q1W376.1 RecName: Full=Phosphomannomutase; AltName: Full=GmPMM && PF03332:Eukaryotic phosphomannomutase	-	389	342	394	63	61	55	2.30405	2.11474	2.40968	0.396848	0.359248	0.286342
TraesCS5B03G0532900	198.161	212.616	243.907	9.49058	4.93574	4.40437	218.228	6.2769	5.14524	1.4e-35	3.27e-33	TraesCS5B03G0532900	Chr5B	365199002	365202330	+	1216	-	TraesCS5B01G200300 && F4JL28.1 RecName: Full=Chromatin remodeling protein EBS; AltName: Full=Protein EARLY BOLTING IN SHORT DAYS && PF01426:BAH domain|PF00628:PHD-finger	BAH	202	207	235	9	5	5	5.01603	5.36622	6.02556	0.23768	0.123453	0.109134
TraesCS1B03G0076200	209.933	309.167	323.826	3.16353	5.92289	2.64262	280.975	3.90968	6.17713	1.62e-35	3.77e-33	TraesCS1B03G0076200	Chr1B	18699735	18701785	-	1379	-	TraesCS1B01G038000 && P92812.2 RecName: Full=60S ribosomal protein L2, mitochondrial >P0C8K6.1 RecName: Full=60S ribosomal protein L2, mitochondrial >Q2F969.2 RecName: Full=60S ribosomal protein L2, mitochondrial && PF00181:Ribosomal Proteins L2, RNA binding domain|PF03947:Ribosomal Proteins L2, C-terminal domain	Ribosomal_L2_C	214	301	312	3	6	3	4.68588	6.88072	7.05429	0.0698619	0.130632	0.0577404
TraesCS1B03G0063100	211.895	322.52	278.158	16.8722	11.8458	19.3792	270.858	16.0324	4.07248	1.69e-35	3.91e-33	TraesCS1B03G0063100	Chr1B	16161145	16164077	-	1319	-	TraesCS1B01G031500 && A6U864.1 RecName: Full=50S ribosomal protein L22 && PF00237:Ribosomal protein L22p/L17e	-	216	314	268	16	12	22	4.94483	7.50441	6.33509	0.389546	0.27315	0.442691
TraesCS1B03G0038800	787.738	945.989	1097.06	73.8157	109.574	43.1628	943.597	75.5173	3.64741	2.23e-35	5.15e-33	TraesCS1B03G0038800	Chr1B	9590685	9594472	-	1144	-	TraesCS1B01G019100 && Q9ZRE2.1 RecName: Full=Ras-related protein RABD1; Short=AtRABD1; AltName: Full=Ras-related protein ATFP8 && PF00071:Ras family	Ras	803	921	1057	70	111	49	21.1949	25.3785	28.8079	1.96497	2.91314	1.13682
novel.11162	227.591	272.19	292.689	0	3.9486	7.04699	264.157	3.66519	6.10295	2.37e-35	5.47e-33	-	Chr7A	42991367	43000374	-	7154	-	- && Q52F10.1 RecName: Full=Pre-mRNA-splicing factor CWC26 && -	-	232	265	282	0	4	8	0.979222	1.16769	1.22903	0	0.0167871	0.02968
TraesCS1B03G1056900	478.725	467.345	537.634	110.723	109.574	105.705	494.568	108.667	2.18685	3.83e-35	8.79e-33	TraesCS1B03G1056900	Chr1B	630762147	630766600	+	2508	-	TraesCS1B01G390000 && Q93ZX7.1 RecName: Full=Probable galacturonosyltransferase 4; AltName: Full=Like glycosyl transferase 3 && PF01501:Glycosyl transferase family 8	Glyco_transf_8	488	455	518	105	111	120	5.87536	5.71894	6.43969	1.34445	1.3288	1.26992
novel.720	216.8	202.345	292.689	10.5451	4.93574	5.28524	237.278	6.92203	5.12083	5.63e-35	1.29e-32	-	Chr1B	389069108	389073971	+	3497	-	- && - && -	-	221	197	282	10	5	6	1.90826	1.77583	2.5143	0.0918307	0.0429278	0.0455385
TraesCS1B03G0132600	243.286	296.841	308.257	1.05451	3.9486	3.52349	282.795	2.8422	6.60721	5.85e-35	1.34e-32	TraesCS1B03G0132600	Chr1B	43947271	43949538	+	1191	-	TraesCS1B01G056700 && - && PF06881:RNA polymerase II transcription factor SIII (Elongin) subunit A	Elongin_A	248	289	297	1	4	4	6.28756	7.64923	7.77513	0.0269632	0.100835	0.0891396
TraesCS1B03G0367600	181.484	220.834	204.467	7.38157	4.93574	7.04699	202.261	6.45477	4.96889	9.76e-35	2.22e-32	TraesCS1B03G0367600	Chr1B	178896016	178899452	+	2060	-	TraesCS1B01G135400 && Q9SUV1.1 RecName: Full=Adenine nucleotide transporter BT1, chloroplastic/mitochondrial; AltName: Full=Protein BRITTLE 1 homolog; Short=AtBT1; AltName: Full=Protein EMBRYO DEFECTIVE 104; AltName: Full=Protein EMBRYO DEFECTIVE 42; AltName: Full=Protein SODIUM HYPERSENSITIVE 1; Flags: Precursor && PF00153:Mitochondrial carrier protein	Mito_carr	185	215	197	7	5	8	2.71173	3.29005	2.98169	0.109123	0.072873	0.103073
TraesCS3B03G0090000	368.854	253.702	407.896	3.16353	1.9743	2.64262	343.484	2.59348	7.05425	1e-34	2.27e-32	TraesCS3B03G0090000	Chr3B	24967037	24971268	+	1756	-	TraesCS3B01G039600 && Q9C9G4.1 RecName: Full=Endonuclease 2; Short=AtENDO2; AltName: Full=Deoxyribonuclease ENDO2; AltName: Full=Single-stranded-nucleate endonuclease ENDO2; Flags: Precursor && PF02265:S1/P1 Nuclease	-	376	247	393	3	2	3	6.46555	4.43409	6.978	0.0548631	0.0341956	0.045344
TraesCS5B03G1299600	514.041	480.698	511.687	98.0694	63.1775	60.7803	502.142	74.0091	2.76866	1.06e-34	2.39e-32	TraesCS5B03G1299600	Chr5B	692802641	692824490	+	5609	-	TraesCS5B01G535400 && Q7XA42.2 RecName: Full=Putative disease resistance protein RGA1; AltName: Full=RGA3-blb && PF18052:Rx N-terminal domain|PF00931:NB-ARC domain|PF00069:Protein kinase domain	Pkinase	524	468	493	93	64	69	2.8209	2.63022	2.74047	0.532453	0.342577	0.326502
TraesCS1B03G0730400	330.595	324.574	351.849	13.7086	11.8458	32.5923	335.673	19.3822	4.09213	1.21e-34	2.73e-32	TraesCS1B03G0730400	Chr1B	462891287	462898584	+	2724	-	TraesCS1B01G259600 && - && PF00226:DnaJ domain	DnaJ	337	316	339	13	12	37	3.73564	3.65689	3.88021	0.153257	0.132263	0.36051
TraesCS1B03G1205800	255.058	240.349	250.135	17.9267	10.8586	24.6645	248.514	17.8166	3.79003	1.23e-34	2.75e-32	TraesCS1B03G1205800	Chr1B	676633767	676636821	+	985	-	TraesCS1B01G449500 && Q9ZPW2.2 RecName: Full=Anaphase-promoting complex subunit 10; Short=APC10; AltName: Full=Cyclosome subunit 10 && PF03256:Anaphase-promoting complex, subunit 10 (APC10)	-	260	234	241	17	11	28	7.97038	7.48878	7.62858	0.554238	0.33529	0.754474
TraesCS1B03G0555800	199.142	229.051	235.604	9.49058	15.7944	17.6175	221.265	14.3008	3.93657	1.67e-34	3.73e-32	TraesCS1B03G0555800	Chr1B	345084252	345085322	-	1071	-	TraesCS1B01G188700 && - && PF07762:Protein of unknown function (DUF1618)	-	203	223	227	9	16	20	5.72333	6.56368	6.60845	0.269859	0.448533	0.495636
TraesCS2B03G0000700	192.275	243.43	287.499	11.5996	11.8458	5.28524	241.068	9.57688	4.67445	1.76e-34	3.92e-32	TraesCS2B03G0000700	Chr2B	125470	127186	+	1186	-	TraesCS2B01G023500 && Q7G764.1 RecName: Full=Probable NAD(P)H-dependent oxidoreductase 1 && PF00248:Aldo/keto reductase family	Aldo_ket_red	196	237	277	11	12	6	4.99015	6.29934	7.28212	0.297846	0.303781	0.134273
TraesCS7D03G0220100	484.611	782.675	729.646	27.4172	31.5888	65.1847	665.644	41.3969	3.99593	1.77e-34	3.94e-32	TraesCS7D03G0220100	Chr7D	60494537	60495229	+	693	-	TraesCS7D01G096900 && P68427.2 RecName: Full=Histone H3.2 >P68428.2 RecName: Full=Histone H3.2 >P68429.2 RecName: Full=Histone H3.2; AltName: Full=Histone H3.1; AltName: Full=Major histone H3 >P68430.2 RecName: Full=Histone H3.2 && PF00125:Core histone H2A/H2B/H3/H4	Histone	494	762	703	26	32	74	21.5246	34.662	31.629	1.20482	1.38638	2.83414
TraesCS1B03G0164300	598.406	636.822	860.422	110.723	125.368	124.203	698.55	120.098	2.53889	1.91e-34	4.23e-32	TraesCS1B03G0164300	Chr1B	55479971	55482838	-	1438	-	TraesCS1B01G065900 && Q8VYA5.1 RecName: Full=Serine/arginine-rich splicing factor RS2Z33; AltName: Full=RS-containing zinc finger protein 33; Short=At-RS2Z33; Short=At-RSZ33; Short=AtRSZ33 && PF00098:Zinc knuckle	zf-CCHC	610	620	829	105	127	141	12.8089	13.5914	17.9746	2.34484	2.65161	2.60245
TraesCS7D03G1298700	286.45	333.818	364.304	2.10902	2.96145	1.76175	328.191	2.2774	7.18055	3.29e-34	7.24e-32	TraesCS7D03G1298700	Chr7D	641230874	641233711	+	2411	-	TraesCS7D01G546600 && - && -	-	292	325	351	2	3	2	3.65702	4.2493	4.53913	0.0266389	0.0373584	0.0220169
TraesCS1B03G0374100	364.93	284.516	354.963	46.3984	46.396	50.2098	334.803	47.6681	2.81076	3.79e-34	8.3e-32	TraesCS1B03G0374100	Chr1B	184576700	184580423	+	1767	-	TraesCS1B01G138200 && Q80SY5.1 RecName: Full=Pre-mRNA-splicing factor 38B && PF03371:PRP38 family	PRP38	372	277	342	44	47	57	6.35694	4.94168	6.03466	0.79965	0.798593	0.856172
TraesCS1A03G0738000	3630.66	2670.55	5822.64	419.695	476.793	468.625	4041.28	455.037	3.15055	3.79e-34	8.3e-32	TraesCS1A03G0738000	Chr1A	492344605	492347361	-	498	-	TraesCS1A01G295800 && O26373.1 RecName: Full=UPF0098 protein MTH_273 && PF01161:Phosphatidylethanolamine-binding protein	-	3701	2600	5610	398	483	532	224.405	164.579	351.234	25.6648	29.1194	28.3534
TraesCS2B03G0495200	1123.24	1219.21	787.769	159.231	195.455	153.272	1043.4	169.319	2.62406	4.38e-34	9.57e-32	TraesCS2B03G0495200	Chr2B	192820589	192820900	+	312	-	TraesCS2B01G205300 && - && -	-	1145	1187	759	151	198	174	110.814	119.93	75.849	15.542	19.0535	14.8019
novel.9838	648.437	672.772	852.119	0	0	3.52349	724.443	1.1745	9.13637	4.83e-34	1.05e-31	-	Chr6B	572766517	572773190	+	3327	-	- && Q94H98.1 RecName: Full=Probable protein phosphatase 2C 34; Short=OsPP2C34; AltName: Full=BTH-induced protein phosphatase 2C 2; Short=OsBIPP2C2 >Q5MFV5.2 RecName: Full=Probable protein phosphatase 2C 34; Short=OsPP2C34; AltName: Full=BTH-induced prote	-	661	655	821	0	0	4	5.99916	6.20612	7.69402	0	0	0.0319102
TraesCS1B03G0117900	227.591	354.361	398.555	4.21804	0.987149	3.52349	326.835	2.90956	6.81283	5.13e-34	1.12e-31	TraesCS1B03G0117900	Chr1B	34937219	34945362	+	1537	-	- && Q6AY79.1 RecName: Full=Protein HGH1 homolog && PF04063:Domain of unknown function (DUF383)	-	232	345	384	4	1	4	4.55781	7.07582	7.78969	0.0835737	0.019534	0.0690731
novel.11404	470.877	587.52	496.118	73.8157	38.4988	36.1158	518.172	49.4768	3.39779	5.83e-34	1.27e-31	-	Chr7A	669839101	669845557	-	3150	-	- && - && -	-	480	572	478	70	39	41	4.60122	5.72423	4.7313	0.713627	0.371722	0.345459
novel.981	218.762	191.047	234.566	7.38157	3.9486	12.3322	214.792	7.88746	4.74339	6.25e-34	1.35e-31	-	Chr1B	207083683	207087584	-	2214	-	- && - && -	-	223	186	226	7	4	14	3.04137	2.6483	3.18269	0.101532	0.0542434	0.167831
TraesCS2B03G1335700	544.451	462.21	526.217	70.6521	102.663	66.9464	510.959	80.0873	2.67517	8.95e-34	1.93e-31	TraesCS2B03G1335700	Chr2B	737525707	737530086	-	1763	-	TraesCS2B01G532900 && Q5XF57.1 RecName: Full=Probable receptor-like serine/threonine-protein kinase At5g57670 && PF07714:Protein tyrosine and serine/threonine kinase	Pkinase_Tyr	555	450	507	67	104	76	9.50567	8.04622	8.96641	1.22041	1.77111	1.14415
TraesCS1B03G0078100	336.481	404.69	557.354	50.6165	47.3831	46.6863	432.842	48.2286	3.16666	1.26e-33	2.7e-31	TraesCS1B03G0078100	Chr1B	19234944	19238697	-	1998	-	TraesCS1B01G038800 && P43293.2 RecName: Full=Probable serine/threonine-protein kinase NAK && PF00069:Protein kinase domain	Pkinase	343	394	537	48	48	53	5.18371	6.21631	8.37996	0.771488	0.72129	0.704049
TraesCS1B03G0395100	257.02	197.209	271.931	18.9812	13.8201	8.80874	242.054	13.87	4.1445	1.36e-33	2.9e-31	TraesCS1B03G0395100	Chr1B	202850612	202854148	-	1757	-	TraesCS1B01G144500 && Q6L8F7.1 RecName: Full=Zinc transporter 7; AltName: Full=ZRT/IRT-like protein 7; Short=OsZIP7; Flags: Precursor && PF02535:ZIP Zinc transporter	-	262	192	262	18	14	10	4.50269	3.44478	4.64935	0.328991	0.239233	0.15106
TraesCS1B03G0280400	579.767	470.427	370.532	63.2706	35.5374	43.1628	473.575	47.3236	3.32821	5.02e-33	1.06e-30	TraesCS1B03G0280400	Chr1B	121491317	121494685	-	1876	-	TraesCS1B01G104500 && P08819.2 RecName: Full=Serine carboxypeptidase 2; AltName: Full=CPDW-II; Short=CP-WII; AltName: Full=Carboxypeptidase D; AltName: Full=Serine carboxypeptidase II; Contains: RecName: Full=Serine carboxypeptidase 2 chain A; AltName: Full=Serine carboxypeptidase II chain A; Contains: RecName: Full=Serine carboxypeptidase 2 chain B; AltName: Full=Serine carboxypeptidase II chain…	Peptidase_S10	591	458	357	60	36	49	9.51254	7.69599	5.93333	1.02707	0.576148	0.693244
TraesCS2B03G1444300	260.944	252.675	271.931	3.16353	0.987149	3.52349	261.85	2.55806	6.66458	5.02e-33	1.06e-30	TraesCS2B03G1444300	Chr2B	775407834	775411174	+	2826	-	TraesCS2B01G578200 && O81905.1 RecName: Full=Receptor-like serine/threonine-protein kinase SD1-8; AltName: Full=Arabidopsis thaliana receptor kinase 3; AltName: Full=S-domain-1 (SD1) receptor kinase 8; Short=SD1-8; Flags: Precursor && PF00954:S-locus glycoprotein domain|PF01453:D-mannose binding lectin|PF08276:PAN-like domain|PF07714:Protein tyrosine and serine/threonine kinase	B_lectin	266	246	262	3	1	4	2.84218	2.74407	2.89063	0.0340905	0.0106241	0.0375673
TraesCS2B03G1252600	187.37	218.779	204.467	16.8722	10.8586	15.8557	203.539	14.5288	3.80809	5.66e-33	1.2e-30	TraesCS2B03G1252600	Chr2B	702536961	702542312	+	2246	-	TraesCS2B01G497400 && - && PF14764:AP-5 complex subunit, vesicle trafficking	-	191	213	197	16	11	18	2.56783	2.98952	2.73476	0.228767	0.147044	0.212709
TraesCS7B03G1304400	426.732	360.524	450.45	36.9078	67.1261	48.4481	412.569	50.8273	3.01877	6.25e-33	1.32e-30	TraesCS7B03G1304400	Chr7B	754113655	754122109	-	4270	-	TraesCS7B01G484300 && - && PF05623:Protein of unknown function (DUF789)	-	435	351	434	35	68	55	3.07612	2.59126	3.16902	0.263223	0.478129	0.341867
novel.6781	234.457	300.95	295.803	30.5808	36.5245	28.188	277.07	31.7644	3.12681	6.54e-33	1.38e-30	-	Chr4B	360475412	360509133	-	3913	-	- && Q8LFN2.1 RecName: Full=Probable inactive leucine-rich repeat receptor-like protein kinase At3g03770; Flags: Precursor && -	-	239	293	285	29	37	32	1.84429	2.36042	2.2709	0.237997	0.283894	0.217052
TraesCS2B03G1452800	387.493	396.473	327.978	47.4529	42.4474	65.1847	370.648	51.695	2.83569	1.5e-32	3.15e-30	TraesCS2B03G1452800	Chr2B	778242518	778249042	-	2313	-	TraesCS2B01G581700 && - && PF12579:Protein of unknown function (DUF3755)	-	395	386	316	45	43	74	5.1566	5.2607	4.25965	0.624771	0.558158	0.849139
TraesCS7B03G0904400	681.791	756.997	542.824	88.5788	94.7663	50.2098	660.537	77.8516	3.09032	1.87e-32	3.9e-30	TraesCS7B03G0904400	Chr7B	596423893	596424783	+	891	-	TraesCS7B01G336800 && P40280.1 RecName: Full=Histone H2A && PF16211:C-terminus of histone H2A|PF00125:Core histone H2A/H2B/H3/H4	Histone	695	737	523	84	96	57	23.5532	26.0748	18.3015	3.02751	3.23488	1.69793
TraesCS1B03G0269500	2743.84	2963.28	4357.12	0	0	0	3354.75	0	14.1963	2.25e-32	4.68e-30	TraesCS1B03G0269500	Chr1B	114465040	114466009	-	808	-	TraesCS1B01G100100 && Q0DKW8.1 RecName: Full=Hydrophobic protein LTI6B; AltName: Full=Low temperature-induced protein 6B >A2Y075.2 RecName: Full=Hydrophobic protein LTI6B; AltName: Full=Low temperature-induced protein 6B && -	-	2797	2885	4198	0	0	0	104.526	112.555	161.992	0	0	0
novel.636	290.374	274.244	382.987	33.7443	25.6659	39.6393	315.868	33.0165	3.25341	2.54e-32	5.28e-30	-	Chr1B	205450289	205455647	+	2557	-	- && Q9FNU2.1 RecName: Full=ABC transporter B family member 25; Short=ABC transporter ABCB.25; Short=OsABCB25; AltName: Full=Protein ALS1 homolog && PF00664:ABC transporter transmembrane region	ABC_membrane	296	267	369	32	26	45	3.49545	3.29164	4.49944	0.401886	0.305286	0.467094
TraesCS6B03G1201300	1506.81	1254.13	1380.41	320.571	244.813	359.396	1380.45	308.26	2.16205	3.04e-32	6.3e-30	TraesCS6B03G1201300	Chr6B	706617211	706619146	-	1464	-	TraesCS6B01G429200 && Q53QK0.1 RecName: Full=Flavonoid O-methyltransferase-like protein Os11g0303600 && PF00891:O-methyltransferase domain|PF08100:Dimerisation domain	-	1536	1221	1330	304	248	408	31.6805	26.2909	28.3252	6.66832	5.08598	7.39676
novel.7020	239.362	236.241	350.811	14.7631	2.96145	4.40437	275.471	7.37632	5.25778	3.36e-32	6.94e-30	-	Chr4D	158641265	158652014	+	4091	-	- && Q9T0J6.2 RecName: Full=tRNA-dihydrouridine(47) synthase [NAD(P)(+)]-like; AltName: Full=Zinc finger CCCH domain-containing protein 50; Short=AtC3H50; AltName: Full=tRNA-dihydrouridine synthase 3-like && -	-	244	230	338	14	3	5	1.80095	1.77227	2.57603	0.109896	0.0220169	0.0324387
TraesCS2B03G1341500	3353.04	3494.31	2555.32	627.433	830.192	656.251	3134.22	704.625	2.15321	3.37e-32	6.94e-30	TraesCS2B03G1341500	Chr2B	739840727	739843523	-	1391	-	TraesCS2B01G535500 && F4JJL0.1 RecName: Full=Endonuclease 4; Short=AtENDO4; AltName: Full=Deoxyribonuclease ENDO4; AltName: Full=Single-stranded-nucleate endonuclease ENDO4; Flags: Precursor && PF02265:S1/P1 Nuclease	-	3418	3402	2462	595	841	745	74.1971	77.0972	55.1854	13.7364	18.1524	14.2152
TraesCS1D03G1023500	767.137	788.838	838.626	181.376	137.214	202.601	798.2	173.73	2.19831	3.76e-32	7.72e-30	TraesCS1D03G1023500	Chr1D	491209890	491220054	+	3727	-	TraesCS1D01G445700 && Q6L4S0.1 RecName: Full=DNA damage-binding protein 1; AltName: Full=UV-damaged DNA-binding protein 1; Short=OsUV-DDB1 && PF10433:Mono-functional DNA-alkylating methyl methanesulfonate N-term|PF03178:CPSF A subunit region	-	782	768	808	172	139	230	6.33562	6.49581	6.7595	1.48202	1.11975	1.63791
TraesCS7A03G0241300	201.104	312.248	286.461	22.1447	18.7558	23.7836	266.605	21.5614	3.62529	4.06e-32	8.31e-30	TraesCS7A03G0241300	Chr7A	65984197	65994046	-	6762	-	TraesCS7A01G101700 && Q9STE7.1 RecName: Full=Putative disease resistance RPP13-like protein 3 && PF18052:Rx N-terminal domain|PF00931:NB-ARC domain	NB-ARC	205	304	276	21	19	27	0.915421	1.4172	1.27261	0.0997304	0.0843612	0.105977
TraesCS1B03G0152600	475.782	885.388	729.646	1.05451	0	2.64262	696.939	1.23238	9.07991	5.73e-32	1.17e-29	TraesCS1B03G0152600	Chr1B	52451165	52452308	+	1144	-	TraesCS1B01G062400 && - && -	-	485	862	703	1	0	3	12.8014	23.7527	19.1599	0.028071	0	0.0696014
TraesCS7A03G1308000	175.598	236.241	208.619	14.7631	16.7815	12.3322	206.819	14.6256	3.827	8.32e-32	1.7e-29	TraesCS7A03G1308000	Chr7A	720460953	720463449	+	2186	-	TraesCS7A01G537200 && Q8VYV9.1 RecName: Full=Aspartyl protease family protein 1; Flags: Precursor && PF14541:Xylanase inhibitor C-terminal|PF14543:Xylanase inhibitor N-terminal	-	179	230	201	14	17	14	2.47255	3.31672	2.86688	0.205666	0.233487	0.169981
TraesCS1B03G0401800	226.61	257.81	262.59	28.4718	34.5502	33.4732	249.003	32.1651	2.9493	9.35e-32	1.9e-29	TraesCS1B03G0401800	Chr1B	210831025	210839325	-	2072	-	TraesCS1B01G146400 && Q8GY87.2 RecName: Full=Probable ubiquitin-conjugating enzyme E2 26; AltName: Full=E2 ubiquitin-conjugating enzyme 26; AltName: Full=Ubiquitin carrier protein 26 && PF00179:Ubiquitin-conjugating enzyme	UQ_con	231	251	253	27	35	38	3.36639	3.8187	3.80709	0.418464	0.507157	0.486762
TraesCS1B03G0238200	945.678	834.032	733.798	106.505	94.7663	44.0437	837.836	81.7718	3.36345	1.07e-31	2.17e-29	TraesCS1B03G0238200	Chr1B	96178983	96182395	+	2563	-	TraesCS1B01G089600 && - && PF14389:Leucine-zipper of ternary complex factor MIP1|PF04784:Protein of unknown function, DUF547	-	964	812	707	101	96	50	11.3572	9.98709	8.6007	1.26548	1.12457	0.517779
TraesCS1B03G0274800	177.56	196.182	172.292	13.7086	10.8586	11.4514	182.011	12.0062	3.92691	1.23e-31	2.5e-29	TraesCS1B03G0274800	Chr1B	118432637	118440437	-	2874	-	- && Q65XV7.1 RecName: Full=Replication protein A 70 kDa DNA-binding subunit C; Short=OsRPA70c; AltName: Full=Replication factor A protein 1C; AltName: Full=Replication protein A 1C && PF01336:OB-fold nucleic acid binding domain|PF16900:Replication protei	tRNA_anti	181	191	166	13	11	13	1.90166	2.09497	1.80088	0.145258	0.114913	0.120055
TraesCS5A03G0227600	398.283	511.512	485.739	67.4886	89.8306	88.9682	465.178	82.0958	2.49893	1.4e-31	2.84e-29	TraesCS5A03G0227600	Chr5A	122485902	122491852	-	2453	-	TraesCS5A01G090000 && C0SV51.1 RecName: Full=Calmodulin-binding protein 60 C && PF07887:Calmodulin binding protein-like	-	406	498	468	64	91	101	4.9977	6.39976	5.94855	0.83785	1.1138	1.09281
TraesCS2B03G0495700	221.705	221.861	270.893	25.3082	19.743	12.3322	238.153	19.1278	3.65423	1.86e-31	3.74e-29	TraesCS2B03G0495700	Chr2B	192938280	192940848	+	1017	-	TraesCS2B01G205700 && Q8JIY8.2 RecName: Full=MKI67 FHA domain-interacting nucleolar phosphoprotein; AltName: Full=Nucleolar phosphoprotein NOPP34-like protein && PF00076:RNA recognition motif. (a.k.a. RRM, RBD, or RNP domain)	RRM_1	226	216	261	24	20	14	6.71011	6.69521	8.0017	0.757834	0.590436	0.365367
TraesCS1B03G0213800	521.889	675.853	626.894	144.468	139.188	139.178	608.212	140.945	2.10958	1.93e-31	3.88e-29	TraesCS1B03G0213800	Chr1B	73835735	73851818	+	3673	-	- && Q6L4L4.1 RecName: Full=E3 SUMO-protein ligase SIZ1 && PF02037:SAP domain|PF00628:PHD-finger|PF02891:MIZ/SP-RING zinc finger	zf-MIZ	532	658	604	137	141	158	4.37354	5.64725	5.12718	1.1978	1.15256	1.14172
TraesCS5B03G0561900	488.535	561.842	559.43	1.05451	2.96145	0	536.602	1.33865	8.69636	1.94e-31	3.9e-29	TraesCS5B03G0561900	Chr5B	386525651	386534355	-	2174	-	- && Q3E6S8.2 RecName: Full=Putative protease Do-like 14 && PF13365:Trypsin-like peptidase domain	-	498	547	539	1	3	0	6.91691	7.93158	7.73023	0.0147715	0.041431	0
TraesCS1B03G0202500	302.146	350.252	562.544	3.16353	0	2.64262	404.981	1.93538	7.70767	1.98e-31	3.96e-29	TraesCS1B03G0202500	Chr1B	68509386	68514038	+	2556	-	TraesCS1B01G080400 && Q9SJL0.1 RecName: Full=UDP-glycosyltransferase 86A1 && PF00201:UDP-glucoronosyl and UDP-glucosyl transferase	UDPGT	308	341	542	3	0	3	3.63858	4.20557	6.61152	0.0376916	0	0.0311518
TraesCS2A03G1359700	250.153	266.027	270.893	2.10902	2.96145	1.76175	262.358	2.2774	6.85773	2.06e-31	4.12e-29	TraesCS2A03G1359700	Chr2A	784731624	784738180	-	2316	-	TraesCS2A01G563400 && Q9FDY4.1 RecName: Full=BTB/POZ domain and ankyrin repeat-containing protein NPR1; Short=OsNPR1; AltName: Full=NPR1 homolog 1; Short=OsNH1 && PF12313:NPR1/NIM1 like defence protein C terminal|PF00069:Protein kinase domain	Pkinase	255	259	261	2	3	2	3.32463	3.52527	3.5137	0.0277316	0.0388908	0.02292
TraesCS4A03G0193900	424.77	538.218	665.296	84.3608	86.8691	66.9464	542.761	79.3921	2.77573	2.11e-31	4.2e-29	TraesCS4A03G0193900	Chr4A	102606679	102610578	-	1064	-	TraesCS4A01G094500 && Q9LHT0.1 RecName: Full=Tropinone reductase homolog At5g06060 && PF13561:Enoyl-(Acyl carrier protein) reductase	-	433	524	641	80	88	76	12.2882	15.5246	18.7836	2.41453	2.48316	1.89581
TraesCS1B03G0362100	278.602	321.493	172.292	9.49058	13.8201	13.2131	257.462	12.1746	4.39605	2.14e-31	4.25e-29	TraesCS1B03G0362100	Chr1B	174953355	174956535	+	1621	-	TraesCS1B01G133300 && Q9C907.1 RecName: Full=Glycerophosphodiester phosphodiesterase GDPD5; AltName: Full=Glycerophosphodiester phosphodiesterase 5; Short=ATGDPD5; Flags: Precursor && PF03009:Glycerophosphoryl diester phosphodiesterase family	-	284	313	166	9	14	15	5.29026	6.08686	3.19292	0.178297	0.259304	0.245601
novel.11669	914.286	889.497	935.151	0	0.987149	1.76175	912.978	0.916299	9.88149	2.35e-31	4.66e-29	-	Chr7B	523037395	523045784	+	5085	-	- && - && -	-	932	866	901	0	1	2	5.53435	5.36857	5.52455	0	0.00590436	0.0104391
TraesCS1D03G1022100	256.039	162.287	312.409	4.21804	3.9486	6.16612	243.578	4.77758	5.65715	2.43e-31	4.81e-29	TraesCS1D03G1022100	Chr1D	490603411	490604809	+	1399	-	TraesCS1D01G445100 && - && PF00011:Hsp20/alpha crystallin family	-	261	158	301	4	4	7	5.63333	3.56017	6.70829	0.0918176	0.0858433	0.132802
TraesCS1B03G0384600	194.237	185.911	252.211	16.8722	14.8072	16.7366	210.786	16.1387	3.70653	3.03e-31	5.99e-29	TraesCS1B03G0384600	Chr1B	193642927	193650686	+	1534	-	- && - && PF12776:Myb/SANT-like DNA-binding domain	-	198	181	243	16	15	19	3.89746	3.7195	4.93905	0.334949	0.293582	0.328739
TraesCS1A03G0039500	1065.36	943.935	989.122	327.952	271.466	276.594	999.472	292.004	1.77654	3.3e-31	6.51e-29	TraesCS1A03G0039500	Chr1A	10439448	10445246	-	1990	-	TraesCS1A01G016900 && O04940.1 RecName: Full=Phosphatidate cytidylyltransferase 1; AltName: Full=CDP-DAG synthase; AltName: Full=CDP-DG synthase; AltName: Full=CDP-diacylglycerol synthase; Short=CDS; AltName: Full=CDP-diglyceride pyrophosphorylase; AltName: Full=CDP-diglyceride synthase; AltName: Full=CTP:phosphatidate cytidylyltransferase && PF01148:Cytidylyltransferase family	-	1086	919	953	311	275	314	16.4785	14.5577	14.9315	5.0187	4.149	4.18793
TraesCS1B03G0164400	591.539	574.167	317.599	47.4529	43.4346	28.188	494.435	39.6918	3.64565	3.49e-31	6.86e-29	TraesCS1B03G0164400	Chr1B	55500189	55502537	+	2349	-	TraesCS1B01G066000 && Q8H8V7.1 RecName: Full=ABC transporter G family member 5; Short=ABC transporter ABCG.5; Short=OsABCG5; AltName: Full=Protein REDUCED CULM NUMBER 1; AltName: Full=White-brown complex homolog protein 5; Short=OsWBC5 && PF00005:ABC transporter|PF01061:ABC-2 type transporter	ABC2_membrane	603	559	306	45	44	32	7.75133	7.50171	4.06164	0.615195	0.562385	0.361568
TraesCS2B03G1005600	165.788	282.462	300.992	12.6541	9.87149	13.2131	249.747	11.9129	4.38702	4.97e-31	9.74e-29	TraesCS2B03G1005600	Chr2B	567932279	567934387	+	2109	-	TraesCS2B01G395000 && Q9SCP5.1 RecName: Full=UDP-glycosyltransferase 73C7 && PF00201:UDP-glucoronosyl and UDP-glucosyl transferase	UDPGT	169	275	290	12	10	15	2.41965	4.11044	4.2873	0.182721	0.14236	0.188772
novel.2704	252.115	225.969	298.916	32.6898	28.6273	21.141	259	27.486	3.24522	5.94e-31	1.16e-28	-	Chr2B	752059854	752062171	+	1234	-	- && F4K265.1 RecName: Full=Autophagy-related protein 101 && PF07855:Autophagy-related protein 101	-	257	220	288	31	29	24	6.28869	5.62004	7.2768	0.806734	0.705581	0.516201
novel.4509	970.203	766.241	957.985	0	2.96145	0	898.143	0.987149	9.8557	8.21e-31	1.6e-28	-	Chr3B	311098043	311105223	+	4821	-	- && P20115.3 RecName: Full=Citrate synthase 4, mitochondrial; Flags: Precursor && -	-	989	746	923	0	3	0	6.19443	4.87791	5.96936	0	0.0186831	0
TraesCS1B03G0101300	343.348	468.373	464.981	60.107	72.0619	74.8743	425.567	69.0144	2.6212	8.24e-31	1.6e-28	TraesCS1B03G0101300	Chr1B	28018788	28022657	-	2423	-	TraesCS1B01G046300 && O80644.1 RecName: Full=ACT domain-containing protein ACR9; AltName: Full=Protein ACT DOMAIN REPEATS 9 && PF01842:ACT domain	ACT	350	456	448	57	73	85	4.36171	5.93257	5.76484	0.755449	0.904552	0.931083
TraesCS1B03G0411400	268.792	231.105	323.826	1.05451	1.9743	3.52349	274.574	2.1841	6.92881	9.3e-31	1.8e-28	TraesCS1B03G0411400	Chr1B	221946959	221955086	-	1256	-	TraesCS1B01G148100 && - && PF10184:Uncharacterized conserved protein (DUF2358)	-	274	225	312	1	2	4	6.58723	5.64709	7.74511	0.0255678	0.0478084	0.0845265
novel.10440	232.496	270.136	262.59	1.05451	2.96145	2.64262	255.074	2.21953	6.81984	1.05e-30	2.03e-28	-	Chr6D	193960841	193965108	+	1915	-	- && - && -	-	237	263	253	1	3	3	3.73699	4.32931	4.11922	0.0167693	0.0470345	0.0415791
TraesCS5D03G0004800	1073.21	1306.51	1246.52	357.479	281.337	338.255	1208.75	325.691	1.89199	1.08e-30	2.08e-28	TraesCS5D03G0004800	Chr5D	2672766	2677982	-	2699	-	- && Q53RH0.1 RecName: Full=Probable ethylene response sensor 1; Short=OsERS1; AltName: Full=Ethylene response factor 1 >A2XL32.1 RecName: Full=Probable ethylene response sensor 1; Short=OS-ERS1; AltName: Full=Ethylene response factor 1 && PF01590:GAF dom	HATPase_c	1094	1272	1201	339	285	384	12.2393	14.8565	13.874	4.03349	3.17034	3.77617
TraesCS1A03G0039400	202.085	196.182	256.362	22.1447	20.7301	17.6175	218.21	20.1641	3.44122	1.18e-30	2.26e-28	TraesCS1A03G0039400	Chr1A	10437621	10438698	-	991	-	TraesCS1A01G016800 && Q06398.2 RecName: Full=Probable glutathione S-transferase GSTU6; AltName: Full=28 kDa cold-induced protein && PF00043:Glutathione S-transferase, C-terminal domain|PF13417:Glutathione S-transferase, N-terminal domain	GST_C	206	191	247	21	21	20	6.27676	6.07563	7.77117	0.680502	0.636224	0.535647
TraesCS3B03G0102700	225.629	235.213	194.088	25.3082	20.7301	14.9749	218.31	20.3377	3.4367	2.08e-30	3.97e-28	TraesCS3B03G0102700	Chr3B	28562288	28566390	-	1437	-	TraesCS3B01G045400 && Q84TF0.1 RecName: Full=Aldo-keto reductase family 4 member C10 && PF00248:Aldo/keto reductase family	Aldo_ket_red	230	229	187	24	21	17	4.83296	5.02355	4.0574	0.536337	0.43876	0.313989
TraesCS1D03G1026200	279.583	308.14	283.348	1.05451	4.93574	0	290.357	1.99675	7.22403	2.28e-30	4.35e-28	TraesCS1D03G1026200	Chr1D	491731424	491732544	-	887	-	TraesCS1D01G446500 && - && -	-	285	300	273	1	5	0	9.70204	10.6618	9.59626	0.0362043	0.169243	0
novel.12148	2241.57	2161.09	2152.61	0	0	0	2185.09	0	13.5779	2.44e-30	4.64e-28	-	Chr7B	707422532	707431327	-	4973	-	- && - && -	-	2285	2104	2074	0	0	0	13.8743	13.337	13.0033	0	0	0
TraesCS1B03G0271700	200.123	237.268	206.543	3.16353	4.93574	0.880874	214.644	2.99338	6.20118	2.46e-30	4.66e-28	TraesCS1B03G0271700	Chr1B	116852752	116863477	-	1978	-	TraesCS1B01G101000 && - && PF05641:Agenet domain	Agenet	204	231	199	3	5	1	3.1142	3.68144	3.13682	0.0487056	0.0758941	0.0134183
TraesCS1B03G0340300	309.994	288.624	277.12	54.8345	47.3831	52.8524	291.913	51.69	2.49811	2.8e-30	5.28e-28	TraesCS1B03G0340300	Chr1B	157773675	157778932	-	2107	-	TraesCS1B01G124800 && O49068.1 RecName: Full=Tubulin gamma-2 chain; AltName: Full=Gamma-2-tubulin && PF00091:Tubulin/FtsZ family, GTPase domain|PF03953:Tubulin C-terminal domain	Tubulin	316	281	267	52	48	60	4.52861	4.2041	3.95102	0.792542	0.683976	0.755804
TraesCS5D03G0142200	736.726	698.45	635.197	163.449	166.828	202.601	690.125	177.626	1.95577	3.81e-30	7.19e-28	TraesCS5D03G0142200	Chr5D	54140296	54154244	-	4719	-	TraesCS5D01G057500 && Q8L5Y6.1 RecName: Full=Cullin-associated NEDD8-dissociated protein 1; AltName: Full=Cullin-associated and neddylation-dissociated protein 1; Short=AtCAND1; AltName: Full=Protein ENHANCER OF TIR1-1 AUXIN RESISTANCE 2; AltName: Full=Protein HEMIVENATA && PF08623:TATA-binding protein interacting (TIP20)	-	751	680	612	155	169	230	4.80543	4.54245	4.04356	1.05479	1.07523	1.2936
TraesCS1B03G0097100	198.161	239.322	188.898	2.10902	0.987149	7.92786	208.794	3.67468	5.76566	4.4e-30	8.28e-28	TraesCS1B03G0097100	Chr1B	26610186	26612619	+	2434	-	TraesCS1B01G044800 && Q8S9J8.2 RecName: Full=Probable clathrin assembly protein At4g32285 && PF07651:ANTH domain	-	202	233	182	2	1	9	2.50595	3.01764	2.33138	0.0263872	0.0123351	0.0981397
TraesCS5B03G1353900	740.65	782.675	900.901	227.774	206.314	236.955	808.075	223.681	1.85233	4.5e-30	8.46e-28	TraesCS5B03G1353900	Chr5B	707840082	707846389	-	2843	-	TraesCS5B01G559300 && Q75IP6.1 RecName: Full=ATP-dependent DNA helicase 2 subunit KU80; AltName: Full=ATP-dependent DNA helicase 2 subunit 2; AltName: Full=ATP-dependent DNA helicase II 80 kDa subunit && PF02735:Ku70/Ku80 beta-barrel domain|PF08785:Ku C terminal domain like|PF03731:Ku70/Ku80 N-terminal alpha/beta domain|PF03730:Ku70/Ku80 C-terminal arm	-	755	762	868	216	209	269	8.01885	8.44909	9.51932	2.43984	2.20716	2.5113
novel.10501	207.971	220.834	257.4	1.05451	1.9743	4.40437	228.735	2.47773	6.47404	4.6e-30	8.62e-28	-	Chr6D	327646495	327652973	+	2503	-	- && - && -	-	212	215	248	1	2	5	2.55751	2.70775	3.08925	0.0128299	0.0239902	0.053019
TraesCS1B03G0004000	154.997	241.376	269.855	3.16353	3.9486	4.40437	222.076	3.83883	5.8428	5.19e-30	9.69e-28	TraesCS1B03G0004000	Chr1B	1671721	1675652	-	1956	-	TraesCS1B01G002100 && Q9C9Z9.1 RecName: Full=Glycosyltransferase-like KOBITO 1; AltName: Full=Protein ABA INSENSITIVE 8; AltName: Full=Protein ELONGATION DEFECTIVE 1; Flags: Precursor && -	-	158	235	260	3	4	5	2.4391	3.78731	4.14445	0.0492534	0.0613981	0.0678459
TraesCS1B03G0389900	197.18	161.26	181.633	3.16353	10.8586	7.04699	180.024	7.02305	4.66762	7.01e-30	1.31e-27	TraesCS1B03G0389900	Chr1B	198682338	198690683	+	1457	-	TraesCS1B01G142600 && Q5TKD8.1 RecName: Full=Thioredoxin-like 2, chloroplastic; AltName: Full=Lilium-type thioredoxin 2; AltName: Full=OsTrx19; Flags: Precursor && PF00085:Thioredoxin	-	201	157	175	3	11	8	4.16561	3.39681	3.74491	0.0661219	0.226672	0.145731
novel.4518	326.671	319.438	376.759	1.05451	0.987149	2.64262	340.956	1.56143	7.72451	7.07e-30	1.31e-27	-	Chr3B	333314155	333320778	+	3338	-	- && Q0JEE2.1 RecName: Full=WRKY transcription factor WRKY51; Short=OsWRKY51 && -	-	333	311	363	1	1	3	3.01231	2.93701	3.39065	0.00962049	0.00899452	0.0238538
TraesCS2B03G1339200	3249.05	3567.23	3175.99	1088.25	829.205	1075.55	3330.76	997.669	1.73915	7.34e-30	1.36e-27	TraesCS2B03G1339200	Chr2B	738946237	738953762	-	2690	-	TraesCS2B01G534200 && Q05001.1 RecName: Full=NADPH--cytochrome P450 reductase; Short=CPR; Short=P450R && PF00667:FAD binding domain|PF00258:Flavodoxin|PF00175:Oxidoreductase NAD-binding domain	NAD_binding_1	3312	3473	3060	1032	840	1221	37.1775	40.699	35.4676	12.32	9.37543	12.0472
TraesCS1B03G0368400	577.805	640.931	1781.04	36.9078	33.5631	51.9715	999.926	40.8141	4.61133	7.98e-30	1.47e-27	TraesCS1B03G0368400	Chr1B	179460751	179464120	+	1315	-	TraesCS1B01G135700 && - && PF00903:Glyoxalase/Bleomycin resistance protein/Dioxygenase superfamily	Glyoxalase	589	624	1716	35	34	59	13.5248	14.9586	40.6869	0.854724	0.776278	1.19083
TraesCS1D03G1003300	252.115	269.109	313.447	44.2894	41.4603	44.9246	278.224	43.5581	2.67438	8.04e-30	1.48e-27	TraesCS1D03G1003300	Chr1D	487074873	487080402	+	2445	-	TraesCS1D01G436900 && Q6PEI7.1 RecName: Full=CTP synthase 1; AltName: Full=CTP synthetase 1; AltName: Full=UTP--ammonia ligase 1 && PF00117:Glutamine amidotransferase class-I|PF06418:CTP synthase N-terminus	CTP_synth_N	257	262	302	42	42	51	3.17392	3.37796	3.85115	0.551638	0.515744	0.553623
novel.4811	196.199	232.132	329.016	8.43608	19.743	11.4514	252.449	13.2101	4.25368	1.01e-29	1.86e-27	-	Chr3B	68218358	68226681	-	3456	-	- && - && -	-	200	226	317	8	20	13	1.74742	2.06142	2.85988	0.0743361	0.173748	0.0998372
TraesCS1B03G0429800	570.938	550.543	652.841	91.7423	142.149	113.633	591.441	115.841	2.3506	1.11e-29	2.04e-27	TraesCS1B03G0429800	Chr1B	243008306	243015539	-	4216	-	TraesCS1B01G151300 && Q02028.1 RecName: Full=Stromal 70 kDa heat shock-related protein, chloroplastic; Flags: Precursor && PF00012:Hsp70 protein	HSP70	582	536	629	87	144	129	4.16835	4.00771	4.65171	0.662678	1.02548	0.812104
novel.6081	276.64	291.706	407.896	28.4718	34.5502	44.0437	325.414	35.6885	3.18091	1.12e-29	2.05e-27	-	Chr4A	345641355	345645910	-	3067	-	- && - && -	-	282	284	393	27	35	50	2.77637	2.91901	3.99523	0.282705	0.342624	0.432692
novel.6396	164.807	154.07	165.027	8.43608	5.92289	8.80874	161.301	7.72257	4.38085	1.29e-29	2.36e-27	-	Chr4B	274371587	274377283	+	2137	-	- && - && -	-	168	150	159	8	6	10	2.37381	2.21268	2.31983	0.120218	0.0842968	0.124199
TraesCS1B03G0109800	2296.51	3378.24	1702.16	1.05451	0	0.880874	2458.97	0.645128	11.8947	1.44e-29	2.63e-27	TraesCS1B03G0109800	Chr1B	30615426	30618786	-	1363	-	TraesCS1B01G049200 && Q9LFF9.1 RecName: Full=Soluble inorganic pyrophosphatase 4; AltName: Full=Pyrophosphate phospho-hydrolase 4; Short=PPase 4 && PF00719:Inorganic pyrophosphatase	Pyrophosphatase	2341	3289	1640	1	0	1	51.8618	76.0676	37.5155	0.0235607	0	0.0194727
TraesCS1D03G1027900	1849.17	1837.54	2207.62	0	0	0	1964.78	0	13.4245	1.49e-29	2.72e-27	TraesCS1D03G1027900	Chr1D	492388901	492392342	-	2020	-	TraesCS1D01G447000 && - && -	-	1885	1789	2127	0	0	0	28.1775	27.9184	32.8306	0	0	0
TraesCS7B03G1333500	1638.26	2245.31	2179.6	0	0	0	2021.06	0	13.4652	1.53e-29	2.79e-27	TraesCS7B03G1333500	Chr7B	761937690	761939279	-	1253	-	TraesCS7B01G493700 && P11955.4 RecName: Full=26 kDa endochitinase 1; Flags: Precursor && PF00182:Chitinase class I|PF00187:Chitin recognition protein	-	1670	2186	2100	0	0	0	40.2446	54.996	52.2554	0	0	0
TraesCS1B03G0283000	307.051	266.027	373.645	20.0357	41.4603	32.5923	315.575	31.3628	3.32524	1.79e-29	3.23e-27	TraesCS1B03G0283000	Chr1B	123373463	123382852	-	2257	-	TraesCS1B01G105200 && O24467.1 RecName: Full=LEC14B homolog && PF00400:WD domain, G-beta repeat	WD40	313	259	360	19	42	37	4.1875	3.61743	4.97318	0.270337	0.558704	0.435104
TraesCS2B03G0505200	310.975	393.392	337.319	62.2161	50.3446	66.0655	347.229	59.5421	2.54201	1.86e-29	3.37e-27	TraesCS2B03G0505200	Chr2B	198369527	198374906	-	1792	-	TraesCS2B01G209000 && Q8LGI2.2 RecName: Full=Probable mitochondrial saccharopine dehydrogenase-like oxidoreductase At5g39410; Short=SDH && PF03435:Saccharopine dehydrogenase NADP binding domain	Saccharop_dh	317	383	325	59	51	75	5.3415	6.7374	5.65468	1.0573	0.854469	1.11083
TraesCS7A03G0430400	239.362	225.969	266.741	7.38157	5.92289	21.141	244.024	11.4818	4.37783	2.35e-29	4.25e-27	TraesCS7A03G0430400	Chr7A	142890403	142893021	+	825	-	TraesCS7A01G184800 && - && -	-	244	220	257	7	6	24	8.93054	8.40621	9.71275	0.272476	0.218354	0.772111
TraesCS7B03G0993300	1431.27	1740.99	1014.03	235.156	272.453	204.363	1395.43	237.324	2.55657	2.38e-29	4.29e-27	TraesCS7B03G0993300	Chr7B	639064998	639066654	+	1657	-	TraesCS7B01G369200 && Q6JAH0.1 RecName: Full=Putative cis-zeatin O-glucosyltransferase && PF00201:UDP-glucoronosyl and UDP-glucosyl transferase	UDPGT	1459	1695	977	223	276	232	26.5873	32.2462	18.3838	4.32181	5.00093	3.71611
TraesCS4B03G0041700	226.61	254.729	228.339	27.4172	36.5245	23.7836	236.559	29.2418	3.02014	2.72e-29	4.89e-27	TraesCS4B03G0041700	Chr4B	16219932	16223106	+	1486	-	TraesCS4B01G021200 && Q9T072.2 RecName: Full=Transcription factor bHLH25; AltName: Full=Basic helix-loop-helix protein 25; Short=AtbHLH25; Short=bHLH 25; AltName: Full=Transcription factor EN 29; AltName: Full=bHLH transcription factor bHLH025 && PF00010:Helix-loop-helix DNA-binding domain	HLH	231	248	220	26	37	27	4.69391	5.26095	4.61601	0.561873	0.747562	0.482245
novel.1707	818.149	1283.92	703.699	147.631	114.509	108.347	935.254	123.496	2.92282	2.76e-29	4.95e-27	-	Chr2A	102019612	102020820	+	1209	-	- && - && -	-	834	1250	678	140	116	123	20.8296	32.5923	17.485	3.71865	2.88069	2.70023
TraesCS7B03G0893500	544.451	586.493	623.78	166.612	129.317	147.106	584.908	147.678	1.98674	3.04e-29	5.44e-27	TraesCS7B03G0893500	Chr7B	592634304	592638197	-	2068	-	TraesCS7B01G332300 && Q8H1G5.1 RecName: Full=Cytoplasmic 60S subunit biogenesis factor REI1 homolog 1; AltName: Full=Protein REI1-LIKE 1; AltName: Full=pre-60S factor REI1 homolog 1 && PF12756:C2H2 type zinc-finger (2 copies)	-	555	571	601	158	131	167	8.10372	8.70397	9.06122	2.45352	1.90189	2.14333
novel.11751	179.522	178.721	162.951	1.05451	5.92289	6.16612	173.731	4.38117	5.27225	3.28e-29	5.84e-27	-	Chr7B	666946442	666949117	+	2676	-	- && - && -	-	183	174	157	1	6	7	2.06494	2.04972	1.82926	0.0120004	0.0673177	0.069428
TraesCS1B03G0258400	200.123	286.57	309.295	3.16353	0	3.52349	265.329	2.22901	6.87718	3.43e-29	6.08e-27	TraesCS1B03G0258400	Chr1B	106813280	106814433	+	1026	-	TraesCS1B01G096400 && A7QEU4.2 RecName: Full=Peroxidase 5; Flags: Precursor && PF00141:Peroxidase	-	204	279	298	3	0	4	6.00378	8.57213	9.0559	0.0938983	0	0.103475
TraesCS1B03G0385700	304.108	325.601	280.234	57.998	56.2675	44.9246	303.314	53.0634	2.51982	3.79e-29	6.69e-27	TraesCS1B03G0385700	Chr1B	194880663	194901141	+	5346	-	TraesCS1B01G141300 && - && -	-	310	317	270	55	57	51	1.75095	1.86923	1.5747	0.330383	0.320118	0.2532
TraesCS2B03G0636400	163.826	233.159	214.846	11.5996	18.7558	11.4514	203.944	13.9356	3.87358	4.25e-29	7.5e-27	TraesCS2B03G0636400	Chr2B	315479294	315494781	-	1671	-	TraesCS2B01G255900 && O48593.3 RecName: Full=Asparagine--tRNA ligase, chloroplastic/mitochondrial; AltName: Full=Asparaginyl-tRNA synthetase; Short=AsnRS; AltName: Full=AtNS1; AltName: Full=Protein OVULE ABORTION 8; Flags: Precursor && PF01336:OB-fold nucleic acid binding domain|PF00152:tRNA synthetases class II (D, K and N)	tRNA-synt_2	167	227	207	11	19	13	3.01774	4.28234	3.8624	0.211398	0.341383	0.206486
TraesCS3B03G0575400	1032.99	1098	893.635	295.263	304.042	323.281	1008.21	307.528	1.71236	4.46e-29	7.85e-27	TraesCS3B03G0575400	Chr3B	346579330	346601443	+	1530	-	- && Q9SQT8.1 RecName: Full=Bifunctional 3-dehydroquinate dehydratase/shikimate dehydrogenase, chloroplastic; Short=DHQ-SDH protein; AltName: Full=DHQase-SORase; AltName: Full=Protein EMBRYO DEFECTIVE 3004; Includes: RecName: Full=Dehydroquinate dehydrata	-	1053	1069	861	280	308	367	20.7816	22.0251	17.5459	5.87693	6.04399	6.36645
novel.12761	333.538	408.799	280.234	45.3439	22.7044	37.8776	340.857	35.3086	3.27303	4.71e-29	8.26e-27	-	ChrUnknown	7080771	7083928	+	1363	-	- && Q5Z402.1 RecName: Full=Clathrin light chain 2 && PF01086:Clathrin light chain	-	340	398	270	43	23	43	7.53226	9.2049	6.17633	1.01311	0.506636	0.837327
TraesCS7D03G1307200	223.667	237.268	247.021	6.32706	0.987149	0	235.985	2.43807	6.69519	6.06e-29	1.06e-26	TraesCS7D03G1307200	Chr7D	642670484	642676522	-	3561	-	- && Q14839.2 RecName: Full=Chromodomain-helicase-DNA-binding protein 4; Short=CHD-4; AltName: Full=ATP-dependent helicase CHD4; AltName: Full=Mi-2 autoantigen 218 kDa protein; AltName: Full=Mi2-beta && PF16135:Tify domain binding domain	-	228	231	238	6	1	0	1.93333	2.0449	2.08386	0.0541082	0.00843125	0
novel.2235	330.595	290.679	484.701	2.10902	0	2.64262	368.658	1.58388	7.83723	6.69e-29	1.17e-26	-	Chr2A	452535940	452542640	-	3489	-	- && Q39011.2 RecName: Full=Shaggy-related protein kinase eta; AltName: Full=ASK-eta; AltName: Full=Protein BRASSINOSTEROID INSENSITIVE 2; AltName: Full=Protein ULTRACURVATA 1 && -	-	337	283	467	2	0	3	2.91656	2.55692	4.17329	0.0184083	0	0.0228214
novel.2141	277.621	332.791	358.077	0	2.96145	1.76175	322.83	1.5744	7.645	6.88e-29	1.2e-26	-	Chr2A	234398529	234404897	-	2294	-	- && - && -	-	283	324	345	0	3	2	3.72508	4.45229	4.68909	0	0.0392638	0.0231398
TraesCS7A03G1309700	2562.36	1655.74	1536.1	0	0	0	1918.06	0	13.3899	7.95e-29	1.38e-26	TraesCS7A03G1309700	Chr7A	720986437	720989539	-	2282	-	TraesCS7A01G537800 && Q5Z5C9.1 RecName: Full=BURP domain-containing protein 11; Short=OsBURP11 && PF03181:BURP domain	-	2612	1612	1480	0	0	0	34.5621	22.268	20.2213	0	0	0
TraesCS1B03G1123100	214.838	337.927	282.31	30.5808	31.5888	21.141	278.358	27.7702	3.33206	1.1e-28	1.89e-26	TraesCS1B03G1123100	Chr1B	648920000	648920455	-	456	-	TraesCS1B01G416600 && P05621.2 RecName: Full=Histone H2B.2 && PF00125:Core histone H2A/H2B/H3/H4	Histone	219	329	272	29	32	24	14.5018	22.7438	18.598	2.04229	2.10693	1.39691
TraesCS4A03G0736700	344.329	296.841	262.59	27.4172	12.8329	6.16612	301.253	15.4721	4.31011	1.1e-28	1.89e-26	TraesCS4A03G0736700	Chr4A	591946020	591949181	+	2204	-	TraesCS4A01G287900 && P46032.1 RecName: Full=Protein NRT1/ PTR FAMILY 8.3; Short=AtNPF8.3; AltName: Full=Histidine-transporting protein; AltName: Full=Peptide transporter PTR2 && PF00854:POT family	-	351	289	253	26	13	7	4.80881	4.1335	3.57908	0.378831	0.177091	0.0842964
novel.1018	229.553	165.368	333.167	1.05451	5.92289	7.92786	242.696	4.96842	5.57065	1.1e-28	1.89e-26	-	Chr1B	312996228	313000329	-	3441	-	- && - && -	-	234	161	321	1	6	9	2.0534	1.47494	2.9086	0.00933252	0.0523517	0.0694193
TraesCS2B03G1346000	383.569	349.225	372.607	86.4698	80.9462	89.8491	368.467	85.755	2.10248	1.12e-28	1.92e-26	TraesCS2B03G1346000	Chr2B	740966745	740975866	+	2702	-	TraesCS2B01G537300 && Q9FNA3.1 RecName: Full=Alpha-N-acetylglucosaminidase; AltName: Full=N-acetyl-glucosaminidase; Short=AtNAGLU; AltName: Full=Protein CYCLOPS 1; Flags: Precursor && PF12972:Alpha-N-acetylglucosaminidase (NAGLU) C-terminal domain|PF05089:Alpha-N-acetylglucosaminidase (NAGLU) tim-barrel domain|PF12971:Alpha-N-acetylglucosaminidase (NAGLU) N-terminal domain	-	391	340	359	82	82	102	4.36952	3.96666	4.14259	0.974568	0.911156	1.00193
TraesCS1B03G0020700	358.063	464.264	431.768	29.5263	66.139	39.6393	418.032	45.1015	3.21077	1.14e-28	1.95e-26	TraesCS1B03G0020700	Chr1B	5612307	5615571	+	1350	-	TraesCS1B01G011100 && Q9ASS6.1 RecName: Full=Photosynthetic NDH subunit of lumenal location 5, chloroplastic; AltName: Full=Cyclophilin of 20 kDa 2; AltName: Full=Peptidyl-prolyl cis-trans isomerase CYP20-2; Short=PPIase CYP20-2; AltName: Full=Rotamase CYP20-2; AltName: Full=Thylakoid lumen PPIase of 20 kDa; Short=TLP20; Flags: Precursor && PF00160:Cyclophilin type peptidyl-prolyl cis-trans isome…	Pro_isomerase	365	452	416	28	67	45	8.16396	10.5545	9.60777	0.666052	1.49006	0.884711
TraesCS2A03G1112800	824.035	517.675	632.083	122.323	90.8177	80.1595	657.931	97.7668	2.7544	1.23e-28	2.1e-26	TraesCS2A03G1112800	Chr2A	719195418	719197512	+	1906	-	TraesCS2A01G473800 && Q7XA39.1 RecName: Full=Putative disease resistance protein RGA4; AltName: Full=RGA4-blb && PF00931:NB-ARC domain|PF18052:Rx N-terminal domain	NB-ARC	840	504	609	116	92	91	13.3076	8.33565	9.96225	1.95442	1.4492	1.26719
TraesCS1B03G0182500	364.93	408.799	264.665	52.7255	39.486	36.9967	346.131	43.0694	3.0121	1.27e-28	2.15e-26	TraesCS1B03G0182500	Chr1B	61808995	61814430	-	3183	-	TraesCS1B01G071500 && Q5W7C6.1 RecName: Full=Kinesin-like protein KIN-5A && PF00225:Kinesin motor domain	Kinesin	372	398	255	50	40	42	3.52897	3.94165	2.49785	0.504449	0.377301	0.350215
TraesCS2B03G1342300	271.735	508.431	258.438	23.1992	26.653	24.6645	346.201	24.8389	3.80013	1.44e-28	2.44e-26	TraesCS2B03G1342300	Chr2B	739941165	739944197	-	1448	-	TraesCS2B01G535800 && F4JJL0.1 RecName: Full=Endonuclease 4; Short=AtENDO4; AltName: Full=Deoxyribonuclease ENDO4; AltName: Full=Single-stranded-nucleate endonuclease ENDO4; Flags: Precursor && PF02265:S1/P1 Nuclease	-	277	495	249	22	27	28	5.77635	10.7763	5.36159	0.487908	0.559834	0.51323
TraesCS2A03G1367200	571.919	580.33	501.308	121.269	153.995	120.68	551.186	131.981	2.06283	1.52e-28	2.56e-26	TraesCS2A03G1367200	Chr2A	786217488	786220722	+	2105	-	- && Q8L7V3.1 RecName: Full=Probable methyltransferase PMT26 && PF03141:Putative S-adenosyl-L-methionine-dependent methyltransferase	-	583	565	483	115	156	137	8.36293	8.46112	7.15415	1.7544	2.22503	1.72739
TraesCS1B03G0222300	1148.74	1298.3	1317.1	451.33	449.153	421.058	1254.71	440.513	1.51046	1.53e-28	2.58e-26	TraesCS1B03G0222300	Chr1B	80018379	80026194	+	6043	-	- && Q9Y618.2 RecName: Full=Nuclear receptor corepressor 2; Short=N-CoR2; AltName: Full=CTG repeat protein 26; AltName: Full=SMAP270; AltName: Full=Silencing mediator of retinoic acid and thyroid hormone receptor; Short=SMRT; AltName: Full=T3 receptor-ass	Myb_DNA-binding	1171	1264	1269	428	455	478	5.85122	6.59365	6.54745	2.27444	2.2606	2.09941
TraesCS1B03G1137900	271.735	218.779	349.774	1.05451	1.9743	2.64262	280.096	1.89048	7.17864	2.04e-28	3.43e-26	TraesCS1B03G1137900	Chr1B	652921087	652922147	-	679	-	TraesCS1B01G422900 && - && -	-	277	213	337	1	2	3	12.3183	9.88875	15.4747	0.0472949	0.088435	0.117267
TraesCS7B03G0893400	295.279	296.841	369.494	53.78	62.1904	51.0907	320.538	55.687	2.52614	2.17e-28	3.63e-26	TraesCS7B03G0893400	Chr7B	592630137	592633076	-	1548	-	TraesCS7B01G332200 && - && PF07800:Protein of unknown function (DUF1644)	-	301	289	356	51	63	58	5.87134	5.88516	7.17038	1.05799	1.22189	0.994443
TraesCS1B03G0084700	363.949	438.586	432.806	53.78	79.9591	81.9213	411.78	71.8868	2.51293	2.29e-28	3.83e-26	TraesCS1B03G0084700	Chr1B	21384853	21391941	-	1816	-	TraesCS1B01G041300 && Q38942.2 RecName: Full=Protein RAE1; AltName: Full=RNA export factor 1 && -	-	371	427	417	51	81	93	6.16879	7.41214	7.15951	0.901858	1.33916	1.35922
TraesCS1B03G0235500	188.351	344.089	196.164	3.16353	0.987149	7.04699	242.868	3.73256	5.98338	2.44e-28	4.08e-26	TraesCS1B03G0235500	Chr1B	93459372	93462000	-	1747	-	TraesCS1B01G088900 && Q6IEQ7.1 RecName: Full=WRKY transcription factor WRKY24; Short=OsWRKY24 && PF03106:WRKY DNA -binding domain	WRKY	192	335	189	3	1	8	3.31857	6.04482	3.37312	0.0551457	0.0171859	0.12154
TraesCS1B03G0381700	175.598	177.694	168.14	2.10902	1.9743	6.16612	173.811	3.41648	5.621	2.67e-28	4.45e-26	TraesCS1B03G0381700	Chr1B	191197764	191198589	+	826	-	TraesCS1B01G139900 && - && -	-	179	173	162	2	2	7	6.54357	6.60234	6.11502	0.0777559	0.0726966	0.224927
TraesCS1A03G0027800	146.168	162.287	183.709	9.49058	10.8586	6.16612	164.055	8.83845	4.22734	2.94e-28	4.89e-26	TraesCS1A03G0027800	Chr1A	7524129	7533614	-	5387	-	- && Q7XA39.1 RecName: Full=Putative disease resistance protein RGA4; AltName: Full=RGA4-blb && PF00931:NB-ARC domain|PF18052:Rx N-terminal domain	NB-ARC	149	158	177	9	11	7	0.835182	0.924574	1.02445	0.0536512	0.061307	0.0344885
TraesCS2B03G1369800	200.123	159.206	229.377	5.27255	12.8329	3.52349	196.235	7.20966	4.78006	3.23e-28	5.36e-26	TraesCS2B03G1369800	Chr2B	750168509	750170892	+	1187	-	TraesCS2B01G544800 && Q9M2E2.1 RecName: Full=(+)-neomenthol dehydrogenase; AltName: Full=Menthone:neomenthol reductase; AltName: Full=Short-chain dehydrogenase/reductase 1; Short=AtSDR1 && PF00106:short chain dehydrogenase	adh_short	204	155	221	5	13	4	5.18945	4.11635	5.80503	0.13527	0.328819	0.08944
novel.3373	208.952	146.88	159.837	10.5451	7.89719	7.04699	171.89	8.49642	4.35074	3.73e-28	6.18e-26	-	Chr2D	463031915	463051637	+	1614	-	- && - && -	-	213	143	154	10	8	8	3.98491	2.79296	2.97495	0.198967	0.148816	0.131556
novel.2529	359.044	387.229	437.995	3.16353	0	0.880874	394.756	1.34813	8.25291	4.37e-28	7.21e-26	-	Chr2B	328980054	328987214	+	3766	-	- && - && -	-	366	377	422	3	0	1	2.93456	3.15568	3.49378	0.0255814	0	0.00704762
TraesCS2D03G0768300	4046.6	4248.22	3232.03	1143.09	1278.36	1067.62	3842.28	1163.02	1.72429	4.42e-28	7.29e-26	TraesCS2D03G0768300	Chr2D	430740951	430747501	-	2935	-	TraesCS2D01G335300 && Q07123.1 RecName: Full=Copper methylamine oxidase; AltName: Full=MAOXII; AltName: Full=Primary amine oxidase; Flags: Precursor && PF02728:Copper amine oxidase, N3 domain|PF01179:Copper amine oxidase, enzyme domain	-	4125	4136	3114	1084	1295	1212	42.4383	44.4226	33.0806	11.8605	13.2473	10.9602
TraesCS1D03G1045000	180.503	167.423	170.216	3.16353	1.9743	9.68961	172.714	4.94248	5.07805	5.73e-28	9.43e-26	TraesCS1D03G1045000	Chr1D	497327664	497329859	+	1649	-	TraesCS1D01G453000 && Q5XF85.2 RecName: Full=E3 ubiquitin-protein ligase ATL42; AltName: Full=RING-H2 finger protein ATL42; AltName: Full=RING-type E3 ubiquitin transferase ATL42; Flags: Precursor && PF13639:Ring finger domain	-	184	163	164	3	2	11	3.3693	3.11601	3.10089	0.0584231	0.0364144	0.17705
TraesCS1B03G0427300	208.952	187.965	192.012	13.7086	10.8586	22.9027	196.31	15.8233	3.61678	5.83e-28	9.57e-26	TraesCS1B03G0427300	Chr1B	237687683	237730213	-	2912	-	- && Q940Y9.1 RecName: Full=Putative ion channel POLLUX-like 2 && PF06241:Castor and Pollux, part of voltage-gated ion channel	-	213	183	185	13	11	26	2.20867	1.98103	1.98081	0.143363	0.113414	0.236976
TraesCS1B03G0356800	3215.7	3401.86	2869.8	1110.4	1224.06	1218.25	3162.45	1184.24	1.41687	5.84e-28	9.57e-26	TraesCS1B03G0356800	Chr1B	169608856	169613032	-	2002	-	TraesCS1B01G131300 && Q9SPB1.1 RecName: Full=Leghemoglobin reductase; AltName: Full=Ferric leghemoglobin reductase; Short=FLbR; Flags: Precursor && PF02852:Pyridine nucleotide-disulphide oxidoreductase, dimerisation domain|PF07992:Pyridine nucleotide-disulphide oxidoreductase	Pyr_redox_2	3278	3312	2765	1053	1240	1383	49.441	52.1504	43.062	16.8907	18.5961	18.335
TraesCS7D03G1297900	212.876	213.644	244.945	22.1447	23.6916	9.68961	223.822	18.5086	3.61279	5.87e-28	9.61e-26	TraesCS7D03G1297900	Chr7D	641092383	641097568	-	2139	-	TraesCS7D01G546700 && - && PF05212:Protein of unknown function (DUF707)	-	217	208	236	21	24	11	3.06331	3.06538	3.44005	0.315277	0.336872	0.136491
TraesCS6B03G1182300	235.438	271.163	305.144	29.5263	39.486	20.2601	270.582	29.7574	3.19191	5.92e-28	9.66e-26	TraesCS6B03G1182300	Chr6B	701419125	701427185	+	2686	-	TraesCS6B01G421000 && P56287.1 RecName: Full=Probable translation initiation factor eIF-2B subunit epsilon; AltName: Full=eIF-2B GDP-GTP exchange factor subunit epsilon && PF00483:Nucleotidyl transferase|PF02020:eIF4-gamma/eIF5/eIF2-epsilon	-	240	264	294	28	40	23	2.69803	3.09834	3.41275	0.334762	0.447114	0.227271
TraesCS1A03G0621200	1415.57	1571.51	1516.38	588.416	581.431	594.59	1501.15	588.146	1.35166	7e-28	1.14e-25	TraesCS1A03G0621200	Chr1A	427105002	427114909	-	1307	-	TraesCS1A01G238700 && Q5HHG4.1 RecName: Full=Probable nitronate monooxygenase; AltName: Full=Nitroalkane oxidase >Q2FZX9.1 RecName: Full=Probable nitronate monooxygenase; AltName: Full=Nitroalkane oxidase >Q2FIF3.1 RecName: Full=Probable nitronate monooxygenase; AltName: Full=Nitroalkane oxidase >A6QFD2.1 RecName: Full=Probable nitronate monooxygenase; AltName: Full=Nitroalkane oxidase >A8Z1H7.1 …	NPD	1443	1530	1461	558	589	675	33.3375	36.9018	34.8528	13.7102	13.5302	13.7073
novel.7153	496.383	332.791	167.103	4.21804	1.9743	1.76175	332.092	2.65136	6.99816	7.23e-28	1.17e-25	-	Chr4D	505606428	505609589	+	327	-	- && P27061.1 RecName: Full=Acid phosphatase 1; AltName: Full=Apase-1(1); Flags: Precursor && -	-	506	324	161	4	2	2	46.7245	31.2341	15.3512	0.392822	0.183631	0.162332
TraesCS6B03G1143700	215.819	146.88	165.027	6.32706	10.8586	9.68961	175.908	8.95843	4.28685	7.37e-28	1.19e-25	TraesCS6B03G1143700	Chr6B	689432251	689434230	-	1980	-	TraesCS6B01G404800 && - && -	-	220	143	159	6	11	11	3.35505	2.27668	2.50377	0.0973127	0.166798	0.147452
TraesCS1B03G0411500	204.047	221.861	222.111	11.5996	26.653	12.3322	216.006	16.8616	3.68174	9.38e-28	1.51e-25	TraesCS1B03G0411500	Chr1B	222299256	222346845	+	2639	-	- && P93484.1 RecName: Full=Vacuolar-sorting receptor 1; AltName: Full=80 kDa proaleurein-binding protein; AltName: Full=BP-80; Flags: Precursor && PF02225:PA domain	-	208	216	214	11	27	14	2.37994	2.58016	2.52835	0.133856	0.307177	0.140803
TraesCS7A03G0252200	210.914	255.756	453.564	11.5996	2.96145	14.094	306.745	9.55168	4.99513	9.47e-28	1.52e-25	TraesCS7A03G0252200	Chr7A	67836955	67839008	+	1523	-	TraesCS7A01G106100 && - && PF02458:Transferase family	-	215	249	437	11	3	16	4.26266	5.15384	8.94632	0.23194	0.0591406	0.278832
TraesCS1B03G0397700	158.921	141.744	166.065	3.16353	6.91004	4.40437	155.577	4.82598	5.0061	1.27e-27	2.03e-25	TraesCS1B03G0397700	Chr1B	205084291	205088599	+	1024	-	TraesCS1B01G145200 && O80438.1 RecName: Full=N-alpha-acetyltransferase MAK3; AltName: Full=N-acetyltransferase MAK3 homolog; Short=AtMAK3; AltName: Full=Protein PHOTOSYNTHESIS ALTERED MUTANT 21 && PF00583:Acetyltransferase (GNAT) family	Acetyltransf_1	162	138	160	3	7	5	4.77702	4.24826	4.87173	0.0940817	0.20524	0.129596
TraesCS6B03G0325200	289.393	282.462	259.476	55.889	40.4731	38.7584	277.11	45.0402	2.62783	1.3e-27	2.07e-25	TraesCS6B03G0325200	Chr6B	131951452	131954622	+	1561	-	TraesCS6B01G129700 && - && -	-	295	275	250	53	41	44	5.70639	5.55343	4.99344	1.09033	0.788579	0.748122
TraesCS6A03G0900100	675.905	638.877	834.475	67.4886	116.484	47.5672	716.419	77.1798	3.21747	1.38e-27	2.19e-25	TraesCS6A03G0900100	Chr6A	585010119	585013307	+	2976	-	- && P46526.1 RecName: Full=Cold shock protein CS66 && PF00257:Dehydrin	-	689	622	804	64	118	54	6.99082	6.58854	8.42337	0.690607	1.19046	0.481597
TraesCS2B03G1361900	183.446	144.826	241.832	10.5451	11.8458	7.92786	190.034	10.1062	4.24105	1.45e-27	2.3e-25	TraesCS2B03G1361900	Chr2B	746524513	746525285	+	773	-	TraesCS2B01G541700 && - && -	-	187	141	233	10	12	9	7.30473	5.75005	9.39808	0.415436	0.466086	0.309019
TraesCS1D03G1041100	260.944	333.818	388.176	46.3984	54.2932	48.4481	327.646	49.7132	2.7197	1.48e-27	2.34e-25	TraesCS1D03G1041100	Chr1D	496596583	496601128	-	2814	-	- && Q657D6.2 RecName: Full=ELF3-like protein 2 && -	-	266	325	374	44	55	55	2.8543	3.64075	4.14391	0.502125	0.586817	0.518754
novel.12436	419.865	344.089	363.266	1.05451	0	2.64262	375.74	1.23238	8.18732	1.59e-27	2.51e-25	-	Chr7D	527198629	527205546	+	2648	-	- && Q9M8Y5.1 RecName: Full=GDSL esterase/lipase LTL1; AltName: Full=Extracellular lipase LTL1; AltName: Full=Lithium-tolerant lipase 1; Short=AtLTL1; Short=Li-tolerant lipase 1; Flags: Precursor && -	-	428	335	350	1	0	3	4.88054	3.98803	4.1211	0.0121273	0	0.0300695
TraesCS4A03G0885500	1411.65	1441.07	1288.04	0	0	0	1380.25	0	12.9151	1.59e-27	2.51e-25	TraesCS4A03G0885500	Chr4A	631414406	631417110	-	877	-	- && O34598.1 RecName: Full=Guanine deaminase; Short=GDEase; Short=Guanase; Short=Guanine aminase; AltName: Full=Guanine aminohydrolase; Short=GAH && PF00383:Cytidine and deoxycytidylate deaminase zinc-binding region	-	1439	1403	1241	0	0	0	49.5454	50.4301	44.12	0	0	0
TraesCS7D03G1287900	1289.03	1407.17	1411.55	0	0	0	1369.25	0	12.9035	1.73e-27	2.72e-25	TraesCS7D03G1287900	Chr7D	638927178	638931421	-	3724	-	TraesCS7D01G552700 && Q6L403.1 RecName: Full=Putative late blight resistance protein homolog R1B-17 && PF18052:Rx N-terminal domain|PF00931:NB-ARC domain|PF13855:Leucine rich repeat	NB-ARC	1314	1370	1360	0	0	0	10.6544	11.5969	11.3865	0	0	0
TraesCS1B03G0258000	779.89	858.683	343.546	47.4529	49.3574	60.7803	660.706	52.5302	3.65055	1.79e-27	2.81e-25	TraesCS1B03G0258000	Chr1B	106582923	106584797	+	1793	-	TraesCS1B01G096200 && A7QEU4.2 RecName: Full=Peroxidase 5; Flags: Precursor && PF00141:Peroxidase	-	795	836	331	45	50	69	13.3884	14.698	5.75587	0.805964	0.837247	1.02139
novel.942	262.906	203.372	267.779	2.10902	0	3.52349	244.686	1.8775	6.98463	1.91e-27	2.98e-25	-	Chr1B	122968561	122975420	-	2571	-	- && - && -	-	268	198	258	2	0	4	3.14757	2.4277	3.12882	0.0249811	0	0.0412934
TraesCS2B03G1371400	740.65	615.253	705.775	184.539	202.366	210.529	687.226	199.144	1.78585	2.12e-27	3.3e-25	TraesCS2B03G1371400	Chr2B	750845722	750851289	-	2757	-	TraesCS2B01G545700 && Q8L706.1 RecName: Full=Synaptotagmin-5; AltName: Full=NTMC2T2.1; AltName: Full=Synaptotagmin E && PF17047:Synaptotagmin-like mitochondrial-lipid-binding domain|PF00168:C2 domain	C2	755	599	680	175	205	239	8.26899	6.84891	7.69015	2.03838	2.23245	2.30083
TraesCS1A03G0037500	279.583	369.768	248.059	23.1992	5.92289	5.28524	299.137	11.4691	4.73519	2.34e-27	3.64e-25	TraesCS1A03G0037500	Chr1A	9630108	9631642	-	1372	-	TraesCS1A01G015500 && Q69TH8.1 RecName: Full=Putative 12-oxophytodienoate reductase 4; AltName: Full=OPDA-reductase 4; Short=OsOPR4 && PF00724:NADH:flavin oxidoreductase / NADH oxidase family	Oxidored_FMN	285	360	239	22	6	6	6.27239	8.27142	5.43134	0.514935	0.131299	0.11607
TraesCS7D03G0053500	2084.61	1265.43	1212.27	0	0	0	1520.77	0	13.0551	2.36e-27	3.66e-25	TraesCS7D03G0053500	Chr7D	11174031	11176281	-	2079	-	TraesCS7D01G023300 && O48958.1 RecName: Full=4-hydroxyphenylacetaldehyde oxime monooxygenase; AltName: Full=Cytochrome P450 71E1 && PF00067:Cytochrome P450	p450	2125	1232	1168	0	0	0	30.8636	18.6805	17.5167	0	0	0
TraesCS1B03G0016200	192.275	154.07	144.269	11.5996	10.8586	9.68961	163.538	10.716	3.93752	2.84e-27	4.4e-25	TraesCS1B03G0016200	Chr1B	4933959	4937241	+	1270	-	TraesCS1B01G008200 && Q54JK4.1 RecName: Full=Charged multivesicular body protein 5; AltName: Full=Vacuolar protein-sorting-associated protein 60 && PF03357:Snf7	ESCRT-III	196	150	139	11	11	11	4.66009	3.72322	3.41251	0.278146	0.260048	0.229886
TraesCS7A03G1322900	187.37	163.314	238.718	11.5996	18.7558	9.68961	196.467	13.3483	3.88569	3.2e-27	4.94e-25	TraesCS7A03G1322900	Chr7A	726280236	726281579	+	990	-	TraesCS7A01G543300 && Q9LSL1.1 RecName: Full=Transcription factor bHLH93; AltName: Full=Basic helix-loop-helix protein 93; Short=AtbHLH93; Short=bHLH 93; AltName: Full=Transcription factor EN 47; AltName: Full=bHLH transcription factor bHLH093 && PF00010:Helix-loop-helix DNA-binding domain	HLH	191	159	230	11	19	11	5.82559	5.06283	7.24362	0.356813	0.576212	0.294904
novel.10599	1210.55	1364.03	1330.59	0	0	0	1301.72	0	12.8305	3.56e-27	5.49e-25	-	Chr6D	34922043	34923861	-	1727	-	- && - && -	-	1234	1328	1282	0	0	0	21.5757	24.2403	23.1451	0	0	0
TraesCS1B03G0242500	150.092	166.396	241.832	9.49058	11.8458	10.5705	186.106	10.6356	4.12678	3.68e-27	5.68e-25	TraesCS1B03G0242500	Chr1B	98587853	98589869	-	1392	-	TraesCS1B01G091100 && - && PF00646:F-box domain	F-box	153	162	233	9	12	12	3.3189	3.66866	5.21891	0.207628	0.258825	0.228805
TraesCS2B03G1016600	365.911	344.089	342.508	3.16353	0.987149	0	350.836	1.38356	8.08158	3.99e-27	6.14e-25	TraesCS2B03G1016600	Chr2B	574612513	574618091	-	2023	-	TraesCS2B01G399000 && Q8GWB7.1 RecName: Full=Inositol phosphorylceramide glucuronosyltransferase 1; AltName: Full=Glycogenin-like protein 6; AltName: Full=Plant glycogenin-like starch initiation protein 6 && -	-	373	335	330	3	1	0	5.56743	5.22012	5.08605	0.0476222	0.0148412	0
novel.4936	175.598	157.151	217.96	10.5451	6.91004	15.8557	183.57	11.1036	4.03169	4.4e-27	6.76e-25	-	Chr3B	346604157	346607562	-	3375	-	- && - && -	-	179	153	210	10	7	18	1.60148	1.42906	1.94003	0.0951502	0.0622714	0.141554
TraesCS1A03G0056400	198.161	166.396	139.079	12.6541	9.87149	9.68961	167.878	10.7384	3.97421	4.46e-27	6.85e-25	TraesCS1A03G0056400	Chr1A	13531531	13535236	+	438	-	TraesCS1A01G024500 && Q0DLD3.1 RecName: Full=Transcription initiation factor IIA subunit 2; AltName: Full=General transcription factor IIA subunit 2; AltName: Full=Transcription initiation factor IIA gamma chain; Short=TFIIA-gamma >A2XZI2.2 RecName: Full=Transcription initiation factor IIA subunit 2; AltName: Full=General transcription factor IIA subunit 2; AltName: Full=Transcription initiation …	-	202	162	134	12	10	11	13.9258	11.6593	9.5388	0.879814	0.685472	0.666563
novel.2914	1250.77	1132.93	1701.12	0	0	0	1361.61	0	12.8954	4.71e-27	7.21e-25	-	Chr2B	316891872	316896125	-	2508	-	- && - && -	-	1275	1103	1639	0	0	0	15.3506	13.8637	20.3758	0	0	0
TraesCS1B03G0042200	1159.53	1311.65	1356.54	0	0	0	1275.91	0	12.8016	5.01e-27	7.65e-25	TraesCS1B03G0042200	Chr1B	10223793	10225081	-	1216	-	TraesCS1B01G021000 && Q6EPG8.1 RecName: Full=Acetylserotonin O-methyltransferase 1; Short=OsASMT1 && PF08100:Dimerisation domain|PF00891:O-methyltransferase domain	-	1182	1277	1307	0	0	0	29.3512	33.1047	33.5124	0	0	0
TraesCS7A03G1315300	193.256	201.318	206.543	0	4.93574	1.76175	200.372	2.2325	6.47108	5.79e-27	8.82e-25	TraesCS7A03G1315300	Chr7A	723239856	723241749	+	459	-	TraesCS7A01G540500 && O82213.1 RecName: Full=Vesicle-associated protein 3-1; AltName: Full=Plant VAP homolog 31; Short=AtPVA31; AltName: Full=VAMP-associated protein 3-1; Contains: RecName: Full=Vesicle-associated protein 3-1, N-terminally processed && PF00635:MSP (Major sperm protein) domain	Motile_Sperm	197	196	199	0	5	2	12.9597	13.4609	13.5177	0	0.327055	0.115648
TraesCS1B03G0350100	652.361	641.958	665.296	216.174	201.378	226.385	653.205	214.646	1.60487	6.48e-27	9.85e-25	TraesCS1B03G0350100	Chr1B	166165253	166171591	-	1281	-	TraesCS1B01G129400 && Q75IR6.1 RecName: Full=PHD finger protein ALFIN-LIKE 1 >A2Y0Q2.1 RecName: Full=PHD finger protein ALFIN-LIKE 1 && PF00628:PHD-finger|PF12165:Alfin	PHD	665	625	641	205	204	257	15.6753	15.3802	15.6017	5.13912	4.78129	5.32484
TraesCS2B03G0368400	294.298	292.733	327.978	51.671	62.1904	66.9464	305.003	60.2692	2.33499	7.02e-27	1.06e-24	TraesCS2B03G0368400	Chr2B	126801473	126804844	+	1522	-	TraesCS2B01G152300 && O59346.1 RecName: Full=Glyceraldehyde 3-phosphate phosphatase && PF13419:Haloacid dehalogenase-like hydrolase	-	300	285	316	49	63	76	5.9518	5.90285	6.47344	1.03387	1.24277	1.32532
TraesCS1B03G0346300	532.68	517.675	412.048	104.396	113.522	121.561	487.467	113.16	2.10539	7.32e-27	1.11e-24	TraesCS1B03G0346300	Chr1B	163385516	163392457	-	1922	-	- && Q9M9W3.1 RecName: Full=Serine/threonine-protein phosphatase PP1 isozyme 9 && PF00149:Calcineurin-like phosphoesterase|PF16891:Serine-threonine protein phosphatase N-terminal domain	Metallophos	543	504	397	99	115	138	8.53077	8.26626	6.44021	1.65411	1.79642	1.90567
TraesCS1B03G0230600	154.016	156.124	147.382	4.21804	1.9743	6.16612	152.508	4.11948	5.18809	7.69e-27	1.16e-24	TraesCS1B03G0230600	Chr1B	89751143	89757163	+	1478	-	- && Q9Y3B9.2 RecName: Full=RRP15-like protein; AltName: Full=Ribosomal RNA-processing protein 15 && PF07890:Rrp15p	-	157	152	142	4	2	7	3.2075	3.24191	2.99555	0.0869099	0.0406275	0.125703
TraesCS1B03G0373600	258.982	239.322	237.68	15.8176	29.6145	35.2349	245.328	26.889	3.1762	7.89e-27	1.19e-24	TraesCS1B03G0373600	Chr1B	183486613	183488880	-	1461	-	- && Q93YV6.1 RecName: Full=Serine/threonine protein phosphatase 2A 57 kDa regulatory subunit B' iota isoform; Short=AtB' iota; Short=PP2A, B' subunit, iota isoform && PF01603:Protein phosphatase 2A regulatory B subunit (B56 family)	-	264	233	229	15	30	40	5.45627	5.02733	4.88707	0.329704	0.616503	0.726662
TraesCS3B03G0177100	162.845	226.996	222.111	0	1.9743	5.28524	203.984	2.41985	6.31507	8.2e-27	1.23e-24	TraesCS3B03G0177100	Chr3B	58506579	58509143	-	2262	-	TraesCS3B01G077500 && - && -	-	166	221	214	0	2	6	2.21594	3.07986	2.94974	0	0.0265461	0.0704014
TraesCS1B03G0131000	444.39	387.229	488.853	98.0694	66.139	59.8994	440.157	74.7026	2.5646	8.67e-27	1.3e-24	TraesCS1B03G0131000	Chr1B	43279693	43284437	+	1468	-	TraesCS1B01G055900 && P13994.2 RecName: Full=Coiled-coil domain-containing protein 130; AltName: Full=9 kDa protein && PF04502:Family of unknown function (DUF572)	-	453	377	471	93	67	68	9.31782	8.09556	10.0036	2.03442	1.37029	1.22943
TraesCS1D03G1042000	201.104	245.485	222.111	26.3627	36.5245	28.188	222.9	30.3584	2.87584	1.03e-26	1.54e-24	TraesCS1D03G1042000	Chr1D	496881490	496886942	-	1799	-	TraesCS1D01G451700 && Q9FLX9.1 RecName: Full=Notchless protein homolog && PF08154:NLE (NUC135) domain|PF00400:WD domain, G-beta repeat	WD40	205	239	214	25	37	32	3.44084	4.18792	3.7089	0.446265	0.617497	0.472108
TraesCS1B03G0809400	275.659	269.109	312.409	51.671	44.4217	59.8994	285.726	51.9974	2.45454	1.64e-26	2.44e-24	TraesCS1B03G0809400	Chr1B	511102564	511117697	-	2559	-	TraesCS1B01G289600 && Q96NT3.2 RecName: Full=Protein GUCD1; AltName: Full=Guanylyl cyclase domain-containing protein 1; AltName: Full=Protein LLN4 && PF09778:Guanylylate cyclase	-	281	262	301	49	45	68	3.31572	3.22747	3.66741	0.614907	0.527966	0.70528
TraesCS1B03G0604800	412.017	513.566	470.17	115.996	124.381	109.228	465.251	116.535	1.99794	1.68e-26	2.5e-24	TraesCS1B03G0604800	Chr1B	380400962	380403169	-	1878	-	TraesCS1B01G207100 && Q55BF2.1 RecName: Full=60S ribosomal export protein NMD3 && PF04981:NMD3 family	-	420	500	453	110	126	124	6.75298	8.39279	7.52083	1.88097	2.01437	1.75246
TraesCS2A03G1368400	160.883	202.345	187.861	2.10902	5.92289	13.2131	183.696	7.08167	4.65141	1.72e-26	2.55e-24	TraesCS2A03G1368400	Chr2A	786394066	786399776	+	4232	-	TraesCS2A01G560900 && Q7XA39.1 RecName: Full=Putative disease resistance protein RGA4; AltName: Full=RGA4-blb && PF18052:Rx N-terminal domain|PF00931:NB-ARC domain	NB-ARC	164	197	181	2	6	15	1.17015	1.46741	1.33351	0.0151764	0.0425667	0.0940737
TraesCS1B03G0187500	1138.93	1254.13	1085.65	0	0	0	1159.57	0	12.6637	1.75e-26	2.59e-24	TraesCS1B03G0187500	Chr1B	62983267	62986087	+	1411	-	TraesCS1B01G073700 && Q652Q8.1 RecName: Full=Probable uridine nucleosidase 2; AltName: Full=Uridine ribohydrolase 2 && PF01156:Inosine-uridine preferring nucleoside hydrolase	-	1161	1221	1046	0	0	0	24.8455	27.2785	23.1136	0	0	0
TraesCS1D03G1045100	334.519	362.578	444.223	40.0714	41.4603	70.4699	380.44	50.6672	2.89977	1.95e-26	2.88e-24	TraesCS1D03G1045100	Chr1D	497330540	497340637	-	3901	-	TraesCS1D01G453100 && Q9LFS8.1 RecName: Full=Structural maintenance of chromosomes protein 5; AltName: Full=Protein EMBRYO DEFECTIVE 2782 && PF02463:RecF/RecN/SMC N terminal domain	SMC_N	341	353	428	38	42	80	2.63949	2.85253	3.42082	0.312818	0.323249	0.544298
TraesCS5A03G0007700	1490.13	1394.85	882.218	0	0	0	1255.73	0	12.7788	2.27e-26	3.35e-24	TraesCS5A03G0007700	Chr5A	3551523	3556494	-	2761	-	TraesCS5A01G003800 && Q9SSG3.2 RecName: Full=HIPL1 protein; Flags: Precursor && PF07995:Glucose / Sorbosone dehydrogenase	-	1519	1358	850	0	0	0	16.6124	15.5048	9.59877	0	0	0
novel.8656	1175.23	994.264	1242.37	0	0	0	1137.29	0	12.6358	2.71e-26	4e-24	-	Chr5D	43607927	43614679	+	2948	-	- && - && -	-	1198	968	1197	0	0	0	12.2708	10.3509	12.6599	0	0	0
TraesCS1B03G0002400	1007.48	1244.88	1143.77	0	0	0	1132.05	0	12.629	2.77e-26	4.07e-24	TraesCS1B03G0002400	Chr1B	1247087	1248968	+	792	-	TraesCS1B01G001100 && O49453.1 RecName: Full=Uncharacterized protein At4g28440 && -	-	1027	1212	1102	0	0	0	39.155	48.2402	43.383	0	0	0
TraesCS1A03G0065900	207.971	223.915	174.368	20.0357	7.89719	6.16612	202.084	11.3663	4.18046	3.2e-26	4.69e-24	TraesCS1A03G0065900	Chr1A	15107896	15113793	+	3355	-	TraesCS1A01G028900 && Q9STE7.1 RecName: Full=Putative disease resistance RPP13-like protein 3 && PF18052:Rx N-terminal domain|PF00931:NB-ARC domain	NB-ARC	212	218	168	19	8	7	1.90803	2.04831	1.56128	0.181863	0.0715915	0.0553768
TraesCS4D03G0029000	162.845	210.562	202.391	24.2537	19.743	15.8557	191.933	19.9508	3.27547	3.55e-26	5.19e-24	TraesCS4D03G0029000	Chr4D	7951462	7955039	-	1375	-	TraesCS4D01G018000 && Q7Y180.1 RecName: Full=Acidic leucine-rich nuclear phosphoprotein 32-related protein 2; AltName: Full=ANP32/acidic nuclear phosphoprotein-like protein 2 && -	-	166	205	195	23	20	18	3.64542	4.69984	4.42176	0.537166	0.436708	0.34745
TraesCS1B03G0040100	1169.34	1558.16	879.105	0	0	0	1202.2	0	12.7158	4.32e-26	6.3e-24	TraesCS1B03G0040100	Chr1B	9782826	9784767	+	1431	-	TraesCS1B01G019700 && Q69TI0.1 RecName: Full=Putative 12-oxophytodienoate reductase 5; AltName: Full=OPDA-reductase 5; Short=OsOPR5 && PF00724:NADH:flavin oxidoreductase / NADH oxidase family	Oxidored_FMN	1192	1517	847	0	0	0	25.1524	33.4178	18.4547	0	0	0
TraesCS5B03G1349900	838.75	746.725	665.296	182.43	221.121	161.2	750.257	188.25	1.99616	4.48e-26	6.51e-24	TraesCS5B03G1349900	Chr5B	706796437	706801315	+	2281	-	TraesCS5B01G557300 && Q5JJV0.1 RecName: Full=Beta-fructofuranosidase, insoluble isoenzyme 4; AltName: Full=Cell wall beta-fructosidase 4; AltName: Full=Invertase 4; AltName: Full=OsCIN4; AltName: Full=Sucrose hydrolase 4; Flags: Precursor && PF00251:Glycosyl hydrolases family 32 N-terminal domain|PF08244:Glycosyl hydrolases family 32 C terminal	-	855	727	641	173	224	183	11.3183	10.0471	8.76185	2.43559	2.9484	2.12936
TraesCS7D03G1295400	189.332	199.264	161.913	0	5.92289	1.76175	183.503	2.56155	6.1515	4.96e-26	7.18e-24	TraesCS7D03G1295400	Chr7D	640677975	640680048	+	1242	-	TraesCS7D01G548200 && Q6DHN0.1 RecName: Full=Transmembrane protein 53 && PF05705:Eukaryotic protein of unknown function (DUF829)	-	193	194	156	0	6	2	4.69221	4.92393	3.91621	0	0.145042	0.0427397
novel.7892	265.849	249.593	335.243	29.5263	45.4089	44.9246	283.562	39.9532	2.82118	5.6e-26	8.08e-24	-	Chr5A	548488933	548493065	-	2879	-	- && - && -	-	271	243	323	28	46	51	2.8423	2.6607	3.49803	0.31232	0.479712	0.470166
novel.871	162.845	213.644	183.709	8.43608	0	1.76175	186.733	3.39927	5.83943	5.72e-26	8.25e-24	-	Chr1B	692681898	692685695	+	2827	-	- && Q9M2N5.1 RecName: Full=Zinc finger BED domain-containing protein DAYSLEEPER; AltName: Full=Transposase-like protein DAYSLEEPER && PF14372:Domain of unknown function (DUF4413)|PF05699:hAT family C-terminal dimerisation region	hATC	166	208	177	8	0	2	1.77306	2.31937	1.95214	0.0908757	0	0.018777
TraesCS1A03G0042800	307.051	194.128	216.922	8.43608	3.9486	18.4983	239.367	10.2943	4.51391	6.22e-26	8.96e-24	TraesCS1A03G0042800	Chr1A	10913179	10917797	+	3613	-	- && Q9M667.2 RecName: Full=Disease resistance protein RPP13; AltName: Full=Resistance to Peronospora parasitica protein 13 && PF18052:Rx N-terminal domain|PF00931:NB-ARC domain	NB-ARC	313	189	209	8	4	21	2.61588	1.64902	1.8036	0.0711059	0.0332396	0.154267
TraesCS2B03G1357000	1360.64	1453.39	1219.54	447.112	408.68	330.328	1344.52	395.373	1.76735	6.4e-26	9.19e-24	TraesCS2B03G1357000	Chr2B	745114764	745116347	-	1584	-	TraesCS2B01G540300 && Q9FH92.1 RecName: Full=Protein IRX15-LIKE && PF04669:Polysaccharide biosynthesis	-	1387	1415	1175	424	414	375	26.4401	28.16	23.1284	8.59596	7.8471	6.28346
TraesCS1B03G0220200	139.301	131.473	155.686	3.16353	4.93574	6.16612	142.153	4.75513	4.8804	7.72e-26	1.11e-23	TraesCS1B03G0220200	Chr1B	78443786	78444768	+	885	-	TraesCS1B01G086500 && - && -	-	142	128	150	3	5	7	4.84493	4.5593	5.28459	0.108858	0.169625	0.209931
TraesCS1B03G0280500	270.754	266.027	302.03	44.2894	46.396	60.7803	279.604	50.4886	2.46317	7.73e-26	1.11e-23	TraesCS1B03G0280500	Chr1B	121495873	121500275	-	2079	-	TraesCS1B01G104600 && - && -	-	276	259	291	42	47	69	4.00864	3.92715	4.36417	0.648752	0.678746	0.880881
novel.4533	1120.29	926.474	1084.61	0	0	0	1043.79	0	12.5121	7.88e-26	1.13e-23	-	Chr3B	377492255	377498016	+	4114	-	- && Q8S9Z2.1 RecName: Full=UDP-D-apiose/UDP-D-xylose synthase && -	-	1142	902	1045	0	0	0	8.38193	6.91153	7.91981	0	0	0
TraesCS1B03G0061600	121.643	169.477	196.164	3.16353	6.91004	5.28524	162.428	5.1196	4.97694	9.04e-26	1.29e-23	TraesCS1B03G0061600	Chr1B	15869185	15870367	+	948	-	TraesCS1B01G030700 && - && -	-	124	165	189	3	7	6	3.94962	5.48665	6.21608	0.101624	0.221694	0.167983
TraesCS1B03G0368300	229.553	228.023	323.826	2.10902	2.96145	0	260.467	1.69016	7.32788	9.71e-26	1.39e-23	TraesCS1B03G0368300	Chr1B	179409020	179412142	+	846	-	TraesCS1B01G135600 && Q94LW4.2 RecName: Full=Homeobox protein knotted-1-like 11; AltName: Full=Homeobox protein HOS59 && PF03789:ELK domain|PF03791:KNOX2 domain|PF05920:Homeobox KN domain|PF03790:KNOX1 domain	KNOX2	234	222	312	2	3	0	8.35194	8.27207	11.4987	0.0759177	0.106467	0
TraesCS7B03G1287000	206.009	249.593	192.012	0	4.93574	0.880874	215.871	1.93887	6.79915	1e-25	1.42e-23	TraesCS7B03G1287000	Chr7B	745604154	745609121	+	4561	-	TraesCS7B01G478800 && Q7XA40.2 RecName: Full=Putative disease resistance protein RGA3; AltName: Full=Blight resistance protein B149; AltName: Full=RGA1-blb && PF00931:NB-ARC domain	NB-ARC	210	243	185	0	5	1	1.39028	1.67949	1.26466	0	0.0329135	0.00581919
TraesCS1D03G1031900	282.526	374.903	468.095	60.107	41.4603	53.7333	375.175	51.7669	2.85803	1.02e-25	1.45e-23	TraesCS1D03G1031900	Chr1D	493433698	493435146	-	1343	-	TraesCS1D01G448300 && - && -	-	288	365	451	57	42	61	6.47528	8.56739	10.4704	1.36296	0.938939	1.20553
TraesCS1B03G0318800	350.215	397.5	451.488	70.6521	40.4731	72.2316	399.734	61.119	2.70777	1.03e-25	1.46e-23	TraesCS1B03G0318800	Chr1B	143478299	143486457	+	3646	-	TraesCS1B01G116700 && - && PF00855:PWWP domain	PWWP	357	387	435	67	41	82	2.95661	3.346	3.71994	0.590122	0.337622	0.596925
novel.959	1540.16	1964.9	2116.29	559.944	399.795	451.007	1873.78	470.249	1.99501	1.17e-25	1.66e-23	-	Chr1B	151677950	151680210	-	1433	-	- && A2Y0H2.1 RecName: Full=REF/SRPP-like protein OsI_017815 && -	-	1570	1913	2039	531	405	512	33.0823	42.0824	44.3643	11.8996	8.48541	9.48302
TraesCS1B03G0270100	203.066	260.892	155.686	3.16353	0.987149	2.64262	206.548	2.26443	6.51361	1.28e-25	1.82e-23	TraesCS1B03G0270100	Chr1B	115461198	115463899	+	2333	-	TraesCS1B01G100400 && Q6AT90.1 RecName: Full=Transcription factor APG; AltName: Full=Basic helix-loop-helix protein 106; Short=OsbHLH106; AltName: Full=Protein ANTAGONIST OF PGL1; AltName: Full=bHLH transcription factor bHLH106 && PF00010:Helix-loop-helix DNA-binding domain	HLH	207	254	150	3	1	3	2.67915	3.43203	2.00465	0.0412943	0.0128691	0.0341294
TraesCS7A03G1315200	180.503	135.582	175.406	6.32706	7.89719	14.094	163.83	9.43941	4.09366	1.4e-25	1.97e-23	TraesCS7A03G1315200	Chr7A	723234150	723239664	+	873	-	- && Q9T0J1.1 RecName: Full=Cysteine-rich receptor-like protein kinase 26; Short=Cysteine-rich RLK26; Flags: Precursor && PF00069:Protein kinase domain	Pkinase	184	132	169	6	8	16	6.36423	4.76641	6.03581	0.220709	0.275131	0.486439
TraesCS1B03G0299900	1072.23	918.257	979.781	0	0	0	990.088	0	12.4359	1.44e-25	2.02e-23	TraesCS1B03G0299900	Chr1B	131996330	131997289	-	843	-	TraesCS1B01G110800 && - && -	-	1093	894	944	0	0	0	39.1503	33.4304	34.9146	0	0	0
TraesCS1B03G0320000	140.282	146.88	183.709	2.10902	7.89719	2.64262	156.957	4.21628	5.2223	1.76e-25	2.46e-23	TraesCS1B03G0320000	Chr1B	143797272	143800383	+	1537	-	TraesCS1B01G117200 && - && -	-	143	143	177	2	8	3	2.80934	2.93288	3.59056	0.0417869	0.156272	0.0518048
TraesCS1B03G0345800	241.324	266.027	277.12	46.3984	54.2932	38.7584	261.491	46.4833	2.49552	1.8e-25	2.51e-23	TraesCS1B03G0345800	Chr1B	163133325	163137158	-	1090	-	TraesCS1B01G127700 && Q0DKM4.1 RecName: Full=U1 small nuclear ribonucleoprotein A; Short=U1 snRNP protein A >A2Y0J7.1 RecName: Full=U1 small nuclear ribonucleoprotein A; Short=U1 snRNP protein A && PF00076:RNA recognition motif. (a.k.a. RRM, RBD, or RNP domain)	RRM_1	246	259	267	44	55	44	6.81476	7.4904	7.63744	1.29631	1.51496	1.07139
TraesCS1B03G0012600	200.123	253.702	249.097	30.5808	40.4731	34.3541	234.307	35.136	2.73566	1.81e-25	2.52e-23	TraesCS1B03G0012600	Chr1B	3850544	3853244	+	1399	-	- && Q9ZUU8.1 RecName: Full=SNF1-related protein kinase regulatory subunit beta-3; Short=AKIN subunit beta-3; Short=AKINB3; Short=AKINbeta3 && PF04739:5'-AMP-activated protein kinase beta subunit, interaction domain	-	204	247	240	29	41	39	4.40306	5.56559	5.3488	0.665678	0.879894	0.739894
TraesCS2B03G1341200	436.542	471.454	511.687	134.977	98.7149	113.633	473.228	115.775	2.03278	1.82e-25	2.53e-23	TraesCS2B03G1341200	Chr2B	739720753	739724009	+	1177	-	TraesCS2B01G535200 && Q9Y3E5.1 RecName: Full=Peptidyl-tRNA hydrolase 2, mitochondrial; Short=PTH 2; AltName: Full=Bcl-2 inhibitor of transcription 1; Flags: Precursor && PF01981:Peptidyl-tRNA hydrolase PTH2	PTH2	445	459	493	128	100	129	11.4163	12.2933	13.0597	3.49235	2.55087	2.90895
TraesCS1B03G0193900	140.282	214.671	169.178	2.10902	4.93574	1.76175	174.71	2.9355	5.9066	1.85e-25	2.56e-23	TraesCS1B03G0193900	Chr1B	65161044	65166229	+	3057	-	TraesCS1B01G076900 && - && -	-	143	209	163	2	5	2	1.41248	2.15517	1.66247	0.0210096	0.0491065	0.0173643
TraesCS1B03G0074000	302.146	307.113	281.272	2.10902	0	1.76175	296.844	1.29026	7.84449	2.08e-25	2.87e-23	TraesCS1B03G0074000	Chr1B	18441605	18443643	-	2039	-	TraesCS1B01G036900 && O22283.1 RecName: Full=Probable E3 ubiquitin-protein ligase RHC2A; AltName: Full=RING-H2 finger C2a; AltName: Full=RING-H2 zinc finger protein RHC2a && PF13639:Ring finger domain|PF06547:Protein of unknown function (DUF1117)|PF14369:zinc-ribbon	-	308	299	271	2	0	2	4.56116	4.62259	4.14395	0.031499	0	0.0260337
TraesCS6A03G0080800	389.454	565.95	525.179	2.10902	0	0.880874	493.528	0.996631	8.99104	2.37e-25	3.28e-23	TraesCS6A03G0080800	Chr6A	19935459	19945646	-	2765	-	- && Q9XEC6.1 RecName: Full=Cysteine-rich receptor-like protein kinase 36; Short=Cysteine-rich RLK36; Flags: Precursor && PF00069:Protein kinase domain|PF07714:Protein tyrosine and serine/threonine kinase	Pkinase	397	551	506	2	0	1	4.33548	6.28186	5.70582	0.0232284	0	0.00959903
novel.5120	170.693	126.337	221.074	5.27255	1.9743	7.04699	172.701	4.76461	5.16263	2.42e-25	3.34e-23	-	Chr3B	787429510	787431485	-	1803	-	- && - && -	-	174	123	213	5	2	8	2.91404	2.15051	3.68338	0.0890549	0.0333042	0.117765
novel.2592	868.179	874.09	1283.89	0	0	0	1008.72	0	12.4626	2.72e-25	3.75e-23	-	Chr2B	497538855	497540875	+	1848	-	- && - && -	-	885	851	1237	0	0	0	14.4605	14.5164	20.8704	0	0	0
TraesCS1B03G0321300	752.422	825.815	827.209	187.703	92.792	112.752	801.815	131.082	2.61605	2.99e-25	4.1e-23	TraesCS1B03G0321300	Chr1B	143996770	144003812	-	2792	-	TraesCS1B01G118000 && Q94AH6.1 RecName: Full=Cullin-1 && PF10557:Cullin protein neddylation domain|PF00888:Cullin family	Cullin	767	804	797	178	94	128	8.29511	9.07763	8.90032	2.04733	1.01083	1.21679
novel.915	157.94	141.744	174.368	7.38157	15.7944	8.80874	158.017	10.6616	3.88953	3.02e-25	4.13e-23	-	Chr1B	72804694	72808179	-	2836	-	- && - && -	-	161	138	168	7	16	10	1.7142	1.53393	1.847	0.0792639	0.169386	0.0935872
TraesCS2B03G1422800	198.161	145.853	133.89	10.5451	9.87149	6.16612	159.301	8.8609	4.18374	3.12e-25	4.25e-23	TraesCS2B03G1422800	Chr2B	767502546	767506686	-	2479	-	TraesCS2B01G567800 && O81906.1 RecName: Full=G-type lectin S-receptor-like serine/threonine-protein kinase B120; Flags: Precursor && PF00954:S-locus glycoprotein domain|PF07714:Protein tyrosine and serine/threonine kinase|PF08276:PAN-like domain|PF01453:D-mannose binding lectin	Pkinase_Tyr	202	142	129	10	10	7	2.46046	1.80569	1.62247	0.129541	0.121112	0.0749453
novel.4402	900.552	918.257	941.379	0	0	0	920.063	0	12.3299	3.28e-25	4.45e-23	-	Chr3B	116046272	116051175	+	4371	-	- && Q9SZL8.1 RecName: Full=Protein FAR1-RELATED SEQUENCE 5 && -	-	918	894	907	0	0	0	6.34167	6.44746	6.46978	0	0	0
novel.10241	876.027	863.819	1125.09	0	0	0	954.978	0	12.3836	3.29e-25	4.47e-23	-	Chr6B	650072930	650080742	-	4680	-	- && - && PF11960:Domain of unknown function (DUF3474)	-	893	841	1084	0	0	0	5.76166	5.66476	7.22181	0	0	0
TraesCS1B03G0361100	236.419	170.504	228.339	29.5263	17.7687	20.2601	211.754	22.5183	3.24087	3.35e-25	4.54e-23	TraesCS1B03G0361100	Chr1B	174468217	174472214	+	1559	-	- && Q0WPK3.1 RecName: Full=Autophagy-related protein 18d; Short=AtATG18d && -	-	241	166	220	28	18	23	4.66781	3.35655	4.39987	0.576761	0.346649	0.391565
TraesCS2B03G0048300	130.472	152.016	139.079	8.43608	2.96145	7.04699	140.522	6.14817	4.51682	3.82e-25	5.16e-23	TraesCS2B03G0048300	Chr2B	12858646	12859579	+	411	-	TraesCS2B01G008000 && D9HP25.1 RecName: Full=Cell number regulator 9; AltName: Full=ZmCNR09 && PF04749:PLAC8 family	-	133	148	134	8	3	8	9.77129	11.3515	10.1654	0.625075	0.219151	0.51662
TraesCS1B03G0143900	839.731	884.361	1069.04	0	0	0	931.044	0	12.347	4.04e-25	5.44e-23	TraesCS1B03G0143900	Chr1B	48011694	48017084	+	1594	-	TraesCS1B01G060100 && B8AXB6.1 RecName: Full=E3 UFM1-protein ligase 1 homolog >B9FM64.1 RecName: Full=E3 UFM1-protein ligase 1 homolog && -	-	856	861	1030	0	0	0	16.2154	17.0273	20.1471	0	0	0
TraesCS4A03G0213000	920.172	1104.17	2947.65	1.05451	0	0.880874	1657.33	0.645128	11.3256	4.13e-25	5.54e-23	TraesCS4A03G0213000	Chr4A	117245735	117250179	-	1318	-	- && Q8H8U5.1 RecName: Full=Protein IN2-1 homolog B; AltName: Full=Glutathione S-transferase GSTZ5 >A1XBB7.1 RecName: Full=Protein IN2-1 homolog B; AltName: Full=Glutathione S-transferase GSTZ5 && PF13410:Glutathione S-transferase, C-terminal domain|PF134	-	938	1075	2840	1	0	1	21.4897	25.7113	67.184	0.0243651	0	0.0201376
novel.3681	205.028	168.45	211.732	2.10902	1.9743	1.76175	195.07	1.94835	6.65294	4.4e-25	5.88e-23	-	Chr2D	591482711	591487303	-	2129	-	- && - && -	-	209	164	204	2	2	2	2.96424	2.42829	2.98757	0.0301674	0.0282045	0.0249331
TraesCS1B03G0335100	163.826	130.446	166.065	11.5996	11.8458	14.094	153.445	12.5131	3.61054	4.9e-25	6.52e-23	TraesCS1B03G0335100	Chr1B	154757442	154765117	-	3648	-	TraesCS1B01G123000 && Q9M350.2 RecName: Full=Gamma-tubulin complex component 4; Short=AtGCP4; Short=GCP-4 && PF17681:Gamma tubulin complex component N-terminal|PF04130:Gamma tubulin complex component C-terminal|PF04525:LURP-one-related	-	167	127	160	11	12	16	1.3823	1.09744	1.3675	0.0968326	0.0987622	0.116409
novel.5991	940.773	849.439	875.991	0	0	0	888.734	0	12.2801	5.45e-25	7.25e-23	-	Chr4A	17855180	17865047	-	9382	-	- && P16423.1 RecName: Full=Retrovirus-related Pol polyprotein from type-2 retrotransposable element R2DM; AltName: Full=Retrovirus-related Pol polyprotein from type II retrotransposable element R2DM; Includes: RecName: Full=Protease; Includes: RecName: F	-	959	827	844	0	0	0	3.08649	2.7787	2.80485	0	0	0
novel.11777	240.343	159.206	169.178	3.16353	1.9743	1.76175	189.576	2.29986	6.38744	5.6e-25	7.43e-23	-	Chr7B	707080766	707083849	+	1430	-	- && Q10FF9.1 RecName: Full=Deoxyuridine 5'-triphosphate nucleotidohydrolase; Short=dUTPase; AltName: Full=dUTP pyrophosphatase && -	-	245	155	163	3	2	2	5.17335	3.41686	3.55398	0.0673704	0.0419912	0.0371207
TraesCS1B03G0002200	131.453	142.771	133.89	7.38157	7.89719	3.52349	136.038	6.26742	4.46254	5.96e-25	7.91e-23	TraesCS1B03G0002200	Chr1B	1237000	1244167	+	2962	-	TraesCS1B01G001000 && - && -	-	134	139	129	7	8	4	1.36603	1.47932	1.3579	0.0758921	0.0810903	0.0358424
TraesCS1B03G0238600	160.883	164.341	159.837	11.5996	9.87149	19.3792	161.687	13.6168	3.55306	6.32e-25	8.37e-23	TraesCS1B03G0238600	Chr1B	96667432	96676071	-	3737	-	- && Q9LET7.1 RecName: Full=Calmodulin-interacting protein 111; Short=CaM-interacting protein 111; AltName: Full=ATPase family AAA domain-containing protein CIP111 && PF17862:AAA+ lid domain|PF00004:ATPase family associated with various cellular activitie	AAA	164	160	154	11	10	22	1.32514	1.34967	1.28487	0.0945264	0.0803417	0.156251
TraesCS2B03G0635100	139.301	196.182	176.444	10.5451	13.8201	4.40437	170.642	9.58985	4.17343	7.29e-25	9.63e-23	TraesCS2B03G0635100	Chr2B	313504606	313523207	+	2266	-	- && Q8BHJ5.1 RecName: Full=F-box-like/WD repeat-containing protein TBL1XR1; AltName: Full=Nuclear receptor corepressor/HDAC3 complex subunit TBLR1; AltName: Full=TBL1-related protein 1; AltName: Full=Transducin beta-like 1X-related protein 1 && PF00400:W	WD40	142	191	170	10	14	5	1.89221	2.65708	2.33912	0.141718	0.185495	0.0585643
TraesCS5D03G0004700	3782.71	3816.83	4220.12	1261.19	1518.24	1580.29	3939.88	1453.24	1.43844	7.76e-25	1.02e-22	TraesCS5D03G0004700	Chr5D	2665098	2671307	+	1859	-	TraesCS5D01G002500 && Q6YXW6.1 RecName: Full=Sucrose-phosphatase 2; Short=OsSPP2 && PF05116:Sucrose-6F-phosphate phosphohydrolase|PF08472:Sucrose-6-phosphate phosphohydrolase C-terminal	-	3856	3716	4066	1196	1538	1794	62.6325	63.0127	68.1947	20.6602	24.8394	25.6133
TraesCS1B03G0235700	172.655	191.047	131.814	5.27255	5.92289	13.2131	165.172	8.13618	4.31469	7.96e-25	1.05e-22	TraesCS1B03G0235700	Chr1B	93729574	93732726	-	3153	-	TraesCS1B01G089100 && Q9LY50.1 RecName: Full=Putative serine/threonine-protein kinase-like protein CCR3; AltName: Full=Protein CRINKLY 4 RELATED 3; Short=AtCRR3; Flags: Precursor && PF00069:Protein kinase domain	Pkinase	176	186	127	5	6	15	1.68551	1.8596	1.25586	0.0509248	0.0571336	0.126267
TraesCS1B03G0385200	208.952	241.376	363.266	18.9812	7.89719	24.6645	271.198	17.1809	3.97163	8.4e-25	1.1e-22	TraesCS1B03G0385200	Chr1B	194136866	194152344	-	2250	-	TraesCS1B01G140900 && Q15208.1 RecName: Full=Serine/threonine-protein kinase 38; AltName: Full=NDR1 protein kinase; AltName: Full=Nuclear Dbf2-related kinase 1 >Q5R8M1.1 RecName: Full=Serine/threonine-protein kinase 38 && PF00069:Protein kinase domain	Pkinase	213	235	350	18	8	28	2.85851	3.29243	4.85007	0.256906	0.106751	0.330292
novel.12082	165.788	171.531	174.368	20.0357	6.91004	11.4514	170.562	12.799	3.74995	8.86e-25	1.16e-22	-	Chr7B	590106858	590112647	-	4775	-	- && - && -	-	169	167	168	19	7	13	1.0687	1.10249	1.09698	0.12778	0.0440138	0.0722591
TraesCS1B03G0061900	1241.94	1747.15	1428.16	387.005	384.001	459.816	1472.42	410.274	1.84261	9.21e-25	1.2e-22	TraesCS1B03G0061900	Chr1B	15893423	15904711	-	5195	-	TraesCS1B01G030800 && Q94FB9.1 RecName: Full=ABC transporter D family member 1; Short=ABC transporter ABCD.1; Short=AtABCD1; AltName: Full=Peroxisomal ABC transporter 1; Short=AtPXA1; AltName: Full=Protein ACETATE NON-UTILIZING 2; AltName: Full=Protein COMATOSE; AltName: Full=Protein PEROXISOME DEFECTIVE 3; Short=Ped3p && PF00005:ABC transporter|PF06472:ABC transporter transmembrane region 2	ABC_tran	1266	1701	1376	367	389	522	7.35852	10.3217	8.2584	2.26863	2.24816	2.66691
TraesCS1B03G0027900	185.408	215.698	225.225	29.5263	11.8458	17.6175	208.777	19.6632	3.41867	1.28e-24	1.67e-22	TraesCS1B03G0027900	Chr1B	6922415	6926399	+	1896	-	TraesCS1B01G013900 && Q54DA8.1 RecName: Full=Protein STIP1 homolog && PF12796:Ankyrin repeats (3 copies)	-	189	210	217	28	12	20	3.00999	3.4915	3.56849	0.474246	0.190023	0.279972
novel.12707	227.591	153.043	131.814	7.38157	4.93574	10.5705	170.816	7.62926	4.47122	1.47e-24	1.91e-22	-	Chr7D	539963918	539976378	-	2978	-	- && Q8L5A7.1 RecName: Full=Cytosolic sulfotransferase 15; Short=AtSOT15; AltName: Full=Sulfotransferase 2a; Short=AtST2a && PF00685:Sulfotransferase domain	Sulfotransfer_1	232	149	127	7	5	12	2.35237	1.57722	1.32966	0.0754844	0.0504092	0.10695
novel.3265	141.263	171.531	181.633	0	2.96145	4.40437	164.809	2.45527	6.00433	1.49e-24	1.94e-22	-	Chr2D	236401845	236407848	+	1557	-	- && Q9SJ20.1 RecName: Full=Ribonucleoside-diphosphate reductase large subunit; AltName: Full=Protein DEFECTIVE IN POLLEN DNA DEGRADATION 2; AltName: Full=Ribonucleoside-diphosphate reductase R1 subunit; Short=AtRNR1 && -	-	144	167	175	0	3	5	2.79265	3.38111	3.50439	0	0.0578491	0.0852323
TraesCS2B03G1216900	148.13	144.826	159.837	16.8722	11.8458	8.80874	150.931	12.5089	3.60989	1.74e-24	2.26e-22	TraesCS2B03G1216900	Chr2B	687970612	687976487	+	2293	-	TraesCS2B01G481700 && Q9NUD9.1 RecName: Full=GPI mannosyltransferase 2; AltName: Full=GPI mannosyltransferase II; Short=GPI-MT-II; AltName: Full=Phosphatidylinositol-glycan biosynthesis class V protein; Short=PIG-V && PF04188:Mannosyltransferase (PIG-V)	-	151	141	154	16	12	10	1.98845	1.93841	2.09401	0.224078	0.157124	0.115749
TraesCS7D03G0194900	141.263	228.023	241.832	2.10902	0	4.40437	203.706	2.17113	6.50207	1.75e-24	2.27e-22	TraesCS7D03G0194900	Chr7D	53545463	53547716	-	1401	-	- && Q8L817.1 RecName: Full=Alpha carbonic anhydrase 7; Short=AtaCA7; Short=AtalphaCA7; AltName: Full=Alpha carbonate dehydratase 7; Flags: Precursor && PF00194:Eukaryotic-type carbonic anhydrase	-	144	222	233	2	0	5	3.1036	4.99513	5.18538	0.0458433	0	0.0947228
TraesCS1B03G0391700	138.32	126.337	163.989	11.5996	5.92289	7.92786	142.882	8.48345	4.08414	2.01e-24	2.6e-22	TraesCS1B03G0391700	Chr1B	199684393	199694751	+	2564	-	- && Q852L0.1 RecName: Full=Casein kinase 1-like protein HD16; AltName: Full=Os03g0793500 protein; AltName: Full=Protein EARLY FLOWERING 1; AltName: Full=Protein HEADING DATE 16 && PF00069:Protein kinase domain	Pkinase	141	123	158	11	6	9	1.66052	1.51223	1.92133	0.137771	0.0702583	0.0931638
TraesCS1B03G0198100	190.313	281.434	213.808	1.05451	1.9743	1.76175	228.518	1.59685	7.14585	2.06e-24	2.66e-22	TraesCS1B03G0198100	Chr1B	67325353	67330386	-	1939	-	TraesCS1B01G078600 && P49018.1 RecName: Full=GPI-anchor transamidase; Short=GPI transamidase; Flags: Precursor && PF01650:Peptidase C13 family	-	194	274	206	1	2	2	3.02111	4.45456	3.31247	0.0165617	0.0309682	0.0273763
TraesCS5D03G0753000	375.721	390.31	699.547	18.9812	5.92289	36.1158	488.526	20.34	4.57362	2.57e-24	3.3e-22	TraesCS5D03G0753000	Chr5D	427091756	427092501	-	648	-	TraesCS5D01G334900 && P20159.1 RecName: Full=Defensin-like protein 2; AltName: Full=Gamma-2-purothionin && -	-	383	380	674	18	6	41	17.847	18.4859	32.4301	0.892033	0.277997	1.67931
novel.641	764.194	838.14	736.912	0	0	0	779.749	0	12.0912	3.08e-24	3.96e-22	-	Chr1B	218787548	218797183	+	7010	-	- && Q7LHG5.2 RecName: Full=Transposon Ty3-I Gag-Pol polyprotein; AltName: Full=Gag3-Pol3; AltName: Full=Transposon Ty3-2 TYA-TYB polyprotein; Contains: RecName: Full=Capsid protein; Short=CA; AltName: Full=p24; Contains: RecName: Full=Spacer peptide p3;	rve	779	816	710	0	0	0	3.35553	3.66947	3.15794	0	0	0
TraesCS2D03G1343100	823.054	905.931	660.107	0	0	0	796.364	0	12.1217	3.62e-24	4.64e-22	TraesCS2D03G1343100	Chr2D	656382361	656386500	+	1822	-	TraesCS2D01G566500 && B9FDT1.1 RecName: Full=Dolichyl-diphosphooligosaccharide--protein glycosyltransferase subunit 1B; AltName: Full=Ribophorin IB; Short=RPN-IB; AltName: Full=Ribophorin-1B; Flags: Precursor && PF04597:Ribophorin I	-	839	882	636	0	0	0	13.9045	15.2599	10.8836	0	0	0
TraesCS1B03G0085000	310.975	438.586	353.925	80.1427	59.2289	53.7333	367.829	64.3683	2.51942	3.7e-24	4.73e-22	TraesCS1B03G0085000	Chr1B	21629069	21631036	-	1968	-	TraesCS1B01G041400 && Q5NDL3.2 RecName: Full=EGF domain-specific O-linked N-acetylglucosamine transferase; AltName: Full=Extracellular O-linked N-acetylglucosamine transferase; Flags: Precursor && PF04577:Protein of unknown function (DUF563)	-	317	427	341	76	60	61	4.86381	6.83966	5.40247	1.24014	0.915357	0.822673
TraesCS1B03G0258800	164.807	145.853	200.315	1.05451	1.9743	3.52349	170.325	2.1841	6.24092	3.72e-24	4.75e-22	TraesCS1B03G0258800	Chr1B	106919287	106925804	-	2150	-	TraesCS1B01G096700 && - && -	-	168	142	193	1	2	4	2.35946	2.082	2.79886	0.0149364	0.027929	0.0493792
TraesCS4A03G0215700	425.751	495.078	572.923	113.887	99.702	132.131	497.917	115.24	2.10896	4.03e-24	5.13e-22	TraesCS4A03G0215700	Chr4A	118983508	118989623	-	3445	-	TraesCS4A01G105300 && A2XFB7.2 RecName: Full=Two-component response regulator-like PRR73; AltName: Full=Pseudo-response regulator 73; Short=OsPRR73 && PF00072:Response regulator receiver domain|PF06203:CCT motif	Response_reg	434	482	552	108	101	150	3.80402	4.41052	4.99589	1.00674	0.88023	1.15565
TraesCS7D03G1293600	226.61	214.671	186.823	33.7443	21.7173	16.7366	209.368	24.0661	3.13502	4.62e-24	5.88e-22	TraesCS7D03G1293600	Chr7D	640312143	640314922	-	1804	-	TraesCS7D01G549400 && Q9N012.1 RecName: Full=LysM and putative peptidoglycan-binding domain-containing protein 1 && -	-	231	209	180	32	22	19	3.8665	3.65209	3.11099	0.569636	0.366143	0.279537
novel.12193	739.669	697.423	831.361	0	0	0	756.151	0	12.0468	4.96e-24	6.3e-22	-	Chr7D	1234041	1238926	+	2366	-	- && Q9FM85.1 RecName: Full=Probable receptor-like protein kinase At5g56460 && -	-	754	679	801	0	0	0	9.62274	9.04663	10.5555	0	0	0
TraesCS3B03G0851800	302.146	323.547	302.03	49.5619	71.0747	71.3508	309.241	63.9958	2.26782	5.22e-24	6.63e-22	TraesCS3B03G0851800	Chr3B	556400752	556405289	+	1248	-	TraesCS3B01G335200 && Q4FLQ5.1 RecName: Full=Putative pre-16S rRNA nuclease && PF03652:Holliday junction resolvase	-	308	315	291	47	72	81	7.45209	7.9566	7.27012	1.20939	1.73214	1.72263
TraesCS1A03G0032200	121.643	166.396	158.799	4.21804	1.9743	2.64262	148.946	2.94499	5.67619	6.63e-24	8.36e-22	TraesCS1A03G0032200	Chr1A	8623361	8635717	+	3488	-	- && Q8W474.4 RecName: Full=Probable disease resistance protein At1g58390 && PF00931:NB-ARC domain|PF18052:Rx N-terminal domain	NB-ARC	124	162	153	4	2	3	1.07346	1.4641	1.36766	0.0368271	0.0172154	0.022828
TraesCS6D03G0114300	1522.5	1771.8	1571.39	513.546	600.187	442.199	1621.9	518.644	1.64553	6.98e-24	8.79e-22	TraesCS6D03G0114300	Chr6D	27629182	27631425	-	1057	-	TraesCS6D01G055400 && P41127.1 RecName: Full=60S ribosomal protein L13-1; AltName: Full=Protein BBC1 homolog && PF01294:Ribosomal protein L13e	-	1552	1725	1514	487	608	502	44.3362	51.4453	44.6595	14.7958	17.27	12.6052
TraesCS7B03G1244800	179.522	168.45	114.169	3.16353	8.88434	3.52349	154.047	5.19045	4.89593	7.45e-24	9.37e-22	TraesCS7B03G1244800	Chr7B	729729768	729732961	+	1688	-	TraesCS7B01G462700 && Q9C5S9.1 RecName: Full=Cysteine-rich receptor-like protein kinase 6; Short=Cysteine-rich RLK6; AltName: Full=Receptor-like protein kinase 5; Flags: Precursor && PF00069:Protein kinase domain	Pkinase	183	164	110	3	9	4	3.27356	3.06269	2.03181	0.0570732	0.160079	0.0628941
novel.606	691.601	686.125	823.058	0	0	0	733.594	0	12.0031	7.73e-24	9.7e-22	-	Chr1B	123765828	123774077	+	3047	-	- && - && -	-	705	668	793	0	0	0	6.98648	6.91092	8.11454	0	0	0
TraesCS2A03G0128600	1614.72	1454.42	1784.16	624.27	573.534	619.254	1617.76	605.686	1.41731	7.76e-24	9.72e-22	TraesCS2A03G0128600	Chr2A	33761342	33762484	+	972	-	TraesCS2A01G064900 && Q9SZN7.1 RecName: Full=Heavy metal-associated isoprenylated plant protein 26; Short=AtHIP26; Short=AtHIPP26; AltName: Full=Farnesylated protein 6; Short=AtFP6; Flags: Precursor && PF00403:Heavy-metal-associated domain	HMA	1646	1416	1719	592	581	703	51.1335	45.9228	55.1407	19.5587	17.9463	19.196
novel.11752	154.016	114.012	165.027	6.32706	1.9743	3.52349	144.351	3.94162	5.21434	8.23e-24	1.03e-21	-	Chr7B	666949270	666954535	+	2159	-	- && - && -	-	157	111	159	6	2	4	2.19578	1.6207	2.29619	0.0892447	0.0278126	0.0491734
TraesCS1B03G0290400	134.396	143.799	149.458	4.21804	9.87149	1.76175	142.551	5.28376	4.77665	9.71e-24	1.21e-21	TraesCS1B03G0290400	Chr1B	126091667	126095885	+	1574	-	TraesCS1B01G107800 && - && -	-	137	140	144	4	10	2	2.6282	2.80385	2.85247	0.0816092	0.190748	0.0337247
TraesCS1B03G0363500	168.731	180.775	142.193	18.9812	9.87149	16.7366	163.9	15.1964	3.43244	1.06e-23	1.33e-21	TraesCS1B03G0363500	Chr1B	176193113	176197250	-	2200	-	TraesCS1B01G134000 && - && PF07223:UBA-like domain (DUF1421)	-	172	176	137	18	10	19	2.36074	2.52186	1.9416	0.262744	0.136471	0.229221
TraesCS5B03G0961100	689.639	751.861	637.273	222.501	215.198	170.009	692.924	202.57	1.77663	1.31e-23	1.62e-21	TraesCS5B03G0961100	Chr5B	566213071	566224253	-	3856	-	- && P59015.2 RecName: Full=Vacuolar protein sorting-associated protein 18 homolog && PF05131:Pep3/Vps18/deep orange family|PF00637:Region in Clathrin and VPS	-	703	732	614	211	218	193	5.50504	5.9842	4.96471	1.75723	1.6974	1.32844
TraesCS1D03G1044800	732.802	689.206	643.5	0	0	0	688.503	0	11.9118	1.5e-23	1.86e-21	TraesCS1D03G1044800	Chr1D	497249953	497251953	-	1046	-	TraesCS1D01G452900 && - && -	-	747	671	620	0	0	0	21.5641	20.2219	18.4809	0	0	0
novel.6760	740.65	583.411	817.868	0	0	0	713.977	0	11.9641	1.55e-23	1.91e-21	-	Chr4B	299687548	299692242	-	3866	-	- && Q6DBP3.1 RecName: Full=Probable sugar phosphate/phosphate translocator At5g05820 && PF00069:Protein kinase domain	Pkinase	755	568	788	0	0	0	5.89695	4.63146	6.35517	0	0	0
TraesCS1B03G1169500	259.963	353.334	371.57	59.0525	68.1133	51.9715	328.289	59.7124	2.46058	1.58e-23	1.95e-21	TraesCS1B03G1169500	Chr1B	664617799	664620935	+	923	-	TraesCS1B01G432900 && P51428.1 RecName: Full=Ribosomal protein S10, mitochondrial && PF00338:Ribosomal protein S10p/S20e	Ribosomal_S10	265	344	358	56	69	59	8.66934	11.7487	12.0933	1.94836	2.24446	1.69657
TraesCS1B03G0022400	167.75	185.911	340.432	11.5996	16.7815	6.16612	231.364	11.5158	4.34053	1.58e-23	1.95e-21	TraesCS1B03G0022400	Chr1B	5964797	5965380	+	584	-	TraesCS1B01G011500 && - && -	-	171	181	328	11	17	7	8.84149	9.77006	17.5115	0.604872	0.873977	0.318132
novel.7404	655.304	626.551	789.845	0	0	0	690.567	0	11.9159	1.83e-23	2.23e-21	-	Chr5A	648552	661507	+	3256	-	- && Q852L0.1 RecName: Full=Casein kinase 1-like protein HD16; AltName: Full=Os03g0793500 protein; AltName: Full=Protein EARLY FLOWERING 1; AltName: Full=Protein HEADING DATE 16 && -	-	668	610	761	0	0	0	6.1949	5.90578	7.28724	0	0	0
novel.8728	118.7	137.636	127.662	2.10902	5.92289	6.16612	127.999	4.73268	4.73088	1.87e-23	2.28e-21	-	Chr5D	254744398	254747070	+	1518	-	- && P51428.1 RecName: Full=Ribosomal protein S10, mitochondrial && -	-	121	134	123	2	6	7	2.40689	2.78269	2.52637	0.0423099	0.118671	0.122391
TraesCS1B03G0359800	294.298	275.272	306.182	45.3439	53.306	70.4699	291.917	56.3733	2.36532	2.23e-23	2.72e-21	TraesCS1B03G0359800	Chr1B	173123578	173135649	+	1211	-	TraesCS1B01G132300 && - && -	-	300	268	295	43	54	80	7.4803	6.97625	7.59523	1.14027	1.33879	1.75335
TraesCS1B03G0321600	407.112	479.671	434.882	136.032	126.355	125.084	440.555	129.157	1.77103	2.24e-23	2.72e-21	TraesCS1B03G0321600	Chr1B	144386292	144392071	+	1993	-	- && Q9FEE2.1 RecName: Full=Probable serine/threonine-protein phosphatase 2A regulatory subunit B'' subunit TON2; AltName: Full=Protein EMBRYO DEFFECTIVE 40; AltName: Full=Protein GORDO; AltName: Full=Protein TONNEAU 2 && PF13499:EF-hand domain pair	-	415	467	419	129	128	142	6.28757	7.38654	6.55495	2.07858	1.92827	1.89105
TraesCS1B03G0389800	187.37	133.527	180.595	20.0357	12.8329	14.094	167.164	15.6542	3.42477	2.41e-23	2.93e-21	TraesCS1B03G0389800	Chr1B	198641901	198643199	+	1031	-	TraesCS1B01G142500 && - && PF05553:Cotton fibre expressed protein	-	191	130	174	19	13	16	5.59393	3.97481	5.26203	0.591805	0.378572	0.411893
TraesCS1B03G0671200	575.843	730.291	728.608	0	0	0	678.248	0	11.8898	2.42e-23	2.93e-21	TraesCS1B03G0671200	Chr1B	426138158	426143353	+	2601	-	TraesCS1B01G234300 && O04130.2 RecName: Full=D-3-phosphoglycerate dehydrogenase 2, chloroplastic; Short=PGDH; Flags: Precursor && PF01842:ACT domain|PF02826:D-isomer specific 2-hydroxyacid dehydrogenase, NAD binding domain|PF00389:D-isomer specific 2-hydroxyacid dehydrogenase, catalytic domain	2-Hacid_dh_C	587	711	702	0	0	0	6.81459	8.6171	8.41511	0	0	0
TraesCS1B03G0241000	1033.97	1092.87	1028.56	312.135	265.543	380.537	1051.8	319.405	1.71792	2.71e-23	3.28e-21	TraesCS1B03G0241000	Chr1B	98142824	98146283	+	2858	-	TraesCS1B01G090600 && O04866.1 RecName: Full=Acetylornithine aminotransferase, mitochondrial; Short=ACOAT; AltName: Full=Acetylornithine transaminase; Short=AOTA; Flags: Precursor && PF00759:Glycosyl hydrolase family 9|PF00202:Aminotransferase class-III	Aminotran_3	1054	1064	991	296	269	432	11.1358	11.7358	10.8112	3.32593	2.82588	4.01185
TraesCS4D03G0006600	265.849	293.76	326.94	67.4886	48.3703	63.4229	295.516	59.7606	2.30598	2.79e-23	3.38e-21	TraesCS4D03G0006600	Chr4D	1808058	1813801	+	4416	-	TraesCS4D01G004100 && Q38834.2 RecName: Full=Disease resistance RPP13-like protein 4; AltName: Full=Disease resistance protein ZAR1; AltName: Full=Protein HOPZ-ACTIVATED RESISTANCE 1 && PF00931:NB-ARC domain|PF18052:Rx N-terminal domain	NB-ARC	271	286	315	64	49	72	1.85303	2.04159	2.22405	0.465409	0.333143	0.432739
TraesCS3B03G0102900	722.992	819.652	683.979	168.722	179.661	101.3	742.208	149.894	2.31122	2.88e-23	3.48e-21	TraesCS3B03G0102900	Chr3B	28581242	28582910	+	1669	-	TraesCS3B01G045500 && Q5ZCK5.1 RecName: Full=Probable calcium-binding protein CML16; AltName: Full=Calmodulin-like protein 16 && PF13499:EF-hand domain pair	-	737	798	659	160	182	115	13.3338	15.0723	12.311	3.07856	3.274	1.82879
TraesCS1B03G0389300	403.188	525.892	442.147	108.614	128.329	117.156	457.076	118.033	1.95244	3.07e-23	3.7e-21	TraesCS1B03G0389300	Chr1B	197426309	197430291	+	1810	-	TraesCS1B01G142300 && Q39012.1 RecName: Full=Shaggy-related protein kinase iota; AltName: Full=ASK-iota && PF00069:Protein kinase domain	Pkinase	411	512	426	103	130	133	6.85654	8.91709	7.33827	1.82744	2.1564	1.95027
TraesCS1B03G0275300	204.047	182.83	396.479	1.05451	0.987149	2.64262	261.119	1.56143	7.34346	3.19e-23	3.84e-21	TraesCS1B03G0275300	Chr1B	118730674	118731337	-	664	-	TraesCS1B01G102500 && - && -	-	208	178	382	1	1	3	9.45883	8.45052	17.9373	0.0483633	0.0452164	0.119916
TraesCS1B03G0691500	281.545	223.915	247.021	49.5619	42.4474	30.8306	250.827	40.9466	2.62316	3.22e-23	3.87e-21	TraesCS1B03G0691500	Chr1B	438232425	438233431	+	1007	-	TraesCS1B01G243400 && - && PF04398:Protein of unknown function, DUF538	-	287	218	238	47	43	35	8.60586	6.82431	7.36903	1.49883	1.28204	0.922489
novel.9501	679.829	627.578	625.856	0	0	0	644.421	0	11.8163	3.33e-23	3.99e-21	-	Chr6A	577341778	577345316	-	1039	-	- && O04619.1 RecName: Full=Mitochondrial adenine nucleotide transporter ADNT1; AltName: Full=Adenine nucleotide transporter 1 && -	-	693	611	603	0	0	0	20.14	18.5378	18.0953	0	0	0
novel.4406	135.377	121.202	183.709	3.16353	2.96145	2.64262	146.763	2.92253	5.65648	3.63e-23	4.35e-21	-	Chr3B	119883101	119887747	+	2633	-	- && - && -	-	138	118	177	3	3	3	1.5826	1.41274	2.09597	0.0365893	0.0342085	0.0302408
novel.634	746.536	562.869	658.031	0	0	0	655.812	0	11.8417	3.8e-23	4.54e-21	-	Chr1B	205002490	205010047	+	4485	-	- && - && -	-	761	548	634	0	0	0	5.12347	3.85168	4.40747	0	0	0
TraesCS1B03G0359900	593.501	622.442	466.019	118.105	83.9077	55.495	560.654	85.8359	2.71357	3.81e-23	4.54e-21	TraesCS1B03G0359900	Chr1B	173136339	173138880	-	1262	-	TraesCS1B01G132400 && Q8RXL8.1 RecName: Full=Uncharacterized membrane protein At1g06890 && PF03151:Triose-phosphate Transporter family	-	605	606	449	112	85	63	14.4756	15.1372	11.093	2.84998	2.0222	1.32496
TraesCS4B03G0449300	683.753	792.946	938.265	2.10902	0	0	804.988	0.703006	10.2809	4.43e-23	5.28e-21	TraesCS4B03G0449300	Chr4B	335351963	335359341	-	5817	-	TraesCS4B01G163700 && Q9FMN2.1 RecName: Full=Phosphatidate phosphatase PAH2; AltName: Full=Phosphatidic acid phosphohydrolase 2; Short=AtPAH2 && PF08235:LNS2 (Lipin/Ned1/Smp2)|PF04571:lipin, N-terminal conserved region|PF16876:Lipin/Ned1/Smp2 multi-domain protein middle domain	-	697	772	904	2	0	0	3.61806	4.1836	4.84543	0.0110412	0	0
novel.1021	228.572	252.675	601.984	1.05451	1.9743	0.880874	361.077	1.30323	8.12468	4.48e-23	5.32e-21	-	Chr1B	314952915	314953754	-	706	-	- && - && -	-	233	246	580	1	2	1	9.96537	10.984	25.6145	0.0454861	0.085053	0.037594
TraesCS1D03G1047400	109.871	137.636	126.624	4.21804	6.91004	4.40437	124.71	5.17748	4.59187	4.49e-23	5.33e-21	TraesCS1D03G1047400	Chr1D	498311693	498314962	-	1250	-	TraesCS1D01G454500 && Q9SFC6.1 RecName: Full=Rho GDP-dissociation inhibitor 1; Short=AtRhoGDI1; Short=Rho GDI-1 && PF02115:RHO protein GDP dissociation inhibitor	-	112	134	122	4	7	5	2.70552	3.3793	3.04308	0.102762	0.168133	0.106165
TraesCS1B03G0257000	153.035	169.477	224.187	9.49058	19.743	18.4983	182.233	15.9106	3.50622	4.66e-23	5.53e-21	TraesCS1B03G0257000	Chr1B	105874569	105879004	-	2933	-	TraesCS1B01G095700 && Q6AVZ9.1 RecName: Full=Putative RNA polymerase II subunit B1 CTD phosphatase RPAP2 homolog; AltName: Full=RNA polymerase II-associated protein 2 homolog && PF04181:Rtr1/RPAP2 family	-	156	165	216	9	20	21	1.60603	1.77339	2.29617	0.0985403	0.20473	0.190033
novel.2501	560.147	618.334	762.859	0	0	0	647.114	0	11.8221	4.97e-23	5.89e-21	-	Chr2B	263731937	263738061	+	4077	-	- && - && -	-	571	602	735	0	0	0	4.229	4.65465	5.62095	0	0	0
novel.3072	154.997	184.884	231.453	26.3627	20.7301	19.3792	190.444	22.1574	3.10924	5.82e-23	6.87e-21	-	Chr2B	670481724	670485534	-	2713	-	- && - && -	-	158	180	223	25	21	22	1.75853	2.09148	2.56282	0.29592	0.232399	0.215226
TraesCS1B03G0841700	3516.86	2760.93	5798.77	670.668	788.732	635.11	4025.52	698.17	2.5276	6.45e-23	7.61e-21	TraesCS1B03G0841700	Chr1B	533939659	533940423	-	504	-	TraesCS1B01G304800 && O26373.1 RecName: Full=UPF0098 protein MTH_273 && PF01161:Phosphatidylethanolamine-binding protein	-	3585	2688	5587	636	799	721	214.783	168.124	345.63	40.5238	47.5971	37.9688
TraesCS7A03G0427900	443.409	443.721	1127.16	41.1259	20.7301	54.6142	671.431	38.8234	4.10851	8.14e-23	9.58e-21	TraesCS7A03G0427900	Chr7A	141969093	141970496	-	1301	-	TraesCS7A01G183800 && Q84J50.1 RecName: Full=17.7 kDa class I heat shock protein; AltName: Full=17.7 kDa heat shock protein; Short=OsHsp17.7 && PF00011:Hsp20/alpha crystallin family	-	452	432	1086	39	21	62	10.4907	10.4674	26.0265	0.962656	0.484625	1.26484
TraesCS2A03G1171700	552.299	666.609	740.025	121.269	78.9719	151.51	652.978	117.25	2.47486	8.84e-23	1.04e-20	TraesCS2A03G1171700	Chr2A	736998035	737002511	-	1666	-	TraesCS2A01G503700 && Q8RWZ5.1 RecName: Full=G-type lectin S-receptor-like serine/threonine-protein kinase SD2-5; AltName: Full=S-domain-2 (SD2) receptor kinase 5; Short=SD2-5; Flags: Precursor && PF07714:Protein tyrosine and serine/threonine kinase	Pkinase_Tyr	563	649	713	115	80	172	10.2041	12.2801	13.3437	2.2167	1.44171	2.74016
TraesCS1B03G0273800	416.922	456.047	423.465	133.923	106.612	130.369	432.145	123.635	1.80529	9.47e-23	1.11e-20	TraesCS1B03G0273800	Chr1B	117602015	117606448	-	3004	-	TraesCS1B01G101700 && Q9ZVT8.1 RecName: Full=Putative E3 ubiquitin-protein ligase RF4; AltName: Full=RING finger protein 4 && PF13920:Zinc finger, C3HC4 type (RING finger)	-	425	444	408	127	108	148	4.272	4.65924	4.2347	1.35765	1.07941	1.30763
novel.960	150.092	114.012	188.898	6.32706	1.9743	1.76175	151.001	3.35437	5.53577	9.52e-23	1.11e-20	-	Chr1B	152929148	152933523	-	2921	-	- && - && -	-	153	111	182	6	2	2	1.58162	1.19791	1.94269	0.0659634	0.0205571	0.0181728
TraesCS1B03G0267900	202.085	266.027	236.642	0	1.9743	1.76175	234.918	1.24535	7.50918	9.6e-23	1.12e-20	TraesCS1B03G0267900	Chr1B	113405558	113407128	-	887	-	TraesCS1B01G099800 && Q9SX65.1 RecName: Full=1,4-dihydroxy-2-naphthoyl-CoA thioesterase 1; Short=AtDHNAT1; Short=DHNA-CoA thioesterase 1 && PF03061:Thioesterase superfamily	4HBT	206	259	228	0	2	2	7.01271	9.20466	8.01446	0	0.0676972	0.0598452
TraesCS1B03G0378900	142.244	132.5	135.965	14.7631	5.92289	8.80874	136.903	9.83159	3.81356	9.74e-23	1.14e-20	TraesCS1B03G0378900	Chr1B	188652848	188654289	-	1101	-	TraesCS1B01G139200 && - && PF04570:zinc-finger of the FCS-type, C2-C2	-	145	129	131	14	6	10	3.9767	3.69347	3.70977	0.408342	0.163617	0.241066
TraesCS3B03G0718700	2476.03	1956.69	3150.04	728.666	621.904	578.734	2527.58	643.101	1.97511	1.04e-22	1.22e-20	TraesCS3B03G0718700	Chr3B	461047305	461050465	-	1863	-	TraesCS3B01G277900 && Q6L5H6.1 RecName: Full=Probable protein phosphatase 2C 50; Short=OsPP2C50 && PF00481:Protein phosphatase 2C	PP2C	2524	1905	3035	691	630	657	40.909	32.234	50.7936	11.911	10.1529	9.35999
TraesCS1B03G0093200	178.541	235.213	123.511	0	7.89719	2.64262	179.088	3.51327	5.65928	1.13e-22	1.32e-20	TraesCS1B03G0093200	Chr1B	25178103	25183313	-	3934	-	TraesCS1B01G044200 && Q7XA42.2 RecName: Full=Putative disease resistance protein RGA1; AltName: Full=RGA3-blb && PF00931:NB-ARC domain	NB-ARC	182	229	119	0	8	3	1.39694	1.83499	0.943139	0	0.0610548	0.02024
TraesCS7A03G0544100	480.687	670.718	701.623	0	0	0	617.676	0	11.7548	1.15e-22	1.34e-20	TraesCS7A03G0544100	Chr7A	212679718	212680876	+	903	-	TraesCS7A01G234200 && - && PF12776:Myb/SANT-like DNA-binding domain	-	490	653	676	0	0	0	16.3851	22.7959	23.3411	0	0	0
TraesCS1B03G0143700	466.953	491.997	499.232	170.831	153.995	147.106	486.06	157.311	1.62917	1.16e-22	1.35e-20	TraesCS1B03G0143700	Chr1B	47877698	47887933	+	3081	-	TraesCS1B01G060000 && B8AXB6.1 RecName: Full=E3 UFM1-protein ligase 1 homolog >B9FM64.1 RecName: Full=E3 UFM1-protein ligase 1 homolog && PF09743:E3 UFM1-protein ligase 1	-	476	479	481	162	156	167	4.66506	4.9009	4.86762	1.68852	1.52019	1.43862
novel.1044	365.911	279.38	423.465	2.10902	0	0.880874	356.252	0.996631	8.5208	1.17e-22	1.36e-20	-	Chr1B	364414897	364419263	-	3428	-	- && Q9FG71.1 RecName: Full=ER membrane protein complex subunit 8/9 homolog; AltName: Full=Protein EMBRYO DEFECTIVE 2731 && PF03665:Uncharacterised protein family (UPF0172)	-	373	272	408	2	0	1	3.28556	2.50127	3.71093	0.0187358	0	0.00774251
TraesCS2B03G1355200	18529	18657.9	17330.9	6754.13	4342.47	4817.5	18172.6	5304.7	1.77653	1.32e-22	1.53e-20	TraesCS2B03G1355200	Chr2B	744604193	744608078	+	1846	-	TraesCS2B01G540100 && P25776.2 RecName: Full=Oryzain alpha chain; Flags: Precursor && PF00396:Granulin|PF08246:Cathepsin propeptide inhibitor domain (I29)|PF00112:Papain family cysteine protease	Peptidase_C1	18888	18165	16698	6405	4399	5469	308.956	310.195	282.03	111.422	71.5462	78.6319
TraesCS4B03G0986000	1128.14	1088.76	1061.78	1.05451	0	0	1092.89	0.351503	11.6166	1.4e-22	1.62e-20	TraesCS4B03G0986000	Chr4B	664915174	664916913	-	576	-	TraesCS4B01G385900 && Q9CAT7.1 RecName: Full=Nascent polypeptide-associated complex subunit beta && PF01849:NAC domain	-	1150	1060	1023	1	0	0	60.2861	58.0116	55.3753	0.0557521	0	0
TraesCS1D03G1038000	519.927	594.71	630.008	0	0	0	581.548	0	11.668	1.41e-22	1.63e-20	TraesCS1D03G1038000	Chr1D	495226074	495233567	+	2733	-	TraesCS1D01G449900 && - && -	-	530	579	607	0	0	0	5.85569	6.67837	6.92488	0	0	0
TraesCS3B03G0101100	582.71	501.241	716.154	0	0	0	600.035	0	11.7132	1.43e-22	1.65e-20	TraesCS3B03G0101100	Chr3B	28247209	28247826	-	618	-	TraesCS3B01G044400 && - && -	-	594	488	690	0	0	0	29.0228	24.8922	34.8116	0	0	0
TraesCSU03G0003800	523.851	688.179	558.392	0	0	0	590.141	0	11.6892	1.45e-22	1.67e-20	TraesCSU03G0003800	ChrUnknown	9063369	9064139	-	691	-	TraesCSU01G002900 && - && -	-	534	670	538	0	0	0	23.3349	30.5653	24.2754	0	0	0
TraesCS1B03G0413600	2428.94	2485.66	1819.45	704.412	712.722	781.335	2244.68	732.823	1.61472	1.54e-22	1.77e-20	TraesCS1B03G0413600	Chr1B	223400698	223405537	+	1478	-	TraesCS1B01G148500 && P26360.2 RecName: Full=ATP synthase subunit gamma, mitochondrial; AltName: Full=F-ATPase gamma subunit; Flags: Precursor && PF00231:ATP synthase	-	2476	2420	1753	668	722	887	50.5846	51.6146	36.9803	14.514	14.6665	15.9284
TraesCS5B03G1111600	187.37	290.679	249.097	1.05451	2.96145	0	242.382	1.33865	7.54752	1.74e-22	2e-20	TraesCS5B03G1111600	Chr5B	628565536	628568906	-	734	-	TraesCS5B01G454600 && Q94LW4.2 RecName: Full=Homeobox protein knotted-1-like 11; AltName: Full=Homeobox protein HOS59 && PF03791:KNOX2 domain|PF03789:ELK domain|PF05920:Homeobox KN domain	Coprinus_mating	191	283	240	1	3	0	7.85741	12.1541	10.1948	0.043751	0.122713	0
novel.1096	402.207	411.88	662.183	93.8513	88.8434	82.8021	492.09	88.499	2.47608	1.78e-22	2.03e-20	-	Chr1B	494174187	494176149	-	1599	-	- && - && -	-	410	401	638	89	90	94	7.74243	7.90547	12.4404	1.78741	1.68989	1.56028
TraesCS6A03G0017000	584.672	882.307	459.791	0	0	0	642.257	0	11.8114	1.84e-22	2.11e-20	TraesCS6A03G0017000	Chr6A	4373883	4374647	-	765	-	TraesCS6A01G008600 && - && -	-	596	859	443	0	0	0	23.5248	35.3968	18.0553	0	0	0
TraesCS4D03G0694600	276.64	334.845	415.162	66.4341	56.2675	38.7584	342.216	53.82	2.67501	2e-22	2.29e-20	TraesCS4D03G0694600	Chr4D	464338879	464343874	+	2067	-	TraesCS4D01G293200 && Q8GXZ3.1 RecName: Full=Serine/threonine-protein kinase At5g01020 && PF07714:Protein tyrosine and serine/threonine kinase	Pkinase_Tyr	282	326	400	63	57	44	4.11956	4.97174	6.03368	0.978777	0.827939	0.564982
TraesCS4B03G0961200	1172.29	982.966	1105.37	324.789	414.603	337.375	1086.87	358.922	1.59853	2.12e-22	2.42e-20	TraesCS4B03G0961200	Chr4B	658073606	658075348	+	1298	-	TraesCS4B01G374300 && Q39224.1 RecName: Full=Protein SRG1; Short=AtSRG1; AltName: Full=Protein SENESCENCE-RELATED GENE 1 && PF03171:2OG-Fe(II) oxygenase superfamily|PF14226:non-haem dioxygenase in morphine synthesis N-terminal	2OG-FeII_Oxy	1195	957	1065	308	420	383	27.7994	23.2418	25.5822	7.62008	9.71491	7.83153
TraesCS6B03G1064800	198.161	156.124	271.931	1.05451	0	3.52349	208.739	1.526	7.02286	2.16e-22	2.45e-20	TraesCS6B03G1064800	Chr6B	658974070	658974520	+	342	-	TraesCS6B01G375800 && Q8LPT3.1 RecName: Full=Membrane protein of ER body-like protein && -	-	202	152	262	1	0	4	17.8348	14.0104	23.8857	0.0938983	0	0.310425
TraesCS5D03G0002100	4528.27	4498.84	4380.99	2013.06	2241.82	1989.01	4469.37	2081.3	1.10266	2.32e-22	2.64e-20	TraesCS5D03G0002100	Chr5D	1605131	1610309	+	2190	-	TraesCS5D01G001200 && Q0ILJ3.2 RecName: Full=Sucrose transport protein SUT2; AltName: Full=SUC4-like protein; AltName: Full=Sucrose permease 2; AltName: Full=Sucrose transporter 2; Short=OsSUT2; AltName: Full=Sucrose-proton symporter 2 && -	-	4616	4380	4221	1909	2271	2258	63.6449	63.0466	60.0944	27.9927	31.1342	27.3654
novel.3656	526.794	548.489	579.15	0	0	0	551.478	0	11.5914	2.35e-22	2.67e-20	-	Chr2D	539584885	539592839	-	4011	-	- && - && PF02902:Ulp1 protease family, C-terminal catalytic domain	Peptidase_C48	537	534	558	0	0	0	4.04263	4.19682	4.33755	0	0	0
TraesCS1D03G1023400	127.529	107.849	186.823	3.16353	4.93574	6.16612	140.734	4.75513	4.86763	2.43e-22	2.76e-20	TraesCS1D03G1023400	Chr1D	491186921	491188061	-	1141	-	TraesCS1D01G445600 && - && PF00011:Hsp20/alpha crystallin family	-	130	105	180	3	5	7	3.44033	2.90092	4.91869	0.0844344	0.131567	0.16283
novel.11204	501.288	540.272	623.78	0	0	0	555.113	0	11.6008	2.66e-22	3.01e-20	-	Chr7A	117711335	117717281	-	2784	-	- && Q9SJ20.1 RecName: Full=Ribonucleoside-diphosphate reductase large subunit; AltName: Full=Protein DEFECTIVE IN POLLEN DNA DEGRADATION 2; AltName: Full=Ribonucleoside-diphosphate reductase R1 subunit; Short=AtRNR1 && -	-	511	526	601	0	0	0	5.54235	5.95591	6.73082	0	0	0
TraesCS4A03G0584400	218.762	267.055	513.762	17.9267	27.6402	30.8306	333.193	25.4658	3.70287	2.66e-22	3.01e-20	TraesCS4A03G0584400	Chr4A	520721916	520723781	-	1398	-	TraesCS4A01G219400 && Q9C5D3.1 RecName: Full=Heavy metal-associated isoprenylated plant protein 7; Short=AtHIP07; AltName: Full=Farnesylated protein 3; Short=AtFP3; Flags: Precursor && PF00403:Heavy-metal-associated domain	HMA	223	260	495	17	28	35	4.81659	5.8627	11.0398	0.390504	0.601333	0.664483
novel.2782	178.541	229.051	151.534	22.1447	17.7687	9.68961	186.375	16.5343	3.51115	2.73e-22	3.08e-20	-	Chr2B	29601025	29607134	-	1627	-	- && Q9FGF0.1 RecName: Full=Phosphoglycerate mutase-like protein 1 && -	-	182	223	146	21	18	11	3.37774	4.32065	2.79787	0.414491	0.332161	0.179444
novel.1637	118.7	123.256	143.231	4.21804	1.9743	2.64262	128.396	2.94499	5.46222	2.78e-22	3.13e-20	-	Chr1D	488103814	488110321	-	5761	-	- && - && -	-	121	120	138	4	2	3	0.634205	0.656621	0.746868	0.022297	0.0104231	0.0138212
novel.5083	624.893	466.318	668.41	132.868	162.88	137.416	586.54	144.388	2.02232	2.79e-22	3.14e-20	-	Chr3B	710485626	710497009	-	5393	-	- && - && -	-	637	454	644	126	165	156	3.56657	2.65373	3.72322	0.750281	0.918581	0.767745
TraesCS6A03G0771600	215.819	139.69	190.974	10.5451	21.7173	17.6175	182.161	16.6266	3.44662	3.04e-22	3.41e-20	TraesCS6A03G0771600	Chr6A	526608714	526616700	+	1117	-	- && Q6Z6W2.2 RecName: Full=MADS-box transcription factor 57; AltName: Full=OsMADS57 && PF01486:K-box region|PF00319:SRF-type transcription factor (DNA-binding and dimerisation domain)	SRF-TF	220	136	184	10	22	20	5.94719	3.83811	5.13603	0.287495	0.591335	0.475225
TraesCS5B03G0242100	202.085	245.485	205.505	30.5808	29.6145	13.2131	217.691	24.4694	3.16719	3.08e-22	3.46e-20	TraesCS5B03G0242100	Chr5B	127620235	127625444	-	2443	-	TraesCS5B01G095800 && C0SV51.1 RecName: Full=Calmodulin-binding protein 60 C && PF07887:Calmodulin binding protein-like	-	206	239	198	29	30	15	2.54616	3.08394	2.527	0.381205	0.36869	0.162964
TraesCS1B03G0084600	476.763	525.892	539.71	147.631	88.8434	95.1344	514.122	110.536	2.22142	3.11e-22	3.48e-20	TraesCS1B03G0084600	Chr1B	21381286	21384442	+	1410	-	TraesCS1B01G041200 && Q9M0U8.1 RecName: Full=Putative F-box/LRR-repeat protein 21 && PF12937:F-box-like	-	486	512	520	140	90	108	10.4078	11.4468	11.4987	3.18855	1.91641	2.03295
novel.3297	556.223	542.326	506.497	0	0	0	535.016	0	11.5479	3.43e-22	3.83e-20	-	Chr2D	286613450	286615468	+	1753	-	- && Q9LSS4.1 RecName: Full=Tetraspanin-4 && -	-	567	528	488	0	0	0	9.7666	9.49475	8.67962	0	0	0
TraesCS1B03G0173000	479.706	525.892	663.221	0	0	0	556.273	0	11.6038	3.44e-22	3.83e-20	TraesCS1B03G0173000	Chr1B	58552760	58555236	+	988	-	TraesCS1B01G068200 && P0C8Z0.2 RecName: Full=Uncharacterized protein OsI_027940 && PF04969:CS domain	-	489	512	639	0	0	0	14.9449	16.336	20.1654	0	0	0
novel.609	592.52	448.857	617.553	0	0	0	552.977	0	11.5955	3.72e-22	4.13e-20	-	Chr1B	131925734	131928317	+	2351	-	- && - && -	-	604	437	595	0	0	0	7.75758	5.8595	7.89091	0	0	0
TraesCS1B03G0982800	831.883	849.439	905.052	356.424	332.669	313.591	862.125	334.228	1.36802	3.75e-22	4.16e-20	TraesCS1B03G0982800	Chr1B	596114284	596116387	-	1306	-	TraesCS1B01G360800 && Q9SUR3.1 RecName: Full=Reticulon-like protein B1; Short=AtRTNLB1; AltName: Full=VirB2-interacting protein 1 && PF02453:Reticulon	-	848	827	872	338	337	356	19.6063	19.9615	20.8179	8.31107	7.74731	7.23485
TraesCS4B03G0196200	419.865	431.396	452.526	8.43608	44.4217	40.5202	434.596	31.126	3.79362	4.23e-22	4.67e-20	TraesCS4B03G0196200	Chr4B	89978984	89993605	+	4054	-	- && - && PF12657:Transcription factor IIIC subunit delta N-term	-	428	420	436	8	45	46	3.18788	3.26586	3.35325	0.0633709	0.333267	0.30116
TraesCS1B03G0947900	292.336	301.977	318.636	74.8702	43.4346	60.7803	304.317	59.695	2.35218	4.29e-22	4.74e-20	TraesCS1B03G0947900	Chr1B	580671382	580677259	-	1888	-	TraesCS1B01G345500 && - && PF03909:BSD domain	-	298	294	307	71	44	69	4.76602	4.90882	5.0699	1.20765	0.699705	0.969996
novel.1428	217.781	291.706	335.243	49.5619	38.4988	51.0907	281.576	46.3838	2.60022	4.74e-22	5.23e-20	-	Chr1D	493761811	493762777	+	872	-	- && - && -	-	222	284	323	47	39	58	7.68738	10.2668	11.5491	1.73087	1.3428	1.76536
TraesCS1B03G0399500	303.127	239.322	302.03	63.2706	52.3189	63.4229	281.493	59.6708	2.23762	4.86e-22	5.34e-20	TraesCS1B03G0399500	Chr1B	206737891	206740390	+	1397	-	- && Q84MC7.1 RecName: Full=Abscisic acid receptor PYL9; AltName: Full=ABI1-binding protein 4; AltName: Full=PYR1-like protein 9; AltName: Full=Regulatory components of ABA receptor 1 && PF10604:Polyketide cyclase / dehydrase and lipid transport	-	309	233	291	60	53	72	6.67889	5.25764	6.49471	1.37924	1.13905	1.36791
TraesCS7B03G1269100	345.31	376.958	270.893	73.8157	76.9976	65.1847	331.053	71.9993	2.20306	4.96e-22	5.44e-20	TraesCS7B03G1269100	Chr7B	739735958	739741157	+	2397	-	TraesCS7B01G472500 && Q01401.2 RecName: Full=1,4-alpha-glucan-branching enzyme, chloroplastic/amyloplastic; AltName: Full=Q-enzyme; AltName: Full=Starch-branching enzyme; Flags: Precursor && PF00128:Alpha amylase, catalytic domain|PF02806:Alpha amylase, C-terminal all-beta domain|PF02922:Carbohydrate-binding module 48 (Isoamylase N-terminal domain)	-	352	367	261	70	78	74	4.43421	4.82647	3.39497	0.937807	0.976991	0.819382
TraesCS3B03G0188700	112.814	144.826	189.936	10.5451	7.89719	3.52349	149.192	7.32193	4.37553	5.22e-22	5.73e-20	TraesCS3B03G0188700	Chr3B	62508423	62513614	+	3580	-	TraesCS3B01G082400 && Q7XA39.1 RecName: Full=Putative disease resistance protein RGA4; AltName: Full=RGA4-blb && PF00931:NB-ARC domain|PF18052:Rx N-terminal domain	NB-ARC	115	141	183	10	8	4	0.969967	1.24156	1.59379	0.0897017	0.0670921	0.0296551
TraesCS6D03G0032900	95.1564	160.233	187.861	4.21804	4.93574	2.64262	147.75	3.93213	5.24641	5.52e-22	6.04e-20	TraesCS6D03G0032900	Chr6D	6821478	6823180	-	1343	-	TraesCS6D01G015400 && P52580.1 RecName: Full=Isoflavone reductase homolog IRL && PF05368:NmrA-like family	NmrA	97	156	181	4	5	3	2.18091	3.66168	4.20209	0.0956462	0.111778	0.0592882
TraesCS1B03G0258700	406.131	621.415	632.083	0	0	0	553.21	0	11.5958	5.89e-22	6.43e-20	TraesCS1B03G0258700	Chr1B	106902200	106903660	+	1366	-	TraesCS1B01G096600 && A7QEU4.2 RecName: Full=Peroxidase 5; Flags: Precursor && PF00141:Peroxidase	-	414	605	609	0	0	0	9.15149	13.9616	13.9005	0	0	0
novel.608	600.368	496.105	473.284	0	0	0	523.252	0	11.516	5.89e-22	6.43e-20	-	Chr1B	131792426	131794642	+	1379	-	- && - && -	-	612	483	456	0	0	0	13.4008	11.0412	10.3101	0	0	0
TraesCS1B03G0038600	253.096	363.605	227.301	31.6353	35.5374	14.094	281.334	27.0889	3.38724	5.94e-22	6.47e-20	TraesCS1B03G0038600	Chr1B	9468567	9470728	+	1068	-	TraesCS1B01G018900 && O04486.1 RecName: Full=Ras-related protein RABA2a; Short=AtRABA2a; AltName: Full=Ras-related protein Rab11C; Short=AtRab11C; Flags: Precursor && PF00071:Ras family	Ras	258	354	219	30	36	16	7.29442	10.4487	6.39346	0.902056	1.01203	0.397623
TraesCS2B03G1370300	217.781	310.194	391.29	42.1804	43.4346	25.5453	306.421	37.0534	3.05409	6.03e-22	6.57e-20	TraesCS2B03G1370300	Chr2B	750387614	750392022	+	1914	-	TraesCS2B01G545100 && Q03730.1 RecName: Full=Uncharacterized vacuolar membrane protein YML018C && PF00892:EamA-like transporter family	DUF6	222	302	377	40	44	29	3.5023	4.9739	6.14133	0.671122	0.6902	0.402141
novel.645	743.593	460.155	475.36	0	0	0	559.703	0	11.6132	6.33e-22	6.88e-20	-	Chr1B	233000838	233003887	+	3050	-	- && O23755.1 RecName: Full=Elongation factor 2; Short=EF-2 && -	-	758	448	458	0	0	0	7.50432	4.63031	4.68197	0	0	0
TraesCS1B03G0368900	539.547	440.64	595.757	0	0	0	525.314	0	11.5214	6.35e-22	6.88e-20	TraesCS1B03G0368900	Chr1B	179645436	179649535	-	3031	-	TraesCS1B01G135900 && Q2QZ37.1 RecName: Full=Probable GTP-binding protein OBGM, mitochondrial; Flags: Precursor && PF01926:50S ribosome-binding GTPase|PF01018:GTP1/OBG	-	550	429	574	0	0	0	5.47922	4.46173	5.90458	0	0	0
TraesCS1B03G0960200	536.604	464.264	527.255	0	0	0	509.374	0	11.477	6.8e-22	7.37e-20	TraesCS1B03G0960200	Chr1B	588457018	588458110	+	858	-	TraesCS1B01G351000 && O04147.1 RecName: Full=Cyclic phosphodiesterase; Short=CPDase && PF07823:Cyclic phosphodiesterase-like protein	-	547	452	508	0	0	0	19.2505	16.6067	18.4603	0	0	0
TraesCS5B03G1256600	184.427	214.671	333.167	31.6353	25.6659	28.188	244.088	28.4964	3.09962	6.83e-22	7.39e-20	TraesCS5B03G1256600	Chr5B	681835002	681838122	+	1687	-	TraesCS5B01G517200 && Q851L6.1 RecName: Full=IAA-amino acid hydrolase ILR1-like 4; Flags: Precursor && PF01546:Peptidase family M20/M25/M40|PF07687:Peptidase dimerisation domain	Peptidase_M20	188	209	321	30	26	32	3.365	3.90538	5.93271	0.571071	0.462724	0.503451
TraesCS5A03G0861800	171.674	156.124	170.216	21.0902	18.7558	28.188	166.005	22.678	2.86391	6.9e-22	7.46e-20	TraesCS5A03G0861800	Chr5A	562916879	562920390	-	2525	-	TraesCS5A01G358600 && Q9C952.1 RecName: Full=Cleavage and polyadenylation specificity factor subunit 3-I; AltName: Full=Cleavage and polyadenylation specificity factor 73 kDa subunit I; Short=AtCPSF73-I; Short=CPSF 73 kDa subunit I && PF10996:Beta-Casp domain|PF07521:Zn-dependent metallo-hydrolase RNA specificity domain|PF11718:Pre-mRNA 3'-end-processing endonuclease polyadenylation factor C-term…	Lactamase_B	175	152	164	20	19	32	2.09276	1.89764	2.02509	0.254362	0.225921	0.336365
TraesCS2B03G0072500	2231.76	2939.65	2427.66	572.599	534.048	828.902	2533.02	645.183	1.97214	7.44e-22	8.02e-20	TraesCS2B03G0072500	Chr2B	18976655	18979429	-	1486	-	TraesCS2B01G034900 && B6SU46.1 RecName: Full=Anthranilate O-methyltransferase 2; AltName: Full=Anthranilic acid methyltransferase 2; AltName: Full=Benzoate carboxyl methyltransferase; AltName: Full=O-methyltransferase 2 && PF03492:SAM dependent carboxyl methyltransferase	-	2275	2862	2339	543	541	941	46.2279	60.7131	49.0766	11.7345	10.9306	16.8071
TraesCS7A03G0064200	123.605	130.446	126.624	13.7086	11.8458	9.68961	126.892	11.748	3.44259	7.69e-22	8.29e-20	TraesCS7A03G0064200	Chr7A	12976293	12978504	-	1662	-	TraesCS7A01G030400 && - && -	-	126	127	122	13	12	11	2.28919	2.40882	2.28872	0.251186	0.216778	0.175665
TraesCS1D03G1018200	173.636	167.423	209.657	29.5263	21.7173	14.9749	183.572	22.0728	3.06936	8.43e-22	9.07e-20	TraesCS1D03G1018200	Chr1D	489823415	489829657	-	2914	-	- && Q9SJG2.1 RecName: Full=Probable receptor-like protein kinase At2g42960 && PF00069:Protein kinase domain	Pkinase	177	163	202	28	22	17	1.83411	1.76331	2.16135	0.308569	0.226672	0.15484
TraesCS1D03G1005300	430.656	527.946	395.441	113.887	128.329	119.799	451.348	120.672	1.90275	8.55e-22	9.18e-20	TraesCS1D03G1005300	Chr1D	487731967	487735295	+	1569	-	TraesCS1D01G437700 && O22765.2 RecName: Full=Tryptophan synthase alpha chain; AltName: Full=Indole synthase; AltName: Full=Indole-3-glycerol-phosphate lyase && PF00290:Tryptophan synthase alpha chain	-	439	514	381	108	130	136	8.44858	10.3269	7.5712	2.21047	2.48762	2.30059
novel.6055	466.953	468.373	594.719	0	0	0	510.015	0	11.4786	8.62e-22	9.24e-20	-	Chr4A	245336627	245341069	-	2414	-	- && - && -	-	476	456	573	0	0	0	5.95404	5.95469	7.40083	0	0	0
novel.10018	232.496	252.675	253.249	56.9435	55.2803	60.7803	246.14	57.668	2.09205	9.49e-22	1.02e-19	-	Chr6B	161610041	161611102	-	712	-	- && - && -	-	237	246	244	54	56	69	10.051	10.8915	10.685	2.43555	2.36141	2.57212
TraesCS7A03G1377200	679.829	470.427	440.071	0	0	0	530.109	0	11.5348	9.55e-22	1.02e-19	TraesCS7A03G1377200	Chr7A	741377970	741379769	-	1521	-	TraesCS7A01G564600 && Q6YV88.1 RecName: Full=Ent-cassadiene C2-hydroxylase; AltName: Full=Cytochrome P450 71Z7 && PF00067:Cytochrome P450	p450	693	458	424	0	0	0	13.7577	9.49222	8.6916	0	0	0
novel.610	512.079	425.233	571.885	0	0	0	503.066	0	11.459	1.06e-21	1.13e-19	-	Chr1B	136926616	136935653	+	4169	-	- && P19682.1 RecName: Full=28 kDa ribonucleoprotein, chloroplastic; Short=28RNP; Flags: Precursor && -	-	522	414	551	0	0	0	3.78077	3.1304	4.12081	0	0	0
TraesCS5A03G0006600	532.68	513.566	434.882	0	0	0	493.709	0	11.432	1.1e-21	1.17e-19	TraesCS5A03G0006600	Chr5A	3318157	3321929	-	1860	-	- && Q9LFQ0.1 RecName: Full=Beta-glucuronosyltransferase GlcAT14B; AltName: Full=GT14 family glucuronic acid transferase 2; Short=AtGlcAT14B && PF02485:Core-2/I-Branching enzyme	-	543	500	419	0	0	0	8.81513	8.47401	7.02367	0	0	0
novel.10251	412.017	489.942	682.941	0	0	0	528.3	0	11.5293	1.15e-21	1.22e-19	-	Chr6B	661492965	661500584	-	4158	-	- && P92519.1 RecName: Full=Uncharacterized mitochondrial protein AtMg00810; AltName: Full=ORF240b && -	-	420	477	658	0	0	0	3.05005	3.61631	4.93406	0	0	0
TraesCS7D03G1300400	635.684	399.555	518.952	0	0	0	518.063	0	11.5016	1.2e-21	1.27e-19	TraesCS7D03G1300400	Chr7D	641665294	641683132	+	4786	-	- && O49564.2 RecName: Full=Cysteine-rich receptor-like protein kinase 27; Short=Cysteine-rich RLK27; Flags: Precursor && PF00069:Protein kinase domain|PF00635:MSP (Major sperm protein) domain	Pkinase	648	389	500	0	0	0	4.08831	2.56217	3.25732	0	0	0
TraesCS4B03G0985800	157.94	122.229	296.84	4.21804	0	5.28524	192.336	3.16776	5.90467	1.27e-21	1.34e-19	TraesCS4B03G0985800	Chr4B	664911612	664912761	+	1041	-	TraesCS4B01G385800 && Q0DBL6.1 RecName: Full=Heat stress transcription factor C-2b; AltName: Full=Heat stress transcription factor 16; Short=OsHsf-16 && PF00447:HSF-type DNA-binding	HSF_DNA-bind	161	119	286	4	0	6	4.67	3.60353	8.566	0.123394	0	0.152976
TraesCS1B03G1118400	1076.15	1120.6	1215.39	381.732	472.844	416.653	1137.38	423.743	1.42404	1.27e-21	1.34e-19	TraesCS1B03G1118400	Chr1B	647432605	647436461	+	1670	-	TraesCS1B01G414800 && Q9LNJ3.1 RecName: Full=Aspartyl protease family protein 2; Flags: Precursor && PF14543:Xylanase inhibitor N-terminal|PF14541:Xylanase inhibitor C-terminal	-	1097	1091	1171	362	479	473	19.835	20.594	21.8627	6.96107	8.61159	7.51739
novel.967	916.248	867.927	952.796	0	0	0.880874	912.324	0.293625	11.356	1.29e-21	1.36e-19	-	Chr1B	165718803	165726436	-	7099	-	- && - && -	-	934	845	918	0	0	1	3.97275	3.75225	4.03189	0	0	0.00373874
novel.1644	466.953	457.074	516.876	0	0	0	480.301	0	11.3921	1.35e-21	1.43e-19	-	Chr1D	492631750	492635753	-	2542	-	- && - && -	-	476	445	498	0	0	0	5.65423	5.51844	6.10825	0	0	0
TraesCS6B03G1223400	119.681	132.5	149.458	4.21804	3.9486	0	133.88	2.72221	5.68323	1.4e-21	1.47e-19	TraesCS6B03G1223400	Chr6B	713580614	713582942	+	1698	-	TraesCS6B01G437200 && - && -	-	122	129	144	4	4	0	2.16952	2.39488	2.64416	0.0756495	0.0707272	0
TraesCS1D03G1010000	140.282	207.481	166.065	14.7631	20.7301	22.0218	171.276	19.1717	3.15118	1.41e-21	1.48e-19	TraesCS1D03G1010000	Chr1D	488426260	488428780	-	1604	-	TraesCS1D01G440200 && - && PF12937:F-box-like	-	143	202	160	14	21	25	2.69199	3.96989	3.11013	0.28029	0.393078	0.413674
TraesCS7B03G1302300	155.978	111.957	160.875	7.38157	4.93574	13.2131	142.937	8.51014	4.04896	1.44e-21	1.51e-19	TraesCS7B03G1302300	Chr7B	753782746	753786668	-	1772	-	TraesCS7B01G483000 && Q56XX3.1 RecName: Full=Uncharacterized protein At2g02148 && -	-	159	109	155	7	5	15	2.70941	1.93907	2.72729	0.126858	0.084717	0.224673
TraesCS3B03G0669200	493.44	410.853	573.961	0	0	0	492.751	0	11.429	1.5e-21	1.57e-19	TraesCS3B03G0669200	Chr3B	427424787	427428839	-	1298	-	TraesCS3B01G256900 && - && -	-	503	400	553	0	0	0	11.7013	9.71442	13.2835	0	0	0
TraesCS6D03G0348700	531.699	649.148	656.993	184.539	210.263	185.864	612.613	193.555	1.66209	1.51e-21	1.58e-19	TraesCS6D03G0348700	Chr6D	154133977	154139968	+	2135	-	- && Q10LF7.1 RecName: Full=Nuclear/nucleolar GTPase 2; Short=OsNug2 && PF08153:NGP1NT (NUC091) domain|PF01926:50S ribosome-binding GTPase	-	542	632	633	175	213	211	7.66555	9.33149	9.24419	2.63223	2.99534	2.62305
novel.11259	425.751	457.074	611.325	0	0	0	498.05	0	11.4443	1.55e-21	1.62e-19	-	Chr7A	238927690	238930830	-	1500	-	- && Q39079.2 RecName: Full=Chaperone protein dnaJ 13; Short=AtDjB13; Short=AtJ13 && -	-	434	445	589	0	0	0	8.73656	9.35191	12.243	0	0	0
TraesCS1B03G0245000	214.838	192.074	189.936	36.9078	23.6916	36.1158	198.949	32.2384	2.62492	1.59e-21	1.66e-19	TraesCS1B03G0245000	Chr1B	100259776	100262963	+	2476	-	TraesCS1B01G091900 && Q9CAL3.1 RecName: Full=Cysteine-rich receptor-like protein kinase 2; Short=Cysteine-rich RLK2; Flags: Precursor && PF01657:Salt stress response/antifungal|PF07714:Protein tyrosine and serine/threonine kinase	Pkinase_Tyr	219	187	183	35	24	41	2.67076	2.3808	2.30443	0.453943	0.291021	0.439497
TraesCS1B03G0270900	248.191	225.969	168.14	1.05451	2.96145	0	214.1	1.33865	7.36923	1.75e-21	1.82e-19	TraesCS1B03G0270900	Chr1B	116370516	116372597	+	1399	-	TraesCS1B01G100700 && - && -	-	253	220	162	1	3	0	5.46066	4.9572	3.61044	0.0229544	0.0643825	0
TraesCS7B03G0891400	442.428	434.477	582.264	0	0	0	486.39	0	11.4102	1.76e-21	1.83e-19	TraesCS7B03G0891400	Chr7B	591357832	591358711	+	880	-	TraesCS7B01G331600 && - && -	-	451	423	561	0	0	0	15.4752	15.1527	19.8766	0	0	0
TraesCS3A03G0832300	694.544	609.09	924.772	181.376	199.404	149.749	742.802	176.843	2.07176	1.78e-21	1.85e-19	TraesCS3A03G0832300	Chr3A	597617151	597618615	-	1465	-	TraesCS3A01G348500 && P43156.1 RecName: Full=Thiol protease SEN102; Flags: Precursor && PF00112:Papain family cysteine protease|PF08246:Cathepsin propeptide inhibitor domain (I29)	Peptidase_C1	708	593	891	172	202	170	14.5928	12.7599	18.9628	3.77029	4.13979	3.07988
TraesCS4B03G0581000	991.785	701.532	867.688	256.246	181.635	175.294	853.668	204.392	2.06459	1.78e-21	1.85e-19	TraesCS4B03G0581000	Chr4B	447786042	447787909	+	1634	-	TraesCS4B01G210100 && Q84JI0.1 RecName: Full=Probable protein phosphatase 2C 30; Short=OsPP2C30 && PF00481:Protein phosphatase 2C	PP2C	1011	683	836	243	184	199	18.6828	13.1765	15.9521	4.77571	3.38088	3.23239
TraesCS1B03G0288700	225.629	239.322	209.657	31.6353	47.3831	45.8054	224.869	41.608	2.42879	1.89e-21	1.96e-19	TraesCS1B03G0288700	Chr1B	125336507	125344444	-	2770	-	- && Q8W4M7.1 RecName: Full=DNA repair helicase XPD; AltName: Full=ERCC2 homolog; AltName: Full=RAD3 homolog; AltName: Full=UV hypersensitive protein 6; Short=AtUVH6; AltName: Full=XPD homolog; Short=AtXPD && PF06777:Helical and beta-bridge domain|PF06733	-	230	233	202	30	48	52	2.50721	2.6516	2.27371	0.347796	0.520266	0.498249
TraesCS5D03G0449300	710.239	488.915	778.428	161.34	121.419	149.749	659.194	144.169	2.19328	1.92e-21	1.99e-19	TraesCS5D03G0449300	Chr5D	293923237	293925237	+	1787	-	TraesCS5D01G188600 && Q0J2L7.2 RecName: Full=Probable protein phosphatase 2C 68; Short=OsPP2C68 && PF00481:Protein phosphatase 2C	PP2C	724	476	750	153	123	170	12.2336	8.39681	13.0858	2.74948	2.06654	2.52492
TraesCS2A03G0301500	223.667	224.942	206.543	32.6898	11.8458	29.0688	218.384	24.5348	3.15427	1.94e-21	2.01e-19	TraesCS2A03G0301500	Chr2A	98159164	98162512	+	2077	-	TraesCS2A01G147000 && - && PF07762:Protein of unknown function (DUF1618)	-	228	219	199	31	12	33	3.31467	3.32383	2.9873	0.479302	0.173464	0.421697
TraesCS4B03G0032800	414.96	420.097	899.863	0	0	0	578.307	0	11.6599	1.96e-21	2.02e-19	TraesCS4B03G0032800	Chr4B	13450549	13454028	-	851	-	TraesCS4B01G015900 && - && PF00903:Glyoxalase/Bleomycin resistance protein/Dioxygenase superfamily	Glyoxalase	423	409	867	0	0	0	15.009	15.1504	31.7653	0	0	0
TraesCS1D03G1033200	490.497	390.31	593.681	0	0	0	491.496	0	11.4254	1.98e-21	2.04e-19	TraesCS1D03G1033200	Chr1D	493764182	493768685	-	2285	-	TraesCS1D01G448600 && - && -	-	500	380	572	0	0	0	6.60733	5.24239	7.805	0	0	0
novel.7646	182.465	188.992	252.211	1.05451	1.9743	0.880874	207.889	1.30323	7.32907	2.02e-21	2.08e-19	-	Chr5A	631880330	631884825	+	4217	-	- && - && -	-	186	184	243	1	2	1	1.33184	1.37545	1.79666	0.00761518	0.0142394	0.00629389
TraesCS4B03G0824600	619.007	533.082	856.271	160.285	155.97	160.319	669.453	158.858	2.07507	2.1e-21	2.17e-19	TraesCS4B03G0824600	Chr4B	607504776	607506905	-	1494	-	TraesCS4B01G318000 && Q9SZZ8.1 RecName: Full=Beta-carotene 3-hydroxylase 1, chloroplastic; Short=AtB1; Flags: Precursor && PF04116:Fatty acid hydroxylase superfamily	-	631	519	825	152	158	182	12.7532	10.9509	17.2173	3.26721	3.1752	3.23328
novel.9532	146.168	183.857	165.027	2.10902	2.96145	0	165.017	1.69016	6.66915	2.17e-21	2.23e-19	-	Chr6A	607180578	607184526	-	3070	-	- && Q7XLC6.4 RecName: Full=Probable potassium transporter 11; AltName: Full=OsHAK11 && -	-	149	179	159	2	3	0	1.46551	1.838	1.61481	0.0209207	0.0293391	0
novel.1627	137.339	143.799	173.33	8.43608	0.987149	0	151.489	3.14107	5.67878	2.33e-21	2.38e-19	-	Chr1D	466606310	466610340	-	2983	-	- && Q9SWG3.1 RecName: Full=Protein FAR-RED IMPAIRED RESPONSE 1 && -	-	140	140	167	8	1	0	1.41715	1.47947	1.74553	0.0861232	0.0100649	0
TraesCS1B03G0395300	131.453	109.903	103.79	5.27255	7.89719	6.16612	115.049	6.44528	4.15601	2.77e-21	2.83e-19	TraesCS1B03G0395300	Chr1B	203260228	203270563	+	1728	-	TraesCS1B01G144600 && Q66GS2.1 RecName: Full=Probable beta-1,3-galactosyltransferase 12 && PF01762:Galactosyltransferase	Galactosyl_T	134	107	100	5	8	7	2.34155	1.95196	1.80434	0.0929202	0.138999	0.107517
novel.10017	475.782	368.741	622.742	0	0	0	489.088	0	11.4182	2.97e-21	3.03e-19	-	Chr6B	160573955	160579640	-	2003	-	- && - && -	-	485	359	600	0	0	0	7.31144	5.64996	9.33971	0	0	0
novel.1647	511.098	384.148	480.549	0	0	0	458.598	0	11.3256	3.26e-21	3.32e-19	-	Chr1D	494994154	495000745	-	3040	-	- && - && PF01459:Eukaryotic porin	-	521	374	463	0	0	0	5.17495	3.8782	4.74865	0	0	0
TraesCS7B03G0962900	154.997	199.264	153.61	4.21804	18.7558	12.3322	169.29	11.7687	3.83443	3.37e-21	3.43e-19	TraesCS7B03G0962900	Chr7B	624577844	624582096	+	2251	-	- && Q8GWJ7.2 RecName: Full=Cysteine-rich receptor-like protein kinase 19; Short=Cysteine-rich RLK19; Flags: Precursor && PF00069:Protein kinase domain|PF00400:WD domain, G-beta repeat|PF00635:MSP (Major sperm protein) domain	Pkinase	158	194	148	4	19	14	2.11945	2.7168	2.04998	0.0570648	0.253421	0.165073
novel.1425	140.282	158.178	208.619	2.10902	0.987149	1.76175	169.026	1.61931	6.70913	3.47e-21	3.53e-19	-	Chr1D	490747163	490750003	+	1545	-	- && Q8LGJ5.1 RecName: Full=Plant cysteine oxidase 2 && PF07847:PCO_ADO	-	143	154	201	2	1	2	2.79479	3.14213	4.0563	0.0415705	0.0194328	0.0343577
novel.955	385.531	400.582	366.38	104.396	92.792	63.4229	384.164	86.8704	2.1505	3.58e-21	3.63e-19	-	Chr1B	148642934	148646938	-	2954	-	- && P93422.2 RecName: Full=Histidine--tRNA ligase, cytoplasmic; AltName: Full=Histidyl-tRNA synthetase; Short=HisRS && PF00221:Aromatic amino acid lyase	-	393	390	353	99	94	72	4.01721	4.16184	3.72587	1.07624	0.955392	0.646911
TraesCS6D03G0485200	818.149	797.055	908.166	0	0	0.880874	841.123	0.293625	11.2387	3.61e-21	3.65e-19	TraesCS6D03G0485200	Chr6D	293037883	293040989	-	1670	-	TraesCS6D01G195900 && Q8H1Q2.1 RecName: Full=Cytosolic Fe-S cluster assembly factor NBP35; AltName: Full=Nucleotide binding protein 35; Short=AtNBP35 && PF10609:NUBPL iron-transfer P-loop NTPase	-	834	776	875	0	0	1	15.0797	14.648	16.3363	0	0	0.015893
novel.563	386.512	423.179	656.993	0	0	0	488.894	0	11.4175	3.66e-21	3.7e-19	-	Chr1B	77370266	77374507	+	2513	-	- && - && -	-	394	412	633	0	0	0	4.73419	5.16817	7.8537	0	0	0
novel.2426	100.061	144.826	158.799	3.16353	2.96145	1.76175	134.562	2.62891	5.69798	3.94e-21	3.97e-19	-	Chr2B	91195244	91198421	+	2594	-	- && - && -	-	102	141	153	3	3	2	1.18733	1.71349	1.83901	0.0371394	0.0347229	0.0204636
TraesCS2B03G1349600	413.979	461.183	424.503	0	0	0	433.222	0	11.2433	4.67e-21	4.7e-19	TraesCS2B03G1349600	Chr2B	742106151	742110580	-	3664	-	TraesCS2B01G538500 && Q9LVI6.1 RecName: Full=Probable inactive receptor kinase RLK902; AltName: Full=Receptor-like kinase 902; Flags: Precursor && PF07714:Protein tyrosine and serine/threonine kinase	Pkinase_Tyr	422	449	409	0	0	0	3.47776	3.86298	3.48041	0	0	0
TraesCS5D03G1144000	158.921	117.093	162.951	1.05451	0	7.04699	146.322	2.7005	5.67604	4.72e-21	4.74e-19	TraesCS5D03G1144000	Chr5D	546902160	546903883	+	336	-	TraesCS5D01G524000 && - && -	-	162	114	157	1	0	8	14.5585	10.6954	14.5688	0.095575	0	0.631936
novel.527	393.378	437.559	480.549	0	0	0	437.162	0	11.2562	4.76e-21	4.77e-19	-	Chr1B	2963129	2963932	+	804	-	- && - && -	-	401	426	463	0	0	0	15.0602	16.7026	17.9551	0	0	0
TraesCS2B03G0027300	1364.56	1791.32	1275.58	498.783	470.87	445.722	1477.16	471.792	1.647	4.76e-21	4.77e-19	TraesCS2B03G0027300	Chr2B	7423234	7427119	-	1815	-	TraesCS2B01G012500 && Q7XTJ3.2 RecName: Full=Pyruvate dehydrogenase E1 component subunit alpha-3, chloroplastic; Flags: Precursor && PF00676:Dehydrogenase E1 component	-	1391	1744	1229	473	477	506	23.1416	30.2902	21.1124	8.3689	7.89052	7.3994
novel.595	92.2134	123.256	146.344	4.21804	4.93574	5.28524	120.605	4.81301	4.63967	4.88e-21	4.89e-19	-	Chr1B	100422243	100425549	+	1131	-	- && - && -	-	94	120	141	4	5	6	2.50962	3.34465	3.88704	0.113575	0.132731	0.140803
TraesCS6D03G0237600	544.451	591.628	553.203	215.12	204.34	192.03	563.094	203.83	1.46717	4.92e-21	4.92e-19	TraesCS6D03G0237600	Chr6D	96871969	96872886	+	690	-	TraesCS6D01G109600 && P69309.2 RecName: Full=Polyubiquitin; Contains: RecName: Full=Ubiquitin; Flags: Precursor && PF00240:Ubiquitin family	ubiquitin	555	576	533	204	207	218	24.2877	26.3151	24.0847	9.49434	9.00711	8.38552
novel.9624	415.941	415.989	461.867	0	0	0	431.266	0	11.2367	4.98e-21	4.98e-19	-	Chr6B	138564947	138571153	+	3360	-	- && - && PF02902:Ulp1 protease family, C-terminal catalytic domain	Peptidase_C48	424	405	445	0	0	0	3.81038	3.79968	4.12937	0	0	0
TraesCS1D03G1021400	144.206	112.985	102.752	8.43608	3.9486	6.16612	119.981	6.1836	4.2869	5.03e-21	5.02e-19	TraesCS1D03G1021400	Chr1D	490492897	490497316	-	3379	-	- && Q6L3X3.1 PUTATIVE PSEUDOGENE: RecName: Full=Putative late blight resistance protein homolog R1B-8 && PF18052:Rx N-terminal domain|PF00931:NB-ARC domain	NB-ARC	147	110	99	8	4	7	1.31362	1.02621	0.913503	0.0760301	0.0355415	0.0549835
TraesCS1B03G0332600	210.914	276.299	199.278	45.3439	37.5117	38.7584	228.83	40.538	2.49926	5.04e-21	5.02e-19	TraesCS1B03G0332600	Chr1B	152031430	152033908	+	1623	-	- && Q9FLD7.1 RecName: Full=Beta-glucuronosyltransferase GlcAT14A; AltName: Full=GT14 family glucuronic acid transferase 1; Short=AtGlcAT14A && PF02485:Core-2/I-Branching enzyme	-	215	269	192	43	38	44	4.00002	5.22475	3.68846	0.850812	0.702958	0.719543
TraesCS2B03G1353400	1568.61	1822.13	1263.13	437.621	516.279	388.465	1551.29	447.455	1.79419	5.55e-21	5.52e-19	TraesCS2B03G1353400	Chr2B	743091590	743098939	+	1878	-	TraesCS2B01G539600 && B9FCV3.1 RecName: Full=Probable glucuronosyltransferase Os04g0650300; AltName: Full=OsGT43B && PF03360:Glycosyltransferase family 43	-	1599	1774	1217	415	523	441	25.7096	29.7776	20.205	7.09637	8.36123	6.23255
novel.11257	422.808	386.202	498.194	0	0	0	435.735	0	11.2516	5.57e-21	5.53e-19	-	Chr7A	232560082	232568881	-	4849	-	- && Q9ZPQ3.2 RecName: Full=D-aminoacyl-tRNA deacylase; AltName: Full=Ethanol tolerance protein GEKO1 && PF04414:D-aminoacyl-tRNA deacylase	-	431	376	480	0	0	0	2.6839	2.44437	3.0864	0	0	0
TraesCS1B03G0292300	156.959	182.83	167.103	10.5451	22.7044	23.7836	168.964	19.011	3.13799	5.93e-21	5.88e-19	TraesCS1B03G0292300	Chr1B	127200372	127214048	+	5168	-	- && Q5C9Z4.1 RecName: Full=Nucleolar MIF4G domain-containing protein 1; AltName: Full=SGD1 homolog && PF02854:MIF4G domain|PF13976:GAG-pre-integrase domain|PF00665:Integrase core domain|PF02847:MA3 domain	rve	160	178	161	10	23	27	0.934845	1.08575	0.971329	0.0621386	0.133619	0.138664
TraesCS6B03G1238800	458.124	541.299	469.133	157.122	167.815	147.987	489.519	157.641	1.63541	6.17e-21	6.1e-19	TraesCS6B03G1238800	Chr6B	716227773	716230824	+	1410	-	TraesCS6B01G444700 && O04482.1 RecName: Full=Ubiquitin carboxyl-terminal hydrolase 2 && PF18031:Ubiquitin carboxyl-terminal hydrolases|PF01088:Ubiquitin carboxyl-terminal hydrolase, family 1	-	467	527	452	149	170	168	10.0009	11.7821	9.99499	3.39352	3.61988	3.16237
novel.9743	437.523	370.795	491.966	0	0	0	433.428	0	11.244	6.26e-21	6.18e-19	-	Chr6B	396508790	396511016	+	2227	-	- && - && -	-	446	361	474	0	0	0	6.04723	5.10997	6.63622	0	0	0
novel.5837	379.645	479.671	428.654	0	0	0	429.323	0	11.2301	6.32e-21	6.24e-19	-	Chr4A	537224529	537232130	+	4376	-	- && - && PF13456:Reverse transcriptase-like	-	387	467	413	0	0	0	2.6704	3.36412	2.94263	0	0	0
novel.2059	301.165	186.938	382.987	37.9623	36.5245	25.5453	290.363	33.3441	3.1277	6.89e-21	6.8e-19	-	Chr2A	56781140	56785054	-	3915	-	- && - && -	-	307	182	369	36	37	29	2.36782	1.46545	2.93872	0.295294	0.283749	0.196602
novel.5704	656.285	625.524	782.579	184.539	239.877	206.124	688.129	210.18	1.7104	7.08e-21	6.97e-19	-	Chr4A	102599328	102604823	+	5404	-	- && - && -	-	669	609	754	175	243	234	3.73812	3.5525	4.3503	1.03994	1.35007	1.14927
TraesCS4A03G0111000	181.484	201.318	185.785	40.0714	35.5374	33.4732	189.529	36.3606	2.38538	7.42e-21	7.3e-19	TraesCS4A03G0111000	Chr4A	47624615	47628639	+	1486	-	TraesCS4A01G056700 && - && -	-	185	196	179	38	36	38	3.7592	4.15785	3.75575	0.821199	0.727357	0.678715
novel.9745	419.865	376.958	470.17	0	0	0	422.331	0	11.2066	7.5e-21	7.37e-19	-	Chr6B	398067992	398072501	+	3018	-	- && O49885.1 RecName: Full=60S ribosomal protein L13a && -	-	428	367	453	0	0	0	4.2822	3.83335	4.67996	0	0	0
TraesCS7D03G1299700	429.675	449.884	376.759	0	0	0	418.773	0	11.1945	7.75e-21	7.61e-19	TraesCS7D03G1299700	Chr7D	641442692	641454716	+	4573	-	TraesCS7D01G546100 && Q7XA39.1 RecName: Full=Putative disease resistance protein RGA4; AltName: Full=RGA4-blb && PF00931:NB-ARC domain	NB-ARC	438	438	363	0	0	0	2.89211	3.01929	2.47496	0	0	0
novel.2038	101.042	124.283	132.852	5.27255	0.987149	3.52349	119.392	3.26106	5.20559	7.97e-21	7.81e-19	-	Chr2A	20893824	20898145	-	1642	-	- && - && -	-	103	121	128	5	1	4	1.89411	2.32297	2.43052	0.0977869	0.0182848	0.0646561
TraesCS6B03G0118400	437.523	364.632	463.943	0	0	0	422.033	0	11.2056	7.99e-21	7.82e-19	TraesCS6B03G0118400	Chr6B	34308320	34309408	+	1089	-	TraesCS6B01G051100 && - && -	-	446	355	447	0	0	0	12.3666	10.2762	12.798	0	0	0
novel.9336	475.782	332.791	517.914	0	0	0	442.162	0	11.2728	8.05e-21	7.87e-19	-	Chr6A	5102778	5109385	-	4312	-	- && Q5NBT9.1 RecName: Full=Protein TPR1; AltName: Full=Aberrant spikelet and panicle1-related 2; AltName: Full=Protein ASP1-RELATED 2; Short=OsASPR2; AltName: Full=Topless-related protein 1; AltName: Full=Topless-related protein 2; Short=OsTPR2 && -	-	485	324	499	0	0	0	3.39629	2.36863	3.60815	0	0	0
TraesCS1B03G0422200	530.718	323.547	493.004	0	0	0	449.09	0	11.2954	8.15e-21	7.96e-19	TraesCS1B03G0422200	Chr1B	232459550	232461821	-	1597	-	TraesCS1B01G149900 && Q9FM85.1 RecName: Full=Probable receptor-like protein kinase At5g56460 && PF07714:Protein tyrosine and serine/threonine kinase	Pkinase_Tyr	541	315	475	0	0	0	10.229	6.21781	9.27367	0	0	0
TraesCS4B03G0221800	326.671	187.965	308.257	40.0714	35.5374	44.0437	274.298	39.8841	2.7803	8.35e-21	8.14e-19	TraesCS4B03G0221800	Chr4B	103966801	103967037	+	237	-	TraesCS4B01G096800 && - && -	-	333	183	297	38	36	50	42.4266	24.3408	39.0725	5.14895	4.56056	5.59944
TraesCS6B03G1263200	689.639	512.539	292.689	0	0	0	498.289	0	11.4455	8.39e-21	8.16e-19	TraesCS6B03G1263200	Chr6B	721728102	721729546	+	1270	-	TraesCS6B01G455900 && Q6EPG8.1 RecName: Full=Acetylserotonin O-methyltransferase 1; Short=OsASMT1 && PF08100:Dimerisation domain|PF00891:O-methyltransferase domain	-	703	499	282	0	0	0	16.7145	12.3859	6.92322	0	0	0
TraesCS1B03G0262700	1343.96	1833.43	1490.43	477.693	365.245	509.145	1555.94	450.694	1.78711	8.76e-21	8.51e-19	TraesCS1B03G0262700	Chr1B	110709830	110714019	+	3207	-	TraesCS1B01G097700 && O80719.1 RecName: Full=Probable receptor-like protein kinase At2g47060 && PF07714:Protein tyrosine and serine/threonine kinase	Pkinase_Tyr	1370	1785	1436	453	370	578	12.8992	17.5457	13.9611	4.5361	3.46391	4.78356
novel.12073	367.873	439.613	439.033	0	0	0	415.506	0	11.1829	8.84e-21	8.58e-19	-	Chr7B	570284557	570285937	-	1229	-	- && - && -	-	375	428	423	0	0	0	9.21343	10.978	10.7313	0	0	0
novel.646	479.706	407.772	370.532	0	0	0	419.336	0	11.1966	8.9e-21	8.61e-19	-	Chr1B	233881655	233884555	+	2901	-	- && O23755.1 RecName: Full=Elongation factor 2; Short=EF-2 && -	-	489	397	357	0	0	0	5.08983	4.31394	3.83693	0	0	0
TraesCS6D03G0387400	147.149	145.853	212.77	13.7086	22.7044	12.3322	168.591	16.2484	3.37886	9.09e-21	8.78e-19	TraesCS6D03G0387400	Chr6D	181120028	181122737	+	1324	-	TraesCS6D01G172600 && Q9ZUN5.1 RecName: Full=Tetraspanin-2 && PF00335:Tetraspanin family	Tetraspannin	150	142	205	13	23	14	3.42094	3.3809	4.82757	0.315311	0.52156	0.280649
TraesCS4B03G0294200	153.035	130.446	174.368	0	0	5.28524	152.616	1.76175	6.31652	9.22e-21	8.9e-19	TraesCS4B03G0294200	Chr4B	162373221	162375533	+	1325	-	TraesCS4B01G126100 && C0LGH8.1 RecName: Full=Probable LRR receptor-like serine/threonine-protein kinase At1g63430; Flags: Precursor && PF07714:Protein tyrosine and serine/threonine kinase	Pkinase_Tyr	156	127	168	0	0	6	3.55509	3.02148	3.95327	0	0	0.120187
TraesCS1B03G0103700	283.507	381.066	279.196	31.6353	49.3574	63.4229	314.59	48.1385	2.69988	9.54e-21	9.2e-19	TraesCS1B03G0103700	Chr1B	28611270	28615554	-	2586	-	- && Q9LV16.2 RecName: Full=Hydroxyproline O-galactosyltransferase GALT6; AltName: Full=Beta-1,3-galactosyltransferase 19 && PF01762:Galactosyltransferase|PF00337:Galactoside-binding lectin	Galactosyl_T	289	371	269	30	50	72	3.37451	4.52248	3.2433	0.372543	0.580505	0.73897
novel.6028	375.721	438.586	415.162	0	0	0	409.823	0	11.1631	9.68e-21	9.32e-19	-	Chr4A	129665393	129668436	-	909	-	- && - && -	-	383	427	400	0	0	0	12.7226	14.808	13.7202	0	0	0
TraesCS3A03G1223400	123.605	213.644	177.482	1.05451	0.987149	2.64262	171.577	1.56143	6.73621	1.07e-20	1.03e-18	TraesCS3A03G1223400	Chr3A	737302329	737304156	-	1737	-	TraesCS3A01G518200 && - && -	-	126	208	171	1	1	3	2.19035	3.77481	3.06944	0.0184877	0.0172848	0.0458399
novel.8188	160.883	141.744	158.799	4.21804	0.987149	0	153.809	1.73506	6.5647	1.11e-20	1.06e-18	-	Chr5B	389841108	389845556	+	3024	-	- && - && -	-	164	138	153	4	1	0	1.63759	1.43856	1.57751	0.0424778	0.00992847	0
novel.12170	401.226	389.283	411.01	0	0	0	400.507	0	11.13	1.15e-20	1.11e-18	-	Chr7B	728692104	728713313	-	3523	-	- && O64771.2 RecName: Full=G-type lectin S-receptor-like serine/threonine-protein kinase At1g61480; Flags: Precursor && PF00069:Protein kinase domain	Pkinase	409	379	396	0	0	0	3.50552	3.39124	3.50466	0	0	0
TraesCS4B03G0716800	462.048	598.818	620.666	130.759	157.944	168.247	560.511	152.317	1.87732	1.28e-20	1.23e-18	TraesCS4B03G0716800	Chr4B	544277743	544279274	+	1447	-	TraesCS4B01G270100 && A1TFU9.1 RecName: Full=FAD-dependent urate hydroxylase; AltName: Full=Flavoprotein urate hydroxylase && PF01494:FAD binding domain	FAD_binding_3	471	583	598	124	160	191	9.82866	12.7008	12.8853	2.75193	3.31983	3.50338
novel.194	393.378	334.845	630.008	0	0	0	452.744	0	11.3068	1.28e-20	1.23e-18	-	Chr1A	517843923	517851598	+	2911	-	- && Q8S9J2.1 RecName: Full=Tyrosine--tRNA ligase 1, cytoplasmic; AltName: Full=Tyrosyl-tRNA synthetase; Short=TyrRS && PF00579:tRNA synthetases class I (W and Y)	-	401	326	607	0	0	0	4.15953	3.53026	6.50144	0	0	0
TraesCS1B03G0015600	194.237	281.434	262.59	32.6898	32.5759	49.3289	246.087	38.1982	2.67985	1.32e-20	1.26e-18	TraesCS1B03G0015600	Chr1B	4508006	4514125	-	1695	-	TraesCS1B01G007800 && Q9MAU3.1 RecName: Full=Transcription initiation factor TFIID subunit 6; AltName: Full=Protein EMBRYO DEFECTIVE 2781; AltName: Full=TATA box associated factor II 59; AltName: Full=TBP-associated factor 6; Short=AtTAF6; AltName: Full=Transcription initiation factor TFIID subunit D5 && PF02969:TATA box binding protein associated factor (TAF)|PF07571:TAF6 C-terminal HEAT repeat …	-	198	274	253	31	33	56	3.52726	5.0958	4.65386	0.587321	0.584532	0.876882
TraesCS1B03G0083100	99.0804	120.175	110.018	7.38157	6.91004	4.40437	109.758	6.23199	4.15424	1.34e-20	1.27e-18	TraesCS1B03G0083100	Chr1B	20976877	20981746	+	3693	-	TraesCS1B01G040800 && Q65XV7.1 RecName: Full=Replication protein A 70 kDa DNA-binding subunit C; Short=OsRPA70c; AltName: Full=Replication factor A protein 1C; AltName: Full=Replication protein A 1C && PF01336:OB-fold nucleic acid binding domain|PF08646:Replication factor-A C terminal domain|PF04057:Replication factor-A protein 1, N-terminal domain|PF00098:Zinc knuckle|PF16900:Replication protein…	tRNA_anti	101	117	106	7	7	5	0.825818	0.998707	0.894931	0.0608699	0.0569093	0.0359346
TraesCS2A03G0888500	1777.56	2098.43	2565.7	578.926	749.246	620.135	2147.23	649.436	1.72505	1.45e-20	1.38e-18	TraesCS2A03G0888500	Chr2A	611614831	611617510	+	919	-	TraesCS2A01G363600 && P55142.2 RecName: Full=Glutaredoxin-C6; AltName: Full=Glutaredoxin-C2 homolog 1 && PF00462:Glutaredoxin	-	1812	2043	2472	549	759	704	59.5367	70.0785	83.8679	19.1841	24.7965	20.332
TraesCS5B03G0239700	140.282	154.07	168.14	24.2537	16.7815	22.9027	154.164	21.3127	2.8545	1.56e-20	1.48e-18	TraesCS5B03G0239700	Chr5B	126098787	126100624	-	564	-	TraesCS5B01G094900 && - && -	-	143	150	162	23	17	26	7.65595	8.38386	8.95569	1.30958	0.90497	1.22354
TraesCS1B03G0351400	219.743	239.322	111.056	15.8176	11.8458	14.9749	190.04	14.2128	3.7417	1.63e-20	1.54e-18	TraesCS1B03G0351400	Chr1B	167013362	167017045	+	1937	-	TraesCS1B01G130000 && Q9LUC6.1 RecName: Full=Cytochrome P450 72A14 && PF00067:Cytochrome P450	p450	224	233	107	15	12	17	3.49189	3.79191	1.72233	0.248683	0.186001	0.232939
TraesCS3B03G0148300	188.351	171.531	179.557	1.05451	0	2.64262	179.813	1.23238	7.12515	1.63e-20	1.54e-18	TraesCS3B03G0148300	Chr3B	49009772	49014461	+	1786	-	TraesCS3B01G066100 && B6IDH3.1 RecName: Full=Protein root UVB sensitive 5 && PF04884:Vitamin B6 photo-protection and homoeostasis	-	192	167	173	1	0	3	3.2461	2.94759	3.02014	0.0179805	0	0.0445823
novel.6432	393.378	326.628	570.847	0	0	0	430.285	0	11.2334	1.66e-20	1.56e-18	-	Chr4B	372655276	372661025	+	2602	-	- && P08477.1 RecName: Full=Glyceraldehyde-3-phosphate dehydrogenase 2, cytosolic && PF02800:Glyceraldehyde 3-phosphate dehydrogenase, C-terminal domain	-	401	318	550	0	0	0	4.65349	3.85258	6.5905	0	0	0
novel.6383	245.248	235.213	313.447	0	0	2.64262	264.636	0.880874	8.09916	1.67e-20	1.58e-18	-	Chr4B	242293146	242298859	+	2778	-	- && - && -	-	250	229	302	0	0	3	2.71738	2.59857	3.38952	0	0	0.0286623
TraesCS1A03G0034200	1500.92	1570.49	3327.52	269.954	258.633	372.61	2132.98	300.399	2.82709	1.72e-20	1.62e-18	TraesCS1A03G0034200	Chr1A	9036098	9036996	-	225	-	TraesCS1A01G014100 && P84963.1 RecName: Full=Defensin Tk-AMP-D1 && -	-	1530	1529	3206	256	262	423	205.329	214.218	444.267	36.5377	34.9609	49.8977
TraesCS4B03G0835000	840.712	740.563	780.504	276.281	198.417	266.905	787.259	247.201	1.67118	1.73e-20	1.63e-18	TraesCS4B03G0835000	Chr4B	611616609	611620997	+	2118	-	- && P53684.2 RecName: Full=Calcium-dependent protein kinase 7; Short=OsCDPK7; Short=OsCPK7; AltName: Full=Calcium-dependent protein kinase OsCDPK1; AltName: Full=Calcium-dependent protein kinase OsCDPK13; AltName: Full=Calcium-dependent protein kinase is	Pkinase	857	721	752	262	201	303	12.2179	10.731	11.0702	3.97245	2.84927	3.79699
TraesCS1B03G0331400	570.938	445.776	296.84	0	0	0	437.851	0	11.259	1.76e-20	1.65e-18	TraesCS1B03G0331400	Chr1B	151242525	151248784	+	2516	-	TraesCS1B01G121600 && Q876J3.1 RecName: Full=Glucan 1,3-beta-glucosidase; AltName: Full=Exo-1,3-beta-glucanase; Flags: Precursor && PF00150:Cellulase (glycosyl hydrolase family 5)	-	582	434	286	0	0	0	6.98481	5.43764	3.5442	0	0	0
novel.985	380.626	356.415	445.261	0	0	0	394.1	0	11.1067	1.76e-20	1.65e-18	-	Chr1B	219762370	219768856	-	3856	-	- && Q0J0G1.2 RecName: Full=Probable inactive beta-glucosidase 33; Short=Os9bglu33; Flags: Precursor && -	-	388	347	429	0	0	0	3.03834	2.83677	3.46883	0	0	0
TraesCS3B03G1496300	382.588	467.345	347.698	0	0	0	399.21	0	11.1254	1.77e-20	1.66e-18	TraesCS3B03G1496300	Chr3B	841353828	841357713	-	1961	-	TraesCS3B01G598900 && Q8LPS2.1 RecName: Full=Protein ACCELERATED CELL DEATH 6 && PF13637:Ankyrin repeats (many copies)|PF12796:Ankyrin repeats (3 copies)|PF13962:Domain of unknown function	-	390	455	335	0	0	0	6.00522	7.31418	5.32636	0	0	0
TraesCS7D03G1307400	370.816	383.121	403.745	0	0	0	385.894	0	11.0763	1.85e-20	1.72e-18	TraesCS7D03G1307400	Chr7D	642681326	642682371	-	543	-	- && Q84TH4.1 RecName: Full=Serine/arginine-rich splicing factor SR45a; Short=At-SR45A; Short=AtSR45a; AltName: Full=Protein TRANSFORMER2-like; Short=atTra2 && PF00076:RNA recognition motif. (a.k.a. RRM, RBD, or RNP domain)	RRM_1	378	373	389	0	0	0	21.0201	21.6541	22.3364	0	0	0
TraesCS1A03G0908200	1154.63	1186.34	1506	387.005	250.736	368.205	1282.32	335.315	1.93508	1.86e-20	1.73e-18	TraesCS1A03G0908200	Chr1A	551586191	551586484	+	294	-	non-specific lipid transfer protein && - && -	-	1177	1155	1451	367	254	418	120.885	123.842	153.88	40.0869	25.9388	37.7356
TraesCS3B03G1520500	396.321	497.132	323.826	0	0	0	405.76	0	11.1489	2.05e-20	1.9e-18	TraesCS3B03G1520500	Chr3B	849099241	849106959	+	2946	-	TraesCS3B01G602500 && Q53RB0.1 RecName: Full=Probable linoleate 9S-lipoxygenase 4; AltName: Full=Lipoxygenase 4 && PF00305:Lipoxygenase|PF01477:PLAT/LH2 domain	Lipoxygenase	404	484	312	0	0	0	4.14086	5.17898	3.30206	0	0	0
TraesCS4A03G0269200	434.58	570.059	528.293	1.05451	0.987149	0	510.977	0.680553	9.62597	2.27e-20	2.11e-18	TraesCS4A03G0269200	Chr4A	164338630	164344305	-	1696	-	TraesCS4A01G127700 && Q9CQE7.1 RecName: Full=Endoplasmic reticulum-Golgi intermediate compartment protein 3; AltName: Full=Serologically defined breast cancer antigen NY-BR-84 homolog && PF13850:Endoplasmic Reticulum-Golgi Intermediate Compartment (ERGIC)|PF07970:Endoplasmic reticulum vesicle transporter	-	443	555	509	1	1	0	7.88715	10.3157	9.35739	0.0189347	0.0177027	0
TraesCS6B03G0459400	1412.63	1360.95	1214.35	535.691	584.392	559.355	1329.31	559.813	1.2476	2.34e-20	2.17e-18	TraesCS6B03G0459400	Chr6B	207601047	207618930	+	4083	-	- && Q9LF79.1 RecName: Full=Calcium-transporting ATPase 8, plasma membrane-type; AltName: Full=Ca(2+)-ATPase isoform 8 && PF00702:haloacid dehalogenase-like hydrolase|PF00689:Cation transporting ATPase, C-terminus|PF12515:Ca2+-ATPase N terminal autoinhibi	Cation_ATPase_C	1440	1325	1170	508	592	635	10.6494	10.2298	8.93448	3.99547	4.35318	4.12778
TraesCS6D03G0861300	675.905	606.008	918.545	92.7968	153.995	167.366	733.486	138.053	2.40647	2.68e-20	2.48e-18	TraesCS6D03G0861300	Chr6D	479940318	479942410	-	1482	-	TraesCS6D01G373800 && Q53QK0.1 RecName: Full=Flavonoid O-methyltransferase-like protein Os11g0303600 && PF08100:Dimerisation domain|PF00891:O-methyltransferase domain	-	689	590	885	88	156	190	14.0383	12.5498	18.6191	1.90686	3.16039	3.40273
TraesCS7A03G0083400	212.876	234.186	298.916	36.9078	41.4603	53.7333	248.659	44.0338	2.49098	2.72e-20	2.52e-18	TraesCS7A03G0083400	Chr7A	18211908	18215938	+	3665	-	TraesCS7A01G038400 && - && PF13962:Domain of unknown function	-	217	228	288	35	42	61	1.78784	1.96107	2.45009	0.306675	0.344064	0.441752
TraesCS2A03G0656100	360.025	356.415	411.01	0	0	0	375.817	0	11.0381	2.76e-20	2.55e-18	TraesCS2A03G0656100	Chr2A	429142920	429147362	-	2064	-	TraesCS2A01G267000 && - && -	-	367	347	396	0	0	0	5.36906	5.2997	5.98203	0	0	0
TraesCS1B03G0324200	678.848	773.431	646.614	247.81	172.751	206.124	699.631	208.895	1.74496	2.76e-20	2.55e-18	TraesCS1B03G0324200	Chr1B	146637922	146642882	-	1962	-	TraesCS1B01G119100 && Q0DKP3.2 RecName: Full=Transport inhibitor response 1-like protein Os05g0150500; Short=TIR1-like protein && PF18791:Transport inhibitor response 1 protein domain|PF18511:F-box	-	692	753	623	235	175	234	10.65	12.0984	9.90038	3.84638	2.67795	3.16548
TraesCS1B03G0037200	947.64	898.741	2610.33	0	0	0	1485.57	0	13.0211	2.8e-20	2.59e-18	TraesCS1B03G0037200	Chr1B	9239572	9240364	-	678	-	TraesCS1B01G018100 && P84964.1 RecName: Full=Defensin Tm-AMP-D1.2 && -	-	966	875	2515	0	0	0	43.0219	40.6827	115.657	0	0	0
novel.12752	367.873	373.876	371.57	0	0	0	371.106	0	11.02	2.86e-20	2.63e-18	-	Chr7D	639474977	639480664	-	4369	-	- && - && -	-	375	364	358	0	0	0	2.59174	2.62634	2.55484	0	0	0
novel.8397	698.468	645.039	773.238	0	0.987149	0	705.582	0.32905	10.9852	3.05e-20	2.81e-18	-	Chr5B	186058037	186063360	-	3555	-	- && - && -	-	712	628	745	0	1	0	6.04759	5.56867	6.53401	0	0.00844548	0
novel.1019	146.168	146.88	138.041	2.10902	2.96145	0	143.696	1.69016	6.46984	3.56e-20	3.27e-18	-	Chr1B	313457227	313470237	-	2482	-	- && - && -	-	149	143	133	2	3	0	1.8127	1.81621	1.67076	0.0258769	0.0362897	0
TraesCS7D03G0218400	128.51	187.965	138.041	13.7086	16.7815	19.3792	151.506	16.6231	3.1802	3.76e-20	3.45e-18	TraesCS7D03G0218400	Chr7D	60214133	60219711	+	4423	-	TraesCS7D01G096000 && Q9STE7.1 RecName: Full=Putative disease resistance RPP13-like protein 3 && PF00931:NB-ARC domain|PF18052:Rx N-terminal domain	NB-ARC	131	183	133	13	17	22	0.894327	1.30426	0.937557	0.0943865	0.115397	0.132017
novel.256	740.65	627.578	689.168	1.05451	0	0	685.799	0.351503	10.9443	4.14e-20	3.8e-18	-	Chr1A	7242016	7261121	-	5182	-	- && - && -	-	755	611	664	1	0	0	4.39938	3.71685	3.99515	0.00619707	0	0
TraesCS1B03G0198200	110.852	123.256	94.4492	8.43608	4.93574	5.28524	109.519	6.21902	4.15236	4.18e-20	3.83e-18	TraesCS1B03G0198200	Chr1B	67414789	67416360	-	1426	-	TraesCS1B01G078700 && Q9C8N5.1 RecName: Full=Protein SENSITIVE TO PROTON RHIZOTOXICITY 1; AltName: Full=Zinc finger protein STOP1 && -	-	113	120	91	8	5	6	2.39277	2.65273	1.98969	0.180158	0.105272	0.111675
TraesCS5A03G0631600	217.781	160.233	167.103	20.0357	30.6016	15.8557	181.705	22.1643	3.04132	4.26e-20	3.9e-18	TraesCS5A03G0631600	Chr5A	469521391	469527274	-	2783	-	TraesCS5A01G253100 && Q651X6.1 RecName: Full=Cellulose synthase-like protein E6; AltName: Full=OsCslE6 && PF03552:Cellulose synthase	-	222	156	161	19	31	18	2.40869	1.76703	1.80375	0.219242	0.334436	0.171665
TraesCS5B03G1375500	2172.9	2226.82	1768.59	836.226	823.282	745.219	2056.1	801.576	1.35945	4.49e-20	4.1e-18	TraesCS5B03G1375500	Chr5B	713295996	713303669	+	4373	-	TraesCS5B01G568700 && - && -	-	2215	2168	1704	793	834	846	15.2945	15.6283	12.1493	5.82341	5.72599	5.13468
TraesCS1B03G0263600	120.662	128.392	122.473	11.5996	8.88434	15.8557	123.842	12.1132	3.34268	4.53e-20	4.14e-18	TraesCS1B03G0263600	Chr1B	111023270	111027650	-	3952	-	- && - && -	-	123	125	118	11	9	18	0.939789	0.997068	0.930953	0.0893839	0.0683738	0.120887
TraesCS7A03G1308100	1302.76	1226.4	1762.36	339.552	461.986	406.964	1430.51	402.834	1.82772	4.65e-20	4.25e-18	TraesCS7A03G1308100	Chr7A	720473134	720478717	-	1757	-	TraesCS7A01G537300 && Q5SMM8.1 RecName: Full=Putrescine hydroxycinnamoyltransferase 1; Short=OsPHT1; AltName: Full=BAHD-like hydroxycinnamoyl transferase HCT3; AltName: Full=Hydroxycinnamoyltransferase 3; Short=OsHCT3 && PF02458:Transferase family	-	1328	1194	1698	322	468	462	22.8228	21.4222	30.1321	5.88529	7.9972	6.979
TraesCS5B03G1378400	730.84	668.663	630.008	0	0.987149	0	676.504	0.32905	10.9247	4.75e-20	4.32e-18	TraesCS5B03G1378400	Chr5B	713716077	713717889	-	1705	-	TraesCS5B01G570400 && O80467.1 RecName: Full=Spermidine sinapoyl-CoA acyltransferase; Short=SDT; Short=Spermidine disinapoyl transferase && PF02458:Transferase family	-	745	651	607	0	1	0	13.1939	12.0362	11.1001	0	0.0176092	0
novel.8346	342.367	343.062	391.29	0	0	0	358.906	0	10.9717	4.75e-20	4.32e-18	-	Chr5B	16590492	16593704	-	2599	-	- && - && -	-	349	334	377	0	0	0	4.05472	4.05109	4.5227	0	0	0
novel.632	348.253	323.547	399.593	0	0	0	357.131	0	10.9646	5.55e-20	5.05e-18	-	Chr1B	204133443	204137272	+	2620	-	- && - && -	-	355	315	385	0	0	0	4.09137	3.79002	4.58165	0	0	0
TraesCS1B03G0304000	142.244	160.233	125.586	13.7086	20.7301	10.5705	142.688	15.0031	3.25691	5.66e-20	5.14e-18	TraesCS1B03G0304000	Chr1B	136463060	136465287	+	681	-	TraesCS1B01G112300 && - && PF08293:Mitochondrial ribosomal subunit S27	-	145	156	121	13	21	12	6.42929	7.2212	5.53989	0.613027	0.925841	0.467689
novel.251	168.731	226.996	188.898	30.5808	30.6016	38.7584	194.875	33.3136	2.54309	5.7e-20	5.18e-18	-	Chr1A	1865040	1869054	-	1935	-	- && Q9C9Z9.1 RecName: Full=Glycosyltransferase-like KOBITO 1; AltName: Full=Protein ABA INSENSITIVE 8; AltName: Full=Protein ELONGATION DEFECTIVE 1; Flags: Precursor && -	-	172	221	182	29	31	44	2.68404	3.60034	2.9326	0.481283	0.481	0.603524
TraesCS1B03G0263700	145.187	146.88	166.065	13.7086	15.7944	25.5453	152.711	18.3494	3.04182	5.82e-20	5.27e-18	TraesCS1B03G0263700	Chr1B	111028784	111031561	-	1379	-	TraesCS1B01G098300 && A7HTY3.1 RecName: Full=Peptide chain release factor 1; Short=RF-1 && PF03462:PCRF domain|PF00472:RF-1 domain	-	148	143	160	13	16	29	3.2407	3.26891	3.61758	0.302735	0.348353	0.558157
TraesCS2B03G1348800	99.0804	114.012	125.586	2.10902	2.96145	2.64262	112.893	2.57103	5.45003	5.97e-20	5.4e-18	TraesCS2B03G1348800	Chr2B	742006091	742010893	-	3949	-	TraesCS2B01G538100 && Q9LVI6.1 RecName: Full=Probable inactive receptor kinase RLK902; AltName: Full=Receptor-like kinase 902; Flags: Precursor && PF00069:Protein kinase domain|PF07714:Protein tyrosine and serine/threonine kinase	Pkinase	101	111	121	2	3	3	0.772283	0.886069	0.955347	0.016264	0.0228086	0.0201631
TraesCS1B03G0058100	148.13	176.667	189.936	2.10902	0.987149	0.880874	171.578	1.32568	7.05063	5.98e-20	5.41e-18	TraesCS1B03G0058100	Chr1B	14905984	14913993	+	4165	-	TraesCS1B01G029100 && - && -	-	151	172	183	2	1	1	1.09472	1.3018	1.36993	0.0154205	0.00720857	0.00637247
TraesCS1B03G0509100	5654.45	6693.82	5437.58	2689	2481.69	2491.11	5928.62	2553.93	1.21506	6.01e-20	5.42e-18	TraesCS1B03G0509100	Chr1B	313750307	313753475	+	1416	-	- && Q08062.2 RecName: Full=Malate dehydrogenase, cytoplasmic && PF02866:lactate/malate dehydrogenase, alpha/beta C-terminal domain|PF00056:lactate/malate dehydrogenase, NAD binding domain	-	5764	6517	5239	2550	2514	2828	122.914	145.083	115.358	57.831	53.3048	53.0077
novel.4089	345.31	393.392	320.712	0	0	0	353.138	0	10.9485	6.25e-20	5.64e-18	-	Chr3A	43982566	43986713	-	3101	-	- && Q9SZL8.1 RecName: Full=Protein FAR1-RELATED SEQUENCE 5 && -	-	352	383	309	0	0	0	3.42754	3.8934	3.10685	0	0	0
TraesCS1B03G0730700	347.272	342.035	352.887	0	0	0	347.398	0	10.9248	6.32e-20	5.69e-18	TraesCS1B03G0730700	Chr1B	462919707	462921591	+	1885	-	TraesCS1B01G259700 && D3UAG0.1 RecName: Full=UDP-glycosyltransferase 71K1; AltName: Full=UDP-glucose:chalcone 2'-O-glucosyltransferase; AltName: Full=UDP-glucose:flavonol 2'-O-glucosyltransferase && PF00201:UDP-glucoronosyl and UDP-glucosyl transferase	UDPGT	354	333	340	0	0	0	5.67066	5.56884	5.62381	0	0	0
novel.5048	324.709	354.361	368.456	0	0	0	349.175	0	10.932	6.39e-20	5.74e-18	-	Chr3B	630758079	630768356	-	1540	-	- && - && -	-	331	345	355	0	0	0	6.49007	7.06204	7.18738	0	0	0
TraesCS1B03G0508900	316.861	383.121	354.963	0	0	0	351.648	0	10.9422	6.4e-20	5.75e-18	TraesCS1B03G0508900	Chr1B	313706563	313712418	-	5856	-	TraesCS1B01G172300 && - && -	-	323	373	342	0	0	0	1.6655	2.00789	1.82091	0	0	0
novel.8484	169.712	177.694	158.799	0	2.96145	0.880874	168.735	1.28077	7.02981	6.44e-20	5.78e-18	-	Chr5B	362923624	362927741	-	1270	-	- && - && -	-	173	173	153	0	3	1	4.11324	4.29412	3.75622	0	0.0709221	0.0208987
TraesCS7D03G1307600	619.007	595.737	838.626	1.05451	0	0	684.457	0.351503	10.9413	6.72e-20	6.03e-18	TraesCS7D03G1307600	Chr7D	642715732	642720830	-	2924	-	TraesCS7D01G542800 && Q8L850.2 RecName: Full=Phosphatidylinositol 4-phosphate 5-kinase 9; Short=AtPIP5K9; AltName: Full=1-phosphatidylinositol 4-phosphate kinase 9; AltName: Full=Diphosphoinositide kinase 9; AltName: Full=PtdIns(4)P-5-kinase 9 && PF02493:MORN repeat|PF01504:Phosphatidylinositol-4-phosphate 5-Kinase	PIP5K	631	580	808	1	0	0	6.51619	6.25291	8.61583	0.0109826	0	0
novel.1716	313.918	329.71	429.692	0	0	0	357.773	0	10.967	7.2e-20	6.45e-18	-	Chr2A	120654008	120661399	+	2621	-	- && - && -	-	320	321	414	0	0	0	3.68659	3.86073	4.92489	0	0	0
TraesCS1B03G0953800	147.149	138.663	127.662	18.9812	19.743	19.3792	137.825	19.3678	2.83102	7.37e-20	6.59e-18	TraesCS1B03G0953800	Chr1B	584858986	584860624	-	1362	-	TraesCS1B01G348400 && Q6EPG8.1 RecName: Full=Acetylserotonin O-methyltransferase 1; Short=OsASMT1 && PF08100:Dimerisation domain|PF00891:O-methyltransferase domain	-	150	135	123	18	20	22	3.32549	3.12456	2.81573	0.424404	0.440877	0.428715
TraesCS2D03G0634400	465.972	450.911	369.494	123.378	101.676	132.131	428.792	119.062	1.84762	7.47e-20	6.67e-18	TraesCS2D03G0634400	Chr2D	344136015	344146419	+	2598	-	TraesCS2D01G274000 && - && -	-	475	439	356	117	103	150	5.52073	5.32669	4.27242	1.44621	1.19032	1.53241
TraesCS1B03G0306900	250.153	215.698	231.453	0	0.987149	1.76175	232.435	0.916299	7.90949	7.48e-20	6.67e-18	TraesCS1B03G0306900	Chr1B	139197068	139198361	+	1036	-	TraesCS1B01G113800 && O65857.2 RecName: Full=Probable glutathione S-transferase GSTF1; AltName: Full=GST-I && PF00043:Glutathione S-transferase, C-terminal domain|PF02798:Glutathione S-transferase, N-terminal domain	GST_N	255	210	223	0	1	2	7.43229	6.38986	6.71132	0	0.0289804	0.0512381
TraesCS1B03G0288200	187.37	209.535	163.989	33.7443	34.5502	22.9027	186.965	30.3991	2.6282	7.59e-20	6.77e-18	TraesCS1B03G0288200	Chr1B	124728089	124745562	-	4456	-	- && F4J9M5.1 RecName: Full=Probable ATP-dependent DNA helicase CHR12; AltName: Full=Protein CHROMATIN REMODELING 12; Short=AtCHR12; AltName: Full=Protein MINUSCULE 1 && PF00176:SNF2 family N-terminal domain	SNF2_N	191	204	158	32	35	26	1.29429	1.44317	1.10554	0.230615	0.235823	0.154864
TraesCS5A03G0939900	271.735	310.194	223.149	45.3439	33.5631	59.0185	268.36	45.9752	2.5402	7.82e-20	6.96e-18	TraesCS5A03G0939900	Chr5A	591422493	591424398	+	1816	-	TraesCS5A01G394500 && Q9SGA8.1 RecName: Full=UDP-glycosyltransferase 83A1 && PF00201:UDP-glucoronosyl and UDP-glucosyl transferase	UDPGT	277	302	215	43	34	67	4.60581	5.24231	3.69135	0.76039	0.562118	0.979223
novel.8646	346.291	346.144	329.016	0	0	0	340.483	0	10.8959	8.11e-20	7.22e-18	-	Chr5D	26572127	26578647	+	4527	-	- && Q9SYP1.1 RecName: Full=DExH-box ATP-dependent RNA helicase DExH12; AltName: Full=BRR2 homolog A; Short=AtBRR2A; AltName: Full=Pre-mRNA-splicing helicase BRR2A; AltName: Full=Protein EMBRYO DEFECTIVE 1507 && -	-	353	337	317	0	0	0	2.35454	2.34666	2.18329	0	0	0
TraesCS4B03G0035200	471.858	424.206	253.249	0	0	0	383.104	0	11.0662	8.28e-20	7.36e-18	TraesCS4B03G0035200	Chr4B	13994176	13995863	+	1428	-	TraesCS4B01G017200 && - && -	-	481	413	244	0	0	0	10.1709	9.11703	5.32751	0	0	0
novel.5550	280.564	394.419	393.366	0	0	0	356.116	0	10.9603	8.48e-20	7.52e-18	-	Chr3D	351049921	351057336	-	3723	-	- && - && -	-	286	384	379	0	0	0	2.31961	3.2514	3.17402	0	0	0
TraesCS6B03G0719500	289.393	333.818	554.241	62.2161	67.1261	51.0907	392.484	60.1443	2.70789	8.63e-20	7.63e-18	TraesCS6B03G0719500	Chr6B	445754093	445754401	+	309	-	TraesCS6B01G244900 && - && PF03760:Late embryogenesis abundant (LEA) group 1	-	295	325	534	59	68	58	28.8274	33.1556	53.8822	6.13165	6.60716	4.98187
TraesCS1B03G0040600	402.207	446.803	560.468	2.10902	0	0	469.826	0.703006	9.50349	8.71e-20	7.7e-18	TraesCS1B03G0040600	Chr1B	10006721	10011436	+	2061	-	- && Q9M342.2 RecName: Full=Wall-associated receptor kinase-like 15; Flags: Precursor && PF13947:Wall-associated receptor kinase galacturonan-binding|PF00069:Protein kinase domain	Pkinase	410	435	540	2	0	0	6.00687	6.65339	8.16918	0.0311627	0	0
novel.699	325.69	321.493	378.835	0	0	0	342.006	0	10.9021	8.81e-20	7.78e-18	-	Chr1B	363562331	363567308	+	3107	-	- && - && -	-	332	313	365	0	0	0	3.22655	3.17567	3.66281	0	0	0
TraesCS1B03G0218600	374.74	446.803	464.981	121.269	90.8177	127.727	428.841	113.271	1.91929	8.88e-20	7.83e-18	TraesCS1B03G0218600	Chr1B	76061475	76082197	+	6350	-	- && F4J8K6.2 RecName: Full=rRNA biogenesis protein RRP5; AltName: Full=Ribosomal RNA-processing protein 5 && PF05843:Suppressor of forked protein (Suf)|PF00575:S1 RNA binding domain	S1	382	435	448	115	92	145	1.81648	2.15947	2.19972	0.581578	0.434989	0.606062
TraesCS2B03G1364900	229.553	254.729	337.319	41.1259	46.396	60.7803	273.867	49.434	2.46379	1e-19	8.78e-18	TraesCS2B03G1364900	Chr2B	749121319	749128403	-	2515	-	TraesCS2B01G543100 && Q0J9J6.1 RecName: Full=Crossover junction endonuclease EME1; AltName: Full=Essential meiotic endonuclease 1; Short=OsEME1 && PF02732:ERCC4 domain	-	234	248	325	39	47	69	2.80944	3.10846	4.0291	0.497978	0.561079	0.728172
TraesCS5B03G1228000	119.681	102.713	119.359	5.27255	0.987149	1.76175	113.918	2.67381	5.45503	1.01e-19	8.85e-18	TraesCS5B03G1228000	Chr5B	672553645	672558127	-	2818	-	TraesCS5B01G506300 && - && PF00646:F-box domain	F-box	122	100	115	5	1	2	1.30726	1.11864	1.27239	0.0569787	0.0106543	0.018837
TraesCS1B03G0361500	348.253	298.896	362.228	0	0	0	336.459	0	10.8787	1.1e-19	9.61e-18	TraesCS1B03G0361500	Chr1B	174526844	174536662	-	884	-	TraesCS1B01G133100 && Q38859.1 RecName: Full=DNA-directed RNA polymerases II, IV and V subunit 11; AltName: Full=DNA-directed RNA polymerase II 13.6 kDa polypeptide; AltName: Full=DNA-directed RNA polymerase II subunit J; AltName: Full=DNA-directed RNA polymerase II subunit RPB11; Short=RNA polymerase II subunit B11 && PF13656:RNA polymerase Rpb3/Rpb11 dimerisation domain	-	355	291	349	0	0	0	12.126	10.377	12.3094	0	0	0
TraesCS5A03G0008000	300.184	368.741	341.47	0	0	0	336.798	0	10.8799	1.1e-19	9.61e-18	TraesCS5A03G0008000	Chr5A	3769384	3773677	+	3099	-	TraesCS5A01G004000 && Q8GYP6.1 RecName: Full=Pentatricopeptide repeat-containing protein At1g18900 && PF13041:PPR repeat family|PF12854:PPR repeat	-	306	359	329	0	0	0	2.98155	3.65178	3.31007	0	0	0
novel.7647	278.602	373.876	380.911	0	0	0	344.463	0	10.9123	1.13e-19	9.9e-18	-	Chr5A	633588980	633593124	+	1878	-	- && P49608.1 RecName: Full=Aconitate hydratase, cytoplasmic; Short=Aconitase; AltName: Full=Citrate hydro-lyase && -	-	284	364	367	0	0	0	4.5663	6.10995	6.09303	0	0	0
TraesCS1A03G0062800	1145.8	1044.59	709.926	278.39	226.057	239.598	966.774	248.015	1.96358	1.13e-19	9.9e-18	TraesCS1A03G0062800	Chr1A	14386404	14387973	+	1369	-	TraesCS1A01G027300 && O65493.1 RecName: Full=Cysteine protease XCP1; AltName: Full=Xylem cysteine peptidase 1; Short=AtXCP1; Flags: Precursor && PF08246:Cathepsin propeptide inhibitor domain (I29)|PF00112:Papain family cysteine protease	Peptidase_C1	1168	1017	684	264	229	272	25.7621	23.418	15.5781	6.19276	5.02222	5.27337
novel.3287	346.291	301.977	351.849	0	0	0	333.372	0	10.8654	1.16e-19	1.01e-17	-	Chr2D	265227104	265232726	+	1988	-	- && - && -	-	353	294	339	0	0	0	5.36167	4.6619	5.31675	0	0	0
novel.9823	344.329	315.33	332.129	0	0	0	330.596	0	10.8534	1.17e-19	1.02e-17	-	Chr6B	552818364	552824741	+	2738	-	- && - && -	-	351	307	320	0	0	0	3.87093	3.53457	3.64401	0	0	0
TraesCS6D03G0434300	257.02	213.644	212.77	2.10902	0	0.880874	227.811	0.996631	7.87615	1.23e-19	1.07e-17	TraesCS6D03G0434300	Chr6D	232164939	232193094	+	525	-	TraesCS6D01G182100 && - && PF04178:Got1/Sft2-like family	-	262	208	205	2	0	1	15.069	12.4892	12.1747	0.122336	0	0.0505549
TraesCS1B03G0367500	391.416	423.179	707.85	0	0	1.76175	507.482	0.587249	9.62279	1.31e-19	1.14e-17	TraesCS1B03G0367500	Chr1B	178775421	178776284	+	864	-	TraesCS1B01G135300 && - && PF06232:Embryo-specific protein 3, (ATS3)	-	399	412	682	0	0	2	13.9444	15.0319	24.6112	0	0	0.0614383
TraesCS1B03G0219400	155.978	124.283	215.884	20.0357	16.7815	17.6175	165.382	18.1449	3.19023	1.34e-19	1.16e-17	TraesCS1B03G0219400	Chr1B	76457931	76460584	+	1601	-	TraesCS1B01G086100 && Q9C7C1.1 RecName: Full=Tetraspanin-6 && PF00335:Tetraspanin family	Tetraspannin	159	121	208	19	17	20	2.9988	2.38246	4.05075	0.381106	0.318802	0.331559
TraesCS1B03G0302200	133.415	150.989	169.178	25.3082	21.7173	20.2601	151.194	22.4285	2.75734	1.37e-19	1.18e-17	TraesCS1B03G0302200	Chr1B	135613167	135615081	-	968	-	TraesCS1B01G111400 && Q9ZT66.1 RecName: Full=Endo-1,3;1,4-beta-D-glucanase; Flags: Precursor && PF01738:Dienelactone hydrolase family	-	136	147	163	24	22	23	4.24234	4.78711	5.25019	0.796195	0.682357	0.630631
novel.1714	154.016	159.206	177.482	1.05451	0	2.64262	163.568	1.23238	6.98863	1.41e-19	1.22e-17	-	Chr2A	119501899	119508507	+	2208	-	- && - && -	-	157	155	171	1	0	3	2.14705	2.21291	2.41468	0.014544	0	0.0360616
TraesCS4A03G0067300	671	486.861	565.658	185.594	171.764	155.915	574.506	171.091	1.7493	1.45e-19	1.25e-17	TraesCS4A03G0067300	Chr4A	27604867	27606081	+	1215	-	TraesCS4A01G035400 && O65665.1 RecName: Full=Ethylene-responsive transcription factor ERF060 && PF00847:AP2 domain	AP2	684	474	545	176	174	177	16.9989	12.298	13.9857	4.65179	4.29969	3.86651
TraesCS4D03G0084000	979.032	919.284	1300.49	236.21	345.502	265.143	1066.27	282.285	1.91704	1.46e-19	1.25e-17	TraesCS4D03G0084000	Chr4D	23396877	23400165	-	1549	-	TraesCS4D01G047400 && Q4W8D0.1 RecName: Full=Glutamine synthetase cytosolic isozyme 1-3; AltName: Full=Glutamate--ammonia ligase GLN1;3; Short=OsGLN1;3; AltName: Full=OsGS1;3 && PF00120:Glutamine synthetase, catalytic domain|PF03951:Glutamine synthetase, beta-Grasp domain	-	998	895	1253	224	350	301	19.4545	18.2139	25.221	4.64387	6.78392	5.15748
novel.3136	329.614	322.52	314.485	0	0	0	322.206	0	10.8163	1.55e-19	1.33e-17	-	Chr2B	795649049	795652283	-	2047	-	- && - && -	-	336	314	303	0	0	0	4.95637	4.83552	4.61517	0	0	0
novel.886	461.067	651.202	1039.98	0	0	0.880874	717.416	0.293625	11.009	1.66e-19	1.42e-17	-	Chr1B	17495869	17501144	-	4110	-	- && P01053.2 RecName: Full=Subtilisin-chymotrypsin inhibitor-2A; Short=CI-2A && -	-	470	634	1002	0	0	1	3.45301	4.86272	7.60132	0	0	0.00645774
TraesCS7A03G1316900	378.664	268.082	353.925	0	0	0	333.557	0	10.8663	1.71e-19	1.47e-17	TraesCS7A03G1316900	Chr7A	723674183	723675563	+	936	-	TraesCS7A01G541200 && Q9LSL5.1 RecName: Full=L-type lectin-domain containing receptor kinase IX.2; Short=LecRK-IX.2; Flags: Precursor && PF00069:Protein kinase domain	Pkinase	386	261	341	0	0	0	12.4524	8.79015	11.359	0	0	0
TraesCS7D03G0099500	2636.91	3155.35	2822.06	1187.38	978.265	1225.3	2871.44	1130.31	1.34487	1.8e-19	1.54e-17	TraesCS7D03G0099500	Chr7D	23394141	23397296	-	1536	-	TraesCS7D01G043700 && - && -	-	2688	3072	2719	1126	991	1391	52.8421	63.0466	55.1926	23.5413	19.3708	24.0358
TraesCS1B03G0107400	168.731	206.454	135.965	1.05451	0.987149	1.76175	170.383	1.2678	7.04546	1.83e-19	1.56e-17	TraesCS1B03G0107400	Chr1B	29875051	29876502	-	1452	-	TraesCS1B01G047800 && O80327.1 RecName: Full=Thaumatin-like protein 1; Flags: Precursor && PF00314:Thaumatin family	Thaumatin	172	201	131	1	1	2	3.57688	4.36376	2.81299	0.0221165	0.0206775	0.0365583
novel.3177	286.45	291.706	490.929	0	0	0	356.361	0	10.9613	1.84e-19	1.57e-17	-	Chr2D	45573327	45574477	+	935	-	- && - && -	-	292	284	473	0	0	0	9.43003	9.57499	15.7729	0	0	0
TraesCS4B03G0041900	287.431	325.601	350.811	0	0	0	321.281	0	10.8118	1.9e-19	1.62e-17	TraesCS4B03G0041900	Chr4B	16331857	16336823	+	1312	-	- && Q9T072.2 RecName: Full=Transcription factor bHLH25; AltName: Full=Basic helix-loop-helix protein 25; Short=AtbHLH25; Short=bHLH 25; AltName: Full=Transcription factor EN 29; AltName: Full=bHLH transcription factor bHLH025 && PF00010:Helix-loop-helix	HLH	293	317	338	0	0	0	6.74335	7.61653	8.03241	0	0	0
novel.10201	311.956	292.733	354.963	0	0	0	319.884	0	10.8057	1.99e-19	1.69e-17	-	Chr6B	558173827	558175367	-	1541	-	- && - && -	-	318	285	342	0	0	0	6.23113	5.83007	6.91969	0	0	0
TraesCS7D03G1296500	274.678	316.357	404.782	0	0	0	331.939	0	10.8588	2e-19	1.7e-17	TraesCS7D03G1296500	Chr7D	640884497	640886710	+	813	-	TraesCS7D01G547900 && Q8WUD4.1 RecName: Full=Coiled-coil domain-containing protein 12 && PF08315:cwf18 pre-mRNA splicing factor	-	280	308	390	0	0	0	10.3994	11.9424	14.9567	0	0	0
novel.4029	304.108	315.33	324.864	0	0	0	314.767	0	10.7824	2.07e-19	1.76e-17	-	Chr3A	707149104	707156038	+	3439	-	- && - && -	-	310	307	313	0	0	0	2.7219	2.81409	2.83776	0	0	0
novel.843	262.906	342.035	382.987	0	0	0	329.309	0	10.8473	2.11e-19	1.79e-17	-	Chr1B	668852123	668856000	+	1273	-	- && - && -	-	268	333	369	0	0	0	6.35694	8.24608	9.03776	0	0	0
novel.598	353.158	298.896	300.992	0	0	0	317.682	0	10.796	2.13e-19	1.8e-17	-	Chr1B	108420172	108423478	+	2343	-	- && Q68KI4.2 RecName: Full=Sodium/hydrogen exchanger 1; AltName: Full=Na(+)/H(+) exchanger 1; Short=NHE-1 && PF01227:GTP cyclohydrolase I	GTP_cyclohydroI	360	291	290	0	0	0	4.63951	3.91519	3.85912	0	0	0
TraesCS7D03G1243700	175.598	290.679	365.342	32.6898	13.8201	30.8306	277.206	25.7802	3.42563	2.17e-19	1.83e-17	TraesCS7D03G1243700	Chr7D	625465327	625466626	-	1300	-	- && Q8RWZ5.1 RecName: Full=G-type lectin S-receptor-like serine/threonine-protein kinase SD2-5; AltName: Full=S-domain-2 (SD2) receptor kinase 5; Short=SD2-5; Flags: Precursor && PF07714:Protein tyrosine and serine/threonine kinase	Pkinase_Tyr	179	283	352	31	14	35	4.15769	6.86238	8.44233	0.765776	0.323332	0.714574
TraesCS1D03G1028700	262.906	352.307	364.304	0	0	0	326.506	0	10.835	2.17e-19	1.83e-17	TraesCS1D03G1028700	Chr1D	492620091	492622150	+	945	-	TraesCS1D01G447200 && - && -	-	268	343	351	0	0	0	8.56338	11.4418	11.5808	0	0	0
novel.586	365.911	269.109	333.167	0	0	0	322.729	0	10.8188	2.24e-19	1.89e-17	-	Chr1B	92906692	92918904	+	4573	-	- && - && -	-	373	262	321	0	0	0	2.46292	1.80606	2.1886	0	0	0
TraesCS2B03G0117300	210.914	226.996	209.657	1.05451	1.9743	0	215.856	1.0096	7.79712	2.27e-19	1.92e-17	TraesCS2B03G0117300	Chr2B	29858963	29867529	+	3978	-	- && Q7XBQ9.1 RecName: Full=Disease resistance protein RGA2; AltName: Full=Blight resistance protein RPI; AltName: Full=RGA2-blb && PF00931:NB-ARC domain	NB-ARC	215	221	202	1	2	0	1.63198	1.75129	1.58325	0.0080727	0.0150949	0
TraesCS1B03G0352100	92.2134	158.178	156.723	3.16353	3.9486	0	135.705	2.37071	5.89401	2.29e-19	1.93e-17	TraesCS1B03G0352100	Chr1B	167727624	167734241	+	1459	-	TraesCS1B01G130200 && Q8VYA5.1 RecName: Full=Serine/arginine-rich splicing factor RS2Z33; AltName: Full=RS-containing zinc finger protein 33; Short=At-RS2Z33; Short=At-RSZ33; Short=AtRSZ33 && PF00076:RNA recognition motif. (a.k.a. RRM, RBD, or RNP domain)|PF00098:Zinc knuckle	zf-CCHC	94	154	151	3	4	0	1.94543	3.32734	3.22689	0.0660313	0.0823131	0
TraesCS7A03G0052000	221.705	330.737	245.983	57.998	52.3189	51.0907	266.142	53.8025	2.30787	2.47e-19	2.08e-17	TraesCS7A03G0052000	Chr7A	10696426	10701381	+	2783	-	TraesCS7A01G025800 && Q9SS94.2 RecName: Full=Cell division control protein 48 homolog C; Short=AtCDC48c; AltName: Full=Protein EMBRYO DEFECTIVE 1354 && PF00004:ATPase family associated with various cellular activities (AAA)|PF17862:AAA+ lid domain	AAA	226	322	237	55	53	58	2.45209	3.64732	2.6552	0.634648	0.571777	0.553143
TraesCS1B03G0163500	163.826	207.481	146.344	27.4172	24.6787	29.0688	172.55	27.0549	2.67136	2.81e-19	2.35e-17	TraesCS1B03G0163500	Chr1B	55177752	55187839	-	3752	-	TraesCS1B01G065700 && Q8L748.1 RecName: Full=Nuclear pore complex protein NUP107; AltName: Full=Nucleoporin 107 && PF04121:Nuclear pore protein 84 / 107	-	167	202	141	26	25	33	1.34399	1.69715	1.17171	0.222533	0.200051	0.233439
novel.10442	295.279	291.706	339.395	0	0	0	308.793	0	10.7547	2.88e-19	2.42e-17	-	Chr6D	196709331	196721383	+	1738	-	- && - && -	-	301	284	327	0	0	0	5.22948	5.1511	5.86625	0	0	0
novel.8045	284.488	293.76	360.153	0	0	0	312.8	0	10.7733	2.89e-19	2.42e-17	-	Chr5B	119525858	119528448	+	2591	-	- && - && -	-	290	286	347	0	0	0	3.37966	3.47961	4.17566	0	0	0
TraesCS7A03G1071200	143.225	137.636	228.339	14.7631	18.7558	7.04699	169.733	13.522	3.66333	3.13e-19	2.62e-17	TraesCS7A03G1071200	Chr7A	640365416	640366763	+	1261	-	TraesCS7A01G442100 && Q9LDD1.1 RecName: Full=Probable BOI-related E3 ubiquitin-protein ligase 3; AltName: Full=RING-type E3 ubiquitin transferase BRG3 && PF13920:Zinc finger, C3HC4 type (RING finger)	-	146	134	220	14	19	8	3.49607	3.34982	5.43964	0.35653	0.452379	0.168383
TraesCS1B03G0400700	390.435	360.524	304.106	102.287	66.139	77.5169	351.688	81.9811	2.10414	3.21e-19	2.68e-17	TraesCS1B03G0400700	Chr1B	208442109	208448539	-	2904	-	TraesCS1B01G146200 && Q6F353.1 RecName: Full=DNA replication licensing factor MCM6; AltName: Full=Minichromosome maintenance protein 6; Short=OsMCM6 && PF00493:MCM P-loop domain|PF17207:MCM OB domain|PF14551:MCM N-terminal domain|PF18263:MCM6 C-terminal winged-helix domain|PF17855:MCM AAA-lid domain	MCM	398	351	293	97	67	88	4.13836	3.81015	3.14582	1.07265	0.692695	0.804283
TraesCS1D03G1033600	595.463	526.919	589.529	0	0	0.880874	570.637	0.293625	10.6791	3.31e-19	2.76e-17	TraesCS1D03G1033600	Chr1D	493875931	493877094	+	935	-	TraesCS1D01G448800 && - && -	-	607	513	568	0	0	1	19.6028	17.2957	18.9409	0	0	0.0283864
novel.4390	526.794	368.741	393.366	2.10902	0	0	429.633	0.703006	9.37468	3.32e-19	2.76e-17	-	Chr3B	84848005	84855733	+	4976	-	- && Q8RXL8.1 RecName: Full=Uncharacterized membrane protein At1g06890 && -	-	537	359	379	2	0	0	3.25864	2.27429	2.37477	0.0129072	0	0
TraesCS7A03G1312100	285.469	402.636	316.561	70.6521	89.8306	66.0655	334.889	75.5161	2.14987	3.35e-19	2.79e-17	TraesCS7A03G1312100	Chr7A	722097787	722100781	+	1507	-	TraesCS7A01G539100 && Q9XEC6.1 RecName: Full=Cysteine-rich receptor-like protein kinase 36; Short=Cysteine-rich RLK36; Flags: Precursor && PF00069:Protein kinase domain	Pkinase	291	392	305	67	91	75	5.83071	8.19982	6.31029	1.42773	1.81298	1.3209
TraesCS1B03G0165400	1920.79	1724.56	1349.27	494.565	511.343	611.326	1664.87	539.078	1.62623	3.42e-19	2.84e-17	TraesCS1B03G0165400	Chr1B	56065838	56069815	+	1586	-	TraesCS1B01G066400 && A1L4Y2.1 RecName: Full=Alcohol dehydrogenase-like 3 && PF00107:Zinc-binding dehydrogenase|PF08240:Alcohol dehydrogenase GroES-like domain	ADH_N	1958	1679	1300	469	518	694	37.2779	33.3718	25.5566	9.49628	9.80597	11.6139
novel.10697	314.899	299.923	287.499	0	0	0	300.774	0	10.717	3.6e-19	2.99e-17	-	Chr6D	201449028	201452841	-	3133	-	- && - && -	-	321	292	277	0	0	0	3.09376	2.93802	2.75665	0	0	0
novel.597	356.101	236.241	374.683	0	0	0	322.342	0	10.8169	3.73e-19	3.08e-17	-	Chr1B	106433175	106437230	+	3804	-	- && - && -	-	363	230	361	0	0	0	2.88143	1.90598	2.9589	0	0	0
TraesCS2B03G0033400	806.377	950.098	926.848	320.571	333.656	377.014	894.441	343.747	1.37832	4.28e-19	3.53e-17	TraesCS2B03G0033400	Chr2B	8696627	8703483	-	3783	-	TraesCS2B01G008900 && Q9SFU0.2 RecName: Full=Protein transport protein Sec24-like At3g07100 && PF04810:Sec23/Sec24 zinc finger|PF04815:Sec23/Sec24 helical domain|PF08033:Sec23/Sec24 beta-sandwich domain|PF04811:Sec23/Sec24 trunk domain	-	822	925	893	304	338	428	6.56111	7.70792	7.36	2.5806	2.68253	3.00283
novel.4403	258.982	295.814	367.418	0	0	0	307.405	0	10.7481	4.42e-19	3.64e-17	-	Chr3B	116132662	116140164	+	2607	-	- && Q5ZDJ6.2 RecName: Full=Zinc finger CCCH domain-containing protein 8; Short=OsC3H8 && -	-	264	288	354	0	0	0	3.05777	3.48244	4.23375	0	0	0
novel.10464	298.222	266.027	333.167	0	0	0	299.139	0	10.709	4.57e-19	3.76e-17	-	Chr6D	255786673	255790652	+	1303	-	- && P35685.1 RecName: Full=60S ribosomal protein L7a-1 >P0DKK7.1 RecName: Full=60S ribosomal protein L7a-2 && -	-	304	259	321	0	0	0	7.04484	6.26595	7.6811	0	0	0
novel.6370	279.583	262.946	395.441	0	0	0	312.657	0	10.7726	4.69e-19	3.85e-17	-	Chr4B	212024739	212029502	+	3607	-	- && - && -	-	285	256	381	0	0	0	2.38584	2.23731	3.29338	0	0	0
TraesCS1B03G0139600	439.485	433.45	242.869	62.2161	71.0747	51.9715	371.935	61.7541	2.59277	4.77e-19	3.92e-17	TraesCS1B03G0139600	Chr1B	46088038	46090904	-	1629	-	TraesCS1B01G059000 && P07728.2 RecName: Full=Glutelin type-A 1; AltName: Full=Glutelin type I; Contains: RecName: Full=Glutelin type-A 1 acidic chain; Contains: RecName: Full=Glutelin type-A 1 basic chain; Flags: Precursor && PF00190:Cupin	-	448	422	234	59	72	59	8.30422	8.16626	4.47876	1.16309	1.32701	0.961288
novel.6428	288.412	286.57	296.84	0	0	0	290.608	0	10.6673	5.24e-19	4.29e-17	-	Chr4B	355865213	355869815	+	2770	-	- && Q9SR15.1 RecName: Full=Tryptophan--tRNA ligase, cytoplasmic; AltName: Full=Tryptophanyl-tRNA synthetase; Short=TrpRS && PF02705:K+ potassium transporter	K_trans	294	279	286	0	0	0	3.20486	3.17509	3.21921	0	0	0
novel.12534	94.1754	123.256	99.6388	7.38157	8.88434	6.16612	105.69	7.47734	3.8272	5.27e-19	4.31e-17	-	Chr7D	60211905	60213768	-	1367	-	- && - && -	-	96	120	96	7	9	7	2.12053	2.76722	2.1896	0.164442	0.197669	0.13591
TraesCS7D03G1287800	258.001	284.516	367.418	0	0	0	303.312	0	10.7287	5.36e-19	4.38e-17	TraesCS7D03G1287800	Chr7D	638921345	638925756	-	2920	-	TraesCS7D01G552800 && Q7XNX6.2 RecName: Full=Sucrose synthase 7; Short=OsSUS7; AltName: Full=Sucrose-UDP glucosyltransferase 7 && PF00534:Glycosyl transferases group 1|PF00862:Sucrose synthase	Glycos_transf_1	263	277	354	0	0	0	2.71966	2.9904	3.77993	0	0	0
TraesCS7B03G1304200	3388.35	3859.96	2411.05	838.335	980.239	641.276	3219.79	819.95	1.97378	5.37e-19	4.38e-17	TraesCS7B03G1304200	Chr7B	754110434	754112214	+	1686	-	TraesCS7B01G484200 && Q39085.2 RecName: Full=Delta(24)-sterol reductase; AltName: Full=Cell elongation protein DIMINUTO; AltName: Full=Cell elongation protein Dwarf1; AltName: Full=Protein CABBAGE1; AltName: Full=Protein ENHANCED VERY-LOW-FLUENCE RESPONSE 1 && PF01565:FAD binding domain	FAD_binding_4	3454	3758	2323	795	993	728	61.8596	70.2637	42.959	15.1423	17.683	11.4603
TraesCS1B03G0300700	361.987	233.159	330.053	0	0	0	308.4	0	10.7532	5.56e-19	4.53e-17	TraesCS1B03G0300700	Chr1B	133428412	133438451	-	2036	-	TraesCS1B01G111100 && - && -	-	369	227	318	0	0	0	5.47256	3.51463	4.86981	0	0	0
TraesCS7A03G0005500	247.21	296.841	370.532	0	0	0	304.861	0	10.736	5.57e-19	4.54e-17	TraesCS7A03G0005500	Chr7A	1419975	1425182	+	1796	-	TraesCS7A01G002100 && - && -	-	252	289	357	0	0	0	4.23678	5.07251	6.19762	0	0	0
novel.627	275.659	281.434	315.523	0	0	0	290.872	0	10.6685	5.65e-19	4.59e-17	-	Chr1B	170231740	170246145	+	2489	-	- && - && -	-	281	274	304	0	0	0	3.40897	3.47022	3.80813	0	0	0
TraesCS1B03G0042400	116.738	140.717	128.7	1.05451	2.96145	0.880874	128.719	1.63228	6.31489	5.98e-19	4.85e-17	TraesCS1B03G0042400	Chr1B	10232241	10236228	-	1661	-	TraesCS1B01G021200 && Q9SEE9.1 RecName: Full=Serine/arginine-rich splicing factor SR45; Short=At-SR45; Short=AtSR45 && PF00076:RNA recognition motif. (a.k.a. RRM, RBD, or RNP domain)	RRM_1	119	137	124	1	3	1	2.16331	2.60006	2.32764	0.0193337	0.054227	0.0159791
novel.8150	256.039	293.76	329.016	0	0	0	292.938	0	10.6785	6.14e-19	4.98e-17	-	Chr5B	327326307	327328813	+	1373	-	- && - && -	-	261	286	317	0	0	0	5.74	6.5664	7.19866	0	0	0
novel.9027	421.827	424.206	513.762	103.342	133.265	76.636	453.265	104.414	2.12081	6.39e-19	5.18e-17	-	Chr5D	443412793	443416078	-	1439	-	- && P93740.2 RecName: Full=Nudix hydrolase 23, chloroplastic; Short=AtNUDT23; AltName: Full=ADP-ribose pyrophosphatase; AltName: Full=FAD diphosphatase; Flags: Precursor && PF14803:Nudix N-terminal|PF00293:NUDIX domain	NUDIX	430	413	495	98	135	87	9.02297	9.04734	10.7252	2.187	2.81668	1.60465
TraesCS1B03G0271900	2904.72	2500.04	7478.1	10.5451	0.987149	17.6175	4294.29	9.71657	8.78241	6.6e-19	5.34e-17	TraesCS1B03G0271900	Chr1B	117260523	117262036	-	1342	-	TraesCS1B01G101100 && Q75KH3.2 RecName: Full=Glucose and ribitol dehydrogenase homolog && PF13561:Enoyl-(Acyl carrier protein) reductase	-	2961	2434	7205	10	1	20	66.6236	57.1742	167.396	0.239294	0.0223723	0.395549
TraesCS2B03G0037000	623.912	866.9	613.401	217.229	156.957	185.864	701.404	186.683	1.9104	6.66e-19	5.37e-17	TraesCS2B03G0037000	Chr2B	9708622	9713131	-	4234	-	TraesCS2B01G005000 && Q9LHP4.1 RecName: Full=Receptor-like protein kinase 2; Flags: Precursor && PF13855:Leucine rich repeat|PF00069:Protein kinase domain	Pkinase	636	844	591	206	159	211	4.53574	6.28381	4.35211	1.56243	1.12748	1.32268
novel.6682	507.174	465.291	756.632	0	0	0.880874	576.366	0.293625	10.6933	7.21e-19	5.8e-17	-	Chr4B	144091106	144131098	-	3132	-	- && P08477.1 RecName: Full=Glyceraldehyde-3-phosphate dehydrogenase 2, cytosolic && PF00044:Glyceraldehyde 3-phosphate dehydrogenase, NAD binding domain|PF02800:Glyceraldehyde 3-phosphate dehydrogenase, C-terminal domain	-	517	453	729	0	0	1	4.98438	4.5594	7.25719	0	0	0.00847424
TraesCS1B03G0394800	459.105	597.791	567.733	0	0.987149	0	541.543	0.32905	10.6033	7.59e-19	6.09e-17	TraesCS1B03G0394800	Chr1B	202531993	202533832	+	701	-	- && Q0DK10.1 RecName: Full=60S ribosomal protein L11 >A2YDY2.2 RecName: Full=60S ribosomal protein L11 && PF00281:Ribosomal protein L5|PF00673:ribosomal L5P family C-terminus	-	468	582	547	0	1	0	20.159	26.172	24.3294	0	0.0428298	0
novel.10203	393.378	376.958	439.033	101.233	138.201	118.037	403.123	119.157	1.75711	7.83e-19	6.28e-17	-	Chr6B	560036141	560041128	-	2164	-	- && - && -	-	401	367	423	96	140	134	5.59537	5.34614	6.09461	1.42462	1.94238	1.6435
TraesCS4B03G0720800	730.84	1109.3	679.827	179.267	204.34	228.146	839.99	203.918	2.0411	8.05e-19	6.45e-17	TraesCS4B03G0720800	Chr4B	545943909	545946420	+	1630	-	TraesCS4B01G270800 && Q6F6Y2.1 RecName: Full=FAD-dependent urate hydroxylase; AltName: Full=Flavoprotein urate hydroxylase && PF01494:FAD binding domain	FAD_binding_3	745	1080	655	170	207	259	13.801	20.8866	12.529	3.34923	3.81282	4.2173
novel.968	265.849	260.892	333.167	0	0	0	286.636	0	10.6473	8.31e-19	6.65e-17	-	Chr1B	165941934	165947943	-	3785	-	- && - && -	-	271	254	321	0	0	0	2.16195	2.11543	2.64425	0	0	0
novel.4176	253.096	276.299	320.712	0	0	0	283.369	0	10.6307	8.87e-19	7.08e-17	-	Chr3A	307728503	307735627	-	6730	-	- && - && -	-	258	269	309	0	0	0	1.15757	1.26	1.43155	0	0	0
TraesCS1A03G0027700	104.966	101.686	88.2218	4.21804	1.9743	5.28524	98.2914	3.82586	4.66931	8.87e-19	7.08e-17	TraesCS1A03G0027700	Chr1A	7519840	7524507	+	1368	-	TraesCS1A01G010300 && - && -	-	107	99	85	4	2	6	2.36178	2.28129	1.93729	0.0938983	0.0438943	0.116409
novel.905	313.918	216.725	378.835	0	0	0	303.159	0	10.7283	9.36e-19	7.45e-17	-	Chr1B	57364758	57370354	-	5597	-	- && P0CT34.1 RecName: Full=Transposon Tf2-1 polyprotein; AltName: Full=Retrotransposable element Tf2 155 kDa protein >P0CT35.1 RecName: Full=Transposon Tf2-2 polyprotein; AltName: Full=Retrotransposable element Tf2 155 kDa protein >P0CT37.1 RecName: Full	-	320	211	365	0	0	0	1.72638	1.18839	2.0333	0	0	0
TraesCS2B03G0030600	276.64	260.892	308.257	67.4886	70.0876	85.4447	281.93	74.3403	1.9193	9.98e-19	7.95e-17	TraesCS2B03G0030600	Chr2B	8028120	8034668	-	2825	-	- && Q0VCZ3.1 RecName: Full=YTH domain-containing family protein 2 && PF04146:YT521-B-like domain	YTH	282	254	297	64	71	97	3.0142	2.83431	3.27794	0.72752	0.754578	0.911331
novel.672	87.3084	153.043	194.088	10.5451	8.88434	8.80874	144.813	9.41272	3.94662	1.01e-18	8.04e-17	-	Chr1B	306036516	306039181	+	2521	-	- && - && -	-	89	149	187	10	9	10	1.066	1.86314	2.31277	0.127383	0.107185	0.105281
novel.4099	195.218	154.07	215.884	23.1992	29.6145	36.9967	188.391	29.9368	2.64549	1.04e-18	8.28e-17	-	Chr3A	67797855	67801646	-	3685	-	- && - && -	-	199	150	208	22	30	42	1.63064	1.28317	1.7599	0.191721	0.244426	0.302506
novel.282	246.229	303.004	285.424	0	0	0	278.219	0	10.6042	1.04e-18	8.28e-17	-	Chr1A	55869425	55871096	-	1584	-	- && - && -	-	251	295	275	0	0	0	4.78476	5.87082	5.41303	0	0	0
novel.10677	240.343	316.357	285.424	0	0	0	280.708	0	10.617	1.06e-18	8.39e-17	-	Chr6D	121825451	121827555	-	1917	-	- && B9FJG3.1 RecName: Full=Zinc finger BED domain-containing protein RICESLEEPER 1; AltName: Full=Transposase-like protein RICESLEEPER 1 && PF14372:Domain of unknown function (DUF4413)|PF05699:hAT family C-terminal dimerisation region	hATC	245	308	275	0	0	0	3.8591	5.06478	4.47274	0	0	0
novel.11130	278.602	248.566	304.106	0	0	0	277.091	0	10.5986	1.07e-18	8.49e-17	-	Chr7A	730463796	730467582	+	2524	-	- && - && -	-	284	242	293	0	0	0	3.39759	3.02244	3.61944	0	0	0
TraesCS5B03G0563700	220.724	351.279	299.954	0	0	0	290.652	0	10.6672	1.15e-18	9.04e-17	TraesCS5B03G0563700	Chr5B	387584830	387598152	-	1845	-	- && - && PF13365:Trypsin-like peptidase domain	-	225	342	289	0	0	0	3.68238	5.84334	4.88387	0	0	0
TraesCS1B03G0048700	127.529	153.043	113.132	0	3.9486	0.880874	131.234	1.60982	6.34472	1.26e-18	9.89e-17	TraesCS1B03G0048700	Chr1B	12216550	12222860	-	4045	-	- && Q15751.2 RecName: Full=Probable E3 ubiquitin-protein ligase HERC1; AltName: Full=HECT domain and RCC1-like domain-containing protein 1; AltName: Full=HECT-type E3 ubiquitin transferase HERC1; AltName: Full=p532; AltName: Full=p619 && PF13713:Transcri	FYVE	130	149	109	0	4	1	0.970436	1.16118	0.840177	0	0.0296897	0.00656152
TraesCS3B03G0541200	494.421	436.531	393.366	57.998	55.2803	112.752	441.439	75.3434	2.54413	1.31e-18	1.03e-16	TraesCS3B03G0541200	Chr3B	290820304	290868703	+	11950	-	TraesCS3B01G222000 && F4IN58.1 RecName: Full=Piezo-type mechanosensitive ion channel homolog && PF11835:RRM-like domain|PF12166:Piezo non-specific cation channel, R-Ras-binding domain	-	504	425	379	55	56	128	1.27352	1.12112	0.988859	0.147801	0.140697	0.284292
TraesCS1B03G0071400	233.476	296.841	294.765	0	0	0	275.028	0	10.5875	1.33e-18	1.04e-16	TraesCS1B03G0071400	Chr1B	17838308	17844714	-	3966	-	TraesCS1B01G035700 && Q38834.2 RecName: Full=Disease resistance RPP13-like protein 4; AltName: Full=Disease resistance protein ZAR1; AltName: Full=Protein HOPZ-ACTIVATED RESISTANCE 1 && PF18052:Rx N-terminal domain|PF00931:NB-ARC domain	NB-ARC	238	289	284	0	0	0	1.81203	2.29708	2.23269	0	0	0
TraesCS5D03G0003200	1603.92	1398.95	2681.94	418.64	420.525	453.65	1894.94	430.939	2.13633	1.35e-18	1.06e-16	TraesCS5D03G0003200	Chr5D	2135387	2142134	+	2826	-	TraesCS5D01G001900 && Q84KG5.1 RecName: Full=Carotenoid 9,10(9',10')-cleavage dioxygenase; AltName: Full=CsCCD && PF01277:Oleosin|PF03055:Retinal pigment epithelial membrane protein	RPE65	1635	1362	2584	397	426	515	17.4698	15.1928	28.5091	4.5113	4.52586	4.8368
novel.584	282.526	241.376	289.575	0	0	0	271.159	0	10.5674	1.37e-18	1.07e-16	-	Chr1B	91533203	91536512	+	3310	-	- && - && -	-	288	235	279	0	0	0	2.62728	2.23806	2.62808	0	0	0
TraesCS2B03G0026500	131.453	203.372	266.741	26.3627	19.743	22.9027	200.522	23.0028	3.12514	1.38e-18	1.08e-16	TraesCS2B03G0026500	Chr2B	7342428	7347675	-	3780	-	TraesCS2B01G013000 && Q93Z20.1 RecName: Full=Protein NRT1/ PTR FAMILY 8.5; Short=AtNPF8.5; AltName: Full=Peptide transporter PTR6 && PF00201:UDP-glucoronosyl and UDP-glucosyl transferase|PF00854:POT family	UDPGT	134	198	257	25	20	26	1.07042	1.65122	2.11985	0.212389	0.158856	0.182559
TraesCS2B03G1492300	245.248	239.322	313.447	49.5619	70.0876	50.2098	266.006	56.6198	2.2325	1.45e-18	1.14e-16	TraesCS2B03G1492300	Chr2B	789555997	789558631	-	1517	-	TraesCS2B01G596600 && - && PF13920:Zinc finger, C3HC4 type (RING finger)	-	250	233	302	47	71	57	4.97618	4.84175	6.20704	0.994938	1.4052	0.997268
TraesCS7A03G1284300	99.0804	97.5776	89.2597	2.10902	4.93574	3.52349	95.3059	3.52275	4.74809	1.55e-18	1.2e-16	TraesCS7A03G1284300	Chr7A	714381238	714382782	-	1545	-	TraesCS7A01G528200 && Q9LHE3.1 RecName: Full=Protein ASPARTIC PROTEASE IN GUARD CELL 2; Short=AtASPG2; Flags: Precursor && PF14541:Xylanase inhibitor C-terminal|PF14543:Xylanase inhibitor N-terminal	-	101	95	86	2	5	4	1.97394	1.93833	1.73553	0.0415705	0.0971641	0.0687154
TraesCS1D03G1040500	279.583	226.996	314.485	0	0	0	273.688	0	10.5807	1.59e-18	1.23e-16	TraesCS1D03G1040500	Chr1D	496324905	496336127	+	2274	-	- && Q9JI90.2 RecName: Full=E3 ubiquitin-protein ligase RNF14; AltName: Full=Androgen receptor-associated protein 54; AltName: Full=Protein Triad2; AltName: Full=RING finger protein 14 && PF01485:IBR domain, a half RING-finger domain|PF05773:RWD domain	RWD	285	221	303	0	0	0	3.78439	3.06361	4.15446	0	0	0
TraesCS2A03G1350700	339.424	289.651	268.817	43.2349	55.2803	19.3792	299.297	39.2981	2.93754	1.59e-18	1.24e-16	TraesCS2A03G1350700	Chr2A	782010988	782015088	+	2317	-	TraesCS2A01G565600 && Q0WP01.1 RecName: Full=Protein NRT1/ PTR FAMILY 5.10; Short=AtNPF5.10 && PF00854:POT family	-	346	282	259	41	56	22	4.50912	3.83667	3.48527	0.568253	0.725648	0.252011
novel.2417	119.681	108.876	380.911	1.05451	3.9486	1.76175	203.156	2.25495	6.48989	1.67e-18	1.3e-16	-	Chr2B	81175461	81178996	+	3331	-	- && - && -	-	122	106	367	1	4	2	1.10593	1.00314	3.43522	0.00964071	0.0360537	0.015936
TraesCS1B03G0334900	148.13	304.031	138.041	14.7631	1.9743	5.28524	196.734	7.34089	4.7672	1.68e-18	1.3e-16	TraesCS1B03G0334900	Chr1B	154737147	154739653	-	2507	-	TraesCS1B01G122800 && Q43210.1 RecName: Full=Phenylalanine ammonia-lyase && PF00221:Aromatic amino acid lyase	-	151	296	133	14	2	6	1.81872	3.72194	1.65409	0.179332	0.0239519	0.0635213
novel.878	245.248	251.648	308.257	0	0	0	268.384	0	10.5523	1.71e-18	1.32e-16	-	Chr1B	4049986	4056674	-	4702	-	- && - && -	-	250	245	297	0	0	0	1.60546	1.64254	1.96941	0	0	0
novel.12081	281.545	223.915	306.182	0	0	0	270.547	0	10.5641	1.78e-18	1.38e-16	-	Chr7B	588924516	588927312	-	778	-	- && - && -	-	287	218	295	0	0	0	11.139	8.83301	11.8224	0	0	0
TraesCS7B03G0891600	276.64	266.027	243.907	0	0	0	262.192	0	10.519	1.85e-18	1.44e-16	TraesCS7B03G0891600	Chr7B	591363501	591365461	-	441	-	TraesCS7B01G331700 && - && -	-	282	259	235	0	0	0	19.3087	18.5137	16.6147	0	0	0
TraesCS1B03G0134900	239.362	254.729	305.144	0	0	0	266.412	0	10.5416	1.86e-18	1.44e-16	TraesCS1B03G0134900	Chr1B	44221381	44222543	+	976	-	TraesCS1B01G057900 && Q9FM54.1 RecName: Full=Dihydroneopterin aldolase 2; Short=DHNA2; AltName: Full=7,8-dihydroneopterin aldolase; AltName: Full=AtFolB2 && PF02152:Dihydroneopterin aldolase	-	244	248	294	0	0	0	7.54887	8.01002	9.39205	0	0	0
novel.8496	158.921	125.31	234.566	0	3.9486	0	172.932	1.3162	7.06083	1.88e-18	1.45e-16	-	Chr5B	389837079	389840543	-	2759	-	- && - && -	-	162	122	226	0	4	0	1.77299	1.39393	2.55399	0	0.0435284	0
TraesCS1D03G1009900	222.686	274.244	311.371	0	0	0	269.434	0	10.5578	1.95e-18	1.5e-16	TraesCS1D03G1009900	Chr1D	488419136	488424237	-	2451	-	TraesCS1D01G440100 && F4JKK0.1 RecName: Full=Probable E3 ubiquitin ligase SUD1; AltName: Full=Protein ECERIFERUM 9; AltName: Full=Protein SUPPRESSOR OF DRY2 DEFFECTS 1; Short=AtSUD1; AltName: Full=RING/U-box domain-containing protein && PF12906:RING-variant domain	-	227	267	300	0	0	0	2.79656	3.43399	3.81629	0	0	0
novel.10694	177.56	114.012	340.432	7.38157	13.8201	14.094	210.668	11.7652	4.15287	1.98e-18	1.53e-16	-	Chr6D	182539109	182540980	-	1872	-	- && - && -	-	181	111	328	7	14	16	2.91954	1.86917	5.463	0.120081	0.224536	0.226849
novel.259	290.374	206.454	341.47	0	0	0	279.433	0	10.6107	2.02e-18	1.55e-16	-	Chr1A	9028115	9033410	-	3085	-	- && - && -	-	296	201	329	0	0	0	2.8972	2.05387	3.32509	0	0	0
novel.5867	177.56	125.31	106.904	3.16353	1.9743	0	136.591	1.71261	6.3923	2.06e-18	1.58e-16	-	Chr4A	591663010	591665398	+	1431	-	- && P46032.1 RecName: Full=Protein NRT1/ PTR FAMILY 8.3; Short=AtNPF8.3; AltName: Full=Histidine-transporting protein; AltName: Full=Peptide transporter PTR2 && PF00854:POT family	-	181	122	103	3	2	0	3.81928	2.68752	2.24419	0.0673233	0.0419618	0
novel.12416	218.762	276.299	313.447	0	0	0	269.502	0	10.5582	2.06e-18	1.59e-16	-	Chr7D	484394993	484398689	+	1673	-	- && - && -	-	223	269	302	0	0	0	4.02486	5.0686	5.62826	0	0	0
TraesCS1B03G0071700	276.64	366.686	207.581	0	0	0	283.636	0	10.6323	2.07e-18	1.59e-16	TraesCS1B03G0071700	Chr1B	18071016	18071923	+	763	-	TraesCS1B01G036000 && - && PF03018:Dirigent-like protein	-	282	357	200	0	0	0	11.1601	14.7494	8.17275	0	0	0
TraesCS1B03G0393300	433.599	461.183	628.97	0	0	0.880874	507.917	0.293625	10.5108	2.1e-18	1.61e-16	TraesCS1B03G0393300	Chr1B	201496897	201497395	-	499	-	TraesCS1B01G143600 && - && -	-	442	449	606	0	0	1	26.7463	28.3647	37.8647	0	0	0.053189
TraesCS1B03G0270700	425.751	402.636	240.794	63.2706	74.0362	65.1847	356.394	67.4971	2.40087	2.14e-18	1.64e-16	TraesCS1B03G0270700	Chr1B	115973401	115975792	+	2140	-	TraesCS1B01G100600 && Q8LPH6.1 RecName: Full=Transcription factor MYB86; AltName: Full=Myb homolog 4; Short=AtMyb4; AltName: Full=Myb-related protein 86; Short=AtMYB86 && PF00249:Myb-like DNA-binding domain	Myb_DNA-binding	434	392	232	60	75	74	6.12376	5.77436	3.38016	0.90037	1.05223	0.917784
TraesCS1B03G0054400	212.876	274.244	325.902	0	0	0	271.007	0	10.5662	2.28e-18	1.75e-16	TraesCS1B03G0054400	Chr1B	13670547	13683383	-	2757	-	TraesCS1B01G027100 && Q9STE7.1 RecName: Full=Putative disease resistance RPP13-like protein 3 && PF00931:NB-ARC domain|PF18052:Rx N-terminal domain	NB-ARC	217	267	314	0	0	0	2.37665	3.05286	3.55104	0	0	0
novel.647	274.678	278.353	224.187	0	0	0	259.073	0	10.5018	2.49e-18	1.91e-16	-	Chr1B	234247802	234250920	+	3119	-	- && - && -	-	280	271	216	0	0	0	2.71072	2.73896	2.15924	0	0	0
TraesCS5B03G0484700	416.922	336.9	450.45	103.342	113.522	73.1125	401.424	96.6589	2.05769	2.66e-18	2.03e-16	TraesCS5B03G0484700	Chr5B	334504572	334506011	+	1440	-	TraesCS5B01G182000 && Q0J2L7.2 RecName: Full=Probable protein phosphatase 2C 68; Short=OsPP2C68 && PF00481:Protein phosphatase 2C	PP2C	425	328	434	98	115	83	8.91186	7.18031	9.39702	2.18548	2.39773	1.52981
TraesCS1B03G0028000	331.576	387.229	335.243	1.05451	0	0.880874	351.349	0.645128	9.08744	2.76e-18	2.1e-16	TraesCS1B03G0028000	Chr1B	6927495	6930956	+	1268	-	TraesCS1B01G014000 && - && -	-	338	377	323	1	0	1	8.04895	9.37246	7.9423	0.0253259	0	0.0209316
TraesCS1A03G0038800	129.491	105.795	97.563	0	4.93574	1.76175	110.95	2.2325	5.61979	2.81e-18	2.14e-16	TraesCS1A03G0038800	Chr1A	9965439	9971270	-	4325	-	- && Q39214.1 RecName: Full=Disease resistance protein RPM1; AltName: Full=Resistance to Pseudomonas syringae protein 3 && PF00931:NB-ARC domain|PF18052:Rx N-terminal domain	NB-ARC	132	103	94	0	5	2	0.921573	0.750728	0.677649	0	0.0347095	0.0122734
TraesCS1B03G0364900	137.339	154.07	88.2218	5.27255	10.8586	10.5705	126.544	8.90056	3.81666	2.91e-18	2.21e-16	TraesCS1B03G0364900	Chr1B	177093898	177100662	-	1854	-	TraesCS1B01G134300 && - && PF02485:Core-2/I-Branching enzyme	-	140	150	85	5	11	12	2.28013	2.55043	1.42946	0.0866052	0.178134	0.171789
TraesCS1B03G0410800	151.073	95.5233	141.155	2.10902	0.987149	1.76175	129.25	1.61931	6.32274	2.95e-18	2.24e-16	TraesCS1B03G0410800	Chr1B	221387079	221387890	+	812	-	TraesCS1B01G148000 && Q0DJV6.1 RecName: Full=Probable calcium-binding protein CML18; AltName: Full=Calmodulin-like protein 18 && PF13499:EF-hand domain pair	-	154	93	136	2	1	2	5.72673	3.61043	5.22211	0.0790966	0.036975	0.0653727
TraesCS2D03G0401300	390.435	564.923	434.882	103.342	139.188	116.275	463.413	119.602	1.95324	2.97e-18	2.25e-16	TraesCS2D03G0401300	Chr2D	139185631	139188071	+	2253	-	TraesCS2D01G192800 && - && PF04788:Protein of unknown function (DUF620)	-	398	550	419	98	141	132	5.33413	7.69544	5.7985	1.39685	1.87898	1.55502
TraesCS5B03G0390500	274.678	240.349	238.718	0	0	0	251.248	0	10.4576	3.15e-18	2.39e-16	TraesCS5B03G0390500	Chr5B	268009284	268010607	-	603	-	TraesCS5B01G140300 && Q6YXH8.2 RecName: Full=Cyclin-D4-1; AltName: Full=G1/S-specific cyclin-D4-1; Short=CycD4;1 && PF00134:Cyclin, N-terminal domain	-	280	234	230	0	0	0	14.0211	12.2329	11.8925	0	0	0
TraesCS1B03G0691400	328.633	381.066	332.129	1.05451	0	0.880874	347.276	0.645128	9.07062	3.17e-18	2.4e-16	TraesCS1B03G0691400	Chr1B	438179744	438186394	+	2088	-	TraesCS1B01G243300 && Q39659.1 RecName: Full=Glyoxysomal fatty acid beta-oxidation multifunctional protein MFP-a; Includes: RecName: Full=Enoyl-CoA hydratase/3-2-trans-enoyl-CoA isomerase/3-hydroxybutyryl-CoA epimerase; Includes: RecName: Full=3-hydroxyacyl-CoA dehydrogenase && PF00378:Enoyl-CoA hydratase/isomerase|PF02737:3-hydroxyacyl-CoA dehydrogenase, NAD binding domain|PF00725:3-hydroxyacyl-…	3HCDH_N	335	371	320	1	0	1	4.84458	5.60112	4.7784	0.0153799	0	0.0127114
novel.7008	151.073	155.097	165.027	25.3082	15.7944	29.9497	157.066	23.6841	2.72355	3.22e-18	2.43e-16	-	Chr4D	139071294	139074607	+	1177	-	- && - && -	-	154	151	159	24	16	34	3.95081	4.0442	4.21195	0.654815	0.408139	0.766699
TraesCS7A03G0532500	229.553	228.023	332.129	0	0	0	263.235	0	10.5243	3.32e-18	2.5e-16	TraesCS7A03G0532500	Chr7A	205557148	205560430	-	990	-	TraesCS7A01G229300 && Q0JIF2.2 RecName: Full=Cyclin-B1-1; AltName: Full=G2/mitotic-specific cyclin-B1-1; Short=CycB1;1 && PF00134:Cyclin, N-terminal domain	-	234	222	320	0	0	0	7.13712	7.06886	10.0781	0	0	0
novel.9459	227.591	251.648	267.779	70.6521	49.3574	60.7803	249.006	60.2633	2.04834	3.32e-18	2.5e-16	-	Chr6A	469437322	469440304	-	1625	-	- && - && -	-	232	245	258	67	50	69	4.31099	4.75274	4.95027	1.32405	0.923806	1.12699
novel.3948	99.0804	127.364	155.686	13.7086	8.88434	14.094	127.377	12.229	3.37757	3.36e-18	2.53e-16	-	Chr3A	543924934	543928773	+	2807	-	- && - && -	-	101	124	150	13	9	16	1.08648	1.39255	1.66614	0.148725	0.0962641	0.151287
TraesCS1B03G0349500	1635.32	1573.57	1731.22	662.232	551.816	737.291	1646.7	650.446	1.33951	3.46e-18	2.6e-16	TraesCS1B03G0349500	Chr1B	165919683	165923734	+	1777	-	TraesCS1B01G129300 && Q96329.1 RecName: Full=Acyl-coenzyme A oxidase 4, peroxisomal; Short=AOX 4; AltName: Full=G6p; AltName: Full=Short-chain acyl-CoA oxidase; Short=AtCX4; Short=AtG6; Short=SAOX && PF00441:Acyl-CoA dehydrogenase, C-terminal domain|PF02771:Acyl-CoA dehydrogenase, N-terminal domain|PF02770:Acyl-CoA dehydrogenase, middle domain	-	1667	1532	1668	628	559	837	28.3263	27.1771	29.2666	11.349	9.44471	12.5015
novel.7262	209.933	290.679	262.59	0	0	0	254.4	0	10.475	3.71e-18	2.79e-16	-	Chr4D	207571417	207573880	-	1079	-	- && - && -	-	214	283	253	0	0	0	5.98872	8.26793	7.31075	0	0	0
TraesCS1D03G1022300	265.849	241.376	336.281	41.1259	69.1004	57.2568	281.169	55.8277	2.32928	3.74e-18	2.81e-16	TraesCS1D03G1022300	Chr1D	490610933	490614926	-	1557	-	TraesCS1D01G445300 && Q9XJ35.1 RecName: Full=ATP-dependent Clp protease proteolytic subunit-related protein 1, chloroplastic; Short=ClpR1; AltName: Full=nClpP5; Flags: Precursor && PF00574:Clp protease	-	271	235	324	39	70	65	5.2556	4.75785	6.48813	0.804377	1.34981	1.10802
novel.1196	110.852	120.175	105.866	1.05451	0	4.40437	112.298	1.81963	5.86853	4.06e-18	3.03e-16	-	Chr1B	653299347	653302892	-	1494	-	- && P93531.1 RecName: Full=Cytochrome P450 71D7 [Solanum chacoense] && PF00067:Cytochrome P450	p450	113	117	102	1	0	5	2.28386	2.46869	2.12869	0.0214948	0	0.0888264
novel.1868	258.982	242.403	232.49	0	0	0	244.625	0	10.419	4.07e-18	3.04e-16	-	Chr2A	511968143	511969016	+	874	-	- && - && -	-	264	236	224	0	0	0	9.12083	8.51201	7.99097	0	0	0
TraesCS1B03G0145400	2843.9	3430.62	1985.51	781.391	617.955	812.166	2753.34	737.171	1.90101	4.14e-18	3.09e-16	TraesCS1B03G0145400	Chr1B	48668857	48674312	-	3842	-	TraesCS1B01G060700 && Q9XES1.2 RecName: Full=Calcium-transporting ATPase 4, endoplasmic reticulum-type && PF00690:Cation transporter/ATPase, N-terminus|PF00689:Cation transporting ATPase, C-terminus|PF00702:haloacid dehalogenase-like hydrolase|PF13246:Cation transport ATPase (P-type)|PF00122:E1-E2 ATPase	Cation_ATPase_C	2899	3340	1913	741	626	922	22.7842	27.4044	15.5246	6.19362	4.89194	6.36937
TraesCS1A03G0050800	225.629	245.485	262.59	0	0	0	244.568	0	10.4183	4.27e-18	3.18e-16	TraesCS1A03G0050800	Chr1A	12359423	12362655	-	1821	-	TraesCS1A01G022500 && - && -	-	230	239	253	0	0	0	3.81382	4.13733	4.33185	0	0	0
TraesCS4A03G0885400	319.804	299.923	182.671	0	0	0	267.466	0	10.5479	4.38e-18	3.26e-16	TraesCS4A03G0885400	Chr4A	631409910	631414073	+	2087	-	TraesCS4A01G358700 && A7PZL3.1 RecName: Full=Probable polygalacturonase; Short=PG; AltName: Full=Pectinase && PF00295:Glycosyl hydrolases family 28	-	326	292	176	0	0	0	4.71669	4.41054	2.62938	0	0	0
novel.12059	262.906	204.399	287.499	0	0	0	251.602	0	10.4594	4.39e-18	3.27e-16	-	Chr7B	523807426	523810399	-	2974	-	- && - && -	-	268	199	277	0	0	0	2.72105	2.10933	2.90403	0	0	0
TraesCS1B03G0291400	261.925	280.407	206.543	0	0	0	249.625	0	10.4482	4.46e-18	3.31e-16	TraesCS1B03G0291400	Chr1B	126847372	126852483	-	4029	-	- && Q9FJK8.1 RecName: Full=Probable disease resistance RPP8-like protein 4 && PF00931:NB-ARC domain|PF18052:Rx N-terminal domain	NB-ARC	267	273	199	0	0	0	2.00104	2.13598	1.53999	0	0	0
TraesCS3B03G0103000	368.854	397.5	447.337	133.923	91.8048	88.0874	404.564	104.605	1.95532	4.76e-18	3.53e-16	TraesCS3B03G0103000	Chr3B	28636607	28639074	+	2226	-	TraesCS3B01G045600 && A3DH97.1 RecName: Full=Anti-sigma-I factor RsgI6; AltName: Full=Endo-1,4-beta-xylanase && PF02018:Carbohydrate binding domain|PF00331:Glycosyl hydrolase family 10	-	376	387	431	127	93	100	5.10041	5.48047	6.03691	1.83215	1.25436	1.19233
TraesCS5B03G0192000	322.747	361.551	320.712	0	0.987149	0.880874	335.003	0.622674	9.01964	4.91e-18	3.63e-16	TraesCS5B03G0192000	Chr5B	94023886	94035472	-	2090	-	- && Q0J2B5.2 RecName: Full=Aminopeptidase M1-C; AltName: Full=Alpha-aminoacylpeptide hydrolase && PF11838:ERAP1-like C-terminal domain|PF01433:Peptidase family M1 domain|PF17900:Peptidase M1 N-terminal domain	-	329	352	309	0	1	1	4.75326	5.30919	4.60973	0	0.0143654	0.0126992
novel.975	234.457	231.105	252.211	0	0	0	239.258	0	10.3867	5.2e-18	3.84e-16	-	Chr1B	199177694	199182895	-	2131	-	- && - && -	-	239	225	243	0	0	0	3.38654	3.32836	3.55538	0	0	0
novel.1420	112.814	126.337	145.307	18.9812	13.8201	8.80874	128.153	13.87	3.2246	5.26e-18	3.88e-16	-	Chr1D	484942238	484944194	+	1761	-	- && - && -	-	115	123	140	18	14	10	1.97188	2.2018	2.47874	0.328244	0.238689	0.150717
TraesCS7B03G1310900	341.386	318.411	168.14	0	0	0	275.979	0	10.5931	5.26e-18	3.88e-16	TraesCS7B03G1310900	Chr7B	755533576	755537411	-	1877	-	- && Q6DHN0.1 RecName: Full=Transmembrane protein 53 && PF05705:Eukaryotic protein of unknown function (DUF829)	-	348	310	162	0	0	0	5.59831	5.2063	2.691	0	0	0
novel.6904	273.697	325.601	184.747	0	0	0	261.348	0	10.5143	5.27e-18	3.89e-16	-	Chr4B	601397547	601406449	-	8724	-	- && P04146.3 RecName: Full=Copia protein; AltName: Full=Gag-int-pol protein; Contains: RecName: Full=Copia VLP protein; Contains: RecName: Full=Copia protease && -	-	279	317	178	0	0	0	0.965674	1.14545	0.636161	0	0	0
TraesCS1B03G0281200	238.381	218.779	263.628	0	0	0	240.263	0	10.3928	5.47e-18	4.03e-16	TraesCS1B03G0281200	Chr1B	121958354	121960176	+	1566	-	TraesCS1B01G104800 && - && -	-	243	213	254	0	0	0	4.68551	4.28765	5.05714	0	0	0
TraesCS1B03G0370300	513.06	534.109	358.077	1.05451	0	0	468.415	0.351503	10.3944	5.48e-18	4.03e-16	TraesCS1B03G0370300	Chr1B	181146566	181148413	-	1005	-	TraesCS1B01G136700 && Q39096.1 RecName: Full=Protein EARLY RESPONSIVE TO DEHYDRATION 15; AltName: Full=PAM2-containing protein CID1; AltName: Full=Polyadenylate-binding protein-interacting protein 1; Short=PABP-interacting protein 1; Short=Poly(A)-binding protein-interacting protein 1; AltName: Full=Protein CTC-INTERACTING DOMAIN 1; AltName: Full=Protein LIGHT STRESS-REGULATED 1 && -	-	523	520	345	1	0	0	15.7137	16.3106	10.7033	0.0319534	0	0
TraesCS3B03G0109600	264.868	149.961	490.929	25.3082	19.743	26.4262	301.919	23.8258	3.66233	5.81e-18	4.26e-16	TraesCS3B03G0109600	Chr3B	30757798	30758709	-	648	-	TraesCS3B01G049800 && P12810.1 RecName: Full=16.9 kDa class I heat shock protein 1; AltName: Full=HSP 16.9; AltName: Full=Heat shock protein 16.9A; AltName: Full=Heat shock protein 17; AltName: Full=Low molecular weight heat shock protein && PF00011:Hsp20/alpha crystallin family	-	270	146	473	24	20	30	12.5815	7.10247	22.7588	1.18938	0.926657	1.22877
novel.977	263.887	194.128	287.499	0	0	0	248.505	0	10.4415	5.81e-18	4.26e-16	-	Chr1B	203252814	203258499	-	4919	-	- && - && -	-	269	189	277	0	0	0	1.65127	1.2112	1.75576	0	0	0
novel.10168	210.914	233.159	283.348	0	0	0	242.474	0	10.4057	6.06e-18	4.44e-16	-	Chr6B	489856187	489862947	-	4089	-	- && - && -	-	215	227	273	0	0	0	1.58768	1.75001	2.08165	0	0	0
novel.3361	271.735	201.318	255.324	0	0	0	242.793	0	10.4081	6.07e-18	4.44e-16	-	Chr2D	422410334	422414266	+	3933	-	- && - && -	-	277	196	246	0	0	0	2.12666	1.57096	1.95018	0	0	0
TraesCS1B03G0424200	129.491	82.1706	155.686	6.32706	10.8586	7.04699	122.449	8.07756	3.92223	6.69e-18	4.87e-16	TraesCS1B03G0424200	Chr1B	235317627	235355959	+	3687	-	- && Q0WLC6.2 RecName: Full=Pentatricopeptide repeat-containing protein MRL1, chloroplastic; AltName: Full=Protein MATURATION OF RBCL 1; Short=AtMRL1; Flags: Precursor && PF17177:Pentacotripeptide-repeat region of PRORP|PF13812:Pentatricopeptide repeat do	-	132	80	150	6	11	8	1.08104	0.683988	1.26847	0.0522591	0.0895744	0.057589
TraesCS5D03G0295800	216.8	229.051	260.514	0	0	0	235.455	0	10.3635	6.94e-18	5.05e-16	TraesCS5D03G0295800	Chr5D	171292439	171293599	+	480	-	TraesCS5D01G120600 && - && -	-	221	223	251	0	0	0	13.9025	14.6452	16.304	0	0	0
TraesCS7B03G1306700	271.735	278.353	187.861	0	0	0	245.983	0	10.427	6.96e-18	5.06e-16	TraesCS7B03G1306700	Chr7B	754816011	754818775	-	1633	-	TraesCS7B01G486800 && Q9N012.1 RecName: Full=LysM and putative peptidoglycan-binding domain-containing protein 1 && -	-	277	271	181	0	0	0	5.12195	5.23136	3.45585	0	0	0
TraesCS2B03G1110200	614.102	648.121	1494.58	136.032	71.0747	114.514	918.935	107.207	3.09993	7.23e-18	5.25e-16	TraesCS2B03G1110200	Chr2B	635031573	635032503	+	931	-	TraesCS2B01G436400 && Q96543.1 RecName: Full=Oleosin 16 kDa && PF01277:Oleosin	-	626	631	1440	129	72	130	20.3033	21.3654	48.2254	4.44963	2.32192	3.70609
TraesCS5B03G0564000	306.07	399.555	304.106	0	0	1.76175	336.577	0.587249	9.02878	7.29e-18	5.29e-16	TraesCS5B03G0564000	Chr5B	388975713	388985122	+	2027	-	TraesCS5B01G213200 && P44947.1 RecName: Full=Serine endoprotease DegS; AltName: Full=Site-1 protease DegS; Short=S1P protease DegS; AltName: Full=Site-1-type intramembrane protease && -	-	312	389	293	0	0	2	4.64775	6.04961	4.50689	0	0	0.0261878
TraesCS6B03G0903600	152.054	140.717	168.14	18.9812	31.5888	20.2601	153.637	23.61	2.70267	7.43e-18	5.39e-16	TraesCS6B03G0903600	Chr6B	571268746	571272410	-	1737	-	TraesCS6B01G315300 && - && PF03874:RNA polymerase Rpb4	RNA_pol_Rpb4	155	137	162	18	32	23	2.69447	2.48629	2.90789	0.332779	0.553114	0.35144
novel.11792	266.83	363.605	385.062	1.05451	0.987149	0	338.499	0.680553	9.03109	7.47e-18	5.41e-16	-	Chr7B	730694155	730696757	+	1517	-	- && - && -	-	272	354	371	1	1	0	5.41409	7.35613	7.6252	0.0211689	0.0197915	0
novel.11791	258.001	204.399	242.869	0	0	0	235.09	0	10.3616	7.62e-18	5.52e-16	-	Chr7B	729905729	729908187	+	2459	-	- && - && -	-	263	199	234	0	0	0	3.22953	2.55109	2.96702	0	0	0
TraesCS1B03G1081500	184.427	170.504	177.482	24.2537	40.4731	35.2349	177.471	33.3206	2.40817	7.65e-18	5.54e-16	TraesCS1B03G1081500	Chr1B	638875507	638879168	-	2118	-	TraesCS1B01G401300 && O82485.1 RecName: Full=Oligopeptide transporter 7; Short=AtOPT7 && PF03169:OPT oligopeptide transporter protein	OPT	188	166	171	23	41	40	2.68024	2.47066	2.51729	0.348727	0.581195	0.501253
novel.6897	163.826	198.237	176.444	0	2.96145	0	179.502	0.987149	7.53172	7.87e-18	5.69e-16	-	Chr4B	584074208	584078940	-	2926	-	- && - && PF05699:hAT family C-terminal dimerisation region	hATC	167	193	170	0	3	0	1.72339	2.07929	1.8115	0	0.030783	0
TraesCS1B03G0382800	144.206	116.066	127.662	6.32706	9.87149	18.4983	129.311	11.5656	3.45812	8.79e-18	6.35e-16	TraesCS1B03G0382800	Chr1B	191671441	191674381	-	1044	-	- && Q8YAC7.1 RecName: Full=Bifunctional protein TilS/HprT; Includes: RecName: Full=tRNA(Ile)-lysidine synthase; AltName: Full=tRNA(Ile)-2-lysyl-cytidine synthase; AltName: Full=tRNA(Ile)-lysidine synthetase; Includes: RecName: Full=Hypoxanthine-guanine p	Pribosyltran	147	113	123	6	10	21	4.25166	3.412	3.67339	0.184559	0.287583	0.533877
TraesCS1B03G0352200	110.852	92.4419	144.269	9.49058	6.91004	1.76175	115.854	6.05412	4.29485	8.9e-18	6.42e-16	TraesCS1B03G0352200	Chr1B	167734651	167737188	-	2538	-	TraesCS1B01G130300 && Q9LX66.1 RecName: Full=Receptor-like protein kinase HERK 1; AltName: Full=Protein HERCULES RECEPTOR KINASE 1; Flags: Precursor && PF07714:Protein tyrosine and serine/threonine kinase|PF12819:Malectin-like domain	Pkinase_Tyr	113	90	139	9	7	2	1.3444	1.11785	1.7076	0.113877	0.0828077	0.0209152
novel.1186	151.073	135.582	137.003	11.5996	25.6659	17.6175	141.219	18.2943	2.94395	9.15e-18	6.6e-16	-	Chr1B	638892534	638895213	-	888	-	- && - && -	-	154	132	132	11	26	20	5.2366	4.6859	4.63472	0.397799	0.879072	0.597778
TraesCS5D03G0753100	136.358	130.446	187.861	16.8722	3.9486	14.9749	151.555	11.9319	3.66633	9.58e-18	6.9e-16	TraesCS5D03G0753100	Chr5D	427093731	427094501	+	675	-	TraesCS5D01G335000 && P21923.2 RecName: Full=Defensin-like protein 1; AltName: Full=Small protein inhibitor of insect alpha-amylases 1; Short=SI alpha-1 && -	-	139	127	181	16	4	17	6.21803	5.93105	8.36061	0.761202	0.177918	0.668448
novel.6713	394.359	413.934	459.791	0	0.987149	0	422.695	0.32905	10.2459	9.92e-18	7.14e-16	-	Chr4B	210425363	210432119	-	5195	-	- && - && -	-	402	403	443	0	1	0	2.33659	2.44541	2.65877	0	0.00577934	0
novel.10043	400.245	398.528	464.981	0	0.987149	0	421.251	0.32905	10.241	1.06e-17	7.58e-16	-	Chr6B	187320974	187326402	-	4139	-	- && Q2QMT5.1 RecName: Full=B3 domain-containing protein LOC_Os12g40090 && PF02362:B3 DNA binding domain	B3	408	388	448	0	1	0	2.97651	2.95507	3.37478	0	0.00725385	0
TraesCS6D03G0032700	154.016	203.372	151.534	30.5808	14.8072	13.2131	169.641	19.5337	3.13353	1.08e-17	7.72e-16	TraesCS6D03G0032700	Chr6D	6798235	6800283	+	1805	-	TraesCS6D01G015200 && Q9SBQ9.1 RecName: Full=Flavonoid 3'-monooxygenase; AltName: Full=Cytochrome P450 75B2; AltName: Full=Flavonoid 3'-hydroxylase [Petunia x hybrida] && PF00067:Cytochrome P450	p450	157	198	146	29	15	15	2.62642	3.45796	2.52196	0.515946	0.249504	0.220565
TraesCS7B03G1302400	101.042	91.4148	106.904	3.16353	6.91004	9.68961	99.7871	6.58773	3.89296	1.11e-17	7.96e-16	TraesCS7B03G1302400	Chr7B	753787856	753789821	-	955	-	TraesCS7B01G483100 && Q9M8R9.1 RecName: Full=Putative 4-hydroxy-4-methyl-2-oxoglutarate aldolase 1; Short=HMG aldolase 1; AltName: Full=Oxaloacetate decarboxylase; Short=OAA decarboxylase; AltName: Full=Regulator of ribonuclease activity homolog 1; AltName: Full=RraA-like protein 1 && PF03737:Aldolase/RraA	-	103	89	103	3	7	11	3.25669	2.93777	3.36277	0.100879	0.220069	0.305712
TraesCS3A03G1217000	462.048	387.229	408.934	0	0.987149	0	419.404	0.32905	10.235	1.11e-17	7.98e-16	TraesCS3A03G1217000	Chr3A	735350027	735351805	+	381	-	TraesCS3A01G516800 && Q9AST6.1 RecName: Full=Vacuolar protein sorting-associated protein 55 homolog && PF04133:Vacuolar protein sorting 55	-	471	377	394	0	1	0	37.3283	31.1923	32.2429	0	0.0788023	0
novel.3767	202.085	173.585	257.4	31.6353	44.4217	41.4011	211.023	39.1527	2.42663	1.13e-17	8.09e-16	-	Chr3A	42400955	42408336	+	6162	-	- && Q9STE7.1 RecName: Full=Putative disease resistance RPP13-like protein 3 && PF00931:NB-ARC domain	NB-ARC	206	169	248	30	45	47	1.00946	0.864563	1.25485	0.156345	0.219258	0.202441
TraesCS6A03G0138300	137.339	160.233	147.382	25.3082	29.6145	19.3792	148.318	24.7673	2.58801	1.18e-17	8.47e-16	TraesCS6A03G0138300	Chr6A	35852046	35852745	+	700	-	TraesCS6A01G061500 && P68427.2 RecName: Full=Histone H3.2 >P68428.2 RecName: Full=Histone H3.2 >P68429.2 RecName: Full=Histone H3.2; AltName: Full=Histone H3.1; AltName: Full=Major histone H3 >P68430.2 RecName: Full=Histone H3.2 && PF00125:Core histone H2A/H2B/H3/H4	Histone	140	156	142	24	30	22	6.0391	7.02519	6.32489	1.10102	1.28673	0.834156
novel.2489	239.362	209.535	220.036	0	0	0	222.978	0	10.2853	1.21e-17	8.64e-16	-	Chr2B	231785023	231788482	+	1362	-	- && - && -	-	244	204	212	0	0	0	5.40947	4.72155	4.85313	0	0	0
TraesCS7B03G1123600	6009.57	4833.69	3256.94	1423.59	1128.31	1109.02	4700.07	1220.31	1.9457	1.23e-17	8.78e-16	TraesCS7B03G1123600	Chr7B	694173728	694189209	+	4851	-	- && Q6Z351.1 RecName: Full=Putative aldehyde oxidase-like protein && PF01315:Aldehyde oxidase and xanthine dehydrogenase, a/b hammerhead domain|PF00941:FAD binding domain in molybdopterin dehydrogenase|PF02738:Molybdopterin-binding domain of aldehyde deh	-	6126	4706	3138	1350	1143	1259	38.1318	30.581	20.169	8.93688	7.07423	6.88838
novel.8027	188.351	143.799	207.581	0	1.9743	0.880874	179.91	0.951724	7.53806	1.29e-17	9.21e-16	-	Chr5B	82395673	82401051	+	2939	-	- && - && -	-	192	140	200	0	2	1	1.97262	1.50162	2.12175	0	0.0204312	0.00903073
TraesCS1B03G0015800	210.914	286.57	197.202	0	0	0	231.562	0	10.3395	1.3e-17	9.27e-16	TraesCS1B03G0015800	Chr1B	4527377	4530535	+	2360	-	TraesCS1B01G007900 && Q8VYZ0.1 RecName: Full=E3 ubiquitin-protein ligase ORTHRUS 2; AltName: Full=Protein VARIANT IN METHYLATION 1 && PF02182:SAD/SRA domain|PF13445:RING-type zinc-finger	-	215	279	190	0	0	0	2.75086	3.7267	2.51018	0	0	0
novel.790	217.781	219.806	222.111	0	0	0	219.899	0	10.265	1.33e-17	9.44e-16	-	Chr1B	566108157	566110095	+	1229	-	- && Q8VYW1.1 RecName: Full=Nuclear poly(A) polymerase 4; Short=AtPAP(IV); Short=PAP(IV); Short=Poly(A) polymerase IV; Short=nPAP; AltName: Full=Polynucleotide adenylyltransferase 4 && PF02298:Plastocyanin-like domain	Cu_bind_like	222	214	214	0	0	0	5.45435	5.489	5.42906	0	0	0
TraesCS6B03G1229400	2447.58	2245.31	1808.03	772.955	630.788	848.281	2166.97	750.675	1.52917	1.35e-17	9.62e-16	TraesCS6B03G1229400	Chr6B	714594448	714601711	+	3502	-	- && Q6YZX6.1 RecName: Full=Putative aconitate hydratase, cytoplasmic; Short=Aconitase; AltName: Full=Citrate hydro-lyase && PF00330:Aconitase family (aconitate hydratase)|PF00694:Aconitase C-terminal domain	Aconitase	2495	2186	1742	733	639	963	21.5128	19.6773	15.5094	6.72158	5.47834	7.29849
novel.6316	179.522	252.675	258.438	0	0	0	230.212	0	10.3308	1.37e-17	9.75e-16	-	Chr4B	90793080	90797278	+	3256	-	- && - && PF04827:Plant transposon protein	DUF635	183	246	249	0	0	0	1.69711	2.38167	2.38439	0	0	0
novel.2623	201.104	249.593	215.884	0	0	0	222.194	0	10.2799	1.42e-17	1e-15	-	Chr2B	579030958	579031896	+	939	-	- && - && -	-	205	243	208	0	0	0	6.5922	8.15779	6.90654	0	0	0
TraesCS1B03G0359400	112.814	73.9536	115.207	2.10902	5.92289	5.28524	100.658	4.43905	4.48418	1.52e-17	1.07e-15	TraesCS1B03G0359400	Chr1B	172360689	172364498	-	1681	-	TraesCS1B01G132100 && - && PF13419:Haloacid dehalogenase-like hydrolase	-	115	72	111	2	6	6	2.06572	1.35019	2.05882	0.0382073	0.107164	0.0947341
TraesCS1B03G0378300	85.3465	100.659	106.904	6.32706	9.87149	5.28524	97.6365	7.16126	3.77599	1.53e-17	1.08e-15	TraesCS1B03G0378300	Chr1B	187771544	187779291	-	2588	-	TraesCS1B01G139100 && Q9LW85.2 RecName: Full=MAR-binding filament-like protein 1 && -	-	87	98	103	6	10	6	1.01507	1.1937	1.2409	0.074451	0.116011	0.0615332
novel.6584	158.921	135.582	227.301	23.1992	23.6916	11.4514	173.934	19.4474	3.17245	1.59e-17	1.12e-15	-	Chr4B	671626246	671631636	+	2750	-	- && - && -	-	162	132	219	22	24	13	1.77879	1.51312	2.48299	0.256906	0.262025	0.125468
TraesCS2B03G1489800	252.115	303.004	305.144	70.6521	30.6016	43.1628	286.754	48.1389	2.58001	1.62e-17	1.15e-15	TraesCS2B03G1489800	Chr2B	789020563	789024281	-	1937	-	TraesCS2B01G595300 && B9FDB8.1 RecName: Full=Probable allantoinase; Short=OsALN && PF01979:Amidohydrolase family	Amidohydro_1	257	295	294	67	31	49	4.00632	4.80092	4.73239	1.11078	0.480503	0.671412
novel.7600	100.061	85.252	105.866	1.05451	2.96145	2.64262	97.0599	2.21953	5.42783	1.67e-17	1.18e-15	-	Chr5A	557683001	557687144	+	1033	-	- && - && -	-	102	83	102	1	3	3	2.98155	2.53285	3.07867	0.0310873	0.0871937	0.0770803
novel.4680	74.5555	104.768	128.7	3.16353	6.91004	4.40437	102.674	4.82598	4.40631	1.78e-17	1.26e-15	-	Chr3B	735771120	735776667	+	2204	-	- && - && PF02902:Ulp1 protease family, C-terminal catalytic domain	Peptidase_C48	76	102	124	3	7	5	1.04122	1.45888	1.75418	0.0437113	0.0953566	0.0602117
TraesCS1B03G0344300	315.88	303.004	280.234	55.889	20.7301	54.6142	299.706	43.7444	2.77534	1.82e-17	1.28e-15	TraesCS1B03G0344300	Chr1B	161951500	161953551	+	1157	-	TraesCS1B01G126600 && Q8LC59.2 RecName: Full=GATA transcription factor 23 && PF00320:GATA zinc finger	GATA	322	295	270	53	21	62	8.40358	8.03749	7.27601	1.47105	0.544942	1.42227
TraesCS1B03G0291000	297.241	374.903	264.665	81.1972	82.9205	84.5639	312.27	82.8939	1.91293	1.84e-17	1.3e-15	TraesCS1B03G0291000	Chr1B	126611001	126618555	-	4322	-	TraesCS1B01G108200 && Q9LHF5.1 RecName: Full=VIN3-like protein 1; AltName: Full=Protein VERNALIZATION 5 && PF00041:Fibronectin type III domain|PF07227:PHD - plant homeodomain finger protein	fn3	303	365	255	77	84	96	2.1169	2.66219	1.83958	0.572123	0.583524	0.589534
novel.5034	181.484	216.725	278.158	0	0	0	225.456	0	10.3007	1.89e-17	1.33e-15	-	Chr3B	605050807	605055688	-	2798	-	- && Q9FPR3.1 RecName: Full=Serine/threonine-protein kinase EDR1; AltName: Full=MAPKK kinase EDR1; AltName: Full=Protein ENHANCED DISEASE RESISTANCE 1; Short=AtEDR1; AltName: Full=Serine/threonine/tyrosine-protein kinase 10 && -	-	185	211	268	0	0	0	1.99649	2.3772	2.98641	0	0	0
TraesCS4A03G0491200	184.427	215.698	267.779	0	0	0	222.635	0	10.2825	1.89e-17	1.33e-15	TraesCS4A03G0491200	Chr4A	454137956	454144909	+	1458	-	TraesCS4A01G180700 && P29036.2 RecName: Full=Ferritin-1, chloroplastic; AltName: Full=ZmFer1; Flags: Precursor && PF00210:Ferritin-like domain	Ferritin	188	210	258	0	0	0	3.89352	4.54039	5.51728	0	0	0
novel.6946	249.172	183.857	225.225	0	0	0	219.418	0	10.2622	1.9e-17	1.33e-15	-	Chr4B	672557406	672564450	-	3547	-	- && - && -	-	254	179	217	0	0	0	2.16229	1.59083	1.90749	0	0	0
novel.3145	452.238	240.349	321.75	2.10902	0	0	338.112	0.703006	9.02722	1.91e-17	1.34e-15	-	Chr2B	807450513	807458999	-	3583	-	- && Q2RAC5.2 RecName: Full=Cyclin-T1-3; Short=CycT1;3 && -	-	461	234	310	2	0	0	3.88505	2.05874	2.6976	0.0179253	0	0
TraesCS6D03G0025600	654.323	954.206	953.834	136.032	251.723	170.009	854.121	185.921	2.19915	1.96e-17	1.37e-15	TraesCS6D03G0025600	Chr6D	4854634	4856985	-	1423	-	TraesCS6D01G012100 && B8BKP4.1 RecName: Full=Bidirectional sugar transporter SWEET14; Short=OsSWEET14 && PF03083:Sugar efflux transporter for intercellular exchange	-	667	929	919	129	255	193	14.1535	20.5799	20.136	2.91118	5.38021	3.59977
novel.599	198.161	211.589	233.528	0	0	0	214.426	0	10.2285	1.96e-17	1.37e-15	-	Chr1B	109289953	109292150	+	2198	-	- && - && -	-	202	206	225	0	0	0	2.77502	2.95441	3.19167	0	0	0
TraesCS1D03G1008000	72.5935	116.066	105.866	5.27255	5.92289	5.28524	98.1752	5.49356	4.15943	1.98e-17	1.38e-15	TraesCS1D03G1008000	Chr1D	488221159	488223159	+	1890	-	TraesCS1D01G439300 && Q8VZG2.1 RecName: Full=Protein HYPER-SENSITIVITY-RELATED 4; Short=AtHSR4; AltName: Full=BCS1-like protein && PF14363:Domain associated at C-terminal with AAA|PF00004:ATPase family associated with various cellular activities (AAA)	AAA	74	113	102	5	6	6	1.18226	1.88473	1.68268	0.0849556	0.0953133	0.0842582
novel.560	128.51	99.6319	140.117	17.9267	12.8329	10.5705	122.753	13.7767	3.16758	2.04e-17	1.42e-15	-	Chr1B	68469428	68470168	+	741	-	- && - && -	-	131	97	135	17	13	12	5.3382	4.12653	5.68039	0.73674	0.526731	0.429819
novel.2412	221.705	207.481	206.543	0	0	0	211.909	0	10.2118	2.07e-17	1.44e-15	-	Chr2B	66544841	66546540	+	1414	-	- && - && -	-	226	202	199	0	0	0	4.82615	4.50333	4.388	0	0	0
TraesCS1B03G0195500	708.277	878.198	679.827	289.99	267.517	236.074	755.434	264.527	1.51519	2.08e-17	1.45e-15	TraesCS1B03G0195500	Chr1B	66043382	66045736	+	2355	-	TraesCS1B01G077600 && Q9SRK7.1 RecName: Full=Adenine/guanine permease AZG1; AltName: Full=AzgA-homolog protein; AltName: Full=Protein AZAGUANINE RESISTANT 1; Short=AtAzg1 && PF00860:Permease family	-	722	855	655	275	271	268	9.25738	11.4448	8.67188	3.74995	3.45496	3.02041
TraesCS5A03G0503500	204.047	194.128	249.097	0	0	0	215.757	0	10.2375	2.14e-17	1.48e-15	TraesCS5A03G0503500	Chr5A	395264229	395265108	-	675	-	TraesCS5A01G192700 && - && -	-	208	189	240	0	0	0	9.30468	8.82652	11.0859	0	0	0
novel.11060	209.933	202.345	222.111	0	0	0	211.463	0	10.2086	2.14e-17	1.49e-15	-	Chr7A	620431915	620436903	+	2547	-	- && - && -	-	214	197	214	0	0	0	2.53704	2.4382	2.61968	0	0	0
novel.1725	208.952	202.345	220.036	0	0	0	210.444	0	10.2016	2.25e-17	1.56e-15	-	Chr2A	141514737	141518346	+	1706	-	- && - && -	-	213	197	212	0	0	0	3.77001	3.64015	3.87454	0	0	0
novel.4530	183.446	210.562	260.514	0	0	0	218.174	0	10.2533	2.27e-17	1.57e-15	-	Chr3B	371342799	371347379	+	967	-	- && - && -	-	187	205	251	0	0	0	5.83925	6.68281	8.09301	0	0	0
novel.626	195.218	200.291	245.983	0	0	0	213.831	0	10.2244	2.32e-17	1.61e-15	-	Chr1B	167847605	167852807	+	4085	-	- && Q9M2N5.1 RecName: Full=Zinc finger BED domain-containing protein DAYSLEEPER; AltName: Full=Transposase-like protein DAYSLEEPER && PF14372:Domain of unknown function (DUF4413)|PF05699:hAT family C-terminal dimerisation region	hATC	199	195	237	0	0	0	1.47097	1.50478	1.80892	0	0	0
novel.5646	2005.15	1886.84	2786.77	745.538	705.811	811.285	2226.26	754.211	1.56129	2.33e-17	1.61e-15	-	Chr3D	587207712	587212473	-	3708	-	- && Q06398.2 RecName: Full=Probable glutathione S-transferase GSTU6; AltName: Full=28 kDa cold-induced protein && PF13417:Glutathione S-transferase, N-terminal domain	-	2044	1837	2685	707	715	921	16.645	15.6171	22.5771	6.12299	5.78936	6.59239
novel.6931	195.218	199.264	240.794	0	0	0	211.758	0	10.2104	2.5e-17	1.72e-15	-	Chr4B	653117724	653125414	-	2185	-	- && - && -	-	199	194	232	0	0	0	2.75007	2.79887	3.31054	0	0	0
novel.2726	191.294	211.589	224.187	0	0	0	209.023	0	10.1917	2.61e-17	1.79e-15	-	Chr2B	784039312	784043565	+	1894	-	- && Q9XES1.2 RecName: Full=Calcium-transporting ATPase 4, endoplasmic reticulum-type && -	-	195	206	216	0	0	0	3.10883	3.42862	3.55579	0	0	0
TraesCS3B03G0104500	1630.41	1607.46	1430.23	678.05	743.323	743.457	1556.04	721.61	1.10828	2.74e-17	1.88e-15	TraesCS3B03G0104500	Chr3B	29312657	29316890	+	1129	-	TraesCS3B01G046100 && Q9ZT29.1 RecName: Full=Delta(7)-sterol-C5(6)-desaturase; AltName: Full=Delta(7)-sterol-C5-desaturase; AltName: Full=Delta-7-C-5 sterol desaturase && PF04116:Fatty acid hydroxylase superfamily	-	1662	1565	1378	643	753	844	44.4508	43.697	38.0556	18.2895	20.0247	19.8413
novel.1081	185.408	204.399	244.945	0	0	0	211.584	0	10.2091	2.76e-17	1.9e-15	-	Chr1B	462053091	462058527	-	1946	-	- && Q9SEI3.1 RecName: Full=26S protease regulatory subunit 10B homolog A; AltName: Full=26S proteasome AAA-ATPase subunit RPT4a; AltName: Full=26S proteasome subunit 10B homolog A; AltName: Full=Regulatory particle triple-A ATPase subunit 4a && -	-	189	199	236	0	0	0	2.93266	3.22361	3.78122	0	0	0
novel.2745	260.944	344.089	291.651	2.10902	0	0	298.895	0.703006	8.85073	2.77e-17	1.9e-15	-	Chr2B	807529385	807551286	+	2569	-	- && Q9STE7.1 RecName: Full=Putative disease resistance RPP13-like protein 3 && PF00931:NB-ARC domain	NB-ARC	266	335	281	2	0	0	3.12651	4.11067	3.4104	0.0250005	0	0
novel.7031	254.077	161.26	248.059	0	0	0	221.132	0	10.2733	2.8e-17	1.92e-15	-	Chr4D	207567187	207570007	+	2821	-	- && - && -	-	259	157	239	0	0	0	2.77229	1.7544	2.64154	0	0	0
TraesCS1B03G0263000	286.45	319.438	272.969	1.05451	0	0.880874	292.952	0.645128	8.82528	2.86e-17	1.96e-15	TraesCS1B03G0263000	Chr1B	110728266	110728577	-	312	-	TraesCS1B01G097900 && P59259.2 RecName: Full=Histone H4 >Q6LAF3.3 RecName: Full=Histone H4 >Q6PMI5.3 RecName: Full=Histone H4 >Q6WZ83.3 RecName: Full=Histone H4 >Q76H85.3 RecName: Full=Histone H4 >P62788.2 RecName: Full=Histone H4 >P62787.2 RecName: Full=Histone H4 >P62887.2 RecName: Full=Histone H4 >P62785.2 RecName: Full=Histone H4 variant TH011 >P0CG89.1 RecName: Full=Histone H4 && PF15511:Cen…	-	292	311	263	1	0	1	28.2599	31.4223	26.2823	0.102927	0	0.0850684
TraesCS1B03G0336900	86.3274	90.3877	105.866	2.10902	0.987149	5.28524	94.1938	2.7938	5.02945	2.87e-17	1.97e-15	TraesCS1B03G0336900	Chr1B	156676231	156687841	+	4876	-	TraesCS1B01G123600 && Q9LQ02.1 RecName: Full=DNA-directed RNA polymerase IV subunit 1; AltName: Full=DNA-directed RNA polymerase D subunit 1; Short=AtNRPD1a; Short=Nuclear RNA polymerase D 1a; AltName: Full=Protein RNA-DIRECTED DNA METHYLATION DEFECTIVE 3; AltName: Full=Protein SILENCING DEFECTIVE 4; AltName: Full=Protein SILENCING MOVEMENT DEFICIENT 2; AltName: Full=RNA polymerase IV subunit 1a;…	-	88	88	102	2	1	6	0.544955	0.568919	0.652228	0.0131719	0.00615744	0.0326596
novel.4972	192.275	231.105	200.315	0	0	0	207.898	0	10.184	2.9e-17	1.98e-15	-	Chr3B	436536171	436537754	-	1428	-	- && - && -	-	196	225	193	0	0	0	4.14448	4.96691	4.21398	0	0	0
TraesCS1B03G0391300	219.743	182.83	222.111	0	0	0	208.228	0	10.1865	2.93e-17	2e-15	TraesCS1B03G0391300	Chr1B	199412586	199413432	-	847	-	TraesCS1B01G143000 && Q9LIC6.1 RecName: Full=PRA1 family protein F3; Short=AtPRA1.F3; AltName: Full=Prenylated Rab acceptor 8 && PF03208:PRA1 family protein	-	224	178	214	0	0	0	7.98558	6.62473	7.87759	0	0	0
novel.10879	167.75	200.291	359.115	0	0	0	242.385	0	10.4051	2.95e-17	2.01e-15	-	Chr7A	117979840	117980893	+	1054	-	- && - && -	-	171	195	346	0	0	0	4.89889	5.83211	10.2352	0	0	0
TraesCS1B03G0136000	113.795	118.12	95.4872	14.7631	9.87149	12.3322	109.134	12.3223	3.15061	3.01e-17	2.05e-15	TraesCS1B03G0136000	Chr1B	44547758	44554148	+	1505	-	TraesCS1B01G058000 && Q6NM25.1 RecName: Full=UDP-galactose/UDP-glucose transporter 5; Short=AtUTr5 && PF08449:UAA transporter family	-	116	115	92	14	10	14	2.32736	2.40876	1.90596	0.298727	0.199493	0.246896
TraesCS1D03G1005800	623.912	718.993	746.253	255.191	295.158	247.525	696.386	265.958	1.3889	3.11e-17	2.12e-15	TraesCS1D03G1005800	Chr1D	487783150	487795267	-	4229	-	TraesCS1D01G438000 && Q56YN8.1 RecName: Full=Structural maintenance of chromosomes protein 3; Short=SMC protein 3; Short=SMC-3; AltName: Full=Chromosome segregation protein SMC-3; AltName: Full=Cohesin complex subunit SMC-3; AltName: Full=Protein TITAN7 && PF02463:RecF/RecN/SMC N terminal domain|PF06470:SMC proteins Flexible Hinge Domain	SMC_N	636	700	719	242	299	281	4.5411	5.21786	5.30095	1.83764	2.12274	1.76356
novel.373	222.686	173.585	228.339	0	0	0	208.203	0	10.1863	3.39e-17	2.3e-15	-	Chr1A	293694319	293698367	-	3930	-	- && - && -	-	227	169	220	0	0	0	1.74412	1.35558	1.74539	0	0	0
TraesCS5B03G0677000	173.636	208.508	247.021	0	0	0	209.722	0	10.1963	3.51e-17	2.38e-15	TraesCS5B03G0677000	Chr5B	447072337	447073243	-	907	-	TraesCS5B01G260600 && - && -	-	177	203	238	0	0	0	5.89261	7.05538	8.18149	0	0	0
novel.3301	201.104	191.047	214.846	0	0	0	202.332	0	10.1449	3.61e-17	2.44e-15	-	Chr2D	289330724	289340760	+	2058	-	- && - && -	-	205	186	207	0	0	0	3.00781	2.84904	3.13609	0	0	0
novel.4569	196.199	197.209	209.657	0	0	0	201.022	0	10.1355	3.77e-17	2.55e-15	-	Chr3B	469953263	469955311	+	2049	-	- && - && -	-	200	192	202	0	0	0	2.94734	2.95387	3.07378	0	0	0
TraesCS2A03G0888400	860.331	965.505	1250.67	340.607	308.978	369.086	1025.5	339.557	1.59394	3.85e-17	2.6e-15	TraesCS2A03G0888400	Chr2A	611607333	611614589	+	1902	-	TraesCS2A01G363500 && Q8LPJ5.1 RecName: Full=Isocitrate dehydrogenase [NADP], chloroplastic/mitochondrial; Flags: Precursor && PF00180:Isocitrate/isopropylmalate dehydrogenase	-	877	940	1205	323	313	419	13.9229	15.5793	19.7533	5.4535	4.94081	5.84691
TraesCS6B03G1241700	116.738	123.256	153.61	11.5996	4.93574	17.6175	131.201	11.3843	3.51129	3.88e-17	2.62e-15	TraesCS6B03G1241700	Chr6B	716586169	716597387	-	3687	-	- && Q9FJK8.1 RecName: Full=Probable disease resistance RPP8-like protein 4 && PF00931:NB-ARC domain|PF18052:Rx N-terminal domain	NB-ARC	119	120	148	11	5	20	0.974576	1.02598	1.25156	0.0958083	0.0407156	0.143972
TraesCS3A03G0449600	190.313	187.965	230.415	0	0	0	202.898	0	10.1488	4.03e-17	2.72e-15	TraesCS3A03G0449600	Chr3A	236798380	236798835	+	456	-	TraesCS3A01G187700 && - && -	-	194	183	222	0	0	0	12.8463	12.6508	15.1793	0	0	0
TraesCS1D03G1045700	217.781	205.427	181.633	0	0	0	201.613	0	10.1401	4.03e-17	2.72e-15	TraesCS1D03G1045700	Chr1D	497662445	497663665	-	963	-	TraesCS1D01G453700 && Q9M392.1 RecName: Full=Reticulon-like protein B12; Short=AtRTNLB12 && PF02453:Reticulon	-	222	200	175	0	0	0	6.96095	6.5469	5.66598	0	0	0
TraesCS1B03G0159700	186.389	219.806	194.088	0	0	0	200.094	0	10.1288	4.34e-17	2.92e-15	TraesCS1B03G0159700	Chr1B	54962239	54965413	+	3067	-	TraesCS1B01G065100 && Q8VZG8.3 RecName: Full=MDIS1-interacting receptor like kinase 2; Short=AtMIK2; AltName: Full=Probable LRR receptor-like serine/threonine-protein kinase At4g08850; Flags: Precursor && PF00069:Protein kinase domain|PF13855:Leucine rich repeat|PF08263:Leucine rich repeat N-terminal domain	Pkinase	190	214	187	0	0	0	1.8706	2.19954	1.90104	0	0	0
novel.826	173.636	215.698	212.77	0	0	0	200.701	0	10.133	4.63e-17	3.11e-15	-	Chr1B	636918652	636920811	+	2160	-	- && - && -	-	177	210	205	0	0	0	2.47435	3.06477	2.95912	0	0	0
novel.12877	152.054	269.109	226.263	0	0	0	215.809	0	10.2376	4.64e-17	3.11e-15	-	ChrUnknown	278917097	278918376	+	1091	-	- && - && -	-	155	262	218	0	0	0	4.28992	7.57022	6.23009	0	0	0
TraesCS7B03G0884600	188.351	182.83	224.187	0	0	0	198.456	0	10.1169	5.11e-17	3.42e-15	TraesCS7B03G0884600	Chr7B	589414666	589421948	-	1450	-	- && - && PF00646:F-box domain	F-box	192	178	216	0	0	0	3.9983	3.86976	4.6446	0	0	0
TraesCS1B03G0093700	163.826	215.698	228.339	0	0	0	202.621	0	10.1466	5.14e-17	3.44e-15	TraesCS1B03G0093700	Chr1B	25512509	25519662	+	3098	-	TraesCS1B01G044500 && - && -	-	167	210	220	0	0	0	1.62771	2.13683	2.21414	0	0	0
TraesCS6D03G0772300	1697.12	1635.2	2676.75	416.531	556.752	295.093	2003.02	422.792	2.24478	5.15e-17	3.44e-15	TraesCS6D03G0772300	Chr6D	456443725	456446463	+	2739	-	TraesCS6D01G332700 && P46526.1 RecName: Full=Cold shock protein CS66 && PF00257:Dehydrin	-	1730	1592	2579	395	564	335	19.072	18.3224	29.3577	4.63115	6.18232	3.2462
TraesCS7B03G0854100	603.311	583.411	609.25	8.43608	1.9743	0	598.657	3.47012	7.47147	5.21e-17	3.47e-15	TraesCS7B03G0854100	Chr7B	573077624	573078806	-	971	-	TraesCS7B01G318500 && - && -	-	615	568	587	8	2	0	19.1248	18.44	18.8487	0.264578	0.0618408	0
novel.10081	200.123	162.287	264.665	0	0	0	209.025	0	10.1917	5.22e-17	3.48e-15	-	Chr6B	261332338	261336508	-	3211	-	- && - && -	-	204	158	255	0	0	0	1.91837	1.55113	2.47607	0	0	0
TraesCS1B03G0413700	170.693	212.616	210.694	0	0	0	198.001	0	10.1134	5.45e-17	3.62e-15	TraesCS1B03G0413700	Chr1B	223533586	223564370	+	1130	-	- && - && -	-	174	207	203	0	0	0	4.64957	5.77462	5.60119	0	0	0
TraesCS1D03G1003900	112.814	132.5	119.359	0	1.9743	1.76175	121.558	1.24535	6.55984	5.56e-17	3.7e-15	TraesCS1D03G1003900	Chr1D	487227040	487228550	-	1026	-	TraesCS1D01G437200 && - && -	-	115	129	115	0	2	2	3.38448	3.96346	3.49473	0	0.0585257	0.0517375
TraesCS1B03G0257400	246.229	341.008	129.738	0	0	0	238.992	0	10.3853	5.68e-17	3.77e-15	TraesCS1B03G0257400	Chr1B	106302820	106304238	+	1234	-	TraesCS1B01G096000 && Q9SZB9.2 RecName: Full=Peroxidase 47; Short=Atperox P47; AltName: Full=ATP32; Flags: Precursor && PF00141:Peroxidase	-	251	332	125	0	0	0	6.14187	8.48115	3.15833	0	0	0
TraesCS3D03G0627700	179.522	120.175	407.896	5.27255	2.96145	15.8557	235.864	8.02991	4.85104	5.69e-17	3.78e-15	TraesCS3D03G0627700	Chr3D	378447337	378448444	-	1014	-	TraesCS3D01G272000 && B4FFK9.1 RecName: Full=Oil body-associated protein 2A && PF06884:Protein of unknown function (DUF1264)	-	183	117	393	5	3	18	5.44948	3.6373	12.0842	0.158349	0.0888275	0.471148
novel.8195	200.123	183.857	197.202	0	0	0	193.727	0	10.0823	5.78e-17	3.84e-15	-	Chr5B	405637290	405638762	+	1473	-	- && - && -	-	204	179	190	0	0	0	4.18186	3.83073	4.02174	0	0	0
novel.12431	380.626	313.275	397.517	0	0	0.880874	363.806	0.293625	10.0296	5.85e-17	3.88e-15	-	Chr7D	512861627	512866540	+	2885	-	- && P55844.1 RecName: Full=Probable 60S ribosomal protein L14; AltName: Full=Hydroxyproline-rich glycoprotein HRGP1 && -	-	388	305	383	0	0	1	4.06095	3.33262	4.13919	0	0	0.00919977
TraesCS1B03G1105200	148.13	164.341	153.61	1.05451	0.987149	0.880874	155.36	0.974177	7.32468	5.92e-17	3.92e-15	TraesCS1B03G1105200	Chr1B	644773583	644778331	+	1212	-	TraesCS1B01G411000 && Q9C7A8.2 RecName: Full=DNA replication complex GINS protein PSF2 && PF05916:GINS complex protein	-	151	160	148	1	1	1	3.76198	4.16149	3.80734	0.026496	0.024772	0.0218988
novel.12651	167.75	207.481	213.808	0	0	0	196.346	0	10.1013	6.15e-17	4.07e-15	-	Chr7D	388629989	388634001	-	4013	-	- && - && -	-	171	202	206	0	0	0	1.28668	1.58677	1.60052	0	0	0
novel.1177	368.854	309.167	417.237	0	0.987149	0	365.086	0.32905	10.0346	6.16e-17	4.08e-15	-	Chr1B	627759993	627766246	-	4660	-	- && Q3B724.1 RecName: Full=Callose synthase 5; AltName: Full=1,3-beta-glucan synthase; AltName: Full=Protein GLUCAN SYNTHASE-LIKE 2; AltName: Full=Protein LESS ADHERENT POLLEN 1 && -	-	376	301	402	0	1	0	2.43637	2.03616	2.6897	0	0.00644285	0
TraesCS5A03G1012000	909.381	1129.85	1408.44	325.843	295.158	399.036	1149.22	340.012	1.75591	6.29e-17	4.15e-15	TraesCS5A03G1012000	Chr5A	614463750	614472314	-	4489	-	TraesCS5A01G427800 && O23888.1 RecName: Full=Indole-3-acetaldehyde oxidase; Short=IAA oxidase; AltName: Full=Aldehyde oxidase-2; Short=ZmAO-2 && PF01315:Aldehyde oxidase and xanthine dehydrogenase, a/b hammerhead domain|PF02738:Molybdopterin-binding domain of aldehyde dehydrogenase|PF03450:CO dehydrogenase flavoprotein C-terminal domain|PF01799:[2Fe-2S] binding domain|PF00941:FAD binding domain i…	-	927	1100	1357	309	299	453	6.23551	7.72458	9.42526	2.21051	1.9998	2.67837
TraesCS1B03G0371000	164.807	127.364	270.893	1.05451	1.9743	0	187.688	1.0096	7.59208	6.37e-17	4.2e-15	TraesCS1B03G0371000	Chr1B	181768452	181769210	-	759	-	TraesCS1B01G137200 && - && -	-	168	124	261	1	2	0	6.68359	5.15005	10.7217	0.0423099	0.0791138	0
TraesCS6A03G0970800	167.75	169.477	362.228	0	0	0	233.152	0	10.3491	6.57e-17	4.33e-15	TraesCS6A03G0970800	Chr6A	605614810	605615022	+	213	-	TraesCS6A01G384500 && - && -	-	171	165	349	0	0	0	24.2414	24.4195	51.0868	0	0	0
TraesCS4A03G0605300	209.933	220.834	327.978	37.9623	54.2932	28.188	252.915	40.1478	2.65909	6.7e-17	4.41e-15	TraesCS4A03G0605300	Chr4A	535848308	535852207	-	2988	-	TraesCS4A01G228500 && - && -	-	214	215	316	36	55	32	2.1626	2.26824	3.29738	0.386906	0.552645	0.284244
novel.8582	182.465	176.667	225.225	0	0	0	194.786	0	10.0899	6.79e-17	4.46e-15	-	Chr5B	656650484	656654362	-	1636	-	- && Q9LSE4.1 RecName: Full=Protein COFACTOR ASSEMBLY OF COMPLEX C SUBUNIT B CCB1, chloroplastic; Flags: Precursor && -	-	186	172	217	0	0	0	3.43298	3.31419	4.13561	0	0	0
novel.11273	206.99	183.857	182.671	0	0	0	191.172	0	10.0633	7.01e-17	4.61e-15	-	Chr7A	266936282	266947662	-	3512	-	- && - && -	-	211	179	176	0	0	0	1.81414	1.60668	1.5625	0	0	0
novel.3123	168.731	185.911	225.225	0	0	0	193.289	0	10.0787	7.83e-17	5.13e-15	-	Chr2B	773241033	773246182	-	1709	-	- && - && -	-	172	181	217	0	0	0	3.03898	3.33863	3.95896	0	0	0
novel.4170	321.766	388.256	341.47	0	0	0.880874	350.497	0.293625	9.9757	8.04e-17	5.27e-15	-	Chr3A	289155288	289161075	-	3458	-	- && - && PF02902:Ulp1 protease family, C-terminal catalytic domain	Peptidase_C48	328	378	329	0	0	1	2.86412	3.44587	2.96643	0	0	0.00767534
novel.1028	165.788	204.399	200.315	0	0	0	190.168	0	10.0552	8.35e-17	5.46e-15	-	Chr1B	320916235	320918772	-	1183	-	- && - && -	-	169	199	193	0	0	0	4.31364	5.30274	5.08669	0	0	0
novel.10226	191.294	179.748	183.709	0	0	0	184.917	0	10.0152	9.64e-17	6.31e-15	-	Chr6B	619831935	619836099	-	3907	-	- && Q9SZL8.1 RecName: Full=Protein FAR1-RELATED SEQUENCE 5 && -	-	195	175	177	0	0	0	1.50707	1.41197	1.41251	0	0	0
TraesCS3B03G1017600	205.028	163.314	195.126	0	0	0	187.823	0	10.0378	9.69e-17	6.33e-15	TraesCS3B03G1017600	Chr3B	661698740	661701772	-	948	-	TraesCS3B01G409900 && Q9FE62.1 RecName: Full=Thioredoxin-like protein YLS8; AltName: Full=Protein YELLOW-LEAF-SPECIFIC GENE 8 && PF02966:Mitosis protein DIM1	-	209	159	188	0	0	0	6.65702	5.28714	6.18319	0	0	0
novel.4292	203.066	301.977	128.7	27.4172	18.7558	11.4514	211.248	19.2081	3.47145	9.71e-17	6.34e-15	-	Chr3A	661788444	661799216	-	703	-	- && - && -	-	207	294	124	26	19	13	8.89113	13.1833	5.49958	1.18769	0.811451	0.490807
novel.892	164.807	207.481	188.898	0	0	0	187.062	0	10.0315	1.01e-16	6.58e-15	-	Chr1B	24798433	24801868	-	1575	-	- && - && -	-	168	202	182	0	0	0	3.22085	4.04299	3.60291	0	0	0
TraesCS4D03G0751000	103.985	121.202	375.721	2.10902	0.987149	0.880874	200.303	1.32568	7.26913	1.02e-16	6.65e-15	TraesCS4D03G0751000	Chr4D	484391273	484391646	+	258	-	TraesCS4D01G321700 && Q109B0.1 RecName: Full=Class II metallothionein-like protein 1A; AltName: Full=OsMT-II-1a; AltName: Full=OsMT4 && -	-	106	118	362	2	1	1	12.4059	14.4176	43.7474	0.24894	0.116371	0.102873
novel.1039	160.883	194.128	206.543	0	0	0	187.185	0	10.0323	1.05e-16	6.81e-15	-	Chr1B	353191703	353196391	-	1509	-	- && - && -	-	164	189	199	0	0	0	3.28168	3.94825	4.11175	0	0	0
novel.4633	161.864	182.83	223.149	0	0	0	189.281	0	10.0484	1.05e-16	6.85e-15	-	Chr3B	616136508	616140396	+	2558	-	- && - && -	-	165	178	215	0	0	0	1.94772	2.19357	2.6206	0	0	0
novel.1587	176.579	158.178	259.476	0	0	0	198.078	0	10.114	1.06e-16	6.86e-15	-	Chr1D	403117369	403121847	-	2077	-	- && - && -	-	180	154	250	0	0	0	2.61685	2.33731	3.7529	0	0	0
novel.9806	184.427	182.83	181.633	0	0	0	182.963	0	9.99981	1.07e-16	6.97e-15	-	Chr6B	525942941	525944709	+	1769	-	- && - && -	-	188	178	175	0	0	0	3.20902	3.17193	3.08442	0	0	0
TraesCS1D03G1003500	426.732	501.241	189.936	45.3439	44.4217	20.2601	372.636	36.6752	3.35155	1.12e-16	7.3e-15	TraesCS1D03G1003500	Chr1D	487091537	487095698	-	3201	-	TraesCS1D01G437100 && Q9MAH1.1 RecName: Full=TPR repeat-containing thioredoxin TTL1; AltName: Full=Tetratricopeptide repeat thioredoxin-like 1 && PF14559:Tetratricopeptide repeat|PF13414:TPR repeat|PF00515:Tetratricopeptide repeat|PF00085:Thioredoxin	TPR_1	435	488	183	43	45	23	4.10342	4.8058	1.7825	0.431386	0.422076	0.190706
novel.9548	95.1564	94.4962	88.2218	1.05451	4.93574	0.880874	92.6248	2.29038	5.35312	1.13e-16	7.34e-15	-	Chr6B	4533442	4537770	+	1661	-	- && Q9LR47.2 RecName: Full=Type IV inositol polyphosphate 5-phosphatase 6; Short=At5PTase6; AltName: Full=Protein COTYLEDON VASCULAR PATTERN 2 && -	-	97	92	85	1	5	1	1.76337	1.74602	1.59556	0.0193337	0.0903784	0.0159791
TraesCS2B03G0378900	169.712	126.337	280.234	9.49058	24.6787	11.4514	192.094	15.2069	3.65928	1.16e-16	7.48e-15	TraesCS2B03G0378900	Chr2B	135033828	135035131	-	1304	-	TraesCS2B01G156100 && Q3UX61.1 RecName: Full=N-alpha-acetyltransferase 11; AltName: Full=N-terminal acetyltransferase complex ARD1 subunit homolog B; AltName: Full=NatA catalytic subunit Naa11 && -	-	173	123	270	9	25	13	4.006	2.97344	6.45579	0.22164	0.575608	0.264599
novel.973	179.522	167.423	203.429	0	0	0	183.458	0	10.0036	1.19e-16	7.72e-15	-	Chr1B	184508735	184511291	-	2471	-	- && - && -	-	183	163	196	0	0	0	2.23625	2.07944	2.47313	0	0	0
TraesCS2A03G0534500	346.291	384.148	431.768	34.7988	88.8434	34.3541	387.402	52.6654	2.88026	1.21e-16	7.8e-15	TraesCS2A03G0534500	Chr2A	298290778	298320111	-	541	-	- && P36397.2 RecName: Full=ADP-ribosylation factor 1; Short=AtARF1 && PF00025:ADP-ribosylation factor family	Arf	353	374	416	33	90	39	19.7024	21.7924	23.975	1.95885	4.9947	1.91333
TraesCS7B03G1243100	236.419	236.241	131.814	0	0	0	201.491	0	10.1393	1.25e-16	8.05e-15	TraesCS7B03G1243100	Chr7B	728859582	728868374	+	2936	-	- && Q0J7U6.1 RecName: Full=Protein TPR2; AltName: Full=Aberrant spikelet and panicle 1; AltName: Full=Lissencephaly type-1-like 1; Short=OsLIS-L1; AltName: Full=Protein ASP1; AltName: Full=Protein LIS-L1; AltName: Full=Protein REL2; AltName: Full=Protein	Pkinase	241	230	127	0	0	0	2.47858	2.46947	1.34869	0	0	0
TraesCS1B03G0263500	93.1944	83.1978	92.3734	5.27255	1.9743	0.880874	89.5885	2.70924	5.10334	1.28e-16	8.22e-15	TraesCS1B03G0263500	Chr1B	111019588	111021054	+	1395	-	TraesCS1B01G098100 && - && -	-	95	81	89	5	2	1	2.05632	1.83039	1.9892	0.115101	0.0430447	0.019026
novel.4879	360.025	335.872	357.039	62.2161	113.522	73.1125	350.979	82.9502	2.08068	1.28e-16	8.24e-15	-	Chr3B	202527398	202535138	-	3584	-	- && O04226.2 RecName: Full=Delta-1-pyrroline-5-carboxylate synthase; Short=P5CS; Includes: RecName: Full=Glutamate 5-kinase; Short=GK; AltName: Full=Gamma-glutamyl kinase; Includes: RecName: Full=Gamma-glutamyl phosphate reductase; Short=GPR; AltName: Fu	-	367	327	344	59	115	83	3.092	2.87615	2.99263	0.528649	0.963372	0.614657
novel.10288	158.921	178.721	220.036	0	0	0	185.893	0	10.0223	1.3e-16	8.37e-15	-	Chr6B	713153820	713159506	-	4557	-	- && Q9SZL8.1 RecName: Full=Protein FAR1-RELATED SEQUENCE 5 && -	-	162	174	212	0	0	0	1.07344	1.20365	1.45051	0	0	0
TraesCS3B03G0362300	350.215	494.051	799.186	3.16353	3.9486	15.8557	547.817	7.65595	6.14016	1.33e-16	8.56e-15	TraesCS3B03G0362300	Chr3B	155823369	155824787	-	1297	-	TraesCS3B01G152200 && P30110.1 RecName: Full=Glutathione S-transferase 1; AltName: Full=GST class-phi && PF02798:Glutathione S-transferase, N-terminal domain|PF00043:Glutathione S-transferase, C-terminal domain	GST_N	357	481	770	3	4	18	8.31133	11.6906	18.5103	0.0742788	0.0925943	0.368345
novel.605	168.731	166.396	218.998	0	0	0	184.708	0	10.0132	1.35e-16	8.65e-15	-	Chr1B	119738061	119742285	+	2220	-	- && Q8W4L0.1 RecName: Full=Probable calcium-binding protein CML49; AltName: Full=Calmodulin-like protein 49 && -	-	172	162	211	0	0	0	2.33947	2.30035	2.96341	0	0	0
TraesCS1B03G0274700	85.3465	84.2249	203.429	5.27255	3.9486	4.40437	124.333	4.54184	4.77839	1.37e-16	8.78e-15	TraesCS1B03G0274700	Chr1B	118424743	118425009	-	267	-	TraesCS1B01G102100 && - && -	-	87	82	196	5	4	5	9.83898	9.68131	22.888	0.601371	0.449793	0.497029
novel.4407	97.1184	127.364	130.776	2.10902	0.987149	0.880874	118.42	1.32568	6.51477	1.4e-16	8.98e-15	-	Chr3B	127230320	127232929	+	2170	-	- && - && -	-	99	124	126	2	1	1	1.37758	1.80133	1.8104	0.0295974	0.0138358	0.012231
novel.644	196.199	175.64	168.14	0	0	0	179.993	0	9.97642	1.41e-16	9.01e-15	-	Chr1B	230009362	230014180	+	1979	-	- && - && -	-	200	171	162	0	0	0	3.05159	2.72384	2.5523	0	0	0
novel.1098	142.244	143.799	170.216	0	0	2.64262	152.086	0.880874	7.30148	1.41e-16	9.01e-15	-	Chr1B	496024271	496028982	-	1526	-	- && - && -	-	145	140	164	0	0	3	2.86916	2.89205	3.35083	0	0	0.0521782
novel.640	186.389	199.264	156.723	0	0	0	180.792	0	9.9827	1.51e-16	9.62e-15	-	Chr1B	215910094	215912039	+	1470	-	- && O67758.1 RecName: Full=50S ribosomal protein L11 && -	-	190	194	151	0	0	0	3.90282	4.16022	3.20275	0	0	0
TraesCS4B03G0397300	148.13	152.016	133.89	27.4172	29.6145	29.9497	144.678	28.9938	2.31749	1.51e-16	9.62e-15	TraesCS4B03G0397300	Chr4B	262278232	262297033	-	540	-	- && - && PF02037:SAP domain|PF10172:Det1 complexing ubiquitin ligase	SAP	151	148	129	26	30	34	8.44355	8.63972	7.44833	1.54619	1.66798	1.67112
TraesCS1B03G0263100	193.256	224.942	144.269	0	0	0	187.489	0	10.0352	1.53e-16	9.76e-15	TraesCS1B03G0263100	Chr1B	110967062	110968327	-	1095	-	TraesCS1B01G098000 && Q6I544.1 RecName: Full=Germin-like protein 5-1; Flags: Precursor && PF00190:Cupin	-	197	219	139	0	0	0	5.43243	6.30466	3.95789	0	0	0
TraesCS1D03G1030400	150.092	163.314	309.295	0	0	0	207.567	0	10.1814	1.62e-16	1.03e-14	TraesCS1D03G1030400	Chr1D	493138228	493140712	+	799	-	TraesCS1D01G447700 && - && -	-	153	159	298	0	0	0	5.78211	6.2731	11.6287	0	0	0
TraesCS5D03G0385900	905.457	949.071	1089.8	438.676	385.975	424.581	981.442	416.411	1.23684	1.64e-16	1.04e-14	TraesCS5D03G0385900	Chr5D	248208255	248210795	+	1286	-	TraesCS5D01G157600 && P29036.2 RecName: Full=Ferritin-1, chloroplastic; AltName: Full=ZmFer1; Flags: Precursor && PF00210:Ferritin-like domain	Ferritin	923	924	1050	416	391	482	21.6722	22.6497	25.4572	10.3881	9.12851	9.94784
TraesCSU03G0305400	299.203	163.314	149.458	0	0	0	203.992	0	10.1573	1.71e-16	1.08e-14	TraesCSU03G0305400	ChrUnknown	224166641	224167347	+	707	-	TraesCSU01G201400 && Q9FZ80.1 RecName: Full=Cytosolic sulfotransferase 17; Short=AtSOT17; AltName: Full=Desulfoglucosinolate sulfotransferase C; Short=AtST5c && PF00685:Sulfotransferase domain	Sulfotransfer_1	305	159	144	0	0	0	13.0263	7.0894	6.35047	0	0	0
novel.9484	233.476	147.907	177.482	0	0	0	186.288	0	10.0262	1.73e-16	1.09e-14	-	Chr6A	537173996	537176649	-	1511	-	- && - && -	-	238	144	171	0	0	0	4.75614	3.00421	3.52854	0	0	0
novel.10435	251.134	224.942	299.954	0	1.9743	0	258.677	0.658099	8.64457	1.84e-16	1.16e-14	-	Chr6D	178427719	178431178	+	2760	-	- && - && -	-	256	219	289	0	2	0	2.80074	2.50131	3.26476	0	0.0217563	0
TraesCS3B03G0193600	82.4035	115.039	87.1839	3.16353	0	3.52349	94.8754	2.22901	5.39503	1.95e-16	1.23e-14	TraesCS3B03G0193600	Chr3B	63531636	63535701	+	3238	-	TraesCS3B01G083700 && Q7XA40.2 RecName: Full=Putative disease resistance protein RGA3; AltName: Full=Blight resistance protein B149; AltName: Full=RGA1-blb && PF00931:NB-ARC domain|PF18052:Rx N-terminal domain	NB-ARC	84	112	84	3	0	4	0.783329	1.09037	0.808845	0.0297528	0	0.0327873
novel.8425	189.332	143.799	208.619	0	0	0	180.583	0	9.98092	1.99e-16	1.25e-14	-	Chr5B	242615365	242618643	-	2759	-	- && Q9FIK0.1 RecName: Full=ATP-dependent 6-phosphofructokinase 2; Short=ATP-PFK 2; Short=Phosphofructokinase 2; AltName: Full=Phosphohexokinase 2 && -	-	193	140	201	0	0	0	2.11226	1.59959	2.27147	0	0	0
TraesCS4B03G0349100	351.196	300.95	310.333	0	0.987149	0	320.826	0.32905	9.84843	2e-16	1.26e-14	TraesCS4B03G0349100	Chr4B	210432578	210443660	+	2291	-	TraesCS4B01G145600 && Q2R0Q1.2 RecName: Full=Splicing factor U2af large subunit A; AltName: Full=U2 auxiliary factor 65 kDa subunit A; AltName: Full=U2 small nuclear ribonucleoprotein auxiliary factor large subunit A; Short=U2 snRNP auxiliary factor large subunit A && PF00076:RNA recognition motif. (a.k.a. RRM, RBD, or RNP domain)	RRM_1	358	293	299	0	1	0	4.71846	4.03157	4.0692	0	0.0131051	0
novel.10430	192.275	140.717	213.808	0	0	0	182.267	0	9.99431	2.01e-16	1.26e-14	-	Chr6D	166673088	166675993	+	2353	-	- && - && -	-	196	137	206	0	0	0	2.51522	1.8354	2.72966	0	0	0
novel.8866	452.238	582.384	597.833	192.975	196.443	184.103	544.152	191.173	1.50923	2.13e-16	1.34e-14	-	Chr5D	2625851	2629674	-	3067	-	- && Q8VZP1.1 RecName: Full=(DL)-glycerol-3-phosphatase 2; AltName: Full=Glycerol-1-phosphatase 2; AltName: Full=Haloacid dehalogenase-like hydrolase domain-containing protein GPP2 && -	-	461	567	576	183	199	209	4.53868	5.82775	5.8556	1.91611	1.94806	1.80865
novel.5101	170.693	202.345	154.648	0	0	0	175.895	0	9.94294	2.15e-16	1.35e-14	-	Chr3B	743762176	743763659	-	1484	-	- && - && -	-	174	197	149	0	0	0	3.54044	4.1847	3.13051	0	0	0
TraesCS4D03G0828900	166.769	199.264	158.799	0	0	0	174.944	0	9.93507	2.17e-16	1.36e-14	TraesCS4D03G0828900	Chr4D	508360692	508367227	+	2671	-	TraesCS4D01G361400 && Q940Y1.1 RecName: Full=Oxysterol-binding protein-related protein 2A; AltName: Full=OSBP-related protein 2A && PF01237:Oxysterol-binding protein|PF15413:Pleckstrin homology domain	-	170	194	153	0	0	0	1.92184	2.2896	1.786	0	0	0
TraesCS1B03G1138000	130.472	163.314	183.709	26.3627	24.6787	11.4514	159.165	20.8309	2.9471	2.18e-16	1.36e-14	TraesCS1B03G1138000	Chr1B	653055407	653059227	+	2100	-	TraesCS1B01G423000 && - && -	-	133	159	177	25	25	13	1.91238	2.38676	2.62795	0.3823	0.357425	0.164303
TraesCS1B03G0646900	863.274	989.129	829.285	124.432	260.607	113.633	893.896	166.224	2.42773	2.21e-16	1.38e-14	TraesCS1B03G0646900	Chr1B	408079526	408089379	-	1790	-	- && C5DDQ4.1 RecName: Full=Altered inheritance of mitochondria protein 32 && PF06999:Sucrase/ferredoxin-like	-	880	963	799	118	264	129	14.8447	16.9592	13.9174	2.11696	4.42808	1.91276
novel.7667	165.788	183.857	167.103	0	0	0	172.249	0	9.91265	2.22e-16	1.39e-14	-	Chr5A	671633618	671637344	+	3653	-	- && - && -	-	169	179	161	0	0	0	1.39694	1.54467	1.37417	0	0	0
novel.1078	153.035	186.938	181.633	0	0	0	173.869	0	9.92593	2.23e-16	1.39e-14	-	Chr1B	449094598	449095601	-	912	-	- && - && -	-	156	182	175	0	0	0	5.16502	6.29083	5.98282	0	0	0
TraesCS1B03G1066900	844.636	680.989	864.574	268.9	157.944	237.836	796.733	221.56	1.84679	2.24e-16	1.4e-14	TraesCS1B03G1066900	Chr1B	633703251	633703984	+	734	-	TraesCS1B01G394700 && - && -	-	861	663	833	255	160	270	35.42	28.474	35.3844	11.1565	6.54467	9.76316
TraesCS1D03G1016500	101.042	88.3334	93.4113	7.38157	0	4.40437	94.2624	3.92864	4.59963	2.25e-16	1.4e-14	TraesCS1D03G1016500	Chr1D	489427156	489428894	-	1448	-	TraesCS1D01G442100 && Q7XJE6.1 RecName: Full=Metacaspase-1; Short=AtMC1; AltName: Full=Metacaspase 1b; Short=AtMCP1b; AltName: Full=Protein LSD ONE LIKE 3 && PF00656:Caspase domain	Peptidase_C14	103	86	90	7	0	5	2.14788	1.87224	1.93792	0.155243	0	0.0916482
novel.2697	157.94	184.884	174.368	0	0	0	172.397	0	9.91376	2.29e-16	1.42e-14	-	Chr2B	735047952	735066269	+	2210	-	- && - && -	-	161	180	168	0	0	0	2.19976	2.56751	2.37017	0	0	0
TraesCS7A03G0673900	172.655	163.314	177.482	0	0	0	171.15	0	9.90349	2.33e-16	1.45e-14	TraesCS7A03G0673900	Chr7A	332579720	332580715	+	996	-	TraesCS7A01G285300 && - && -	-	176	159	171	0	0	0	5.33575	5.03233	5.35303	0	0	0
novel.8186	96.1374	117.093	160.875	3.16353	0	0.880874	124.702	1.34813	6.58617	2.35e-16	1.46e-14	-	Chr5B	386743677	386747780	+	1216	-	- && - && -	-	98	114	155	3	0	1	2.43352	2.95531	3.9743	0.0792267	0	0.0218268
novel.8132	309.013	283.489	368.456	0	0	0.880874	320.319	0.293625	9.84582	2.37e-16	1.47e-14	-	Chr5B	293741518	293745619	+	3721	-	- && - && -	-	315	276	355	0	0	1	2.55619	2.3382	2.97462	0	0	0.00713285
TraesCS1B03G0370100	172.655	171.531	166.065	0	0	0	170.084	0	9.89452	2.45e-16	1.52e-14	TraesCS1B03G0370100	Chr1B	181106794	181109313	+	558	-	TraesCS1B01G136600 && - && -	-	176	167	160	0	0	0	9.52402	9.43439	8.94023	0	0	0
TraesCS1A03G0775900	186.389	142.771	196.164	0	0	0	175.108	0	9.93655	2.54e-16	1.57e-14	TraesCS1A03G0775900	Chr1A	505915279	505916746	+	300	-	TraesCS1A01G312500 && - && -	-	190	139	189	0	0	0	19.1238	14.6058	19.6428	0	0	0
TraesCS1B03G0183700	151.073	132.5	176.444	8.43608	15.7944	26.4262	153.339	16.8856	3.16289	2.57e-16	1.59e-14	TraesCS1B03G0183700	Chr1B	62368015	62371751	-	1669	-	TraesCS1B01G071700 && Q84MZ4.1 RecName: Full=Transcription factor IIIA; Short=AtTFIIIA && -	-	154	129	170	8	16	30	2.78616	2.43649	3.17582	0.153928	0.287825	0.477076
TraesCS1B03G0151000	516.984	666.609	2127.7	0	0	0	1103.77	0	12.5926	2.58e-16	1.59e-14	TraesCS1B03G0151000	Chr1B	52130375	52131343	+	884	-	TraesCS1B01G061900 && - && -	-	527	649	2050	0	0	0	18.0012	23.1432	72.3044	0	0	0
novel.2152	164.807	168.45	173.33	0	0	0	168.862	0	9.884	2.67e-16	1.64e-14	-	Chr2A	278502910	278512418	-	2263	-	- && - && -	-	168	164	167	0	0	0	2.24164	2.2845	2.30088	0	0	0
TraesCS1B03G0366100	136.358	117.093	155.686	5.27255	20.7301	8.80874	136.379	11.6038	3.55289	2.68e-16	1.65e-14	TraesCS1B03G0366100	Chr1B	177929853	177933108	-	1503	-	TraesCS1B01G134900 && Q2VZE7.1 RecName: Full=Protein ApaG && PF04379:ApaG domain	-	139	114	150	5	21	10	2.79253	2.39099	3.11168	0.10683	0.419493	0.176589
TraesCS2B03G1552700	277.621	105.795	77.8428	5.27255	4.93574	1.76175	153.753	3.99001	5.29301	2.69e-16	1.66e-14	TraesCS2B03G1552700	Chr2B	807181452	807186610	-	2067	-	TraesCS2B01G626000 && Q0WP01.1 RecName: Full=Protein NRT1/ PTR FAMILY 5.10; Short=AtNPF5.10 && PF00854:POT family	-	283	103	75	5	5	2	4.13417	1.57083	1.13132	0.0776807	0.0726263	0.025681
TraesCS1B03G0076300	94.1754	122.229	132.852	17.9267	9.87149	8.80874	116.419	12.2023	3.2697	2.72e-16	1.67e-14	TraesCS1B03G0076300	Chr1B	18705437	18708221	+	1391	-	TraesCS1B01G038100 && - && -	-	96	119	128	17	10	10	2.08394	2.69682	2.8691	0.392469	0.215843	0.190808
TraesCS1A03G0736100	86.3274	106.822	76.8049	8.43608	5.92289	5.28524	89.9847	6.54807	3.79372	2.89e-16	1.78e-14	TraesCS1A03G0736100	Chr1A	491476346	491477919	+	1574	-	TraesCS1A01G294800 && - && PF07762:Protein of unknown function (DUF1618)	-	88	104	74	8	6	6	1.68818	2.08286	1.46585	0.163218	0.114449	0.101174
novel.638	194.237	134.554	198.24	0	0	0	175.677	0	9.94129	3e-16	1.84e-14	-	Chr1B	214131130	214133682	+	1759	-	- && P17688.1 RecName: Full=3-phosphoshikimate 1-carboxyvinyltransferase, chloroplastic; AltName: Full=5-enolpyruvylshikimate-3-phosphate synthase; Short=EPSP synthase; Flags: Precursor && PF00275:EPSP synthase (3-phosphoshikimate 1-carboxyvinyltransferas	EPSP_synthase	198	131	191	0	0	0	3.39892	2.34767	3.38556	0	0	0
TraesCS5B03G1336100	719.068	754.943	679.827	334.279	280.35	295.974	717.946	303.534	1.24289	3.18e-16	1.94e-14	TraesCS5B03G1336100	Chr5B	703808523	703816110	+	2995	-	TraesCS5B01G539500 && Q4WX90.1 RecName: Full=Eukaryotic translation initiation factor 3 subunit I; Short=eIF3i; AltName: Full=Eukaryotic translation initiation factor 3 39 kDa subunit homolog; Short=eIF-3 39 kDa subunit homolog >B0XYC8.1 RecName: Full=Eukaryotic translation initiation factor 3 subunit I; Short=eIF3i; AltName: Full=Eukaryotic translation initiation factor 3 39 kDa subunit homolog;…	-	733	735	655	317	284	336	7.39008	7.7361	6.81879	3.39896	2.84699	2.97759
TraesCS1B03G0131900	112.814	115.039	113.132	4.21804	0	0	113.662	1.40601	6.44813	3.19e-16	1.95e-14	TraesCS1B03G0131900	Chr1B	43747933	43755612	+	1256	-	TraesCS1B01G056400 && Q54DA8.1 RecName: Full=Protein STIP1 homolog && PF12796:Ankyrin repeats (3 copies)	-	115	112	109	4	0	0	2.76471	2.81099	2.70583	0.102271	0	0
novel.11766	274.678	286.57	392.328	1.05451	0	0	317.859	0.351503	9.83454	3.33e-16	2.03e-14	-	Chr7B	695578349	695585181	+	2831	-	- && - && -	-	280	279	378	1	0	0	2.98648	3.10668	4.16308	0.0113434	0	0
TraesCS1B03G1104400	440.466	485.834	603.022	157.122	80.9462	100.42	509.774	112.829	2.17851	3.47e-16	2.11e-14	TraesCS1B03G1104400	Chr1B	644724897	644729738	+	1664	-	TraesCS1B01G410800 && - && PF14226:non-haem dioxygenase in morphine synthesis N-terminal	-	449	473	581	149	82	114	8.1477	8.96065	10.8864	2.87552	1.47953	1.81834
TraesCS2A03G1367300	270.754	291.706	305.144	95.9604	98.7149	96.8961	289.201	97.1904	1.57286	3.55e-16	2.16e-14	TraesCS2A03G1367300	Chr2A	786236411	786240271	+	2257	-	- && Q66GI4.1 RecName: Full=Proteinaceous RNase P 1, chloroplastic/mitochondrial; AltName: Full=Pentatricopeptide repeat-containing protein At2g32230; Flags: Precursor && PF16953:Protein-only RNase P|PF17177:Pentacotripeptide-repeat region of PRORP	-	276	284	294	91	100	110	3.69249	3.9666	4.06143	1.29477	1.33025	1.29355
novel.5708	168.731	172.558	153.61	0	0	0	164.966	0	9.8505	3.61e-16	2.19e-14	-	Chr4A	115559581	115563313	+	836	-	- && - && -	-	172	168	148	0	0	0	6.21247	6.33483	5.51974	0	0	0
TraesCS1B03G0318300	296.26	229.051	215.884	1.05451	0	0.880874	247.065	0.645128	8.57997	3.62e-16	2.2e-14	TraesCS1B03G0318300	Chr1B	143273305	143274762	+	1458	-	TraesCS1B01G116400 && Q9LTA3.1 RecName: Full=UDP-glycosyltransferase 91C1 && PF00201:UDP-glucoronosyl and UDP-glucosyl transferase	UDPGT	302	223	208	1	0	1	6.25448	4.82147	4.44804	0.0220255	0	0.0182039
novel.554	145.187	163.314	198.24	0	0	0	168.914	0	9.88414	3.66e-16	2.23e-14	-	Chr1B	51509438	51512490	+	1073	-	- && - && -	-	148	159	191	0	0	0	4.16489	4.67121	5.55005	0	0	0
TraesCS1B03G0117100	103.004	131.473	70.5775	1.05451	6.91004	2.64262	101.685	3.53572	4.84063	3.69e-16	2.24e-14	TraesCS1B03G0117100	Chr1B	34557887	34563261	-	2494	-	TraesCS1B01G052100 && Q0WT19.1 RecName: Full=Type I inositol polyphosphate 5-phosphatase 8; Short=At5PTase8 && PF03372:Endonuclease/Exonuclease/phosphatase family	Exo_endo_phos	105	128	68	1	7	3	1.27126	1.61788	0.85011	0.0128762	0.0842686	0.0319262
TraesCS3A03G1216800	294.298	301.977	297.878	0	0.987149	0	298.051	0.32905	9.74197	4.02e-16	2.43e-14	TraesCS3A03G1216800	Chr3A	735342342	735346213	+	1896	-	- && P29677.1 RecName: Full=Mitochondrial-processing peptidase subunit alpha; AltName: Full=Alpha-MPP; AltName: Full=Ubiquinol-cytochrome-c reductase subunit II; Flags: Precursor && PF00675:Insulinase (Peptidase family M16)|PF05193:Peptidase M16 inactive	-	300	294	287	0	1	0	4.77777	4.88811	4.71961	0	0.0158353	0
novel.8652	212.876	242.403	269.855	0	0	1.76175	241.711	0.587249	8.55118	4.05e-16	2.45e-14	-	Chr5D	36176832	36178528	+	1445	-	- && - && -	-	217	236	260	0	0	2	4.53455	5.14844	5.61007	0	0	0.0367354
TraesCS7A03G1049600	165.788	157.151	165.027	0	0	0	162.655	0	9.83009	4.06e-16	2.46e-14	TraesCS7A03G1049600	Chr7A	630598077	630600868	-	1236	-	TraesCS7A01G432600 && - && -	-	169	153	159	0	0	0	4.12867	3.90216	4.0109	0	0	0
novel.10973	151.073	150.989	201.353	0	0	0	167.805	0	9.87472	4.11e-16	2.48e-14	-	Chr7A	354606128	354608760	+	1619	-	- && - && -	-	154	147	194	0	0	0	2.87221	2.86221	3.73609	0	0	0
TraesCS5B03G0121900	160.883	180.775	177.482	34.7988	45.4089	29.0688	173.047	36.4255	2.25181	4.14e-16	2.5e-14	TraesCS5B03G0121900	Chr5B	54341522	54344674	-	1395	-	TraesCS5B01G047300 && A7HM43.1 RecName: Full=30S ribosomal protein S17 && PF00366:Ribosomal protein S17	-	164	176	171	33	46	33	3.54986	3.97713	3.82195	0.759667	0.990029	0.627859
novel.8404	172.655	131.473	215.884	0	0	0	173.337	0	9.92171	4.16e-16	2.51e-14	-	Chr5B	198853979	198861432	-	1683	-	- && Q94AQ6.1 RecName: Full=NAD-dependent protein deacylase SRT2; AltName: Full=Regulatory protein SIR2 homolog 2; Flags: Precursor && PF02146:Sir2 family	SIR2	176	128	208	0	0	0	3.1577	2.39749	3.85338	0	0	0
TraesCS1D03G1041000	113.795	135.582	118.321	21.0902	21.7173	18.4983	122.566	20.4353	2.58741	4.16e-16	2.51e-14	TraesCS1D03G1041000	Chr1D	496590990	496595969	+	1773	-	TraesCS1D01G451100 && Q5HZ38.1 RecName: Full=Serine/threonine-protein kinase GRIK2; AltName: Full=Protein GEMINIVIRUS REP INTERACTING KINASE 2; Short=Protein GRIK2; AltName: Full=SnRK1-activating protein kinase 1; Short=AtSnAK1 && PF00069:Protein kinase domain	Pkinase	116	132	114	20	22	21	1.97556	2.34691	2.00474	0.362247	0.372544	0.314364
novel.958	168.731	137.636	199.278	0	0	0	168.548	0	9.88131	4.17e-16	2.51e-14	-	Chr1B	151070548	151075760	-	5213	-	- && - && -	-	172	134	192	0	0	0	0.996283	0.810305	1.14836	0	0	0
novel.10013	106.928	108.876	124.548	0	3.9486	0	113.451	1.3162	6.45329	4.19e-16	2.53e-14	-	Chr6B	154980253	154986225	-	3238	-	- && - && -	-	109	106	120	0	4	0	1.01646	1.03195	1.15549	0	0.0370892	0
TraesCS1D03G1021900	107.909	68.8179	80.9565	3.16353	3.9486	3.52349	85.8946	3.54521	4.59707	4.23e-16	2.55e-14	TraesCS1D03G1021900	Chr1D	490547699	490552802	-	3390	-	- && Q6L403.1 RecName: Full=Putative late blight resistance protein homolog R1B-17 && PF00931:NB-ARC domain|PF18052:Rx N-terminal domain	NB-ARC	110	67	78	3	4	4	0.979795	0.623027	0.717394	0.0284188	0.0354262	0.0313172
TraesCS1B03G0249100	234.457	244.458	226.263	1.05451	0	0.880874	235.059	0.645128	8.50768	4.25e-16	2.56e-14	TraesCS1B03G0249100	Chr1B	101479549	101485283	-	2090	-	TraesCS1B01G093700 && Q9FZD9.1 RecName: Full=DUF724 domain-containing protein 3; Short=AtDUF3 && PF05641:Agenet domain	Agenet	239	238	218	1	0	1	3.45298	3.58973	3.25217	0.0153652	0	0.0126992
TraesCS1B03G0340400	865.236	916.202	564.62	227.774	222.109	161.2	782.02	203.694	1.94259	4.3e-16	2.59e-14	TraesCS1B03G0340400	Chr1B	157780288	157786280	-	2301	-	TraesCS1B01G124900 && A8MS68.1 RecName: Full=Dihydrolipoyl dehydrogenase 1, chloroplastic; Short=ptLPD1; AltName: Full=Dihydrolipoamide dehydrogenase 1; AltName: Full=Protein LIPOAMIDE DEHYDROGENASE 1; AltName: Full=Pyruvate dehydrogenase complex E3 subunit 1; Short=E3-1; Short=PDC-E3 1; Flags: Precursor && PF07992:Pyridine nucleotide-disulphide oxidoreductase|PF02852:Pyridine nucleotide-disulphi…	Pyr_redox_2	882	892	544	216	225	183	11.5743	12.2202	7.37132	3.01454	2.93582	2.11085
novel.10452	140.282	176.667	178.519	0	0	0	165.156	0	9.85169	4.31e-16	2.59e-14	-	Chr6D	227271929	227274274	+	2195	-	- && - && -	-	143	172	172	0	0	0	1.96718	2.47016	2.44319	0	0	0
TraesCS5B03G0231700	133.415	173.585	201.353	0	0	0	169.451	0	9.88862	4.36e-16	2.62e-14	TraesCS5B03G0231700	Chr5B	121887056	121888850	-	507	-	TraesCS5B01G091800 && Q8LG58.2 RecName: Full=Probable xyloglucan endotransglucosylase/hydrolase protein 16; Short=At-XTH16; Short=XTH-16; Flags: Precursor && PF00722:Glycosyl hydrolases family 16	-	136	169	194	0	0	0	8.09978	10.5078	11.9304	0	0	0
TraesCS1B03G0131200	151.073	183.857	127.662	10.5451	3.9486	21.141	154.197	11.8782	3.67843	4.36e-16	2.62e-14	TraesCS1B03G0131200	Chr1B	43440248	43441782	-	1535	-	TraesCS1B01G056000 && Q9SZ70.1 RecName: Full=AT-hook motif nuclear-localized protein 26 && PF03479:Plants and Prokaryotes Conserved (PCC) domain	-	154	179	123	10	4	24	3.02938	3.67601	2.49839	0.209207	0.0782376	0.414978
novel.7532	143.225	130.446	148.42	17.9267	29.6145	26.4262	140.697	24.6558	2.50677	4.38e-16	2.63e-14	-	Chr5A	372235997	372239425	+	1254	-	- && - && -	-	146	127	143	17	30	30	3.51558	3.19255	3.55551	0.435346	0.71827	0.63496
novel.4841	142.244	156.124	204.467	0	0	0	167.612	0	9.87296	4.58e-16	2.74e-14	-	Chr3B	116301942	116305981	-	2281	-	- && Q0WQX7.1 RecName: Full=RHOMBOID-like protein 1; Short=AtRBL1 && -	-	145	152	197	0	0	0	1.91949	2.10063	2.6928	0	0	0
TraesCS6D03G0588200	147.149	163.314	176.444	0	0	0	162.302	0	9.82665	4.61e-16	2.75e-14	TraesCS6D03G0588200	Chr6D	365002185	365003294	+	417	-	TraesCS6D01G241000 && - && -	-	150	159	170	0	0	0	10.8617	12.0197	12.7109	0	0	0
TraesCS1B03G0289800	106.928	62.6551	170.216	2.10902	4.93574	3.52349	113.267	3.52275	4.9982	4.65e-16	2.78e-14	TraesCS1B03G0289800	Chr1B	125789905	125791749	+	1696	-	TraesCS1B01G107500 && Q8LMI4.1 RecName: Full=Tryptamine hydroxycinnamoyltransferase 2; Short=OsTHT2 && PF02458:Transferase family	-	109	61	164	2	5	4	1.94063	1.1338	3.01496	0.0378693	0.0885132	0.0625975
TraesCS6B03G1245500	146.168	209.535	149.458	0	0	0	168.387	0	9.87981	4.66e-16	2.78e-14	TraesCS6B03G1245500	Chr6B	717483170	717491524	-	4287	-	TraesCS6B01G447800 && Q9STE7.1 RecName: Full=Putative disease resistance RPP13-like protein 3 && PF18052:Rx N-terminal domain|PF00931:NB-ARC domain	NB-ARC	149	204	144	0	0	0	1.04948	1.50006	1.0473	0	0	0
TraesCS1B03G0036800	1694.18	2198.06	1243.41	510.383	526.15	515.311	1711.88	517.281	1.72657	4.89e-16	2.91e-14	TraesCS1B03G0036800	Chr1B	9188008	9202582	+	8377	-	TraesCS1B01G017800 && Q9MBC2.1 RecName: Full=Methionine S-methyltransferase; AltName: Full=AdoMet:Met S-methyltransferase; AltName: Full=Hv-MMT1 && PF13847:Methyltransferase domain|PF00155:Aminotransferase class I and II	Aminotran_1_2	1727	2140	1198	484	533	585	6.22509	8.05299	4.45894	1.85541	1.91031	1.85349
TraesCS3B03G1510300	3681.67	3889.75	2469.17	1149.42	1127.32	881.755	3346.86	1052.83	1.66892	4.99e-16	2.97e-14	TraesCS3B03G1510300	Chr3B	844794337	844795961	-	1229	-	TraesCS3B01G611800 && Q9LFF9.1 RecName: Full=Soluble inorganic pyrophosphatase 4; AltName: Full=Pyrophosphate phospho-hydrolase 4; Short=PPase 4 && PF00719:Inorganic pyrophosphatase	Pyrophosphatase	3753	3787	2379	1090	1142	1001	92.208	97.1349	60.3539	28.4812	27.8983	21.6175
TraesCS1B03G0301600	125.567	183.857	201.353	0	0	0	170.259	0	9.89544	5.02e-16	2.99e-14	TraesCS1B03G0301600	Chr1B	134095969	134100718	-	1863	-	TraesCS1B01G111200 && - && -	-	128	179	194	0	0	0	2.07462	3.02881	3.24677	0	0	0
novel.3224	175.598	135.582	180.595	0	0	0	163.925	0	9.84137	5.03e-16	2.99e-14	-	Chr2D	142802286	142806250	+	2966	-	- && - && -	-	179	132	174	0	0	0	1.82232	1.40293	1.82912	0	0	0
novel.10450	143.225	142.771	245.983	0	0	0	177.327	0	9.95424	5.06e-16	3.01e-14	-	Chr6D	218761765	218765457	+	1993	-	- && - && -	-	146	139	237	0	0	0	2.21201	2.19856	3.70769	0	0	0
TraesCS3A03G0639700	966.279	822.733	1110.56	382.787	332.669	276.594	966.523	330.683	1.54882	5.09e-16	3.03e-14	TraesCS3A03G0639700	Chr3A	478643790	478646945	-	1720	-	TraesCS3A01G249000 && Q6L5H6.1 RecName: Full=Probable protein phosphatase 2C 50; Short=OsPP2C50 && PF00481:Protein phosphatase 2C	PP2C	985	801	1070	363	337	314	17.2922	14.6803	19.3963	6.77738	5.88255	4.84534
TraesCS1B03G0278200	191.294	130.446	177.482	0	0	0	166.407	0	9.86321	5.11e-16	3.04e-14	TraesCS1B03G0278200	Chr1B	119787778	119788818	-	1041	-	TraesCS1B01G103800 && Q1PED9.1 RecName: Full=F-box/LRR-repeat protein At3g59190 && -	-	195	127	171	0	0	0	5.65622	3.84578	5.12163	0	0	0
novel.11366	472.839	510.485	733.798	113.887	53.306	125.965	572.374	97.7193	2.5488	5.34e-16	3.17e-14	-	Chr7A	581541449	581545054	-	3493	-	- && - && -	-	482	497	707	108	54	143	4.16668	4.48528	6.31079	0.992908	0.464151	1.08658
novel.2639	156.959	135.582	203.429	0	0	0	165.323	0	9.85332	5.73e-16	3.4e-14	-	Chr2B	623604491	623608777	+	2151	-	- && - && -	-	160	132	196	0	0	0	2.24606	1.93448	2.84105	0	0	0
novel.8969	205.028	219.806	298.916	24.2537	21.7173	2.64262	241.25	16.2045	3.91492	5.86e-16	3.47e-14	-	Chr5D	298363420	298367549	-	2943	-	- && - && -	-	209	214	288	23	22	3	2.14436	2.29221	3.05116	0.25097	0.224438	0.0270554
novel.12245	146.168	159.206	168.14	0	0	0	157.838	0	9.78646	6.01e-16	3.56e-14	-	Chr7D	71928964	71932524	+	2486	-	- && - && -	-	149	155	162	0	0	0	1.80979	1.96545	2.03178	0	0	0
novel.1761	141.263	153.043	185.785	0	0	0	160.03	0	9.80624	6.28e-16	3.71e-14	-	Chr2A	230577343	230581059	+	1914	-	- && - && -	-	144	149	179	0	0	0	2.27176	2.45401	2.91591	0	0	0
novel.442	132.434	143.799	274.007	0	0	0	183.413	0	10.0029	6.37e-16	3.76e-14	-	Chr1A	468286923	468292193	-	3897	-	- && - && -	-	135	140	264	0	0	0	1.04603	1.13248	2.11221	0	0	0
novel.7412	124.586	167.423	210.694	0	0	0	167.568	0	9.87245	6.55e-16	3.87e-14	-	Chr5A	20652499	20660602	+	1888	-	- && - && -	-	127	163	203	0	0	0	2.03116	2.72156	3.35241	0	0	0
novel.650	150.092	153.043	161.913	0	0	0	155.016	0	9.76054	7.02e-16	4.13e-14	-	Chr1B	235620652	235622389	+	1570	-	- && - && -	-	153	149	156	0	0	0	2.94262	2.9917	3.09805	0	0	0
novel.588	169.712	132.5	172.292	0	0	0	158.168	0	9.7898	7.19e-16	4.23e-14	-	Chr1B	96658058	96661947	+	2138	-	- && - && -	-	173	129	166	0	0	0	2.44332	1.90201	2.42082	0	0	0
novel.1082	138.32	164.341	166.065	0	0	0	156.242	0	9.77171	7.22e-16	4.24e-14	-	Chr1B	462977910	462981933	-	1967	-	- && - && -	-	141	160	160	0	0	0	2.1645	2.56417	2.53617	0	0	0
[truncated: 5,107 more rows]
