# Supplementary material for: Transcriptome Analysis of Roots from Wheat (Triticum aestivum L.) Varieties in Response to Drought Stress
Source: Int J Mol Sci. 2023 Apr 14;24(8):7245. doi: 10.3390/ijms24087245 (PMC10139362; doi:10.3390/ijms24087245)
Supplement: Supplementary file 1 [file ijms-24-07245-s001.zip › Table S14 Significant GO enrichment of ZM366 relative to CM42.xlsx]

## Sheet: Table S14 Significant GO enrich
Category	GOID	Description	GeneRatio	BgRatio	pvalue	padj	geneID	geneName	Count	Up	Up_Gene_id	Down	Down_Gene_id
BP	GO:0009415	response to water	41/2582	47/22877	5.8e-33	4e-30	TraesCS6A03G0899800/TraesCS6D03G0772100/TraesCS6A03G0900100/TraesCS6D03G0772300/TraesCS7D03G1292300/TraesCS6B03G1082300/TraesCS6B03G0794800/TraesCS3B03G0736100/TraesCS4A03G0658300/TraesCS7A03G1365300/TraesCS5A03G1006700/TraesCS3A03G0653000/TraesCS6B03G1084000/TraesCS3D03G0862400/TraesCS4B03G0139700/TraesCS3D03G0598100/TraesCS4D03G0117900/TraesCS6D03G0573700/TraesCS6A03G0901500/TraesCS5B03G1052600…	TraesCS6A03G0899800/TraesCS6D03G0772100/TraesCS6A03G0900100/TraesCS6D03G0772300/TraesCS7D03G1292300/TraesCS6B03G1082300/TraesCS6B03G0794800/TraesCS3B03G0736100/TraesCS4A03G0658300/TraesCS7A03G1365300/TraesCS5A03G1006700/TraesCS3A03G0653000/TraesCS6B03G1084000/TraesCS3D03G0862400/TraesCS4B03G0139700/TraesCS3D03G0598100/TraesCS4D03G0117900/TraesCS6D03G0573700/TraesCS6A03G0901500/TraesCS5B03G1052600…	41	41	TraesCS6A03G0899800/TraesCS6D03G0772100/TraesCS6A03G0900100/TraesCS6D03G0772300/TraesCS7D03G1292300/TraesCS6B03G1082300/TraesCS6B03G0794800/TraesCS3B03G0736100/TraesCS4A03G0658300/TraesCS7A03G1365300/TraesCS5A03G1006700/TraesCS3A03G0653000/TraesCS6B03G1084000/TraesCS3D03G0862400/TraesCS4B03G0139700/TraesCS3D03G0598100/TraesCS4D03G0117900/TraesCS6D03G0573700/TraesCS6A03G0901500/TraesCS5B03G1052600…	0
BP	GO:0001101	response to acid chemical	42/2582	55/22877	3.9e-29	8.96e-27	TraesCS6A03G0899800/TraesCS6D03G0772100/TraesCS6A03G0900100/TraesCS6D03G0772300/TraesCS7D03G1292300/TraesCS6B03G1082300/TraesCS6B03G0794800/TraesCS3B03G0736100/TraesCS6D03G0480400/TraesCS4A03G0658300/TraesCS7A03G1365300/TraesCS5A03G1006700/TraesCS3A03G0653000/TraesCS6B03G1084000/TraesCS3D03G0862400/TraesCS4B03G0139700/TraesCS3D03G0598100/TraesCS4D03G0117900/TraesCS6D03G0573700/TraesCS6A03G0901500…	TraesCS6A03G0899800/TraesCS6D03G0772100/TraesCS6A03G0900100/TraesCS6D03G0772300/TraesCS7D03G1292300/TraesCS6B03G1082300/TraesCS6B03G0794800/TraesCS3B03G0736100/TraesCS6D03G0480400/TraesCS4A03G0658300/TraesCS7A03G1365300/TraesCS5A03G1006700/TraesCS3A03G0653000/TraesCS6B03G1084000/TraesCS3D03G0862400/TraesCS4B03G0139700/TraesCS3D03G0598100/TraesCS4D03G0117900/TraesCS6D03G0573700/TraesCS6A03G0901500…	42	42	TraesCS6A03G0899800/TraesCS6D03G0772100/TraesCS6A03G0900100/TraesCS6D03G0772300/TraesCS7D03G1292300/TraesCS6B03G1082300/TraesCS6B03G0794800/TraesCS3B03G0736100/TraesCS6D03G0480400/TraesCS4A03G0658300/TraesCS7A03G1365300/TraesCS5A03G1006700/TraesCS3A03G0653000/TraesCS6B03G1084000/TraesCS3D03G0862400/TraesCS4B03G0139700/TraesCS3D03G0598100/TraesCS4D03G0117900/TraesCS6D03G0573700/TraesCS6A03G0901500…	0
BP	GO:1901700	response to oxygen-containing compound	42/2582	55/22877	3.9e-29	8.96e-27	TraesCS6A03G0899800/TraesCS6D03G0772100/TraesCS6A03G0900100/TraesCS6D03G0772300/TraesCS7D03G1292300/TraesCS6B03G1082300/TraesCS6B03G0794800/TraesCS3B03G0736100/TraesCS6D03G0480400/TraesCS4A03G0658300/TraesCS7A03G1365300/TraesCS5A03G1006700/TraesCS3A03G0653000/TraesCS6B03G1084000/TraesCS3D03G0862400/TraesCS4B03G0139700/TraesCS3D03G0598100/TraesCS4D03G0117900/TraesCS6D03G0573700/TraesCS6A03G0901500…	TraesCS6A03G0899800/TraesCS6D03G0772100/TraesCS6A03G0900100/TraesCS6D03G0772300/TraesCS7D03G1292300/TraesCS6B03G1082300/TraesCS6B03G0794800/TraesCS3B03G0736100/TraesCS6D03G0480400/TraesCS4A03G0658300/TraesCS7A03G1365300/TraesCS5A03G1006700/TraesCS3A03G0653000/TraesCS6B03G1084000/TraesCS3D03G0862400/TraesCS4B03G0139700/TraesCS3D03G0598100/TraesCS4D03G0117900/TraesCS6D03G0573700/TraesCS6A03G0901500…	42	42	TraesCS6A03G0899800/TraesCS6D03G0772100/TraesCS6A03G0900100/TraesCS6D03G0772300/TraesCS7D03G1292300/TraesCS6B03G1082300/TraesCS6B03G0794800/TraesCS3B03G0736100/TraesCS6D03G0480400/TraesCS4A03G0658300/TraesCS7A03G1365300/TraesCS5A03G1006700/TraesCS3A03G0653000/TraesCS6B03G1084000/TraesCS3D03G0862400/TraesCS4B03G0139700/TraesCS3D03G0598100/TraesCS4D03G0117900/TraesCS6D03G0573700/TraesCS6A03G0901500…	0
BP	GO:0010035	response to inorganic substance	42/2582	63/22877	2.96e-25	5.1e-23	TraesCS6A03G0899800/TraesCS6D03G0772100/TraesCS6A03G0900100/TraesCS6D03G0772300/TraesCS7D03G1292300/TraesCS6B03G1082300/TraesCS6B03G0794800/TraesCS3B03G0736100/TraesCS6D03G0480400/TraesCS4A03G0658300/TraesCS7A03G1365300/TraesCS5A03G1006700/TraesCS3A03G0653000/TraesCS6B03G1084000/TraesCS3D03G0862400/TraesCS4B03G0139700/TraesCS3D03G0598100/TraesCS4D03G0117900/TraesCS6D03G0573700/TraesCS6A03G0901500…	TraesCS6A03G0899800/TraesCS6D03G0772100/TraesCS6A03G0900100/TraesCS6D03G0772300/TraesCS7D03G1292300/TraesCS6B03G1082300/TraesCS6B03G0794800/TraesCS3B03G0736100/TraesCS6D03G0480400/TraesCS4A03G0658300/TraesCS7A03G1365300/TraesCS5A03G1006700/TraesCS3A03G0653000/TraesCS6B03G1084000/TraesCS3D03G0862400/TraesCS4B03G0139700/TraesCS3D03G0598100/TraesCS4D03G0117900/TraesCS6D03G0573700/TraesCS6A03G0901500…	42	42	TraesCS6A03G0899800/TraesCS6D03G0772100/TraesCS6A03G0900100/TraesCS6D03G0772300/TraesCS7D03G1292300/TraesCS6B03G1082300/TraesCS6B03G0794800/TraesCS3B03G0736100/TraesCS6D03G0480400/TraesCS4A03G0658300/TraesCS7A03G1365300/TraesCS5A03G1006700/TraesCS3A03G0653000/TraesCS6B03G1084000/TraesCS3D03G0862400/TraesCS4B03G0139700/TraesCS3D03G0598100/TraesCS4D03G0117900/TraesCS6D03G0573700/TraesCS6A03G0901500…	0
BP	GO:0009628	response to abiotic stimulus	41/2582	62/22877	1.77e-24	2.45e-22	TraesCS6A03G0899800/TraesCS6D03G0772100/TraesCS6A03G0900100/TraesCS6D03G0772300/TraesCS7D03G1292300/TraesCS6B03G1082300/TraesCS6B03G0794800/TraesCS3B03G0736100/TraesCS4A03G0658300/TraesCS7A03G1365300/TraesCS5A03G1006700/TraesCS3A03G0653000/TraesCS6B03G1084000/TraesCS3D03G0862400/TraesCS4B03G0139700/TraesCS3D03G0598100/TraesCS4D03G0117900/TraesCS6D03G0573700/TraesCS6A03G0901500/TraesCS5B03G1052600…	TraesCS6A03G0899800/TraesCS6D03G0772100/TraesCS6A03G0900100/TraesCS6D03G0772300/TraesCS7D03G1292300/TraesCS6B03G1082300/TraesCS6B03G0794800/TraesCS3B03G0736100/TraesCS4A03G0658300/TraesCS7A03G1365300/TraesCS5A03G1006700/TraesCS3A03G0653000/TraesCS6B03G1084000/TraesCS3D03G0862400/TraesCS4B03G0139700/TraesCS3D03G0598100/TraesCS4D03G0117900/TraesCS6D03G0573700/TraesCS6A03G0901500/TraesCS5B03G1052600…	41	41	TraesCS6A03G0899800/TraesCS6D03G0772100/TraesCS6A03G0900100/TraesCS6D03G0772300/TraesCS7D03G1292300/TraesCS6B03G1082300/TraesCS6B03G0794800/TraesCS3B03G0736100/TraesCS4A03G0658300/TraesCS7A03G1365300/TraesCS5A03G1006700/TraesCS3A03G0653000/TraesCS6B03G1084000/TraesCS3D03G0862400/TraesCS4B03G0139700/TraesCS3D03G0598100/TraesCS4D03G0117900/TraesCS6D03G0573700/TraesCS6A03G0901500/TraesCS5B03G1052600…	0
BP	GO:0006575	cellular modified amino acid metabolic process	85/2582	358/22877	1.62e-11	1.87e-09	TraesCS1B03G0260800/TraesCS1B03G0260500/TraesCS1B03G0139900/TraesCS3B03G0362500/TraesCS1B03G0306600/TraesCS1B03G0306800/TraesCS5B03G0049000/TraesCS3B03G0056800/TraesCS4A03G1082500/TraesCS2A03G1323100/TraesCS1A03G0039400/TraesCS6B03G0425000/TraesCS4A03G0213000/TraesCS1B03G0306900/TraesCS6B03G0425400/TraesCS1B03G0134900/TraesCS3B03G0362300/TraesCS2D03G0080400/TraesCS1B03G0042300/TraesCS2D03G1159900…	TraesCS1B03G0260800/TraesCS1B03G0260500/TraesCS1B03G0139900/TraesCS3B03G0362500/TraesCS1B03G0306600/TraesCS1B03G0306800/TraesCS5B03G0049000/TraesCS3B03G0056800/TraesCS4A03G1082500/TraesCS2A03G1323100/TraesCS1A03G0039400/TraesCS6B03G0425000/TraesCS4A03G0213000/TraesCS1B03G0306900/TraesCS6B03G0425400/TraesCS1B03G0134900/TraesCS3B03G0362300/TraesCS2D03G0080400/TraesCS1B03G0042300/TraesCS2D03G1159900…	85	40	TraesCS1B03G0260800/TraesCS1B03G0260500/TraesCS1B03G0139900/TraesCS1B03G0306600/TraesCS1B03G0306800/TraesCS5B03G0049000/TraesCS4A03G1082500/TraesCS1A03G0039400/TraesCS4A03G0213000/TraesCS1B03G0306900/TraesCS1B03G0134900/TraesCS3B03G0362300/TraesCS1B03G0042300/TraesCS1B03G0308700/TraesCS7A03G1278700/TraesCS5B03G0050700/TraesCS2B03G1374200/TraesCS6B03G0425200/TraesCS2B03G1525800/TraesCS5B03G0674600…	45	TraesCS3B03G0362500/TraesCS3B03G0056800/TraesCS2A03G1323100/TraesCS6B03G0425000/TraesCS6B03G0425400/TraesCS2D03G0080400/TraesCS2D03G1159900/TraesCS5A03G0058300/TraesCS7A03G0072900/TraesCS1D03G0485700/TraesCS4B03G0558200/TraesCS5B03G1052000/TraesCS3B03G1166200/TraesCS5A03G0058200/TraesCS1B03G0574900/TraesCS2D03G1120900/TraesCS2A03G1323900/TraesCS3A03G1019600/TraesCS1A03G0249300/TraesCS2A03G1324000…
BP	GO:0006749	glutathione metabolic process	79/2582	331/22877	6.41e-11	6.32e-09	TraesCS1B03G0260800/TraesCS1B03G0260500/TraesCS1B03G0139900/TraesCS3B03G0362500/TraesCS1B03G0306600/TraesCS1B03G0306800/TraesCS5B03G0049000/TraesCS3B03G0056800/TraesCS4A03G1082500/TraesCS2A03G1323100/TraesCS1A03G0039400/TraesCS6B03G0425000/TraesCS4A03G0213000/TraesCS1B03G0306900/TraesCS6B03G0425400/TraesCS3B03G0362300/TraesCS2D03G0080400/TraesCS1B03G0042300/TraesCS1B03G0308700/TraesCS7A03G1278700…	TraesCS1B03G0260800/TraesCS1B03G0260500/TraesCS1B03G0139900/TraesCS3B03G0362500/TraesCS1B03G0306600/TraesCS1B03G0306800/TraesCS5B03G0049000/TraesCS3B03G0056800/TraesCS4A03G1082500/TraesCS2A03G1323100/TraesCS1A03G0039400/TraesCS6B03G0425000/TraesCS4A03G0213000/TraesCS1B03G0306900/TraesCS6B03G0425400/TraesCS3B03G0362300/TraesCS2D03G0080400/TraesCS1B03G0042300/TraesCS1B03G0308700/TraesCS7A03G1278700…	79	36	TraesCS1B03G0260800/TraesCS1B03G0260500/TraesCS1B03G0139900/TraesCS1B03G0306600/TraesCS1B03G0306800/TraesCS5B03G0049000/TraesCS4A03G1082500/TraesCS1A03G0039400/TraesCS4A03G0213000/TraesCS1B03G0306900/TraesCS3B03G0362300/TraesCS1B03G0042300/TraesCS1B03G0308700/TraesCS7A03G1278700/TraesCS5B03G0050700/TraesCS6B03G0425200/TraesCS2B03G1525800/TraesCS5B03G0674600/TraesCS7B03G0997000/TraesCS1A03G0034000…	43	TraesCS3B03G0362500/TraesCS3B03G0056800/TraesCS2A03G1323100/TraesCS6B03G0425000/TraesCS6B03G0425400/TraesCS2D03G0080400/TraesCS5A03G0058300/TraesCS7A03G0072900/TraesCS1D03G0485700/TraesCS4B03G0558200/TraesCS5B03G1052000/TraesCS3B03G1166200/TraesCS5A03G0058200/TraesCS1B03G0574900/TraesCS2D03G1120900/TraesCS2A03G1323900/TraesCS3A03G1019600/TraesCS1A03G0249300/TraesCS2A03G1324000/TraesCS7D03G0042500…
BP	GO:0006790	sulfur compound metabolic process	95/2582	436/22877	1.74e-10	1.5e-08	TraesCS1B03G0260800/TraesCS1B03G0260500/TraesCS1B03G0139900/TraesCS3B03G0362500/TraesCS1B03G0306600/TraesCS1B03G0344400/TraesCS1B03G0306800/TraesCS5B03G0049000/TraesCS3B03G0056800/TraesCS4A03G1082500/TraesCS2A03G1323100/TraesCS1A03G0039400/TraesCS6B03G0506800/TraesCS6B03G0425000/TraesCS4A03G0213000/TraesCS1B03G0306900/TraesCS6B03G0425400/TraesCS3B03G0362300/TraesCS4B03G0701200/TraesCS4D03G0627300…	TraesCS1B03G0260800/TraesCS1B03G0260500/TraesCS1B03G0139900/TraesCS3B03G0362500/TraesCS1B03G0306600/TraesCS1B03G0344400/TraesCS1B03G0306800/TraesCS5B03G0049000/TraesCS3B03G0056800/TraesCS4A03G1082500/TraesCS2A03G1323100/TraesCS1A03G0039400/TraesCS6B03G0506800/TraesCS6B03G0425000/TraesCS4A03G0213000/TraesCS1B03G0306900/TraesCS6B03G0425400/TraesCS3B03G0362300/TraesCS4B03G0701200/TraesCS4D03G0627300…	95	45	TraesCS1B03G0260800/TraesCS1B03G0260500/TraesCS1B03G0139900/TraesCS1B03G0306600/TraesCS1B03G0344400/TraesCS1B03G0306800/TraesCS5B03G0049000/TraesCS4A03G1082500/TraesCS1A03G0039400/TraesCS4A03G0213000/TraesCS1B03G0306900/TraesCS3B03G0362300/TraesCS1B03G0042300/TraesCS1B03G0308700/TraesCS7A03G1278700/TraesCS5B03G0050700/TraesCS1B03G1177300/TraesCS6B03G0425200/TraesCS2B03G1525800/TraesCS5B03G0674600…	50	TraesCS3B03G0362500/TraesCS3B03G0056800/TraesCS2A03G1323100/TraesCS6B03G0506800/TraesCS6B03G0425000/TraesCS6B03G0425400/TraesCS4B03G0701200/TraesCS4D03G0627300/TraesCS2D03G0080400/TraesCS5A03G0058300/TraesCS4D03G0034600/TraesCS7A03G0072900/TraesCS1D03G0485700/TraesCS4B03G0558200/TraesCS5B03G1052000/TraesCS3B03G1166200/TraesCS5A03G0058200/TraesCS1B03G0574900/TraesCS2D03G1120900/TraesCS4B03G0050400…
BP	GO:0003006	developmental process involved in reproduction	14/2582	20/22877	1.05e-09	4.54e-08	TraesCS6B03G0719500/TraesCS5A03G0463400/TraesCS7D03G1015000/TraesCS7D03G0060000/TraesCS7A03G1064300/TraesCS5D03G0428000/TraesCS5B03G0457900/TraesCS7A03G0063600/TraesCS4A03G1113100/TraesCS4A03G1157500/TraesCS7A03G0064100/TraesCS2B03G1193200/TraesCS2D03G1007200/TraesCS2A03G1065700	TraesCS6B03G0719500/TraesCS5A03G0463400/TraesCS7D03G1015000/TraesCS7D03G0060000/TraesCS7A03G1064300/TraesCS5D03G0428000/TraesCS5B03G0457900/TraesCS7A03G0063600/TraesCS4A03G1113100/TraesCS4A03G1157500/TraesCS7A03G0064100/TraesCS2B03G1193200/TraesCS2D03G1007200/TraesCS2A03G1065700	14	14	TraesCS6B03G0719500/TraesCS5A03G0463400/TraesCS7D03G1015000/TraesCS7D03G0060000/TraesCS7A03G1064300/TraesCS5D03G0428000/TraesCS5B03G0457900/TraesCS7A03G0063600/TraesCS4A03G1113100/TraesCS4A03G1157500/TraesCS7A03G0064100/TraesCS2B03G1193200/TraesCS2D03G1007200/TraesCS2A03G1065700	0
BP	GO:0009790	embryo development	14/2582	20/22877	1.05e-09	4.54e-08	TraesCS6B03G0719500/TraesCS5A03G0463400/TraesCS7D03G1015000/TraesCS7D03G0060000/TraesCS7A03G1064300/TraesCS5D03G0428000/TraesCS5B03G0457900/TraesCS7A03G0063600/TraesCS4A03G1113100/TraesCS4A03G1157500/TraesCS7A03G0064100/TraesCS2B03G1193200/TraesCS2D03G1007200/TraesCS2A03G1065700	TraesCS6B03G0719500/TraesCS5A03G0463400/TraesCS7D03G1015000/TraesCS7D03G0060000/TraesCS7A03G1064300/TraesCS5D03G0428000/TraesCS5B03G0457900/TraesCS7A03G0063600/TraesCS4A03G1113100/TraesCS4A03G1157500/TraesCS7A03G0064100/TraesCS2B03G1193200/TraesCS2D03G1007200/TraesCS2A03G1065700	14	14	TraesCS6B03G0719500/TraesCS5A03G0463400/TraesCS7D03G1015000/TraesCS7D03G0060000/TraesCS7A03G1064300/TraesCS5D03G0428000/TraesCS5B03G0457900/TraesCS7A03G0063600/TraesCS4A03G1113100/TraesCS4A03G1157500/TraesCS7A03G0064100/TraesCS2B03G1193200/TraesCS2D03G1007200/TraesCS2A03G1065700	0
BP	GO:0009793	embryo development ending in seed dormancy	14/2582	20/22877	1.05e-09	4.54e-08	TraesCS6B03G0719500/TraesCS5A03G0463400/TraesCS7D03G1015000/TraesCS7D03G0060000/TraesCS7A03G1064300/TraesCS5D03G0428000/TraesCS5B03G0457900/TraesCS7A03G0063600/TraesCS4A03G1113100/TraesCS4A03G1157500/TraesCS7A03G0064100/TraesCS2B03G1193200/TraesCS2D03G1007200/TraesCS2A03G1065700	TraesCS6B03G0719500/TraesCS5A03G0463400/TraesCS7D03G1015000/TraesCS7D03G0060000/TraesCS7A03G1064300/TraesCS5D03G0428000/TraesCS5B03G0457900/TraesCS7A03G0063600/TraesCS4A03G1113100/TraesCS4A03G1157500/TraesCS7A03G0064100/TraesCS2B03G1193200/TraesCS2D03G1007200/TraesCS2A03G1065700	14	14	TraesCS6B03G0719500/TraesCS5A03G0463400/TraesCS7D03G1015000/TraesCS7D03G0060000/TraesCS7A03G1064300/TraesCS5D03G0428000/TraesCS5B03G0457900/TraesCS7A03G0063600/TraesCS4A03G1113100/TraesCS4A03G1157500/TraesCS7A03G0064100/TraesCS2B03G1193200/TraesCS2D03G1007200/TraesCS2A03G1065700	0
BP	GO:0010154	fruit development	14/2582	20/22877	1.05e-09	4.54e-08	TraesCS6B03G0719500/TraesCS5A03G0463400/TraesCS7D03G1015000/TraesCS7D03G0060000/TraesCS7A03G1064300/TraesCS5D03G0428000/TraesCS5B03G0457900/TraesCS7A03G0063600/TraesCS4A03G1113100/TraesCS4A03G1157500/TraesCS7A03G0064100/TraesCS2B03G1193200/TraesCS2D03G1007200/TraesCS2A03G1065700	TraesCS6B03G0719500/TraesCS5A03G0463400/TraesCS7D03G1015000/TraesCS7D03G0060000/TraesCS7A03G1064300/TraesCS5D03G0428000/TraesCS5B03G0457900/TraesCS7A03G0063600/TraesCS4A03G1113100/TraesCS4A03G1157500/TraesCS7A03G0064100/TraesCS2B03G1193200/TraesCS2D03G1007200/TraesCS2A03G1065700	14	14	TraesCS6B03G0719500/TraesCS5A03G0463400/TraesCS7D03G1015000/TraesCS7D03G0060000/TraesCS7A03G1064300/TraesCS5D03G0428000/TraesCS5B03G0457900/TraesCS7A03G0063600/TraesCS4A03G1113100/TraesCS4A03G1157500/TraesCS7A03G0064100/TraesCS2B03G1193200/TraesCS2D03G1007200/TraesCS2A03G1065700	0
BP	GO:0048316	seed development	14/2582	20/22877	1.05e-09	4.54e-08	TraesCS6B03G0719500/TraesCS5A03G0463400/TraesCS7D03G1015000/TraesCS7D03G0060000/TraesCS7A03G1064300/TraesCS5D03G0428000/TraesCS5B03G0457900/TraesCS7A03G0063600/TraesCS4A03G1113100/TraesCS4A03G1157500/TraesCS7A03G0064100/TraesCS2B03G1193200/TraesCS2D03G1007200/TraesCS2A03G1065700	TraesCS6B03G0719500/TraesCS5A03G0463400/TraesCS7D03G1015000/TraesCS7D03G0060000/TraesCS7A03G1064300/TraesCS5D03G0428000/TraesCS5B03G0457900/TraesCS7A03G0063600/TraesCS4A03G1113100/TraesCS4A03G1157500/TraesCS7A03G0064100/TraesCS2B03G1193200/TraesCS2D03G1007200/TraesCS2A03G1065700	14	14	TraesCS6B03G0719500/TraesCS5A03G0463400/TraesCS7D03G1015000/TraesCS7D03G0060000/TraesCS7A03G1064300/TraesCS5D03G0428000/TraesCS5B03G0457900/TraesCS7A03G0063600/TraesCS4A03G1113100/TraesCS4A03G1157500/TraesCS7A03G0064100/TraesCS2B03G1193200/TraesCS2D03G1007200/TraesCS2A03G1065700	0
BP	GO:0048608	reproductive structure development	14/2582	20/22877	1.05e-09	4.54e-08	TraesCS6B03G0719500/TraesCS5A03G0463400/TraesCS7D03G1015000/TraesCS7D03G0060000/TraesCS7A03G1064300/TraesCS5D03G0428000/TraesCS5B03G0457900/TraesCS7A03G0063600/TraesCS4A03G1113100/TraesCS4A03G1157500/TraesCS7A03G0064100/TraesCS2B03G1193200/TraesCS2D03G1007200/TraesCS2A03G1065700	TraesCS6B03G0719500/TraesCS5A03G0463400/TraesCS7D03G1015000/TraesCS7D03G0060000/TraesCS7A03G1064300/TraesCS5D03G0428000/TraesCS5B03G0457900/TraesCS7A03G0063600/TraesCS4A03G1113100/TraesCS4A03G1157500/TraesCS7A03G0064100/TraesCS2B03G1193200/TraesCS2D03G1007200/TraesCS2A03G1065700	14	14	TraesCS6B03G0719500/TraesCS5A03G0463400/TraesCS7D03G1015000/TraesCS7D03G0060000/TraesCS7A03G1064300/TraesCS5D03G0428000/TraesCS5B03G0457900/TraesCS7A03G0063600/TraesCS4A03G1113100/TraesCS4A03G1157500/TraesCS7A03G0064100/TraesCS2B03G1193200/TraesCS2D03G1007200/TraesCS2A03G1065700	0
BP	GO:0048731	system development	14/2582	20/22877	1.05e-09	4.54e-08	TraesCS6B03G0719500/TraesCS5A03G0463400/TraesCS7D03G1015000/TraesCS7D03G0060000/TraesCS7A03G1064300/TraesCS5D03G0428000/TraesCS5B03G0457900/TraesCS7A03G0063600/TraesCS4A03G1113100/TraesCS4A03G1157500/TraesCS7A03G0064100/TraesCS2B03G1193200/TraesCS2D03G1007200/TraesCS2A03G1065700	TraesCS6B03G0719500/TraesCS5A03G0463400/TraesCS7D03G1015000/TraesCS7D03G0060000/TraesCS7A03G1064300/TraesCS5D03G0428000/TraesCS5B03G0457900/TraesCS7A03G0063600/TraesCS4A03G1113100/TraesCS4A03G1157500/TraesCS7A03G0064100/TraesCS2B03G1193200/TraesCS2D03G1007200/TraesCS2A03G1065700	14	14	TraesCS6B03G0719500/TraesCS5A03G0463400/TraesCS7D03G1015000/TraesCS7D03G0060000/TraesCS7A03G1064300/TraesCS5D03G0428000/TraesCS5B03G0457900/TraesCS7A03G0063600/TraesCS4A03G1113100/TraesCS4A03G1157500/TraesCS7A03G0064100/TraesCS2B03G1193200/TraesCS2D03G1007200/TraesCS2A03G1065700	0
BP	GO:0061458	reproductive system development	14/2582	20/22877	1.05e-09	4.54e-08	TraesCS6B03G0719500/TraesCS5A03G0463400/TraesCS7D03G1015000/TraesCS7D03G0060000/TraesCS7A03G1064300/TraesCS5D03G0428000/TraesCS5B03G0457900/TraesCS7A03G0063600/TraesCS4A03G1113100/TraesCS4A03G1157500/TraesCS7A03G0064100/TraesCS2B03G1193200/TraesCS2D03G1007200/TraesCS2A03G1065700	TraesCS6B03G0719500/TraesCS5A03G0463400/TraesCS7D03G1015000/TraesCS7D03G0060000/TraesCS7A03G1064300/TraesCS5D03G0428000/TraesCS5B03G0457900/TraesCS7A03G0063600/TraesCS4A03G1113100/TraesCS4A03G1157500/TraesCS7A03G0064100/TraesCS2B03G1193200/TraesCS2D03G1007200/TraesCS2A03G1065700	14	14	TraesCS6B03G0719500/TraesCS5A03G0463400/TraesCS7D03G1015000/TraesCS7D03G0060000/TraesCS7A03G1064300/TraesCS5D03G0428000/TraesCS5B03G0457900/TraesCS7A03G0063600/TraesCS4A03G1113100/TraesCS4A03G1157500/TraesCS7A03G0064100/TraesCS2B03G1193200/TraesCS2D03G1007200/TraesCS2A03G1065700	0
BP	GO:0009791	post-embryonic development	14/2582	22/22877	6.97e-09	2.83e-07	TraesCS6B03G0719500/TraesCS5A03G0463400/TraesCS7D03G1015000/TraesCS7D03G0060000/TraesCS7A03G1064300/TraesCS5D03G0428000/TraesCS5B03G0457900/TraesCS7A03G0063600/TraesCS4A03G1113100/TraesCS4A03G1157500/TraesCS7A03G0064100/TraesCS2B03G1193200/TraesCS2D03G1007200/TraesCS2A03G1065700	TraesCS6B03G0719500/TraesCS5A03G0463400/TraesCS7D03G1015000/TraesCS7D03G0060000/TraesCS7A03G1064300/TraesCS5D03G0428000/TraesCS5B03G0457900/TraesCS7A03G0063600/TraesCS4A03G1113100/TraesCS4A03G1157500/TraesCS7A03G0064100/TraesCS2B03G1193200/TraesCS2D03G1007200/TraesCS2A03G1065700	14	14	TraesCS6B03G0719500/TraesCS5A03G0463400/TraesCS7D03G1015000/TraesCS7D03G0060000/TraesCS7A03G1064300/TraesCS5D03G0428000/TraesCS5B03G0457900/TraesCS7A03G0063600/TraesCS4A03G1113100/TraesCS4A03G1157500/TraesCS7A03G0064100/TraesCS2B03G1193200/TraesCS2D03G1007200/TraesCS2A03G1065700	0
BP	GO:0042221	response to chemical	62/2582	323/22877	1.94e-05	0.000744019	TraesCS6A03G0899800/TraesCS6D03G0772100/TraesCS6A03G0900100/TraesCS6D03G0772300/TraesCS7D03G1292300/TraesCS6B03G1082300/TraesCS6B03G0794800/TraesCS3B03G0736100/TraesCS6D03G0480400/TraesCS4A03G0658300/TraesCS7A03G1365300/TraesCS5A03G1006700/TraesCS3A03G0653000/TraesCS6B03G1084000/TraesCS3D03G0862400/TraesCS4B03G0139700/TraesCS4A03G0028900/TraesCS3D03G0598100/TraesCS4D03G0117900/TraesCS6D03G0573700…	TraesCS6A03G0899800/TraesCS6D03G0772100/TraesCS6A03G0900100/TraesCS6D03G0772300/TraesCS7D03G1292300/TraesCS6B03G1082300/TraesCS6B03G0794800/TraesCS3B03G0736100/TraesCS6D03G0480400/TraesCS4A03G0658300/TraesCS7A03G1365300/TraesCS5A03G1006700/TraesCS3A03G0653000/TraesCS6B03G1084000/TraesCS3D03G0862400/TraesCS4B03G0139700/TraesCS4A03G0028900/TraesCS3D03G0598100/TraesCS4D03G0117900/TraesCS6D03G0573700…	62	49	TraesCS6A03G0899800/TraesCS6D03G0772100/TraesCS6A03G0900100/TraesCS6D03G0772300/TraesCS7D03G1292300/TraesCS6B03G1082300/TraesCS6B03G0794800/TraesCS3B03G0736100/TraesCS6D03G0480400/TraesCS4A03G0658300/TraesCS7A03G1365300/TraesCS5A03G1006700/TraesCS3A03G0653000/TraesCS6B03G1084000/TraesCS3D03G0862400/TraesCS4B03G0139700/TraesCS3D03G0598100/TraesCS4D03G0117900/TraesCS6D03G0573700/TraesCS6A03G0901500…	13	TraesCS4A03G0028900/TraesCS7A03G1136200/TraesCS1B03G0589800/TraesCS4B03G0757400/TraesCS4D03G0677000/TraesCS4B03G0818500/TraesCS7A03G1121400/TraesCS6B03G1017200/TraesCS1A03G0483200/TraesCS7D03G1098600/TraesCS1D03G0455800/TraesCS7A03G0906200/TraesCS6B03G0361100
BP	GO:0006457	protein folding	28/2582	127/22877	0.000369655	0.0134243	TraesCS1B03G0340700/TraesCS7B03G0405300/TraesCS7A03G0555500/TraesCS1B03G0233300/TraesCS7D03G0537900/TraesCS4A03G0897300/TraesCS2D03G0061400/TraesCS5B03G0271100/TraesCS7D03G1221800/TraesCS5B03G1236400/TraesCS1A03G0241600/TraesCS6A03G0237000/TraesCS6D03G0193400/TraesCS6A03G0237200/TraesCS5D03G0954900/TraesCS5D03G0857600/TraesCS6D03G0193900/TraesCS5B03G0942000/TraesCS2B03G0098600/TraesCS7B03G1204400…	TraesCS1B03G0340700/TraesCS7B03G0405300/TraesCS7A03G0555500/TraesCS1B03G0233300/TraesCS7D03G0537900/TraesCS4A03G0897300/TraesCS2D03G0061400/TraesCS5B03G0271100/TraesCS7D03G1221800/TraesCS5B03G1236400/TraesCS1A03G0241600/TraesCS6A03G0237000/TraesCS6D03G0193400/TraesCS6A03G0237200/TraesCS5D03G0954900/TraesCS5D03G0857600/TraesCS6D03G0193900/TraesCS5B03G0942000/TraesCS2B03G0098600/TraesCS7B03G1204400…	28	5	TraesCS1B03G0340700/TraesCS1B03G0233300/TraesCS5D03G0857600/TraesCS5B03G0942000/TraesCS5A03G0895300	23	TraesCS7B03G0405300/TraesCS7A03G0555500/TraesCS7D03G0537900/TraesCS4A03G0897300/TraesCS2D03G0061400/TraesCS5B03G0271100/TraesCS7D03G1221800/TraesCS5B03G1236400/TraesCS1A03G0241600/TraesCS6A03G0237000/TraesCS6D03G0193400/TraesCS6A03G0237200/TraesCS5D03G0954900/TraesCS6D03G0193900/TraesCS2B03G0098600/TraesCS7B03G1204400/TraesCS2A03G0298900/TraesCS2B03G1439700/TraesCS5B03G1055300/TraesCS5A03G1009300…
BP	GO:0006308	DNA catabolic process	9/2582	23/22877	0.000544573	0.0187878	TraesCS2B03G1341400/TraesCS2D03G1133000/TraesCS3B03G0090000/TraesCS2B03G1341500/TraesCS2D03G1133500/TraesCS2B03G1342300/TraesCS2D03G1134000/TraesCS2A03G1180700/TraesCS3B03G0090100	TraesCS2B03G1341400/TraesCS2D03G1133000/TraesCS3B03G0090000/TraesCS2B03G1341500/TraesCS2D03G1133500/TraesCS2B03G1342300/TraesCS2D03G1134000/TraesCS2A03G1180700/TraesCS3B03G0090100	9	5	TraesCS2B03G1341400/TraesCS3B03G0090000/TraesCS2B03G1341500/TraesCS2B03G1342300/TraesCS3B03G0090100	4	TraesCS2D03G1133000/TraesCS2D03G1133500/TraesCS2D03G1134000/TraesCS2A03G1180700
BP	GO:0008272	sulfate transport	10/2582	28/22877	0.000632699	0.0198437	TraesCS2B03G1343300/TraesCS2D03G1134400/TraesCS4A03G0084700/TraesCS3D03G0663300/TraesCS4B03G0734100/TraesCS5B03G0444300/TraesCS5A03G0449400/TraesCS3A03G0720400/TraesCS5D03G0551100/TraesCS4D03G0628400	TraesCS2B03G1343300/TraesCS2D03G1134400/TraesCS4A03G0084700/TraesCS3D03G0663300/TraesCS4B03G0734100/TraesCS5B03G0444300/TraesCS5A03G0449400/TraesCS3A03G0720400/TraesCS5D03G0551100/TraesCS4D03G0628400	10	3	TraesCS2B03G1343300/TraesCS3D03G0663300/TraesCS3A03G0720400	7	TraesCS2D03G1134400/TraesCS4A03G0084700/TraesCS4B03G0734100/TraesCS5B03G0444300/TraesCS5A03G0449400/TraesCS5D03G0551100/TraesCS4D03G0628400
BP	GO:0072348	sulfur compound transport	10/2582	28/22877	0.000632699	0.0198437	TraesCS2B03G1343300/TraesCS2D03G1134400/TraesCS4A03G0084700/TraesCS3D03G0663300/TraesCS4B03G0734100/TraesCS5B03G0444300/TraesCS5A03G0449400/TraesCS3A03G0720400/TraesCS5D03G0551100/TraesCS4D03G0628400	TraesCS2B03G1343300/TraesCS2D03G1134400/TraesCS4A03G0084700/TraesCS3D03G0663300/TraesCS4B03G0734100/TraesCS5B03G0444300/TraesCS5A03G0449400/TraesCS3A03G0720400/TraesCS5D03G0551100/TraesCS4D03G0628400	10	3	TraesCS2B03G1343300/TraesCS3D03G0663300/TraesCS3A03G0720400	7	TraesCS2D03G1134400/TraesCS4A03G0084700/TraesCS4B03G0734100/TraesCS5B03G0444300/TraesCS5A03G0449400/TraesCS5D03G0551100/TraesCS4D03G0628400
CC	GO:0005811	lipid droplet	10/687	14/6898	6.23e-08	5.05e-06	TraesCS5D03G0003200/TraesCS2B03G1110200/TraesCS1D03G0974900/TraesCS2D03G0935700/TraesCS1A03G1013900/TraesCS5D03G0448500/TraesCS5B03G0484200/TraesCS1B03G1195200/TraesCS7D03G0522200/TraesCS7B03G0360400	TraesCS5D03G0003200/TraesCS2B03G1110200/TraesCS1D03G0974900/TraesCS2D03G0935700/TraesCS1A03G1013900/TraesCS5D03G0448500/TraesCS5B03G0484200/TraesCS1B03G1195200/TraesCS7D03G0522200/TraesCS7B03G0360400	10	10	TraesCS5D03G0003200/TraesCS2B03G1110200/TraesCS1D03G0974900/TraesCS2D03G0935700/TraesCS1A03G1013900/TraesCS5D03G0448500/TraesCS5B03G0484200/TraesCS1B03G1195200/TraesCS7D03G0522200/TraesCS7B03G0360400	0
CC	GO:0012511	monolayer-surrounded lipid storage body	10/687	14/6898	6.23e-08	5.05e-06	TraesCS5D03G0003200/TraesCS2B03G1110200/TraesCS1D03G0974900/TraesCS2D03G0935700/TraesCS1A03G1013900/TraesCS5D03G0448500/TraesCS5B03G0484200/TraesCS1B03G1195200/TraesCS7D03G0522200/TraesCS7B03G0360400	TraesCS5D03G0003200/TraesCS2B03G1110200/TraesCS1D03G0974900/TraesCS2D03G0935700/TraesCS1A03G1013900/TraesCS5D03G0448500/TraesCS5B03G0484200/TraesCS1B03G1195200/TraesCS7D03G0522200/TraesCS7B03G0360400	10	10	TraesCS5D03G0003200/TraesCS2B03G1110200/TraesCS1D03G0974900/TraesCS2D03G0935700/TraesCS1A03G1013900/TraesCS5D03G0448500/TraesCS5B03G0484200/TraesCS1B03G1195200/TraesCS7D03G0522200/TraesCS7B03G0360400	0
MF	GO:0016791	phosphatase activity	79/4318	389/38152	1.79e-07	7.37e-05	TraesCS1B03G0256900/TraesCS7A03G1307800/TraesCS1D03G1003200/TraesCS5D03G0004700/TraesCS3B03G0718700/TraesCS4B03G0581000/TraesCS5D03G0449300/TraesCS5B03G0484700/TraesCS3A03G0639700/TraesCS3A03G0881100/TraesCS3D03G0584600/TraesCS3B03G0880400/TraesCS5A03G0480300/TraesCS7A03G0296800/TraesCS1A03G0875600/TraesCS3A03G0611800/TraesCS4D03G0515700/TraesCS2D03G0000400/TraesCS5A03G0486100/TraesCS7A03G1027700…	TraesCS1B03G0256900/TraesCS7A03G1307800/TraesCS1D03G1003200/TraesCS5D03G0004700/TraesCS3B03G0718700/TraesCS4B03G0581000/TraesCS5D03G0449300/TraesCS5B03G0484700/TraesCS3A03G0639700/TraesCS3A03G0881100/TraesCS3D03G0584600/TraesCS3B03G0880400/TraesCS5A03G0480300/TraesCS7A03G0296800/TraesCS1A03G0875600/TraesCS3A03G0611800/TraesCS4D03G0515700/TraesCS2D03G0000400/TraesCS5A03G0486100/TraesCS7A03G1027700…	79	44	TraesCS1B03G0256900/TraesCS7A03G1307800/TraesCS1D03G1003200/TraesCS5D03G0004700/TraesCS3B03G0718700/TraesCS4B03G0581000/TraesCS5D03G0449300/TraesCS5B03G0484700/TraesCS3A03G0639700/TraesCS3A03G0881100/TraesCS3D03G0584600/TraesCS5A03G0480300/TraesCS1A03G0875600/TraesCS3A03G0611800/TraesCS4D03G0515700/TraesCS2D03G0000400/TraesCS5A03G0486100/TraesCS7A03G1027700/TraesCS3B03G0691500/TraesCS7D03G0987500…	35	TraesCS3B03G0880400/TraesCS7A03G0296800/TraesCS7D03G1092300/TraesCS3B03G0823300/TraesCS3B03G0823600/TraesCS5B03G0480800/TraesCS5A03G1090400/TraesCS5A03G0482300/TraesCS3D03G0660600/TraesCS3D03G0661400/TraesCS3B03G0823800/TraesCS3D03G0387100/TraesCS2A03G0679100/TraesCS5B03G0737500/TraesCS3B03G0823400/TraesCS1B03G0766800/TraesCS3D03G0708200/TraesCS3A03G0717700/TraesCS3B03G0823900/TraesCS2A03G1177300…
MF	GO:0042578	phosphoric ester hydrolase activity	92/4318	491/38152	8.34e-07	0.000171301	TraesCS1B03G0256900/TraesCS3B03G0932700/TraesCS7A03G1307800/TraesCS5B03G0018000/TraesCS1D03G1003200/TraesCS1B03G0362100/TraesCS5D03G0004700/TraesCS3B03G0718700/TraesCS1B03G0960200/TraesCS4B03G0581000/TraesCS5D03G0449300/TraesCS5B03G0484700/TraesCS3A03G0639700/TraesCS3A03G0881100/TraesCS3D03G0584600/TraesCS3B03G0880400/TraesCS5A03G0480300/TraesCS7A03G0296800/TraesCS1A03G0875600/TraesCS3D03G0746600…	TraesCS1B03G0256900/TraesCS3B03G0932700/TraesCS7A03G1307800/TraesCS5B03G0018000/TraesCS1D03G1003200/TraesCS1B03G0362100/TraesCS5D03G0004700/TraesCS3B03G0718700/TraesCS1B03G0960200/TraesCS4B03G0581000/TraesCS5D03G0449300/TraesCS5B03G0484700/TraesCS3A03G0639700/TraesCS3A03G0881100/TraesCS3D03G0584600/TraesCS3B03G0880400/TraesCS5A03G0480300/TraesCS7A03G0296800/TraesCS1A03G0875600/TraesCS3D03G0746600…	92	52	TraesCS1B03G0256900/TraesCS7A03G1307800/TraesCS5B03G0018000/TraesCS1D03G1003200/TraesCS1B03G0362100/TraesCS5D03G0004700/TraesCS3B03G0718700/TraesCS1B03G0960200/TraesCS4B03G0581000/TraesCS5D03G0449300/TraesCS5B03G0484700/TraesCS3A03G0639700/TraesCS3A03G0881100/TraesCS3D03G0584600/TraesCS5A03G0480300/TraesCS1A03G0875600/TraesCS1B03G0362200/TraesCS3A03G0611800/TraesCS4D03G0515700/TraesCS2D03G0000400…	40	TraesCS3B03G0932700/TraesCS3B03G0880400/TraesCS7A03G0296800/TraesCS3D03G0746600/TraesCS7D03G1092300/TraesCS3B03G0823300/TraesCS3B03G0823600/TraesCS5B03G0480800/TraesCS5A03G1090400/TraesCS1B03G1005200/TraesCS5A03G0482300/TraesCS3D03G0660600/TraesCS3D03G0661400/TraesCS3B03G0823800/TraesCS3D03G0387100/TraesCS2A03G0679100/TraesCS5B03G0737500/TraesCS3B03G0823400/TraesCS2A03G0467400/TraesCS1B03G0766800…
MF	GO:0051082	unfolded protein binding	27/4318	93/38152	2.73e-06	0.000373904	TraesCS1B03G0340700/TraesCS7B03G0405300/TraesCS7A03G0555500/TraesCS1B03G0233300/TraesCS7D03G0537900/TraesCS4A03G0897300/TraesCS2D03G0061400/TraesCS5B03G0271100/TraesCS7D03G1221800/TraesCS5B03G1236400/TraesCS1A03G0241600/TraesCS6A03G0237000/TraesCS6D03G0193400/TraesCS6A03G0237200/TraesCS5D03G0954900/TraesCS5D03G0857600/TraesCS6D03G0193900/TraesCS5B03G0942000/TraesCS2B03G0098600/TraesCS7B03G1204400…	TraesCS1B03G0340700/TraesCS7B03G0405300/TraesCS7A03G0555500/TraesCS1B03G0233300/TraesCS7D03G0537900/TraesCS4A03G0897300/TraesCS2D03G0061400/TraesCS5B03G0271100/TraesCS7D03G1221800/TraesCS5B03G1236400/TraesCS1A03G0241600/TraesCS6A03G0237000/TraesCS6D03G0193400/TraesCS6A03G0237200/TraesCS5D03G0954900/TraesCS5D03G0857600/TraesCS6D03G0193900/TraesCS5B03G0942000/TraesCS2B03G0098600/TraesCS7B03G1204400…	27	5	TraesCS1B03G0340700/TraesCS1B03G0233300/TraesCS5D03G0857600/TraesCS5B03G0942000/TraesCS5A03G0895300	22	TraesCS7B03G0405300/TraesCS7A03G0555500/TraesCS7D03G0537900/TraesCS4A03G0897300/TraesCS2D03G0061400/TraesCS5B03G0271100/TraesCS7D03G1221800/TraesCS5B03G1236400/TraesCS1A03G0241600/TraesCS6A03G0237000/TraesCS6D03G0193400/TraesCS6A03G0237200/TraesCS5D03G0954900/TraesCS6D03G0193900/TraesCS2B03G0098600/TraesCS7B03G1204400/TraesCS2B03G1439700/TraesCS5B03G1055300/TraesCS5A03G1009300/TraesCS1D03G0252900…
MF	GO:0010181	FMN binding	22/4318	70/38152	5.41e-06	0.000555806	TraesCS1B03G0038300/TraesCS7A03G1307900/TraesCS1A03G0037600/TraesCS2B03G1339200/TraesCS1A03G0037500/TraesCS1B03G0040100/TraesCS7D03G0396800/TraesCS1D03G0028400/TraesCS7A03G0410400/TraesCS1D03G0028000/TraesCS2D03G1129400/TraesCS7B03G0213800/TraesCS1B03G0040200/TraesCS7B03G0213600/TraesCS1A03G0037700/TraesCS6B03G1283200/TraesCS7D03G0396500/TraesCS1B03G0038400/TraesCS1A03G0037800/TraesCS7B03G1228800…	TraesCS1B03G0038300/TraesCS7A03G1307900/TraesCS1A03G0037600/TraesCS2B03G1339200/TraesCS1A03G0037500/TraesCS1B03G0040100/TraesCS7D03G0396800/TraesCS1D03G0028400/TraesCS7A03G0410400/TraesCS1D03G0028000/TraesCS2D03G1129400/TraesCS7B03G0213800/TraesCS1B03G0040200/TraesCS7B03G0213600/TraesCS1A03G0037700/TraesCS6B03G1283200/TraesCS7D03G0396500/TraesCS1B03G0038400/TraesCS1A03G0037800/TraesCS7B03G1228800…	22	13	TraesCS1B03G0038300/TraesCS7A03G1307900/TraesCS1A03G0037600/TraesCS2B03G1339200/TraesCS1A03G0037500/TraesCS1B03G0040100/TraesCS1D03G0028400/TraesCS1B03G0040200/TraesCS1A03G0037700/TraesCS6B03G1283200/TraesCS1B03G0038400/TraesCS1A03G0037800/TraesCS3B03G0806000	9	TraesCS7D03G0396800/TraesCS7A03G0410400/TraesCS1D03G0028000/TraesCS2D03G1129400/TraesCS7B03G0213800/TraesCS7B03G0213600/TraesCS7D03G0396500/TraesCS7B03G1228800/TraesCS7D03G0397000
MF	GO:0004470	malic enzyme activity	8/4318	18/38152	0.000409385	0.0240368	TraesCS1B03G0387000/TraesCS3A03G0714000/TraesCS1B03G0561700/TraesCS3A03G0696300/TraesCS3D03G0637400/TraesCS2B03G0633800/TraesCS2A03G0540800/TraesCS3B03G0794100	TraesCS1B03G0387000/TraesCS3A03G0714000/TraesCS1B03G0561700/TraesCS3A03G0696300/TraesCS3D03G0637400/TraesCS2B03G0633800/TraesCS2A03G0540800/TraesCS3B03G0794100	8	5	TraesCS1B03G0387000/TraesCS1B03G0561700/TraesCS3A03G0696300/TraesCS3D03G0637400/TraesCS3B03G0794100	3	TraesCS3A03G0714000/TraesCS2B03G0633800/TraesCS2A03G0540800
MF	GO:0004471	malate dehydrogenase (decarboxylating) (NAD+) activity	8/4318	18/38152	0.000409385	0.0240368	TraesCS1B03G0387000/TraesCS3A03G0714000/TraesCS1B03G0561700/TraesCS3A03G0696300/TraesCS3D03G0637400/TraesCS2B03G0633800/TraesCS2A03G0540800/TraesCS3B03G0794100	TraesCS1B03G0387000/TraesCS3A03G0714000/TraesCS1B03G0561700/TraesCS3A03G0696300/TraesCS3D03G0637400/TraesCS2B03G0633800/TraesCS2A03G0540800/TraesCS3B03G0794100	8	5	TraesCS1B03G0387000/TraesCS1B03G0561700/TraesCS3A03G0696300/TraesCS3D03G0637400/TraesCS3B03G0794100	3	TraesCS3A03G0714000/TraesCS2B03G0633800/TraesCS2A03G0540800
MF	GO:0016615	malate dehydrogenase activity	8/4318	18/38152	0.000409385	0.0240368	TraesCS1B03G0387000/TraesCS3A03G0714000/TraesCS1B03G0561700/TraesCS3A03G0696300/TraesCS3D03G0637400/TraesCS2B03G0633800/TraesCS2A03G0540800/TraesCS3B03G0794100	TraesCS1B03G0387000/TraesCS3A03G0714000/TraesCS1B03G0561700/TraesCS3A03G0696300/TraesCS3D03G0637400/TraesCS2B03G0633800/TraesCS2A03G0540800/TraesCS3B03G0794100	8	5	TraesCS1B03G0387000/TraesCS1B03G0561700/TraesCS3A03G0696300/TraesCS3D03G0637400/TraesCS3B03G0794100	3	TraesCS3A03G0714000/TraesCS2B03G0633800/TraesCS2A03G0540800
MF	GO:0008171	O-methyltransferase activity	29/4318	135/38152	0.00049343	0.02535	TraesCS1B03G1284400/TraesCS1B03G0953300/TraesCS6B03G1201300/TraesCS1B03G0042200/TraesCSU03G0319600/TraesCS6B03G1263200/TraesCS6D03G0861300/TraesCS1B03G0953800/TraesCS2B03G0263300/TraesCS3B03G1108500/TraesCS1D03G0033000/TraesCS1B03G1284300/TraesCS1B03G1284200/TraesCS6B03G1201200/TraesCS5A03G0642100/TraesCSU03G0450700/TraesCS2B03G0142800/TraesCS7A03G1309800/TraesCS7D03G0182000/TraesCS4A03G0953900/T…	TraesCS1B03G1284400/TraesCS1B03G0953300/TraesCS6B03G1201300/TraesCS1B03G0042200/TraesCSU03G0319600/TraesCS6B03G1263200/TraesCS6D03G0861300/TraesCS1B03G0953800/TraesCS2B03G0263300/TraesCS3B03G1108500/TraesCS1D03G0033000/TraesCS1B03G1284300/TraesCS1B03G1284200/TraesCS6B03G1201200/TraesCS5A03G0642100/TraesCSU03G0450700/TraesCS2B03G0142800/TraesCS7A03G1309800/TraesCS7D03G0182000/TraesCS4A03G0953900/T…	29	12	TraesCS1B03G0953300/TraesCS6B03G1201300/TraesCS1B03G0042200/TraesCS6B03G1263200/TraesCS6D03G0861300/TraesCS1B03G0953800/TraesCS6B03G1201200/TraesCS7A03G1309800/TraesCS7D03G0182000/TraesCS7A03G0104300/TraesCS7B03G0369400/TraesCS3B03G1510700	17	TraesCS1B03G1284400/TraesCSU03G0319600/TraesCS2B03G0263300/TraesCS3B03G1108500/TraesCS1D03G0033000/TraesCS1B03G1284300/TraesCS1B03G1284200/TraesCS5A03G0642100/TraesCSU03G0450700/TraesCS2B03G0142800/TraesCS4A03G0953900/TraesCS2B03G1165100/TraesCS4D03G0139800/TraesCS2D03G0196100/TraesCS7A03G0154400/TraesCS7A03G0202100/TraesCS2B03G1516600
MF	GO:0015116	sulfate transmembrane transporter activity	10/4318	28/38152	0.000649316	0.0266869	TraesCS2B03G1343300/TraesCS2D03G1134400/TraesCS4A03G0084700/TraesCS3D03G0663300/TraesCS4B03G0734100/TraesCS5B03G0444300/TraesCS5A03G0449400/TraesCS3A03G0720400/TraesCS5D03G0551100/TraesCS4D03G0628400	TraesCS2B03G1343300/TraesCS2D03G1134400/TraesCS4A03G0084700/TraesCS3D03G0663300/TraesCS4B03G0734100/TraesCS5B03G0444300/TraesCS5A03G0449400/TraesCS3A03G0720400/TraesCS5D03G0551100/TraesCS4D03G0628400	10	3	TraesCS2B03G1343300/TraesCS3D03G0663300/TraesCS3A03G0720400	7	TraesCS2D03G1134400/TraesCS4A03G0084700/TraesCS4B03G0734100/TraesCS5B03G0444300/TraesCS5A03G0449400/TraesCS5D03G0551100/TraesCS4D03G0628400
MF	GO:1901682	sulfur compound transmembrane transporter activity	10/4318	28/38152	0.000649316	0.0266869	TraesCS2B03G1343300/TraesCS2D03G1134400/TraesCS4A03G0084700/TraesCS3D03G0663300/TraesCS4B03G0734100/TraesCS5B03G0444300/TraesCS5A03G0449400/TraesCS3A03G0720400/TraesCS5D03G0551100/TraesCS4D03G0628400	TraesCS2B03G1343300/TraesCS2D03G1134400/TraesCS4A03G0084700/TraesCS3D03G0663300/TraesCS4B03G0734100/TraesCS5B03G0444300/TraesCS5A03G0449400/TraesCS3A03G0720400/TraesCS5D03G0551100/TraesCS4D03G0628400	10	3	TraesCS2B03G1343300/TraesCS3D03G0663300/TraesCS3A03G0720400	7	TraesCS2D03G1134400/TraesCS4A03G0084700/TraesCS4B03G0734100/TraesCS5B03G0444300/TraesCS5A03G0449400/TraesCS5D03G0551100/TraesCS4D03G0628400
