# Supplementary material for: Transcriptome Analysis of Roots from Wheat (Triticum aestivum L.) Varieties in Response to Drought Stress
Source: Int J Mol Sci. 2023 Apr 14;24(8):7245. doi: 10.3390/ijms24087245 (PMC10139362; doi:10.3390/ijms24087245)
Supplement: Supplementary file 1 [file ijms-24-07245-s001.zip › Table S15 Primers used in this study.xlsx]

## Sheet: Sheet1
Primer Name	Sequence (5’‐3’)	Purpose
3216-TraesCS6A03G0899800-1-F	CCCATGGGCAGCAGGGGCTT	RT-qPCR
3216-TraesCS6A03G0899800-1-R	CCCGTAGGTGCCGCCGCCAG	RT-qPCR
3557-TraesCS6B03G1084600-1-F	GGAGCACAAGGCCGGCGGGA	RT-qPCR
3557-TraesCS6B03G1084600-1-R	CGCCGGCGCCATCGGTGACA	RT-qPCR
3935-TraesCS6A03G0900700-1-F	CGGTGGCCGGACATGGCGTC	RT-qPCR
3935-TraesCS6A03G0900700-1-R	TGCCGGTACCCTGCTGTCCGT	RT-qPCR
3538-TraesCS3B03G1055400-1-F	CCGGCTGGCACTGGAGCGCA	RT-qPCR
3538-TraesCS3B03G1055400-1-R	CGTGCCCTGGCTGGCCGTAGC	RT-qPCR
TraesCS6A03G0900100-1-F	CTGCCACCCACGGGCA	RT-qPCR
TraesCS6A03G0900100-1-R	CGCGACAGTATGTCCCTGTT	RT-qPCR
TraesCS6D03G0772300-1-F	ACCGACACGGTGATTCACGGCA	RT-qPCR
TraesCS6D03G0772300-1-R	TTCTCACCCGTCTCGACGCC	RT-qPCR
TraesCS7D03G1292300-1-F	ACCAGGACAAGCAAGCAGCAGAACC	RT-qPCR
TraesCS7D03G1292300-1-R	TGATGTTCTCGCCGGTAACTCCG	RT-qPCR
TraesCS6B03G1082300-1-F	GGGGTTGCATGGCGCCCAC	RT-qPCR
TraesCS6B03G1082300-1-R	GCCGGTCACTCCGGTATGTCTT	RT-qPCR
TraesCS6B03G0794800-1-F	CCGCGTCTGTGCAGACCCACCA	RT-qPCR
TraesCS6B03G0794800-1-R	TGGTGCTGGAGCAGCGTGCGT	RT-qPCR
TraesCS3B03G0736100-1-F	TCGCCCCTGGCGAGACAACTG	RT-qPCR
TraesCS3B03G0736100-1-R	TGCTTGTGGTTGCCCGGGAGCTT	RT-qPCR
TraesCS4A03G0658300-1-F	TCGGCCTCGGGTTCAGTCCA	RT-qPCR
TraesCS4A03G0658300-1-R	GCAACATCCATCATCCATCACACG	RT-qPCR
TraesCS7A03G1365300-1-F	GGGCACGGCGCAGGCGAGA	RT-qPCR
TraesCS7A03G1365300-1-R	GTGGCTGTGGTGGCATGCGTCT	RT-qPCR
TraesCS5A03G1006700-1-F	CCACAACCCACGAGCTGTC	RT-qPCR
TraesCS5A03G1006700-1-R	CCGGTCTTGTGCTCCTCCCT	RT-qPCR
TraesCS3A03G0653000-1-F	CCGCTCCGCCCTACAGCTCTGA	RT-qPCR
TraesCS3A03G0653000-1-R	GTGCCGATGCCACTGCCGACCAT	RT-qPCR
TraesCS6B03G1084000-1-F	CCAACCGCGTCGCCGAGTACGG	RT-qPCR
TraesCS6B03G1084000-1-R	CCGTAGGTGCCGGCGGTCTGC	RT-qPCR
TraesCS4B03G0139700-1-F	GGCACTGGGACCACCGGCGT	RT-qPCR
TraesCS4B03G0139700-1-R	TGGCTCCGTAGGTCCCGCCAG	RT-qPCR
TaActin-F	AGGTGCCCTGAGGTGCTGTT	RT-qPCR
TaActin-R	GCCAAAATAGAGCCACCGAT	RT-qPCR
