# Supplementary material for: Transcriptome Analysis of Roots from Wheat (Triticum aestivum L.) Varieties in Response to Drought Stress
Source: Int J Mol Sci. 2023 Apr 14;24(8):7245. doi: 10.3390/ijms24087245 (PMC10139362; doi:10.3390/ijms24087245)
Supplement: Supplementary file 1 [file ijms-24-07245-s001.zip › Table S2 Statistics of the sample alignment rate.xls]

## Sheet: Table S2 Statistics of the samp
sample	total_reads	total_map	unique_map	multi_map	read1_map	read2_map	positive_map	negative_map	splice_map	unsplice_map	proper_map
CM42-15% PEG-6000-1	68411908	64601961(94.43%)	60770830(88.83%)	3831131(5.6%)	30376569(44.4%)	30394261(44.43%)	30366542(44.39%)	30404288(44.44%)	19976980(29.2%)	40793850(59.63%)	58238626(85.13%)
CM42-15% PEG-6000-2	71993034	68244719(94.79%)	64080665(89.01%)	4164054(5.78%)	31987783(44.43%)	32092882(44.58%)	32019894(44.48%)	32060771(44.53%)	20865226(28.98%)	43215439(60.03%)	61439636(85.34%)
CM42-15% PEG-6000-3	81743394	77242884(94.49%)	72829318(89.1%)	4413566(5.4%)	36419547(44.55%)	36409771(44.54%)	36392459(44.52%)	36436859(44.57%)	24524208(30.0%)	48305110(59.09%)	69548554(85.08%)
ZM366-15% PEG-6000-1	75024666	71488285(95.29%)	67231401(89.61%)	4256884(5.67%)	33580851(44.76%)	33650550(44.85%)	33597640(44.78%)	33633761(44.83%)	22107916(29.47%)	45123485(60.14%)	64437620(85.89%)
ZM366-15% PEG-6000-2	71126738	67524446(94.94%)	63222982(88.89%)	4301464(6.05%)	31550645(44.36%)	31672337(44.53%)	31590674(44.41%)	31632308(44.47%)	20970688(29.48%)	42252294(59.4%)	60603370(85.2%)
ZM366-15% PEG-6000-3	69199552	65597647(94.79%)	61494442(88.87%)	4103205(5.93%)	30734894(44.41%)	30759548(44.45%)	30725547(44.4%)	30768895(44.46%)	19617801(28.35%)	41876641(60.52%)	59018864(85.29%)
CM42-hydroponics-1	69559434	65967897(94.84%)	62286940(89.54%)	3680957(5.29%)	31149712(44.78%)	31137228(44.76%)	31131588(44.76%)	31155352(44.79%)	21076534(30.3%)	41210406(59.24%)	59467928(85.49%)
CM42-hydroponics-2	81857096	77682458(94.9%)	72468857(88.53%)	5213601(6.37%)	36158114(44.17%)	36310743(44.36%)	36217036(44.24%)	36251821(44.29%)	24606882(30.06%)	47861975(58.47%)	69322716(84.69%)
CM42-hydroponics-3	69675526	66083942(94.85%)	62223558(89.3%)	3860384(5.54%)	31077153(44.6%)	31146405(44.7%)	31093132(44.63%)	31130426(44.68%)	21745567(31.21%)	40477991(58.09%)	59654536(85.62%)
ZM366-hydroponics-1	75307304	71713782(95.23%)	67429182(89.54%)	4284600(5.69%)	33645094(44.68%)	33784088(44.86%)	33696772(44.75%)	33732410(44.79%)	22624111(30.04%)	44805071(59.5%)	64610414(85.8%)
ZM366-hydroponics-2	80124756	76042094(94.9%)	71647005(89.42%)	4395089(5.49%)	35832497(44.72%)	35814508(44.7%)	35812102(44.7%)	35834903(44.72%)	23878171(29.8%)	47768834(59.62%)	68543638(85.55%)
ZM366-hydroponics-3	68428758	65153070(95.21%)	61173473(89.4%)	3979597(5.82%)	30592342(44.71%)	30581131(44.69%)	30573781(44.68%)	30599692(44.72%)	20591514(30.09%)	40581959(59.31%)	58384186(85.32%)
