# Supplementary material for: Transcriptome Analysis of Roots from Wheat (Triticum aestivum L.) Varieties in Response to Drought Stress
Source: Int J Mol Sci. 2023 Apr 14;24(8):7245. doi: 10.3390/ijms24087245 (PMC10139362; doi:10.3390/ijms24087245)
Supplement: Supplementary file 1 [file ijms-24-07245-s001.zip › Table S3 Statistics of the sample alignment region.xls]

## Sheet: Table S3 Statistics of the samp
sample	exon	intron	intergenic
CM42-15% PEG-6000-1	8076081486(83.6301%)	270676326(2.8029%)	1310140270(13.5669%)
CM42-15% PEG-6000-2	8385800864(82.1590%)	325443599(3.1885%)	1495549499(14.6525%)
CM42-15% PEG-6000-3	9635538592(83.3844%)	338045110(2.9254%)	1581979425(13.6902%)
ZM366-15% PEG-6000-1	8919539015(83.4399%)	312886488(2.9270%)	1457351768(13.6331%)
ZM366-15% PEG-6000-2	8458128080(83.7668%)	273909954(2.7127%)	1365198562(13.5205%)
ZM366-15% PEG-6000-3	7980860091(81.3522%)	304060692(3.0994%)	1525330467(15.5483%)
CM42-hydroponics-1	8493955199(86.0817%)	236372378(2.3955%)	1136999307(11.5229%)
CM42-hydroponics-2	9940440422(85.5622%)	256335451(2.2064%)	1421010459(12.2313%)
CM42-hydroponics-3	8532894315(86.3275%)	215435254(2.1796%)	1135999120(11.4929%)
ZM366-hydroponics-1	9230131553(86.0598%)	247852538(2.3109%)	1247264674(11.6292%)
ZM366-hydroponics-2	9793914932(86.1118%)	252035912(2.2160%)	1327540353(11.6722%)
ZM366-hydroponics-3	8354846477(85.7369%)	221375122(2.2717%)	1168519420(11.9913%)
