# Supplementary material for: Transcriptome Analysis of Roots from Wheat (Triticum aestivum L.) Varieties in Response to Drought Stress
Source: Int J Mol Sci. 2023 Apr 14;24(8):7245. doi: 10.3390/ijms24087245 (PMC10139362; doi:10.3390/ijms24087245)
Supplement: Supplementary file 1 [file ijms-24-07245-s001.zip › Table S4 ZM366 and CM42 SNP and indel analysis.xlsx]

## Sheet: ZM366_1_SNP
CHROM	POS	ID	REF	ALT	GT(ZM366_15PEG_R_1)	AD(ZM366_15PEG_R_1)	DP(ZM366_15PEG_R_1)
Chr1A	51130	.	T	A	0/1	9,4	13
Chr1A	64189	.	T	C	0/1	20,78	98
Chr1A	97473	.	T	G	0/1	9,3	12
Chr1A	148020	.	T	A,C	44563	0,3,13	16
Chr1A	283133	.	G	A	0/1	13,2	15
Chr1A	347324	.	T	A,G	44563	0,14,11	25
Chr1A	377218	.	T	A	0/1	13,6	19
Chr1A	412931	.	T	G	0/1	9,4	13
Chr1A	417092	.	G	T	44562	0,15	15
Chr1A	3282061	.	C	G	0/1	2,9	11
Chr1A	3282162	.	C	A	0/1	3,7	10
Chr1A	3379262	.	G	A	44562	0,10	10
Chr1A	3972912	.	T	C	0/1	3,10	13
Chr1A	3972978	.	C	T	0/1	1,6	7
Chr1A	4441804	.	G	A	44562	0,11	11
Chr1A	4442260	.	T	C	44562	0,17	17
Chr1A	7505523	.	G	A	0/1	4,6	10
Chr1A	7505562	.	G	T	0/1	8,2	10
Chr1A	7505570	.	C	T	0/1	10,2	12
Chr1A	8526910	.	T	C	0/1	29,7	36
Chr1A	8526931	.	T	C	0/1	37,8	45
Chr1A	8526948	.	C	T	0/1	38,7	45
Chr1A	8527012	.	C	T	0/1	33,5	38
Chr1A	8527013	.	T	C	0/1	32,5	37
Chr1A	8527947	.	T	A	0/1	27,4	31
Chr1A	8532318	.	T	C	0/1	27,4	31
Chr1A	8534201	.	C	T	0/1	32,7	39
Chr1A	8635250	.	A	C	44562	0,11	11
Chr1A	9603151	.	A	G	44562	0,70	70
Chr1A	10914414	.	C	T	0/1	17,3	20
Chr1A	10949566	.	T	C	0/1	11,3	14
Chr1A	10949671	.	A	G	0/1	17,3	20
Chr1A	10949678	.	G	C	0/1	17,2	19
Chr1A	10957540	.	A	G	0/1	5,9	14
Chr1A	11012119	.	A	G	0/1	12,10	22
Chr1A	11012184	.	C	A	0/1	11,9	20
Chr1A	11424900	.	T	C	0/1	28,6	34
Chr1A	12939848	.	G	C	44562	0,21	21
Chr1A	12940408	.	G	C	44562	0,15	15
Chr1A	12940471	.	C	A	44562	0,15	15
Chr1A	12940486	.	C	T	44562	0,15	15
Chr1A	12940542	.	C	T	44562	0,14	14
Chr1A	12940649	.	G	A	44562	0,13	13
Chr1A	12940991	.	C	A	44562	0,15	15
Chr1A	12952507	.	A	T	44562	0,11	11
Chr1A	12956228	.	C	A	44562	0,18	18
Chr1A	12956604	.	A	G	44562	0,14	14
Chr1A	12956772	.	T	C	44562	0,13	13
Chr1A	13048788	.	G	T	0/1	48,13	61
Chr1A	13049738	.	G	A	0/1	39,9	48
Chr1A	13049747	.	G	A	0/1	38,13	51
Chr1A	13049807	.	G	A	0/1	39,20	59
Chr1A	13049868	.	G	A	0/1	47,15	62
Chr1A	13050051	.	G	T	0/1	44,11	55
Chr1A	13050052	.	T	C	0/1	42,11	53
Chr1A	13050124	.	C	G	0/1	27,10	37
Chr1A	13310214	.	G	A	44562	0,70	70
Chr1A	13310918	.	T	A	0/1	11,2	13
Chr1A	13315783	.	A	G	44562	0,69	69
Chr1A	13535179	.	C	T	44562	0,45	45
Chr1A	13535249	.	C	T	44562	0,26	26
Chr1A	13539327	.	G	C	44562	0,12	12
Chr1A	13539353	.	C	T	44562	0,9	9
Chr1A	13539845	.	G	A	44562	0,12	12
Chr1A	13540661	.	T	C	44562	0,10	10
Chr1A	13545383	.	A	G	44562	0,20	20
Chr1A	13545448	.	G	A	44562	0,13	13
Chr1A	13583705	.	G	C	44562	0,47	47
Chr1A	13584068	.	A	G	44562	0,41	41
Chr1A	13584401	.	G	A	44562	0,17	17
Chr1A	13601462	.	A	G	44562	0,66	66
Chr1A	13603010	.	C	G	44562	0,54	54
Chr1A	13603199	.	G	C	44562	0,17	17
Chr1A	13603281	.	C	A	44562	0,11	11
Chr1A	13803267	.	A	G	0/1	24,10	34
Chr1A	13810718	.	G	A	0/1	2,14	16
Chr1A	14695785	.	G	A	0/1	6,5	11
Chr1A	14992427	.	A	T	44562	0,4	4
Chr1A	14992448	.	T	C	44562	0,4	4
Chr1A	15204782	.	T	A	0/1	12,2	14
Chr1A	15204783	.	A	T	0/1	11,2	13
Chr1A	15211142	.	T	C	0/1	11,6	17
Chr1A	15211972	.	C	G	0/1	12,3	15
Chr1A	15212131	.	T	C	0/1	10,7	17
Chr1A	15212149	.	G	A	0/1	12,7	19
Chr1A	15212173	.	G	A	0/1	11,4	15
Chr1A	15212365	.	G	T	0/1	13,2	15
Chr1A	15212515	.	G	A	0/1	11,3	14
Chr1A	15302727	.	T	C	0/1	35,6	41
Chr1A	15303244	.	C	T	0/1	38,8	46
Chr1A	15304098	.	C	A	0/1	35,7	42
Chr1A	15304553	.	C	T	0/1	38,10	48
Chr1A	15305646	.	C	T	0/1	57,6	63
Chr1A	15305655	.	T	C	0/1	62,9	71
Chr1A	15305930	.	A	G	0/1	50,7	57
Chr1A	15306683	.	G	C	0/1	65,11	76
Chr1A	15306783	.	T	C	0/1	19,7	26
Chr1A	15306820	.	C	T	0/1	10,5	15
Chr1A	15399816	.	G	T	0/1	55,8	63
Chr1A	15510215	.	C	T	0/1	15,4	19
Chr1A	15511625	.	G	A	0/1	12,7	19
Chr1A	15511673	.	G	C	0/1	11,7	18
Chr1A	15511694	.	A	G	0/1	11,6	17
Chr1A	15511805	.	T	C	0/1	9,9	18
Chr1A	15511811	.	T	C	0/1	9,9	18
Chr1A	15511959	.	A	C	0/1	9,3	12
Chr1A	15513172	.	T	C	0/1	9,2	11
Chr1A	15513190	.	T	C	0/1	8,3	11
Chr1A	15513618	.	G	A	0/1	10,8	18
Chr1A	15514799	.	C	G	0/1	9,7	16
Chr1A	15518126	.	G	C	44562	0,12	12
Chr1A	15681939	.	G	C	0/1	9,3	12
Chr1A	15681954	.	T	C	0/1	11,5	16
Chr1A	15682064	.	A	G	0/1	101,21	122
Chr1A	15682123	.	T	G	0/1	157,28	185
Chr1A	15682163	.	T	C	0/1	148,28	176
Chr1A	15684000	.	G	C	0/1	113,16	129
Chr1A	15684008	.	G	C	0/1	109,15	124
Chr1A	15684122	.	A	C	0/1	94,20	114
Chr1A	16004491	.	G	T	44562	0,13	13
Chr1A	16033385	.	C	A	44562	0,15	15
Chr1A	16039887	.	A	C	44562	0,14	14
Chr1A	16039939	.	T	C	44562	0,24	24
Chr1A	16039987	.	A	C	44562	2,37	39
Chr1A	16041212	.	A	G	0/1	38,10	48
Chr1A	16041273	.	G	A	0/1	7,39	46
Chr1A	16041374	.	A	G	44562	0,46	46
Chr1A	16041706	.	C	T	0/1	65,10	75
Chr1A	16041967	.	G	A	0/1	9,55	64
Chr1A	16042637	.	G	C	44562	0,59	59
Chr1A	16042670	.	C	G	0/1	12,42	54
Chr1A	16042761	.	T	C	44562	0,34	34
Chr1A	16042793	.	T	G	0/1	16,29	45
Chr1A	16042820	.	G	A	0/1	15,37	52
Chr1A	16042892	.	T	C	0/1	12,32	44
Chr1A	16042915	.	T	C	0/1	11,21	32
Chr1A	16055730	.	C	T	0/1	3,5	8
Chr1A	16056186	.	T	C	44562	0,6	6
Chr1A	16056250	.	G	A	0/1	4,4	8
Chr1A	16056690	.	A	G	44562	0,19	19
Chr1A	16056724	.	A	G	44562	0,19	19
Chr1A	16056753	.	T	C	44562	0,17	17
Chr1A	16061340	.	T	C	0/1	16,6	22
Chr1A	16061363	.	C	T	0/1	21,6	27
Chr1A	16061398	.	G	T	0/1	14,12	26
Chr1A	16061612	.	T	A	0/1	2,16	18
Chr1A	16061665	.	A	G	0/1	1,11	12
Chr1A	16065850	.	G	T	0/1	13,2	15
Chr1A	17315769	.	A	G	44562	0,16	16
Chr1A	17317285	.	T	A	0/1	23,5	28
Chr1A	17317321	.	G	C	0/1	19,5	24
Chr1A	17317411	.	G	A	44562	0,22	22
Chr1A	17318667	.	C	T	0/1	4,22	26
Chr1A	17321159	.	A	G	44562	0,11	11
Chr1A	17323165	.	T	A	44562	0,10	10
Chr1A	17323223	.	G	C	0/1	15,4	19
Chr1A	17324276	.	G	A	44562	0,30	30
Chr1A	17324290	.	T	C	0/1	23,11	34
Chr1A	17324344	.	C	A	0/1	57,17	74
Chr1A	17324433	.	C	T	0/1	80,18	98
Chr1A	17324622	.	C	T	0/1	103,24	127
Chr1A	17324656	.	G	C	0/1	22,82	104
Chr1A	17327244	.	T	G	44562	0,31	31
Chr1A	17404846	.	T	A,G	44563	0,8,2	10
Chr1A	17404847	.	C	G	0/1	3,8	11
Chr1A	17405334	.	A	G	44562	0,47	47
Chr1A	17405517	.	G	A	44562	0,25	25
Chr1A	17405649	.	T	G	44562	0,32	32
Chr1A	17405808	.	T	C	44562	0,59	59
Chr1A	17406051	.	G	A	44562	0,37	37
Chr1A	17922917	.	C	A	44562	0,24	24
Chr1A	17922927	.	T	C	44562	0,23	23
Chr1A	17923002	.	C	A	0/1	16,4	20
Chr1A	17923065	.	G	A	44562	0,17	17
Chr1A	17923131	.	G	T	0/1	8,2	10
Chr1A	17947654	.	T	G	44562	0,10	10
Chr1A	17947752	.	T	C	44562	0,10	10
Chr1A	18117522	.	A	C	44562	0,13	13
Chr1A	18117580	.	G	T	44562	0,10	10
Chr1A	18117591	.	C	A	44562	0,8	8
Chr1A	18118177	.	G	T	44562	0,11	11
Chr1A	18118277	.	G	A	44562	0,11	11
Chr1A	18119768	.	C	G	44562	0,12	12
Chr1A	18119797	.	C	T	44562	0,13	13
Chr1A	18119881	.	C	G	44562	0,10	10
Chr1A	18290303	.	T	C	44562	0,66	66
Chr1A	18313386	.	A	G	44562	0,13	13
Chr1A	18314057	.	A	G	44562	0,14	14
Chr1A	18808338	.	A	G	0/1	33120	153
Chr1A	18808607	.	C	G	0/1	149,32	181
Chr1A	18808821	.	G	A	0/1	49,7	56
Chr1A	18809319	.	G	A	0/1	10,46	56
Chr1A	18809395	.	A	G	44562	0,94	94
Chr1A	18809753	.	C	T	0/1	11,36	47
Chr1A	20153269	.	A	G	44562	0,15	15
Chr1A	20153328	.	C	T	0/1	13,4	17
Chr1A	20155410	.	C	T	44562	0,20	20
Chr1A	20174109	.	G	C	0/1	10,2	12
Chr1A	20174193	.	C	T	0/1	2,12	14
Chr1A	20174439	.	T	C	44562	0,18	18
Chr1A	20175181	.	A	G	0/1	24,7	31
Chr1A	20175321	.	A	G	0/1	15,3	18
Chr1A	20175327	.	A	G	0/1	14,3	17
Chr1A	20175383	.	A	C	44562	0,14	14
Chr1A	20322571	.	T	C	44562	0,10	10
Chr1A	20323216	.	T	C	44562	0,12	12
Chr1A	20323253	.	C	T	0/1	9,4	13
Chr1A	20920038	.	A	G	44562	0,47	47
Chr1A	20920178	.	G	A	44562	0,25	25
Chr1A	21558411	.	C	T	44562	0,14	14
Chr1A	21558441	.	A	T	44562	0,19	19
Chr1A	21558462	.	T	C	44562	0,22	22
Chr1A	21558603	.	G	A	44562	0,36	36
Chr1A	21825262	.	C	T	44562	0,11	11
Chr1A	21986139	.	G	A	44562	0,68	68
Chr1A	21986925	.	A	G	44562	0,26	26
Chr1A	21987880	.	A	G	44562	0,44	44
Chr1A	21988182	.	T	C	44562	0,64	64
Chr1A	21988325	.	T	C	44562	0,17	17
Chr1A	22074084	.	A	T	0/1	30,19	49
Chr1A	22074090	.	A	G	0/1	31,19	50
Chr1A	22074136	.	A	G	0/1	30,10	40
Chr1A	22307765	.	C	T	0/1	8,2	10
Chr1A	22308408	.	A	G	0/1	6,4	10
Chr1A	22764639	.	G	C	0/1	139158	297
Chr1A	22773144	.	T	G	0/1	11,2	13
Chr1A	22773376	.	G	C	0/1	35,6	41
Chr1A	22773913	.	C	G	0/1	59,18	77
Chr1A	22773991	.	T	C	0/1	46,15	61
Chr1A	22815634	.	A	G	44562	0,53	53
Chr1A	22815649	.	G	T	44562	0,44	44
Chr1A	22815697	.	T	C	44562	0,22	22
Chr1A	22815916	.	C	G	44562	0,64	64
Chr1A	22815922	.	A	G	44562	0,67	67
Chr1A	22816213	.	A	G	44562	0,96	96
Chr1A	22816258	.	G	A	44562	0,89	89
Chr1A	22821439	.	C	T	44562	0,111	111
Chr1A	22821588	.	G	A	44562	0,157	157
Chr1A	22822033	.	A	G	44562	0,103	103
Chr1A	22822182	.	A	G	44562	0,80	80
Chr1A	22861399	.	T	C	44562	0,45	45
Chr1A	22862894	.	T	C	44562	0,24	24
Chr1A	22863117	.	G	A	0/1	20,26	46
Chr1A	22864537	.	A	G	44562	0,19	19
Chr1A	22864721	.	G	A	44562	0,25	25
Chr1A	22881807	.	C	G	0/1	9,54	63
Chr1A	22882000	.	C	A	0/1	7,3	10
Chr1A	22882384	.	G	A	44562	0,49	49
Chr1A	22907040	.	G	T	44562	1279	280
Chr1A	22907169	.	A	G	44562	0,61	61
Chr1A	22908188	.	G	A	44562	0,15	15
Chr1A	22908717	.	A	G	44562	0,14	14
Chr1A	22921563	.	T	C	0/1	9,3	12
Chr1A	22921897	.	G	A	0/1	15,3	18
Chr1A	22921900	.	T	C	0/1	14,3	17
Chr1A	22929759	.	G	T	0/1	16,7	23
Chr1A	22931334	.	G	C	0/1	16,7	23
Chr1A	22931944	.	G	A	0/1	27,11	38
Chr1A	22931980	.	A	G	0/1	27,13	40
Chr1A	23224697	.	T	G	0/1	9,5	14
Chr1A	23224859	.	G	A	0/1	11,25	36
Chr1A	23224870	.	G	A	0/1	11,23	34
Chr1A	23225132	.	G	A	0/1	7,17	24
Chr1A	23225156	.	A	G	0/1	7,10	17
Chr1A	23225331	.	T	A	0/1	12,5	17
Chr1A	23225426	.	A	G	0/1	11,10	21
Chr1A	23225601	.	G	T	0/1	7,3	10
Chr1A	23265949	.	G	A	44562	0,18	18
Chr1A	23273662	.	G	C	0/1	34,25	59
Chr1A	23277276	.	G	T	44562	0,12	12
Chr1A	23346990	.	G	A	44562	0,11	11
Chr1A	23553944	.	T	G	44562	0,21	21
Chr1A	23553947	.	T	G	44562	0,21	21
Chr1A	23561551	.	G	C	44562	0,44	44
Chr1A	23562397	.	A	C	44562	0,45	45
Chr1A	23562467	.	T	C	44562	0,24	24
Chr1A	24208349	.	C	T	44562	0,10	10
Chr1A	24219493	.	A	G	44562	0,113	113
Chr1A	24230149	.	A	G	44562	1,45	46
Chr1A	24233563	.	G	A	44562	0,88	88
Chr1A	24237775	.	C	T	44562	0,99	99
Chr1A	24237939	.	T	C	44562	0,60	60
Chr1A	24548551	.	T	C	0/1	5,5	10
Chr1A	24593414	.	A	G	44562	1,70	71
Chr1A	24687712	.	C	T	0/1	24,40	64
Chr1A	24687751	.	G	A	0/1	35,56	91
Chr1A	24687805	.	G	C	0/1	34,52	86
Chr1A	24687913	.	C	T	0/1	24,36	60
Chr1A	24688459	.	C	A	0/1	28,15	43
Chr1A	24688561	.	A	G	0/1	24,6	30
Chr1A	24688904	.	A	C	44562	31784	815
Chr1A	24689009	.	T	G	44562	16459	475
Chr1A	24689111	.	A	G	44562	0,15	15
Chr1A	25918725	.	C	G	0/1	26,8	34
Chr1A	26138352	.	G	A	0/1	3,15	18
Chr1A	29111397	.	G	C	44562	0,56	56
Chr1A	29390976	.	C	G	0/1	62,21	83
Chr1A	29401552	.	C	T	0/1	490,88	578
Chr1A	29402043	.	T	G	0/1	290,51	341
Chr1A	29402251	.	T	G	0/1	42,6	48
Chr1A	30754730	.	C	T	0/1	26,5	31
Chr1A	30759900	.	C	T	0/1	40,6	46
Chr1A	30763148	.	A	G	0/1	109,17	126
Chr1A	30763664	.	C	T	0/1	49,12	61
Chr1A	30767196	.	G	A	0/1	79,12	91
Chr1A	30767364	.	C	G	0/1	16,7	23
Chr1A	30857031	.	T	C	0/1	3,14	17
Chr1A	30900622	.	C	T	44562	0,82	82
Chr1A	30900786	.	A	G	44562	0,121	121
Chr1A	30900872	.	G	A	44562	0,165	165
Chr1A	30901244	.	T	G	44562	0,185	185
Chr1A	30905300	.	G	C	44562	0,18	18
Chr1A	30905309	.	T	C	44562	0,43	43
Chr1A	30905498	.	C	G	44562	0,182	182
Chr1A	30905932	.	T	C	44562	0,110	110
Chr1A	31749290	.	A	G	0/1	18,5	23
Chr1A	32326441	.	G	A	0/1	9,6	15
Chr1A	32326495	.	G	A	0/1	11,4	15
Chr1A	32326514	.	G	A	0/1	8,4	12
Chr1A	32330187	.	C	T	0/1	1369237	1606
Chr1A	32330259	.	C	G	0/1	1274275	1549
Chr1A	32921593	.	G	A	0/1	7,3	10
Chr1A	33275665	.	A	C	0/1	12,2	14
Chr1A	33376200	.	T	C	44562	0,57	57
Chr1A	33376895	.	C	T	0/1	11,9	20
Chr1A	33377076	.	C	T	0/1	40,19	59
Chr1A	33377582	.	C	A	0/1	33,8	41
Chr1A	33377818	.	T	C	0/1	37,10	47
Chr1A	33377836	.	A	G	0/1	44,7	51
Chr1A	33901893	.	C	G	44562	0,60	60
Chr1A	33905383	.	A	G	0/1	55,22	77
Chr1A	34219693	.	G	A	0/1	50,17	67
Chr1A	34219762	.	T	A	0/1	26,10	36
Chr1A	34636621	.	C	G	0/1	11,2	13
Chr1A	34714161	.	G	A	0/1	8,5	13
Chr1A	34714218	.	A	G	0/1	10,11	21
Chr1A	34714256	.	G	A	0/1	17,12	29
Chr1A	34714264	.	C	G	0/1	19,12	31
Chr1A	34714303	.	C	T	0/1	18,7	25
Chr1A	34714341	.	G	A	0/1	18,6	24
Chr1A	37213076	.	G	A	0/1	4,5	9
Chr1A	37213101	.	C	T	0/1	7,7	14
Chr1A	37213113	.	G	C	0/1	7,8	15
Chr1A	37213181	.	C	T	0/1	5,17	22
Chr1A	37213267	.	G	C	0/1	5,27	32
Chr1A	37213313	.	T	C	0/1	6,23	29
Chr1A	37213343	.	C	T	0/1	7,27	34
Chr1A	37213385	.	T	G	0/1	10,21	31
Chr1A	37213432	.	A	G	0/1	12,17	29
Chr1A	37213461	.	G	A	0/1	10,11	21
Chr1A	37213484	.	C	G	0/1	10,6	16
Chr1A	37213914	.	G	C	0/1	7,46	53
Chr1A	37276726	.	A	G	0/1	23,18	41
Chr1A	37276750	.	C	T	0/1	17,16	33
Chr1A	37277025	.	A	G	44562	0,28	28
Chr1A	37277063	.	T	C	44562	0,34	34
Chr1A	37277077	.	G	A	44562	0,29	29
Chr1A	37277160	.	T	C	44562	0,25	25
Chr1A	38215453	.	T	C	0/1	20,5	25
Chr1A	38217451	.	A	G	44562	0,17	17
Chr1A	38217799	.	T	C	44562	0,22	22
Chr1A	38217808	.	T	A	44562	0,23	23
Chr1A	40640600	.	A	G	0/1	10,6	16
Chr1A	40988856	.	C	T	0/1	6,30	36
Chr1A	40989371	.	T	C	0/1	7,43	50
Chr1A	40989416	.	G	C	0/1	5,28	33
Chr1A	40999757	.	A	G	0/1	22108	130
Chr1A	41000026	.	C	G	44562	1,18	19
Chr1A	41000875	.	T	C	44562	2,34	36
Chr1A	41000929	.	G	A	0/1	30165	195
Chr1A	41001009	.	G	A	0/1	1,9	10
Chr1A	41001238	.	A	C	0/1	3,14	17
Chr1A	41002017	.	A	G	0/1	27,7	34
Chr1A	41002309	.	A	G	0/1	35,39	74
Chr1A	41662144	.	C	G	44562	0,14	14
Chr1A	41663103	.	G	A	44562	0,10	10
Chr1A	41663282	.	C	T	0/1	6,12	18
Chr1A	41663451	.	C	T	0/1	1,9	10
Chr1A	41664285	.	G	A	0/1	3,19	22
Chr1A	41665520	.	C	T	0/1	23100	123
Chr1A	41665867	.	A	G	0/1	11,76	87
Chr1A	41665934	.	G	A	0/1	13123	136
Chr1A	41665948	.	T	C	0/1	17141	158
Chr1A	41666190	.	C	G	44562	4,50	54
Chr1A	41666394	.	A	G	0/1	8,64	72
Chr1A	41666892	.	C	T	0/1	4,9	13
Chr1A	42124522	.	T	G	44562	0,503	503
Chr1A	42124576	.	C	T	0/1	470,71	541
Chr1A	42124704	.	T	C	44562	0,434	434
Chr1A	42124770	.	C	T	0/1	437,71	508
Chr1A	42124789	.	T	A,G	44563	0,443,74	517
Chr1A	42124858	.	A	G	44562	0,560	560
Chr1A	42125152	.	G	A	0/1	11,56	67
Chr1A	42125199	.	T	G	44562	0,58	58
Chr1A	42146684	.	C	G	44562	0,37	37
Chr1A	42147108	.	G	C	0/1	19,3	22
Chr1A	42147216	.	G	T	0/1	20,8	28
Chr1A	42147243	.	C	G	0/1	21,7	28
Chr1A	42147312	.	G	T	0/1	19,13	32
Chr1A	42147337	.	C	G	0/1	19,11	30
Chr1A	42147486	.	C	G	0/1	2,18	20
Chr1A	42147551	.	T	A	0/1	13,4	17
Chr1A	42147611	.	C	A	0/1	20,3	23
Chr1A	42147888	.	G	T	0/1	26,4	30
Chr1A	42148164	.	G	T	0/1	38,8	46
Chr1A	43630077	.	G	A	0/1	4,5	9
Chr1A	43630110	.	C	A	0/1	4,4	8
Chr1A	43630130	.	G	T	0/1	4,4	8
Chr1A	43637410	.	G	T	0/1	7,4	11
Chr1A	43976608	.	A	G	44562	0,11	11
Chr1A	43977118	.	T	C	0/1	4,11	15
Chr1A	44009793	.	G	A	0/1	8,4	12
Chr1A	44009802	.	C	T	0/1	8,3	11
Chr1A	44009877	.	A	G	0/1	8,2	10
Chr1A	44010676	.	G	A	0/1	6,9	15
Chr1A	44010714	.	C	T	0/1	15,3	18
Chr1A	44010724	.	C	A	0/1	16,3	19
Chr1A	44014036	.	T	C	0/1	9,11	20
Chr1A	44014205	.	C	A	0/1	12,23	35
Chr1A	44014206	.	G	T	0/1	12,23	35
Chr1A	44015940	.	C	G	0/1	5,39	44
Chr1A	44767233	.	A	C	44562	0,52	52
Chr1A	44768534	.	G	T	0/1	6,10	16
Chr1A	44769532	.	G	A	44562	0,13	13
Chr1A	44769704	.	T	G	44562	0,11	11
Chr1A	44771109	.	A	G	44562	0,21	21
Chr1A	44771492	.	A	T	0/1	2,8	10
Chr1A	44771505	.	T	A	44562	0,10	10
Chr1A	44772027	.	A	G	44562	0,10	10
Chr1A	44772330	.	C	T	44562	0,11	11
Chr1A	44772439	.	G	A	44562	0,17	17
Chr1A	44772471	.	T	C	44562	0,22	22
Chr1A	44772710	.	T	C	0/1	4,32	36
Chr1A	44773285	.	C	T	0/1	13,60	73
Chr1A	44773403	.	A	T	44562	0,79	79
Chr1A	44773559	.	G	A	0/1	8,26	34
Chr1A	44773564	.	C	G	0/1	8,26	34
Chr1A	44773594	.	T	C	0/1	6,23	29
Chr1A	44773608	.	G	A	0/1	23,4	27
Chr1A	44807674	.	G	A	0/1	21,84	105
Chr1A	44811631	.	A	C	0/1	4,25	29
Chr1A	46621150	.	A	C	44562	0,17	17
Chr1A	46621229	.	G	C	0/1	16,3	19
Chr1A	46621234	.	G	A	44562	0,16	16
Chr1A	46621273	.	C	G	0/1	11,7	18
Chr1A	46621309	.	G	T	0/1	13,7	20
Chr1A	46621389	.	A	G	0/1	11,4	15
Chr1A	46622069	.	A	G	0/1	3,9	12
Chr1A	46622076	.	C	T	0/1	3,9	12
Chr1A	46622115	.	T	C	0/1	4,12	16
Chr1A	46622131	.	A	G	0/1	4,14	18
Chr1A	46622243	.	T	A,C	44563	0,9,4	13
Chr1A	46622253	.	A	G	0/1	5,9	14
Chr1A	46622366	.	G	T	0/1	4,8	12
Chr1A	46622368	.	T	G	0/1	4,8	12
Chr1A	46622439	.	G	A	0/1	7,12	19
Chr1A	46622569	.	G	T	0/1	5,9	14
Chr1A	46622732	.	C	T	0/1	6,4	10
Chr1A	46622766	.	T	C	0/1	8,3	11
Chr1A	46622776	.	A	G	0/1	9,2	11
Chr1A	47217408	.	G	A	44562	0,10	10
Chr1A	47219120	.	C	T	0/1	14,9	23
Chr1A	47780213	.	C	T	0/1	65,25	90
Chr1A	47783945	.	C	T	44562	0,95	95
Chr1A	47783982	.	G	A	0/1	84,31	115
Chr1A	47784225	.	C	G	0/1	3,18	21
Chr1A	47784299	.	A	G	44562	0,19	19
Chr1A	47785523	.	A	G	0/1	61210	271
Chr1A	48355624	.	T	C	44562	4,42	46
Chr1A	48355625	.	G	T	44562	0,46	46
Chr1A	48355799	.	C	A	0/1	83,21	104
Chr1A	48355869	.	T	C	0/1	127,36	163
Chr1A	48355939	.	T	C	44562	0,161	161
Chr1A	48357913	.	T	C	0/1	188,40	228
Chr1A	48358013	.	A	G	0/1	294,54	348
Chr1A	48358334	.	A	G	0/1	191,54	245
Chr1A	48358729	.	T	C	0/1	272,47	319
Chr1A	48359057	.	G	T	0/1	36169	205
Chr1A	48359078	.	T	C	44562	0,201	201
Chr1A	48359421	.	C	G	0/1	73,18	91
Chr1A	48798892	.	C	T	0/1	3,8	11
Chr1A	49767671	.	T	G	0/1	7,9	16
Chr1A	49934532	.	C	G	44562	0,6	6
Chr1A	49934659	.	G	T	0/1	9,2	11
Chr1A	49934894	.	G	A	0/1	14,3	17
Chr1A	50138378	.	T	A	0/1	2,14	16
Chr1A	50139629	.	A	C	0/1	4,12	16
Chr1A	50144353	.	A	C	0/1	5,49	54
Chr1A	50286419	.	G	T	0/1	6,3	9
Chr1A	50345379	.	A	G	44562	2,27	29
Chr1A	50345882	.	A	G	0/1	4,17	21
Chr1A	50360189	.	G	T	0/1	23105	128
Chr1A	50360192	.	C	T	0/1	22105	127
Chr1A	50360261	.	G	A	0/1	12,52	64
Chr1A	51130636	.	T	A	0/1	9,38	47
Chr1A	51140669	.	T	C	0/1	9,38	47
Chr1A	51145388	.	C	A	0/1	5,8	13
Chr1A	51337220	.	T	G	44562	0,38	38
Chr1A	51532582	.	T	A	0/1	2,12	14
Chr1A	51532786	.	T	C	44562	0,34	34
Chr1A	51532915	.	T	C	0/1	2,8	10
Chr1A	51647680	.	C	A	0/1	9,4	13
Chr1A	51647708	.	A	C	0/1	10,3	13
Chr1A	51649420	.	C	A	0/1	108,21	129
Chr1A	51916319	.	A	G	44562	0,70	70
Chr1A	51927382	.	G	A	44562	0,12	12
Chr1A	51928102	.	T	C	44562	0,11	11
Chr1A	51928402	.	T	C	44562	0,13	13
Chr1A	52071978	.	A	T	44562	0,51	51
Chr1A	52072199	.	A	G	44562	0,70	70
Chr1A	52072541	.	T	A	44562	0,56	56
Chr1A	52072676	.	T	G	44562	0,43	43
Chr1A	52072897	.	T	C	44562	0,45	45
Chr1A	52073120	.	G	A	44562	0,47	47
Chr1A	52073499	.	G	A	44562	0,59	59
Chr1A	52073574	.	C	T	44562	0,48	48
Chr1A	52073985	.	C	T	44562	0,40	40
Chr1A	52074540	.	C	A	44562	0,35	35
Chr1A	52076115	.	T	G	44562	0,15	15
Chr1A	52076116	.	A	C	44562	0,15	15
Chr1A	52076724	.	A	G	44562	0,34	34
Chr1A	52076918	.	G	A	44562	0,21	21
Chr1A	52078439	.	G	A	44562	0,35	35
Chr1A	52079037	.	A	G	44562	0,23	23
Chr1A	52424986	.	T	G	44562	0,10	10
Chr1A	52441222	.	T	C	44562	0,20	20
Chr1A	52505039	.	G	T	44562	0,12	12
Chr1A	52505717	.	G	A	44562	0,22	22
Chr1A	52539361	.	C	T	44562	0,26	26
Chr1A	52539364	.	G	C	0/1	17,9	26
Chr1A	52539934	.	C	T	44562	0,62	62
Chr1A	52539978	.	T	C	44562	0,48	48
Chr1A	52540068	.	A	G	44562	0,45	45
Chr1A	52540100	.	T	C	44562	0,52	52
Chr1A	52540393	.	G	A	44562	0,37	37
Chr1A	52540741	.	G	A	44562	0,14	14
Chr1A	52541002	.	G	A	44562	0,23	23
Chr1A	52541465	.	G	C	44562	0,19	19
Chr1A	52541502	.	A	G	44562	0,21	21
Chr1A	52541615	.	T	A	44562	0,23	23
Chr1A	52541848	.	A	G	44562	0,21	21
Chr1A	52541947	.	T	C	44562	0,14	14
Chr1A	52542168	.	T	C	44562	0,43	43
Chr1A	52542342	.	A	T	44562	0,45	45
Chr1A	52542690	.	T	C	44562	0,40	40
Chr1A	54226174	.	G	A	44562	0,104	104
Chr1A	54229213	.	A	C	0/1	46,11	57
Chr1A	54233065	.	C	T	44562	0,248	248
Chr1A	54233133	.	T	C	0/1	126,35	161
Chr1A	54233135	.	C	A	0/1	122,35	157
Chr1A	54756740	.	T	C	0/1	233,40	273
Chr1A	54756746	.	C	T	0/1	226,38	264
Chr1A	54757772	.	T	G	44562	0,72	72
Chr1A	54973538	.	A	C	44562	0,13	13
Chr1A	54973961	.	A	G	0/1	6,15	21
Chr1A	55554128	.	G	C	0/1	4,11	15
Chr1A	55554353	.	G	C	44562	0,11	11
Chr1A	55704847	.	G	A	0/1	8,41	49
Chr1A	55705652	.	T	C	0/1	37,11	48
Chr1A	55705658	.	A	G	44562	0,48	48
Chr1A	55705782	.	T	C	0/1	8,44	52
Chr1A	55869595	.	G	C	44562	0,16	16
Chr1A	55869707	.	T	C	44562	0,29	29
Chr1A	55869980	.	A	G	44562	0,56	56
Chr1A	55870396	.	G	A	44562	0,10	10
Chr1A	55870488	.	G	C	44562	0,30	30
Chr1A	55870514	.	G	A	44562	0,40	40
Chr1A	55870701	.	G	A	44562	0,36	36
Chr1A	55870786	.	G	A	44562	0,27	27
Chr1A	55870788	.	C	T	44562	0,27	27
Chr1A	55871020	.	G	A	44562	0,21	21
Chr1A	55955586	.	T	C	0/1	3,14	17
Chr1A	55955991	.	T	C	0/1	7,12	19
Chr1A	55972729	.	A	G	44562	0,18	18
Chr1A	55972817	.	C	T	0/1	3,13	16
Chr1A	55974021	.	A	G	0/1	12,2	14
Chr1A	55974082	.	A	G	0/1	11,2	13
Chr1A	55974127	.	G	C	0/1	13,3	16
Chr1A	55974153	.	A	G	0/1	16,4	20
Chr1A	55974297	.	C	A	0/1	4,15	19
Chr1A	55974306	.	T	C	44562	0,22	22
Chr1A	55974364	.	G	C	0/1	5,27	32
Chr1A	55974873	.	A	G	0/1	38,6	44
Chr1A	56187070	.	A	G	0/1	74,19	93
Chr1A	56188386	.	T	A	0/1	54,17	71
Chr1A	56189063	.	T	C	0/1	29,5	34
Chr1A	56189163	.	C	G	0/1	24,6	30
Chr1A	56405214	.	A	C	0/1	4,6	10
Chr1A	56405235	.	C	T	0/1	10,8	18
Chr1A	56405468	.	A	G	0/1	40,11	51
Chr1A	56408089	.	A	G	0/1	34,7	41
Chr1A	56507487	.	C	G	44562	0,52	52
Chr1A	56581564	.	A	G	0/1	54,16	70
Chr1A	56581568	.	G	A	0/1	57,16	73
Chr1A	56581616	.	A	G	0/1	77,35	112
Chr1A	56581700	.	T	G	0/1	84,49	133
Chr1A	56581754	.	C	A	0/1	106,60	166
Chr1A	56581819	.	C	G	0/1	95,44	139
Chr1A	56581950	.	T	C	0/1	88,38	126
Chr1A	56581981	.	A	G	0/1	82,39	121
Chr1A	56581993	.	C	G	0/1	82,39	121
Chr1A	56582047	.	C	T	0/1	69,31	100
Chr1A	59706329	.	A	G	44562	0,25	25
Chr1A	60125899	.	G	C	0/1	43,8	51
Chr1A	60125903	.	C	T	0/1	42,8	50
Chr1A	60125945	.	C	T	0/1	43,22	65
Chr1A	60125954	.	G	C	0/1	48,26	74
Chr1A	60126036	.	A	C	0/1	63,31	94
Chr1A	60126046	.	T	A	0/1	63,24	87
Chr1A	60255272	.	G	A	0/1	46,18	64
Chr1A	60256305	.	A	G	0/1	23,21	44
Chr1A	60256314	.	A	C	0/1	24,24	48
Chr1A	60256353	.	A	T	0/1	24,32	56
Chr1A	60256359	.	C	T	0/1	24,34	58
Chr1A	60258200	.	C	T	0/1	17,19	36
Chr1A	60258602	.	G	C	0/1	24,5	29
Chr1A	60260162	.	A	C	0/1	18,10	28
Chr1A	60260193	.	T	C	0/1	17,17	34
Chr1A	60661025	.	G	A	0/1	27,11	38
Chr1A	60661254	.	G	A	0/1	42,33	75
Chr1A	60661442	.	C	T	0/1	43,48	91
Chr1A	61343604	.	G	A	0/1	5,5	10
Chr1A	61343661	.	C	T	0/1	9,4	13
Chr1A	61387520	.	A	G	0/1	6,8	14
Chr1A	62817914	.	G	A	0/1	61118	179
Chr1A	62817989	.	C	G	0/1	104,26	130
Chr1A	63496877	.	G	A	44562	0,10	10
Chr1A	67025173	.	T	C	44562	0,69	69
Chr1A	67025230	.	T	C	44562	0,82	82
Chr1A	67028769	.	C	G	44562	0,123	123
Chr1A	67323439	.	T	C	44562	0,11	11
Chr1A	67323530	.	G	A	44562	0,10	10
Chr1A	68165747	.	A	G	44562	0,71	71
Chr1A	68197969	.	G	A	0/1	24,7	31
Chr1A	73937375	.	T	C	44562	0,20	20
Chr1A	76784488	.	T	C	0/1	13,3	16
Chr1A	76784900	.	A	C	0/1	13,4	17
Chr1A	76785015	.	T	A	0/1	15,6	21
Chr1A	76785052	.	C	G	0/1	16,4	20
Chr1A	77875734	.	G	A	44562	0,10	10
Chr1A	78387250	.	A	C	44562	0,49	49
Chr1A	82524770	.	G	A	0/1	66,9	75
Chr1A	82524789	.	A	C	0/1	53,11	64
Chr1A	82524819	.	T	G	0/1	34,9	43
Chr1A	82524832	.	G	A	0/1	34,8	42
Chr1A	82524855	.	T	C	0/1	19,6	25
Chr1A	85250730	.	G	T	44562	0,60	60
Chr1A	85251085	.	G	A	44562	0,67	67
Chr1A	85251181	.	A	G	44562	0,18	18
Chr1A	88189724	.	C	T	44562	0,5	5
Chr1A	88189761	.	A	G	44562	0,4	4
Chr1A	88524717	.	C	T	44562	0,38	38
Chr1A	92373611	.	A	G	44562	0,1142	1142
Chr1A	93765495	.	G	C	44562	0,52	52
Chr1A	94822158	.	C	T	44562	0,246	246
Chr1A	97548675	.	G	A	44562	0,27	27
Chr1A	98720331	.	A	G	44562	0,10	10
Chr1A	98725474	.	G	A	0/1	10,6	16
Chr1A	99394821	.	T	C	0/1	11,2	13
Chr1A	99875333	.	G	A	44562	0,11	11
Chr1A	100036548	.	C	T	44562	2,26	28
Chr1A	100036638	.	T	C	44562	1,27	28
Chr1A	100036675	.	A	C	44562	2,30	32
Chr1A	100036684	.	T	C	44562	2,31	33
Chr1A	100036759	.	A	C	44562	3,36	39
Chr1A	100036907	.	A	C	0/1	4,24	28
Chr1A	100036946	.	T	C	0/1	5,22	27
Chr1A	101294062	.	C	A	44562	0,16	16
Chr1A	111626275	.	G	A	0/1	26,5	31
Chr1A	111626371	.	G	T	0/1	16,11	27
Chr1A	112271383	.	C	T	0/1	7,7	14
Chr1A	112271394	.	C	T	0/1	7,8	15
Chr1A	113330476	.	T	C	0/1	11,2	13
Chr1A	113331582	.	C	A	0/1	9,2	11
Chr1A	113977952	.	T	C	44562	0,11	11
Chr1A	116044417	.	G	A	44562	0,104	104
Chr1A	117542491	.	G	A	44562	0,10	10
Chr1A	120723344	.	T	C	44562	0,14	14
Chr1A	123619667	.	A	G	0/1	11,8	19
Chr1A	123619695	.	A	G	0/1	13,8	21
Chr1A	123619761	.	A	G	0/1	12,4	16
Chr1A	123890496	.	G	A	44562	0,63	63
Chr1A	123890526	.	G	A	44562	0,82	82
Chr1A	124026226	.	T	C	44562	0,11	11
Chr1A	140340683	.	C	A	0/1	19,3	22
Chr1A	140340852	.	G	A	0/1	19,10	29
Chr1A	140349131	.	A	G	0/1	24,19	43
Chr1A	140349714	.	A	G	0/1	23,23	46
Chr1A	140401687	.	C	T	44562	0,10	10
Chr1A	142491538	.	A	T	0/1	9,3	12
Chr1A	147292114	.	C	T	44562	0,13	13
Chr1A	148082881	.	G	A	44562	0,40	40
Chr1A	149434649	.	C	T	44562	0,13	13
Chr1A	151422606	.	G	A	0/1	11,2	13
Chr1A	151424820	.	C	T	0/1	10,3	13
Chr1A	151424832	.	T	C	0/1	7,4	11
Chr1A	152072262	.	C	T	44562	0,565	565
Chr1A	155386359	.	A	G	44562	0,13	13
Chr1A	155386386	.	G	A	44562	0,19	19
Chr1A	155387017	.	C	T	0/1	69,12	81
Chr1A	159341366	.	A	C	44562	0,22	22
Chr1A	165385694	.	T	A	44562	0,5	5
Chr1A	165385700	.	A	G	44562	0,5	5
Chr1A	165626880	.	C	T	44562	0,17	17
Chr1A	169162266	.	C	T	44562	0,11	11
Chr1A	170734385	.	C	T	44562	0,21	21
Chr1A	171626405	.	A	G	44562	0,19	19
Chr1A	173437764	.	T	A	0/1	15,9	24
Chr1A	173445463	.	T	A	0/1	4,12	16
Chr1A	175739191	.	G	A	0/1	19,8	27
Chr1A	175920603	.	G	T	0/1	48,56	104
Chr1A	175920794	.	C	T	0/1	30,53	83
Chr1A	175921248	.	A	G	0/1	38,16	54
Chr1A	175921690	.	C	T	0/1	29,21	50
Chr1A	175922419	.	G	A	0/1	19,29	48
Chr1A	175922926	.	C	T	0/1	23,6	29
Chr1A	175938489	.	C	T	0/1	23,18	41
Chr1A	175938524	.	G	A	0/1	21,16	37
Chr1A	175938580	.	G	A	0/1	19,3	22
Chr1A	179423107	.	G	A	44562	0,31	31
Chr1A	184198608	.	T	C	44562	0,11	11
Chr1A	184198611	.	C	G	44562	0,11	11
Chr1A	191785678	.	C	T	44562	0,49	49
Chr1A	192034871	.	G	A	0/1	14,5	19
Chr1A	203879807	.	G	A	0/1	40,7	47
Chr1A	203879819	.	A	G	0/1	36,10	46
Chr1A	203879863	.	G	A	0/1	50,21	71
Chr1A	203879865	.	T	C	0/1	50,21	71
Chr1A	203879936	.	C	T	0/1	48,32	80
Chr1A	203879996	.	A	G	0/1	40,31	71
Chr1A	203880910	.	A	C	0/1	39,20	59
Chr1A	203881089	.	A	C	0/1	60,50	110
Chr1A	203881117	.	C	A	0/1	50,44	94
Chr1A	203881386	.	A	G	0/1	50,51	101
Chr1A	203881425	.	C	T	0/1	37,46	83
Chr1A	203881437	.	G	T	0/1	40,46	86
Chr1A	203881648	.	A	T	0/1	83,27	110
Chr1A	203881673	.	G	A	0/1	81,31	112
Chr1A	203881760	.	G	T	0/1	69,49	118
Chr1A	203881928	.	G	A	0/1	65,56	121
Chr1A	219583413	.	T	C	0/1	23,6	29
Chr1A	221336764	.	G	C	44562	0,18	18
Chr1A	221939712	.	G	A	44562	0,10	10
Chr1A	224290749	.	C	A	44562	0,27	27
Chr1A	224322207	.	T	C	0/1	68,16	84
Chr1A	224322248	.	A	G	0/1	69,23	92
Chr1A	224322318	.	C	G	0/1	83,22	105
Chr1A	224322577	.	T	C	0/1	17,8	25
Chr1A	225930340	.	G	A	0/1	10,2	12
Chr1A	225930744	.	T	C	0/1	12,5	17
Chr1A	236119125	.	C	T	0/1	29,18	47
Chr1A	236123520	.	C	T	0/1	34,23	57
Chr1A	236124078	.	G	A	0/1	20,5	25
Chr1A	236124151	.	C	T	0/1	10,6	16
Chr1A	237538722	.	G	A	0/1	10,2	12
Chr1A	240497559	.	G	A	0/1	8,4	12
Chr1A	240497805	.	G	A	0/1	10,3	13
Chr1A	243577106	.	A	G	44562	0,31	31
Chr1A	246322697	.	G	A	0/1	11,2	13
Chr1A	246322720	.	C	T	0/1	10,2	12
Chr1A	246322811	.	G	T	0/1	9,5	14
Chr1A	246322839	.	A	G	0/1	7,5	12
Chr1A	250220102	.	T	C	0/1	38,17	55
Chr1A	250668013	.	G	C	44562	0,36	36
Chr1A	250832793	.	G	T	0/1	18,4	22
Chr1A	254394441	.	C	T	44562	0,17	17
Chr1A	256844630	.	A	G	0/1	5,44	49
Chr1A	260049748	.	T	C	44562	0,31	31
Chr1A	260958956	.	A	G	0/1	10,2	12
Chr1A	262718077	.	C	T	0/1	75,16	91
Chr1A	263258370	.	G	A	0/1	8,3	11
Chr1A	263261013	.	G	A	44562	0,10	10
Chr1A	263699941	.	A	G	44562	1,30	31
Chr1A	264709921	.	T	C	0/1	27,7	34
Chr1A	264709970	.	G	T	0/1	29,5	34
Chr1A	264709978	.	C	T	0/1	30,5	35
Chr1A	266898123	.	C	G	0/1	10,2	12
Chr1A	269203402	.	G	A	44562	0,15	15
Chr1A	269203486	.	A	G	44562	0,18	18
Chr1A	269657376	.	G	C	44562	2,46	48
Chr1A	269657391	.	A	G	44562	2,56	58
Chr1A	270236582	.	A	G	0/1	35,6	41
Chr1A	270775993	.	G	A	0/1	11,4	15
Chr1A	277574848	.	T	A	0/1	8,2	10
Chr1A	281529885	.	C	T	0/1	39,18	57
Chr1A	281530311	.	T	C	0/1	62,12	74
Chr1A	281616412	.	C	T	0/1	5,6	11
Chr1A	281616420	.	C	A	0/1	5,6	11
Chr1A	281617728	.	T	C	0/1	11,2	13
Chr1A	281617787	.	A	T	0/1	16,7	23
Chr1A	281624165	.	G	A	0/1	7,4	11
Chr1A	281624211	.	C	T	0/1	9,7	16
Chr1A	281625117	.	G	A	0/1	3,7	10
Chr1A	281625417	.	G	C	0/1	8,4	12
Chr1A	281625443	.	A	G	0/1	10,2	12
Chr1A	281625474	.	T	C	0/1	9,3	12
Chr1A	283139280	.	G	A	44562	0,12	12
Chr1A	283140689	.	G	A	44562	0,13	13
Chr1A	283434503	.	T	C	44562	0,364	364
Chr1A	284477180	.	T	G	0/1	63,11	74
Chr1A	284482557	.	G	A	0/1	35,5	40
Chr1A	289482903	.	C	G	0/1	8,5	13
Chr1A	289482945	.	G	C	0/1	8,5	13
Chr1A	289483146	.	C	G	0/1	10,3	13
Chr1A	289483874	.	C	T	44562	0,17	17
Chr1A	289485077	.	A	C	0/1	11,5	16
Chr1A	289485121	.	T	C	0/1	13,5	18
Chr1A	289486253	.	T	C	0/1	13,11	24
Chr1A	289492626	.	T	C	0/1	9,2	11
Chr1A	290661083	.	G	C	44562	0,17	17
Chr1A	291335800	.	G	A	44562	0,11	11
Chr1A	291991366	.	T	C	44562	0,50	50
Chr1A	293027628	.	C	T	44562	0,10	10
Chr1A	293027631	.	T	C	44562	0,10	10
Chr1A	293696955	.	C	T	0/1	9,2	11
Chr1A	293698178	.	C	T	44562	0,22	22
Chr1A	293856546	.	C	G	44562	1,67	68
Chr1A	293864546	.	C	T	0/1	26,7	33
Chr1A	295491798	.	C	T	44562	0,14	14
Chr1A	295497501	.	A	C	0/1	8,4	12
Chr1A	295497556	.	G	A	0/1	7,3	10
Chr1A	295497597	.	C	T	0/1	8,2	10
Chr1A	295808912	.	G	A	0/1	1,9	10
Chr1A	295905179	.	C	T	0/1	10,2	12
Chr1A	295905285	.	C	T	0/1	12,3	15
Chr1A	295906734	.	C	T	44562	0,18	18
Chr1A	295907471	.	A	G	0/1	27,5	32
Chr1A	296474599	.	G	A	44562	0,10	10
Chr1A	296474825	.	A	G	44562	0,23	23
Chr1A	296474841	.	G	T	44562	0,22	22
Chr1A	296622313	.	T	C	44562	0,75	75
Chr1A	296622732	.	A	G	44562	0,42	42
Chr1A	296623533	.	C	G	44562	0,11	11
Chr1A	296624702	.	G	A	0/1	28,22	50
Chr1A	296624721	.	T	A	0/1	27,22	49
Chr1A	296624792	.	G	A	0/1	39,33	72
Chr1A	296786243	.	A	G	44562	0,13	13
Chr1A	296987771	.	C	T	44562	0,30	30
Chr1A	297216671	.	C	T	0/1	14,88	102
Chr1A	297218944	.	C	T	0/1	14,6	20
Chr1A	297221642	.	T	C	0/1	98,23	121
Chr1A	297221646	.	A	C	0/1	99,23	122
Chr1A	297344363	.	G	C	0/1	29,6	35
Chr1A	297345751	.	T	A	0/1	22,7	29
Chr1A	297967100	.	T	G	0/1	2,8	10
Chr1A	299126526	.	C	T	44562	0,46	46
Chr1A	299128733	.	G	A	0/1	14,4	18
Chr1A	299130107	.	C	G	44562	0,36	36
Chr1A	299130418	.	G	A	0/1	7,60	67
Chr1A	299130593	.	G	A	44562	0,17	17
Chr1A	299494164	.	T	C	44562	0,365	365
Chr1A	299494215	.	T	A	44562	0,9	9
Chr1A	299494216	.	A	C	44562	0,9	9
Chr1A	299494312	.	A	G	44562	0,64	64
Chr1A	299496465	.	T	C	0/1	63,14	77
Chr1A	299499897	.	A	G	44562	0,158	158
Chr1A	299620868	.	G	T	0/1	42,13	55
Chr1A	299785431	.	G	A	0/1	71,15	86
Chr1A	299853115	.	C	T	0/1	9,3	12
Chr1A	299853142	.	C	T	0/1	8,3	11
Chr1A	299853166	.	C	A	0/1	12,4	16
Chr1A	299853210	.	G	T	0/1	12,4	16
Chr1A	299863153	.	T	C	44562	0,56	56
Chr1A	299900481	.	T	G	0/1	14,5	19
Chr1A	300351634	.	T	C	0/1	15,8	23
Chr1A	300351637	.	T	G	0/1	15,8	23
Chr1A	300351720	.	G	A	0/1	19,3	22
Chr1A	301367110	.	A	G	0/1	22,6	28
Chr1A	301376681	.	G	A	0/1	9,2	11
Chr1A	301382352	.	A	C	0/1	34,6	40
Chr1A	301396946	.	C	T	0/1	43,6	49
Chr1A	301397089	.	G	T	0/1	9,2	11
Chr1A	301844690	.	T	G	0/1	16,4	20
Chr1A	301845243	.	T	C	0/1	10,2	12
Chr1A	302130120	.	C	T	0/1	70,15	85
Chr1A	302130260	.	G	A	0/1	52,11	63
Chr1A	302592703	.	G	A	0/1	19,11	30
Chr1A	302923707	.	A	T	44562	0,375	375
Chr1A	302924124	.	G	C	0/1	33164	197
Chr1A	302924580	.	T	C	44562	0,188	188
Chr1A	302924904	.	T	C	0/1	58108	166
Chr1A	302925264	.	T	G	0/1	17,3	20
Chr1A	303354938	.	C	T	0/1	2,8	10
Chr1A	303495629	.	C	T	0/1	4,6	10
Chr1A	303495673	.	G	C	0/1	5,6	11
Chr1A	303499740	.	T	C	44562	0,68	68
Chr1A	303503572	.	A	G	44562	0,10	10
Chr1A	303503580	.	T	G	44562	0,16	16
Chr1A	303503774	.	C	A	44562	0,99	99
Chr1A	303503919	.	A	C	44562	0,117	117
Chr1A	303506014	.	A	C	0/1	18,84	102
Chr1A	303506573	.	T	A	44562	0,42	42
Chr1A	303579766	.	G	A	44562	1,35	36
Chr1A	303585726	.	A	C	44562	0,57	57
Chr1A	303586331	.	T	C	44562	0,17	17
Chr1A	303619763	.	C	T	0/1	44,12	56
Chr1A	303619846	.	T	C	0/1	20,19	39
Chr1A	303619868	.	T	G	0/1	14,27	41
Chr1A	304302752	.	G	A	0/1	9,2	11
Chr1A	304302773	.	G	A	0/1	9,2	11
Chr1A	304302887	.	T	C	44562	0,13	13
Chr1A	304357935	.	T	G	44562	0,20	20
Chr1A	305441968	.	G	A	0/1	19,60	79
Chr1A	305442208	.	C	G	0/1	13,44	57
Chr1A	305442365	.	G	A	0/1	59,17	76
Chr1A	305744910	.	C	G	0/1	3,11	14
Chr1A	305752239	.	A	G	0/1	7,28	35
Chr1A	305752240	.	A	T	0/1	28,7	35
Chr1A	305753317	.	G	A	44562	0,44	44
Chr1A	305755213	.	C	T	0/1	26,5	31
Chr1A	305755393	.	T	C	0/1	21,8	29
Chr1A	305756104	.	A	G	44562	0,11	11
Chr1A	305789539	.	C	T	44562	0,12	12
Chr1A	305789551	.	C	T	44562	0,11	11
Chr1A	306713455	.	G	A	44562	0,26	26
Chr1A	306715325	.	T	C	44562	0,10	10
Chr1A	307081796	.	C	G	44562	0,33	33
Chr1A	307320757	.	G	C	44562	0,11	11
Chr1A	307820679	.	G	T	44562	0,10	10
Chr1A	307821527	.	G	A	0/1	9,19	28
Chr1A	307823696	.	C	A	44562	0,19	19
Chr1A	307858550	.	T	C	44562	0,24	24
Chr1A	308260477	.	A	G	44562	0,22	22
Chr1A	308744986	.	A	G	44562	0,17	17
Chr1A	308762379	.	A	T	0/1	12,3	15
Chr1A	308762521	.	C	T	0/1	17,8	25
Chr1A	308762594	.	T	C	0/1	5,8	13
Chr1A	308762624	.	C	T	0/1	8,5	13
Chr1A	308762641	.	C	A	0/1	10,3	13
Chr1A	308762674	.	C	A	0/1	7,3	10
Chr1A	309404560	.	G	A	0/1	4,21	25
Chr1A	309404778	.	C	A	44562	0,21	21
Chr1A	309898782	.	C	T	0/1	38,10	48
Chr1A	309906834	.	C	T	44562	0,40	40
Chr1A	310043245	.	A	C	0/1	12,2	14
Chr1A	310043265	.	T	G	0/1	15,3	18
Chr1A	310043442	.	G	C	0/1	39,7	46
Chr1A	310044543	.	A	T	0/1	14,2	16
Chr1A	310045048	.	T	C	44562	0,37	37
Chr1A	310045973	.	C	T	44562	0,10	10
Chr1A	310046084	.	G	A	0/1	2,19	21
Chr1A	310047404	.	G	A	0/1	33,14	47
Chr1A	310473747	.	T	C	44562	0,9	9
Chr1A	310482361	.	G	A	44562	0,10	10
Chr1A	310482364	.	G	T	44562	0,10	10
Chr1A	311095007	.	A	C	44562	0,397	397
Chr1A	311095028	.	C	A	44562	1322	323
Chr1A	311393286	.	T	C	44562	0,15	15
Chr1A	311393476	.	A	G	44562	0,12	12
Chr1A	311932759	.	A	C	44562	1120	121
Chr1A	312173078	.	A	G	44562	0,15	15
Chr1A	313490042	.	C	A	44562	0,40	40
Chr1A	313490053	.	G	A	44562	0,48	48
Chr1A	313520664	.	C	A	44562	0,19	19
Chr1A	313526253	.	T	C	44562	0,56	56
Chr1A	313832071	.	T	C	44562	0,48	48
Chr1A	313832305	.	A	T	44562	0,239	239
Chr1A	313833260	.	C	G	44562	1165	166
Chr1A	314255454	.	C	T	44562	0,15	15
Chr1A	314443271	.	G	A	44562	0,23	23
Chr1A	314443473	.	A	G	44562	0,15	15
Chr1A	314445600	.	T	C	44562	0,82	82
Chr1A	314446198	.	G	T	44562	0,62	62
Chr1A	314832013	.	T	G	44562	0,374	374
Chr1A	314832237	.	C	G	44562	0,757	757
Chr1A	315156974	.	A	G	44562	0,316	316
Chr1A	315157562	.	C	G	44562	0,359	359
Chr1A	315184337	.	T	C	44562	0,15	15
Chr1A	315184371	.	A	G	44562	0,17	17
Chr1A	315184420	.	G	C	44562	0,21	21
Chr1A	315396867	.	G	A	44562	0,42	42
Chr1A	315400598	.	A	G	44562	0,25	25
Chr1A	315410745	.	A	G	44562	0,19	19
Chr1A	315414472	.	A	G	44562	0,45	45
Chr1A	315569468	.	T	A	44562	0,27	27
Chr1A	315573911	.	T	C	44562	0,22	22
Chr1A	316094714	.	G	C	44562	0,35	35
Chr1A	316095406	.	G	T	44562	0,27	27
Chr1A	316098040	.	C	T	44562	0,31	31
Chr1A	316178114	.	A	G	44562	0,32	32
Chr1A	317489556	.	C	G	0/1	8,63	71
Chr1A	317489998	.	G	C	44562	0,135	135
Chr1A	317490111	.	T	C	44562	2104	106
Chr1A	317491237	.	C	T	44562	0,22	22
Chr1A	317492362	.	G	A	44562	0,41	41
Chr1A	317492623	.	G	C	44562	0,51	51
Chr1A	317911620	.	T	G	44562	0,12	12
Chr1A	317911653	.	A	T	44562	0,13	13
Chr1A	317914571	.	C	A	44562	0,14	14
Chr1A	319452609	.	C	T	44562	0,12	12
Chr1A	319456715	.	C	T	44562	0,58	58
Chr1A	320717834	.	T	C	44562	0,13	13
Chr1A	320806639	.	G	A	44562	0,5	5
Chr1A	320807135	.	C	T	44562	0,41	41
Chr1A	320808099	.	T	C	44562	0,12	12
Chr1A	320808183	.	G	A	44562	0,34	34
Chr1A	320808284	.	A	G	44562	0,41	41
Chr1A	320808318	.	A	G	44562	0,35	35
Chr1A	320808381	.	C	T	44562	0,39	39
Chr1A	320808583	.	G	A	44562	0,22	22
Chr1A	320815587	.	C	G	44562	0,14	14
Chr1A	320815776	.	A	G	44562	0,36	36
Chr1A	320815828	.	G	A	44562	0,10	10
Chr1A	320958044	.	A	G	44562	0,45	45
Chr1A	321081448	.	G	A	44562	0,22	22
Chr1A	321081744	.	C	T	0/1	26,11	37
Chr1A	321082448	.	C	A	0/1	11,14	25
Chr1A	321082823	.	G	T	0/1	10,39	49
Chr1A	321854481	.	C	T	0/1	29,6	35
Chr1A	321854813	.	A	G	44562	0,50	50
Chr1A	321855166	.	A	G	44562	0,45	45
Chr1A	321855329	.	C	T	0/1	25,13	38
Chr1A	321855460	.	A	T	0/1	6,15	21
Chr1A	321855647	.	G	C	0/1	6,20	26
Chr1A	321964986	.	G	A	0/1	50,12	62
Chr1A	321965009	.	A	G	0/1	13,46	59
Chr1A	321965079	.	T	C	0/1	12,45	57
Chr1A	321965400	.	C	A	44562	0,73	73
Chr1A	321968372	.	C	T	0/1	24107	131
Chr1A	321968510	.	T	C	0/1	22,88	110
Chr1A	322117349	.	A	G	44562	1,22	23
Chr1A	322117513	.	A	G	44562	0,20	20
Chr1A	322118180	.	G	A	44562	0,64	64
Chr1A	322120458	.	T	C	0/1	11,42	53
Chr1A	322120509	.	T	C	0/1	6,36	42
Chr1A	322121086	.	C	T	44562	0,31	31
Chr1A	322121140	.	G	T	44562	0,40	40
Chr1A	322145319	.	G	T	44562	0,10	10
Chr1A	322145676	.	C	T	44562	0,10	10
Chr1A	322517658	.	T	C	44562	0,52	52
Chr1A	322519680	.	G	C	44562	0,57	57
Chr1A	322519745	.	C	T	44562	0,31	31
Chr1A	322738676	.	T	A	44562	0,114	114
Chr1A	322739183	.	C	T	44562	0,10	10
Chr1A	322872943	.	C	T	44562	0,11	11
Chr1A	322875552	.	T	C	44562	0,17	17
Chr1A	323025959	.	G	T	44562	0,10	10
Chr1A	323496959	.	G	A	44562	0,22	22
Chr1A	323499499	.	C	T	44562	0,12	12
Chr1A	324807118	.	C	G	44562	0,82	82
Chr1A	324807601	.	T	G	44562	0,110	110
Chr1A	324807671	.	G	A	44562	0,103	103
Chr1A	325242466	.	A	G	44562	0,184	184
Chr1A	325244816	.	G	A	44562	0,26	26
Chr1A	325490388	.	C	G,T	44563	0,17,3	20
Chr1A	325490560	.	T	G	44562	0,17	17
Chr1A	325490762	.	A	C	0/1	12,3	15
Chr1A	325490784	.	T	G	0/1	11,2	13
Chr1A	325490851	.	T	C	0/1	12,3	15
Chr1A	326096069	.	G	A	44562	0,201	201
Chr1A	326096228	.	C	T	44562	0,215	215
Chr1A	326096360	.	A	G	44562	0,18	18
Chr1A	326097931	.	A	G	44562	0,74	74
Chr1A	326098392	.	G	A	44562	0,37	37
Chr1A	326098445	.	C	T	44562	0,52	52
Chr1A	326098496	.	A	G	44562	0,77	77
Chr1A	326098666	.	C	T	44562	0,42	42
Chr1A	326626569	.	A	G	44562	0,21	21
Chr1A	326633427	.	A	G	44562	0,10	10
Chr1A	326634916	.	C	T	44562	0,13	13
Chr1A	326640823	.	C	T	0/1	15,9	24
Chr1A	326643700	.	G	A	44562	0,48	48
Chr1A	326644942	.	C	T	44562	0,18	18
Chr1A	326646242	.	A	G	44562	0,39	39
Chr1A	327798953	.	T	C	44562	0,43	43
Chr1A	327799649	.	A	C	44562	0,12	12
Chr1A	327804478	.	C	T	44562	0,89	89
Chr1A	327804488	.	G	A	44562	0,86	86
Chr1A	327804975	.	G	C	44562	0,65	65
Chr1A	327919712	.	G	T	44562	0,20	20
Chr1A	328856865	.	A	C	44562	1376	377
Chr1A	328856993	.	A	G	44562	1746	747
Chr1A	329112897	.	C	T	44562	0,45	45
Chr1A	329828554	.	T	C	44562	0,13	13
Chr1A	329828626	.	C	G	44562	0,37	37
Chr1A	329835877	.	G	A	44562	0,15	15
Chr1A	329840811	.	C	A	44562	0,33	33
Chr1A	329840860	.	A	G	44562	0,30	30
Chr1A	330295211	.	C	G	44562	0,42	42
Chr1A	330296119	.	C	T	44562	0,53	53
Chr1A	330827784	.	G	C	44562	0,98	98
Chr1A	330828086	.	C	T	44562	0,140	140
Chr1A	331659821	.	T	C	44562	0,57	57
Chr1A	332806247	.	C	T	0/1	4,4	8
Chr1A	334701649	.	C	T	44562	0,29	29
Chr1A	335173826	.	C	T	0/1	39,7	46
Chr1A	335176243	.	G	A	0/1	40,8	48
Chr1A	335176405	.	G	A	0/1	26,64	90
Chr1A	335177617	.	C	A	0/1	14,33	47
Chr1A	335178072	.	C	T	0/1	59,25	84
Chr1A	335178143	.	G	C	0/1	101,51	152
Chr1A	335178238	.	A	T	0/1	118,32	150
Chr1A	335473281	.	T	C	44562	0,30	30
Chr1A	335753725	.	C	T	44562	0,48	48
Chr1A	336001575	.	G	A	44562	0,29	29
Chr1A	336562280	.	A	G	44562	0,70	70
Chr1A	336564195	.	G	A	44562	0,15	15
Chr1A	336569864	.	C	G	0/1	31,8	39
Chr1A	336570688	.	A	C	0/1	13,18	31
Chr1A	336576097	.	C	T	44562	0,9	9
Chr1A	336593641	.	G	A	44562	0,11	11
Chr1A	336657553	.	G	A	44562	0,28	28
Chr1A	337090678	.	G	A	44562	0,11	11
Chr1A	337092373	.	T	C	44562	0,13	13
Chr1A	337094242	.	G	C	44562	0,38	38
Chr1A	337094533	.	T	A	44562	1,31	32
Chr1A	337094730	.	G	A	44562	0,46	46
Chr1A	337094778	.	C	T	44562	0,26	26
Chr1A	337216229	.	C	T	44562	0,23	23
Chr1A	337216512	.	G	C	44562	0,11	11
Chr1A	337383847	.	T	C	44562	0,26	26
Chr1A	337544569	.	T	G	44562	0,13	13
Chr1A	338154235	.	G	A	0/1	11,26	37
Chr1A	338154269	.	A	G	0/1	17,36	53
Chr1A	338155871	.	C	T	44562	0,16	16
Chr1A	338156327	.	C	T	0/1	1,9	10
Chr1A	338157133	.	A	C	44562	0,55	55
Chr1A	338157378	.	C	T	0/1	11,30	41
Chr1A	338157383	.	C	G	0/1	12,30	42
Chr1A	338157439	.	C	G	0/1	42,9	51
Chr1A	338554423	.	C	T	44562	0,13	13
Chr1A	338554715	.	C	T	44562	0,22	22
Chr1A	338554760	.	T	C	44562	0,20	20
Chr1A	338554826	.	C	T	44562	1,20	21
Chr1A	338561343	.	T	C	0/1	4,11	15
Chr1A	338694913	.	T	C	44562	0,16	16
Chr1A	338695366	.	G	A	0/1	4,10	14
Chr1A	338845867	.	G	C	44562	0,1024	1024
Chr1A	338846108	.	C	T	0/1	112767	879
Chr1A	338846246	.	T	C	0/1	42240	282
Chr1A	339172337	.	A	C	0/1	14,31	45
Chr1A	339172694	.	G	C	44562	0,93	93
Chr1A	339172937	.	G	T	0/1	29,72	101
Chr1A	339197749	.	A	G	44562	0,34	34
Chr1A	339199136	.	G	A	44562	0,137	137
Chr1A	339199309	.	C	A	44562	14147	161
Chr1A	339199322	.	C	G	44562	0,152	152
Chr1A	339201644	.	G	A	0/1	553,95	648
Chr1A	339220989	.	C	T	44562	0,269	269
Chr1A	339221146	.	C	T	44562	2500	502
Chr1A	339221311	.	A	C	44562	0,263	263
Chr1A	339221386	.	G	C	44562	0,198	198
Chr1A	339221522	.	T	C	44562	0,125	125
Chr1A	339221801	.	A	G	44562	0,174	174
Chr1A	339319653	.	G	A	44562	0,34	34
Chr1A	339319782	.	A	T	0/1	4,13	17
Chr1A	339491254	.	G	A	0/1	26,24	50
Chr1A	339491408	.	C	T	0/1	79216	295
Chr1A	339492568	.	C	A	0/1	29,42	71
Chr1A	339492853	.	T	C	44562	0,27	27
Chr1A	339492951	.	A	G	44562	0,33	33
Chr1A	339493273	.	G	A	44562	0,33	33
Chr1A	339493684	.	G	A	44562	0,50	50
Chr1A	339493820	.	A	G	44562	0,51	51
Chr1A	339493864	.	C	T	44562	0,36	36
Chr1A	339493886	.	T	C	44562	0,41	41
Chr1A	339494043	.	G	A	44562	0,59	59
Chr1A	339494123	.	C	T	44562	0,87	87
Chr1A	339494174	.	C	T	44562	0,66	66
Chr1A	339494216	.	T	G	44562	0,35	35
Chr1A	339494292	.	A	G	44562	0,14	14
Chr1A	340124361	.	T	A	0/1	34,7	41
Chr1A	340124438	.	G	C	0/1	28,8	36
Chr1A	340124530	.	G	A	0/1	16,28	44
Chr1A	340124607	.	T	C	44562	0,33	33
Chr1A	340124687	.	C	T	0/1	10,19	29
Chr1A	340141284	.	C	T	44562	2,40	42
Chr1A	340383264	.	G	A	44562	0,19	19
Chr1A	340383673	.	T	C	44562	1,32	33
Chr1A	340383802	.	C	G	44562	0,54	54
Chr1A	340384081	.	C	T	44562	0,26	26
Chr1A	340384169	.	A	G	44562	0,17	17
Chr1A	340384624	.	A	G	44562	0,11	11
Chr1A	340385096	.	G	A	44562	0,10	10
Chr1A	340386104	.	A	G	44562	0,13	13
Chr1A	340386111	.	G	A	44562	0,13	13
Chr1A	340386172	.	A	G	44562	0,14	14
Chr1A	341546282	.	T	G	0/1	10,34	44
Chr1A	341546348	.	T	G	0/1	44,8	52
Chr1A	341547341	.	C	T	0/1	42,6	48
Chr1A	341783019	.	T	G	44562	0,49	49
Chr1A	341941330	.	T	G	44562	0,57	57
Chr1A	341944861	.	T	C	44562	0,10	10
Chr1A	343430893	.	A	G	44562	0,37	37
Chr1A	343431110	.	G	A	44562	0,39	39
Chr1A	343435387	.	C	G	44562	0,11	11
Chr1A	343436572	.	A	G	44562	1,66	67
Chr1A	343525116	.	C	G	0/1	10,6	16
Chr1A	343941382	.	G	A	0/1	13,2	15
Chr1A	343944248	.	G	A	0/1	9,8	17
Chr1A	343950931	.	G	C	0/1	31,13	44
Chr1A	343951477	.	G	C	0/1	44,14	58
Chr1A	343952014	.	A	G	0/1	57,16	73
Chr1A	343993721	.	G	A	0/1	57,21	78
Chr1A	343993804	.	A	C	0/1	52,12	64
Chr1A	343994552	.	C	G	0/1	68,20	88
Chr1A	344157156	.	G	A	0/1	21,5	26
Chr1A	344157283	.	G	C	0/1	15,3	18
Chr1A	344965616	.	T	A	0/1	10,2	12
Chr1A	345230248	.	G	A	0/1	8,2	10
Chr1A	345240289	.	C	T	0/1	26,5	31
Chr1A	345240303	.	T	C	0/1	26,5	31
Chr1A	345304909	.	A	G	0/1	8,2	10
Chr1A	345304912	.	G	A	0/1	8,2	10
Chr1A	345304948	.	C	T	0/1	13,3	16
Chr1A	345741133	.	A	G	0/1	24,7	31
Chr1A	345741380	.	G	A	0/1	64,24	88
Chr1A	345846339	.	C	T	0/1	10,3	13
Chr1A	346034045	.	C	T	0/1	7,4	11
Chr1A	346034234	.	C	T	0/1	11,2	13
Chr1A	346658061	.	C	G	44562	0,13	13
Chr1A	346715884	.	G	A	0/1	26,7	33
Chr1A	346715887	.	T	A	0/1	28,7	35
Chr1A	346715932	.	C	T	0/1	25,13	38
Chr1A	346716178	.	G	T	0/1	58,13	71
Chr1A	346716190	.	A	G	0/1	60,14	74
Chr1A	346717137	.	G	A	0/1	39,15	54
Chr1A	346718301	.	G	A	0/1	31,8	39
Chr1A	347344955	.	T	C	0/1	10,3	13
Chr1A	347345064	.	G	T	0/1	8,5	13
Chr1A	348866318	.	G	A	0/1	56,17	73
Chr1A	348867689	.	G	A	0/1	139,31	170
Chr1A	348868057	.	T	C	0/1	137,27	164
Chr1A	348869373	.	C	T	0/1	128,32	160
Chr1A	349166543	.	T	A	0/1	10,4	14
Chr1A	349179072	.	C	G	0/1	40,7	47
Chr1A	349179087	.	A	C	0/1	50,9	59
Chr1A	349179913	.	T	C	0/1	28,6	34
Chr1A	349179957	.	G	A	0/1	44,11	55
Chr1A	349179959	.	C	A	0/1	45,11	56
Chr1A	349185305	.	G	A	0/1	34,10	44
Chr1A	349191450	.	G	A	0/1	36,9	45
Chr1A	349467308	.	A	G	0/1	32,10	42
Chr1A	349942179	.	T	A	0/1	37,11	48
Chr1A	349942674	.	A	G	0/1	47,8	55
Chr1A	350264905	.	C	G	0/1	37,11	48
Chr1A	350900285	.	A	C	44562	0,62	62
Chr1A	351949180	.	T	C	0/1	15,4	19
Chr1A	352880211	.	G	T	0/1	11,5	16
Chr1A	352880815	.	T	C	0/1	14,4	18
Chr1A	352883535	.	T	A	0/1	125,24	149
Chr1A	353010318	.	T	G	0/1	20,4	24
Chr1A	353010457	.	A	T	0/1	27,9	36
Chr1A	353141099	.	C	T	0/1	41,11	52
Chr1A	353386155	.	G	C	44562	0,19	19
Chr1A	353392370	.	G	T	0/1	5,5	10
Chr1A	353414389	.	C	A	0/1	4,7	11
Chr1A	353415481	.	T	C	44562	0,136	136
Chr1A	353415579	.	G	A	0/1	38100	138
Chr1A	353541971	.	T	C	44562	0,35	35
Chr1A	353542003	.	T	C	44562	0,34	34
Chr1A	353543214	.	T	G	44562	0,39	39
Chr1A	353543582	.	A	G	44562	0,45	45
Chr1A	353544480	.	A	T	0/1	15,5	20
Chr1A	353544565	.	G	C	44562	0,12	12
Chr1A	353544615	.	T	C	44562	0,15	15
Chr1A	353544783	.	T	C	44562	0,39	39
Chr1A	353545166	.	C	T	0/1	8,57	65
Chr1A	353545413	.	T	C	0/1	8,26	34
Chr1A	353545501	.	A	T	44562	0,11	11
Chr1A	353665720	.	T	C	44562	1,20	21
Chr1A	353701049	.	G	C	44562	0,15	15
Chr1A	353701188	.	G	A	0/1	8,16	24
Chr1A	353701917	.	A	G	0/1	4,11	15
Chr1A	353701940	.	G	C	44562	0,16	16
Chr1A	353707292	.	T	C	0/1	2,9	11
Chr1A	353707327	.	G	C	0/1	12,3	15
Chr1A	353707437	.	G	C	0/1	8,2	10
Chr1A	354019109	.	T	C	44562	0,12	12
Chr1A	354378582	.	G	A	44562	0,44	44
Chr1A	354380111	.	C	T	44562	0,29	29
Chr1A	354387062	.	T	C	0/1	9,16	25
Chr1A	354387432	.	C	T	44562	0,24	24
Chr1A	354774601	.	C	T	0/1	5,6	11
Chr1A	354774701	.	A	G	0/1	10,25	35
Chr1A	354774722	.	G	A	0/1	30,10	40
Chr1A	354775101	.	A	T	44562	0,11	11
Chr1A	354776093	.	T	C	44562	0,29	29
Chr1A	354776094	.	G	A	0/1	7,24	31
Chr1A	354776247	.	C	T	0/1	150,25	175
Chr1A	354776413	.	T	C	0/1	44349	393
Chr1A	354777499	.	C	A	0/1	25,5	30
Chr1A	354777580	.	T	C	44562	0,27	27
Chr1A	354777951	.	C	A	0/1	4,34	38
Chr1A	354778057	.	C	T	0/1	136,27	163
Chr1A	354778359	.	T	C	0/1	17,73	90
Chr1A	354778944	.	C	T	0/1	21124	145
Chr1A	354779038	.	T	A	0/1	48252	300
Chr1A	355148076	.	C	A	0/1	10,12	22
Chr1A	355148414	.	C	G	0/1	19,10	29
Chr1A	355149210	.	A	C	44562	0,18	18
Chr1A	355149281	.	T	C	44562	0,19	19
Chr1A	355149791	.	G	T	0/1	20,8	28
Chr1A	355150498	.	C	A	0/1	7,5	12
Chr1A	355151650	.	C	A	0/1	28,9	37
Chr1A	355153324	.	T	A	0/1	7,28	35
Chr1A	355434992	.	G	C	44562	6,66	72
Chr1A	355437451	.	C	T	0/1	44,11	55
Chr1A	355437677	.	C	A	0/1	3,9	12
Chr1A	355709404	.	C	T	0/1	15,7	22
Chr1A	355710185	.	G	A	44562	0,11	11
Chr1A	355710336	.	C	G	0/1	8,6	14
Chr1A	355814175	.	G	C	0/1	2,14	16
Chr1A	355814532	.	C	A	0/1	8,16	24
Chr1A	355815028	.	T	G	0/1	3,28	31
Chr1A	355817247	.	C	T	0/1	4,14	18
Chr1A	355822903	.	A	G	0/1	6,16	22
Chr1A	355826080	.	G	A	0/1	24,77	101
Chr1A	355826081	.	C	A	0/1	24,77	101
Chr1A	355826122	.	G	A	44562	0,108	108
Chr1A	355826158	.	G	A	44562	0,95	95
Chr1A	356061377	.	T	G	44562	0,15	15
Chr1A	356340466	.	G	A	0/1	8,7	15
Chr1A	356340546	.	A	C	0/1	9,8	17
Chr1A	356466876	.	G	A	44562	0,28	28
Chr1A	356467195	.	A	G	0/1	23,5	28
Chr1A	356468473	.	G	A	44562	0,11	11
Chr1A	356468887	.	T	C	44562	0,11	11
Chr1A	356844504	.	A	G	0/1	17125	142
Chr1A	356847367	.	G	A	0/1	27,57	84
Chr1A	356848010	.	C	G	0/1	13,40	53
Chr1A	356848060	.	A	G	44562	0,80	80
Chr1A	356859605	.	C	A	0/1	27,11	38
Chr1A	357140858	.	C	T	0/1	46232	278
Chr1A	357144441	.	C	T	0/1	12,12	24
Chr1A	357229914	.	C	T	44562	0,56	56
Chr1A	357229930	.	A	G	0/1	43,12	55
Chr1A	357229956	.	A	G	0/1	10,35	45
Chr1A	357232052	.	C	T	0/1	16,6	22
Chr1A	357234259	.	T	C	44562	0,21	21
Chr1A	357234574	.	A	C	44562	0,11	11
Chr1A	357234601	.	A	G	44562	0,12	12
Chr1A	357235048	.	A	G	44562	1,29	30
Chr1A	357235582	.	G	A	44562	0,41	41
Chr1A	357244078	.	G	A	0/1	10,41	51
Chr1A	357244766	.	T	C	0/1	20,6	26
Chr1A	357244843	.	G	A	0/1	4,15	19
Chr1A	357245210	.	G	A	44562	1,26	27
Chr1A	357245836	.	G	A	0/1	10,6	16
Chr1A	357940333	.	T	C	44562	0,22	22
Chr1A	357980445	.	T	C	0/1	8,28	36
Chr1A	357980513	.	G	C	0/1	6,25	31
Chr1A	357980744	.	G	A	0/1	2,26	28
Chr1A	357980982	.	C	T	0/1	4,22	26
Chr1A	357981060	.	G	C	44562	0,14	14
Chr1A	357983936	.	A	G	44562	0,31	31
Chr1A	357983982	.	A	G	0/1	4,22	26
Chr1A	357984521	.	G	A	44562	0,100	100
Chr1A	357984623	.	T	C	0/1	34123	157
Chr1A	357984644	.	C	G	0/1	42125	167
Chr1A	357985669	.	T	A	0/1	32137	169
Chr1A	357985675	.	C	T	0/1	30138	168
Chr1A	358569759	.	A	G	44562	0,15	15
Chr1A	358569797	.	G	A	44562	0,14	14
Chr1A	358570324	.	T	C	44562	0,16	16
Chr1A	358625043	.	C	T	0/1	6,18	24
Chr1A	358625059	.	G	A	44562	0,23	23
Chr1A	358625134	.	T	C	0/1	6,25	31
Chr1A	358625149	.	G	A	0/1	28,7	35
Chr1A	358625371	.	C	T	0/1	43,12	55
Chr1A	358627808	.	G	A	0/1	7,6	13
Chr1A	358627809	.	G	T	0/1	6,6	12
Chr1A	358677854	.	A	C	44562	0,10	10
Chr1A	358918289	.	A	G	0/1	7,5	12
Chr1A	358920667	.	C	T	0/1	3,9	12
Chr1A	359263429	.	A	T	0/1	22,5	27
Chr1A	359265892	.	T	C	44562	0,11	11
Chr1A	360734619	.	G	A	44562	0,10	10
Chr1A	361179133	.	C	A	44562	0,12	12
Chr1A	361213310	.	C	T	0/1	7,26	33
Chr1A	361213397	.	C	T	0/1	6,16	22
Chr1A	361213527	.	A	G	44562	0,20	20
Chr1A	361213556	.	G	A	0/1	6,24	30
Chr1A	361213942	.	T	G	44562	0,18	18
Chr1A	361214025	.	G	C	44562	0,19	19
Chr1A	361214310	.	C	T	44562	2,13	15
Chr1A	361214706	.	T	G	44562	0,12	12
Chr1A	361214707	.	A	T	44562	0,12	12
Chr1A	361214874	.	C	T	44562	2,19	21
Chr1A	361214993	.	A	C	44562	0,10	10
Chr1A	361214996	.	T	G	0/1	3,7	10
Chr1A	361215074	.	C	T	44562	0,21	21
Chr1A	361215132	.	T	A	0/1	21,4	25
Chr1A	361215145	.	A	G	44562	0,16	16
Chr1A	361215312	.	C	T	0/1	4,10	14
Chr1A	361215387	.	G	T	0/1	12,4	16
Chr1A	361215896	.	T	G	44562	0,9	9
Chr1A	361216041	.	G	T	0/1	8,25	33
Chr1A	361216198	.	A	G	0/1	4,26	30
Chr1A	361218329	.	G	T	44562	0,11	11
Chr1A	361223983	.	G	A	0/1	3,10	13
Chr1A	361491340	.	T	C	0/1	6,19	25
Chr1A	361492448	.	G	C	44562	0,10	10
Chr1A	362532982	.	G	A	44562	0,10	10
Chr1A	362533788	.	G	C	44562	0,13	13
Chr1A	362977511	.	C	T	0/1	8,2	10
Chr1A	362977543	.	C	G	0/1	1,9	10
Chr1A	362980242	.	C	T	0/1	7,6	13
Chr1A	363673586	.	T	G	0/1	2,8	10
Chr1A	364083892	.	C	T	0/1	12,3	15
Chr1A	364090217	.	C	T	0/1	8,4	12
Chr1A	364090568	.	T	C	0/1	9,3	12
Chr1A	364090613	.	G	A	0/1	12,2	14
Chr1A	364091141	.	G	A	0/1	8,4	12
Chr1A	364091234	.	C	T	0/1	8,7	15
Chr1A	364091966	.	G	A	0/1	12,3	15
Chr1A	364092021	.	G	A	0/1	6,9	15
Chr1A	364092083	.	T	G	44562	0,13	13
Chr1A	364092147	.	C	T	0/1	3,10	13
Chr1A	364321483	.	C	T	44562	2213	215
Chr1A	364321583	.	A	G	0/1	12109	121
Chr1A	364322437	.	T	C	44562	0,10	10
Chr1A	364322557	.	T	C	44562	0,38	38
Chr1A	364323896	.	G	A	44562	1,35	36
Chr1A	364323920	.	A	G	44562	1,36	37
Chr1A	364323938	.	G	A	44562	1,37	38
Chr1A	364323974	.	C	T	44562	0,21	21
Chr1A	364324468	.	T	C	44562	0,171	171
Chr1A	364464624	.	C	T	0/1	18107	125
Chr1A	364464742	.	T	G	0/1	125,30	155
Chr1A	365468972	.	C	T	44562	0,12	12
Chr1A	365469078	.	A	G	44562	0,10	10
Chr1A	365469216	.	G	C	44562	0,11	11
Chr1A	365469739	.	C	G	44562	0,18	18
Chr1A	365470323	.	G	A	44562	0,12	12
Chr1A	365471889	.	T	C	44562	0,29	29
Chr1A	365676455	.	T	C	0/1	127,27	154
Chr1A	365677744	.	T	G	0/1	52,10	62
Chr1A	365678284	.	G	C	0/1	128,21	149
Chr1A	365678700	.	G	A	0/1	15,37	52
Chr1A	365678793	.	A	G	0/1	7,11	18
Chr1A	366101591	.	A	C	44562	0,52	52
Chr1A	366101688	.	C	G	0/1	7,27	34
Chr1A	366507059	.	T	C	44562	0,54	54
Chr1A	366508327	.	A	G	0/1	27,24	51
Chr1A	366512809	.	A	G	0/1	34,9	43
Chr1A	366664110	.	C	A	0/1	1,10	11
Chr1A	366664270	.	T	C	44562	0,18	18
Chr1A	366664418	.	T	C	0/1	13,4	17
Chr1A	366665980	.	T	G	0/1	19,3	22
Chr1A	366666032	.	G	A	0/1	14,5	19
Chr1A	366934146	.	G	A	0/1	190,57	247
Chr1A	366949356	.	A	C	44562	0,97	97
Chr1A	366950150	.	G	A	0/1	78,17	95
Chr1A	366950374	.	C	T	0/1	18,32	50
Chr1A	367059651	.	C	G	44562	0,54	54
Chr1A	367060124	.	T	C	44562	0,53	53
Chr1A	367557834	.	C	T	0/1	51,18	69
Chr1A	367557886	.	T	C	0/1	27,32	59
Chr1A	367557938	.	C	T	0/1	56,10	66
Chr1A	367558277	.	C	T	0/1	31,44	75
Chr1A	367558434	.	T	C	0/1	42,7	49
Chr1A	367558659	.	T	C	44562	0,44	44
Chr1A	367559034	.	C	T	0/1	60,16	76
Chr1A	367559078	.	C	T	0/1	69,17	86
Chr1A	367559331	.	A	G	44562	0,48	48
Chr1A	367559683	.	T	C	44562	0,82	82
Chr1A	367559714	.	G	A	0/1	55,31	86
Chr1A	367560121	.	A	G	0/1	33,15	48
Chr1A	367560272	.	G	A	0/1	18,37	55
Chr1A	367560321	.	C	T	44562	0,41	41
Chr1A	367560379	.	A	G	44562	0,41	41
Chr1A	367560429	.	C	T	0/1	16,29	45
Chr1A	367560573	.	T	C	44562	0,71	71
Chr1A	367560670	.	G	A	0/1	23,74	97
Chr1A	367560772	.	C	T	0/1	22,52	74
Chr1A	367560920	.	G	A	0/1	13,57	70
Chr1A	367561629	.	G	A	0/1	54,17	71
Chr1A	367561920	.	C	T	0/1	14,39	53
Chr1A	367562357	.	G	A	0/1	77,23	100
Chr1A	367707735	.	C	G	0/1	1,9	10
Chr1A	367711192	.	T	C	44562	0,13	13
Chr1A	367715407	.	C	T	44562	0,19	19
Chr1A	367715619	.	A	G	44562	0,23	23
Chr1A	367715728	.	C	T	0/1	7,3	10
Chr1A	367716791	.	G	T	44562	0,10	10
Chr1A	367717808	.	T	C	44562	0,15	15
Chr1A	367717818	.	G	A	0/1	14,3	17
Chr1A	367977203	.	A	G	44562	0,12	12
Chr1A	367977515	.	G	A	0/1	8,4	12
Chr1A	368815465	.	A	G	44562	0,46	46
Chr1A	368815703	.	T	G	44562	0,36	36
Chr1A	369305748	.	A	C	44562	0,9	9
Chr1A	369306718	.	G	A	0/1	4,33	37
Chr1A	369307398	.	G	T	44562	0,16	16
Chr1A	369308037	.	G	A	44562	0,23	23
Chr1A	369516976	.	G	A	44562	0,30	30
Chr1A	369516987	.	T	C	44562	0,37	37
Chr1A	369517059	.	T	A	44562	0,42	42
Chr1A	369517103	.	A	G	44562	0,34	34
Chr1A	369517220	.	G	A	44562	1,48	49
Chr1A	369517304	.	C	T	44562	2,26	28
Chr1A	369525123	.	A	C	44562	0,40	40
Chr1A	369525287	.	A	C	44562	0,18	18
Chr1A	369525324	.	G	A	0/1	4,18	22
Chr1A	369525340	.	G	A	0/1	4,18	22
Chr1A	369525485	.	G	A	44562	0,10	10
Chr1A	369625279	.	T	G	44562	0,16	16
Chr1A	369626443	.	C	T	44562	0,13	13
Chr1A	369626928	.	T	C	44562	0,23	23
Chr1A	369626934	.	T	C	44562	0,23	23
Chr1A	369786449	.	G	A	0/1	65,20	85
Chr1A	369788457	.	G	A	0/1	6,24	30
Chr1A	369788459	.	C	T	0/1	5,24	29
Chr1A	369789472	.	G	C	0/1	61,16	77
Chr1A	369789491	.	G	C	44562	0,64	64
Chr1A	370138464	.	G	T	0/1	5,9	14
Chr1A	370140101	.	T	C	44562	1,14	15
Chr1A	370169214	.	C	T	0/1	4,19	23
Chr1A	370220241	.	A	C	0/1	1,10	11
Chr1A	370220248	.	C	A	0/1	1,11	12
Chr1A	370220346	.	T	C	44562	0,40	40
Chr1A	370220365	.	T	C	0/1	16,31	47
Chr1A	370220424	.	C	T	0/1	15,29	44
Chr1A	370221931	.	G	A	0/1	2,8	10
Chr1A	370223169	.	G	C	0/1	2,14	16
Chr1A	370225179	.	A	G	44562	0,34	34
Chr1A	370225752	.	T	A	0/1	39,60	99
Chr1A	370226048	.	C	T	0/1	53,11	64
Chr1A	370226115	.	G	A	0/1	24113	137
Chr1A	370238544	.	C	T	0/1	4,10	14
Chr1A	370243134	.	C	T	44562	0,12	12
Chr1A	370243477	.	C	T	44562	0,10	10
Chr1A	370247027	.	T	C	44562	0,38	38
Chr1A	370247912	.	C	G	44562	0,38	38
Chr1A	370402896	.	G	A	44562	0,56	56
Chr1A	370403560	.	C	T	44562	0,44	44
Chr1A	370403866	.	C	T	44562	0,11	11
Chr1A	370470649	.	C	G	44562	0,17	17
Chr1A	370470735	.	T	C	44562	0,29	29
Chr1A	370472357	.	A	G	44562	0,14	14
Chr1A	370475603	.	C	A	44562	0,17	17
Chr1A	370504661	.	T	C	44562	0,40	40
Chr1A	370687352	.	A	G	44562	0,3	3
Chr1A	370687362	.	G	C	44562	0,3	3
Chr1A	370917055	.	G	A	44562	2,32	34
Chr1A	370919299	.	T	C	0/1	18,7	25
Chr1A	370920298	.	G	C	44562	0,10	10
Chr1A	370999422	.	C	G	44562	0,12	12
Chr1A	370999545	.	G	T	0/1	3,8	11
Chr1A	370999666	.	T	G	0/1	3,17	20
Chr1A	370999680	.	C	G	0/1	5,17	22
Chr1A	370999792	.	G	A	0/1	6,12	18
Chr1A	370999985	.	A	G	44562	0,13	13
Chr1A	371000009	.	T	C	44562	0,12	12
Chr1A	371112967	.	C	T	0/1	4,17	21
Chr1A	371113258	.	T	A	44562	0,10	10
Chr1A	371113484	.	A	T	44562	0,13	13
Chr1A	371113506	.	G	A	44562	0,11	11
Chr1A	371113531	.	C	G	44562	0,12	12
Chr1A	371113711	.	A	G	44562	0,13	13
Chr1A	371113727	.	G	A	44562	0,11	11
Chr1A	371115516	.	G	C	44562	0,59	59
Chr1A	371439858	.	A	G	44562	0,11	11
Chr1A	371508854	.	T	A	0/1	4,22	26
Chr1A	371508888	.	A	G	0/1	5,24	29
Chr1A	371510813	.	G	T	0/1	3,36	39
Chr1A	371511025	.	T	C	44562	0,57	57
Chr1A	371517575	.	G	A	44562	0,30	30
Chr1A	371519074	.	G	T	44562	2,34	36
Chr1A	371520730	.	G	A	44562	0,40	40
Chr1A	371520869	.	T	C	44562	0,17	17
Chr1A	371520892	.	A	G	44562	0,14	14
Chr1A	371521207	.	C	T	0/1	5,33	38
Chr1A	371521546	.	A	T	0/1	10,2	12
Chr1A	371523502	.	C	A	0/1	3,6	9
Chr1A	372629245	.	T	C	44562	0,14	14
Chr1A	372630572	.	T	G	44562	0,27	27
Chr1A	373471011	.	A	G	0/1	9,2	11
Chr1A	373471228	.	A	C	44562	0,24	24
Chr1A	373472762	.	G	T	0/1	22,74	96
Chr1A	373473140	.	A	G	0/1	6,44	50
Chr1A	373687916	.	G	A	0/1	162368	530
Chr1A	373687918	.	G	A	0/1	162368	530
Chr1A	373688012	.	C	T	0/1	241583	824
Chr1A	373688014	.	A	G	44562	4812	816
Chr1A	373688069	.	G	C	0/1	271639	910
Chr1A	373688096	.	C	T	0/1	266638	904
Chr1A	373715501	.	G	A	44562	0,23	23
Chr1A	373715650	.	G	T	0/1	16,6	22
Chr1A	373715686	.	A	T	0/1	23,11	34
Chr1A	373867367	.	A	G	0/1	24,33	57
Chr1A	373929911	.	G	C	44562	0,63	63
Chr1A	373930108	.	T	C	44562	0,152	152
Chr1A	373949460	.	C	G	0/1	8,55	63
Chr1A	373949462	.	C	A	0/1	8,55	63
Chr1A	373951519	.	A	G	0/1	17,47	64
Chr1A	373951610	.	A	G	0/1	14,52	66
Chr1A	373954068	.	G	T	44562	2,98	100
Chr1A	373954131	.	A	G	44562	2,32	34
Chr1A	374027332	.	C	T	44562	0,35	35
Chr1A	374030395	.	T	C	44562	0,20	20
Chr1A	374298845	.	C	G	0/1	14,5	19
Chr1A	374308222	.	A	G	44562	1,17	18
Chr1A	374308317	.	G	A	44562	0,10	10
Chr1A	374308485	.	G	A	44562	0,17	17
Chr1A	374339876	.	T	A	44562	0,50	50
Chr1A	374341478	.	A	G	44562	0,42	42
Chr1A	374341789	.	T	C	44562	0,43	43
Chr1A	374660922	.	C	T	0/1	1,9	10
Chr1A	374661008	.	G	C	0/1	18,6	24
Chr1A	374661038	.	G	A	0/1	7,15	22
Chr1A	374661218	.	G	A	0/1	11,4	15
Chr1A	374712453	.	T	C	0/1	1,11	12
Chr1A	375166792	.	G	A	0/1	5,18	23
Chr1A	375167048	.	T	C	0/1	4,19	23
Chr1A	375167116	.	C	T	0/1	21,6	27
Chr1A	375167482	.	T	G	0/1	13,4	17
Chr1A	375169724	.	C	G	44562	0,28	28
Chr1A	375170082	.	G	C	44562	2,16	18
Chr1A	375170205	.	G	C	44562	0,20	20
Chr1A	375170534	.	C	T	0/1	7,4	11
Chr1A	375170565	.	G	A	0/1	6,4	10
Chr1A	375450284	.	C	G	0/1	6,9	15
Chr1A	375560156	.	T	C	0/1	36,15	51
Chr1A	375560275	.	C	T	0/1	26,87	113
Chr1A	375562126	.	A	T	0/1	25,4	29
Chr1A	375562146	.	T	C	0/1	21,4	25
Chr1A	375608573	.	G	T	0/1	3,14	17
Chr1A	375608606	.	T	C	0/1	18,4	22
Chr1A	375609092	.	G	A	0/1	6,28	34
Chr1A	375957814	.	G	T	0/1	11,4	15
Chr1A	375959224	.	C	T	0/1	3,8	11
Chr1A	376079836	.	A	G	0/1	37110	147
Chr1A	376080419	.	A	C	44562	0,524	524
Chr1A	376347845	.	T	C	0/1	28,15	43
Chr1A	376347922	.	C	T	0/1	23,36	59
Chr1A	376348121	.	T	C	44562	0,57	57
Chr1A	376348208	.	A	G	0/1	33,23	56
Chr1A	376348987	.	A	G	0/1	32,15	47
Chr1A	376349005	.	G	T	0/1	35,14	49
Chr1A	376349070	.	G	A	0/1	31,14	45
Chr1A	376404876	.	G	A	44562	9,95	104
Chr1A	376853846	.	C	A	0/1	15,71	86
Chr1A	376854718	.	A	G	0/1	19,99	118
Chr1A	376855586	.	T	C	0/1	19102	121
Chr1A	376855791	.	T	C	44562	0,28	28
Chr1A	377521899	.	G	A	0/1	20,44	64
Chr1A	377525069	.	T	A	44562	3,33	36
Chr1A	377525296	.	T	C	44562	0,25	25
Chr1A	377526610	.	C	T	44562	0,43	43
Chr1A	377529575	.	C	T	0/1	43,8	51
Chr1A	377532585	.	C	T	0/1	21,4	25
Chr1A	377537251	.	C	G	44562	0,21	21
Chr1A	377537478	.	A	G	0/1	7,23	30
Chr1A	377539823	.	G	C	44562	0,35	35
Chr1A	377539847	.	A	G	0/1	21,4	25
Chr1A	377539864	.	A	G	0/1	16,3	19
Chr1A	377861258	.	A	G	0/1	20,5	25
Chr1A	377861615	.	G	T	0/1	5,22	27
Chr1A	377863287	.	C	G	44562	0,29	29
Chr1A	377863743	.	C	T	0/1	57,14	71
Chr1A	377863980	.	G	A	0/1	6,25	31
Chr1A	377864029	.	T	C	44562	0,24	24
Chr1A	377864036	.	G	A	0/1	4,20	24
Chr1A	377864226	.	G	A	0/1	5,20	25
Chr1A	378055254	.	C	T	44562	0,50	50
Chr1A	378056059	.	A	G	44562	0,77	77
Chr1A	378057484	.	C	A	0/1	13,39	52
Chr1A	378057511	.	T	C	44562	0,48	48
Chr1A	378139750	.	C	T	44562	0,48	48
Chr1A	378141977	.	A	T	44562	0,32	32
Chr1A	378170311	.	T	C	44562	0,74	74
Chr1A	378170764	.	G	A	44562	0,14	14
Chr1A	378170769	.	G	A	0/1	5,9	14
Chr1A	378248045	.	A	G	0/1	4,10	14
Chr1A	378248075	.	C	T	0/1	4,7	11
Chr1A	378248189	.	A	C	44562	0,14	14
Chr1A	378248285	.	G	A	0/1	3,9	12
Chr1A	378249115	.	G	T	0/1	12,3	15
Chr1A	378702843	.	T	C	44562	0,35	35
Chr1A	378703290	.	T	C	44562	0,31	31
Chr1A	378703605	.	T	A	0/1	7,6	13
Chr1A	378703731	.	A	G	44562	0,10	10
Chr1A	378921623	.	C	A	0/1	4,17	21
Chr1A	378922956	.	C	T	0/1	7,13	20
Chr1A	378923094	.	G	A	0/1	2,10	12
Chr1A	378923579	.	A	G	44562	0,23	23
Chr1A	378923603	.	G	C	0/1	3,16	19
Chr1A	378964134	.	G	T	44562	1,16	17
Chr1A	378964672	.	C	T	0/1	25,11	36
Chr1A	378965284	.	C	T	0/1	9,14	23
Chr1A	378965574	.	A	G	0/1	10,20	30
Chr1A	378965828	.	G	T	0/1	24,9	33
Chr1A	380699328	.	C	T	44562	0,26	26
Chr1A	380701144	.	A	G	0/1	6,33	39
Chr1A	381367547	.	G	C	44562	0,10	10
Chr1A	381769965	.	C	A	44562	0,10	10
Chr1A	381770009	.	T	C	44562	0,12	12
Chr1A	381770176	.	C	T	44562	0,24	24
Chr1A	381770314	.	T	A	0/1	5,26	31
Chr1A	381770622	.	A	G	44562	0,20	20
Chr1A	381770678	.	A	G	0/1	2,6	8
Chr1A	382388496	.	T	C	0/1	3,32	35
Chr1A	382388528	.	G	A	44562	0,36	36
Chr1A	382389391	.	G	C	0/1	48,12	60
Chr1A	382445913	.	C	T	0/1	5,18	23
Chr1A	382446428	.	T	A	0/1	3,27	30
Chr1A	382447361	.	C	T	44562	1,22	23
Chr1A	382447729	.	A	G	44562	0,28	28
Chr1A	382447901	.	T	C	0/1	2,18	20
Chr1A	382447910	.	G	A	0/1	1,16	17
Chr1A	382448982	.	C	T	0/1	3,10	13
Chr1A	382451265	.	A	G	44562	1,29	30
Chr1A	382454903	.	T	C	0/1	4,25	29
Chr1A	382454916	.	G	A	44562	0,21	21
Chr1A	382454954	.	T	C	0/1	17,3	20
Chr1A	382454962	.	T	C	0/1	16,3	19
Chr1A	382459810	.	T	C	44562	4,42	46
Chr1A	382460185	.	T	G	0/1	9,26	35
Chr1A	382462335	.	C	T	0/1	6,6	12
Chr1A	382462532	.	G	T	0/1	7,68	75
Chr1A	382462752	.	A	G	0/1	7,52	59
Chr1A	382463584	.	G	A	44562	0,35	35
Chr1A	382468780	.	T	A	0/1	11,35	46
Chr1A	382469858	.	T	A	0/1	5,35	40
Chr1A	382471176	.	A	G	0/1	6,22	28
Chr1A	382471361	.	C	T	0/1	7,64	71
Chr1A	382594001	.	T	C	44562	0,41	41
Chr1A	382594713	.	C	T	0/1	15,51	66
Chr1A	382595879	.	G	A	44562	3,39	42
Chr1A	382595955	.	T	A	44562	4,60	64
Chr1A	382596107	.	A	G	0/1	11,59	70
Chr1A	382771412	.	T	G	0/1	1,10	11
Chr1A	382772973	.	A	G	44562	0,14	14
Chr1A	382774631	.	C	T	0/1	45,11	56
Chr1A	382793004	.	G	A	0/1	37,10	47
Chr1A	382795732	.	G	A	44562	0,14	14
Chr1A	382796418	.	C	T	0/1	14,8	22
Chr1A	382796446	.	G	A	0/1	11,7	18
Chr1A	382809172	.	T	C	44562	0,91	91
Chr1A	382809215	.	T	C	44562	0,62	62
Chr1A	382809268	.	A	G	0/1	5,19	24
Chr1A	382811667	.	G	A	0/1	38,11	49
Chr1A	382813703	.	A	G	44562	0,42	42
Chr1A	382815715	.	G	A	44562	0,60	60
Chr1A	382832345	.	A	G	44562	0,10	10
Chr1A	382832789	.	G	T	44562	0,10	10
Chr1A	383311698	.	C	A	44562	1,34	35
Chr1A	383311737	.	G	A	0/1	7,32	39
Chr1A	383312952	.	C	T	0/1	61,11	72
Chr1A	383314113	.	C	G	0/1	69,6	75
Chr1A	383314605	.	G	A	44562	0,164	164
Chr1A	383314681	.	G	A	0/1	22115	137
Chr1A	383314800	.	A	C	0/1	10,6	16
Chr1A	383589585	.	G	A	44562	0,18	18
Chr1A	383589606	.	A	G	44562	0,14	14
Chr1A	383723992	.	G	T	44562	0,10	10
Chr1A	383743194	.	C	G	44562	0,55	55
Chr1A	384227676	.	C	G	44562	0,11	11
Chr1A	384232331	.	C	A	44562	0,10	10
Chr1A	384232619	.	A	G	44562	0,11	11
Chr1A	384232703	.	G	T	44562	0,14	14
Chr1A	384232704	.	C	T	44562	0,14	14
Chr1A	384233072	.	A	G	44562	0,17	17
Chr1A	384233073	.	G	A	44562	0,17	17
Chr1A	385942280	.	T	G	44562	0,11	11
Chr1A	385948367	.	A	G	44562	0,11	11
Chr1A	385948485	.	A	G	44562	0,14	14
Chr1A	385948518	.	C	T	44562	1,14	15
Chr1A	385955248	.	C	T	44562	0,10	10
Chr1A	385955305	.	G	T	44562	0,10	10
Chr1A	385955337	.	C	T	44562	0,13	13
Chr1A	385955340	.	G	C	44562	0,13	13
Chr1A	385955527	.	G	C	44562	0,10	10
Chr1A	385955546	.	A	C	0/1	3,7	10
Chr1A	385960738	.	T	G	0/1	4,7	11
Chr1A	385961195	.	T	G	44562	0,54	54
Chr1A	385961794	.	A	G	0/1	3,8	11
Chr1A	385965175	.	C	T	0/1	27,6	33
Chr1A	386400610	.	G	A	44562	0,39	39
Chr1A	386400673	.	T	C	44562	0,25	25
Chr1A	386400740	.	C	G	44562	0,48	48
Chr1A	386400898	.	C	T	44562	0,88	88
Chr1A	386401151	.	C	T	44562	0,12	12
Chr1A	386401276	.	A	G	44562	0,11	11
Chr1A	386401311	.	A	T	44562	0,10	10
Chr1A	386401579	.	G	C	0/1	8,44	52
Chr1A	386401709	.	T	G	44562	0,10	10
Chr1A	386898126	.	C	G	44562	0,17	17
Chr1A	386898497	.	T	C	44562	0,388	388
Chr1A	386900604	.	A	C	44562	1389	390
Chr1A	386900806	.	T	C	44562	0,12	12
Chr1A	386973927	.	G	A	44562	0,24	24
Chr1A	386974052	.	C	A	44562	0,79	79
Chr1A	386974097	.	T	C	44562	0,96	96
Chr1A	386976282	.	G	A	44562	0,14	14
Chr1A	386977723	.	A	G	44562	0,22	22
Chr1A	386978795	.	G	A	0/1	4,16	20
Chr1A	386980555	.	T	C	44562	0,21	21
Chr1A	386981905	.	G	A	0/1	15,4	19
Chr1A	386982932	.	A	C	44562	0,10	10
Chr1A	386982983	.	T	C	44562	0,13	13
Chr1A	387273030	.	C	G	44562	0,10	10
Chr1A	387288791	.	G	A	44562	0,15	15
Chr1A	387289616	.	C	T	0/1	13,2	15
Chr1A	387291321	.	C	T	0/1	17,14	31
Chr1A	387291417	.	C	A	0/1	16,11	27
Chr1A	387291547	.	G	C	0/1	12,9	21
Chr1A	387510047	.	T	G	44562	0,50	50
Chr1A	387510324	.	T	C	44562	0,48	48
Chr1A	387511158	.	G	A	44562	0,43	43
Chr1A	387511810	.	G	C	0/1	15,40	55
Chr1A	387521380	.	A	G	0/1	55,12	67
Chr1A	387521549	.	G	A	44562	0,62	62
Chr1A	387521583	.	C	T	44562	2,72	74
Chr1A	388044420	.	A	G	44562	0,28	28
Chr1A	388044457	.	C	G	44562	0,38	38
Chr1A	388044543	.	G	A	44562	0,34	34
Chr1A	388044674	.	A	C	44562	0,11	11
Chr1A	388044702	.	T	C	44562	0,9	9
Chr1A	388044985	.	C	G	44562	0,25	25
Chr1A	388045847	.	A	G	44562	0,29	29
Chr1A	388052545	.	T	C	0/1	12,2	14
Chr1A	388053997	.	C	T	44562	0,62	62
Chr1A	388487785	.	T	C	44562	0,17	17
Chr1A	388640116	.	G	A	44562	0,27	27
Chr1A	388642161	.	A	C	44562	0,10	10
Chr1A	388642324	.	C	T	44562	0,12	12
Chr1A	388643453	.	G	A	44562	0,13	13
Chr1A	388644329	.	T	C	44562	0,29	29
Chr1A	388645293	.	A	G	44562	0,41	41
Chr1A	388976239	.	C	G	44562	0,91	91
Chr1A	388976539	.	T	C	44562	0,13	13
Chr1A	388978044	.	C	T	44562	0,40	40
Chr1A	389135745	.	A	C	44562	0,10	10
Chr1A	389136262	.	T	C	44562	0,99	99
Chr1A	389139602	.	G	A	44562	0,41	41
Chr1A	389139609	.	T	G	44562	0,42	42
Chr1A	389139730	.	C	G	44562	0,22	22
Chr1A	389139984	.	C	A	44562	0,130	130
Chr1A	389177879	.	G	A	44562	0,21	21
Chr1A	389456087	.	T	C	44562	0,68	68
Chr1A	389456398	.	G	C	44562	0,37	37
Chr1A	389456627	.	C	T	44562	0,77	77
Chr1A	389456833	.	A	G	44562	0,64	64
Chr1A	389457103	.	A	G	44562	0,44	44
Chr1A	389527254	.	T	C	44562	0,25	25
Chr1A	389527408	.	G	A	44562	0,12	12
Chr1A	389527562	.	T	C	44562	0,33	33
Chr1A	389527789	.	A	G	44562	0,27	27
Chr1A	389528256	.	A	G	44562	0,10	10
Chr1A	389528367	.	A	C	44562	0,10	10
Chr1A	389528417	.	T	C	44562	0,12	12
Chr1A	389773726	.	T	C	44562	0,35	35
Chr1A	390446063	.	G	A	44562	0,13	13
Chr1A	390461480	.	A	G	44562	0,11	11
Chr1A	390461836	.	A	G	44562	0,10	10
Chr1A	390673621	.	C	G	44562	0,59	59
Chr1A	391427444	.	A	T	44562	0,13	13
Chr1A	391434164	.	A	G	44562	0,17	17
Chr1A	391475789	.	G	T	44562	0,29	29
Chr1A	392859812	.	G	A	44562	0,92	92
Chr1A	392859813	.	C	T	44562	0,92	92
Chr1A	392860062	.	C	A	0/1	38,8	46
Chr1A	392860071	.	C	A	0/1	42,9	51
Chr1A	392862001	.	T	C	44562	0,18	18
Chr1A	394214584	.	C	A	0/1	9,2	11
Chr1A	394214595	.	G	A	0/1	8,2	10
Chr1A	394214642	.	G	A	0/1	8,2	10
Chr1A	394214845	.	T	G	0/1	9,3	12
Chr1A	394214892	.	C	T	0/1	12,2	14
Chr1A	394217061	.	T	G	0/1	26,4	30
Chr1A	394217253	.	T	C	0/1	29,31	60
Chr1A	394218015	.	A	G	0/1	37,22	59
Chr1A	395148437	.	G	A	0/1	25,5	30
Chr1A	395148466	.	C	T	0/1	26,5	31
Chr1A	395154980	.	C	G	44562	0,22	22
Chr1A	395929740	.	G	A	44562	0,12	12
Chr1A	395929776	.	C	T	44562	0,19	19
Chr1A	395929845	.	G	A	44562	0,30	30
Chr1A	395930102	.	A	G	44562	0,46	46
Chr1A	395930114	.	A	G	44562	0,51	51
Chr1A	395930527	.	T	C	44562	0,44	44
Chr1A	395931554	.	C	T	44562	0,38	38
Chr1A	395932973	.	G	A	44562	0,32	32
Chr1A	395935626	.	A	G	44562	0,45	45
Chr1A	395935748	.	T	C	44562	0,27	27
Chr1A	395935773	.	G	A	44562	0,23	23
Chr1A	395935796	.	C	T	44562	0,22	22
Chr1A	395975700	.	A	C	44562	0,135	135
Chr1A	395975912	.	C	T	44562	0,276	276
Chr1A	395976046	.	G	A	44562	0,220	220
Chr1A	395978354	.	C	T	44562	0,166	166
Chr1A	395978504	.	G	A	44562	0,243	243
Chr1A	395997657	.	G	A	44562	0,19	19
Chr1A	396001990	.	A	C	44562	0,129	129
Chr1A	396003568	.	T	C	44562	0,50	50
Chr1A	396245710	.	C	T	44562	0,9	9
Chr1A	396264344	.	C	G	44562	0,91	91
Chr1A	396264681	.	T	C	44562	0,11	11
Chr1A	396265336	.	C	T	44562	0,62	62
Chr1A	396270126	.	C	T	44562	0,12	12
Chr1A	396270897	.	T	C	44562	0,22	22
Chr1A	396270918	.	G	T	44562	0,21	21
Chr1A	396271247	.	A	G	44562	0,12	12
Chr1A	396271367	.	T	C	44562	0,12	12
Chr1A	396527392	.	T	C	44562	0,26	26
Chr1A	397139706	.	T	C	44562	0,83	83
Chr1A	397780273	.	T	C	44562	0,14	14
Chr1A	397785005	.	G	T	44562	0,74	74
Chr1A	397785347	.	C	T	44562	0,38	38
Chr1A	397785512	.	C	A	44562	0,58	58
Chr1A	397941759	.	T	C	44562	0,96	96
Chr1A	397941804	.	A	G	44562	0,128	128
Chr1A	397941928	.	G	A	44562	0,77	77
Chr1A	397941956	.	T	G	44562	0,68	68
Chr1A	397942040	.	C	A	44562	0,13	13
Chr1A	397968191	.	T	C	44562	0,16	16
Chr1A	397968468	.	A	C	44562	0,20	20
Chr1A	397968481	.	G	A	44562	0,22	22
Chr1A	397968567	.	G	A	44562	0,19	19
Chr1A	397968608	.	G	A	44562	0,12	12
Chr1A	397976420	.	A	C	44562	0,75	75
Chr1A	397976571	.	G	T	44562	0,13	13
Chr1A	397977023	.	A	G	0/1	86,14	100
Chr1A	397977028	.	G	C	0/1	97,14	111
Chr1A	397977098	.	A	G	44562	0,277	277
Chr1A	397977642	.	T	C	44562	0,115	115
Chr1A	397977706	.	A	C	44562	0,29	29
Chr1A	398119875	.	A	G	0/1	36,6	42
Chr1A	398119881	.	G	T	0/1	38,6	44
Chr1A	398156599	.	T	C	44562	0,19	19
Chr1A	398158764	.	C	T	44562	0,21	21
Chr1A	398743500	.	A	G	44562	0,38	38
Chr1A	398773054	.	C	T	44562	0,17	17
Chr1A	398773796	.	T	C	44562	0,12	12
Chr1A	399453439	.	T	A	44562	0,140	140
Chr1A	399454018	.	C	T	44562	0,32	32
Chr1A	399454151	.	C	T	44562	0,24	24
Chr1A	399454331	.	T	C	44562	0,104	104
Chr1A	399454736	.	G	T	44562	0,105	105
Chr1A	399457024	.	G	A	44562	0,195	195
Chr1A	399730401	.	C	T	44562	0,55	55
Chr1A	399732366	.	T	C	44562	0,86	86
Chr1A	399799664	.	G	A	44562	0,78	78
Chr1A	400128584	.	T	C	44562	0,14	14
Chr1A	400133679	.	T	C	44562	0,18	18
Chr1A	400134214	.	A	G	44562	0,11	11
Chr1A	400139603	.	T	C	44562	0,15	15
Chr1A	400142881	.	C	T	44562	0,17	17
Chr1A	400155619	.	T	G	44562	0,30	30
Chr1A	400895704	.	A	G	44562	0,47	47
Chr1A	400900667	.	A	G	44562	0,24	24
Chr1A	400900709	.	G	A	44562	0,27	27
Chr1A	400901226	.	A	G	44562	0,35	35
Chr1A	400901660	.	G	C	44562	0,34	34
Chr1A	400901723	.	C	A	44562	0,35	35
Chr1A	400903140	.	A	T	44562	0,18	18
Chr1A	400903189	.	C	T	44562	0,14	14
Chr1A	400913772	.	T	G	44562	0,22	22
Chr1A	401141527	.	T	G	44562	0,51	51
Chr1A	401142578	.	G	A	44562	1,57	58
Chr1A	401144160	.	G	A	44562	0,44	44
Chr1A	401144280	.	C	A	44562	0,35	35
Chr1A	401144360	.	C	T	44562	0,19	19
Chr1A	401493375	.	G	A	44562	0,36	36
Chr1A	401541371	.	T	G	44562	0,11	11
Chr1A	402249510	.	A	T	44562	0,22	22
Chr1A	402249627	.	T	G	44562	0,28	28
Chr1A	402617521	.	T	G	44562	0,31	31
Chr1A	402622881	.	A	G	44562	0,17	17
Chr1A	402627518	.	G	C	44562	0,25	25
Chr1A	403910582	.	G	A	0/1	22,8	30
Chr1A	404453540	.	G	A	44562	0,21	21
Chr1A	405009379	.	T	C	44562	0,31	31
Chr1A	405026324	.	C	A	44562	0,17	17
Chr1A	405026958	.	A	G	44562	0,16	16
Chr1A	405027158	.	A	G	44562	0,25	25
Chr1A	405032950	.	T	C	44562	0,17	17
Chr1A	405476623	.	G	C	44562	0,61	61
Chr1A	406118133	.	C	T	44562	0,225	225
Chr1A	406118182	.	G	C	44562	0,376	376
Chr1A	406118315	.	C	G	44562	0,530	530
Chr1A	406119104	.	T	A	44562	0,183	183
Chr1A	406119105	.	C	A	44562	0,183	183
Chr1A	406119276	.	C	A	44562	0,145	145
Chr1A	406270770	.	C	T	44562	0,12	12
Chr1A	406273239	.	T	C	44562	0,10	10
Chr1A	407160412	.	C	G	44562	0,19	19
Chr1A	407160432	.	A	G	44562	0,18	18
Chr1A	408219623	.	G	C	0/1	6,4	10
Chr1A	408749749	.	A	G	44562	0,66	66
Chr1A	408749839	.	G	A	44562	0,41	41
Chr1A	408750512	.	A	G	44562	3,53	56
Chr1A	408960403	.	G	A	44562	0,8	8
Chr1A	408961196	.	C	G	44562	0,10	10
Chr1A	408961839	.	C	T	44562	0,13	13
Chr1A	408968668	.	A	T	44562	0,43	43
Chr1A	408970001	.	C	T	44562	0,46	46
Chr1A	409154831	.	C	T	44562	0,10	10
Chr1A	411454952	.	G	A	0/1	6,18	24
Chr1A	411481123	.	A	G	44562	0,10	10
Chr1A	411775874	.	T	C	44562	0,16	16
Chr1A	411776322	.	C	T	44562	0,29	29
Chr1A	411776446	.	G	A	44562	0,26	26
Chr1A	411778961	.	C	T	44562	0,826	826
Chr1A	413264158	.	C	T	44562	0,14	14
Chr1A	413265093	.	T	G	44562	0,12	12
[truncated: 80,004 more rows]

## Sheet: ZM366_2_SNP
CHROM	POS	ID	REF	ALT	GT(ZM366_15PEG_R_2)	AD(ZM366_15PEG_R_2)	DP(ZM366_15PEG_R_2)
Chr1A	6218	.	T	C	0/1	10,20	30
Chr1A	42386	.	T	A	0/1	8,7	15
Chr1A	51130	.	T	G	0/1	12,8	20
Chr1A	64189	.	T	C	0/1	75157	232
Chr1A	67260	.	T	C	0/1	17,11	28
Chr1A	97473	.	T	G	0/1	17,8	25
Chr1A	148020	.	T	A,C	44563	1,3,20	24
Chr1A	157399	.	T	C	0/1	7,8	15
Chr1A	163389	.	T	G	0/1	5,4	9
Chr1A	168117	.	T	C	0/1	14,9	23
Chr1A	182170	.	A	T	0/1	13,3	16
Chr1A	188779	.	T	C	0/1	22,17	39
Chr1A	236427	.	T	G	0/1	34,19	53
Chr1A	347324	.	T	A,G	44563	4,14,20	38
Chr1A	377218	.	T	G	0/1	31,21	52
Chr1A	381618	.	A	T	0/1	10,3	13
Chr1A	412618	.	T	A	0/1	9,3	12
Chr1A	417092	.	G	T	44562	0,34	34
Chr1A	424775	.	A	T	0/1	2,9	11
Chr1A	3282061	.	C	G	44562	0,11	11
Chr1A	3282162	.	C	A	44562	0,11	11
Chr1A	3379140	.	A	G	44562	0,10	10
Chr1A	3379157	.	T	C	44562	0,15	15
Chr1A	3379191	.	T	A	44562	0,18	18
Chr1A	3379262	.	G	A	44562	0,19	19
Chr1A	3380753	.	C	G	44562	0,14	14
Chr1A	3380758	.	G	T	44562	0,14	14
Chr1A	3380795	.	C	T	44562	0,13	13
Chr1A	3972912	.	T	C	44562	1,14	15
Chr1A	3972978	.	C	T	0/1	2,7	9
Chr1A	4441804	.	G	A	44562	0,11	11
Chr1A	4442260	.	T	C	44562	0,18	18
Chr1A	7509690	.	G	A	0/1	8,2	10
Chr1A	7509714	.	C	T	0/1	7,2	9
Chr1A	7524413	.	G	C	44562	0,14	14
Chr1A	8526910	.	T	C	0/1	38,8	46
Chr1A	8526931	.	T	C	0/1	43,11	54
Chr1A	8526948	.	C	T	0/1	39,9	48
Chr1A	8527012	.	C	T	0/1	43,7	50
Chr1A	8527013	.	T	C	0/1	43,7	50
Chr1A	8531596	.	T	C	0/1	26,4	30
Chr1A	8531626	.	C	G	0/1	26,5	31
Chr1A	8635250	.	A	C	44562	0,10	10
Chr1A	9583504	.	C	G	44562	0,13	13
Chr1A	9603151	.	A	G	44562	0,94	94
Chr1A	9660097	.	G	A	0/1	3,6	9
Chr1A	9660157	.	C	T	0/1	4,6	10
Chr1A	10949869	.	G	A	0/1	15,3	18
Chr1A	10949881	.	G	A	0/1	16,3	19
Chr1A	10950464	.	T	G	0/1	9,2	11
Chr1A	10950473	.	G	A	0/1	10,2	12
Chr1A	11012119	.	A	G	0/1	13,3	16
Chr1A	11012184	.	C	A	0/1	10,9	19
Chr1A	11424900	.	T	C	0/1	18,6	24
Chr1A	11425116	.	G	C	0/1	32,5	37
Chr1A	12939848	.	G	C	44562	0,50	50
Chr1A	12940408	.	G	C	44562	0,46	46
Chr1A	12940471	.	C	A	44562	0,51	51
Chr1A	12940486	.	C	T	44562	0,41	41
Chr1A	12940542	.	C	T	44562	0,45	45
Chr1A	12940649	.	G	A	44562	0,43	43
Chr1A	12940991	.	C	A	44562	0,43	43
Chr1A	12941052	.	T	C	44562	0,34	34
Chr1A	12941100	.	T	C	44562	0,14	14
Chr1A	12952251	.	A	G	44562	0,14	14
Chr1A	12952281	.	A	G	44562	0,15	15
Chr1A	12953726	.	C	T	44562	0,10	10
Chr1A	12956604	.	A	G	44562	0,16	16
Chr1A	12956772	.	T	C	44562	0,16	16
Chr1A	13048788	.	G	T	0/1	53,11	64
Chr1A	13049018	.	C	A	0/1	41,9	50
Chr1A	13049807	.	G	A	0/1	52,17	69
Chr1A	13049868	.	G	A	0/1	49,11	60
Chr1A	13050051	.	G	T	0/1	56,12	68
Chr1A	13050052	.	T	C	0/1	52,12	64
Chr1A	13050124	.	C	G	0/1	35,11	46
Chr1A	13310214	.	G	A	44562	0,61	61
Chr1A	13315783	.	A	G	44562	0,51	51
Chr1A	13535179	.	C	T	44562	0,56	56
Chr1A	13535249	.	C	T	44562	0,31	31
Chr1A	13539327	.	G	C	44562	0,9	9
Chr1A	13539845	.	G	A	44562	0,15	15
Chr1A	13540555	.	G	A	44562	0,10	10
Chr1A	13540661	.	T	C	44562	0,29	29
Chr1A	13544159	.	G	A	44562	0,11	11
Chr1A	13544763	.	A	G	44562	0,15	15
Chr1A	13545383	.	A	G	44562	0,19	19
Chr1A	13545448	.	G	A	44562	0,8	8
Chr1A	13583705	.	G	C	44562	0,35	35
Chr1A	13584068	.	A	G	44562	0,48	48
Chr1A	13584401	.	G	A	44562	0,31	31
Chr1A	13598807	.	A	C	0/1	57,12	69
Chr1A	13598815	.	A	T	0/1	53,14	67
Chr1A	13601462	.	A	G	44562	0,62	62
Chr1A	13603010	.	C	G	44562	0,40	40
Chr1A	13603199	.	G	C	44562	0,14	14
Chr1A	13603281	.	C	A	44562	0,12	12
Chr1A	13803267	.	A	G	0/1	21,7	28
Chr1A	13807333	.	C	T	0/1	18,6	24
Chr1A	13807360	.	T	C	0/1	14,4	18
Chr1A	13810718	.	G	A	44562	1,32	33
Chr1A	14386614	.	C	T	0/1	166,51	217
Chr1A	14992427	.	A	T	44562	0,6	6
Chr1A	14992448	.	T	C	44562	0,7	7
Chr1A	15305646	.	C	T	0/1	86,12	98
Chr1A	15305655	.	T	C	0/1	96,14	110
Chr1A	15305930	.	A	G	0/1	60,8	68
Chr1A	16033385	.	C	A	44562	0,16	16
Chr1A	16039887	.	A	C	44562	0,29	29
Chr1A	16039939	.	T	C	44562	0,40	40
Chr1A	16039987	.	A	C	44562	0,51	51
Chr1A	16041273	.	G	A	44562	0,53	53
Chr1A	16041374	.	A	G	44562	0,49	49
Chr1A	16041967	.	G	A	44562	0,48	48
Chr1A	16042637	.	G	C	44562	0,31	31
Chr1A	16042670	.	C	G	44562	0,22	22
Chr1A	16042761	.	T	C	44562	0,20	20
Chr1A	16042793	.	T	G	44562	0,28	28
Chr1A	16042820	.	G	A	44562	0,35	35
Chr1A	16042892	.	T	C	44562	0,33	33
Chr1A	16042915	.	T	C	44562	0,25	25
Chr1A	16061340	.	T	C	0/1	11,4	15
Chr1A	16061363	.	C	T	0/1	12,3	15
Chr1A	16061612	.	T	A	0/1	4,8	12
Chr1A	16720450	.	G	T	0/1	5,4	9
Chr1A	16720531	.	G	A	0/1	4,6	10
Chr1A	17315769	.	A	G	44562	0,22	22
Chr1A	17317411	.	G	A	44562	0,32	32
Chr1A	17318667	.	C	T	44562	1,30	31
Chr1A	17321159	.	A	G	44562	0,13	13
Chr1A	17323041	.	T	C	44562	0,23	23
Chr1A	17323165	.	T	A	44562	0,18	18
Chr1A	17324276	.	G	A	44562	0,21	21
Chr1A	17324656	.	G	C	44562	0,112	112
Chr1A	17327244	.	T	G	44562	0,38	38
Chr1A	17405175	.	C	G	44562	0,39	39
Chr1A	17405334	.	A	G	44562	0,61	61
Chr1A	17405517	.	G	A	44562	0,39	39
Chr1A	17405649	.	T	G	44562	1,45	46
Chr1A	17405808	.	T	C	44562	0,78	78
Chr1A	17406051	.	G	A	44562	0,41	41
Chr1A	17922917	.	C	A	44562	0,30	30
Chr1A	17922927	.	T	C	44562	0,32	32
Chr1A	17926261	.	C	A	44562	0,11	11
Chr1A	17926305	.	C	G	44562	0,11	11
Chr1A	17987161	.	G	T	44562	0,14	14
Chr1A	18118177	.	G	T	44562	0,10	10
Chr1A	18118727	.	C	G	44562	0,11	11
Chr1A	18119096	.	T	C	44562	0,9	9
Chr1A	18119570	.	C	T	44562	0,10	10
Chr1A	18119668	.	T	C	44562	0,14	14
Chr1A	18119768	.	C	G	44562	0,11	11
Chr1A	18290303	.	T	C	44562	0,68	68
Chr1A	18312770	.	G	A	44562	0,13	13
Chr1A	18313386	.	A	G	44562	0,20	20
Chr1A	18314057	.	A	G	44562	0,13	13
Chr1A	18808338	.	A	G	44562	0,149	149
Chr1A	18808607	.	C	G	0/1	195,62	257
Chr1A	18808821	.	G	A	0/1	52,8	60
Chr1A	18809319	.	G	A	44562	0,54	54
Chr1A	18809395	.	A	G	44562	0,77	77
Chr1A	18809753	.	C	T	44562	1,53	54
Chr1A	20153269	.	A	G	44562	0,11	11
Chr1A	20153767	.	C	T	0/1	19,3	22
Chr1A	20155410	.	C	T	44562	0,16	16
Chr1A	20174193	.	C	T	0/1	5,16	21
Chr1A	20174439	.	T	C	44562	0,14	14
Chr1A	20175181	.	A	G	0/1	20,15	35
Chr1A	20175383	.	A	C	44562	0,28	28
Chr1A	20322571	.	T	C	44562	0,14	14
Chr1A	20323216	.	T	C	44562	0,12	12
Chr1A	20849193	.	G	A	0/1	4,7	11
Chr1A	20920038	.	A	G	44562	0,76	76
Chr1A	20920178	.	G	A	44562	0,63	63
Chr1A	21558411	.	C	T	44562	0,15	15
Chr1A	21558441	.	A	T	44562	0,18	18
Chr1A	21558462	.	T	C	44562	0,21	21
Chr1A	21558603	.	G	A	44562	0,27	27
Chr1A	21826086	.	T	C	44562	0,17	17
Chr1A	21986139	.	G	A	44562	1,67	68
Chr1A	21986925	.	A	G	44562	0,38	38
Chr1A	21987880	.	A	G	44562	0,32	32
Chr1A	21988182	.	T	C	44562	0,66	66
Chr1A	21988325	.	T	C	44562	0,23	23
Chr1A	22074084	.	A	T	0/1	31,22	53
Chr1A	22074090	.	A	G	0/1	27,21	48
Chr1A	22764639	.	G	C	0/1	148154	302
Chr1A	22815634	.	A	G	44562	0,74	74
Chr1A	22815649	.	G	T	44562	0,64	64
Chr1A	22815697	.	T	C	44562	0,34	34
Chr1A	22815916	.	C	G	44562	0,51	51
Chr1A	22815922	.	A	G	44562	0,52	52
Chr1A	22816213	.	A	G	44562	0,103	103
Chr1A	22816258	.	G	A	44562	1,99	100
Chr1A	22821439	.	C	T	44562	0,90	90
Chr1A	22821588	.	G	A	44562	0,156	156
Chr1A	22822033	.	A	G	44562	0,114	114
Chr1A	22822182	.	A	G	44562	0,106	106
Chr1A	22861399	.	T	C	44562	0,49	49
Chr1A	22862894	.	T	C	44562	0,27	27
Chr1A	22863117	.	G	A	0/1	24,30	54
Chr1A	22864537	.	A	G	44562	0,16	16
Chr1A	22864721	.	G	A	44562	0,21	21
Chr1A	22881869	.	C	A	44562	0,22	22
Chr1A	22881886	.	G	C	0/1	16,22	38
Chr1A	22907040	.	G	T	44562	0,422	422
Chr1A	22907169	.	A	G	44562	0,64	64
Chr1A	22908188	.	G	A	44562	0,7	7
Chr1A	22908717	.	A	G	44562	0,15	15
Chr1A	22920349	.	T	A	0/1	11,2	13
Chr1A	22921918	.	A	G	0/1	13,2	15
Chr1A	22923677	.	C	A	0/1	13,2	15
Chr1A	22931334	.	G	C	0/1	19,4	23
Chr1A	22931944	.	G	A	0/1	19,16	35
Chr1A	22931980	.	A	G	0/1	18,20	38
Chr1A	22932038	.	T	G	0/1	22,8	30
Chr1A	22932236	.	G	C	0/1	18,3	21
Chr1A	22932242	.	C	A	0/1	17,3	20
Chr1A	23224859	.	G	A	0/1	10,6	16
Chr1A	23224870	.	G	A	0/1	9,6	15
Chr1A	23225132	.	G	A	0/1	10,15	25
Chr1A	23225156	.	A	G	0/1	9,13	22
Chr1A	23225331	.	T	A	0/1	7,15	22
Chr1A	23225426	.	A	G	0/1	5,16	21
Chr1A	23225564	.	T	C	0/1	9,5	14
Chr1A	23225601	.	G	T	0/1	12,3	15
Chr1A	23265949	.	G	A	44562	0,16	16
Chr1A	23269898	.	T	G	0/1	22,5	27
Chr1A	23270140	.	C	T	0/1	23,5	28
Chr1A	23273662	.	G	C	0/1	29,32	61
Chr1A	23346545	.	A	G	44562	0,10	10
Chr1A	23346990	.	G	A	44562	0,17	17
Chr1A	23553944	.	T	G	44562	0,20	20
Chr1A	23553947	.	T	G	44562	1,20	21
Chr1A	23561551	.	G	C	44562	0,48	48
Chr1A	23562397	.	A	C	44562	0,55	55
Chr1A	23562467	.	T	C	44562	0,30	30
Chr1A	24208349	.	C	T	44562	0,13	13
Chr1A	24219493	.	A	G	44562	0,86	86
Chr1A	24230149	.	A	G	44562	0,58	58
Chr1A	24233563	.	G	A	44562	0,62	62
Chr1A	24237775	.	C	T	44562	0,86	86
Chr1A	24237939	.	T	C	44562	0,68	68
Chr1A	24548551	.	T	C	0/1	1,7	8
Chr1A	24593414	.	A	G	44562	0,23	23
Chr1A	24593543	.	C	T	0/1	22,5	27
Chr1A	24687712	.	C	T	0/1	25,20	45
Chr1A	24687751	.	G	A	0/1	27,30	57
Chr1A	24687805	.	G	C	0/1	24,24	48
Chr1A	24687913	.	C	T	0/1	24,12	36
Chr1A	24688459	.	C	A	0/1	24,10	34
Chr1A	24688904	.	A	C	44562	31478	509
Chr1A	24689009	.	T	G	44562	17324	341
Chr1A	24689111	.	A	G	44562	0,16	16
Chr1A	24689126	.	A	T	0/1	8,4	12
Chr1A	25918573	.	A	G	0/1	30,4	34
Chr1A	25918725	.	C	G	0/1	49,11	60
Chr1A	26138352	.	G	A	44562	0,27	27
Chr1A	29111397	.	G	C	44562	0,53	53
Chr1A	29390976	.	C	G	0/1	59,16	75
Chr1A	30857031	.	T	C	44562	0,11	11
Chr1A	30900622	.	C	T	44562	0,91	91
Chr1A	30900786	.	A	G	44562	0,118	118
Chr1A	30900872	.	G	A	44562	0,171	171
Chr1A	30901244	.	T	G	44562	0,160	160
Chr1A	30904775	.	A	T	44562	0,11	11
Chr1A	30905300	.	G	C	44562	0,20	20
Chr1A	30905309	.	T	C	44562	0,30	30
Chr1A	30905498	.	C	G	44562	0,180	180
Chr1A	30905932	.	T	C	44562	0,128	128
Chr1A	31332441	.	A	G	44562	0,11	11
Chr1A	31928020	.	T	C	44562	0,6	6
Chr1A	31928031	.	C	G	0/1	4,2	6
Chr1A	33376200	.	T	C	44562	0,88	88
Chr1A	33901893	.	C	G	44562	0,64	64
Chr1A	34714161	.	G	A	0/1	8,3	11
Chr1A	34714218	.	A	G	0/1	10,8	18
Chr1A	34714256	.	G	A	0/1	10,9	19
Chr1A	34714264	.	C	G	0/1	9,9	18
Chr1A	34714303	.	C	T	0/1	9,6	15
Chr1A	34714341	.	G	A	0/1	8,5	13
Chr1A	34725266	.	G	A	44562	0,8	8
Chr1A	35029656	.	C	T	0/1	12,3	15
Chr1A	37213076	.	G	A	44562	0,9	9
Chr1A	37213101	.	C	T	44562	0,11	11
Chr1A	37213113	.	G	C	44562	0,14	14
Chr1A	37213181	.	C	T	44562	0,16	16
Chr1A	37213267	.	G	C	44562	0,24	24
Chr1A	37213313	.	T	C	44562	0,29	29
Chr1A	37213343	.	C	T	44562	0,32	32
Chr1A	37213385	.	T	G	44562	0,26	26
Chr1A	37213432	.	A	G	44562	0,23	23
Chr1A	37213461	.	G	A	44562	0,14	14
Chr1A	37213914	.	G	C	44562	0,32	32
Chr1A	37276726	.	A	G	0/1	15,34	49
Chr1A	37276750	.	C	T	0/1	16,41	57
Chr1A	37277025	.	A	G	44562	0,33	33
Chr1A	37277063	.	T	C	44562	0,38	38
Chr1A	37277077	.	G	A	44562	0,35	35
Chr1A	37277160	.	T	C	44562	0,32	32
Chr1A	38217799	.	T	C	44562	0,16	16
Chr1A	38217808	.	T	A	44562	0,16	16
Chr1A	40988856	.	C	T	44562	0,44	44
Chr1A	40989371	.	T	C	44562	0,48	48
Chr1A	40989416	.	G	C	44562	0,37	37
Chr1A	40999757	.	A	G	44562	6113	119
Chr1A	41000026	.	C	G	44562	0,20	20
Chr1A	41000875	.	T	C	44562	0,30	30
Chr1A	41000929	.	G	A	44562	1168	169
Chr1A	41001238	.	A	C	44562	0,11	11
Chr1A	41002309	.	A	G	44562	0,69	69
Chr1A	41659734	.	G	A	44562	0,18	18
Chr1A	41663103	.	G	A	44562	0,10	10
Chr1A	41663282	.	C	T	0/1	1,10	11
Chr1A	41663451	.	C	T	44562	0,19	19
Chr1A	41664059	.	C	T	0/1	17,3	20
Chr1A	41664285	.	G	A	44562	0,18	18
Chr1A	41664540	.	T	G	44562	0,12	12
Chr1A	41664843	.	C	G	44562	0,13	13
Chr1A	41665520	.	C	T	44562	0,133	133
Chr1A	41665867	.	A	G	44562	0,84	84
Chr1A	41665934	.	G	A	44562	0,123	123
Chr1A	41665948	.	T	C	44562	0,145	145
Chr1A	41666190	.	C	G	44562	0,56	56
Chr1A	41666394	.	A	G	44562	0,84	84
Chr1A	41666892	.	C	T	44562	0,13	13
Chr1A	42124522	.	T	G	44562	1412	413
Chr1A	42124704	.	T	C	44562	0,403	403
Chr1A	42124789	.	T	A	44562	0,459	459
Chr1A	42124858	.	A	G	44562	0,462	462
Chr1A	42125152	.	G	A	44562	0,42	42
Chr1A	42125199	.	T	G	44562	0,40	40
Chr1A	42146624	.	C	G	44562	0,12	12
Chr1A	42146684	.	C	G	44562	0,26	26
Chr1A	42147216	.	G	T	0/1	35,12	47
Chr1A	42147243	.	C	G	0/1	25,16	41
Chr1A	42147312	.	G	T	0/1	28,18	46
Chr1A	42147337	.	C	G	0/1	27,16	43
Chr1A	42147486	.	C	G	0/1	3,24	27
Chr1A	42147551	.	T	A	0/1	11,8	19
Chr1A	42147888	.	G	T	0/1	16,10	26
Chr1A	43637126	.	C	T	44562	0,10	10
Chr1A	43977118	.	T	C	44562	0,16	16
Chr1A	43977471	.	A	C	44562	0,12	12
Chr1A	43977681	.	A	T	44562	0,14	14
Chr1A	43977767	.	G	A	0/1	13,4	17
Chr1A	43977863	.	A	G	0/1	9,6	15
Chr1A	44010714	.	C	T	0/1	7,6	13
Chr1A	44010724	.	C	A	0/1	8,6	14
Chr1A	44014036	.	T	C	44562	0,11	11
Chr1A	44014609	.	G	A	0/1	28,4	32
Chr1A	44015689	.	A	T	0/1	26,6	32
Chr1A	44015940	.	C	G	44562	0,36	36
Chr1A	44767233	.	A	C	44562	0,44	44
Chr1A	44768534	.	G	T	44562	0,10	10
Chr1A	44769704	.	T	G	44562	0,15	15
Chr1A	44772710	.	T	C	44562	0,15	15
Chr1A	44773285	.	C	T	44562	0,61	61
Chr1A	44773403	.	A	T	44562	0,61	61
Chr1A	44773559	.	G	A	44562	0,18	18
Chr1A	44773564	.	C	G	44562	0,18	18
Chr1A	44773594	.	T	C	44562	0,13	13
Chr1A	44807674	.	G	A	44562	0,130	130
Chr1A	44808656	.	G	A	44562	0,11	11
Chr1A	44811631	.	A	C	44562	0,27	27
Chr1A	44904621	.	G	A	44562	0,15	15
Chr1A	46621229	.	G	C	0/1	8,4	12
Chr1A	46621234	.	G	A	44562	0,12	12
Chr1A	46621273	.	C	G	0/1	6,7	13
Chr1A	46621309	.	G	T	0/1	4,6	10
Chr1A	46621389	.	A	G	0/1	7,4	11
Chr1A	46621810	.	T	C	0/1	8,2	10
Chr1A	46622115	.	T	C	0/1	5,7	12
Chr1A	46622131	.	A	G	0/1	5,7	12
Chr1A	46622366	.	G	T	0/1	5,7	12
Chr1A	46622368	.	T	G	0/1	5,7	12
Chr1A	46622439	.	G	A	0/1	6,12	18
Chr1A	46622569	.	G	T	0/1	8,6	14
Chr1A	46668765	.	C	A	44562	0,10	10
Chr1A	47782293	.	A	C	44562	0,10	10
Chr1A	47783945	.	C	T	44562	0,86	86
Chr1A	47784225	.	C	G	44562	0,15	15
Chr1A	47784299	.	A	G	44562	0,13	13
Chr1A	47785523	.	A	G	44562	0,254	254
Chr1A	48355624	.	T	C	44562	0,35	35
Chr1A	48355625	.	G	T	44562	0,35	35
Chr1A	48355939	.	T	C	44562	2146	148
Chr1A	48357913	.	T	C	0/1	207,56	263
Chr1A	48359057	.	G	T	44562	0,214	214
Chr1A	48359078	.	T	C	44562	0,207	207
Chr1A	49767671	.	T	G	0/1	15,8	23
Chr1A	49772844	.	A	G	0/1	4,8	12
Chr1A	49934562	.	C	T	0/1	4,3	7
Chr1A	49934570	.	G	A	0/1	5,3	8
Chr1A	49934659	.	G	T	0/1	2,3	5
Chr1A	50139629	.	A	C	44562	0,30	30
Chr1A	50144353	.	A	C	44562	0,30	30
Chr1A	50282472	.	C	T	44562	0,15	15
Chr1A	50285029	.	C	T	44562	0,12	12
Chr1A	50345379	.	A	G	44562	0,31	31
Chr1A	50345882	.	A	G	44562	0,15	15
Chr1A	50360189	.	G	T	44562	0,72	72
Chr1A	50360192	.	C	T	44562	0,72	72
Chr1A	50360261	.	G	A	44562	0,38	38
Chr1A	51130636	.	T	A	44562	0,48	48
Chr1A	51140669	.	T	C	44562	0,43	43
Chr1A	51143071	.	G	T	44562	0,10	10
Chr1A	51145076	.	A	G	44562	0,14	14
Chr1A	51145388	.	C	A	44562	0,11	11
Chr1A	51337220	.	T	G	44562	0,43	43
Chr1A	51532582	.	T	A	44562	0,33	33
Chr1A	51532786	.	T	C	44562	0,40	40
Chr1A	51532915	.	T	C	44562	0,18	18
Chr1A	51802378	.	T	C	44562	0,16	16
Chr1A	51916319	.	A	G	44562	0,61	61
Chr1A	51927193	.	G	A	44562	0,10	10
Chr1A	51927382	.	G	A	44562	0,14	14
Chr1A	51928102	.	T	C	44562	0,11	11
Chr1A	51928132	.	A	G	44562	0,16	16
Chr1A	52071978	.	A	T	44562	0,60	60
Chr1A	52072199	.	A	G	44562	0,48	48
Chr1A	52072541	.	T	A	44562	0,61	61
Chr1A	52072676	.	T	G	44562	0,60	60
Chr1A	52072897	.	T	C	44562	0,56	56
Chr1A	52073120	.	G	A	44562	0,71	71
Chr1A	52073499	.	G	A	44562	0,47	47
Chr1A	52073574	.	C	T	44562	0,47	47
Chr1A	52073985	.	C	T	44562	0,62	62
Chr1A	52074540	.	C	A	44562	0,26	26
Chr1A	52076115	.	T	G	44562	0,24	24
Chr1A	52076116	.	A	C	44562	0,24	24
Chr1A	52076724	.	A	G	44562	0,48	48
Chr1A	52076918	.	G	A	44562	0,19	19
Chr1A	52078439	.	G	A	44562	0,54	54
Chr1A	52079037	.	A	G	44562	0,29	29
Chr1A	52079800	.	G	A	44562	0,11	11
Chr1A	52505039	.	G	T	44562	0,10	10
Chr1A	52539361	.	C	T	44562	0,16	16
Chr1A	52539473	.	C	T	44562	0,10	10
Chr1A	52539934	.	C	T	44562	0,65	65
Chr1A	52539978	.	T	C	44562	0,57	57
Chr1A	52540068	.	A	G	44562	0,47	47
Chr1A	52540100	.	T	C	44562	0,50	50
Chr1A	52540393	.	G	A	44562	0,46	46
Chr1A	52540741	.	G	A	44562	0,17	17
Chr1A	52541002	.	G	A	44562	0,19	19
Chr1A	52541465	.	G	C	44562	0,19	19
Chr1A	52541502	.	A	G	44562	0,20	20
Chr1A	52541615	.	T	A	44562	0,22	22
Chr1A	52541848	.	A	G	44562	0,22	22
Chr1A	52541947	.	T	C	44562	0,19	19
Chr1A	52542168	.	T	C	44562	0,41	41
Chr1A	52542342	.	A	T	44562	0,54	54
Chr1A	52542690	.	T	C	44562	0,45	45
Chr1A	54226174	.	G	A	44562	0,64	64
Chr1A	54233065	.	C	T	44562	0,219	219
Chr1A	54757772	.	T	G	44562	0,71	71
Chr1A	54758548	.	A	G	44562	0,111	111
Chr1A	54973538	.	A	C	44562	0,19	19
Chr1A	54973961	.	A	G	44562	0,23	23
Chr1A	54978741	.	C	A	44562	0,0	0
Chr1A	55554128	.	G	C	44562	0,18	18
Chr1A	55554246	.	G	T	44562	1,19	20
Chr1A	55554247	.	C	T	44562	1,19	20
Chr1A	55554353	.	G	C	44562	0,20	20
Chr1A	55704847	.	G	A	44562	0,65	65
Chr1A	55705658	.	A	G	44562	0,39	39
Chr1A	55705782	.	T	C	44562	0,45	45
Chr1A	55869595	.	G	C	44562	0,19	19
Chr1A	55869707	.	T	C	44562	0,30	30
Chr1A	55869980	.	A	G	44562	0,58	58
Chr1A	55870396	.	G	A	44562	0,13	13
Chr1A	55870488	.	G	C	44562	0,32	32
Chr1A	55870514	.	G	A	44562	0,39	39
Chr1A	55870701	.	G	A	44562	0,37	37
Chr1A	55870786	.	G	A	44562	0,58	58
Chr1A	55870788	.	C	T	44562	0,58	58
Chr1A	55871020	.	G	A	44562	0,33	33
Chr1A	55955586	.	T	C	44562	0,17	17
Chr1A	55955991	.	T	C	44562	0,33	33
Chr1A	55972729	.	A	G	44562	0,17	17
Chr1A	55972817	.	C	T	44562	0,25	25
Chr1A	55974110	.	C	G	0/1	30,6	36
Chr1A	55974127	.	G	C	0/1	28,7	35
Chr1A	55974153	.	A	G	0/1	36,7	43
Chr1A	55974297	.	C	A	44562	0,43	43
Chr1A	55974306	.	T	C	44562	0,38	38
Chr1A	55974364	.	G	C	44562	0,31	31
Chr1A	56507487	.	C	G	44562	0,24	24
Chr1A	56581437	.	T	G	0/1	7,6	13
Chr1A	56581474	.	A	G	0/1	13,10	23
Chr1A	56581564	.	A	G	0/1	56,12	68
Chr1A	56581568	.	G	A	0/1	57,12	69
Chr1A	56581616	.	A	G	0/1	89,25	114
Chr1A	56581700	.	T	G	0/1	85,50	135
Chr1A	56581754	.	C	A	0/1	93,62	155
Chr1A	56581819	.	C	G	0/1	91,60	151
Chr1A	56581950	.	T	C	0/1	87,30	117
Chr1A	56581981	.	A	G	0/1	87,40	127
Chr1A	56581993	.	C	G	0/1	88,39	127
Chr1A	56582047	.	C	T	0/1	70,27	97
Chr1A	59706329	.	A	G	44562	0,21	21
Chr1A	60125673	.	G	A	0/1	51,8	59
Chr1A	60125694	.	C	T	0/1	55,8	63
Chr1A	60125899	.	G	C	0/1	43,8	51
Chr1A	60125903	.	C	T	0/1	46,8	54
Chr1A	60125945	.	C	T	0/1	46,12	58
Chr1A	60125954	.	G	C	0/1	46,14	60
Chr1A	60126036	.	A	C	0/1	49,11	60
Chr1A	60126046	.	T	A	0/1	48,10	58
Chr1A	60255272	.	G	A	0/1	33,7	40
Chr1A	60256305	.	A	G	0/1	23,17	40
Chr1A	60256314	.	A	C	0/1	21,20	41
Chr1A	60256353	.	A	T	0/1	23,36	59
Chr1A	60256359	.	C	T	0/1	22,36	58
Chr1A	60258200	.	C	T	0/1	11,21	32
Chr1A	60258602	.	G	C	0/1	12,7	19
Chr1A	60260162	.	A	C	0/1	32,7	39
Chr1A	60260193	.	T	C	0/1	30,16	46
Chr1A	60260678	.	T	C	0/1	18,6	24
Chr1A	60652604	.	T	G	44562	0,12	12
Chr1A	60661025	.	G	A	0/1	20,10	30
Chr1A	60661254	.	G	A	0/1	35,39	74
Chr1A	60661442	.	C	T	0/1	43,45	88
Chr1A	62750334	.	T	C	44562	0,9	9
Chr1A	62750382	.	T	C	44562	0,9	9
Chr1A	62817914	.	G	A	0/1	52,86	138
Chr1A	62821649	.	A	G	44562	0,11	11
Chr1A	63496877	.	G	A	44562	0,29	29
Chr1A	63849090	.	T	A	0/1	7,3	10
Chr1A	65775605	.	T	C	0/1	9,2	11
Chr1A	67025173	.	T	C	44562	0,93	93
Chr1A	67025230	.	T	C	44562	0,100	100
Chr1A	67028769	.	C	G	44562	0,158	158
Chr1A	67323439	.	T	C	44562	0,11	11
Chr1A	68165747	.	A	G	44562	0,54	54
Chr1A	71781238	.	C	A	0/1	50,9	59
Chr1A	73937375	.	T	C	44562	0,13	13
Chr1A	76784715	.	G	A	0/1	10,2	12
Chr1A	76785584	.	A	G	0/1	9,4	13
Chr1A	78387250	.	A	C	44562	0,37	37
Chr1A	79905981	.	G	A	44562	0,10	10
Chr1A	82524819	.	T	G	0/1	29,4	33
Chr1A	82524832	.	G	A	0/1	20,4	24
Chr1A	85250730	.	G	T	44562	0,68	68
Chr1A	85251085	.	G	A	44562	2,63	65
Chr1A	85251181	.	A	G	44562	0,13	13
Chr1A	88189724	.	C	T	44562	0,7	7
Chr1A	88524717	.	C	T	44562	0,46	46
Chr1A	92373611	.	A	G	44562	11319	1320
Chr1A	93765495	.	G	C	44562	0,51	51
Chr1A	94822158	.	C	T	44562	0,326	326
Chr1A	97548675	.	G	A	44562	0,50	50
Chr1A	98720331	.	A	G	0/1	3,9	12
Chr1A	98721022	.	C	T	0/1	11,2	13
Chr1A	98721023	.	A	G	0/1	11,2	13
Chr1A	98723511	.	G	T	0/1	16,4	20
Chr1A	98725474	.	G	A	0/1	10,5	15
Chr1A	99393776	.	C	A	0/1	9,2	11
Chr1A	99394821	.	T	C	0/1	13,5	18
Chr1A	99875955	.	C	T	0/1	9,2	11
Chr1A	100036548	.	C	T	44562	0,18	18
Chr1A	100036638	.	T	C	0/1	2,18	20
Chr1A	100036675	.	A	C	0/1	1,23	24
Chr1A	100036684	.	T	C	0/1	1,23	24
Chr1A	100036759	.	A	C	44562	1,29	30
Chr1A	100036907	.	A	C	0/1	3,26	29
Chr1A	100036946	.	T	C	44562	1,16	17
Chr1A	101294062	.	C	A	44562	0,18	18
Chr1A	111114101	.	C	T	0/1	7,4	11
Chr1A	111626275	.	G	A	0/1	22,7	29
Chr1A	111626371	.	G	T	0/1	9,8	17
Chr1A	112271313	.	A	G	0/1	10,2	12
Chr1A	112271383	.	C	T	0/1	8,5	13
Chr1A	112271394	.	C	T	0/1	8,5	13
Chr1A	113977952	.	T	C	44562	0,12	12
Chr1A	114168717	.	C	T	0/1	12,2	14
Chr1A	114171628	.	C	T	44562	0,33	33
Chr1A	116044417	.	G	A	44562	0,116	116
Chr1A	120723344	.	T	C	44562	0,23	23
Chr1A	123890496	.	G	A	44562	5,48	53
Chr1A	123890526	.	G	A	44562	5,51	56
Chr1A	123892457	.	G	A	0/1	49,8	57
Chr1A	137038760	.	T	C	0/1	10,2	12
Chr1A	137038761	.	A	T	0/1	10,2	12
Chr1A	140340683	.	C	A	0/1	12,4	16
Chr1A	140340852	.	G	A	0/1	29,13	42
Chr1A	140349131	.	A	G	0/1	19,9	28
Chr1A	140349714	.	A	G	0/1	19,16	35
Chr1A	142491945	.	T	C	0/1	9,2	11
Chr1A	142491960	.	C	A	0/1	9,2	11
Chr1A	147292114	.	C	T	44562	0,20	20
Chr1A	148082881	.	G	A	44562	0,39	39
Chr1A	152072262	.	C	T	44562	0,605	605
Chr1A	152958470	.	G	T	44562	0,10	10
Chr1A	152958502	.	A	G	44562	0,11	11
Chr1A	155386359	.	A	G	44562	0,10	10
Chr1A	155386386	.	G	A	44562	0,15	15
Chr1A	155387017	.	C	T	0/1	73,12	85
Chr1A	159341366	.	A	C	44562	0,30	30
Chr1A	165626880	.	C	T	44562	0,13	13
Chr1A	166457210	.	T	C	0/1	12,3	15
Chr1A	169162266	.	C	T	44562	0,13	13
Chr1A	170546549	.	C	T	0/1	2,8	10
Chr1A	170550585	.	C	T	0/1	14,2	16
Chr1A	170734385	.	C	T	44562	0,18	18
Chr1A	171626405	.	A	G	44562	0,29	29
Chr1A	173445463	.	T	A	44562	1,14	15
Chr1A	175739191	.	G	A	0/1	27,7	34
Chr1A	175920603	.	G	T	0/1	50,56	106
Chr1A	175920794	.	C	T	0/1	34,54	88
Chr1A	175921248	.	A	G	0/1	33,28	61
Chr1A	175921690	.	C	T	0/1	28,23	51
Chr1A	175922419	.	G	A	0/1	17,15	32
Chr1A	175922926	.	C	T	0/1	21,4	25
Chr1A	175938489	.	C	T	0/1	35,24	59
Chr1A	175938524	.	G	A	0/1	36,14	50
Chr1A	175938580	.	G	A	0/1	20,7	27
Chr1A	175938629	.	C	T	0/1	17,4	21
Chr1A	175938633	.	C	G	0/1	16,4	20
Chr1A	178398275	.	T	C	0/1	9,2	11
Chr1A	178398279	.	G	A	0/1	9,2	11
Chr1A	179423107	.	G	A	44562	0,21	21
Chr1A	184198310	.	G	A	44562	0,11	11
Chr1A	189079765	.	C	A	0/1	14,2	16
Chr1A	189079767	.	A	G	0/1	14,2	16
Chr1A	191785678	.	C	T	44562	0,45	45
Chr1A	192034871	.	G	A	0/1	15,7	22
Chr1A	200209861	.	A	G	0/1	22,3	25
Chr1A	203879819	.	A	G	0/1	52,9	61
Chr1A	203879863	.	G	A	0/1	63,15	78
Chr1A	203879865	.	T	C	0/1	61,16	77
Chr1A	203879936	.	C	T	0/1	69,17	86
Chr1A	203879996	.	A	G	0/1	58,19	77
Chr1A	203880910	.	A	C	0/1	37,26	63
Chr1A	203881089	.	A	C	0/1	60,48	108
Chr1A	203881117	.	C	A	0/1	53,43	96
Chr1A	203881386	.	A	G	0/1	34,28	62
Chr1A	203881425	.	C	T	0/1	35,26	61
Chr1A	203881437	.	G	T	0/1	34,30	64
Chr1A	203881648	.	A	T	0/1	55,28	83
Chr1A	203881673	.	G	A	0/1	55,38	93
Chr1A	203881760	.	G	T	0/1	64,61	125
Chr1A	203881928	.	G	A	0/1	68,73	141
Chr1A	203934027	.	G	A	44562	0,6	6
Chr1A	221336764	.	G	C	44562	0,19	19
Chr1A	224290749	.	C	A	44562	0,18	18
Chr1A	224322182	.	C	T	0/1	61,14	75
Chr1A	224322207	.	T	C	0/1	62,10	72
Chr1A	224322248	.	A	G	0/1	64,14	78
Chr1A	224322318	.	C	G	0/1	61,16	77
Chr1A	224322577	.	T	C	0/1	20,7	27
Chr1A	224322658	.	G	T	44562	0,14	14
Chr1A	225382595	.	T	C	0/1	34,12	46
Chr1A	232027553	.	G	A	0/1	11,5	16
Chr1A	236119125	.	C	T	0/1	52,26	78
Chr1A	236123520	.	C	T	0/1	54,21	75
Chr1A	236123908	.	T	C	0/1	34,7	41
Chr1A	236124151	.	C	T	0/1	10,3	13
Chr1A	238256495	.	T	C	0/1	9,2	11
Chr1A	240496690	.	G	A	0/1	8,3	11
Chr1A	240497379	.	A	G	0/1	5,5	10
Chr1A	240497559	.	G	A	0/1	4,7	11
Chr1A	243577106	.	A	G	44562	0,20	20
Chr1A	243829031	.	T	C	0/1	5,5	10
Chr1A	247934913	.	C	G	0/1	13,3	16
Chr1A	250220102	.	T	C	0/1	54,11	65
Chr1A	250668013	.	G	C	44562	0,45	45
Chr1A	250832793	.	G	T	0/1	13,4	17
Chr1A	254394441	.	C	T	44562	0,35	35
Chr1A	256844630	.	A	G	44562	2,41	43
Chr1A	260049748	.	T	C	44562	0,56	56
Chr1A	260937742	.	A	G	0/1	38,6	44
Chr1A	260937760	.	G	A	0/1	35,5	40
Chr1A	260942177	.	G	A	0/1	6,3	9
Chr1A	260959233	.	C	T	0/1	7,10	17
Chr1A	260959330	.	T	C	0/1	11,8	19
Chr1A	262718077	.	C	T	0/1	64,21	85
Chr1A	263017570	.	T	C	44562	0,12	12
Chr1A	263257399	.	C	T	0/1	14,5	19
Chr1A	263257424	.	T	A	0/1	16,8	24
Chr1A	263258227	.	G	A	0/1	32,6	38
Chr1A	263258370	.	G	A	0/1	8,3	11
Chr1A	263699941	.	A	G	44562	2,34	36
Chr1A	266894823	.	C	T	0/1	11,2	13
Chr1A	266894907	.	C	G	0/1	12,5	17
Chr1A	269203402	.	G	A	44562	0,10	10
Chr1A	269207302	.	A	G	0/1	12,2	14
Chr1A	269657376	.	G	C	44562	2,38	40
Chr1A	269657391	.	A	G	44562	2,43	45
Chr1A	280150193	.	G	A	44562	0,11	11
Chr1A	281529885	.	C	T	0/1	36,20	56
Chr1A	283259409	.	A	G	0/1	9,4	13
Chr1A	283434503	.	T	C	44562	1325	326
Chr1A	284482557	.	G	A	0/1	37,10	47
Chr1A	289482945	.	G	C	0/1	10,3	13
Chr1A	289483146	.	C	G	0/1	13,4	17
Chr1A	289483874	.	C	T	44562	0,23	23
Chr1A	289486253	.	T	C	0/1	16,9	25
Chr1A	289493522	.	A	G	0/1	11,7	18
Chr1A	290661083	.	G	C	44562	0,19	19
Chr1A	291991366	.	T	C	44562	1,25	26
Chr1A	293698178	.	C	T	44562	0,15	15
Chr1A	293856546	.	C	G	44562	1,78	79
Chr1A	293864546	.	C	T	0/1	31,8	39
Chr1A	295491798	.	C	T	44562	0,15	15
Chr1A	295806793	.	A	G	0/1	9,3	12
Chr1A	295806862	.	C	T	0/1	7,6	13
Chr1A	295808115	.	C	T	0/1	5,3	8
Chr1A	295808117	.	G	A	0/1	5,3	8
Chr1A	295906734	.	C	T	44562	0,30	30
Chr1A	296474825	.	A	G	44562	0,15	15
Chr1A	296474841	.	G	T	44562	0,13	13
Chr1A	296622313	.	T	C	44562	0,64	64
Chr1A	296622732	.	A	G	44562	0,48	48
Chr1A	296624702	.	G	A	0/1	25,18	43
Chr1A	296624721	.	T	A	0/1	27,17	44
Chr1A	296624792	.	G	A	0/1	33,28	61
Chr1A	296987771	.	C	T	44562	0,23	23
Chr1A	297216671	.	C	T	44562	0,99	99
Chr1A	297218944	.	C	T	0/1	24,12	36
Chr1A	297967100	.	T	G	44562	0,10	10
Chr1A	299126526	.	C	T	44562	0,43	43
Chr1A	299130107	.	C	G	44562	0,29	29
Chr1A	299130418	.	G	A	44562	1,58	59
Chr1A	299130593	.	G	A	44562	0,11	11
Chr1A	299494164	.	T	C	44562	0,358	358
Chr1A	299494312	.	A	G	44562	0,55	55
Chr1A	299499897	.	A	G	44562	0,156	156
Chr1A	299853115	.	C	T	0/1	7,5	12
Chr1A	299853142	.	C	T	0/1	7,6	13
Chr1A	299853166	.	C	A	0/1	8,7	15
Chr1A	299853210	.	G	T	0/1	13,7	20
Chr1A	299853307	.	G	A	0/1	16,3	19
Chr1A	299863153	.	T	C	44562	0,93	93
Chr1A	300351634	.	T	C	0/1	13,4	17
Chr1A	300351637	.	T	G	0/1	14,4	18
Chr1A	301364405	.	A	G	0/1	5,2	7
Chr1A	301364415	.	A	T	0/1	5,2	7
Chr1A	301364571	.	A	G	0/1	25,5	30
Chr1A	301364620	.	G	A	0/1	29,5	34
Chr1A	301396935	.	C	T	0/1	38,9	47
Chr1A	301396946	.	C	T	0/1	39,10	49
Chr1A	301397089	.	G	T	0/1	6,7	13
Chr1A	302923707	.	A	T	44562	0,357	357
Chr1A	302924124	.	G	C	44562	0,207	207
Chr1A	302924580	.	T	C	44562	0,182	182
Chr1A	302924904	.	T	C	0/1	30111	141
Chr1A	303495629	.	C	T	0/1	7,3	10
Chr1A	303495673	.	G	C	0/1	9,4	13
Chr1A	303495709	.	G	T	0/1	13,2	15
Chr1A	303495759	.	A	G	44562	0,15	15
Chr1A	303499740	.	T	C	44562	0,56	56
Chr1A	303503580	.	T	G	44562	0,17	17
Chr1A	303503774	.	C	A	44562	0,114	114
Chr1A	303503919	.	A	C	44562	1107	108
Chr1A	303506014	.	A	C	44562	9,96	105
Chr1A	303506573	.	T	A	44562	0,34	34
Chr1A	303579766	.	G	A	44562	0,52	52
Chr1A	303585726	.	A	C	44562	0,68	68
Chr1A	303586331	.	T	C	44562	0,16	16
Chr1A	303619846	.	T	C	0/1	14,23	37
Chr1A	303619868	.	T	G	0/1	10,22	32
Chr1A	304302887	.	T	C	44562	0,11	11
Chr1A	304355123	.	G	C	44562	0,13	13
Chr1A	304356502	.	G	C	0/1	10,4	14
Chr1A	304356524	.	G	C	0/1	11,6	17
Chr1A	304357750	.	C	G	0/1	12,2	14
Chr1A	304357935	.	T	G	44562	0,15	15
Chr1A	305441968	.	G	A	44562	0,80	80
Chr1A	305442208	.	C	G	44562	0,73	73
Chr1A	305743141	.	T	G	44562	0,19	19
Chr1A	305744910	.	C	G	44562	0,15	15
Chr1A	305752239	.	A	G	0/1	5,31	36
Chr1A	305753317	.	G	A	44562	0,44	44
Chr1A	305791948	.	A	C	44562	0,12	12
Chr1A	305801393	.	C	T	44562	0,10	10
Chr1A	306713455	.	G	A	44562	0,17	17
Chr1A	306715325	.	T	C	44562	0,13	13
Chr1A	307081796	.	C	G	44562	0,38	38
Chr1A	307082161	.	C	T	0/1	9,2	11
Chr1A	307820679	.	G	T	44562	0,23	23
Chr1A	307821527	.	G	A	44562	0,26	26
Chr1A	307823696	.	C	A	44562	0,26	26
Chr1A	307858550	.	T	C	44562	0,19	19
Chr1A	308260477	.	A	G	44562	0,18	18
Chr1A	308740890	.	T	C	44562	0,15	15
Chr1A	308744986	.	A	G	44562	0,13	13
Chr1A	308762321	.	A	T	0/1	9,6	15
Chr1A	308762379	.	A	T	0/1	19,7	26
Chr1A	308762521	.	C	T	0/1	24,9	33
Chr1A	308762641	.	C	A	0/1	9,2	11
Chr1A	308762674	.	C	A	0/1	8,2	10
Chr1A	309404560	.	G	A	44562	0,16	16
Chr1A	309404778	.	C	A	44562	0,15	15
Chr1A	309906834	.	C	T	44562	0,42	42
Chr1A	310043245	.	A	C	0/1	11,2	13
Chr1A	310043265	.	T	G	0/1	14,3	17
Chr1A	310043308	.	T	C	0/1	14,3	17
Chr1A	310043352	.	A	G	0/1	15,4	19
Chr1A	310043363	.	C	T	0/1	15,4	19
Chr1A	310043819	.	G	A	0/1	1,13	14
Chr1A	310045048	.	T	C	44562	0,29	29
Chr1A	310045604	.	T	C	0/1	9,2	11
Chr1A	310045639	.	T	G	0/1	9,2	11
Chr1A	310046084	.	G	A	0/1	3,35	38
Chr1A	310473747	.	T	C	44562	0,12	12
Chr1A	310489657	.	C	G	0/1	8,3	11
Chr1A	311095007	.	A	C	44562	2373	375
Chr1A	311095028	.	C	A	44562	2289	291
Chr1A	311393476	.	A	G	44562	0,14	14
Chr1A	311932759	.	A	C	44562	0,115	115
Chr1A	312173078	.	A	G	44562	0,11	11
Chr1A	312173488	.	T	C	44562	0,13	13
Chr1A	312173587	.	G	A	44562	0,12	12
Chr1A	313490042	.	C	A	44562	0,40	40
Chr1A	313490053	.	G	A	44562	0,45	45
Chr1A	313520664	.	C	A	44562	0,26	26
Chr1A	313526253	.	T	C	44562	0,95	95
Chr1A	313832071	.	T	C	44562	0,49	49
Chr1A	313832305	.	A	T	44562	0,285	285
Chr1A	313833260	.	C	G	44562	1152	153
Chr1A	314255454	.	C	T	44562	0,16	16
Chr1A	314443271	.	G	A	44562	0,34	34
Chr1A	314443473	.	A	G	44562	0,39	39
Chr1A	314445600	.	T	C	44562	0,71	71
Chr1A	314446198	.	G	T	44562	0,78	78
Chr1A	314832013	.	T	G	44562	0,505	505
Chr1A	314832237	.	C	G	44562	0,853	853
Chr1A	315156974	.	A	G	44562	0,407	407
Chr1A	315157562	.	C	G	44562	0,475	475
Chr1A	315184337	.	T	C	44562	0,19	19
Chr1A	315184371	.	A	G	44562	0,18	18
Chr1A	315184420	.	G	C	44562	0,24	24
Chr1A	315204546	.	G	A	44562	0,14	14
Chr1A	315204619	.	C	T	44562	0,15	15
Chr1A	315396867	.	G	A	44562	0,34	34
Chr1A	315400598	.	A	G	44562	0,27	27
Chr1A	315402311	.	A	G	44562	0,16	16
Chr1A	315404719	.	C	T	44562	0,13	13
Chr1A	315410745	.	A	G	44562	0,13	13
Chr1A	315414472	.	A	G	44562	0,33	33
Chr1A	315564591	.	A	G	44562	0,11	11
Chr1A	315564743	.	C	T	44562	0,12	12
Chr1A	315569468	.	T	A	44562	1,31	32
Chr1A	315573911	.	T	C	44562	0,40	40
Chr1A	316094714	.	G	C	44562	0,28	28
Chr1A	316095406	.	G	T	44562	0,30	30
Chr1A	316098040	.	C	T	44562	0,45	45
Chr1A	316178114	.	A	G	44562	0,28	28
Chr1A	317489556	.	C	G	44562	0,52	52
Chr1A	317489998	.	G	C	44562	0,121	121
Chr1A	317490111	.	T	C	44562	4105	109
Chr1A	317491237	.	C	T	44562	0,28	28
Chr1A	317492362	.	G	A	44562	0,40	40
Chr1A	317492623	.	G	C	44562	0,60	60
Chr1A	317911620	.	T	G	44562	0,11	11
Chr1A	317911653	.	A	T	44562	0,14	14
Chr1A	317913405	.	G	A	44562	0,10	10
Chr1A	317914569	.	C	A	0/1	15,5	20
Chr1A	317914571	.	C	A	0/1	5,15	20
Chr1A	319452609	.	C	T	44562	0,13	13
Chr1A	319455618	.	C	A	44562	0,11	11
Chr1A	319455692	.	C	T	0/1	10,4	14
Chr1A	319456715	.	C	T	44562	0,78	78
Chr1A	320807135	.	C	T	44562	0,32	32
Chr1A	320808099	.	T	C	44562	0,12	12
Chr1A	320808183	.	G	A	44562	0,30	30
Chr1A	320808284	.	A	G	44562	0,32	32
Chr1A	320808318	.	A	G	44562	0,30	30
Chr1A	320808381	.	C	T	44562	0,24	24
Chr1A	320808583	.	G	A	44562	0,24	24
Chr1A	320815587	.	C	G	44562	0,10	10
Chr1A	320815776	.	A	G	44562	0,23	23
Chr1A	320815828	.	G	A	44562	0,11	11
Chr1A	320958044	.	A	G	44562	0,53	53
Chr1A	321081448	.	G	A	44562	0,20	20
Chr1A	321082448	.	C	A	44562	0,32	32
Chr1A	321082823	.	G	T	44562	0,40	40
Chr1A	321854813	.	A	G	44562	0,62	62
Chr1A	321855166	.	A	G	44562	0,70	70
Chr1A	321855460	.	A	T	44562	0,38	38
Chr1A	321855647	.	G	C	44562	0,29	29
Chr1A	321965009	.	A	G	44562	0,71	71
Chr1A	321965079	.	T	C	44562	0,74	74
Chr1A	321965400	.	C	A	44562	0,71	71
Chr1A	321968372	.	C	T	44562	0,132	132
Chr1A	321968510	.	T	C	44562	0,120	120
Chr1A	322117349	.	A	G	0/1	3,15	18
Chr1A	322117513	.	A	G	44562	1,15	16
Chr1A	322118180	.	G	A	44562	0,53	53
Chr1A	322120458	.	T	C	44562	1,23	24
Chr1A	322120509	.	T	C	44562	0,28	28
Chr1A	322121086	.	C	T	44562	0,38	38
Chr1A	322121140	.	G	T	44562	0,36	36
Chr1A	322145676	.	C	T	44562	0,16	16
Chr1A	322145732	.	T	A	44562	0,20	20
Chr1A	322517658	.	T	C	44562	2,59	61
Chr1A	322519680	.	G	C	44562	0,46	46
Chr1A	322519745	.	C	T	44562	0,24	24
Chr1A	322738676	.	T	A	44562	0,164	164
Chr1A	322739183	.	C	T	44562	0,12	12
Chr1A	322875552	.	T	C	44562	0,11	11
Chr1A	323025959	.	G	T	44562	0,13	13
Chr1A	323496959	.	G	A	44562	0,14	14
Chr1A	323499499	.	C	T	44562	0,11	11
Chr1A	324794761	.	T	A	44562	0,11	11
Chr1A	324807118	.	C	G	44562	0,105	105
Chr1A	324807601	.	T	G	44562	0,157	157
Chr1A	324807671	.	G	A	44562	0,127	127
Chr1A	325242466	.	A	G	44562	0,176	176
Chr1A	325244816	.	G	A	44562	0,24	24
Chr1A	325490388	.	C	G,T	44563	0,18,2	20
Chr1A	326096069	.	G	A	44562	0,184	184
Chr1A	326096228	.	C	T	44562	0,199	199
Chr1A	326096360	.	A	G	44562	0,16	16
Chr1A	326097931	.	A	G	44562	0,65	65
Chr1A	326098392	.	G	A	44562	0,37	37
Chr1A	326098445	.	C	T	44562	0,43	43
Chr1A	326098496	.	A	G	44562	0,61	61
Chr1A	326098666	.	C	T	44562	0,26	26
Chr1A	326626569	.	A	G	44562	0,14	14
Chr1A	326634916	.	C	T	44562	0,13	13
Chr1A	326643700	.	G	A	44562	0,51	51
Chr1A	326644942	.	C	T	44562	0,11	11
Chr1A	326646242	.	A	G	44562	0,55	55
Chr1A	327798953	.	T	C	44562	0,40	40
Chr1A	327799649	.	A	C	44562	0,11	11
Chr1A	327804478	.	C	T	44562	0,69	69
Chr1A	327804488	.	G	A	44562	0,70	70
Chr1A	327804975	.	G	C	44562	0,49	49
Chr1A	327919712	.	G	T	44562	0,21	21
Chr1A	328602644	.	C	G	44562	0,20	20
Chr1A	328602861	.	G	A	44562	0,20	20
Chr1A	328856865	.	A	C	44562	0,338	338
Chr1A	328856993	.	A	G	44562	2749	751
Chr1A	329112897	.	C	T	44562	0,34	34
Chr1A	329828626	.	C	G	44562	0,21	21
Chr1A	329835877	.	G	A	44562	0,14	14
Chr1A	329840811	.	C	A	44562	0,18	18
Chr1A	329840860	.	A	G	44562	0,17	17
Chr1A	330295211	.	C	G	44562	0,53	53
Chr1A	330296119	.	C	T	44562	0,51	51
Chr1A	330422182	.	G	A	44562	0,12	12
Chr1A	330827784	.	G	C	44562	0,111	111
Chr1A	330828086	.	C	T	44562	0,131	131
Chr1A	331659821	.	T	C	44562	0,73	73
Chr1A	332806247	.	C	T	0/1	10,2	12
Chr1A	332841549	.	T	C	44562	0,16	16
Chr1A	333939010	.	A	G	44562	0,11	11
Chr1A	333939122	.	T	C	44562	0,11	11
Chr1A	333939401	.	T	C	44562	0,14	14
Chr1A	333939557	.	T	C	44562	0,13	13
Chr1A	334701649	.	C	T	44562	0,25	25
Chr1A	335176405	.	G	A	0/1	20,58	78
Chr1A	335177617	.	C	A	0/1	16,33	49
Chr1A	335178072	.	C	T	0/1	42,29	71
Chr1A	335178143	.	G	C	0/1	77,46	123
Chr1A	335178238	.	A	T	0/1	112,35	147
Chr1A	335183939	.	G	C	44562	0,12	12
Chr1A	335184282	.	G	A	44562	0,10	10
Chr1A	335435307	.	T	C	44562	0,10	10
Chr1A	335473281	.	T	C	44562	0,26	26
Chr1A	335753725	.	C	T	44562	0,59	59
Chr1A	336001575	.	G	A	44562	0,25	25
Chr1A	336002493	.	C	T	0/1	38,8	46
Chr1A	336562280	.	A	G	44562	0,65	65
Chr1A	336569864	.	C	G	0/1	34,13	47
Chr1A	336570688	.	A	C	0/1	27,20	47
Chr1A	336583354	.	G	A	44562	0,10	10
Chr1A	336593526	.	G	A	44562	0,15	15
Chr1A	336657553	.	G	A	44562	0,16	16
Chr1A	337090341	.	T	A	44562	0,13	13
Chr1A	337090420	.	C	A	44562	0,11	11
Chr1A	337092373	.	T	C	44562	0,11	11
Chr1A	337094242	.	G	C	44562	0,47	47
Chr1A	337094533	.	T	A	44562	1,29	30
Chr1A	337094730	.	G	A	44562	0,38	38
Chr1A	337094778	.	C	T	44562	0,21	21
Chr1A	337216229	.	C	T	44562	0,17	17
Chr1A	337383847	.	T	C	44562	0,30	30
Chr1A	338154235	.	G	A	44562	0,26	26
Chr1A	338154269	.	A	G	44562	0,28	28
Chr1A	338156169	.	T	C	44562	0,15	15
Chr1A	338156327	.	C	T	44562	0,12	12
Chr1A	338157133	.	A	C	44562	0,43	43
Chr1A	338157378	.	C	T	44562	0,25	25
Chr1A	338157383	.	C	G	44562	0,25	25
Chr1A	338554423	.	C	T	44562	0,19	19
Chr1A	338554715	.	C	T	44562	0,18	18
Chr1A	338554760	.	T	C	44562	0,18	18
Chr1A	338554826	.	C	T	44562	0,20	20
Chr1A	338561343	.	T	C	44562	0,14	14
Chr1A	338694913	.	T	C	44562	0,17	17
Chr1A	338695366	.	G	A	44562	0,10	10
Chr1A	338845867	.	G	C	44562	0,1013	1013
Chr1A	338846108	.	C	T	44562	0,919	919
Chr1A	338846246	.	T	C	44562	0,299	299
Chr1A	339172337	.	A	C	44562	0,45	45
Chr1A	339172694	.	G	C	44562	0,83	83
Chr1A	339172937	.	G	T	44562	0,112	112
Chr1A	339197749	.	A	G	44562	0,34	34
Chr1A	339199136	.	G	A	44562	0,190	190
Chr1A	339199309	.	C	A	44562	0,218	218
Chr1A	339199322	.	C	G	44562	0,190	190
Chr1A	339220989	.	C	T	44562	0,308	308
Chr1A	339221146	.	C	T	44562	0,654	654
Chr1A	339221311	.	A	C	44562	0,322	322
Chr1A	339221386	.	G	C	44562	0,284	284
Chr1A	339221522	.	T	C	44562	0,158	158
Chr1A	339221801	.	A	G	44562	0,219	219
Chr1A	339260603	.	T	A	44562	0,12	12
Chr1A	339319653	.	G	A	44562	0,38	38
Chr1A	339319782	.	A	T	44562	0,18	18
Chr1A	339491254	.	G	A	44562	0,28	28
Chr1A	339491408	.	C	T	44562	0,292	292
Chr1A	339492568	.	C	A	44562	0,45	45
Chr1A	339492853	.	T	C	44562	0,40	40
Chr1A	339492951	.	A	G	44562	0,51	51
Chr1A	339493273	.	G	A	44562	0,47	47
Chr1A	339493684	.	G	A	44562	0,60	60
Chr1A	339493820	.	A	G	44562	0,73	73
Chr1A	339493864	.	C	T	44562	0,57	57
Chr1A	339493886	.	T	C	44562	0,56	56
Chr1A	339494043	.	G	A	44562	0,50	50
Chr1A	339494123	.	C	T	44562	0,53	53
Chr1A	339494174	.	C	T	44562	0,43	43
Chr1A	339494216	.	T	G	44562	0,26	26
Chr1A	339494292	.	A	G	44562	0,14	14
Chr1A	340124361	.	T	A	0/1	47,7	54
Chr1A	340124438	.	G	C	0/1	30,10	40
Chr1A	340124530	.	G	A	0/1	5,35	40
Chr1A	340124607	.	T	C	44562	0,32	32
Chr1A	340124687	.	C	T	44562	0,27	27
Chr1A	340141284	.	C	T	44562	0,38	38
Chr1A	340383264	.	G	A	44562	0,14	14
Chr1A	340383673	.	T	C	44562	0,17	17
Chr1A	340383802	.	C	G	44562	0,42	42
Chr1A	340384081	.	C	T	44562	0,26	26
Chr1A	340384169	.	A	G	44562	0,10	10
Chr1A	340386104	.	A	G	44562	0,11	11
Chr1A	340386111	.	G	A	44562	0,12	12
Chr1A	340386172	.	A	G	44562	0,12	12
Chr1A	341546282	.	T	G	44562	3,47	50
Chr1A	341783019	.	T	G	44562	0,50	50
Chr1A	341941330	.	T	G	44562	0,49	49
Chr1A	343430893	.	A	G	44562	0,20	20
Chr1A	343431110	.	G	A	44562	0,33	33
Chr1A	343435387	.	C	G	44562	0,19	19
Chr1A	343435566	.	G	C	44562	0,12	12
Chr1A	343436572	.	A	G	44562	0,76	76
Chr1A	344966381	.	G	A	44562	0,11	11
Chr1A	344967444	.	A	C	44562	0,10	10
Chr1A	345304883	.	T	C	0/1	9,4	13
Chr1A	346036066	.	C	T	0/1	18,3	21
Chr1A	346036082	.	G	A	0/1	17,3	20
Chr1A	350900285	.	A	C	44562	0,82	82
Chr1A	353386155	.	G	C	44562	0,11	11
Chr1A	353415155	.	G	C	44562	0,10	10
Chr1A	353415481	.	T	C	44562	0,138	138
Chr1A	353415579	.	G	A	44562	1115	116
Chr1A	353415721	.	T	G	44562	0,18	18
Chr1A	353415848	.	G	A	44562	0,11	11
Chr1A	353541971	.	T	C	44562	0,44	44
Chr1A	353542003	.	T	C	44562	0,51	51
Chr1A	353543214	.	T	G	44562	0,26	26
Chr1A	353543582	.	A	G	44562	0,56	56
Chr1A	353544783	.	T	C	44562	0,42	42
Chr1A	353545166	.	C	T	44562	0,34	34
Chr1A	353545413	.	T	C	44562	0,28	28
Chr1A	353545501	.	A	T	44562	0,14	14
Chr1A	353665720	.	T	C	44562	0,12	12
Chr1A	353701049	.	G	C	44562	0,12	12
Chr1A	353701188	.	G	A	44562	0,17	17
Chr1A	354018645	.	G	A	44562	0,12	12
Chr1A	354378582	.	G	A	44562	0,45	45
Chr1A	354380111	.	C	T	44562	0,29	29
Chr1A	354387062	.	T	C	44562	1,21	22
Chr1A	354387432	.	C	T	44562	0,23	23
Chr1A	354774601	.	C	T	44562	0,10	10
Chr1A	354774701	.	A	G	44562	0,52	52
Chr1A	354776093	.	T	C	44562	0,27	27
Chr1A	354776094	.	G	A	44562	0,27	27
Chr1A	354776413	.	T	C	44562	1418	419
Chr1A	354777058	.	C	T	44562	0,106	106
Chr1A	354777580	.	T	C	44562	0,36	36
Chr1A	354777951	.	C	A	44562	0,24	24
Chr1A	354778359	.	T	C	44562	0,76	76
Chr1A	354778944	.	C	T	44562	1116	117
Chr1A	354779038	.	T	A	44562	0,261	261
Chr1A	355148076	.	C	A	44562	0,21	21
Chr1A	355149210	.	A	C	44562	0,24	24
Chr1A	355149281	.	T	C	44562	0,26	26
Chr1A	355153324	.	T	A	44562	0,36	36
Chr1A	355434992	.	G	C	44562	0,66	66
Chr1A	355710185	.	G	A	44562	0,24	24
Chr1A	355710336	.	C	G	44562	0,29	29
Chr1A	355814175	.	G	C	44562	0,15	15
Chr1A	355814532	.	C	A	44562	0,24	24
Chr1A	355815028	.	T	G	44562	0,16	16
Chr1A	355817247	.	C	T	44562	0,21	21
Chr1A	355822903	.	A	G	44562	0,31	31
Chr1A	355826080	.	G	A	44562	0,75	75
Chr1A	355826081	.	C	A	44562	0,75	75
Chr1A	355826122	.	G	A	44562	0,99	99
Chr1A	355826158	.	G	A	44562	0,103	103
Chr1A	356061377	.	T	G	44562	0,15	15
Chr1A	356341515	.	G	C	44562	0,17	17
Chr1A	356455700	.	T	C	44562	0,18	18
Chr1A	356466876	.	G	A	44562	0,45	45
Chr1A	356468473	.	G	A	44562	0,19	19
Chr1A	356468502	.	T	C	44562	0,17	17
Chr1A	356468887	.	T	C	44562	0,18	18
Chr1A	356469026	.	G	C	44562	0,16	16
Chr1A	356844504	.	A	G	44562	0,160	160
Chr1A	356847367	.	G	A	44562	0,76	76
Chr1A	356848010	.	C	G	44562	0,51	51
Chr1A	356848060	.	A	G	44562	0,80	80
Chr1A	357140858	.	C	T	44562	0,286	286
Chr1A	357144441	.	C	T	44562	0,23	23
Chr1A	357228751	.	C	G	44562	0,11	11
Chr1A	357229914	.	C	T	44562	0,74	74
Chr1A	357229956	.	A	G	44562	0,54	54
Chr1A	357230022	.	C	T	44562	0,15	15
Chr1A	357234259	.	T	C	44562	0,30	30
Chr1A	357235048	.	A	G	44562	0,38	38
Chr1A	357235582	.	G	A	44562	0,29	29
Chr1A	357244078	.	G	A	44562	0,63	63
Chr1A	357244843	.	G	A	44562	0,14	14
Chr1A	357245210	.	G	A	44562	0,18	18
Chr1A	357940333	.	T	C	44562	0,22	22
Chr1A	357941439	.	T	G	44562	0,23	23
Chr1A	357980445	.	T	C	44562	0,21	21
Chr1A	357980513	.	G	C	44562	1,22	23
Chr1A	357980744	.	G	A	44562	0,37	37
Chr1A	357980982	.	C	T	44562	0,32	32
Chr1A	357981060	.	G	C	44562	0,32	32
Chr1A	357981101	.	A	G	44562	0,23	23
Chr1A	357983936	.	A	G	44562	0,31	31
Chr1A	357983982	.	A	G	44562	0,33	33
Chr1A	357984521	.	G	A	44562	0,127	127
Chr1A	357984623	.	T	C	44562	0,190	190
Chr1A	357984644	.	C	G	44562	0,187	187
Chr1A	357985669	.	T	A	44562	0,171	171
Chr1A	357985675	.	C	T	44562	0,172	172
Chr1A	358566816	.	A	C	44562	0,9	9
Chr1A	358569404	.	G	A	44562	0,20	20
Chr1A	358569759	.	A	G	44562	0,36	36
Chr1A	358569797	.	G	A	44562	0,32	32
Chr1A	358570324	.	T	C	44562	0,25	25
Chr1A	358575090	.	C	T	44562	0,10	10
Chr1A	358625043	.	C	T	44562	0,22	22
Chr1A	358625059	.	G	A	44562	0,22	22
Chr1A	358625134	.	T	C	44562	0,27	27
Chr1A	358677814	.	G	A	44562	0,16	16
Chr1A	358677854	.	A	C	44562	0,16	16
Chr1A	358678139	.	T	C	44562	0,11	11
Chr1A	358678166	.	C	T	44562	0,10	10
Chr1A	358918289	.	A	G	44562	0,13	13
Chr1A	359265892	.	T	C	44562	0,11	11
Chr1A	361213310	.	C	T	0/1	7,12	19
Chr1A	361213338	.	C	T	0/1	18,7	25
Chr1A	361213397	.	C	T	44562	2,15	17
Chr1A	361213527	.	A	G	44562	0,21	21
Chr1A	361213556	.	G	A	44562	0,30	30
Chr1A	361213942	.	T	G	44562	0,10	10
Chr1A	361214025	.	G	C	0/1	2,17	19
Chr1A	361214310	.	C	T	44562	0,11	11
Chr1A	361214706	.	T	G	44562	0,10	10
Chr1A	361214707	.	A	T	44562	0,10	10
Chr1A	361214874	.	C	T	44562	0,12	12
Chr1A	361215074	.	C	T	44562	0,20	20
Chr1A	361215145	.	A	G	44562	0,18	18
Chr1A	361216041	.	G	T	44562	0,13	13
Chr1A	361216198	.	A	G	44562	0,12	12
Chr1A	361218329	.	G	T	0/1	1,10	11
Chr1A	361223983	.	G	A	44562	0,17	17
Chr1A	361491340	.	T	C	44562	0,27	27
Chr1A	361492448	.	G	C	44562	0,13	13
Chr1A	362532025	.	A	G	44562	0,12	12
Chr1A	362532067	.	C	G	44562	0,11	11
Chr1A	362532982	.	G	A	44562	0,11	11
Chr1A	363673586	.	T	G	44562	0,20	20
Chr1A	364090613	.	G	A	0/1	9,4	13
Chr1A	364090801	.	C	T	0/1	3,8	11
Chr1A	364091423	.	C	T	0/1	7,3	10
Chr1A	364091425	.	C	G	0/1	7,3	10
Chr1A	364091966	.	G	A	0/1	5,10	15
Chr1A	364092021	.	G	A	0/1	13,6	19
Chr1A	364092083	.	T	G	44562	0,22	22
Chr1A	364092147	.	C	T	0/1	16,9	25
Chr1A	364092253	.	G	A	0/1	8,6	14
Chr1A	364092617	.	T	C	44562	0,14	14
Chr1A	364321483	.	C	T	44562	0,245	245
Chr1A	364321583	.	A	G	44562	0,126	126
Chr1A	364322557	.	T	C	44562	0,38	38
Chr1A	364323672	.	T	A	0/1	3,12	15
Chr1A	364323687	.	T	A	0/1	3,11	14
Chr1A	364323896	.	G	A	0/1	4,33	37
Chr1A	364323920	.	A	G	0/1	3,32	35
Chr1A	364323938	.	G	A	0/1	4,32	36
Chr1A	364323974	.	C	T	0/1	3,21	24
Chr1A	364324468	.	T	C	44562	0,199	199
Chr1A	364464624	.	C	T	44562	0,151	151
Chr1A	364468612	.	C	T	0/1	15,5	20
Chr1A	365468972	.	C	T	44562	0,25	25
Chr1A	365469078	.	A	G	44562	0,19	19
Chr1A	365469739	.	C	G	44562	0,18	18
Chr1A	365470323	.	G	A	44562	0,10	10
Chr1A	365471889	.	T	C	44562	0,32	32
Chr1A	365677129	.	G	A	44562	0,12	12
Chr1A	365678700	.	G	A	0/1	13,34	47
Chr1A	365678793	.	A	G	0/1	10,11	21
Chr1A	366101591	.	A	C	44562	0,20	20
Chr1A	366101688	.	C	G	44562	0,24	24
Chr1A	366507059	.	T	C	44562	0,57	57
Chr1A	366508327	.	A	G	0/1	34,22	56
Chr1A	366664110	.	C	A	44562	0,12	12
Chr1A	366664270	.	T	C	44562	0,15	15
Chr1A	366949356	.	A	C	44562	0,79	79
Chr1A	366950374	.	C	T	44562	0,41	41
Chr1A	367059651	.	C	G	44562	0,46	46
Chr1A	367060124	.	T	C	44562	0,33	33
Chr1A	367557581	.	A	G	0/1	14,3	17
Chr1A	367557594	.	G	A	0/1	27,5	32
Chr1A	367557886	.	T	C	0/1	10,57	67
Chr1A	367558277	.	C	T	44562	2,79	81
Chr1A	367558502	.	C	T	0/1	57,18	75
Chr1A	367558659	.	T	C	44562	0,44	44
Chr1A	367559275	.	G	A	0/1	51,7	58
Chr1A	367559331	.	A	G	44562	0,64	64
Chr1A	367559683	.	T	C	44562	0,55	55
Chr1A	367560272	.	G	A	44562	1,66	67
Chr1A	367560321	.	C	T	44562	0,54	54
Chr1A	367560379	.	A	G	44562	0,40	40
Chr1A	367560429	.	C	T	44562	0,28	28
Chr1A	367560573	.	T	C	44562	0,61	61
Chr1A	367560670	.	G	A	44562	0,85	85
Chr1A	367560772	.	C	T	44562	0,64	64
Chr1A	367560920	.	G	A	44562	0,95	95
Chr1A	367561920	.	C	T	44562	0,76	76
Chr1A	367715619	.	A	G	44562	0,13	13
Chr1A	367716791	.	G	T	44562	0,12	12
Chr1A	367977203	.	A	G	44562	0,13	13
Chr1A	367977461	.	T	C	44562	0,14	14
Chr1A	368815465	.	A	G	44562	0,51	51
Chr1A	368815703	.	T	G	44562	0,60	60
Chr1A	369305748	.	A	C	44562	0,12	12
Chr1A	369306718	.	G	A	44562	0,35	35
Chr1A	369307398	.	G	T	44562	0,18	18
Chr1A	369308037	.	G	A	44562	0,26	26
Chr1A	369516945	.	T	C	44562	0,11	11
Chr1A	369516976	.	G	A	44562	0,50	50
Chr1A	369516987	.	T	C	44562	0,63	63
Chr1A	369517059	.	T	A	44562	0,74	74
Chr1A	369517103	.	A	G	44562	1,68	69
Chr1A	369517220	.	G	A	44562	4,91	95
Chr1A	369517304	.	C	T	0/1	4,45	49
Chr1A	369525123	.	A	C	44562	0,46	46
Chr1A	369525241	.	G	A	44562	0,52	52
Chr1A	369525252	.	T	C	44562	0,43	43
Chr1A	369525287	.	A	C	44562	0,27	27
Chr1A	369525324	.	G	A	44562	0,31	31
Chr1A	369525340	.	G	A	44562	0,30	30
Chr1A	369525485	.	G	A	44562	0,13	13
Chr1A	369625279	.	T	G	44562	0,13	13
Chr1A	369626928	.	T	C	44562	0,24	24
Chr1A	369626934	.	T	C	44562	0,24	24
Chr1A	369788457	.	G	A	44562	0,31	31
Chr1A	369788459	.	C	T	44562	0,31	31
Chr1A	369789491	.	G	C	44562	0,91	91
Chr1A	369791615	.	T	A	44562	0,10	10
Chr1A	370140101	.	T	C	44562	0,14	14
Chr1A	370169214	.	C	T	44562	0,24	24
Chr1A	370220241	.	A	C	44562	0,12	12
Chr1A	370220248	.	C	A	44562	0,12	12
Chr1A	370220346	.	T	C	44562	0,46	46
Chr1A	370220365	.	T	C	44562	0,53	53
Chr1A	370220424	.	C	T	44562	0,51	51
Chr1A	370221931	.	G	A	44562	0,12	12
Chr1A	370223169	.	G	C	44562	0,15	15
Chr1A	370225179	.	A	G	44562	0,20	20
Chr1A	370225752	.	T	A	44562	0,51	51
Chr1A	370226115	.	G	A	44562	0,122	122
Chr1A	370243134	.	C	T	44562	0,15	15
Chr1A	370243477	.	C	T	44562	0,12	12
Chr1A	370247027	.	T	C	44562	0,44	44
Chr1A	370247912	.	C	G	44562	0,35	35
Chr1A	370248646	.	C	G	44562	0,19	19
Chr1A	370402896	.	G	A	44562	0,57	57
Chr1A	370403560	.	C	T	44562	0,52	52
Chr1A	370403866	.	C	T	44562	0,16	16
Chr1A	370470735	.	T	C	44562	0,13	13
Chr1A	370472357	.	A	G	44562	0,10	10
Chr1A	370472470	.	C	T	0/1	9,2	11
Chr1A	370472471	.	A	T	0/1	9,2	11
Chr1A	370475603	.	C	A	44562	0,17	17
Chr1A	370504661	.	T	C	44562	0,22	22
Chr1A	370687352	.	A	G	44562	0,5	5
Chr1A	370687362	.	G	C	0/1	2,5	7
Chr1A	370917055	.	G	A	44562	0,47	47
Chr1A	370999041	.	A	C	44562	0,10	10
Chr1A	370999545	.	G	T	44562	0,14	14
Chr1A	370999666	.	T	G	44562	0,17	17
Chr1A	370999680	.	C	G	44562	0,17	17
Chr1A	370999792	.	G	A	44562	0,23	23
Chr1A	370999985	.	A	G	44562	0,11	11
Chr1A	371000009	.	T	C	44562	0,10	10
Chr1A	371112967	.	C	T	44562	0,20	20
Chr1A	371113258	.	T	A	44562	0,14	14
Chr1A	371113327	.	A	G	44562	0,9	9
Chr1A	371113484	.	A	T	44562	0,12	12
Chr1A	371115516	.	G	C	44562	0,29	29
Chr1A	371439450	.	G	A	44562	0,12	12
Chr1A	371508854	.	T	A	44562	0,18	18
Chr1A	371508888	.	A	G	44562	0,15	15
Chr1A	371510813	.	G	T	44562	0,36	36
Chr1A	371511025	.	T	C	44562	0,31	31
Chr1A	371517575	.	G	A	44562	0,45	45
Chr1A	371519074	.	G	T	44562	0,31	31
Chr1A	371520730	.	G	A	44562	0,45	45
Chr1A	371520869	.	T	C	44562	0,14	14
Chr1A	371520892	.	A	G	44562	0,17	17
Chr1A	371521207	.	C	T	44562	0,42	42
Chr1A	372629245	.	T	C	44562	0,13	13
Chr1A	372630572	.	T	G	44562	0,19	19
Chr1A	373471228	.	A	C	44562	0,32	32
Chr1A	373472762	.	G	T	44562	1108	109
Chr1A	373473140	.	A	G	44562	0,54	54
Chr1A	373687916	.	G	A	44562	0,477	477
Chr1A	373687918	.	G	A	44562	0,477	477
Chr1A	373688012	.	C	T	44562	0,736	736
Chr1A	373688014	.	A	G	44562	2734	736
Chr1A	373688069	.	G	C	44562	0,807	807
Chr1A	373688096	.	C	T	44562	1803	804
Chr1A	373715501	.	G	A	44562	0,16	16
Chr1A	373715650	.	G	T	44562	0,10	10
Chr1A	373715686	.	A	T	44562	0,10	10
Chr1A	373867367	.	A	G	44562	0,36	36
Chr1A	373929911	.	G	C	44562	0,84	84
Chr1A	373930108	.	T	C	44562	0,163	163
Chr1A	373949460	.	C	G	44562	0,71	71
Chr1A	373949462	.	C	A	44562	0,71	71
Chr1A	373951519	.	A	G	44562	0,49	49
Chr1A	373951610	.	A	G	44562	0,61	61
Chr1A	373954068	.	G	T	44562	0,149	149
Chr1A	373954131	.	A	G	44562	0,46	46
Chr1A	374027332	.	C	T	44562	0,39	39
Chr1A	374030395	.	T	C	44562	0,20	20
Chr1A	374040173	.	A	C	0/1	8,2	10
Chr1A	374040240	.	C	A	0/1	7,2	9
Chr1A	374298845	.	C	G	0/1	12,2	14
Chr1A	374307904	.	A	G	44562	0,11	11
Chr1A	374308222	.	A	G	44562	0,13	13
Chr1A	374308317	.	G	A	44562	0,25	25
Chr1A	374308485	.	G	A	44562	0,25	25
Chr1A	374339876	.	T	A	44562	0,44	44
Chr1A	374341478	.	A	G	44562	0,38	38
Chr1A	374341789	.	T	C	44562	1,19	20
Chr1A	374712453	.	T	C	44562	0,9	9
Chr1A	375167048	.	T	C	44562	0,14	14
Chr1A	375169724	.	C	G	44562	0,12	12
Chr1A	375170082	.	G	C	44562	0,13	13
Chr1A	375170205	.	G	C	44562	0,11	11
Chr1A	375560275	.	C	T	44562	0,100	100
Chr1A	375608573	.	G	T	44562	0,20	20
Chr1A	375609092	.	G	A	44562	0,27	27
Chr1A	375958431	.	A	C	44562	0,19	19
Chr1A	375959224	.	C	T	44562	0,26	26
Chr1A	376079836	.	A	G	44562	0,104	104
Chr1A	376080419	.	A	C	44562	0,545	545
Chr1A	376347922	.	C	T	44562	0,38	38
Chr1A	376348121	.	T	C	44562	0,54	54
Chr1A	376404876	.	G	A	44562	0,119	119
Chr1A	376853846	.	C	A	44562	0,91	91
Chr1A	376854718	.	A	G	44562	0,149	149
Chr1A	376855076	.	A	G	44562	0,11	11
Chr1A	376855586	.	T	C	44562	0,154	154
Chr1A	376855791	.	T	C	44562	0,28	28
Chr1A	377521899	.	G	A	44562	0,39	39
Chr1A	377525069	.	T	A	44562	0,46	46
Chr1A	377525296	.	T	C	44562	0,27	27
Chr1A	377526610	.	C	T	44562	0,44	44
Chr1A	377530973	.	C	T	44562	0,14	14
Chr1A	377537251	.	C	G	44562	0,24	24
Chr1A	377537478	.	A	G	44562	0,30	30
Chr1A	377539823	.	G	C	44562	0,34	34
Chr1A	377861615	.	G	T	44562	0,32	32
Chr1A	377863287	.	C	G	44562	0,20	20
Chr1A	377863824	.	G	C	0/1	31,15	46
Chr1A	377863980	.	G	A	0/1	3,28	31
Chr1A	377864029	.	T	C	44562	0,21	21
Chr1A	377864036	.	G	A	44562	0,21	21
Chr1A	377864226	.	G	A	44562	0,14	14
Chr1A	378054686	.	C	T	44562	0,17	17
Chr1A	378055254	.	C	T	44562	0,51	51
Chr1A	378056059	.	A	G	44562	2,66	68
Chr1A	378057484	.	C	A	44562	0,45	45
Chr1A	378057511	.	T	C	44562	0,42	42
Chr1A	378139750	.	C	T	44562	0,46	46
Chr1A	378141977	.	A	T	44562	0,15	15
Chr1A	378170311	.	T	C	44562	0,62	62
Chr1A	378170764	.	G	A	44562	0,10	10
Chr1A	378248045	.	A	G	44562	0,18	18
Chr1A	378248075	.	C	T	44562	0,17	17
Chr1A	378248189	.	A	C	44562	0,14	14
Chr1A	378248285	.	G	A	44562	0,10	10
Chr1A	378525021	.	G	C	44562	0,18	18
Chr1A	378702843	.	T	C	44562	0,31	31
Chr1A	378703290	.	T	C	44562	0,22	22
Chr1A	378703731	.	A	G	44562	0,13	13
Chr1A	378921623	.	C	A	44562	0,22	22
Chr1A	378922956	.	C	T	44562	0,16	16
Chr1A	378923094	.	G	A	44562	0,10	10
Chr1A	378923579	.	A	G	44562	0,29	29
Chr1A	378923603	.	G	C	44562	0,27	27
Chr1A	378964134	.	G	T	44562	0,20	20
Chr1A	378965284	.	C	T	44562	0,51	51
Chr1A	378965574	.	A	G	44562	0,44	44
Chr1A	380697040	.	A	T	44562	0,11	11
Chr1A	380699328	.	C	T	44562	0,25	25
Chr1A	380701144	.	A	G	44562	0,22	22
Chr1A	381769965	.	C	A	44562	0,12	12
Chr1A	381770009	.	T	C	44562	0,12	12
Chr1A	381770176	.	C	T	44562	0,15	15
Chr1A	381770314	.	T	A	44562	0,31	31
Chr1A	381770622	.	A	G	44562	0,15	15
Chr1A	382388496	.	T	C	44562	0,23	23
Chr1A	382388528	.	G	A	44562	0,20	20
Chr1A	382439982	.	G	A	44562	0,10	10
Chr1A	382445913	.	C	T	44562	0,32	32
Chr1A	382446428	.	T	A	44562	0,18	18
Chr1A	382447361	.	C	T	44562	0,25	25
Chr1A	382447729	.	A	G	44562	0,33	33
Chr1A	382447901	.	T	C	44562	0,35	35
Chr1A	382447910	.	G	A	44562	0,33	33
Chr1A	382448982	.	C	T	44562	0,22	22
Chr1A	382451265	.	A	G	44562	0,48	48
Chr1A	382454903	.	T	C	0/1	4,14	18
Chr1A	382454916	.	G	A	44562	0,18	18
Chr1A	382454962	.	T	C	0/1	10,5	15
Chr1A	382459810	.	T	C	44562	0,48	48
Chr1A	382460185	.	T	G	44562	0,34	34
Chr1A	382462532	.	G	T	44562	0,60	60
Chr1A	382462752	.	A	G	44562	0,58	58
Chr1A	382463584	.	G	A	44562	1,16	17
Chr1A	382468780	.	T	A	44562	0,46	46
Chr1A	382469858	.	T	A	44562	0,42	42
Chr1A	382471176	.	A	G	44562	1,34	35
Chr1A	382471361	.	C	T	44562	0,63	63
Chr1A	382594001	.	T	C	44562	0,47	47
Chr1A	382594713	.	C	T	44562	0,66	66
Chr1A	382595879	.	G	A	44562	0,24	24
Chr1A	382595955	.	T	A	44562	0,38	38
Chr1A	382596107	.	A	G	44562	0,44	44
Chr1A	382771412	.	T	G	44562	0,14	14
Chr1A	382772973	.	A	G	44562	0,16	16
Chr1A	382795732	.	G	A	44562	0,20	20
Chr1A	382796197	.	T	G	44562	0,11	11
Chr1A	382796418	.	C	T	0/1	15,8	23
Chr1A	382796446	.	G	A	0/1	6,7	13
Chr1A	382809172	.	T	C	44562	0,87	87
Chr1A	382809215	.	T	C	44562	0,64	64
Chr1A	382809268	.	A	G	44562	0,25	25
Chr1A	382813703	.	A	G	44562	0,45	45
Chr1A	382815715	.	G	A	44562	0,66	66
Chr1A	382832345	.	A	G	44562	0,12	12
Chr1A	383311698	.	C	A	44562	0,37	37
Chr1A	383311737	.	G	A	44562	0,38	38
Chr1A	383313230	.	T	C	0/1	40,9	49
Chr1A	383314605	.	G	A	44562	0,175	175
Chr1A	383314681	.	G	A	44562	0,142	142
Chr1A	383314800	.	A	C	0/1	4,5	9
Chr1A	383589585	.	G	A	44562	0,28	28
Chr1A	383589606	.	A	G	44562	0,21	21
Chr1A	383743194	.	C	G	44562	0,83	83
Chr1A	384228736	.	A	C	44562	0,10	10
Chr1A	384232703	.	G	T	44562	0,12	12
Chr1A	384232704	.	C	T	44562	0,12	12
Chr1A	384233072	.	A	G	44562	0,12	12
Chr1A	384233073	.	G	A	44562	0,12	12
Chr1A	385942186	.	T	C	44562	0,9	9
Chr1A	385948367	.	A	G	44562	0,11	11
Chr1A	385955248	.	C	T	44562	0,12	12
Chr1A	385955337	.	C	T	44562	0,10	10
Chr1A	385955340	.	G	C	44562	0,10	10
Chr1A	385960738	.	T	G	44562	0,10	10
Chr1A	385961195	.	T	G	44562	0,28	28
Chr1A	385961794	.	A	G	0/1	1,12	13
Chr1A	386400610	.	G	A	44562	0,53	53
Chr1A	386400673	.	T	C	44562	0,36	36
Chr1A	386400740	.	C	G	44562	0,60	60
Chr1A	386400898	.	C	T	44562	1,76	77
Chr1A	386401579	.	G	C	44562	0,44	44
Chr1A	386401709	.	T	G	44562	0,16	16
Chr1A	386895222	.	C	T	44562	0,14	14
Chr1A	386895228	.	G	A	44562	0,12	12
Chr1A	386898126	.	C	G	44562	0,18	18
Chr1A	386898497	.	T	C	44562	0,412	412
Chr1A	386900604	.	A	C	44562	0,410	410
Chr1A	386900806	.	T	C	44562	0,21	21
Chr1A	386900832	.	C	T	44562	0,13	13
Chr1A	386973927	.	G	A	44562	0,20	20
Chr1A	386974052	.	C	A	44562	0,83	83
Chr1A	386974097	.	T	C	44562	0,95	95
Chr1A	386977723	.	A	G	44562	0,23	23
Chr1A	386978795	.	G	A	44562	0,34	34
Chr1A	386980555	.	T	C	44562	0,21	21
Chr1A	386981114	.	C	T	44562	0,15	15
Chr1A	386982932	.	A	C	44562	0,27	27
Chr1A	386982983	.	T	C	44562	0,28	28
Chr1A	387273030	.	C	G	44562	0,15	15
Chr1A	387288791	.	G	A	44562	0,19	19
Chr1A	387510047	.	T	G	44562	0,63	63
Chr1A	387510324	.	T	C	44562	0,61	61
Chr1A	387511158	.	G	A	44562	0,42	42
Chr1A	387511810	.	G	C	44562	2,58	60
Chr1A	387521549	.	G	A	44562	0,78	78
Chr1A	387521583	.	C	T	44562	0,84	84
Chr1A	387864723	.	C	A	44562	0,12	12
Chr1A	387864724	.	A	T	44562	0,12	12
Chr1A	388044420	.	A	G	44562	0,25	25
Chr1A	388044457	.	C	G	44562	0,25	25
Chr1A	388044543	.	G	A	44562	0,20	20
Chr1A	388044674	.	A	C	44562	0,13	13
Chr1A	388044702	.	T	C	44562	0,12	12
Chr1A	388044985	.	C	G	44562	0,12	12
Chr1A	388045847	.	A	G	44562	0,30	30
Chr1A	388053997	.	C	T	44562	0,66	66
Chr1A	388338917	.	C	G	44562	0,14	14
Chr1A	388341668	.	C	G	0/1	10,2	12
Chr1A	388640116	.	G	A	44562	0,32	32
Chr1A	388642324	.	C	T	44562	0,16	16
Chr1A	388643453	.	G	A	44562	0,16	16
Chr1A	388644329	.	T	C	44562	0,26	26
Chr1A	388645293	.	A	G	44562	0,37	37
Chr1A	388646078	.	A	C	44562	0,11	11
Chr1A	388647082	.	G	A	44562	0,14	14
Chr1A	388647479	.	A	T	44562	0,10	10
Chr1A	388976239	.	C	G	44562	0,88	88
Chr1A	388976539	.	T	C	44562	0,31	31
Chr1A	388978044	.	C	T	44562	0,38	38
Chr1A	389136262	.	T	C	44562	0,118	118
Chr1A	389139602	.	G	A	44562	0,42	42
Chr1A	389139609	.	T	G	44562	0,41	41
Chr1A	389139730	.	C	G	44562	0,16	16
Chr1A	389139984	.	C	A	44562	0,127	127
Chr1A	389177879	.	G	A	44562	0,17	17
Chr1A	389427448	.	T	C	44562	0,11	11
Chr1A	389456087	.	T	C	44562	0,92	92
Chr1A	389456398	.	G	C	44562	0,50	50
Chr1A	389456627	.	C	T	44562	0,81	81
Chr1A	389456833	.	A	G	44562	0,72	72
Chr1A	389457103	.	A	G	44562	0,40	40
Chr1A	389527254	.	T	C	44562	0,27	27
Chr1A	389527408	.	G	A	44562	0,16	16
Chr1A	389527562	.	T	C	44562	0,21	21
Chr1A	389527789	.	A	G	44562	0,27	27
Chr1A	389528256	.	A	G	44562	0,17	17
Chr1A	389528367	.	A	C	44562	0,11	11
Chr1A	389528417	.	T	C	44562	0,11	11
Chr1A	389528602	.	G	T	44562	0,11	11
Chr1A	389528991	.	C	T	44562	0,9	9
Chr1A	389773726	.	T	C	44562	0,27	27
Chr1A	390446063	.	G	A	44562	0,14	14
Chr1A	390461426	.	C	A	44562	0,19	19
Chr1A	390461480	.	A	G	44562	0,15	15
Chr1A	390461836	.	A	G	44562	0,24	24
Chr1A	390673621	.	C	G	44562	0,71	71
Chr1A	391427444	.	A	T	44562	0,11	11
Chr1A	391434164	.	A	G	44562	0,15	15
Chr1A	391475789	.	G	T	44562	0,21	21
Chr1A	392859812	.	G	A	44562	0,116	116
Chr1A	392859813	.	C	T	44562	0,116	116
Chr1A	392860062	.	C	A	0/1	37,9	46
Chr1A	392860071	.	C	A	0/1	39,9	48
Chr1A	392862001	.	T	C	44562	0,13	13
Chr1A	394217253	.	T	C	0/1	43,41	84
Chr1A	394217547	.	G	A	0/1	36,6	42
Chr1A	394218015	.	A	G	0/1	38,35	73
Chr1A	395154980	.	C	G	44562	0,22	22
Chr1A	395929740	.	G	A	44562	0,23	23
Chr1A	395929776	.	C	T	44562	0,34	34
Chr1A	395929845	.	G	A	44562	0,33	33
Chr1A	395930102	.	A	G	44562	0,43	43
Chr1A	395930114	.	A	G	44562	0,44	44
Chr1A	395930527	.	T	C	44562	0,40	40
Chr1A	395931554	.	C	T	44562	0,43	43
Chr1A	395932973	.	G	A	44562	0,40	40
Chr1A	395935626	.	A	G	44562	0,43	43
Chr1A	395935748	.	T	C	44562	0,22	22
Chr1A	395935773	.	G	A	44562	0,21	21
Chr1A	395935796	.	C	T	44562	0,18	18
Chr1A	395936228	.	C	A	44562	0,13	13
Chr1A	395975700	.	A	C	44562	1147	148
Chr1A	395975912	.	C	T	44562	0,328	328
Chr1A	395976046	.	G	A	44562	1202	203
Chr1A	395978354	.	C	T	44562	0,181	181
Chr1A	395978504	.	G	A	44562	0,276	276
Chr1A	395997463	.	A	T	44562	0,12	12
Chr1A	395997657	.	G	A	44562	0,18	18
Chr1A	396001990	.	A	C	44562	0,130	130
Chr1A	396003568	.	T	C	44562	0,55	55
Chr1A	396245710	.	C	T	44562	0,10	10
Chr1A	396245893	.	A	T	44562	0,11	11
Chr1A	396264344	.	C	G	44562	0,63	63
Chr1A	396265336	.	C	T	44562	0,72	72
Chr1A	396269114	.	G	T	44562	0,11	11
Chr1A	396270126	.	C	T	44562	0,13	13
Chr1A	396281559	.	G	A	0/1	23,4	27
Chr1A	396527392	.	T	C	44562	0,32	32
Chr1A	396854598	.	T	C	0/1	47,11	58
Chr1A	397139706	.	T	C	44562	0,107	107
Chr1A	397785005	.	G	T	44562	0,59	59
Chr1A	397785347	.	C	T	44562	0,22	22
Chr1A	397785512	.	C	A	44562	0,74	74
Chr1A	397919450	.	A	T	44562	0,13	13
Chr1A	397941759	.	T	C	44562	0,78	78
Chr1A	397941804	.	A	G	44562	0,98	98
Chr1A	397941928	.	G	A	44562	0,53	53
Chr1A	397941956	.	T	G	44562	0,44	44
Chr1A	397968191	.	T	C	44562	0,12	12
Chr1A	397976420	.	A	C	44562	0,74	74
Chr1A	397976571	.	G	T	44562	0,12	12
Chr1A	397977098	.	A	G	44562	0,256	256
Chr1A	397977642	.	T	C	44562	0,106	106
Chr1A	397977706	.	A	C	44562	0,22	22
Chr1A	398119755	.	G	T	0/1	19,8	27
Chr1A	398119875	.	A	G	0/1	31,9	40
Chr1A	398119881	.	G	T	0/1	32,9	41
Chr1A	398119996	.	A	G	0/1	17,6	23
Chr1A	398120233	.	T	C	0/1	22,4	26
Chr1A	398123587	.	G	A	0/1	20,7	27
Chr1A	398156599	.	T	C	44562	0,10	10
Chr1A	398157587	.	C	A	0/1	11,4	15
Chr1A	398158764	.	C	T	44562	0,13	13
Chr1A	398743500	.	A	G	44562	0,38	38
Chr1A	398773054	.	C	T	44562	0,18	18
Chr1A	399344874	.	G	A	44562	0,8	8
Chr1A	399453439	.	T	A	44562	0,136	136
Chr1A	399454018	.	C	T	44562	0,22	22
Chr1A	399454151	.	C	T	44562	0,30	30
Chr1A	399454331	.	T	C	44562	0,100	100
Chr1A	399454736	.	G	T	44562	0,100	100
Chr1A	399457024	.	G	A	44562	0,180	180
Chr1A	399730401	.	C	T	44562	0,51	51
Chr1A	399732366	.	T	C	44562	0,83	83
Chr1A	399799664	.	G	A	44562	0,69	69
Chr1A	400128584	.	T	C	44562	0,14	14
Chr1A	400134214	.	A	G	44562	0,12	12
Chr1A	400139603	.	T	C	44562	0,12	12
Chr1A	400142881	.	C	T	44562	0,17	17
Chr1A	400895704	.	A	G	44562	0,42	42
Chr1A	400900667	.	A	G	44562	0,18	18
Chr1A	400900709	.	G	A	44562	0,32	32
Chr1A	400901226	.	A	G	44562	0,30	30
Chr1A	400901660	.	G	C	44562	0,43	43
Chr1A	400901723	.	C	A	44562	0,49	49
Chr1A	400903140	.	A	T	44562	0,29	29
Chr1A	400903189	.	C	T	44562	0,22	22
Chr1A	400913772	.	T	G	44562	0,16	16
Chr1A	401141527	.	T	G	44562	0,24	24
Chr1A	401142578	.	G	A	44562	0,44	44
Chr1A	401144160	.	G	A	44562	0,31	31
Chr1A	401144280	.	C	A	44562	0,20	20
Chr1A	401493375	.	G	A	44562	0,21	21
Chr1A	402247402	.	G	C	44562	0,13	13
Chr1A	402247680	.	T	C	44562	0,10	10
Chr1A	402249510	.	A	T	44562	0,16	16
Chr1A	402249627	.	T	G	44562	0,25	25
Chr1A	402617521	.	T	G	44562	0,41	41
Chr1A	402627518	.	G	C	44562	0,26	26
Chr1A	403910582	.	G	A	0/1	16,4	20
Chr1A	404453540	.	G	A	44562	0,11	11
Chr1A	404674261	.	G	C	44562	0,10	10
Chr1A	404679743	.	T	C	44562	0,26	26
Chr1A	405009379	.	T	C	44562	0,27	27
Chr1A	405026324	.	C	A	44562	0,12	12
Chr1A	405026958	.	A	G	44562	0,15	15
Chr1A	405027158	.	A	G	44562	0,16	16
Chr1A	405032950	.	T	C	44562	0,20	20
Chr1A	405476623	.	G	C	44562	0,51	51
Chr1A	406118133	.	C	T	44562	0,241	241
Chr1A	406118182	.	G	C	44562	0,383	383
Chr1A	406118315	.	C	G	44562	0,524	524
Chr1A	406119104	.	T	A	44562	0,166	166
Chr1A	406119105	.	C	A	44562	0,166	166
Chr1A	406119276	.	C	A	44562	0,155	155
Chr1A	406270770	.	C	T	44562	0,20	20
Chr1A	406271250	.	A	C	44562	0,17	17
Chr1A	406271326	.	C	G	44562	0,17	17
Chr1A	406273239	.	T	C	44562	0,15	15
Chr1A	406273708	.	T	C	44562	0,11	11
Chr1A	407160412	.	C	G	44562	0,24	24
Chr1A	407160432	.	A	G	44562	0,18	18
Chr1A	407434183	.	C	G	44562	0,13	13
Chr1A	408749749	.	A	G	44562	0,60	60
Chr1A	408749839	.	G	A	44562	0,31	31
Chr1A	408750512	.	A	G	44562	3,61	64
Chr1A	408961839	.	C	T	44562	0,12	12
Chr1A	408968668	.	A	T	44562	0,25	25
Chr1A	408970001	.	C	T	44562	0,44	44
Chr1A	410121968	.	T	C	44562	0,12	12
Chr1A	410122063	.	C	T	44562	0,10	10
Chr1A	411414256	.	T	G	44562	0,10	10
Chr1A	411454952	.	G	A	0/1	6,8	14
Chr1A	411466456	.	C	T	0/1	3,12	15
Chr1A	411466523	.	G	T	0/1	12,2	14
Chr1A	411480351	.	C	T	44562	0,12	12
Chr1A	411481036	.	C	T	44562	0,10	10
Chr1A	411481123	.	A	G	44562	0,16	16
Chr1A	411481328	.	G	A	44562	0,10	10
Chr1A	411481387	.	C	T	44562	0,10	10
Chr1A	411481505	.	T	C	0/1	13,3	16
Chr1A	411481520	.	A	G	0/1	10,3	13
Chr1A	411481565	.	T	A	0/1	10,3	13
Chr1A	411775874	.	T	C	44562	0,15	15
Chr1A	411776322	.	C	T	44562	0,14	14
Chr1A	411776446	.	G	A	44562	0,14	14
Chr1A	411778961	.	C	T	44562	1689	690
Chr1A	413644514	.	G	T	44562	0,10	10
Chr1A	413644569	.	T	C	44562	0,12	12
Chr1A	413644663	.	G	A	44562	0,11	11
Chr1A	414431731	.	A	G	44562	0,15	15
Chr1A	415377333	.	G	A	44562	0,21	21
Chr1A	415377593	.	T	G	44562	0,18	18
Chr1A	415377625	.	G	A	44562	0,12	12
Chr1A	415377931	.	C	T	44562	0,18	18
Chr1A	415378675	.	G	A	44562	0,21	21
Chr1A	415379015	.	G	A	44562	0,12	12
Chr1A	415380367	.	C	T	44562	0,16	16
Chr1A	415385366	.	T	C	44562	0,16	16
Chr1A	415392825	.	A	C	44562	0,28	28
Chr1A	415392826	.	C	G	44562	0,28	28
Chr1A	416883352	.	C	G	44562	0,40	40
Chr1A	416883520	.	C	T	44562	0,45	45
Chr1A	416883857	.	C	T	44562	0,51	51
Chr1A	416884114	.	T	C	44562	0,36	36
Chr1A	417180642	.	C	T	0/1	43,19	62
Chr1A	417182585	.	C	T	44562	0,58	58
Chr1A	417182969	.	A	C	44562	0,46	46
Chr1A	417183097	.	G	C	44562	0,10	10
Chr1A	417233704	.	C	T	44562	0,18	18
Chr1A	417233736	.	C	T	44562	0,16	16
Chr1A	417237980	.	A	T	44562	0,15	15
Chr1A	417238600	.	G	T	44562	0,23	23
Chr1A	417245154	.	T	A	44562	1,18	19
Chr1A	417245833	.	G	A	44562	0,13	13
Chr1A	417245851	.	A	G	44562	0,12	12
Chr1A	417246245	.	C	T	44562	0,13	13
Chr1A	418130345	.	A	G	44562	0,11	11
Chr1A	418130431	.	T	G	44562	0,10	10
Chr1A	418131018	.	C	T	44562	0,11	11
Chr1A	418131947	.	T	C	44562	0,51	51
Chr1A	419207870	.	C	G	0/1	2,10	12
Chr1A	419836501	.	G	A	44562	0,33	33
Chr1A	419837830	.	C	A	44562	2,47	49
Chr1A	419845347	.	G	A	44562	1,47	48
Chr1A	419848062	.	T	A	44562	0,16	16
Chr1A	419852219	.	G	C	44562	0,14	14
Chr1A	420733506	.	T	C	44562	0,42	42
Chr1A	420735140	.	T	C	44562	0,36	36
Chr1A	420735780	.	G	A	44562	0,25	25
Chr1A	420906108	.	A	G	44562	0,18	18
Chr1A	420910863	.	C	T	0/1	30,5	35
Chr1A	421353142	.	G	A	44562	0,47	47
Chr1A	421354461	.	C	T	44562	0,57	57
Chr1A	421354938	.	G	C	44562	0,53	53
Chr1A	421355257	.	T	C	44562	0,22	22
Chr1A	421355267	.	G	A	44562	0,18	18
Chr1A	422264132	.	C	G	0/1	3,6	9
Chr1A	422264699	.	G	A	44562	1,22	23
Chr1A	422383460	.	G	A	44562	0,10	10
Chr1A	422388307	.	T	G	44562	0,10	10
Chr1A	425803415	.	A	C	44562	0,23	23
Chr1A	427098482	.	A	G	44562	0,26	26
Chr1A	427099166	.	A	T	44562	0,28	28
Chr1A	427099737	.	T	C	44562	0,16	16
Chr1A	427111388	.	T	C	44562	0,19	19
Chr1A	427111577	.	A	G	44562	0,10	10
Chr1A	427111770	.	C	T	0/1	5,11	16
Chr1A	427111857	.	T	C	44562	1,13	14
Chr1A	427112043	.	C	T	44562	0,14	14
Chr1A	427112412	.	T	A	0/1	217111	328
Chr1A	427533691	.	C	A	44562	0,19	19
Chr1A	427572566	.	C	T	44562	0,48	48
Chr1A	427582833	.	G	A	44562	0,11	11
Chr1A	427582911	.	G	A	44562	0,22	22
Chr1A	427586054	.	T	C	44562	0,139	139
Chr1A	427922244	.	T	C	44562	0,21	21
Chr1A	427922822	.	G	C	44562	0,57	57
Chr1A	427923139	.	A	C	44562	0,16	16
Chr1A	428369759	.	G	A	44562	0,18	18
Chr1A	428370970	.	A	G	44562	0,15	15
Chr1A	428371367	.	A	C	44562	0,15	15
Chr1A	428372332	.	G	A	44562	0,19	19
Chr1A	428372780	.	A	G	44562	0,20	20
Chr1A	428373354	.	T	C	44562	0,11	11
Chr1A	428374893	.	T	C	44562	0,11	11
Chr1A	428729884	.	T	A	44562	0,74	74
Chr1A	428729943	.	C	T	44562	0,97	97
Chr1A	428729990	.	T	C	44562	1130	131
Chr1A	428730044	.	G	C	44562	0,319	319
Chr1A	428730142	.	T	C	44562	0,756	756
Chr1A	428730573	.	C	G	44562	1445	446
Chr1A	428730620	.	C	T	44562	0,351	351
Chr1A	428730881	.	A	G	44562	0,391	391
Chr1A	428731522	.	C	T	44562	0,15	15
Chr1A	428737830	.	A	G	44562	0,119	119
Chr1A	428740884	.	G	A	44562	0,22	22
Chr1A	428778368	.	C	G	44562	0,21	21
Chr1A	428778825	.	A	G	44562	0,12	12
Chr1A	428778830	.	G	A	44562	0,12	12
Chr1A	428909307	.	A	G	44562	0,26	26
Chr1A	428909348	.	C	T	44562	0,34	34
Chr1A	428909351	.	C	T	44562	0,34	34
Chr1A	428909931	.	C	T	44562	0,21	21
Chr1A	429339666	.	C	G	44562	0,10	10
Chr1A	429339842	.	C	T	44562	0,17	17
Chr1A	429664519	.	C	G	44562	0,112	112
Chr1A	429665230	.	T	G	44562	0,88	88
Chr1A	429665765	.	A	G	44562	0,32	32
Chr1A	429675112	.	G	A	44562	0,26	26
Chr1A	430827509	.	T	C	44562	0,73	73
Chr1A	430827893	.	G	A	44562	0,66	66
Chr1A	430833400	.	T	C	44562	0,43	43
Chr1A	430833550	.	C	T	44562	0,52	52
Chr1A	432436134	.	C	T	0/1	10,2	12
Chr1A	433611429	.	A	G	44562	0,17	17
Chr1A	433611440	.	G	C	44562	0,20	20
Chr1A	433611692	.	C	T	44562	1,22	23
Chr1A	433800846	.	C	T	44562	0,14	14
Chr1A	433802569	.	T	C	44562	0,10	10
Chr1A	433802844	.	C	T	44562	0,14	14
Chr1A	434822550	.	T	C	44562	0,143	143
Chr1A	434823570	.	G	A	44562	0,90	90
Chr1A	434838653	.	A	G	44562	0,65	65
Chr1A	434846765	.	A	G	44562	0,30	30
Chr1A	434847590	.	G	A	44562	0,26	26
Chr1A	434847596	.	C	A	44562	0,26	26
Chr1A	434851277	.	A	G	44562	0,28	28
Chr1A	436281075	.	G	C	44562	0,21	21
Chr1A	436281101	.	A	G	44562	0,21	21
Chr1A	436282803	.	G	A	44562	0,36	36
Chr1A	436499499	.	G	A	44562	0,13	13
Chr1A	436733268	.	C	T	44562	0,24	24
Chr1A	437423507	.	T	A	44562	0,8	8
Chr1A	437423535	.	C	T	44562	0,10	10
Chr1A	437423687	.	C	T	44562	0,20	20
Chr1A	437423712	.	A	G	44562	0,19	19
Chr1A	437423829	.	T	C	44562	0,14	14
Chr1A	437424155	.	A	G	44562	0,17	17
Chr1A	437424263	.	C	T	44562	0,20	20
Chr1A	437424920	.	G	A	44562	0,25	25
Chr1A	437427548	.	C	T	44562	0,32	32
Chr1A	437427554	.	G	A	44562	0,32	32
Chr1A	438201450	.	G	A	44562	0,16	16
Chr1A	438201493	.	T	A	44562	0,17	17
Chr1A	438201536	.	A	C	44562	0,10	10
Chr1A	438273757	.	C	T	44562	0,43	43
Chr1A	438274439	.	C	T	44562	0,68	68
Chr1A	438281286	.	T	C	44562	0,32	32
Chr1A	438281592	.	T	C	44562	0,32	32
Chr1A	438283401	.	T	A	44562	0,16	16
Chr1A	438283858	.	G	A	44562	0,31	31
Chr1A	438287061	.	A	G	44562	1203	204
Chr1A	438287374	.	C	G	44562	0,250	250
Chr1A	439077605	.	C	T	44562	0,8	8
Chr1A	440139025	.	T	C	44562	0,24	24
Chr1A	440139485	.	G	A	44562	0,101	101
Chr1A	440141697	.	A	G	0/1	27,21	48
Chr1A	440143005	.	T	C	44562	0,40	40
Chr1A	440143015	.	A	T	44562	0,36	36
Chr1A	440212393	.	A	G	44562	0,10	10
Chr1A	440212467	.	C	G	44562	0,13	13
Chr1A	440212500	.	C	A	44562	0,11	11
Chr1A	440212647	.	A	G	44562	0,13	13
Chr1A	440525864	.	C	A	44562	0,10	10
Chr1A	440905908	.	G	C	44562	0,21	21
Chr1A	440906454	.	C	T	44562	0,32	32
Chr1A	440912816	.	A	C	44562	0,23	23
Chr1A	441680602	.	A	T	44562	0,15	15
Chr1A	441680711	.	C	A	44562	0,19	19
Chr1A	441764484	.	A	G	44562	0,32	32
Chr1A	441852840	.	C	T	44562	1,32	33
Chr1A	441858823	.	T	G	44562	0,32	32
Chr1A	441860343	.	G	A	44562	0,25	25
Chr1A	441860906	.	T	G	44562	0,11	11
Chr1A	441861788	.	G	A	44562	0,23	23
Chr1A	441862348	.	C	T	44562	0,11	11
Chr1A	442018846	.	T	C	44562	0,16	16
Chr1A	442241816	.	G	C	44562	0,20	20
Chr1A	442242349	.	C	T	44562	0,60	60
Chr1A	442242390	.	A	C	44562	0,72	72
Chr1A	442242456	.	T	G	44562	0,86	86
Chr1A	442266508	.	C	G	0/1	59,10	69
Chr1A	442266559	.	C	T	0/1	59,14	73
Chr1A	442266622	.	G	C	0/1	46,12	58
Chr1A	442266649	.	C	A	0/1	29,13	42
Chr1A	442266802	.	C	G	44562	0,18	18
Chr1A	442269515	.	T	C	44562	0,61	61
Chr1A	442627784	.	G	A	44562	0,130	130
Chr1A	442713166	.	G	C	44562	0,18	18
Chr1A	442713173	.	A	G	44562	0,19	19
Chr1A	442713854	.	T	G	44562	0,30	30
Chr1A	442713968	.	T	C	44562	0,27	27
Chr1A	442717137	.	C	T	44562	0,18	18
Chr1A	442858652	.	G	A	44562	0,27	27
Chr1A	442858861	.	T	C	44562	0,26	26
Chr1A	442859492	.	A	G	44562	0,19	19
Chr1A	442859964	.	C	T	44562	0,26	26
Chr1A	442946278	.	A	G	44562	0,12	12
Chr1A	443070721	.	G	A	44562	0,42	42
Chr1A	443071164	.	A	G	44562	0,37	37
Chr1A	443595380	.	A	C	44562	0,210	210
Chr1A	443629703	.	T	C	0/1	16,10	26
Chr1A	443630658	.	T	G	0/1	8,6	14
Chr1A	443630712	.	C	T	0/1	10,4	14
Chr1A	443630718	.	G	A	0/1	10,4	14
Chr1A	443631339	.	T	C	44562	0,17	17
Chr1A	443631417	.	G	T	44562	0,18	18
Chr1A	443634034	.	A	G	44562	0,9	9
Chr1A	443673102	.	C	A	44562	1,96	97
Chr1A	443673192	.	A	G	44562	0,87	87
Chr1A	443786741	.	C	T	44562	0,24	24
Chr1A	443953563	.	T	C	44562	0,13	13
Chr1A	443953737	.	A	G	44562	0,35	35
Chr1A	443953925	.	G	C	44562	0,68	68
Chr1A	443954328	.	T	C	44562	0,28	28
Chr1A	443984110	.	G	C	44562	0,34	34
Chr1A	444301037	.	A	C	44562	0,19	19
Chr1A	444389748	.	G	A	44562	0,27	27
Chr1A	444431230	.	C	G	44562	0,76	76
Chr1A	444434435	.	C	T	44562	0,59	59
Chr1A	445018516	.	G	A	44562	0,34	34
Chr1A	445475125	.	A	C	44562	0,10	10
Chr1A	445475342	.	C	T	44562	0,10	10
Chr1A	445949328	.	C	G	44562	0,35	35
Chr1A	445949904	.	T	A	44562	0,11	11
Chr1A	446066146	.	G	A	44562	0,43	43
Chr1A	446066563	.	G	A	44562	0,55	55
Chr1A	446244721	.	T	C	44562	0,15	15
Chr1A	446244765	.	T	G	44562	0,19	19
Chr1A	446244791	.	G	A	44562	0,15	15
Chr1A	447066234	.	C	A	0/1	6,27	33
Chr1A	447066668	.	C	T	0/1	23,8	31
Chr1A	447068247	.	G	A	44562	0,13	13
Chr1A	447074128	.	C	T	44562	0,95	95
Chr1A	447687159	.	G	C	44562	0,63	63
Chr1A	449831756	.	A	G	44562	0,24	24
Chr1A	450712301	.	A	G	0/1	67,16	83
Chr1A	450712326	.	A	C	0/1	82,41	123
Chr1A	450712349	.	T	C	0/1	74,45	119
Chr1A	451343533	.	G	C	44562	0,273	273
Chr1A	451450529	.	G	A	44562	0,22	22
Chr1A	453795425	.	C	T	44562	0,564	564
Chr1A	454053214	.	G	A	0/1	29,13	42
Chr1A	454053790	.	G	A	0/1	48,16	64
Chr1A	454223876	.	A	G	0/1	6,2	8
Chr1A	454228157	.	G	C	0/1	7,2	9
Chr1A	454629030	.	C	T	44562	0,59	59
Chr1A	458688080	.	C	T	44562	0,34	34
Chr1A	458689042	.	G	A	44562	0,160	160
Chr1A	459966970	.	A	G	44562	0,60	60
Chr1A	460298166	.	T	C	44562	0,11	11
Chr1A	460300307	.	T	A	44562	0,22	22
Chr1A	460301398	.	A	G	44562	0,23	23
Chr1A	460303246	.	A	G	44562	0,43	43
Chr1A	460305566	.	T	A	44562	0,14	14
Chr1A	460642160	.	C	T	44562	0,11	11
Chr1A	460642269	.	C	T	44562	0,13	13
Chr1A	460647397	.	T	C	44562	0,14	14
Chr1A	460923389	.	T	C	44562	0,119	119
Chr1A	461009769	.	G	T	44562	0,18	18
Chr1A	461010542	.	A	G	44562	0,12	12
Chr1A	461010689	.	A	G	44562	0,13	13
Chr1A	461045226	.	A	G	44562	0,49	49
Chr1A	461049370	.	A	G	44562	0,15	15
Chr1A	461248699	.	G	A	44562	0,21	21
Chr1A	461252389	.	G	A	44562	0,23	23
Chr1A	461257210	.	T	C	44562	0,10	10
Chr1A	461677630	.	C	T	44562	0,15	15
Chr1A	461678865	.	T	G	44562	0,14	14
Chr1A	462058571	.	A	C	44562	0,16	16
Chr1A	462058915	.	C	G	44562	0,51	51
Chr1A	462059053	.	T	C	44562	0,37	37
Chr1A	462060490	.	A	C	44562	0,29	29
Chr1A	462061351	.	T	C	44562	0,47	47
Chr1A	462062302	.	T	C	44562	0,38	38
Chr1A	462062387	.	G	T	44562	0,51	51
Chr1A	462362970	.	T	A	44562	0,21	21
Chr1A	462364459	.	G	A	44562	0,16	16
Chr1A	462391561	.	A	C	44562	0,11	11
Chr1A	462391860	.	T	C	44562	0,35	35
Chr1A	462392856	.	A	G	44562	0,38	38
Chr1A	462394352	.	A	G	44562	0,36	36
Chr1A	462394371	.	A	G	44562	0,33	33
Chr1A	462394824	.	C	T	44562	0,30	30
Chr1A	462394830	.	A	G	44562	0,29	29
[truncated: 70,334 more rows]

## Sheet: ZM366_3_SNP
CHROM	POS	ID	REF	ALT	GT(ZM366_15PEG_R_3)	AD(ZM366_15PEG_R_3)	DP(ZM366_15PEG_R_3)
Chr1A	1250	.	T	A	0/1	4,3	7
Chr1A	6218	.	T	C	0/1	13,11	24
Chr1A	21204	.	T	C	0/1	4,9	13
Chr1A	42386	.	T	G	0/1	14,7	21
Chr1A	51130	.	T	G	0/1	15,16	31
Chr1A	67260	.	T	C	0/1	32,18	50
Chr1A	87327	.	C	T	0/1	3,6	9
Chr1A	97473	.	T	G	0/1	49,21	70
Chr1A	148020	.	T	C,G	44563	0,17,5	22
Chr1A	168117	.	T	C	0/1	24,29	53
Chr1A	182852	.	A	T	0/1	21,3	24
Chr1A	188779	.	T	C	0/1	24,28	52
Chr1A	199119	.	G	A	0/1	8,2	10
Chr1A	240517	.	T	C	0/1	16,16	32
Chr1A	243090	.	C	T	0/1	7,2	9
Chr1A	280643	.	C	G	0/1	5,2	7
Chr1A	299343	.	A	G	0/1	5,2	7
Chr1A	316646	.	A	*,G	44563	0,7,4	11
Chr1A	347324	.	T	A,G	44563	2,39,39	80
Chr1A	377218	.	T	G	0/1	46,23	69
Chr1A	412931	.	T	G	0/1	16,4	20
Chr1A	416999	.	T	C	0/1	5,9	14
Chr1A	417092	.	G	T	44562	0,42	42
Chr1A	424775	.	A	T	0/1	1,8	9
Chr1A	1303192	.	C	T	0/1	13,2	15
Chr1A	3380795	.	C	T	44562	0,10	10
Chr1A	3972912	.	T	C	44562	0,11	11
Chr1A	3972978	.	C	T	44562	0,7	7
Chr1A	4442260	.	T	C	44562	0,27	27
Chr1A	4442868	.	A	G	44562	0,12	12
Chr1A	7511908	.	T	G	0/1	13,2	15
Chr1A	7511984	.	T	G	0/1	12,2	14
Chr1A	7512006	.	C	A	0/1	1,10	11
Chr1A	7524413	.	G	C	44562	0,13	13
Chr1A	7659643	.	G	A	44562	0,1	1
Chr1A	8526910	.	T	C	0/1	35,6	41
Chr1A	8526931	.	T	C	0/1	34,7	41
Chr1A	8526948	.	C	T	0/1	33,6	39
Chr1A	8527012	.	C	T	0/1	29,7	36
Chr1A	8527013	.	T	C	0/1	28,7	35
Chr1A	8532318	.	T	C	0/1	26,5	31
Chr1A	8635250	.	A	C	44562	0,12	12
Chr1A	9603151	.	A	G	44562	0,56	56
Chr1A	10949671	.	A	G	0/1	20,3	23
Chr1A	10949678	.	G	C	0/1	20,3	23
Chr1A	10950016	.	T	A	0/1	15,6	21
Chr1A	10950022	.	T	C	0/1	17,6	23
Chr1A	10950464	.	T	G	0/1	17,4	21
Chr1A	10950473	.	G	A	0/1	16,5	21
Chr1A	11012119	.	A	G	0/1	17,8	25
Chr1A	11012184	.	C	A	0/1	14,11	25
Chr1A	11424846	.	C	T	0/1	13,4	17
Chr1A	11424864	.	C	T	0/1	13,5	18
Chr1A	11424900	.	T	C	0/1	15,7	22
Chr1A	11520109	.	C	T	0/1	50,9	59
Chr1A	11520162	.	G	A	0/1	53,12	65
Chr1A	11520224	.	T	C	0/1	37,9	46
Chr1A	12939848	.	G	C	44562	0,34	34
Chr1A	12940408	.	G	C	44562	0,44	44
Chr1A	12940471	.	C	A	44562	0,45	45
Chr1A	12940486	.	C	T	44562	0,39	39
Chr1A	12940542	.	C	T	44562	0,39	39
Chr1A	12940649	.	G	A	44562	0,37	37
Chr1A	12940991	.	C	A	44562	0,20	20
Chr1A	12941052	.	T	C	44562	0,18	18
Chr1A	12949617	.	G	A	44562	0,9	9
Chr1A	12952251	.	A	G	44562	0,10	10
Chr1A	12952281	.	A	G	44562	0,10	10
Chr1A	12956228	.	C	A	44562	0,16	16
Chr1A	12956604	.	A	G	44562	0,14	14
Chr1A	12956772	.	T	C	44562	0,17	17
Chr1A	12969707	.	A	G	44562	0,12	12
Chr1A	13029135	.	T	G	44562	0,17	17
Chr1A	13029234	.	G	A	44562	0,16	16
Chr1A	13049018	.	C	A	0/1	38,6	44
Chr1A	13049807	.	G	A	0/1	54,23	77
Chr1A	13049868	.	G	A	0/1	65,18	83
Chr1A	13050124	.	C	G	0/1	41,7	48
Chr1A	13310214	.	G	A	44562	0,82	82
Chr1A	13315783	.	A	G	44562	0,41	41
Chr1A	13535179	.	C	T	44562	0,49	49
Chr1A	13535249	.	C	T	44562	0,26	26
Chr1A	13539845	.	G	A	44562	0,10	10
Chr1A	13540661	.	T	C	44562	0,19	19
Chr1A	13545383	.	A	G	44562	0,18	18
Chr1A	13545448	.	G	A	44562	0,10	10
Chr1A	13583705	.	G	C	44562	0,42	42
Chr1A	13584068	.	A	G	44562	0,34	34
Chr1A	13584401	.	G	A	44562	0,20	20
Chr1A	13598807	.	A	C	0/1	37,8	45
Chr1A	13598815	.	A	T	0/1	29,10	39
Chr1A	13601462	.	A	G	44562	0,47	47
Chr1A	13603010	.	C	G	44562	0,37	37
Chr1A	13603199	.	G	C	44562	0,11	11
Chr1A	13810718	.	G	A	44562	0,24	24
Chr1A	14386482	.	T	C	0/1	57,12	69
Chr1A	14386518	.	C	A	0/1	79,20	99
Chr1A	14386527	.	C	G	0/1	79,29	108
Chr1A	14386614	.	C	T	0/1	100,25	125
Chr1A	15305930	.	A	G	0/1	50,9	59
Chr1A	15305936	.	C	T	0/1	58,9	67
Chr1A	15513339	.	T	C	44562	0,11	11
Chr1A	16033385	.	C	A	44562	0,38	38
Chr1A	16039887	.	A	C	44562	1,27	28
Chr1A	16039939	.	T	C	44562	0,44	44
Chr1A	16039987	.	A	C	44562	0,53	53
Chr1A	16041273	.	G	A	44562	0,52	52
Chr1A	16041374	.	A	G	44562	0,55	55
Chr1A	16041967	.	G	A	44562	0,60	60
Chr1A	16042637	.	G	C	44562	0,68	68
Chr1A	16042670	.	C	G	44562	0,55	55
Chr1A	16042761	.	T	C	44562	0,24	24
Chr1A	16042793	.	T	G	44562	0,28	28
Chr1A	16042820	.	G	A	44562	0,36	36
Chr1A	16042892	.	T	C	44562	0,36	36
Chr1A	16042915	.	T	C	44562	0,30	30
Chr1A	16061340	.	T	C	0/1	13,2	15
Chr1A	16061398	.	G	T	0/1	3,15	18
Chr1A	16061612	.	T	A	44562	0,14	14
Chr1A	16061665	.	A	G	44562	0,12	12
Chr1A	16720531	.	G	A	0/1	6,2	8
Chr1A	17262049	.	A	G	44562	0,12	12
Chr1A	17262097	.	T	C	44562	0,11	11
Chr1A	17315769	.	A	G	44562	0,34	34
Chr1A	17317411	.	G	A	44562	0,34	34
Chr1A	17318667	.	C	T	44562	2,30	32
Chr1A	17321159	.	A	G	44562	0,12	12
Chr1A	17323165	.	T	A	44562	0,19	19
Chr1A	17324276	.	G	A	44562	0,27	27
Chr1A	17324656	.	G	C	44562	0,132	132
Chr1A	17327244	.	T	G	44562	0,38	38
Chr1A	17405175	.	C	G	44562	0,22	22
Chr1A	17405334	.	A	G	44562	0,55	55
Chr1A	17405517	.	G	A	44562	0,38	38
Chr1A	17405649	.	T	G	44562	0,34	34
Chr1A	17405808	.	T	C	44562	0,66	66
Chr1A	17406051	.	G	A	44562	0,50	50
Chr1A	17922917	.	C	A	44562	0,22	22
Chr1A	17922927	.	T	C	44562	0,21	21
Chr1A	17925380	.	G	C	44562	0,10	10
Chr1A	17926076	.	A	G	44562	0,13	13
Chr1A	17926261	.	C	A	44562	0,11	11
Chr1A	17926305	.	C	G	44562	0,15	15
Chr1A	17926353	.	C	T	44562	0,12	12
Chr1A	18117386	.	T	C	44562	0,9	9
Chr1A	18117823	.	G	A	44562	0,12	12
Chr1A	18117995	.	G	T	44562	0,13	13
Chr1A	18118006	.	C	T	44562	0,12	12
Chr1A	18118177	.	G	T	44562	0,10	10
Chr1A	18118628	.	G	C	44562	0,12	12
Chr1A	18118641	.	T	G	44562	0,11	11
Chr1A	18118665	.	G	A	44562	0,10	10
Chr1A	18118727	.	C	G	44562	0,15	15
Chr1A	18119768	.	C	G	44562	0,13	13
Chr1A	18119797	.	C	T	44562	0,13	13
Chr1A	18119881	.	C	G	44562	0,15	15
Chr1A	18290303	.	T	C	44562	0,134	134
Chr1A	18290463	.	G	A	44562	0,23	23
Chr1A	18313386	.	A	G	44562	0,13	13
Chr1A	18314057	.	A	G	44562	0,12	12
Chr1A	18808338	.	A	G	44562	0,149	149
Chr1A	18808821	.	G	A	0/1	50,8	58
Chr1A	18809319	.	G	A	44562	0,52	52
Chr1A	18809395	.	A	G	44562	0,87	87
Chr1A	18809753	.	C	T	44562	3,42	45
Chr1A	20153269	.	A	G	44562	0,19	19
Chr1A	20155410	.	C	T	44562	0,22	22
Chr1A	20174109	.	G	C	0/1	8,5	13
Chr1A	20174193	.	C	T	0/1	5,9	14
Chr1A	20174439	.	T	C	44562	0,16	16
Chr1A	20174643	.	G	C	0/1	9,2	11
Chr1A	20174693	.	C	A	0/1	8,2	10
Chr1A	20175181	.	A	G	0/1	14,14	28
Chr1A	20175321	.	A	G	0/1	11,7	18
Chr1A	20175327	.	A	G	0/1	14,7	21
Chr1A	20175383	.	A	C	44562	0,17	17
Chr1A	20322571	.	T	C	44562	0,15	15
Chr1A	20323216	.	T	C	44562	0,14	14
Chr1A	20350906	.	G	T	44562	0,10	10
Chr1A	20920038	.	A	G	44562	0,84	84
Chr1A	20920178	.	G	A	44562	0,60	60
Chr1A	21558411	.	C	T	44562	0,17	17
Chr1A	21558441	.	A	T	44562	0,20	20
Chr1A	21558462	.	T	C	44562	0,24	24
Chr1A	21558603	.	G	A	44562	0,46	46
Chr1A	21825262	.	C	T	44562	0,11	11
Chr1A	21825335	.	G	A	44562	0,14	14
Chr1A	21825572	.	T	G	44562	0,12	12
Chr1A	21986139	.	G	A	44562	0,79	79
Chr1A	21986925	.	A	G	44562	0,41	41
Chr1A	21987880	.	A	G	44562	0,72	72
Chr1A	21988182	.	T	C	44562	0,74	74
Chr1A	21988325	.	T	C	44562	0,37	37
Chr1A	22074084	.	A	T	0/1	27,18	45
Chr1A	22074090	.	A	G	0/1	30,17	47
Chr1A	22074136	.	A	G	0/1	25,8	33
Chr1A	22074161	.	A	C	0/1	23,2	25
Chr1A	22764639	.	G	C	0/1	690468	1158
Chr1A	22815634	.	A	G	44562	0,31	31
Chr1A	22815649	.	G	T	44562	0,28	28
Chr1A	22815697	.	T	C	44562	0,9	9
Chr1A	22815916	.	C	G	44562	0,32	32
Chr1A	22815922	.	A	G	44562	0,32	32
Chr1A	22816213	.	A	G	44562	0,47	47
Chr1A	22816258	.	G	A	44562	0,39	39
Chr1A	22821439	.	C	T	44562	0,65	65
Chr1A	22821588	.	G	A	44562	0,108	108
Chr1A	22822033	.	A	G	44562	0,131	131
Chr1A	22822182	.	A	G	44562	0,105	105
Chr1A	22861399	.	T	C	44562	0,45	45
Chr1A	22862894	.	T	C	44562	0,30	30
Chr1A	22863117	.	G	A	0/1	32,32	64
Chr1A	22864537	.	A	G	44562	0,22	22
Chr1A	22864721	.	G	A	44562	0,16	16
Chr1A	22881886	.	G	C	0/1	16,10	26
Chr1A	22882267	.	C	T	0/1	3,7	10
Chr1A	22907040	.	G	T	44562	1357	358
Chr1A	22907169	.	A	G	44562	0,54	54
Chr1A	22908188	.	G	A	44562	0,6	6
Chr1A	22908717	.	A	G	44562	0,13	13
Chr1A	22920405	.	C	T	0/1	8,2	10
Chr1A	22921852	.	G	T	0/1	11,2	13
Chr1A	22921855	.	A	C	0/1	12,2	14
Chr1A	22921897	.	G	A	0/1	9,3	12
Chr1A	22921900	.	T	C	0/1	8,3	11
Chr1A	22931334	.	G	C	0/1	30,5	35
Chr1A	22931944	.	G	A	0/1	27,8	35
Chr1A	22931980	.	A	G	0/1	21,11	32
Chr1A	22932067	.	T	C	0/1	27,4	31
Chr1A	22932083	.	G	A	0/1	23,10	33
Chr1A	23224859	.	G	A	0/1	18,12	30
Chr1A	23224870	.	G	A	0/1	18,12	30
Chr1A	23225132	.	G	A	0/1	7,5	12
Chr1A	23225156	.	A	G	0/1	9,4	13
Chr1A	23225331	.	T	A	0/1	8,7	15
Chr1A	23225426	.	A	G	0/1	8,5	13
Chr1A	23225564	.	T	C	0/1	9,6	15
Chr1A	23225601	.	G	T	0/1	12,5	17
Chr1A	23226736	.	A	G	0/1	7,5	12
Chr1A	23265949	.	G	A	44562	0,17	17
Chr1A	23273662	.	G	C	0/1	38,28	66
Chr1A	23276520	.	A	G	44562	0,9	9
Chr1A	23277276	.	G	T	44562	0,14	14
Chr1A	23553944	.	T	G	44562	0,18	18
Chr1A	23553947	.	T	G	44562	0,18	18
Chr1A	23561551	.	G	C	44562	0,52	52
Chr1A	23562397	.	A	C	44562	0,80	80
Chr1A	23562467	.	T	C	44562	0,48	48
Chr1A	24208349	.	C	T	44562	0,21	21
Chr1A	24219493	.	A	G	44562	0,135	135
Chr1A	24230149	.	A	G	44562	0,54	54
Chr1A	24233563	.	G	A	44562	0,76	76
Chr1A	24237775	.	C	T	44562	0,80	80
Chr1A	24237939	.	T	C	44562	0,62	62
Chr1A	24538251	.	G	A	0/1	2,11	13
Chr1A	24542239	.	C	G	44562	0,15	15
Chr1A	24542241	.	A	G	44562	0,15	15
Chr1A	24542282	.	G	C	44562	0,10	10
Chr1A	24548551	.	T	C	0/1	14,5	19
Chr1A	24549173	.	C	T	0/1	7,4	11
Chr1A	24549187	.	C	G	0/1	8,4	12
Chr1A	24593414	.	A	G	44562	0,17	17
Chr1A	24593543	.	C	T	0/1	6,4	10
Chr1A	24687712	.	C	T	0/1	18,11	29
Chr1A	24687751	.	G	A	0/1	17,26	43
Chr1A	24687805	.	G	C	0/1	19,27	46
Chr1A	24687913	.	C	T	0/1	14,19	33
Chr1A	24688314	.	A	G	0/1	13,23	36
Chr1A	24688459	.	C	A	0/1	13,12	25
Chr1A	24688561	.	A	G	0/1	14,5	19
Chr1A	24688719	.	T	G	0/1	10,57	67
Chr1A	24688904	.	A	C	44562	12543	555
Chr1A	24689009	.	T	G	44562	17381	398
Chr1A	24689111	.	A	G	44562	0,11	11
Chr1A	25918725	.	C	G	0/1	28,11	39
Chr1A	26138352	.	G	A	44562	0,20	20
Chr1A	29111397	.	G	C	44562	3,44	47
Chr1A	30857031	.	T	C	44562	0,15	15
Chr1A	30900622	.	C	T	44562	0,89	89
Chr1A	30900786	.	A	G	44562	0,118	118
Chr1A	30900872	.	G	A	44562	0,125	125
Chr1A	30901244	.	T	G	44562	0,143	143
Chr1A	30905300	.	G	C	44562	0,12	12
Chr1A	30905309	.	T	C	44562	0,22	22
Chr1A	30905498	.	C	G	44562	0,101	101
Chr1A	30905932	.	T	C	44562	0,74	74
Chr1A	31767177	.	T	C	44562	0,10	10
Chr1A	33376200	.	T	C	44562	0,97	97
Chr1A	33901893	.	C	G	44562	0,89	89
Chr1A	34714218	.	A	G	0/1	15,8	23
Chr1A	34714256	.	G	A	0/1	16,9	25
Chr1A	34714264	.	C	G	0/1	16,9	25
Chr1A	34714303	.	C	T	0/1	15,7	22
Chr1A	34714341	.	G	A	0/1	11,7	18
Chr1A	34725266	.	G	A	44562	0,12	12
Chr1A	34725440	.	T	G	44562	0,11	11
Chr1A	37213113	.	G	C	44562	0,12	12
Chr1A	37213181	.	C	T	44562	0,18	18
Chr1A	37213267	.	G	C	44562	0,18	18
Chr1A	37213313	.	T	C	44562	0,26	26
Chr1A	37213343	.	C	T	44562	0,30	30
Chr1A	37213385	.	T	G	44562	0,27	27
Chr1A	37213432	.	A	G	44562	0,28	28
Chr1A	37213461	.	G	A	44562	0,17	17
Chr1A	37213484	.	C	G	44562	0,11	11
Chr1A	37213914	.	G	C	44562	0,58	58
Chr1A	37276726	.	A	G	0/1	15,29	44
Chr1A	37276750	.	C	T	0/1	17,26	43
Chr1A	37277025	.	A	G	44562	0,50	50
Chr1A	37277063	.	T	C	44562	0,51	51
Chr1A	37277077	.	G	A	44562	0,47	47
Chr1A	37277160	.	T	C	44562	0,36	36
Chr1A	38217451	.	A	G	44562	0,16	16
Chr1A	38217799	.	T	C	44562	0,15	15
Chr1A	38217808	.	T	A	44562	0,15	15
Chr1A	40988856	.	C	T	44562	0,30	30
Chr1A	40989371	.	T	C	44562	0,69	69
Chr1A	40989416	.	G	C	44562	0,50	50
Chr1A	40999757	.	A	G	44562	2162	164
Chr1A	41000026	.	C	G	44562	0,25	25
Chr1A	41000875	.	T	C	44562	0,23	23
Chr1A	41000929	.	G	A	44562	0,181	181
Chr1A	41001009	.	G	A	44562	0,9	9
Chr1A	41001238	.	A	C	44562	0,25	25
Chr1A	41002309	.	A	G	44562	0,49	49
Chr1A	41659734	.	G	A	44562	0,13	13
Chr1A	41663282	.	C	T	0/1	1,8	9
Chr1A	41663582	.	G	A	44562	0,11	11
Chr1A	41664285	.	G	A	44562	0,10	10
Chr1A	41664540	.	T	G	44562	0,12	12
Chr1A	41665520	.	C	T	44562	0,99	99
Chr1A	41665867	.	A	G	44562	0,65	65
Chr1A	41665934	.	G	A	44562	0,93	93
Chr1A	41665948	.	T	C	44562	0,106	106
Chr1A	41666190	.	C	G	44562	0,36	36
Chr1A	41666394	.	A	G	44562	0,67	67
Chr1A	42124522	.	T	G	44562	0,390	390
Chr1A	42124704	.	T	C	44562	1321	322
Chr1A	42124789	.	T	A	44562	0,363	363
Chr1A	42124858	.	A	G	44562	0,374	374
Chr1A	42125152	.	G	A	44562	0,57	57
Chr1A	42125199	.	T	G	44562	0,51	51
Chr1A	42146624	.	C	G	44562	0,24	24
Chr1A	42146684	.	C	G	44562	0,34	34
Chr1A	42147312	.	G	T	0/1	23,7	30
Chr1A	42147337	.	C	G	0/1	23,8	31
Chr1A	42147486	.	C	G	0/1	2,14	16
Chr1A	42147551	.	T	A	0/1	6,4	10
Chr1A	42147888	.	G	T	0/1	23,6	29
Chr1A	43630077	.	G	A	44562	0,4	4
Chr1A	43630110	.	C	A	0/1	1,4	5
Chr1A	43630130	.	G	T	0/1	1,4	5
Chr1A	43630146	.	T	C	0/1	3,2	5
Chr1A	43976608	.	A	G	44562	0,13	13
Chr1A	43977118	.	T	C	44562	0,16	16
Chr1A	44010714	.	C	T	0/1	7,3	10
Chr1A	44010724	.	C	A	0/1	7,3	10
Chr1A	44014036	.	T	C	44562	0,19	19
Chr1A	44014205	.	C	A	44562	3,43	46
Chr1A	44014206	.	G	T	44562	3,43	46
Chr1A	44014801	.	T	C	44562	0,32	32
Chr1A	44015689	.	A	T	0/1	47,9	56
Chr1A	44015940	.	C	G	44562	0,38	38
Chr1A	44767233	.	A	C	44562	0,101	101
Chr1A	44768534	.	G	T	44562	0,16	16
Chr1A	44769532	.	G	A	44562	0,24	24
Chr1A	44769704	.	T	G	44562	0,34	34
Chr1A	44771109	.	A	G	44562	0,23	23
Chr1A	44771786	.	T	A	44562	0,11	11
Chr1A	44772027	.	A	G	44562	0,14	14
Chr1A	44772439	.	G	A	44562	0,28	28
Chr1A	44772471	.	T	C	44562	0,35	35
Chr1A	44772710	.	T	C	44562	0,16	16
Chr1A	44773285	.	C	T	44562	0,84	84
Chr1A	44773403	.	A	T	44562	1107	108
Chr1A	44773559	.	G	A	44562	0,28	28
Chr1A	44773564	.	C	G	44562	0,28	28
Chr1A	44773594	.	T	C	44562	0,22	22
Chr1A	44807674	.	G	A	44562	0,129	129
Chr1A	44808656	.	G	A	44562	0,12	12
Chr1A	44809614	.	A	G	44562	0,10	10
Chr1A	44810523	.	T	C	44562	0,15	15
Chr1A	44811631	.	A	C	44562	0,46	46
Chr1A	44904621	.	G	A	44562	0,21	21
Chr1A	46621027	.	C	T	0/1	5,5	10
Chr1A	46621150	.	A	C	0/1	0,18	18
Chr1A	46621229	.	G	C	0/1	13,6	19
Chr1A	46621234	.	G	A	44562	0,18	18
Chr1A	46621273	.	C	G	0/1	12,10	22
Chr1A	46621309	.	G	T	0/1	11,10	21
Chr1A	46621389	.	A	G	0/1	7,4	11
Chr1A	46622069	.	A	G	0/1	5,5	10
Chr1A	46622076	.	C	T	0/1	5,5	10
Chr1A	46622115	.	T	C	0/1	7,5	12
Chr1A	46622131	.	A	G	0/1	8,4	12
Chr1A	46622243	.	T	A,C	44563	0,7,5	12
Chr1A	46622253	.	A	G	0/1	6,7	13
Chr1A	46622366	.	G	T	0/1	8,5	13
Chr1A	46622368	.	T	G	0/1	8,5	13
Chr1A	46622439	.	G	A	0/1	11,10	21
Chr1A	46622569	.	G	T	0/1	11,12	23
Chr1A	46622732	.	C	T	0/1	6,5	11
Chr1A	46622766	.	T	C	0/1	9,3	12
Chr1A	46622776	.	A	G	0/1	9,3	12
Chr1A	47783945	.	C	T	44562	2112	114
Chr1A	47784225	.	C	G	44562	0,25	25
Chr1A	47784299	.	A	G	44562	0,24	24
Chr1A	47785523	.	A	G	44562	0,285	285
Chr1A	48355624	.	T	C	44562	0,24	24
Chr1A	48355625	.	G	T	44562	0,24	24
Chr1A	48355939	.	T	C	44562	0,142	142
Chr1A	48357913	.	T	C	0/1	150,55	205
Chr1A	48358334	.	A	G	0/1	115,56	171
Chr1A	48359057	.	G	T	44562	0,178	178
Chr1A	48359078	.	T	C	44562	0,173	173
Chr1A	49767671	.	T	G	0/1	7,9	16
Chr1A	49934570	.	G	A	0/1	10,5	15
Chr1A	49934659	.	G	T	0/1	11,5	16
Chr1A	49934702	.	C	G	0/1	10,2	12
Chr1A	49936075	.	T	C	0/1	10,2	12
Chr1A	49936110	.	T	G	0/1	12,4	16
Chr1A	50138378	.	T	A	44562	0,11	11
Chr1A	50139629	.	A	C	44562	0,27	27
Chr1A	50144353	.	A	C	44562	2,59	61
Chr1A	50282472	.	C	T	44562	0,10	10
Chr1A	50283788	.	T	C	44562	0,11	11
Chr1A	50285188	.	C	T	44562	0,10	10
Chr1A	50345379	.	A	G	44562	0,51	51
Chr1A	50345882	.	A	G	44562	0,31	31
Chr1A	50360189	.	G	T	44562	0,120	120
Chr1A	50360192	.	C	T	44562	0,120	120
Chr1A	50360261	.	G	A	44562	0,54	54
Chr1A	51130636	.	T	A	44562	0,38	38
Chr1A	51140669	.	T	C	44562	0,63	63
Chr1A	51143071	.	G	T	44562	0,17	17
Chr1A	51145076	.	A	G	44562	0,17	17
Chr1A	51145388	.	C	A	44562	0,12	12
Chr1A	51337220	.	T	G	44562	0,55	55
Chr1A	51532582	.	T	A	44562	0,25	25
Chr1A	51532786	.	T	C	44562	0,22	22
Chr1A	51802378	.	T	C	44562	0,10	10
Chr1A	51914832	.	A	G	44562	0,10	10
Chr1A	51916319	.	A	G	44562	0,64	64
Chr1A	51927193	.	G	A	44562	0,28	28
Chr1A	51927382	.	G	A	44562	0,17	17
Chr1A	51928132	.	A	G	44562	0,10	10
Chr1A	51928402	.	T	C	44562	0,19	19
Chr1A	51928461	.	C	T	44562	0,14	14
Chr1A	52071978	.	A	T	44562	0,83	83
Chr1A	52072199	.	A	G	44562	0,63	63
Chr1A	52072541	.	T	A	44562	0,74	74
Chr1A	52072676	.	T	G	44562	0,68	68
Chr1A	52072897	.	T	C	44562	0,55	55
Chr1A	52073120	.	G	A	44562	0,56	56
Chr1A	52073499	.	G	A	44562	0,58	58
Chr1A	52073574	.	C	T	44562	0,50	50
Chr1A	52073985	.	C	T	44562	0,57	57
Chr1A	52074540	.	C	A	44562	0,25	25
Chr1A	52076115	.	T	G	44562	0,14	14
Chr1A	52076116	.	A	C	44562	0,14	14
Chr1A	52076724	.	A	G	44562	0,36	36
Chr1A	52076918	.	G	A	44562	0,24	24
Chr1A	52078439	.	G	A	44562	0,38	38
Chr1A	52079037	.	A	G	44562	0,14	14
Chr1A	52079800	.	G	A	44562	0,10	10
Chr1A	52441142	.	G	T	44562	0,10	10
Chr1A	52441222	.	T	C	44562	0,16	16
Chr1A	52505717	.	G	A	44562	0,21	21
Chr1A	52539361	.	C	T	44562	0,12	12
Chr1A	52539934	.	C	T	44562	0,55	55
Chr1A	52539978	.	T	C	44562	0,50	50
Chr1A	52540068	.	A	G	44562	0,38	38
Chr1A	52540100	.	T	C	44562	0,38	38
Chr1A	52540393	.	G	A	44562	0,31	31
Chr1A	52540741	.	G	A	44562	0,20	20
Chr1A	52541002	.	G	A	44562	0,18	18
Chr1A	52541465	.	G	C	44562	0,23	23
Chr1A	52541502	.	A	G	44562	0,29	29
Chr1A	52541615	.	T	A	44562	0,38	38
Chr1A	52541848	.	A	G	44562	0,22	22
Chr1A	52541947	.	T	C	44562	0,20	20
Chr1A	52542168	.	T	C	44562	0,33	33
Chr1A	52542342	.	A	T	44562	0,60	60
Chr1A	52542690	.	T	C	44562	0,33	33
Chr1A	53056057	.	T	A	44562	0,10	10
Chr1A	53056096	.	A	G	44562	0,10	10
Chr1A	54226174	.	G	A	44562	0,48	48
Chr1A	54233065	.	C	T	44562	0,366	366
Chr1A	54757772	.	T	G	44562	0,80	80
Chr1A	54758548	.	A	G	44562	0,118	118
Chr1A	54973538	.	A	C	44562	0,16	16
Chr1A	54973961	.	A	G	44562	0,16	16
Chr1A	55554128	.	G	C	44562	0,20	20
Chr1A	55554246	.	G	T	44562	0,16	16
Chr1A	55554247	.	C	T	44562	0,16	16
Chr1A	55554353	.	G	C	44562	0,17	17
Chr1A	55704847	.	G	A	44562	0,69	69
Chr1A	55705658	.	A	G	44562	0,23	23
Chr1A	55705782	.	T	C	44562	0,35	35
Chr1A	55869595	.	G	C	44562	0,19	19
Chr1A	55869707	.	T	C	44562	0,40	40
Chr1A	55869980	.	A	G	44562	0,70	70
Chr1A	55870396	.	G	A	44562	0,19	19
Chr1A	55870488	.	G	C	44562	0,45	45
Chr1A	55870514	.	G	A	44562	0,50	50
Chr1A	55870701	.	G	A	44562	0,47	47
Chr1A	55870786	.	G	A	44562	0,68	68
Chr1A	55870788	.	C	T	44562	0,68	68
Chr1A	55871020	.	G	A	44562	0,32	32
Chr1A	55955586	.	T	C	44562	0,10	10
Chr1A	55955991	.	T	C	44562	0,20	20
Chr1A	55972729	.	A	G	44562	0,10	10
Chr1A	55972817	.	C	T	44562	0,21	21
Chr1A	55974127	.	G	C	0/1	19,2	21
Chr1A	55974297	.	C	A	44562	0,31	31
Chr1A	55974306	.	T	C	44562	0,30	30
Chr1A	55974364	.	G	C	44562	0,32	32
Chr1A	56507487	.	C	G	44562	0,43	43
Chr1A	56581437	.	T	G	0/1	10,7	17
Chr1A	56581474	.	A	G	0/1	26,9	35
Chr1A	56581564	.	A	G	0/1	66,26	92
Chr1A	56581568	.	G	A	0/1	70,26	96
Chr1A	56581616	.	A	G	0/1	90,51	141
Chr1A	56581700	.	T	G	0/1	83,68	151
Chr1A	56581754	.	C	A	0/1	94,77	171
Chr1A	56581819	.	C	G	0/1	96,70	166
Chr1A	56581950	.	T	C	0/1	72,52	124
Chr1A	56581981	.	A	G	0/1	71,46	117
Chr1A	56581993	.	C	G	0/1	66,44	110
Chr1A	56582047	.	C	T	0/1	53,31	84
Chr1A	56582101	.	G	C	0/1	41,15	56
Chr1A	56582605	.	A	G	0/1	43,11	54
Chr1A	59706329	.	A	G	44562	0,22	22
Chr1A	59706654	.	C	T	0/1	17,6	23
Chr1A	59706925	.	G	A	0/1	10,2	12
Chr1A	60125637	.	G	C	0/1	70,9	79
Chr1A	60125673	.	G	A	0/1	80,11	91
Chr1A	60125899	.	G	C	0/1	48,10	58
Chr1A	60125903	.	C	T	0/1	47,10	57
Chr1A	60125945	.	C	T	0/1	56,20	76
Chr1A	60125954	.	G	C	0/1	52,23	75
Chr1A	60126036	.	A	C	0/1	90,26	116
Chr1A	60126046	.	T	A	0/1	88,19	107
Chr1A	60255272	.	G	A	0/1	29,13	42
Chr1A	60256305	.	A	G	0/1	21,12	33
Chr1A	60256314	.	A	C	0/1	27,17	44
Chr1A	60256353	.	A	T	0/1	35,25	60
Chr1A	60256359	.	C	T	0/1	34,25	59
Chr1A	60258200	.	C	T	0/1	14,19	33
Chr1A	60258602	.	G	C	0/1	15,10	25
Chr1A	60259231	.	A	G	0/1	6,4	10
Chr1A	60259260	.	C	T	0/1	7,4	11
Chr1A	60259273	.	A	G	0/1	7,4	11
Chr1A	60260162	.	A	C	0/1	20,12	32
Chr1A	60260193	.	T	C	0/1	22,17	39
Chr1A	60651733	.	A	G	44562	0,12	12
Chr1A	60652604	.	T	G	44562	0,10	10
Chr1A	60661254	.	G	A	0/1	46,20	66
Chr1A	60661442	.	C	T	0/1	50,24	74
Chr1A	61343661	.	C	T	0/1	4,6	10
Chr1A	61387520	.	A	G	0/1	10,6	16
Chr1A	62415028	.	T	C	44562	0,13	13
Chr1A	62817914	.	G	A	0/1	67133	200
Chr1A	62817989	.	C	G	0/1	144,25	169
Chr1A	62821639	.	C	T	44562	0,11	11
Chr1A	62821649	.	A	G	44562	0,12	12
Chr1A	63496877	.	G	A	44562	0,20	20
Chr1A	64172211	.	A	G	0/1	11,5	16
Chr1A	64172254	.	G	T	0/1	13,4	17
Chr1A	67025173	.	T	C	44562	0,81	81
Chr1A	67025230	.	T	C	44562	0,92	92
Chr1A	67028769	.	C	G	44562	0,168	168
Chr1A	67323439	.	T	C	44562	0,10	10
Chr1A	67323530	.	G	A	44562	0,10	10
Chr1A	67323595	.	A	G	44562	0,9	9
Chr1A	68165747	.	A	G	44562	0,128	128
Chr1A	68197969	.	G	A	0/1	34,8	42
Chr1A	73937375	.	T	C	44562	0,19	19
Chr1A	76784900	.	A	C	0/1	13,3	16
Chr1A	78387250	.	A	C	44562	0,43	43
Chr1A	79458767	.	T	G	0/1	44,13	57
Chr1A	82524819	.	T	G	0/1	48,8	56
Chr1A	82524832	.	G	A	0/1	46,8	54
Chr1A	82524855	.	T	C	0/1	25,6	31
Chr1A	85250730	.	G	T	44562	0,94	94
Chr1A	85251085	.	G	A	44562	1,73	74
Chr1A	85251181	.	A	G	44562	1,19	20
Chr1A	85251376	.	C	T	0/1	2,9	11
Chr1A	88189724	.	C	T	44562	0,1	1
Chr1A	88524717	.	C	T	44562	0,49	49
Chr1A	90623374	.	C	T	44562	0,8	8
Chr1A	92373611	.	A	G	44562	0,967	967
Chr1A	93765495	.	G	C	44562	0,60	60
Chr1A	94822158	.	C	T	44562	0,296	296
Chr1A	97548675	.	G	A	44562	0,19	19
Chr1A	98723511	.	G	T	0/1	8,4	12
Chr1A	98723517	.	G	A	0/1	5,5	10
Chr1A	99392238	.	G	A	44562	0,16	16
Chr1A	99394821	.	T	C	0/1	8,8	16
Chr1A	99875333	.	G	A	44562	0,10	10
Chr1A	100036548	.	C	T	44562	2,26	28
Chr1A	100036638	.	T	C	44562	1,28	29
Chr1A	100036675	.	A	C	44562	0,34	34
Chr1A	100036684	.	T	C	44562	0,33	33
Chr1A	100036759	.	A	C	44562	0,32	32
Chr1A	100036907	.	A	C	44562	1,26	27
Chr1A	100036946	.	T	C	44562	1,18	19
Chr1A	101294062	.	C	A	44562	0,16	16
Chr1A	102213398	.	C	G	0/1	13,2	15
Chr1A	104213065	.	A	G	0/1	59,12	71
Chr1A	107112991	.	C	T	44562	0,12	12
Chr1A	111625358	.	T	C	0/1	16,5	21
Chr1A	111626371	.	G	T	0/1	27,10	37
Chr1A	112271265	.	T	C	0/1	10,2	12
Chr1A	112271313	.	A	G	0/1	8,2	10
Chr1A	112271383	.	C	T	0/1	5,8	13
Chr1A	112271394	.	C	T	0/1	5,8	13
Chr1A	113977952	.	T	C	44562	0,20	20
Chr1A	114171628	.	C	T	0/1	5,42	47
Chr1A	116044417	.	G	A	44562	0,90	90
Chr1A	120723344	.	T	C	44562	0,12	12
Chr1A	123890496	.	G	A	44562	2,56	58
Chr1A	123890526	.	G	A	44562	2,53	55
Chr1A	128981254	.	T	C	0/1	8,2	10
Chr1A	140340852	.	G	A	0/1	22,18	40
Chr1A	140349131	.	A	G	0/1	23,24	47
Chr1A	140349714	.	A	G	0/1	26,16	42
Chr1A	143080639	.	G	C	0/1	12,2	14
Chr1A	143080644	.	G	T	0/1	12,2	14
Chr1A	147292114	.	C	T	44562	0,12	12
Chr1A	148082881	.	G	A	44562	0,57	57
Chr1A	151425370	.	C	T	44562	0,10	10
Chr1A	152072262	.	C	T	44562	0,527	527
Chr1A	155386359	.	A	G	44562	0,19	19
Chr1A	155386386	.	G	A	44562	0,30	30
Chr1A	159341366	.	A	C	44562	0,33	33
Chr1A	170734385	.	C	T	44562	0,22	22
Chr1A	171626405	.	A	G	44562	0,31	31
Chr1A	173437764	.	T	A	0/1	23,12	35
Chr1A	173445463	.	T	A	0/1	6,11	17
Chr1A	175739191	.	G	A	0/1	18,11	29
Chr1A	175920603	.	G	T	0/1	28,44	72
Chr1A	175920794	.	C	T	0/1	30,40	70
Chr1A	175921248	.	A	G	0/1	28,34	62
Chr1A	175921690	.	C	T	0/1	19,30	49
Chr1A	175922419	.	G	A	0/1	18,13	31
Chr1A	175922926	.	C	T	0/1	29,6	35
Chr1A	175938489	.	C	T	0/1	35,21	56
Chr1A	175938524	.	G	A	0/1	30,18	48
Chr1A	175938580	.	G	A	0/1	18,8	26
Chr1A	175938629	.	C	T	0/1	11,4	15
Chr1A	175938633	.	C	G	0/1	11,4	15
Chr1A	179421786	.	G	A	0/1	7,2	9
Chr1A	179423107	.	G	A	44562	0,28	28
Chr1A	184198136	.	A	G	0/1	9,2	11
Chr1A	184198137	.	A	G	0/1	9,2	11
Chr1A	191785678	.	C	T	44562	0,42	42
Chr1A	192034871	.	G	A	0/1	7,8	15
Chr1A	203879819	.	A	G	0/1	40,6	46
Chr1A	203879863	.	G	A	0/1	52,7	59
Chr1A	203879865	.	T	C	0/1	53,7	60
Chr1A	203879936	.	C	T	0/1	67,20	87
Chr1A	203879996	.	A	G	0/1	49,29	78
Chr1A	203880910	.	A	C	0/1	34,32	66
Chr1A	203881089	.	A	C	0/1	49,56	105
Chr1A	203881117	.	C	A	0/1	38,46	84
Chr1A	203881386	.	A	G	0/1	37,29	66
Chr1A	203881425	.	C	T	0/1	23,31	54
Chr1A	203881437	.	G	T	0/1	28,36	64
Chr1A	203881648	.	A	T	0/1	66,23	89
Chr1A	203881673	.	G	A	0/1	69,36	105
Chr1A	203881760	.	G	T	0/1	76,42	118
Chr1A	203881928	.	G	A	0/1	77,50	127
Chr1A	203934027	.	G	A	44562	0,13	13
Chr1A	203934066	.	C	T	44562	0,8	8
Chr1A	221336764	.	G	C	44562	0,21	21
Chr1A	221939712	.	G	A	44562	0,12	12
Chr1A	221943900	.	A	C	44562	0,12	12
Chr1A	224290749	.	C	A	44562	0,13	13
Chr1A	224311874	.	T	C	0/1	11,3	14
Chr1A	224322182	.	C	T	0/1	68,20	88
Chr1A	224322207	.	T	C	0/1	66,17	83
Chr1A	224322248	.	A	G	0/1	59,22	81
Chr1A	224322318	.	C	G	0/1	59,32	91
Chr1A	224322577	.	T	C	0/1	20,15	35
Chr1A	225382595	.	T	C	0/1	40,9	49
Chr1A	225930744	.	T	C	0/1	10,3	13
Chr1A	226030367	.	T	C	0/1	2,8	10
Chr1A	226030377	.	C	T	0/1	4,8	12
Chr1A	226032422	.	T	C	0/1	4,4	8
Chr1A	236119125	.	C	T	0/1	45,15	60
Chr1A	236123520	.	C	T	0/1	49,27	76
Chr1A	236124078	.	G	A	0/1	18,4	22
Chr1A	236124151	.	C	T	0/1	14,6	20
Chr1A	240495219	.	C	T	0/1	8,2	10
Chr1A	240497559	.	G	A	0/1	9,12	21
Chr1A	243577106	.	A	G	44562	0,28	28
Chr1A	246322880	.	G	A	0/1	10,3	13
Chr1A	246322892	.	C	T	0/1	6,7	13
Chr1A	246323050	.	G	A	0/1	11,3	14
Chr1A	246323099	.	G	A	0/1	13,4	17
Chr1A	246323206	.	C	G	0/1	11,2	13
Chr1A	249593356	.	T	C	44562	0,13	13
Chr1A	249593378	.	T	C	44562	0,12	12
Chr1A	249593866	.	A	G	44562	0,11	11
Chr1A	249593873	.	T	C	44562	0,12	12
Chr1A	249593943	.	C	T	44562	0,11	11
Chr1A	249593945	.	A	G	44562	0,11	11
Chr1A	250220102	.	T	C	0/1	58,11	69
Chr1A	250668013	.	G	C	44562	0,29	29
Chr1A	250949875	.	C	T	44562	0,16	16
Chr1A	254394441	.	C	T	44562	0,33	33
Chr1A	256842461	.	A	G	44562	0,21	21
Chr1A	256844630	.	A	G	44562	0,57	57
Chr1A	260049748	.	T	C	44562	0,51	51
Chr1A	260942177	.	G	A	0/1	7,7	14
Chr1A	260942213	.	T	C	0/1	8,6	14
Chr1A	260959233	.	C	T	0/1	8,4	12
Chr1A	260959330	.	T	C	0/1	11,2	13
Chr1A	263258227	.	G	A	0/1	51,13	64
Chr1A	263258370	.	G	A	0/1	8,3	11
Chr1A	263699941	.	A	G	44562	0,47	47
Chr1A	266894907	.	C	G	0/1	8,3	11
Chr1A	266895933	.	T	C	0/1	10,2	12
Chr1A	269203402	.	G	A	44562	0,22	22
Chr1A	269203486	.	A	G	44562	0,16	16
Chr1A	269657376	.	G	C	44562	0,43	43
Chr1A	269657391	.	A	G	44562	0,46	46
Chr1A	273703544	.	G	A	0/1	9,2	11
Chr1A	280147977	.	C	T	44562	0,11	11
Chr1A	280150193	.	G	A	44562	0,12	12
Chr1A	281529885	.	C	T	0/1	42,9	51
Chr1A	283434503	.	T	C	44562	0,351	351
Chr1A	284482557	.	G	A	0/1	29,12	41
Chr1A	284483054	.	T	C	0/1	34,5	39
Chr1A	284483057	.	C	T	0/1	33,5	38
Chr1A	289483146	.	C	G	0/1	17,4	21
Chr1A	289484948	.	G	A	0/1	11,2	13
Chr1A	289485121	.	T	C	0/1	20,4	24
Chr1A	289486253	.	T	C	0/1	8,10	18
Chr1A	289493522	.	A	G	0/1	8,6	14
Chr1A	290661083	.	G	C	44562	0,17	17
Chr1A	291991366	.	T	C	44562	0,22	22
Chr1A	293027628	.	C	T	44562	0,11	11
Chr1A	293027631	.	T	C	44562	0,11	11
Chr1A	293698178	.	C	T	44562	0,21	21
Chr1A	293856546	.	C	G	44562	0,119	119
Chr1A	293864546	.	C	T	0/1	25,10	35
Chr1A	293864755	.	C	T	0/1	19,3	22
Chr1A	295091873	.	T	G	44562	0,10	10
Chr1A	295491798	.	C	T	44562	0,20	20
Chr1A	295499474	.	G	A	0/1	14,5	19
Chr1A	295499493	.	C	T	0/1	14,5	19
Chr1A	295499600	.	A	G	0/1	13,4	17
Chr1A	295499634	.	G	A	0/1	11,3	14
Chr1A	295499662	.	A	G	0/1	9,3	12
Chr1A	295806793	.	A	G	0/1	9,2	11
Chr1A	295806862	.	C	T	0/1	7,2	9
Chr1A	295808912	.	G	A	0/1	4,9	13
Chr1A	295808938	.	C	T	0/1	12,3	15
Chr1A	295809357	.	T	C	0/1	7,4	11
Chr1A	295809369	.	G	T	0/1	6,4	10
Chr1A	295809416	.	T	A	0/1	4,7	11
Chr1A	295903996	.	C	T	0/1	13,3	16
Chr1A	295904124	.	T	G	44562	0,10	10
Chr1A	295906734	.	C	T	44562	0,34	34
Chr1A	296474599	.	G	A	44562	0,11	11
Chr1A	296474825	.	A	G	44562	0,20	20
Chr1A	296474841	.	G	T	44562	0,18	18
Chr1A	296622313	.	T	C	44562	0,65	65
Chr1A	296622732	.	A	G	44562	0,51	51
Chr1A	296623533	.	C	G	44562	0,14	14
Chr1A	296624702	.	G	A	0/1	36,29	65
Chr1A	296624721	.	T	A	0/1	40,28	68
Chr1A	296624792	.	G	A	0/1	59,51	110
Chr1A	296987771	.	C	T	44562	0,56	56
Chr1A	297216671	.	C	T	44562	0,69	69
Chr1A	297218944	.	C	T	0/1	12,14	26
Chr1A	299126526	.	C	T	44562	0,45	45
Chr1A	299130107	.	C	G	44562	0,36	36
Chr1A	299130418	.	G	A	44562	0,88	88
Chr1A	299494164	.	T	C	44562	0,281	281
Chr1A	299494312	.	A	G	44562	0,52	52
Chr1A	299499897	.	A	G	44562	0,93	93
Chr1A	299853115	.	C	T	0/1	22,9	31
Chr1A	299853142	.	C	T	0/1	19,13	32
Chr1A	299853166	.	C	A	0/1	22,14	36
Chr1A	299853210	.	G	T	0/1	23,14	37
Chr1A	299853406	.	G	C	0/1	32,7	39
Chr1A	299853408	.	C	G	0/1	32,7	39
Chr1A	299863153	.	T	C	44562	0,85	85
Chr1A	300351634	.	T	C	0/1	18,7	25
Chr1A	300351637	.	T	G	0/1	18,7	25
Chr1A	301382561	.	G	A	0/1	18,5	23
Chr1A	301382591	.	A	G	0/1	21,4	25
Chr1A	301397089	.	G	T	0/1	5,4	9
Chr1A	302923707	.	A	T	44562	1439	440
Chr1A	302924124	.	G	C	44562	0,246	246
Chr1A	302924580	.	T	C	44562	0,242	242
Chr1A	302924904	.	T	C	0/1	54,95	149
Chr1A	303495629	.	C	T	0/1	10,5	15
Chr1A	303495673	.	G	C	0/1	11,6	17
Chr1A	303495709	.	G	T	0/1	7,3	10
Chr1A	303495759	.	A	G	44562	0,11	11
Chr1A	303499740	.	T	C	44562	0,57	57
Chr1A	303503774	.	C	A	44562	0,153	153
Chr1A	303503919	.	A	C	44562	0,121	121
Chr1A	303506014	.	A	C	44562	4,90	94
Chr1A	303506573	.	T	A	44562	0,28	28
Chr1A	303579766	.	G	A	44562	0,84	84
Chr1A	303585726	.	A	C	44562	0,66	66
Chr1A	303586331	.	T	C	44562	0,14	14
Chr1A	303619846	.	T	C	0/1	28,32	60
Chr1A	303619868	.	T	G	0/1	27,29	56
Chr1A	304355123	.	G	C	44562	0,13	13
Chr1A	304357935	.	T	G	44562	0,13	13
Chr1A	305441968	.	G	A	44562	0,75	75
Chr1A	305442208	.	C	G	44562	0,61	61
Chr1A	305568215	.	C	G	44562	0,11	11
Chr1A	305744910	.	C	G	0/1	6,26	32
Chr1A	305752239	.	A	G	44562	6,49	55
Chr1A	305753317	.	G	A	44562	0,43	43
Chr1A	305756104	.	A	G	44562	0,18	18
Chr1A	306713455	.	G	A	44562	0,28	28
Chr1A	306715325	.	T	C	44562	0,14	14
Chr1A	306720954	.	A	T	44562	0,10	10
Chr1A	307081796	.	C	G	44562	0,35	35
Chr1A	307320757	.	G	C	44562	0,24	24
Chr1A	307820679	.	G	T	44562	0,11	11
Chr1A	307821527	.	G	A	44562	0,23	23
Chr1A	307823696	.	C	A	44562	0,24	24
Chr1A	307858550	.	T	C	44562	0,47	47
Chr1A	308260477	.	A	G	44562	0,20	20
Chr1A	308740890	.	T	C	44562	0,11	11
Chr1A	308744313	.	A	C	0/1	9,2	11
Chr1A	308744319	.	C	A	0/1	9,2	11
Chr1A	308744986	.	A	G	44562	0,14	14
Chr1A	308762379	.	A	T	0/1	6,10	16
Chr1A	308762521	.	C	T	0/1	24,5	29
Chr1A	308762594	.	T	C	0/1	17,7	24
Chr1A	308762624	.	C	T	0/1	18,5	23
Chr1A	308762674	.	C	A	0/1	8,11	19
Chr1A	309404560	.	G	A	44562	0,21	21
Chr1A	309404778	.	C	A	44562	0,18	18
Chr1A	309906834	.	C	T	44562	0,30	30
Chr1A	310042686	.	C	T	0/1	14,3	17
Chr1A	310043245	.	A	C	0/1	13,2	15
Chr1A	310043265	.	T	G	0/1	14,2	16
Chr1A	310043352	.	A	G	0/1	21,4	25
Chr1A	310045048	.	T	C	44562	0,38	38
Chr1A	310045384	.	T	C	44562	0,11	11
Chr1A	310045396	.	G	T	0/1	8,4	12
Chr1A	310045973	.	C	T	44562	0,16	16
Chr1A	310046084	.	G	A	44562	0,31	31
Chr1A	310046974	.	A	T	0/1	14,2	16
Chr1A	310046989	.	G	T	0/1	10,2	12
Chr1A	310047069	.	T	G	0/1	10,2	12
Chr1A	310047093	.	T	C	0/1	11,2	13
Chr1A	310047447	.	C	T	0/1	37,8	45
Chr1A	310473747	.	T	C	44562	0,23	23
Chr1A	310474065	.	T	C	44562	0,11	11
Chr1A	310477727	.	C	T	44562	0,10	10
Chr1A	310477796	.	T	C	44562	0,10	10
Chr1A	310478566	.	A	G	44562	0,17	17
Chr1A	310478581	.	T	C	44562	0,15	15
Chr1A	311095007	.	A	C	44562	0,349	349
Chr1A	311095028	.	C	A	44562	0,265	265
Chr1A	311393286	.	T	C	44562	0,16	16
Chr1A	311393476	.	A	G	44562	0,16	16
Chr1A	311393657	.	T	C	44562	0,15	15
Chr1A	311932759	.	A	C	44562	0,93	93
Chr1A	311933006	.	C	T	0/1	67,12	79
Chr1A	312173587	.	G	A	44562	0,10	10
Chr1A	313490042	.	C	A	44562	0,20	20
Chr1A	313490053	.	G	A	44562	0,23	23
Chr1A	313520664	.	C	A	44562	0,30	30
Chr1A	313526253	.	T	C	44562	0,68	68
Chr1A	313832071	.	T	C	44562	0,84	84
Chr1A	313832305	.	A	T	44562	0,415	415
Chr1A	313833260	.	C	G	44562	0,166	166
Chr1A	314255454	.	C	T	44562	0,24	24
Chr1A	314443157	.	T	C	44562	0,0	0
Chr1A	314443271	.	G	A	44562	0,21	21
Chr1A	314443473	.	A	G	44562	0,14	14
Chr1A	314445600	.	T	C	44562	0,56	56
Chr1A	314446198	.	G	T	44562	0,61	61
Chr1A	314832013	.	T	G	44562	0,735	735
Chr1A	314832237	.	C	G	44562	0,998	998
Chr1A	315156974	.	A	G	44562	0,1029	1029
Chr1A	315157119	.	G	A	44562	0,27	27
Chr1A	315157562	.	C	G	44562	0,1291	1291
Chr1A	315184208	.	G	C	44562	0,12	12
Chr1A	315184337	.	T	C	44562	0,33	33
Chr1A	315184371	.	A	G	44562	0,29	29
Chr1A	315184420	.	G	C	44562	0,36	36
Chr1A	315204546	.	G	A	44562	0,15	15
Chr1A	315204619	.	C	T	44562	0,16	16
Chr1A	315396867	.	G	A	44562	0,30	30
Chr1A	315400598	.	A	G	44562	0,35	35
Chr1A	315402311	.	A	G	44562	0,12	12
Chr1A	315410745	.	A	G	44562	0,10	10
Chr1A	315414472	.	A	G	44562	0,34	34
Chr1A	315569468	.	T	A	44562	0,27	27
Chr1A	315573911	.	T	C	44562	0,25	25
Chr1A	316095406	.	G	T	44562	0,13	13
Chr1A	316098040	.	C	T	44562	0,16	16
Chr1A	316178114	.	A	G	44562	0,45	45
Chr1A	317489556	.	C	G	44562	0,85	85
Chr1A	317489998	.	G	C	44562	0,159	159
Chr1A	317490111	.	T	C	44562	0,106	106
Chr1A	317491237	.	C	T	44562	0,31	31
Chr1A	317492362	.	G	A	44562	0,45	45
Chr1A	317492623	.	G	C	44562	0,54	54
Chr1A	317914569	.	C	A	0/1	20,3	23
Chr1A	317914571	.	C	A	0/1	3,20	23
Chr1A	317914690	.	T	C	0/1	1,12	13
Chr1A	317914837	.	T	C	44562	0,10	10
Chr1A	319456715	.	C	T	44562	2,55	57
Chr1A	320717834	.	T	C	44562	0,10	10
Chr1A	320806085	.	G	A	44562	0,10	10
Chr1A	320807135	.	C	T	44562	0,41	41
Chr1A	320808099	.	T	C	44562	0,10	10
Chr1A	320808183	.	G	A	44562	0,39	39
Chr1A	320808284	.	A	G	44562	0,40	40
Chr1A	320808318	.	A	G	44562	0,37	37
Chr1A	320808381	.	C	T	44562	0,41	41
Chr1A	320808583	.	G	A	44562	0,34	34
Chr1A	320815776	.	A	G	44562	0,40	40
Chr1A	320815828	.	G	A	44562	0,13	13
Chr1A	320958044	.	A	G	44562	0,40	40
Chr1A	321081448	.	G	A	44562	0,15	15
Chr1A	321082448	.	C	A	44562	0,29	29
Chr1A	321082823	.	G	T	44562	0,19	19
Chr1A	321854813	.	A	G	44562	0,49	49
Chr1A	321855166	.	A	G	44562	0,54	54
Chr1A	321855460	.	A	T	44562	0,23	23
Chr1A	321855647	.	G	C	44562	0,32	32
Chr1A	321965009	.	A	G	44562	0,92	92
Chr1A	321965079	.	T	C	44562	0,84	84
Chr1A	321965400	.	C	A	44562	0,70	70
Chr1A	321968372	.	C	T	44562	1147	148
Chr1A	321968510	.	T	C	44562	0,132	132
Chr1A	322118180	.	G	A	44562	2,47	49
Chr1A	322120458	.	T	C	0/1	5,25	30
Chr1A	322120509	.	T	C	0/1	3,18	21
Chr1A	322121086	.	C	T	44562	0,30	30
Chr1A	322121140	.	G	T	44562	0,26	26
Chr1A	322517658	.	T	C	44562	0,44	44
Chr1A	322519680	.	G	C	44562	0,37	37
Chr1A	322519745	.	C	T	44562	0,15	15
Chr1A	322738676	.	T	A	44562	0,173	173
Chr1A	322739183	.	C	T	44562	0,20	20
Chr1A	322872858	.	G	A	44562	0,22	22
Chr1A	322872943	.	C	T	44562	0,25	25
Chr1A	322875552	.	T	C	44562	0,10	10
Chr1A	323025959	.	G	T	44562	0,12	12
Chr1A	323496959	.	G	A	44562	0,26	26
Chr1A	323499499	.	C	T	44562	0,10	10
Chr1A	324794576	.	T	C	44562	0,10	10
Chr1A	324794761	.	T	A	44562	0,11	11
Chr1A	324807118	.	C	G	44562	0,124	124
Chr1A	324807601	.	T	G	44562	0,140	140
Chr1A	324807671	.	G	A	44562	0,117	117
Chr1A	325242466	.	A	G	44562	0,145	145
Chr1A	325244816	.	G	A	44562	0,18	18
Chr1A	325251464	.	C	G	44562	0,12	12
Chr1A	325490388	.	C	G,T	44563	0,14,4	18
Chr1A	325490560	.	T	G	44562	0,19	19
Chr1A	325490564	.	G	T	0/1	18,3	21
Chr1A	325490762	.	A	C	0/1	8,4	12
Chr1A	325490784	.	T	G	0/1	7,3	10
Chr1A	326096069	.	G	A	44562	0,198	198
Chr1A	326096228	.	C	T	44562	0,201	201
Chr1A	326096360	.	A	G	44562	0,12	12
Chr1A	326097931	.	A	G	44562	0,71	71
Chr1A	326098392	.	G	A	44562	0,36	36
Chr1A	326098445	.	C	T	44562	0,46	46
Chr1A	326098496	.	A	G	44562	0,73	73
Chr1A	326098666	.	C	T	44562	0,40	40
Chr1A	326213534	.	G	C	44562	0,10	10
Chr1A	326626569	.	A	G	44562	0,30	30
Chr1A	326634916	.	C	T	44562	0,11	11
Chr1A	326643700	.	G	A	44562	0,54	54
Chr1A	326644942	.	C	T	44562	0,19	19
Chr1A	326646242	.	A	G	44562	0,60	60
Chr1A	327798953	.	T	C	44562	2,30	32
Chr1A	327799649	.	A	C	44562	0,10	10
Chr1A	327804478	.	C	T	44562	0,98	98
Chr1A	327804488	.	G	A	44562	0,100	100
Chr1A	327804975	.	G	C	44562	0,75	75
Chr1A	327919712	.	G	T	44562	0,13	13
Chr1A	328602644	.	C	G	44562	0,45	45
Chr1A	328602861	.	G	A	44562	0,45	45
Chr1A	328604919	.	A	G	44562	0,10	10
Chr1A	328856865	.	A	C	44562	0,454	454
Chr1A	328856993	.	A	G	44562	0,713	713
Chr1A	329112897	.	C	T	44562	0,40	40
Chr1A	329828626	.	C	G	44562	0,16	16
Chr1A	329835877	.	G	A	44562	0,26	26
Chr1A	329840811	.	C	A	44562	0,19	19
Chr1A	329840860	.	A	G	44562	0,20	20
Chr1A	330295211	.	C	G	44562	0,42	42
Chr1A	330296119	.	C	T	44562	0,44	44
Chr1A	330423001	.	A	T	44562	0,11	11
Chr1A	330827784	.	G	C	44562	0,75	75
Chr1A	330828086	.	C	T	44562	0,126	126
Chr1A	331659821	.	T	C	44562	0,46	46
Chr1A	331661939	.	T	A	44562	0,10	10
Chr1A	332841549	.	T	C	44562	0,20	20
Chr1A	333939010	.	A	G	44562	0,12	12
Chr1A	333939237	.	A	G	44562	0,10	10
Chr1A	334701649	.	C	T	44562	0,22	22
Chr1A	335176228	.	C	T	0/1	37,6	43
Chr1A	335176405	.	G	A	0/1	18,57	75
Chr1A	335177617	.	C	A	0/1	12,38	50
Chr1A	335178072	.	C	T	0/1	42,27	69
Chr1A	335178143	.	G	C	0/1	93,57	150
Chr1A	335178238	.	A	T	0/1	116,30	146
Chr1A	335183939	.	G	C	44562	0,12	12
Chr1A	335184282	.	G	A	44562	0,15	15
Chr1A	335435307	.	T	C	44562	0,14	14
Chr1A	335473281	.	T	C	44562	0,19	19
Chr1A	335753725	.	C	T	44562	0,50	50
Chr1A	336001575	.	G	A	44562	0,52	52
Chr1A	336348536	.	C	T	44562	0,12	12
Chr1A	336348538	.	T	G	44562	0,12	12
Chr1A	336562280	.	A	G	44562	0,69	69
Chr1A	336569864	.	C	G	0/1	24,9	33
Chr1A	336570688	.	A	C	0/1	17,11	28
Chr1A	336593526	.	G	A	44562	0,15	15
Chr1A	336593641	.	G	A	44562	0,15	15
Chr1A	336657553	.	G	A	44562	0,22	22
Chr1A	337090420	.	C	A	44562	0,13	13
Chr1A	337092373	.	T	C	44562	0,10	10
Chr1A	337094242	.	G	C	44562	0,45	45
Chr1A	337094533	.	T	A	44562	0,37	37
Chr1A	337094730	.	G	A	44562	0,46	46
Chr1A	337094778	.	C	T	44562	0,22	22
Chr1A	337216229	.	C	T	44562	0,17	17
Chr1A	337216512	.	G	C	44562	0,14	14
Chr1A	337380053	.	C	A	44562	0,14	14
Chr1A	337383847	.	T	C	44562	0,18	18
Chr1A	337546242	.	A	G	44562	0,11	11
Chr1A	338154235	.	G	A	44562	0,21	21
Chr1A	338154269	.	A	G	44562	0,30	30
Chr1A	338157133	.	A	C	44562	0,40	40
Chr1A	338157378	.	C	T	44562	0,35	35
Chr1A	338157383	.	C	G	44562	0,35	35
Chr1A	338554423	.	C	T	44562	0,20	20
Chr1A	338554715	.	C	T	44562	0,13	13
Chr1A	338554760	.	T	C	44562	0,11	11
Chr1A	338554826	.	C	T	44562	0,13	13
Chr1A	338845867	.	G	C	44562	0,1137	1137
Chr1A	338846108	.	C	T	44562	0,890	890
Chr1A	338846246	.	T	C	44562	0,279	279
Chr1A	339172337	.	A	C	44562	0,37	37
Chr1A	339172694	.	G	C	44562	0,57	57
Chr1A	339172937	.	G	T	44562	0,79	79
Chr1A	339197749	.	A	G	44562	0,72	72
Chr1A	339199136	.	G	A	44562	0,177	177
Chr1A	339199309	.	C	A	44562	0,186	186
Chr1A	339199322	.	C	G	44562	0,164	164
Chr1A	339220989	.	C	T	44562	0,387	387
Chr1A	339221146	.	C	T	44562	0,679	679
Chr1A	339221311	.	A	C	44562	0,372	372
Chr1A	339221386	.	G	C	44562	0,301	301
Chr1A	339221522	.	T	C	44562	0,132	132
Chr1A	339221801	.	A	G	44562	0,181	181
Chr1A	339319653	.	G	A	44562	0,65	65
Chr1A	339319782	.	A	T	44562	0,34	34
Chr1A	339491254	.	G	A	44562	0,33	33
Chr1A	339491408	.	C	T	44562	0,305	305
Chr1A	339492568	.	C	A	44562	0,41	41
Chr1A	339492853	.	T	C	44562	0,58	58
Chr1A	339492951	.	A	G	44562	0,70	70
Chr1A	339493273	.	G	A	44562	0,56	56
Chr1A	339493684	.	G	A	44562	0,100	100
Chr1A	339493820	.	A	G	44562	0,97	97
Chr1A	339493864	.	C	T	44562	0,74	74
Chr1A	339493886	.	T	C	44562	0,64	64
Chr1A	339494043	.	G	A	44562	0,60	60
Chr1A	339494123	.	C	T	44562	0,72	72
Chr1A	339494174	.	C	T	44562	0,63	63
Chr1A	339494216	.	T	G	44562	0,43	43
Chr1A	339494292	.	A	G	44562	0,26	26
Chr1A	340006120	.	G	A	44562	0,10	10
Chr1A	340124361	.	T	A	0/1	23,4	27
Chr1A	340124438	.	G	C	0/1	17,5	22
Chr1A	340124530	.	G	A	0/1	4,17	21
Chr1A	340124607	.	T	C	44562	0,28	28
Chr1A	340124687	.	C	T	44562	0,39	39
Chr1A	340136887	.	C	A	44562	0,11	11
Chr1A	340141284	.	C	T	44562	0,73	73
Chr1A	340383264	.	G	A	44562	0,33	33
Chr1A	340383673	.	T	C	44562	0,35	35
Chr1A	340383802	.	C	G	44562	0,66	66
Chr1A	340384081	.	C	T	44562	0,40	40
Chr1A	340384169	.	A	G	44562	0,24	24
Chr1A	340385096	.	G	A	44562	0,20	20
Chr1A	340386104	.	A	G	44562	0,8	8
Chr1A	340386111	.	G	A	44562	0,9	9
Chr1A	340386172	.	A	G	44562	0,13	13
Chr1A	341546282	.	T	G	44562	2,47	49
Chr1A	341783019	.	T	G	44562	0,60	60
Chr1A	341941330	.	T	G	44562	0,71	71
Chr1A	343430893	.	A	G	44562	0,27	27
Chr1A	343431110	.	G	A	44562	0,38	38
Chr1A	343435387	.	C	G	44562	0,17	17
Chr1A	343436572	.	A	G	44562	0,35	35
Chr1A	344966381	.	G	A	44562	0,11	11
Chr1A	345239951	.	G	A	0/1	8,2	10
Chr1A	345304883	.	T	C	0/1	11,2	13
Chr1A	346658061	.	C	G	44562	0,12	12
Chr1A	350900285	.	A	C	44562	0,83	83
Chr1A	353386155	.	G	C	44562	0,19	19
Chr1A	353415481	.	T	C	44562	2109	111
Chr1A	353415579	.	G	A	44562	0,81	81
Chr1A	353415721	.	T	G	44562	0,13	13
Chr1A	353541971	.	T	C	44562	0,45	45
Chr1A	353542003	.	T	C	44562	0,48	48
Chr1A	353543214	.	T	G	44562	0,51	51
Chr1A	353543582	.	A	G	44562	1,53	54
Chr1A	353544783	.	T	C	44562	0,56	56
Chr1A	353545166	.	C	T	44562	0,63	63
Chr1A	353545413	.	T	C	44562	0,44	44
Chr1A	353545501	.	A	T	44562	0,18	18
Chr1A	353665720	.	T	C	44562	0,13	13
Chr1A	353701049	.	G	C	44562	0,15	15
Chr1A	353701188	.	G	A	44562	0,30	30
Chr1A	353701917	.	A	G	0/1	1,13	14
Chr1A	353701940	.	G	C	44562	0,15	15
Chr1A	354378582	.	G	A	44562	0,34	34
Chr1A	354380111	.	C	T	44562	1,28	29
Chr1A	354387062	.	T	C	44562	0,32	32
Chr1A	354387432	.	C	T	44562	0,32	32
Chr1A	354774601	.	C	T	44562	0,12	12
Chr1A	354774701	.	A	G	44562	0,47	47
Chr1A	354776093	.	T	C	44562	0,33	33
Chr1A	354776094	.	G	A	44562	2,31	33
Chr1A	354776413	.	T	C	44562	0,389	389
Chr1A	354777058	.	C	T	44562	0,98	98
Chr1A	354777580	.	T	C	44562	0,35	35
Chr1A	354777951	.	C	A	44562	2,28	30
Chr1A	354778359	.	T	C	44562	0,118	118
Chr1A	354778944	.	C	T	44562	0,158	158
Chr1A	354779038	.	T	A	44562	0,334	334
Chr1A	355148076	.	C	A	44562	0,15	15
Chr1A	355149210	.	A	C	44562	0,16	16
Chr1A	355149281	.	T	C	44562	0,17	17
Chr1A	355153324	.	T	A	44562	0,12	12
Chr1A	355434992	.	G	C	44562	0,94	94
Chr1A	355437677	.	C	A	44562	0,11	11
Chr1A	355710185	.	G	A	44562	0,10	10
Chr1A	355710336	.	C	G	44562	0,10	10
Chr1A	355815028	.	T	G	44562	0,15	15
Chr1A	355822903	.	A	G	44562	0,34	34
Chr1A	355826080	.	G	A	44562	0,64	64
Chr1A	355826081	.	C	A	44562	0,64	64
Chr1A	355826122	.	G	A	44562	0,83	83
Chr1A	355826158	.	G	A	44562	0,86	86
Chr1A	356055501	.	C	T	44562	0,9	9
Chr1A	356055525	.	T	C	44562	0,9	9
Chr1A	356055708	.	T	A	44562	0,9	9
Chr1A	356055743	.	T	C	44562	0,8	8
Chr1A	356061377	.	T	G	44562	0,11	11
Chr1A	356340546	.	A	C	44562	0,12	12
Chr1A	356454389	.	T	G	44562	0,14	14
Chr1A	356454390	.	T	A	44562	0,14	14
Chr1A	356455700	.	T	C	44562	0,28	28
Chr1A	356466876	.	G	A	44562	0,43	43
Chr1A	356468887	.	T	C	44562	0,13	13
Chr1A	356469026	.	G	C	44562	0,14	14
Chr1A	356844504	.	A	G	44562	0,253	253
Chr1A	356847367	.	G	A	44562	0,91	91
Chr1A	356848010	.	C	G	44562	0,54	54
Chr1A	356848060	.	A	G	44562	0,80	80
Chr1A	357140858	.	C	T	44562	0,270	270
Chr1A	357144441	.	C	T	44562	0,16	16
Chr1A	357228751	.	C	G	44562	0,12	12
Chr1A	357229914	.	C	T	44562	0,59	59
Chr1A	357229956	.	A	G	44562	0,41	41
Chr1A	357234259	.	T	C	44562	0,45	45
Chr1A	357235048	.	A	G	44562	0,40	40
Chr1A	357235582	.	G	A	44562	0,30	30
Chr1A	357244078	.	G	A	44562	0,55	55
Chr1A	357244843	.	G	A	44562	0,23	23
Chr1A	357245210	.	G	A	44562	0,18	18
Chr1A	357940333	.	T	C	44562	0,17	17
Chr1A	357941439	.	T	G	44562	0,16	16
Chr1A	357980445	.	T	C	44562	0,41	41
Chr1A	357980513	.	G	C	44562	0,36	36
Chr1A	357980744	.	G	A	44562	0,40	40
Chr1A	357980982	.	C	T	44562	0,33	33
Chr1A	357981060	.	G	C	44562	0,22	22
Chr1A	357981101	.	A	G	44562	0,14	14
Chr1A	357983936	.	A	G	44562	0,40	40
Chr1A	357983982	.	A	G	44562	0,43	43
Chr1A	357984521	.	G	A	44562	0,106	106
Chr1A	357984623	.	T	C	44562	0,139	139
Chr1A	357984644	.	C	G	44562	0,138	138
Chr1A	357985669	.	T	A	44562	0,98	98
Chr1A	357985675	.	C	T	44562	0,98	98
Chr1A	358566573	.	T	C	44562	0,15	15
Chr1A	358566816	.	A	C	44562	0,12	12
Chr1A	358569404	.	G	A	44562	0,19	19
Chr1A	358569759	.	A	G	44562	0,27	27
Chr1A	358569797	.	G	A	44562	0,26	26
Chr1A	358570324	.	T	C	44562	0,22	22
Chr1A	358625043	.	C	T	44562	0,20	20
Chr1A	358625059	.	G	A	44562	0,20	20
Chr1A	358625134	.	T	C	44562	0,20	20
Chr1A	358677814	.	G	A	44562	0,15	15
Chr1A	358677854	.	A	C	44562	0,14	14
Chr1A	358918289	.	A	G	44562	0,24	24
Chr1A	361179133	.	C	A	44562	0,17	17
Chr1A	361213310	.	C	T	0/1	16,17	33
Chr1A	361213338	.	C	T	0/1	20,14	34
Chr1A	361213383	.	A	C	0/1	19,4	23
Chr1A	361213397	.	C	T	0/1	4,18	22
Chr1A	361213527	.	A	G	44562	0,16	16
Chr1A	361213556	.	G	A	44562	0,24	24
Chr1A	361213942	.	T	G	44562	0,20	20
Chr1A	361214025	.	G	C	0/1	3,16	19
Chr1A	361214706	.	T	G	44562	0,12	12
Chr1A	361214707	.	A	T	44562	0,12	12
Chr1A	361214874	.	C	T	44562	0,12	12
Chr1A	361215074	.	C	T	44562	0,17	17
Chr1A	361215145	.	A	G	44562	0,16	16
Chr1A	361216041	.	G	T	44562	0,23	23
Chr1A	361218329	.	G	T	44562	2,23	25
Chr1A	362532067	.	C	G	44562	0,12	12
Chr1A	362532982	.	G	A	44562	0,11	11
Chr1A	362977543	.	C	G	44562	0,12	12
Chr1A	363673586	.	T	G	44562	0,14	14
Chr1A	364090568	.	T	C	0/1	10,8	18
Chr1A	364090613	.	G	A	0/1	12,5	17
Chr1A	364090801	.	C	T	0/1	16,11	27
Chr1A	364091390	.	T	C	44562	0,11	11
Chr1A	364091828	.	C	G	0/1	5,5	10
Chr1A	364091966	.	G	A	0/1	12,9	21
Chr1A	364092021	.	G	A	0/1	10,18	28
Chr1A	364092083	.	T	G	44562	1,33	34
Chr1A	364092147	.	C	T	0/1	7,33	40
Chr1A	364092617	.	T	C	44562	0,18	18
Chr1A	364321483	.	C	T	44562	0,208	208
Chr1A	364321583	.	A	G	44562	0,100	100
Chr1A	364322557	.	T	C	44562	0,40	40
Chr1A	364323896	.	G	A	44562	0,27	27
Chr1A	364323920	.	A	G	44562	1,35	36
Chr1A	364323938	.	G	A	44562	1,35	36
Chr1A	364323974	.	C	T	44562	1,25	26
Chr1A	364324468	.	T	C	44562	0,328	328
Chr1A	364464624	.	C	T	44562	0,124	124
Chr1A	364467671	.	G	A	0/1	11,4	15
Chr1A	365468972	.	C	T	44562	0,20	20
Chr1A	365469078	.	A	G	44562	0,15	15
Chr1A	365469739	.	C	G	44562	0,23	23
Chr1A	365470323	.	G	A	44562	0,15	15
Chr1A	365471889	.	T	C	44562	0,31	31
Chr1A	365677129	.	G	A	44562	0,19	19
Chr1A	365678700	.	G	A	0/1	16,38	54
Chr1A	365678793	.	A	G	0/1	10,11	21
Chr1A	366101591	.	A	C	44562	0,25	25
Chr1A	366101688	.	C	G	44562	0,27	27
Chr1A	366507059	.	T	C	44562	0,49	49
Chr1A	366508327	.	A	G	0/1	33,28	61
Chr1A	366664110	.	C	A	44562	0,22	22
Chr1A	366664270	.	T	C	44562	0,20	20
Chr1A	366949356	.	A	C	44562	0,50	50
Chr1A	366950374	.	C	T	44562	0,28	28
Chr1A	367059651	.	C	G	44562	0,66	66
Chr1A	367060124	.	T	C	44562	0,39	39
Chr1A	367557886	.	T	C	0/1	8,50	58
Chr1A	367558277	.	C	T	0/1	13,48	61
Chr1A	367558502	.	C	T	0/1	41,8	49
Chr1A	367558659	.	T	C	44562	0,46	46
Chr1A	367559275	.	G	A	0/1	43,9	52
Chr1A	367559293	.	G	A	0/1	46,8	54
Chr1A	367559331	.	A	G	44562	0,51	51
Chr1A	367559683	.	T	C	44562	0,65	65
Chr1A	367559877	.	C	T	0/1	69,14	83
Chr1A	367559963	.	G	A	0/1	83,20	103
Chr1A	367560046	.	T	C	0/1	64,13	77
Chr1A	367560059	.	A	G	0/1	68,13	81
Chr1A	367560272	.	G	A	44562	0,60	60
Chr1A	367560321	.	C	T	44562	0,47	47
Chr1A	367560379	.	A	G	44562	0,43	43
Chr1A	367560429	.	C	T	44562	0,41	41
Chr1A	367560573	.	T	C	44562	0,47	47
Chr1A	367560670	.	G	A	44562	4,67	71
Chr1A	367560772	.	C	T	44562	0,67	67
Chr1A	367560920	.	G	A	44562	0,65	65
Chr1A	367561920	.	C	T	44562	0,59	59
Chr1A	367708918	.	C	G	44562	0,12	12
Chr1A	367711192	.	T	C	44562	0,14	14
Chr1A	367715407	.	C	T	44562	0,13	13
Chr1A	367715619	.	A	G	44562	0,12	12
Chr1A	367717808	.	T	C	44562	0,10	10
Chr1A	368815465	.	A	G	44562	0,65	65
Chr1A	368815703	.	T	G	44562	0,84	84
Chr1A	369305748	.	A	C	44562	0,22	22
Chr1A	369306718	.	G	A	44562	0,48	48
Chr1A	369307398	.	G	T	44562	0,26	26
Chr1A	369308037	.	G	A	44562	0,44	44
Chr1A	369516976	.	G	A	44562	0,49	49
Chr1A	369516987	.	T	C	44562	0,59	59
Chr1A	369517059	.	T	A	44562	0,84	84
Chr1A	369517103	.	A	G	44562	0,75	75
Chr1A	369517220	.	G	A	44562	1122	123
Chr1A	369517304	.	C	T	44562	1,65	66
Chr1A	369525123	.	A	C	44562	0,48	48
Chr1A	369525241	.	G	A	44562	1,36	37
Chr1A	369525252	.	T	C	44562	1,29	30
Chr1A	369525287	.	A	C	44562	0,20	20
Chr1A	369525324	.	G	A	44562	1,17	18
Chr1A	369525340	.	G	A	44562	1,16	17
Chr1A	369525485	.	G	A	44562	0,13	13
Chr1A	369625279	.	T	G	44562	0,13	13
Chr1A	369626443	.	C	T	44562	0,20	20
Chr1A	369626928	.	T	C	44562	0,24	24
Chr1A	369626934	.	T	C	44562	0,24	24
Chr1A	369788457	.	G	A	44562	0,49	49
Chr1A	369788459	.	C	T	44562	0,49	49
Chr1A	369789491	.	G	C	44562	0,91	91
Chr1A	369791484	.	T	C	44562	0,10	10
Chr1A	370138464	.	G	T	44562	0,21	21
Chr1A	370140101	.	T	C	44562	0,33	33
Chr1A	370169214	.	C	T	44562	0,18	18
Chr1A	370220241	.	A	C	44562	0,12	12
Chr1A	370220248	.	C	A	44562	0,12	12
Chr1A	370220346	.	T	C	44562	0,36	36
Chr1A	370220365	.	T	C	44562	0,42	42
Chr1A	370220424	.	C	T	44562	0,28	28
Chr1A	370221931	.	G	A	44562	0,10	10
Chr1A	370223169	.	G	C	44562	0,19	19
Chr1A	370225179	.	A	G	44562	0,14	14
Chr1A	370225752	.	T	A	44562	0,28	28
Chr1A	370226115	.	G	A	44562	0,59	59
Chr1A	370231741	.	C	T	0/1	3,9	12
Chr1A	370236049	.	G	A	44562	0,11	11
Chr1A	370238544	.	C	T	44562	0,13	13
Chr1A	370247027	.	T	C	44562	0,21	21
Chr1A	370247912	.	C	G	44562	0,21	21
Chr1A	370248646	.	C	G	44562	0,28	28
Chr1A	370402896	.	G	A	44562	0,69	69
Chr1A	370403560	.	C	T	44562	0,39	39
Chr1A	370403866	.	C	T	44562	0,17	17
Chr1A	370470649	.	C	G	44562	0,13	13
Chr1A	370470735	.	T	C	44562	0,22	22
Chr1A	370472357	.	A	G	44562	0,21	21
Chr1A	370475603	.	C	A	44562	0,36	36
Chr1A	370504661	.	T	C	44562	0,22	22
Chr1A	370687352	.	A	G	44562	0,5	5
Chr1A	370687362	.	G	C	0/1	1,5	6
Chr1A	370693341	.	G	A	44562	0,10	10
Chr1A	370917055	.	G	A	44562	0,113	113
Chr1A	370919750	.	T	A	44562	0,15	15
Chr1A	370920298	.	G	C	44562	0,13	13
Chr1A	370920477	.	A	G	44562	0,12	12
Chr1A	370920648	.	T	C	44562	0,11	11
Chr1A	370933121	.	G	C	44562	0,10	10
Chr1A	370999545	.	G	T	44562	0,12	12
Chr1A	370999666	.	T	G	44562	0,15	15
Chr1A	370999680	.	C	G	44562	0,14	14
Chr1A	370999792	.	G	A	44562	0,11	11
Chr1A	370999985	.	A	G	44562	0,22	22
Chr1A	371000009	.	T	C	44562	0,21	21
Chr1A	371112967	.	C	T	44562	0,15	15
Chr1A	371113484	.	A	T	44562	0,14	14
Chr1A	371113506	.	G	A	44562	0,11	11
Chr1A	371113531	.	C	G	44562	0,11	11
Chr1A	371115516	.	G	C	44562	0,37	37
Chr1A	371439450	.	G	A	44562	0,10	10
Chr1A	371506226	.	C	T	44562	0,12	12
Chr1A	371508854	.	T	A	44562	0,19	19
Chr1A	371508888	.	A	G	44562	0,24	24
Chr1A	371510813	.	G	T	44562	0,44	44
Chr1A	371511025	.	T	C	44562	1,44	45
Chr1A	371517575	.	G	A	44562	0,50	50
Chr1A	371519074	.	G	T	44562	0,47	47
Chr1A	371520730	.	G	A	44562	0,39	39
Chr1A	371520869	.	T	C	44562	0,20	20
Chr1A	371520892	.	A	G	44562	0,18	18
Chr1A	371521207	.	C	T	44562	0,54	54
Chr1A	372629245	.	T	C	44562	0,16	16
Chr1A	372630572	.	T	G	44562	0,24	24
Chr1A	373471228	.	A	C	44562	0,30	30
Chr1A	373472762	.	G	T	44562	1,81	82
Chr1A	373473140	.	A	G	44562	0,54	54
Chr1A	373687916	.	G	A	44562	0,356	356
Chr1A	373687918	.	G	A	44562	0,356	356
Chr1A	373688012	.	C	T	44562	0,518	518
Chr1A	373688014	.	A	G	44562	0,518	518
Chr1A	373688069	.	G	C	44562	0,535	535
Chr1A	373688096	.	C	T	44562	2568	570
Chr1A	373715686	.	A	T	44562	0,12	12
Chr1A	373867367	.	A	G	44562	0,29	29
Chr1A	373929911	.	G	C	44562	0,41	41
Chr1A	373930108	.	T	C	44562	0,64	64
Chr1A	373949460	.	C	G	44562	0,69	69
Chr1A	373949462	.	C	A	44562	0,69	69
Chr1A	373951519	.	A	G	44562	0,68	68
Chr1A	373951610	.	A	G	44562	0,62	62
Chr1A	373954068	.	G	T	44562	0,98	98
Chr1A	373954131	.	A	G	44562	0,28	28
Chr1A	374027332	.	C	T	44562	0,41	41
Chr1A	374027638	.	C	T	44562	0,15	15
Chr1A	374030395	.	T	C	44562	0,33	33
Chr1A	374040326	.	A	C	0/1	5,2	7
Chr1A	374298845	.	C	G	0/1	6,6	12
Chr1A	374307904	.	A	G	44562	0,15	15
Chr1A	374308222	.	A	G	44562	0,23	23
Chr1A	374308317	.	G	A	44562	0,27	27
Chr1A	374308485	.	G	A	44562	0,19	19
Chr1A	374339876	.	T	A	44562	0,47	47
Chr1A	374341478	.	A	G	44562	0,34	34
Chr1A	374341789	.	T	C	44562	0,33	33
Chr1A	374661038	.	G	A	44562	0,13	13
Chr1A	374712453	.	T	C	44562	0,10	10
Chr1A	374765819	.	A	G	44562	0,10	10
Chr1A	374765823	.	C	T	44562	0,10	10
Chr1A	375166792	.	G	A	44562	0,21	21
Chr1A	375167048	.	T	C	44562	0,26	26
Chr1A	375169724	.	C	G	44562	0,17	17
Chr1A	375170082	.	G	C	44562	0,13	13
Chr1A	375170205	.	G	C	44562	0,18	18
Chr1A	375560275	.	C	T	44562	0,176	176
Chr1A	375608573	.	G	T	44562	0,17	17
Chr1A	375609092	.	G	A	44562	0,31	31
Chr1A	375611259	.	A	G	44562	0,10	10
Chr1A	375958431	.	A	C	44562	0,17	17
Chr1A	375959224	.	C	T	44562	0,17	17
Chr1A	376079836	.	A	G	44562	0,92	92
Chr1A	376080419	.	A	C	44562	0,381	381
Chr1A	376347922	.	C	T	44562	0,43	43
Chr1A	376348121	.	T	C	44562	0,35	35
Chr1A	376404876	.	G	A	44562	0,77	77
Chr1A	376853846	.	C	A	44562	0,68	68
Chr1A	376854718	.	A	G	44562	0,119	119
Chr1A	376855586	.	T	C	44562	0,135	135
Chr1A	376855791	.	T	C	44562	0,19	19
Chr1A	377521899	.	G	A	44562	0,54	54
Chr1A	377523377	.	A	G	0/1	13,2	15
Chr1A	377525069	.	T	A	44562	0,34	34
Chr1A	377525296	.	T	C	44562	0,26	26
Chr1A	377526610	.	C	T	44562	0,44	44
Chr1A	377530973	.	C	T	44562	0,18	18
Chr1A	377537478	.	A	G	44562	0,15	15
Chr1A	377539823	.	G	C	44562	0,15	15
Chr1A	377861615	.	G	T	44562	0,56	56
Chr1A	377863287	.	C	G	44562	0,53	53
Chr1A	377863824	.	G	C	0/1	105,24	129
Chr1A	377863980	.	G	A	44562	6,72	78
Chr1A	377864029	.	T	C	44562	0,64	64
Chr1A	377864036	.	G	A	44562	0,65	65
Chr1A	377864226	.	G	A	44562	0,76	76
Chr1A	378054686	.	C	T	44562	0,10	10
Chr1A	378055254	.	C	T	44562	0,50	50
Chr1A	378056059	.	A	G	44562	0,76	76
Chr1A	378057484	.	C	A	44562	0,31	31
Chr1A	378057511	.	T	C	44562	0,28	28
Chr1A	378139750	.	C	T	44562	0,73	73
Chr1A	378141977	.	A	T	44562	0,36	36
Chr1A	378170311	.	T	C	44562	0,50	50
Chr1A	378248045	.	A	G	44562	0,25	25
Chr1A	378248075	.	C	T	44562	0,20	20
Chr1A	378248189	.	A	C	44562	0,20	20
Chr1A	378248285	.	G	A	44562	0,19	19
Chr1A	378248924	.	C	T	44562	0,13	13
Chr1A	378249221	.	C	T	44562	0,10	10
Chr1A	378525021	.	G	C	44562	0,18	18
Chr1A	378702843	.	T	C	44562	0,26	26
Chr1A	378703290	.	T	C	44562	0,22	22
Chr1A	378921623	.	C	A	44562	0,23	23
Chr1A	378922956	.	C	T	0/1	4,27	31
Chr1A	378923094	.	G	A	44562	0,15	15
Chr1A	378923579	.	A	G	44562	0,62	62
Chr1A	378923603	.	G	C	44562	0,58	58
Chr1A	378965284	.	C	T	44562	0,17	17
Chr1A	378965574	.	A	G	44562	0,19	19
Chr1A	380697040	.	A	T	44562	0,12	12
Chr1A	380699328	.	C	T	44562	0,18	18
Chr1A	380701144	.	A	G	44562	0,26	26
Chr1A	380762508	.	C	T	44562	0,7	7
Chr1A	380762523	.	G	T	44562	0,7	7
Chr1A	381367547	.	G	C	44562	0,11	11
Chr1A	381769965	.	C	A	44562	0,13	13
Chr1A	381770009	.	T	C	44562	0,14	14
Chr1A	381770176	.	C	T	44562	0,24	24
Chr1A	381770314	.	T	A	44562	0,51	51
Chr1A	381770622	.	A	G	44562	0,20	20
Chr1A	381770678	.	A	G	44562	0,19	19
Chr1A	382388496	.	T	C	44562	0,24	24
Chr1A	382388528	.	G	A	44562	0,24	24
Chr1A	382445913	.	C	T	44562	0,23	23
Chr1A	382446428	.	T	A	44562	0,35	35
Chr1A	382447361	.	C	T	44562	0,26	26
Chr1A	382447729	.	A	G	44562	0,33	33
Chr1A	382447901	.	T	C	44562	0,36	36
Chr1A	382447910	.	G	A	44562	0,35	35
Chr1A	382448982	.	C	T	44562	0,17	17
Chr1A	382451265	.	A	G	44562	0,52	52
Chr1A	382454903	.	T	C	44562	4,47	51
Chr1A	382454916	.	G	A	44562	0,34	34
Chr1A	382459810	.	T	C	44562	0,74	74
Chr1A	382460185	.	T	G	44562	0,43	43
Chr1A	382462532	.	G	T	44562	0,103	103
Chr1A	382462752	.	A	G	44562	0,85	85
Chr1A	382463584	.	G	A	44562	1,65	66
Chr1A	382468780	.	T	A	44562	0,69	69
Chr1A	382469858	.	T	A	44562	0,54	54
Chr1A	382471176	.	A	G	44562	1,83	84
Chr1A	382471361	.	C	T	44562	2127	129
Chr1A	382594001	.	T	C	44562	0,75	75
Chr1A	382594713	.	C	T	44562	0,84	84
Chr1A	382595879	.	G	A	44562	0,43	43
Chr1A	382595955	.	T	A	44562	0,68	68
Chr1A	382596107	.	A	G	44562	0,60	60
Chr1A	382771412	.	T	G	44562	0,16	16
Chr1A	382772973	.	A	G	44562	0,23	23
Chr1A	382795732	.	G	A	44562	0,22	22
Chr1A	382796197	.	T	G	44562	0,10	10
Chr1A	382796418	.	C	T	0/1	14,8	22
Chr1A	382796446	.	G	A	0/1	8,7	15
Chr1A	382809172	.	T	C	44562	0,76	76
Chr1A	382809215	.	T	C	44562	0,59	59
Chr1A	382809268	.	A	G	44562	0,21	21
Chr1A	382813703	.	A	G	44562	0,48	48
Chr1A	382815715	.	G	A	44562	0,82	82
Chr1A	382832345	.	A	G	44562	0,16	16
Chr1A	382832789	.	G	T	44562	0,12	12
Chr1A	382832818	.	G	A	44562	0,10	10
Chr1A	383311698	.	C	A	44562	0,42	42
Chr1A	383311737	.	G	A	44562	0,46	46
Chr1A	383312907	.	G	A	0/1	40,10	50
Chr1A	383312952	.	C	T	0/1	59,13	72
Chr1A	383313230	.	T	C	0/1	39,12	51
Chr1A	383314113	.	C	G	0/1	79,7	86
Chr1A	383314128	.	T	G	0/1	92,19	111
Chr1A	383314605	.	G	A	44562	0,169	169
Chr1A	383314681	.	G	A	44562	0,169	169
Chr1A	383314800	.	A	C	0/1	4,12	16
Chr1A	383724494	.	G	A	44562	0,13	13
Chr1A	383724621	.	T	G	44562	0,11	11
Chr1A	383743194	.	C	G	44562	0,111	111
Chr1A	384228736	.	A	C	44562	0,16	16
Chr1A	384232331	.	C	A	44562	0,11	11
Chr1A	384232619	.	A	G	44562	0,10	10
Chr1A	384232703	.	G	T	44562	0,13	13
Chr1A	384232704	.	C	T	44562	0,13	13
Chr1A	384233072	.	A	G	44562	0,23	23
Chr1A	384233073	.	G	A	44562	0,23	23
Chr1A	385942176	.	T	C	44562	0,9	9
Chr1A	385942186	.	T	C	44562	0,10	10
Chr1A	385942240	.	A	G	44562	0,13	13
Chr1A	385942280	.	T	G	44562	0,18	18
Chr1A	385948485	.	A	G	44562	0,9	9
Chr1A	385948518	.	C	T	44562	0,14	14
Chr1A	385955248	.	C	T	44562	0,17	17
Chr1A	385955305	.	G	T	44562	0,21	21
Chr1A	385955337	.	C	T	44562	0,25	25
Chr1A	385955340	.	G	C	44562	0,25	25
Chr1A	385961195	.	T	G	44562	0,53	53
Chr1A	385961794	.	A	G	44562	0,15	15
Chr1A	386400610	.	G	A	44562	0,26	26
Chr1A	386400673	.	T	C	44562	0,17	17
Chr1A	386400740	.	C	G	44562	0,31	31
Chr1A	386400898	.	C	T	44562	0,46	46
Chr1A	386401579	.	G	C	44562	0,28	28
Chr1A	386895222	.	C	T	44562	0,14	14
Chr1A	386895228	.	G	A	44562	0,13	13
Chr1A	386898126	.	C	G	44562	0,11	11
Chr1A	386898497	.	T	C	44562	0,322	322
Chr1A	386900604	.	A	C	44562	0,401	401
Chr1A	386900806	.	T	C	44562	0,13	13
Chr1A	386973927	.	G	A	44562	0,41	41
Chr1A	386974052	.	C	A	44562	0,108	108
Chr1A	386974097	.	T	C	44562	0,147	147
Chr1A	386976282	.	G	A	44562	0,10	10
Chr1A	386977561	.	A	G	44562	0,15	15
Chr1A	386977723	.	A	G	44562	0,22	22
Chr1A	386978795	.	G	A	44562	0,18	18
Chr1A	386980555	.	T	C	44562	0,13	13
Chr1A	386982932	.	A	C	44562	0,17	17
Chr1A	386982983	.	T	C	44562	0,17	17
Chr1A	387273030	.	C	G	44562	0,14	14
Chr1A	387288791	.	G	A	44562	0,13	13
Chr1A	387510047	.	T	G	44562	1,50	51
Chr1A	387510324	.	T	C	44562	1,43	44
Chr1A	387511158	.	G	A	44562	0,36	36
Chr1A	387511810	.	G	C	44562	0,49	49
Chr1A	387521549	.	G	A	44562	0,70	70
Chr1A	387521583	.	C	T	44562	0,74	74
Chr1A	388044420	.	A	G	44562	0,22	22
Chr1A	388044457	.	C	G	44562	0,30	30
Chr1A	388044543	.	G	A	44562	0,33	33
Chr1A	388044985	.	C	G	44562	0,21	21
Chr1A	388045847	.	A	G	44562	0,47	47
Chr1A	388053997	.	C	T	44562	0,53	53
Chr1A	388338917	.	C	G	44562	0,11	11
Chr1A	388340822	.	A	G	44562	0,11	11
Chr1A	388341860	.	C	T	44562	0,23	23
Chr1A	388487785	.	T	C	44562	0,10	10
Chr1A	388640116	.	G	A	44562	0,26	26
Chr1A	388642324	.	C	T	44562	0,18	18
Chr1A	388643453	.	G	A	44562	0,24	24
Chr1A	388644329	.	T	C	44562	0,42	42
Chr1A	388645293	.	A	G	44562	0,27	27
Chr1A	388647082	.	G	A	44562	0,12	12
Chr1A	388976239	.	C	G	44562	0,60	60
Chr1A	388976539	.	T	C	44562	0,32	32
Chr1A	388978044	.	C	T	44562	0,46	46
Chr1A	389135745	.	A	C	44562	0,12	12
Chr1A	389136262	.	T	C	44562	0,128	128
Chr1A	389137193	.	G	C	44562	0,14	14
Chr1A	389139602	.	G	A	44562	0,53	53
Chr1A	389139609	.	T	G	44562	0,53	53
Chr1A	389139730	.	C	G	44562	0,19	19
Chr1A	389139984	.	C	A	44562	0,122	122
Chr1A	389177879	.	G	A	44562	0,21	21
Chr1A	389427448	.	T	C	44562	0,17	17
Chr1A	389428600	.	C	T	0/1	9,2	11
Chr1A	389428618	.	G	A	0/1	10,2	12
Chr1A	389455721	.	C	G	44562	0,15	15
Chr1A	389456087	.	T	C	44562	0,146	146
Chr1A	389456398	.	G	C	44562	0,93	93
Chr1A	389456627	.	C	T	44562	0,121	121
Chr1A	389456833	.	A	G	44562	0,107	107
Chr1A	389457103	.	A	G	44562	0,64	64
Chr1A	389527254	.	T	C	44562	0,28	28
Chr1A	389527408	.	G	A	44562	0,25	25
Chr1A	389527562	.	T	C	44562	0,41	41
Chr1A	389527789	.	A	G	44562	0,37	37
Chr1A	389528256	.	A	G	44562	0,14	14
Chr1A	389528367	.	A	C	44562	0,19	19
Chr1A	389528417	.	T	C	44562	0,19	19
Chr1A	389528602	.	G	T	44562	0,19	19
Chr1A	389528625	.	T	C	44562	0,15	15
Chr1A	389528668	.	C	G	44562	0,11	11
Chr1A	389528931	.	C	T	44562	0,27	27
Chr1A	389528991	.	C	T	44562	0,31	31
Chr1A	389773726	.	T	C	44562	0,62	62
Chr1A	390446063	.	G	A	44562	0,19	19
Chr1A	390447615	.	G	A	0/1	6,2	8
Chr1A	390447618	.	C	T	0/1	6,2	8
Chr1A	390461426	.	C	A	44562	0,10	10
Chr1A	390673621	.	C	G	44562	0,55	55
Chr1A	391430470	.	A	G	0/1	1,9	10
Chr1A	391475789	.	G	T	44562	0,15	15
Chr1A	392859812	.	G	A	44562	0,114	114
Chr1A	392859813	.	C	T	44562	0,114	114
Chr1A	392860062	.	C	A	0/1	43,13	56
Chr1A	392860071	.	C	A	0/1	45,14	59
Chr1A	392862001	.	T	C	44562	0,19	19
Chr1A	394214845	.	T	G	0/1	10,2	12
Chr1A	394214892	.	C	T	0/1	8,2	10
Chr1A	394217253	.	T	C	0/1	45,38	83
Chr1A	394217547	.	G	A	0/1	36,8	44
Chr1A	394218015	.	A	G	0/1	26,23	49
Chr1A	395154980	.	C	G	44562	0,25	25
Chr1A	395929740	.	G	A	44562	0,42	42
Chr1A	395929776	.	C	T	44562	0,56	56
Chr1A	395929845	.	G	A	44562	0,50	50
Chr1A	395930102	.	A	G	44562	0,48	48
Chr1A	395930114	.	A	G	44562	0,50	50
Chr1A	395930527	.	T	C	44562	0,67	67
Chr1A	395931554	.	C	T	44562	0,40	40
Chr1A	395932973	.	G	A	44562	0,28	28
Chr1A	395935626	.	A	G	44562	0,38	38
Chr1A	395935748	.	T	C	44562	0,30	30
Chr1A	395935773	.	G	A	44562	0,27	27
Chr1A	395935796	.	C	T	44562	0,25	25
Chr1A	395975700	.	A	C	44562	0,158	158
Chr1A	395975912	.	C	T	44562	0,360	360
Chr1A	395976046	.	G	A	44562	0,218	218
Chr1A	395978354	.	C	T	44562	1168	169
Chr1A	395978504	.	G	A	44562	0,219	219
Chr1A	395997463	.	A	T	44562	0,12	12
Chr1A	395997657	.	G	A	44562	0,17	17
Chr1A	396001990	.	A	C	44562	0,150	150
Chr1A	396003568	.	T	C	44562	0,47	47
Chr1A	396154025	.	T	C	44562	0,15	15
Chr1A	396154186	.	A	T	44562	0,12	12
Chr1A	396158738	.	C	G	44562	0,21	21
Chr1A	396245893	.	A	T	44562	0,12	12
Chr1A	396264344	.	C	G	44562	1243	244
Chr1A	396264681	.	T	C	44562	0,18	18
Chr1A	396265336	.	C	T	44562	0,73	73
Chr1A	396270897	.	T	C	44562	0,10	10
Chr1A	396271367	.	T	C	44562	0,10	10
Chr1A	396527392	.	T	C	44562	0,42	42
Chr1A	397139706	.	T	C	44562	0,89	89
Chr1A	397780273	.	T	C	44562	0,14	14
Chr1A	397785005	.	G	T	44562	2,77	79
Chr1A	397785347	.	C	T	44562	0,27	27
Chr1A	397785512	.	C	A	44562	0,56	56
Chr1A	397919450	.	A	T	44562	0,14	14
Chr1A	397941759	.	T	C	44562	0,102	102
Chr1A	397941804	.	A	G	44562	0,138	138
Chr1A	397941928	.	G	A	44562	0,83	83
Chr1A	397941956	.	T	G	44562	0,74	74
Chr1A	397942040	.	C	A	44562	0,13	13
Chr1A	397968468	.	A	C	44562	0,10	10
Chr1A	397968481	.	G	A	44562	0,12	12
Chr1A	397976420	.	A	C	44562	0,53	53
Chr1A	397977098	.	A	G	44562	0,138	138
Chr1A	397977642	.	T	C	44562	0,65	65
Chr1A	397977706	.	A	C	44562	0,12	12
Chr1A	398119755	.	G	T	0/1	48,7	55
Chr1A	398119875	.	A	G	0/1	55,8	63
Chr1A	398119881	.	G	T	0/1	56,8	64
Chr1A	398119996	.	A	G	0/1	41,12	53
Chr1A	398120513	.	C	T	0/1	27,4	31
Chr1A	398120514	.	A	G	0/1	27,4	31
Chr1A	398120660	.	T	C	0/1	11,4	15
Chr1A	398156599	.	T	C	44562	0,25	25
Chr1A	398158764	.	C	T	44562	0,11	11
Chr1A	398743500	.	A	G	44562	0,31	31
Chr1A	398773054	.	C	T	44562	0,24	24
Chr1A	398773796	.	T	C	44562	0,17	17
Chr1A	399453439	.	T	A	44562	0,165	165
Chr1A	399454018	.	C	T	44562	0,29	29
Chr1A	399454151	.	C	T	44562	0,26	26
Chr1A	399454331	.	T	C	44562	0,104	104
Chr1A	399454736	.	G	T	44562	0,108	108
Chr1A	399457024	.	G	A	44562	0,159	159
Chr1A	399730401	.	C	T	44562	0,33	33
Chr1A	399732366	.	T	C	44562	0,68	68
Chr1A	399799664	.	G	A	44562	0,68	68
Chr1A	400128584	.	T	C	44562	0,15	15
Chr1A	400133679	.	T	C	44562	0,8	8
Chr1A	400134214	.	A	G	44562	0,14	14
Chr1A	400140819	.	T	C	44562	0,10	10
Chr1A	400142881	.	C	T	44562	0,16	16
Chr1A	400155619	.	T	G	44562	0,20	20
Chr1A	400895704	.	A	G	44562	0,39	39
Chr1A	400900667	.	A	G	44562	0,28	28
Chr1A	400900709	.	G	A	44562	0,34	34
Chr1A	400901226	.	A	G	44562	0,30	30
Chr1A	400901660	.	G	C	44562	0,28	28
Chr1A	400901723	.	C	A	44562	0,40	40
Chr1A	400903140	.	A	T	44562	0,13	13
Chr1A	400903189	.	C	T	44562	0,12	12
Chr1A	400913772	.	T	G	44562	0,28	28
Chr1A	401141387	.	C	A	44562	0,15	15
Chr1A	401141527	.	T	G	44562	0,39	39
Chr1A	401142578	.	G	A	44562	0,45	45
Chr1A	401144160	.	G	A	44562	0,38	38
Chr1A	401144280	.	C	A	44562	0,35	35
Chr1A	401144360	.	C	T	44562	0,16	16
Chr1A	401493375	.	G	A	44562	0,67	67
Chr1A	401541371	.	T	G	44562	0,11	11
Chr1A	402247402	.	G	C	44562	0,11	11
Chr1A	402247680	.	T	C	44562	0,13	13
Chr1A	402249510	.	A	T	44562	0,31	31
Chr1A	402249627	.	T	G	44562	0,27	27
Chr1A	402617521	.	T	G	44562	0,52	52
Chr1A	402622881	.	A	G	44562	0,13	13
Chr1A	402627518	.	G	C	44562	0,33	33
Chr1A	403910582	.	G	A	0/1	19,5	24
Chr1A	404453540	.	G	A	44562	0,16	16
Chr1A	405009379	.	T	C	44562	0,21	21
Chr1A	405026324	.	C	A	44562	0,18	18
Chr1A	405026958	.	A	G	44562	0,21	21
Chr1A	405027158	.	A	G	44562	0,34	34
Chr1A	405032950	.	T	C	44562	0,27	27
Chr1A	405476623	.	G	C	44562	0,107	107
Chr1A	406118133	.	C	T	44562	0,256	256
Chr1A	406118182	.	G	C	44562	1408	409
Chr1A	406118315	.	C	G	44562	1632	633
Chr1A	406119104	.	T	A	44562	0,224	224
Chr1A	406119105	.	C	A	44562	0,224	224
Chr1A	406119276	.	C	A	44562	0,214	214
Chr1A	406270770	.	C	T	44562	1,44	45
Chr1A	406271250	.	A	C	44562	0,25	25
Chr1A	406271326	.	C	G	44562	0,31	31
Chr1A	406273239	.	T	C	44562	0,30	30
Chr1A	406273708	.	T	C	44562	0,26	26
Chr1A	407160412	.	C	G	44562	0,31	31
Chr1A	407160432	.	A	G	44562	0,28	28
Chr1A	407434183	.	C	G	44562	0,21	21
Chr1A	407434317	.	T	C	44562	0,10	10
Chr1A	407441009	.	T	C	44562	0,20	20
Chr1A	407826980	.	C	T	44562	0,11	11
Chr1A	407827007	.	A	G	44562	0,11	11
Chr1A	408219623	.	G	C	0/1	17,3	20
Chr1A	408749749	.	A	G	44562	0,54	54
Chr1A	408749839	.	G	A	44562	0,49	49
Chr1A	408750512	.	A	G	44562	1,60	61
Chr1A	408958738	.	A	G	44562	0,14	14
Chr1A	408959129	.	C	T	0/1	9,3	12
Chr1A	408959161	.	G	A	44562	0,12	12
Chr1A	408960403	.	G	A	44562	0,10	10
Chr1A	408961839	.	C	T	44562	0,17	17
Chr1A	408968668	.	A	T	44562	0,13	13
Chr1A	408970001	.	C	T	44562	0,46	46
Chr1A	409154831	.	C	T	44562	0,13	13
Chr1A	410121968	.	T	C	44562	0,14	14
Chr1A	410122063	.	C	T	44562	0,12	12
Chr1A	411454952	.	G	A	0/1	12,28	40
Chr1A	411466268	.	C	T	0/1	10,2	12
Chr1A	411466713	.	A	G	44562	0,10	10
Chr1A	411477315	.	T	C	0/1	8,4	12
Chr1A	411477604	.	A	G	0/1	13,3	16
Chr1A	411480351	.	C	T	44562	0,16	16
Chr1A	411481036	.	C	T	44562	0,17	17
Chr1A	411481123	.	A	G	44562	0,17	17
Chr1A	411481328	.	G	A	44562	0,15	15
Chr1A	411481387	.	C	T	44562	0,10	10
Chr1A	411775874	.	T	C	44562	0,18	18
Chr1A	411776322	.	C	T	44562	0,31	31
Chr1A	411776446	.	G	A	44562	0,23	23
Chr1A	411778961	.	C	T	44562	0,863	863
Chr1A	413265343	.	C	T	44562	0,16	16
Chr1A	413634862	.	T	C	44562	0,11	11
Chr1A	413644663	.	G	A	44562	0,10	10
Chr1A	414431471	.	T	A	44562	0,13	13
Chr1A	414431731	.	A	G	44562	0,19	19
Chr1A	415377333	.	G	A	44562	0,24	24
Chr1A	415377593	.	T	G	44562	0,21	21
Chr1A	415377625	.	G	A	44562	0,14	14
Chr1A	415377931	.	C	T	44562	0,25	25
Chr1A	415378675	.	G	A	44562	0,22	22
Chr1A	415379015	.	G	A	44562	0,18	18
Chr1A	415380367	.	C	T	44562	0,18	18
Chr1A	415385366	.	T	C	44562	0,15	15
Chr1A	415392825	.	A	C	44562	0,23	23
Chr1A	415392826	.	C	G	44562	0,23	23
Chr1A	416883352	.	C	G	44562	0,94	94
Chr1A	416883520	.	C	T	44562	0,109	109
Chr1A	416883857	.	C	T	44562	0,90	90
Chr1A	416884114	.	T	C	44562	0,98	98
Chr1A	417180642	.	C	T	0/1	55,26	81
Chr1A	417182585	.	C	T	44562	0,62	62
Chr1A	417182969	.	A	C	44562	0,99	99
Chr1A	417183097	.	G	C	44562	0,23	23
Chr1A	417237980	.	A	T	44562	0,24	24
Chr1A	417238600	.	G	T	44562	0,26	26
Chr1A	417244848	.	A	G	44562	0,19	19
Chr1A	417245154	.	T	A	44562	0,14	14
Chr1A	417245833	.	G	A	44562	0,18	18
Chr1A	417245851	.	A	G	44562	0,12	12
Chr1A	417246245	.	C	T	44562	0,13	13
Chr1A	417246365	.	T	G	44562	0,11	11
Chr1A	418130345	.	A	G	44562	0,22	22
Chr1A	418130431	.	T	G	44562	0,23	23
Chr1A	418131018	.	C	T	44562	0,10	10
Chr1A	418131947	.	T	C	44562	0,70	70
Chr1A	419836501	.	G	A	44562	0,21	21
Chr1A	419837830	.	C	A	44562	0,38	38
Chr1A	419845347	.	G	A	44562	0,31	31
Chr1A	419848062	.	T	A	44562	0,20	20
Chr1A	420733506	.	T	C	44562	3,45	48
Chr1A	420734981	.	C	T	44562	0,44	44
Chr1A	420735140	.	T	C	44562	0,45	45
Chr1A	420735780	.	G	A	44562	0,16	16
Chr1A	420906108	.	A	G	44562	0,19	19
Chr1A	420910863	.	C	T	0/1	27,4	31
Chr1A	421353142	.	G	A	44562	0,42	42
Chr1A	421354461	.	C	T	44562	0,42	42
Chr1A	421354938	.	G	C	44562	0,61	61
Chr1A	421355257	.	T	C	44562	0,36	36
Chr1A	421355267	.	G	A	44562	0,34	34
Chr1A	422264132	.	C	G	0/1	2,15	17
Chr1A	422264699	.	G	A	44562	0,18	18
Chr1A	422388307	.	T	G	44562	0,13	13
Chr1A	425803415	.	A	C	44562	0,43	43
Chr1A	427089202	.	T	C	44562	0,10	10
Chr1A	427089651	.	C	T	44562	0,12	12
Chr1A	427098482	.	A	G	44562	0,35	35
Chr1A	427099166	.	A	T	44562	0,36	36
Chr1A	427099737	.	T	C	44562	0,36	36
Chr1A	427099947	.	G	T	44562	0,26	26
Chr1A	427100030	.	C	G	44562	0,17	17
Chr1A	427100062	.	G	T	44562	0,13	13
Chr1A	427110605	.	C	T	44562	0,16	16
Chr1A	427110702	.	G	A	44562	0,12	12
Chr1A	427111388	.	T	C	44562	0,10	10
Chr1A	427111770	.	C	T	0/1	5,8	13
Chr1A	427112412	.	T	A	0/1	213121	334
Chr1A	427533691	.	C	A	44562	0,19	19
Chr1A	427572566	.	C	T	44562	0,40	40
Chr1A	427582833	.	G	A	44562	0,14	14
Chr1A	427582911	.	G	A	44562	0,24	24
Chr1A	427586054	.	T	C	44562	1167	168
Chr1A	427922244	.	T	C	44562	0,20	20
Chr1A	427922822	.	G	C	44562	0,56	56
Chr1A	427923139	.	A	C	44562	0,20	20
Chr1A	428369759	.	G	A	44562	0,26	26
Chr1A	428370970	.	A	G	44562	0,13	13
Chr1A	428371367	.	A	C	44562	0,16	16
Chr1A	428372332	.	G	A	44562	0,19	19
Chr1A	428372780	.	A	G	44562	0,24	24
Chr1A	428373354	.	T	C	44562	0,19	19
Chr1A	428729884	.	T	A	44562	0,40	40
Chr1A	428729943	.	C	T	44562	0,48	48
Chr1A	428729946	.	G	A	0/1	27,21	48
Chr1A	428729990	.	T	C	44562	0,91	91
Chr1A	428730044	.	G	C	44562	0,230	230
Chr1A	428730142	.	T	C	44562	0,525	525
Chr1A	428730573	.	C	G	44562	0,284	284
Chr1A	428730620	.	C	T	44562	1227	228
Chr1A	428730881	.	A	G	44562	0,273	273
Chr1A	428731522	.	C	T	44562	0,10	10
Chr1A	428735921	.	G	A	44562	0,10	10
Chr1A	428737830	.	A	G	44562	0,140	140
Chr1A	428740884	.	G	A	44562	0,16	16
Chr1A	428778368	.	C	G	44562	0,17	17
Chr1A	428778825	.	A	G	44562	0,10	10
Chr1A	428778830	.	G	A	44562	0,10	10
Chr1A	428909307	.	A	G	44562	0,38	38
Chr1A	428909348	.	C	T	44562	0,44	44
Chr1A	428909351	.	C	T	44562	0,44	44
Chr1A	428909931	.	C	T	44562	0,31	31
Chr1A	429339456	.	C	T	44562	0,15	15
Chr1A	429339470	.	A	G	44562	0,14	14
Chr1A	429339666	.	C	G	44562	0,14	14
Chr1A	429339842	.	C	T	44562	0,15	15
Chr1A	429664519	.	C	G	44562	0,85	85
Chr1A	429665230	.	T	G	44562	0,60	60
Chr1A	429665765	.	A	G	44562	0,14	14
Chr1A	429675112	.	G	A	44562	0,20	20
Chr1A	430400273	.	T	C	44562	0,13	13
Chr1A	430400867	.	G	T	44562	0,14	14
Chr1A	430827509	.	T	C	44562	0,64	64
Chr1A	430827893	.	G	A	44562	0,47	47
Chr1A	430833400	.	T	C	44562	0,50	50
Chr1A	430833550	.	C	T	44562	0,46	46
Chr1A	432027412	.	G	T	44562	0,17	17
Chr1A	433611429	.	A	G	44562	0,13	13
Chr1A	433611440	.	G	C	44562	0,14	14
Chr1A	433611692	.	C	T	44562	0,20	20
Chr1A	433800846	.	C	T	44562	0,17	17
Chr1A	433802844	.	C	T	44562	0,11	11
Chr1A	434822550	.	T	C	44562	0,125	125
Chr1A	434823570	.	G	A	44562	0,61	61
Chr1A	434838653	.	A	G	44562	0,85	85
Chr1A	434846765	.	A	G	44562	0,28	28
Chr1A	434847590	.	G	A	44562	0,34	34
Chr1A	434847596	.	C	A	44562	1,35	36
Chr1A	434851277	.	A	G	44562	0,35	35
Chr1A	436281075	.	G	C	44562	0,27	27
Chr1A	436281101	.	A	G	44562	0,25	25
Chr1A	436282803	.	G	A	44562	0,20	20
Chr1A	436499499	.	G	A	44562	0,13	13
Chr1A	436733268	.	C	T	44562	0,36	36
Chr1A	437423507	.	T	A	44562	0,14	14
Chr1A	437423535	.	C	T	44562	0,14	14
Chr1A	437423687	.	C	T	44562	0,16	16
Chr1A	437423712	.	A	G	44562	0,17	17
Chr1A	437423829	.	T	C	44562	0,14	14
Chr1A	437424155	.	A	G	44562	0,13	13
Chr1A	437424263	.	C	T	44562	0,16	16
Chr1A	437424920	.	G	A	44562	0,34	34
Chr1A	437427548	.	C	T	44562	0,25	25
Chr1A	437427554	.	G	A	44562	0,26	26
Chr1A	437531359	.	T	C	44562	0,11	11
Chr1A	437531408	.	G	T	44562	0,10	10
Chr1A	438273757	.	C	T	44562	0,39	39
Chr1A	438274439	.	C	T	44562	0,57	57
Chr1A	438281286	.	T	C	44562	0,27	27
Chr1A	438281592	.	T	C	44562	0,13	13
Chr1A	438283401	.	T	A	44562	0,22	22
Chr1A	438283858	.	G	A	44562	0,24	24
Chr1A	438287061	.	A	G	44562	0,226	226
Chr1A	438287374	.	C	G	44562	0,228	228
Chr1A	439077605	.	C	T	44562	0,8	8
Chr1A	439431062	.	C	T	44562	0,11	11
Chr1A	440139025	.	T	C	44562	0,20	20
Chr1A	440139485	.	G	A	44562	0,61	61
Chr1A	440141697	.	A	G	0/1	12,19	31
Chr1A	440143005	.	T	C	44562	0,37	37
Chr1A	440143015	.	A	T	44562	0,32	32
Chr1A	440151642	.	A	T	44562	0,11	11
Chr1A	440152562	.	G	C	44562	0,16	16
Chr1A	440525864	.	C	A	44562	0,16	16
Chr1A	440906454	.	C	T	44562	0,23	23
Chr1A	440912816	.	A	C	44562	0,21	21
Chr1A	441680602	.	A	T	44562	0,12	12
Chr1A	441680711	.	C	A	44562	0,21	21
Chr1A	441764484	.	A	G	44562	0,16	16
Chr1A	441852840	.	C	T	44562	0,40	40
Chr1A	441858823	.	T	G	44562	0,28	28
Chr1A	441860343	.	G	A	44562	0,31	31
Chr1A	441860906	.	T	G	44562	0,13	13
Chr1A	441861788	.	G	A	44562	0,20	20
Chr1A	441862348	.	C	T	44562	0,13	13
Chr1A	441862826	.	G	A	44562	0,11	11
Chr1A	442018846	.	T	C	44562	0,17	17
Chr1A	442241816	.	G	C	44562	0,16	16
Chr1A	442242349	.	C	T	44562	0,35	35
Chr1A	442242390	.	A	C	44562	0,33	33
Chr1A	442242456	.	T	G	44562	0,48	48
Chr1A	442266508	.	C	G	0/1	78,12	90
Chr1A	442266559	.	C	T	0/1	69,13	82
Chr1A	442266622	.	G	C	0/1	47,14	61
Chr1A	442266649	.	C	A	0/1	34,11	45
Chr1A	442269515	.	T	C	44562	0,52	52
Chr1A	442627784	.	G	A	44562	0,130	130
[truncated: 74,334 more rows]

## Sheet: ZM366_1_INDEL
CHROM	POS	ID	REF	ALT	GT(ZM366_15PEG_R_1)	AD(ZM366_15PEG_R_1)	DP(ZM366_15PEG_R_1)
Chr1A	236426	.	GT	G	0/1	7,3	10
Chr1A	317721	.	AC	A	0/1	7,2	9
Chr1A	371143	.	CG	C	0/1	8,2	10
Chr1A	1206829	.	G	GA	0/1	6,3	9
Chr1A	1209600	.	A	AT	0/1	8,3	11
Chr1A	6712693	.	G	GT	0/1	7,2	9
Chr1A	7257189	.	CAAG	C	44562	0,17	17
Chr1A	9031680	.	TAGAG	T	0/1	8,3	11
Chr1A	13601658	.	CG	C	44562	0,59	59
Chr1A	14695806	.	GC	G	0/1	8,5	13
Chr1A	15399812	.	C	CT	0/1	54,8	62
Chr1A	17324280	.	T	TA	0/1	11,15	26
Chr1A	17324447	.	TC	T	0/1	18,50	68
Chr1A	17324450	.	CT	C	0/1	62,14	76
Chr1A	17406120	.	CTT	C	0/1	2,19	21
Chr1A	18290352	.	GT	G	0/1	5,37	42
Chr1A	18810506	.	A	ACGG	0/1	13,21	34
Chr1A	21790247	.	G	GT	44562	0,99	99
Chr1A	22929231	.	C	CA	0/1	8,2	10
Chr1A	24219753	.	A	AC	44562	0,7	7
Chr1A	26030577	.	AGCG	A	0/1	8,2	10
Chr1A	29101043	.	G	GA	0/1	17,13	30
Chr1A	29394801	.	T	TGA	0/1	634102	736
Chr1A	30857154	.	AGCCGAC	A	0/1	2,5	7
Chr1A	30900479	.	AAT	A	44562	0,14	14
Chr1A	33903052	.	C	CT	0/1	11,4	15
Chr1A	35075450	.	C	CA	0/1	82,29	111
Chr1A	35552526	.	A	AT	0/1	5,5	10
Chr1A	37213223	.	T	TG	0/1	6,15	21
Chr1A	37273561	.	T	TAGAAAC	0/1	18,19	37
Chr1A	40989464	.	TGGC	T	0/1	2,2	4
Chr1A	44014047	.	TCGC	T	0/1	8,11	19
Chr1A	47784542	.	T	TA	0/1	5,11	16
Chr1A	47784734	.	TGA	T	44562	0,25	25
Chr1A	47785604	.	G	GT	0/1	145,56	201
Chr1A	50138136	.	C	CA	0/1	17,9	26
Chr1A	50138500	.	T	TA	0/1	7,2	9
Chr1A	51145668	.	T	TCCC	0/1	3,12	15
Chr1A	51648313	.	TA	T	0/1	8,2	10
Chr1A	52441558	.	G	GTAGAAAC	44562	0,29	29
Chr1A	52539179	.	TG	T	44562	0,20	20
Chr1A	52540654	.	T	TGA	44562	0,19	19
Chr1A	52540855	.	TGA	T	44562	0,4	4
Chr1A	54973648	.	GGCC	G	0/1	21,3	24
Chr1A	55094140	.	ACTC	A	0/1	1,11	12
Chr1A	55706187	.	TGGA	T	0/1	8,24	32
Chr1A	60126088	.	A	AGGTAC	0/1	0,1	1
Chr1A	67028305	.	A	AT	0/1	8,2	10
Chr1A	77097349	.	C	CA	0/1	11,7	18
Chr1A	78847160	.	A	AT	0/1	40,10	50
Chr1A	88524720	.	GA	G	44562	1,25	26
Chr1A	90625171	.	C	CT	0/1	9,3	12
Chr1A	90625752	.	T	TG	44562	0,10	10
Chr1A	94820921	.	G	GT	0/1	8,2	10
Chr1A	98070888	.	C	CA	0/1	7,2	9
Chr1A	98707793	.	G	GA	0/1	7,2	9
Chr1A	100025327	.	C	CT	0/1	4,6	10
Chr1A	107740354	.	G	GA	0/1	15,4	19
Chr1A	112271433	.	CAA	C	0/1	12,2	14
Chr1A	120669497	.	A	AAGAG	0/1	9,16	25
Chr1A	121309478	.	C	CT	0/1	13,4	17
Chr1A	125689999	.	G	GA	0/1	8,2	10
Chr1A	134588289	.	G	GT	0/1	40,11	51
Chr1A	140014139	.	A	AT	0/1	7,3	10
Chr1A	148717746	.	G	GTT	0/1	7,2	9
Chr1A	150340468	.	G	GT	0/1	14,4	18
Chr1A	155386398	.	A	AGCG	44562	1,18	19
Chr1A	157120401	.	G	GT	0/1	22,10	32
Chr1A	159859111	.	A	AT	0/1	7,3	10
Chr1A	170734836	.	TGA	T	0/1	21,6	27
Chr1A	173437092	.	G	GA	0/1	19,10	29
Chr1A	175922661	.	CGGA	C	0/1	29,15	44
Chr1A	178396925	.	CGCA	C	0/1	19,3	22
Chr1A	183878173	.	C	CA	0/1	10,3	13
Chr1A	203879982	.	T	TA	0/1	57,13	70
Chr1A	203881543	.	CAAG	C	0/1	68,27	95
Chr1A	210317342	.	C	CA	0/1	12,3	15
Chr1A	214020607	.	C	CT	0/1	13,3	16
Chr1A	221846663	.	A	AT	0/1	21,5	26
Chr1A	225874110	.	CAA	C	0/1	11,2	13
Chr1A	225927268	.	CA	C	0/1	7,3	10
Chr1A	231320910	.	C	CA	0/1	12,7	19
Chr1A	234403844	.	C	CT	0/1	12,4	16
Chr1A	236123753	.	GGGA	G	0/1	39,6	45
Chr1A	236124123	.	AAT	A	0/1	15,6	21
Chr1A	239602379	.	G	GA	0/1	66,25	91
Chr1A	243579308	.	CGGA	C	0/1	18,4	22
Chr1A	250220118	.	AT	A	0/1	41,17	58
Chr1A	250405728	.	G	GT	0/1	9,3	12
Chr1A	254174993	.	GA	G	0/1	7,2	9
Chr1A	257629902	.	C	CA	0/1	7,2	9
Chr1A	257631996	.	C	CA	0/1	6,4	10
Chr1A	259444959	.	G	GA	0/1	6,4	10
Chr1A	259858735	.	GA	G	0/1	8,2	10
Chr1A	262716368	.	GT	G	0/1	8,2	10
Chr1A	263264723	.	AT	A	0/1	12,3	15
Chr1A	264701244	.	T	TA	0/1	8,3	11
Chr1A	270237338	.	AT	A	0/1	5,12	17
Chr1A	270786060	.	G	GA	0/1	11,5	16
Chr1A	278119046	.	G	GT,GTTTT	44563	1,12,3	16
Chr1A	278119991	.	C	CT	0/1	15,9	24
Chr1A	281625457	.	C	CT	0/1	10,2	12
Chr1A	283434282	.	C	CAA	0/1	20,8	28
Chr1A	286681684	.	CGTG	C	0/1	11,2	13
Chr1A	289485026	.	C	CA	0/1	9,2	11
Chr1A	291125378	.	CTA	C	44562	0,6	6
Chr1A	295809299	.	TA	T	44562	0,9	9
Chr1A	295907134	.	C	CA	0/1	14,3	17
Chr1A	297222046	.	A	AT	44562	0,8	8
Chr1A	297341904	.	GT	G	0/1	25,20	45
Chr1A	299785523	.	G	GA	0/1	40,11	51
Chr1A	299856183	.	C	CT	0/1	7,2	9
Chr1A	300351673	.	C	CAG	0/1	20,3	23
Chr1A	300351674	.	TCG	T	0/1	20,3	23
Chr1A	302925267	.	C	CT	0/1	13,5	18
Chr1A	303579746	.	CG	C	44562	0,24	24
Chr1A	305744935	.	G	GT	0/1	8,5	13
Chr1A	305752237	.	A	AG	0/1	28,7	35
Chr1A	305756087	.	A	ACTC	0/1	1,7	8
Chr1A	307048597	.	ATT	A	44562	0,19	19
Chr1A	307824446	.	CGT	C	0/1	9,3	12
Chr1A	310044541	.	TA	T	0/1	14,2	16
Chr1A	310045484	.	TCTTA	T	0/1	7,2	9
Chr1A	310045510	.	ATG	A	0/1	4,4	8
Chr1A	314447620	.	A	AGT	44562	0,21	21
Chr1A	315260175	.	A	AT	0/1	28,7	35
Chr1A	315410528	.	A	AAGG	44562	0,21	21
Chr1A	317494699	.	GCGC	G	0/1	11,2	13
Chr1A	321856700	.	T	TG	0/1	3,5	8
Chr1A	321965035	.	CA	C	44562	4,42	46
Chr1A	321965046	.	C	CA	0/1	37,12	49
Chr1A	322519724	.	C	CG	44562	0,26	26
Chr1A	326096955	.	C	CACTG	44562	0,85	85
Chr1A	326098232	.	CA	C	44562	3,61	64
Chr1A	327919900	.	G	GT	0/1	13,3	16
Chr1A	329836806	.	C	CTA	0/1	3,28	31
Chr1A	329840919	.	CGAG	C	0/1	18,3	21
Chr1A	331662045	.	CT	C	44562	0,22	22
Chr1A	338694986	.	CCGG	C	44562	0,5	5
Chr1A	338845462	.	TCA	T	0/1	78191	269
Chr1A	339493417	.	A	AT,ATT	44563	0,10,10	20
Chr1A	340124452	.	TACG	T	0/1	34,7	41
Chr1A	340134510	.	G	GTCA	44562	0,6	6
Chr1A	345302705	.	T	TA	0/1	6,3	9
Chr1A	345846197	.	C	CA	0/1	8,2	10
Chr1A	348865340	.	CAG	C	0/1	24,6	30
Chr1A	350901475	.	ACAT	A	0/1	45,10	55
Chr1A	351945445	.	A	AT	0/1	7,4	11
Chr1A	353542189	.	A	AT,ATT	44563	0,10,2	12
Chr1A	353542210	.	CAA	C	0/1	2,11	13
Chr1A	354774770	.	A	AG	0/1	6,11	17
Chr1A	354779119	.	TGAAC	T	0/1	179,28	207
Chr1A	355148235	.	CA	C	0/1	10,15	25
Chr1A	355437612	.	TG	T	0/1	9,19	28
Chr1A	356466300	.	A	ATGCTGC	0/1	7,20	27
Chr1A	357231737	.	G	GGCAGCA	0/1	22,2	24
Chr1A	361214751	.	TC	T	44562	0,12	12
Chr1A	364090722	.	CA	C	0/1	5,3	8
Chr1A	364092608	.	CG	C	0/1	1,8	9
Chr1A	364463774	.	G	GTACTCC	0/1	6,12	18
Chr1A	365677388	.	G	GTT	0/1	3,5	8
Chr1A	366102199	.	CT	C	0/1	1,5	6
Chr1A	367569830	.	TC	T	0/1	3,5	8
Chr1A	369305914	.	C	CA,CAA	44563	7,8,12	27
Chr1A	369306525	.	A	ACTC	44562	0,11	11
Chr1A	369788696	.	C	CA	44562	0,9	9
Chr1A	370238507	.	AG	A	44562	0,11	11
Chr1A	370242485	.	G	GCCTCCT	44562	0,43	43
Chr1A	370248643	.	A	ATT	0/1	5,28	33
Chr1A	370403751	.	G	GATC	44562	0,22	22
Chr1A	371509073	.	CT	C	0/1	1,8	9
Chr1A	371511205	.	C	CT	44562	0,5	5
Chr1A	371518490	.	C	CA	0/1	23,7	30
Chr1A	373715714	.	GCA	G	0/1	26,14	40
Chr1A	373715746	.	C	CT	0/1	34,10	44
Chr1A	374301406	.	C	CA	0/1	8,2	10
Chr1A	374340582	.	G	GGC	44562	0,17	17
Chr1A	374715783	.	C	CA	0/1	20,6	26
Chr1A	376080038	.	AG	A	0/1	84331	415
Chr1A	377886439	.	ATAACAC	A	0/1	18,7	25
Chr1A	377886503	.	A	AGGGGGCAG,AGGGGGGAG	44563	0,10,15	25
Chr1A	378058571	.	C	CG	0/1	21,34	55
Chr1A	378139618	.	AT	A	44562	0,22	22
Chr1A	382454496	.	G	GT	0/1	8,2	10
Chr1A	382460551	.	TAAG	T	0/1	7,9	16
Chr1A	382593922	.	GA	G	0/1	2,14	16
Chr1A	385960904	.	TCA	T	44562	0,22	22
Chr1A	386400558	.	G	GA	0/1	29,10	39
Chr1A	386400674	.	A	AGCG	0/1	2,12	14
Chr1A	387521719	.	T	TGTTAGA	44562	0,32	32
Chr1A	388342011	.	G	GAT	44562	0,7	7
Chr1A	389139938	.	C	CA	44562	0,105	105
Chr1A	390462194	.	G	GT	44562	0,6	6
Chr1A	391693308	.	C	CA	0/1	28,8	36
Chr1A	395146672	.	C	CT	0/1	15,6	21
Chr1A	396264642	.	C	CCA	44562	0,21	21
Chr1A	396283135	.	CG	C	0/1	12,5	17
Chr1A	396849337	.	C	CA	0/1	19,7	26
Chr1A	396852231	.	G	GT	0/1	14,4	18
Chr1A	397942016	.	A	ATG	44562	0,13	13
Chr1A	398117948	.	GAGC	G	44562	0,45	45
Chr1A	398744073	.	A	AT	44562	0,43	43
Chr1A	399420130	.	C	CA	44562	0,27	27
Chr1A	399457298	.	C	CT	0/1	27,8	35
Chr1A	399733332	.	GTT	G	44562	0,52	52
Chr1A	400914059	.	G	GTC,GTCTC	44563	0,19,3	22
Chr1A	401161891	.	A	AT	0/1	13,5	18
Chr1A	404457745	.	GGCTA	G	44562	0,20	20
Chr1A	405476225	.	T	TAATCA	44562	2,24	26
Chr1A	406119499	.	CGTAGGCTCAGCAGACTTCAA	C	44562	0,131	131
Chr1A	406119917	.	A	ATTCCG	44562	0,15	15
Chr1A	417178647	.	T	TCGG,TCGGCGG	44563	0,2,17	19
Chr1A	417234540	.	C	CT	0/1	7,3	10
Chr1A	417245152	.	G	GA	0/1	7,2	9
Chr1A	420910870	.	C	CTTA	0/1	36,7	43
Chr1A	429663509	.	CAT	C	44562	0,33	33
Chr1A	430827316	.	T	TC	44562	0,36	36
Chr1A	432026995	.	C	CA	0/1	7,4	11
Chr1A	432432731	.	C	CAT	0/1	13,3	16
Chr1A	434465168	.	ATCCT	A	0/1	13,70	83
Chr1A	440151775	.	A	AACTCC	44562	0,10	10
Chr1A	443074038	.	A	AT	0/1	23,8	31
Chr1A	443953830	.	TC	T	44562	0,48	48
Chr1A	443954060	.	CCCG	C	44562	0,32	32
Chr1A	444435942	.	CCGCCGT	C	44562	0,8	8
Chr1A	445016377	.	C	CT	44562	0,11	11
Chr1A	445017914	.	TAGTTCAC	T	44562	0,33	33
Chr1A	450699082	.	G	GT	0/1	40,8	48
Chr1A	450701760	.	G	GT,GTTTTT	44563	1,9,4	14
Chr1A	460636482	.	G	GCGAGAC	0/1	4,10	14
Chr1A	463053023	.	CTGA	C	0/1	44,6	50
Chr1A	463072000	.	T	TA	44562	3823	826
Chr1A	463715145	.	CCT	C	44562	0,18	18
Chr1A	464497656	.	G	GA	0/1	15,11	26
Chr1A	464990491	.	A	AAC	44562	0,86	86
Chr1A	464993225	.	TCC	T	44562	0,37	37
Chr1A	464993228	.	TC	T	44562	0,37	37
Chr1A	465105061	.	TGGC	T	0/1	14,2	16
Chr1A	465105247	.	TGGG	T	44562	0,8	8
Chr1A	465162145	.	A	AT	0/1	4,12	16
Chr1A	465519457	.	C	CTTTTT,CTTTTTT	44563	0,23,11	34
Chr1A	465524110	.	TA	T	0/1	1,7	8
Chr1A	465622385	.	ACGACC	A	44562	0,9	9
Chr1A	465627998	.	G	GT	0/1	5,12	17
Chr1A	465656599	.	T	TA	0/1	12,3	15
Chr1A	465945137	.	G	GA	0/1	8,2	10
Chr1A	467030491	.	AAT	A	0/1	10,2	12
Chr1A	471039000	.	G	GA	0/1	13,4	17
Chr1A	471249552	.	AT	A	0/1	9,2	11
Chr1A	473147324	.	T	TCACA	44562	0,14	14
Chr1A	473371503	.	TGAG	T	0/1	7,3	10
Chr1A	474669582	.	CA	C	0/1	7,6	13
Chr1A	475806587	.	T	TA	0/1	16,8	24
Chr1A	476331082	.	GTTA	G	0/1	2,11	13
Chr1A	476331225	.	C	CAG	0/1	40149	189
Chr1A	476334663	.	T	TC	0/1	20,35	55
Chr1A	479869926	.	T	TTA	0/1	9,9	18
Chr1A	480065237	.	CTTT	C	0/1	1,12	13
Chr1A	481867724	.	GCCC	G	44562	0,4	4
Chr1A	482413890	.	C	CGCGACG	0/1	21,54	75
Chr1A	482433580	.	T	TC	0/1	6,36	42
Chr1A	482535145	.	C	CT	0/1	6,33	39
Chr1A	483918422	.	T	TC	0/1	19,10	29
Chr1A	483926977	.	CCTT	C	0/1	13,7	20
Chr1A	485276018	.	CA	C	0/1	5,15	20
Chr1A	485887311	.	GCGT	G	0/1	2,9	11
Chr1A	486591917	.	G	GA	0/1	7,11	18
Chr1A	492067458	.	CCTT	C	44562	0,19	19
Chr1A	492700401	.	C	CG	44562	0,20	20
Chr1A	493591030	.	AGCCGCAGCCGATGCCCCCGCC	A	44562	1,18	19
Chr1A	493591802	.	AT	A	0/1	8,2	10
Chr1A	493672822	.	T	TGCC	0/1	1,9	10
Chr1A	493820455	.	G	GT	0/1	25,7	32
Chr1A	494192565	.	GA	G	0/1	2,12	14
Chr1A	494754294	.	CGCGG	C	44562	0,49	49
Chr1A	495349854	.	A	AT	44562	0,8	8
Chr1A	498705332	.	C	CA	44562	2,22	24
Chr1A	499017841	.	C	CCTCTCT	0/1	2,7	9
Chr1A	499289720	.	CG	C	44562	0,10	10
Chr1A	499675584	.	CGGA	C	0/1	3,20	23
Chr1A	502518584	.	A	ATT	0/1	11,3	14
Chr1A	503189878	.	T	TCGC	0/1	43319	362
Chr1A	504795813	.	C	CCTGCTG	0/1	7,34	41
Chr1A	505762382	.	G	GAACTT	0/1	15,28	43
Chr1A	505762816	.	T	TA	0/1	6,16	22
Chr1A	505764146	.	CA	C	0/1	8,15	23
Chr1A	505765407	.	C	CA	0/1	19,10	29
Chr1A	505766552	.	AT	A	0/1	10,27	37
Chr1A	505917297	.	AAC	A	0/1	4,32	36
Chr1A	505919566	.	T	TG	44562	1,10	11
Chr1A	505932367	.	CT	C	44562	0,26	26
Chr1A	506984274	.	C	CAGG	44562	0,11	11
Chr1A	507057238	.	T	TC	0/1	2,10	12
Chr1A	508506047	.	T	TC	0/1	2,8	10
Chr1A	509533130	.	CCCG	C	0/1	6,3	9
Chr1A	509650577	.	G	GT	0/1	4,3	7
Chr1A	510024791	.	TA	T	44562	0,27	27
Chr1A	510137028	.	CA	C	0/1	88157	245
Chr1A	512573633	.	T	TA,TAAA	44563	2,3,6	11
Chr1A	512972602	.	ATG	A	0/1	9,17	26
Chr1A	514128625	.	A	AT,ATT	44563	0,6,3	9
Chr1A	514328364	.	ACG	A	44562	0,9	9
Chr1A	515082818	.	GGCCGCC	G	44562	0,14	14
Chr1A	515239174	.	C	CAAA,CAAAA	44563	0,7,6	13
Chr1A	515243176	.	AGCGGTCGGAGCCTAGAGAGATGCGG	A	0/1	127,19	146
Chr1A	516049323	.	TACA	T	0/1	8,2	10
Chr1A	518786132	.	C	CA	0/1	14,54	68
Chr1A	518786136	.	C	CAGAT	0/1	15,54	69
Chr1A	518790125	.	CA	C	0/1	9,31	40
Chr1A	519164290	.	TCCCC	T	44562	0,8	8
Chr1A	522071982	.	TTCC	T	0/1	11,3	14
Chr1A	522493105	.	CT	C	0/1	4,10	14
Chr1A	522537182	.	C	CGGCGGG	44562	0,5	5
Chr1A	522550718	.	GCGC	G	0/1	58128	186
Chr1A	522550795	.	TAGC	T	44562	0,111	111
Chr1A	523954011	.	AT	A	44562	0,12	12
Chr1A	523955347	.	A	AAAG	44562	0,7	7
Chr1A	524174576	.	G	GA	44562	121027	1039
Chr1A	524658470	.	G	GATA	44562	0,21	21
Chr1A	526830759	.	T	TA	0/1	45,12	57
Chr1A	529640532	.	ATT	A	0/1	11,3	14
Chr1A	530342628	.	T	TA	0/1	17,8	25
Chr1A	531881549	.	GCCGCCC	G	44562	0,3	3
Chr1A	532176152	.	TGAA	T	0/1	2,9	11
Chr1A	532255763	.	C	CA	44562	0,10	10
Chr1A	533042685	.	C	CT	0/1	37,22	59
Chr1A	533282242	.	C	CT	0/1	148,48	196
Chr1A	534669091	.	G	GA	0/1	15,8	23
Chr1A	536014476	.	C	CA	0/1	7,2	9
Chr1A	537044357	.	G	GT	0/1	6,5	11
Chr1A	537046825	.	A	AG	44562	0,8	8
Chr1A	538052039	.	GA	G	44562	5,49	54
Chr1A	538054908	.	AGAGG	A	44562	1,22	23
Chr1A	538128689	.	CCAT	C	0/1	62,25	87
Chr1A	538131295	.	G	GCGC	0/1	33,9	42
Chr1A	538361252	.	ATT	A,AT	44563	8,76,11	95
Chr1A	538645212	.	CG	C	44562	0,8	8
Chr1A	539655904	.	TA	T	44562	0,74	74
Chr1A	540570500	.	GT	G	44562	0,9	9
Chr1A	541516254	.	TC	T	0/1	2,6	8
Chr1A	542156086	.	TAC	T	0/1	12,4	16
Chr1A	543733621	.	T	TCGG	0/1	3,15	18
Chr1A	544569336	.	ACTG	A	0/1	1,12	13
Chr1A	545689249	.	GC	G	0/1	2,15	17
Chr1A	545941443	.	C	CATGGG	0/1	3,2	5
Chr1A	546101767	.	G	GCCT	44562	0,31	31
Chr1A	546231212	.	G	GAGC	0/1	20,4	24
Chr1A	549062699	.	C	CCT	0/1	52,12	64
Chr1A	549722347	.	A	AT	0/1	7,2	9
Chr1A	550816120	.	TG	T	44562	0,15	15
Chr1A	551169209	.	CG	C	44562	0,94	94
Chr1A	551225523	.	G	GCGC	44562	0,16	16
Chr1A	551283715	.	AGGG	A	0/1	4,3	7
Chr1A	552615573	.	A	AG	0/1	19,2	21
Chr1A	553417427	.	ACGGCGT	A	0/1	10,1	11
Chr1A	554079395	.	C	CT	0/1	17,8	25
Chr1A	554410977	.	A	AT	0/1	28,7	35
Chr1A	554411374	.	T	TA	0/1	16,5	21
Chr1A	554959729	.	C	CT	0/1	2,7	9
Chr1A	556531439	.	CTA	C	44562	0,17	17
Chr1A	558782099	.	CAGG	C	0/1	3,5	8
Chr1A	558922905	.	AT	A	0/1	8,14	22
Chr1A	559911778	.	A	AG	0/1	16,11	27
Chr1A	559911781	.	A	AC	0/1	16,11	27
Chr1A	559911856	.	TA	T	0/1	30,41	71
Chr1A	560835221	.	G	GC	0/1	4,4	8
Chr1A	563461955	.	A	AT	0/1	14,5	19
Chr1A	565099982	.	ATT	A	44562	0,81	81
Chr1A	566313941	.	G	GTAAT	0/1	10,3	13
Chr1A	569567632	.	TGCC	T	44562	0,16	16
Chr1A	569567747	.	G	GT	0/1	12,4	16
Chr1A	569682234	.	CG	C	44562	0,5	5
Chr1A	569783592	.	C	CT	0/1	9,4	13
Chr1A	570504216	.	GAAC	G	0/1	53,9	62
Chr1A	570504779	.	C	CGCA	0/1	7,41	48
Chr1A	570821551	.	GACAC	G,GACACAC	44563	0,12,3	15
Chr1A	571173746	.	AC	A	0/1	30,6	36
Chr1A	571203088	.	A	ATGT	0/1	180,25	205
Chr1A	571925906	.	T	TTA	44562	0,13	13
Chr1A	571928341	.	AC	A	44562	0,2	2
Chr1A	571930678	.	TC	T	44562	0,37	37
Chr1A	574107716	.	CGACGAGCG	C	44562	0,10	10
Chr1A	574687280	.	G	GAAC	44562	0,33	33
Chr1A	574689439	.	A	AT	0/1	3,16	19
Chr1A	574691729	.	AG	A	44562	3,48	51
Chr1A	575355694	.	GGATCA	G	44562	0,8	8
Chr1A	575359658	.	C	CA	0/1	13,3	16
Chr1A	575792002	.	G	GC	0/1	5,3	8
Chr1A	577955437	.	G	GT	0/1	9,6	15
Chr1A	578122948	.	GA	G	44562	0,8	8
Chr1A	580649356	.	T	TCA	0/1	21,6	27
Chr1A	580649357	.	GGT	G	0/1	21,6	27
Chr1A	580649641	.	G	GA	0/1	23,6	29
Chr1A	580834157	.	G	GA	0/1	7,7	14
Chr1A	581568691	.	G	GA	0/1	23,6	29
Chr1A	582311158	.	A	AT	44562	0,7	7
Chr1A	582666013	.	AGG	A	0/1	5,2	7
Chr1A	582956171	.	C	CT	0/1	9,3	12
Chr1A	583546626	.	GTA	G	44562	0,213	213
Chr1A	583546629	.	C	CGG	44562	0,134	134
Chr1A	583547101	.	C	CTATA	0/1	2,10	12
Chr1A	584182630	.	C	CA	0/1	39,98	137
Chr1A	584506832	.	C	CTTCT	0/1	1,8	9
Chr1A	584741941	.	AT	A	0/1	60,14	74
Chr1A	584761703	.	C	CT	0/1	6,7	13
Chr1A	584761708	.	CAG	C	0/1	7,7	14
Chr1A	585945876	.	G	GAA	0/1	8,2	10
Chr1A	587949139	.	TA	T	0/1	1,2	3
Chr1A	589145280	.	GA	G	0/1	19,11	30
Chr1A	589145309	.	C	CAAA	0/1	16,11	27
Chr1A	589145319	.	AG	A	0/1	25,8	33
Chr1A	591266040	.	G	GT	0/1	19,4	23
Chr1A	591307424	.	CA	C	44562	0,30	30
Chr1A	591675201	.	CGGCGTT	C	44562	2,17	19
Chr1A	592200804	.	CCGG	C	0/1	10,3	13
Chr1A	592398406	.	G	GC	44562	0,8	8
Chr1A	592867870	.	AGTC	A	0/1	54,7	61
Chr1A	593327618	.	CCAA	C	0/1	3,7	10
Chr1A	593459817	.	G	GAACCCT	0/1	16,4	20
Chr1A	593462676	.	GA	G	0/1	9,6	15
Chr1A	593465595	.	CT	C	44562	11482	493
Chr1A	593468773	.	A	AT	0/1	131,35	166
Chr1A	593469258	.	G	GGAA,GGAAA	44563	1,77,16	94
Chr1A	593599410	.	T	TGTAG	44562	0,13	13
Chr1A	595702815	.	G	GA	0/1	6,4	10
Chr1A	595713246	.	TGAG	T	44562	0,41	41
Chr1A	596476939	.	TC	T	44562	0,59	59
Chr1A	596868156	.	TCCTCCC	T	0/1	10,2	12
Chr1A	597839521	.	G	GTC	0/1	3,9	12
Chr1A	597839523	.	G	GTTC	0/1	3,9	12
Chr1A	597839635	.	TG	T	0/1	3,9	12
Chr1A	598113313	.	C	CCTTCTT	0/1	10,26	36
Chr1A	598113367	.	C	CCCAGT	0/1	5,12	17
Chr1B	4530172	.	T	TGAA	0/1	7,6	13
Chr1B	4539431	.	GGAA	G	0/1	3,4	7
Chr1B	4934147	.	C	CGCGGAG	0/1	19,1	20
Chr1B	8709171	.	TAAG	T	0/1	4,16	20
Chr1B	10738484	.	G	GA	0/1	6,2	8
Chr1B	11935228	.	TA	T	0/1	3,17	20
Chr1B	12379587	.	CT	C	0/1	13,24	37
Chr1B	13672065	.	T	TAG	44562	1,14	15
Chr1B	14287698	.	C	CGGT	44562	0,12	12
Chr1B	14288064	.	T	TTGA	0/1	7,15	22
Chr1B	15868799	.	GT	G	44562	0,22	22
Chr1B	15868915	.	CAGG	C	44562	0,15	15
Chr1B	15869909	.	T	TA	44562	0,21	21
Chr1B	16010824	.	T	TTCGA	0/1	13,31	44
Chr1B	16959184	.	G	GT	0/1	7,5	12
Chr1B	17500414	.	T	TCA	44562	0,15	15
Chr1B	18499685	.	AAG	A	0/1	7,4	11
Chr1B	18699895	.	C	CAAA	0/1	11,3	14
Chr1B	23553099	.	AG	A	44562	0,55	55
Chr1B	25978321	.	G	GA	0/1	42124	166
Chr1B	28468423	.	G	GAAA	0/1	10,2	12
Chr1B	28468426	.	C	CA	0/1	5,3	8
Chr1B	28611699	.	C	CAGCAGA	44562	0,7	7
Chr1B	28794896	.	TC	T	0/1	21,1	22
Chr1B	29526248	.	GT	G	44562	0,15	15
Chr1B	30295895	.	AC	A	44562	0,9	9
Chr1B	30477389	.	GTCCT	G	0/1	10,2	12
Chr1B	30616195	.	G	GT	0/1	23,13	36
Chr1B	30672439	.	C	CA	0/1	22,6	28
Chr1B	33561694	.	CCGT	C	0/1	7,2	9
Chr1B	33561704	.	CTCCATCGTCCGGTCCACCGCCGCA	C	0/1	9,2	11
Chr1B	34091338	.	G	GTT,GTTT	44563	0,12,4	16
Chr1B	34091353	.	T	TTC	44562	0,16	16
Chr1B	36184517	.	C	CT	0/1	44,15	59
Chr1B	41774709	.	CGACGAA	C	44562	0,247	247
Chr1B	43441581	.	C	CGA	44562	0,19	19
Chr1B	43441583	.	CTCCT	C	44562	0,19	19
Chr1B	43754142	.	G	GA	0/1	8,2	10
Chr1B	46088136	.	T	TCA	44562	0,42	42
Chr1B	46090683	.	A	AGGTC	44562	0,18	18
Chr1B	52406510	.	GCCC	G	0/1	10,2	12
Chr1B	53655332	.	TCGC	T	0/1	10,4	14
Chr1B	54919086	.	AC	A	44562	0,150	150
Chr1B	58750845	.	C	CA,CAA	44563	76128206	410
Chr1B	60933909	.	CAGAG	C,CAG	44563	1,7,3	11
Chr1B	62368136	.	TATAC	T	0/1	13,2	15
Chr1B	64112383	.	CCTT	C	0/1	2,19	21
Chr1B	64193096	.	AATG	A	0/1	1,7	8
Chr1B	64261651	.	TGAA	T	0/1	5,12	17
Chr1B	64959743	.	CA	C	0/1	3,4	7
Chr1B	65168227	.	G	GT	0/1	6,26	32
Chr1B	71115318	.	CT	C	0/1	14,3	17
Chr1B	71116020	.	G	GT	0/1	96,52	148
Chr1B	71116190	.	C	CA	0/1	14,49	63
Chr1B	71311623	.	AGGCGGC	A	0/1	27,11	38
Chr1B	71312643	.	A	AACTC	0/1	12,20	32
Chr1B	86476933	.	GA	G	0/1	29,6	35
Chr1B	86501094	.	C	CA	0/1	8,2	10
Chr1B	86514302	.	TGA	T	0/1	8,3	11
Chr1B	86519793	.	AT	A	0/1	9,2	11
Chr1B	92906811	.	C	CG	44562	1,14	15
Chr1B	92908534	.	CATGGCCCTCGAGTTAGCGGAGA	C	0/1	2,4	6
Chr1B	92916098	.	C	CA	0/1	13,4	17
Chr1B	92916167	.	CT	C	44562	0,19	19
Chr1B	92916273	.	GT	G	0/1	3,8	11
Chr1B	93700464	.	A	AC	0/1	20,32	52
Chr1B	94480581	.	GAA	G	0/1	16,3	19
Chr1B	97149216	.	A	ACCG	0/1	4,8	12
Chr1B	97756371	.	CCCCG	C	0/1	34137	171
Chr1B	97756376	.	TCC	T	0/1	37137	174
Chr1B	97761068	.	C	CT	0/1	13,3	16
Chr1B	98231489	.	TC	T	0/1	4,10	14
Chr1B	98573018	.	TTA	T	44562	0,34	34
Chr1B	98587725	.	G	GT	0/1	11,3	14
Chr1B	99133143	.	A	ATG	0/1	16,60	76
Chr1B	100170895	.	C	CT	0/1	2,14	16
Chr1B	100262798	.	A	AT	44562	1,11	12
Chr1B	100480717	.	A	AAGCCGG	0/1	3,7	10
Chr1B	101085574	.	C	CT	44562	0,20	20
Chr1B	101207247	.	ATGG	A	44562	0,34	34
Chr1B	101773433	.	C	CT	44562	0,19	19
Chr1B	103659629	.	CT	C	44562	0,22	22
Chr1B	105010800	.	T	TG	44562	0,5	5
Chr1B	105873651	.	C	CCCG	0/1	2,14	16
Chr1B	105875089	.	C	CG	44562	0,5	5
Chr1B	105987586	.	G	GTC,GTCTC	44563	1,3,3	7
Chr1B	105990898	.	AT	A	44562	36414	450
Chr1B	106697405	.	C	CT	0/1	5,13	18
Chr1B	107857381	.	ATT	A,AT	44563	9,62,14	85
Chr1B	107857467	.	G	GCACA,GCGCA	44563	32,380,36	448
Chr1B	108422571	.	GTTCT	G	44562	0,7	7
Chr1B	111359146	.	G	GT	0/1	11,6	17
Chr1B	113144871	.	GTTC	G	44562	0,10	10
Chr1B	114157554	.	C	CG	44562	0,9	9
Chr1B	114175348	.	CG	C	44562	0,15	15
Chr1B	114465176	.	AT	A	44562	0,155	155
Chr1B	114468327	.	CG	C	44562	0,19	19
Chr1B	115462266	.	TCTC	T	44562	0,13	13
Chr1B	116863423	.	T	TGAG	44562	0,4	4
Chr1B	121496537	.	G	GA	0/1	18,10	28
Chr1B	122166199	.	T	TC	44562	0,58	58
Chr1B	122166997	.	A	AAAGT	44562	0,23	23
Chr1B	123391300	.	CCAA	C	44562	0,2	2
Chr1B	123392375	.	C	CA	0/1	33,7	40
Chr1B	123589655	.	T	TA	44562	0,10	10
Chr1B	123771410	.	T	TG	44562	0,17	17
Chr1B	124734653	.	C	CT	0/1	11,3	14
Chr1B	125899039	.	C	CA	0/1	7,4	11
Chr1B	126603585	.	G	GA	0/1	7,2	9
Chr1B	126847945	.	C	CT,CTT	44563	3,13,11	27
Chr1B	129155349	.	TGA	T	0/1	12,9	21
Chr1B	129156768	.	C	CT	0/1	9,3	12
Chr1B	131780019	.	C	CT	0/1	4,5	9
Chr1B	131794074	.	G	GA	0/1	54,14	68
Chr1B	131927793	.	G	GA	0/1	29,9	38
Chr1B	133428937	.	C	CCCA	0/1	15,27	42
Chr1B	134100391	.	CGGA	C	0/1	8,2	10
Chr1B	139197179	.	AAG	A	0/1	8,4	12
Chr1B	140080020	.	C	CA	0/1	8,2	10
Chr1B	143263974	.	A	AT	0/1	8,2	10
Chr1B	150173226	.	C	CTTTT	0/1	12,2	14
Chr1B	151075564	.	C	CA	0/1	7,3	10
Chr1B	152932940	.	T	TA	0/1	13,3	16
Chr1B	157092292	.	A	AT	0/1	8,2	10
Chr1B	164458212	.	G	GT	0/1	71,20	91
Chr1B	169329024	.	CT	C	0/1	7,6	13
Chr1B	170232260	.	C	CTTGGATTT	44562	0,5	5
Chr1B	170244973	.	A	AT	44562	0,8	8
Chr1B	170245407	.	C	CA	0/1	24,6	30
Chr1B	174253528	.	C	CTA	44562	0,345	345
Chr1B	176189500	.	AC	A	44562	0,13	13
Chr1B	179648479	.	G	GT	0/1	7,3	10
Chr1B	186097995	.	G	GA	0/1	5,11	16
Chr1B	186452403	.	C	CA	0/1	17,5	22
Chr1B	187767284	.	TG	T	0/1	3,5	8
Chr1B	191669178	.	GA	G	0/1	8,2	10
Chr1B	194146403	.	G	GT	0/1	9,3	12
Chr1B	200027343	.	A	AT	0/1	8,2	10
Chr1B	203676550	.	G	GA	0/1	17,4	21
Chr1B	205089197	.	C	CGTGTGT	44562	0,5	5
Chr1B	205089636	.	C	CT	0/1	12,3	15
Chr1B	205089796	.	GCCC	G	0/1	17,4	21
Chr1B	206478356	.	C	CA	0/1	11,3	14
Chr1B	208359263	.	C	CT	0/1	9,3	12
Chr1B	211841926	.	TACA	T	0/1	8,29	37
Chr1B	213676535	.	C	CA	0/1	8,4	12
Chr1B	214270210	.	CTTCTT	C	0/1	9,6	15
Chr1B	217975582	.	C	CA	0/1	17,5	22
Chr1B	219767243	.	CCA	C	0/1	11,4	15
Chr1B	223400779	.	GT	G	44562	0,14	14
Chr1B	230011804	.	TTC	T	0/1	9,4	13
Chr1B	235355908	.	C	CT	0/1	1,2	3
Chr1B	235619061	.	A	AG	0/1	32,22	54
Chr1B	240895339	.	A	AT	0/1	6,3	9
Chr1B	241430890	.	G	GT	0/1	17,4	21
Chr1B	260557220	.	AC	A	44562	0,22	22
Chr1B	260557276	.	T	TTAC	44562	0,46	46
Chr1B	260567791	.	G	GT	0/1	3,2	5
Chr1B	264467312	.	CGT	C	44562	1,29	30
Chr1B	278915870	.	G	GC	0/1	5,5	10
Chr1B	284559450	.	A	AT	0/1	7,2	9
Chr1B	284932539	.	C	CT	0/1	13,5	18
Chr1B	291752740	.	G	GA	0/1	13,6	19
Chr1B	291774419	.	C	CT	0/1	11,3	14
Chr1B	294958877	.	AC	A	0/1	25,36	61
Chr1B	294959127	.	GC	G	0/1	29,13	42
Chr1B	295161594	.	CT	C	0/1	4,4	8
Chr1B	298435706	.	A	AT	0/1	8,2	10
Chr1B	298739204	.	GTA	G	0/1	8,2	10
Chr1B	298742521	.	GC	G	44562	2,38	40
Chr1B	298746017	.	TTG	T	0/1	25,6	31
Chr1B	298746126	.	T	TTTTA	0/1	9,4	13
Chr1B	298746128	.	T	TTA	0/1	6,7	13
Chr1B	298815197	.	TTC	T	0/1	9,2	11
Chr1B	303487837	.	C	CA	0/1	8,3	11
Chr1B	303490183	.	C	CA	0/1	9,4	13
Chr1B	304250862	.	ACTG	A	0/1	3,5	8
Chr1B	305926106	.	TG	T	0/1	4,5	9
Chr1B	307313554	.	GA	G	0/1	19,17	36
Chr1B	307621296	.	TGC	T	44562	1,42	43
Chr1B	309121874	.	T	TA	0/1	7,5	12
Chr1B	309809437	.	T	TC	0/1	9,3	12
Chr1B	310517918	.	GGGA	G	0/1	2,3	5
Chr1B	310854262	.	C	CA	0/1	37,13	50
Chr1B	311603423	.	TG	T	44562	0,10	10
Chr1B	311603820	.	AG	A	44562	0,18	18
Chr1B	313711559	.	CAG	C	0/1	9,3	12
Chr1B	316419384	.	TGC	T	0/1	8,2	10
Chr1B	316419603	.	A	ACGGCGG	44562	0,17	17
Chr1B	316449552	.	AT	A	0/1	9,2	11
Chr1B	316450842	.	G	GT	0/1	7,3	10
Chr1B	316499760	.	C	CT	0/1	43,13	56
Chr1B	318545246	.	C	CAA	0/1	16,5	21
Chr1B	319569669	.	T	TC	0/1	38,22	60
Chr1B	319569691	.	A	AT	0/1	40,25	65
Chr1B	319740186	.	C	CGA	0/1	12,3	15
Chr1B	319740606	.	CAG	C	0/1	11,3	14
Chr1B	319778124	.	G	GA	0/1	13,13	26
Chr1B	320918560	.	CG	C	44562	0,46	46
Chr1B	321691058	.	T	TGCC	0/1	190,37	227
Chr1B	322142736	.	CG	C	0/1	1,8	9
Chr1B	323620688	.	AGGGG	A	0/1	3,9	12
Chr1B	327538165	.	G	GT	44562	0,14	14
Chr1B	327970663	.	CG	C	44562	0,16	16
Chr1B	328679307	.	GC	G	44562	1,8	9
Chr1B	328762866	.	C	CT	0/1	44,23	67
Chr1B	330303499	.	CGCGGCG	C	0/1	2,6	8
Chr1B	330605669	.	GT	G	0/1	8,2	10
Chr1B	333753248	.	GAT	G	0/1	9,39	48
Chr1B	335069148	.	TC	T	44562	0,86	86
Chr1B	335238390	.	G	GT	0/1	10,6	16
Chr1B	335447848	.	GTA	G	44562	0,12	12
Chr1B	336741758	.	CTTA	C	44562	0,84	84
Chr1B	339723277	.	A	AT	0/1	38,9	47
Chr1B	340532235	.	G	GT	0/1	15,7	22
Chr1B	340537333	.	C	CTA	44562	0,57	57
Chr1B	340539521	.	A	AT	0/1	30,9	39
Chr1B	342864158	.	C	CA	0/1	107,57	164
Chr1B	342865008	.	C	CA	0/1	117,56	173
Chr1B	344242590	.	CT	C	0/1	10,4	14
Chr1B	352457117	.	C	CA	0/1	4,2	6
Chr1B	352458801	.	T	TA	0/1	8,2	10
Chr1B	352820557	.	G	GT	0/1	7,2	9
Chr1B	356542586	.	G	GTGA	0/1	1,9	10
Chr1B	360670260	.	A	AT	0/1	35,10	45
Chr1B	361417341	.	G	GA	0/1	10,3	13
Chr1B	361798903	.	A	AT	0/1	20,8	28
Chr1B	363006106	.	C	CT	0/1	48,22	70
Chr1B	363120583	.	T	TA	0/1	7,4	11
Chr1B	363337422	.	TTCG	T	0/1	8,2	10
Chr1B	363566010	.	G	GC	0/1	10,2	12
Chr1B	364146112	.	C	CT	0/1	22,5	27
Chr1B	365725961	.	A	AT	0/1	10,3	13
Chr1B	371126389	.	CAT	C	44562	0,35	35
Chr1B	371126392	.	C	CGG	44562	0,35	35
Chr1B	373523683	.	G	GT	0/1	39,10	49
Chr1B	375071153	.	TG	T	0/1	9,2	11
Chr1B	378208955	.	G	GT	0/1	8,2	10
Chr1B	379055885	.	A	AT	0/1	14,4	18
Chr1B	380085635	.	C	CA	0/1	16,6	22
Chr1B	380095835	.	A	AGAG	0/1	31,7	38
Chr1B	383157796	.	ATT	A	0/1	17,4	21
Chr1B	386367733	.	G	GAA	0/1	5,2	7
Chr1B	388258668	.	C	CA	0/1	9,5	14
Chr1B	389071677	.	C	CT	0/1	12,3	15
Chr1B	389073020	.	C	CA	0/1	21,7	28
Chr1B	389839056	.	G	GT	0/1	6,6	12
Chr1B	390530337	.	A	ATGCTGC	0/1	16,3	19
Chr1B	391244771	.	TC	T	0/1	12,5	17
Chr1B	392284384	.	A	AT	0/1	6,3	9
Chr1B	400898679	.	AT	A	0/1	16,6	22
Chr1B	402374671	.	G	GA	0/1	33,10	43
Chr1B	402606998	.	A	AT	0/1	22,23	45
Chr1B	402983295	.	C	CT	0/1	19,6	25
Chr1B	404157034	.	G	GA	0/1	8,2	10
Chr1B	405201740	.	G	GT	0/1	8,2	10
Chr1B	406767676	.	GT	G	0/1	12,6	18
Chr1B	407432258	.	TA	T	0/1	15,4	19
Chr1B	408015339	.	T	TGAG	0/1	185,22	207
Chr1B	408125333	.	T	TA	0/1	11,4	15
Chr1B	411623598	.	T	TCA	0/1	10,4	14
Chr1B	411623639	.	CAGAGAGAG	C	0/1	21,4	25
Chr1B	412304076	.	G	GT	0/1	19,4	23
Chr1B	412387019	.	GC	G	0/1	3,12	15
Chr1B	413499104	.	CA	C	0/1	8,50	58
Chr1B	414586636	.	CA	C	44562	0,27	27
Chr1B	416756948	.	TC	T	0/1	18,4	22
Chr1B	417088950	.	G	GC	44562	0,18	18
Chr1B	421134462	.	CT	C	0/1	16,10	26
Chr1B	421134619	.	C	CA	0/1	41,10	51
Chr1B	421135316	.	T	TA	0/1	15,8	23
Chr1B	421137662	.	A	AT	0/1	6,6	12
Chr1B	423336225	.	AACAACC	A	44562	0,4	4
Chr1B	424600760	.	TC	T	0/1	7,52	59
Chr1B	425891046	.	CT	C	0/1	11,21	32
Chr1B	426129966	.	G	GT	0/1	7,3	10
Chr1B	426271048	.	C	CAG	44562	0,12	12
Chr1B	426271543	.	CA	C	44562	0,101	101
Chr1B	426998584	.	C	CAG	0/1	7,3	10
Chr1B	427001708	.	GC	G	0/1	11,31	42
Chr1B	427001711	.	GCC	G	0/1	11,31	42
Chr1B	427318821	.	TTA	T	44562	0,8	8
Chr1B	427321685	.	C	CTAT	0/1	7,3	10
Chr1B	427571545	.	CA	C	0/1	7,2	9
Chr1B	427572101	.	T	TTA	0/1	21,3	24
Chr1B	427572452	.	C	CG	0/1	18,43	61
Chr1B	428446981	.	T	TA	0/1	8,2	10
Chr1B	428453927	.	GTC	G	44562	0,2	2
Chr1B	429089186	.	CGG	C	0/1	2,8	10
Chr1B	432325250	.	TCCG	T	0/1	24,32	56
Chr1B	432566468	.	T	TC	0/1	129,25	154
Chr1B	432566470	.	GTAGA	G	0/1	132,25	157
Chr1B	434680342	.	T	TA	0/1	15,7	22
Chr1B	435566619	.	GA	G	44562	0,7	7
Chr1B	435844164	.	G	GA	0/1	21,3	24
Chr1B	435844165	.	G	GA	0/1	21,3	24
Chr1B	436021308	.	A	AT	0/1	18,4	22
Chr1B	437317516	.	A	AGAGTAG	0/1	23,11	34
Chr1B	437317962	.	TATGCAACAGCGAATCACACGA	T	0/1	56,50	106
Chr1B	437318311	.	C	CA	0/1	386,63	449
Chr1B	438675879	.	G	GA	0/1	19,5	24
Chr1B	439933250	.	GAC	G	0/1	11,2	13
Chr1B	440925652	.	CT	C	44562	0,34	34
Chr1B	441201287	.	C	CA	0/1	10,5	15
Chr1B	443853429	.	C	CA	0/1	35,9	44
Chr1B	444525349	.	A	AT	0/1	7,2	9
Chr1B	448153835	.	G	GT	0/1	19,5	24
Chr1B	450900853	.	TCGG	T	0/1	13,2	15
Chr1B	457016804	.	C	CA	0/1	10,3	13
Chr1B	458211443	.	A	AT	0/1	9,3	12
Chr1B	460822145	.	C	CA	0/1	9,6	15
Chr1B	462055906	.	TAC	T	0/1	9,2	11
Chr1B	462056321	.	A	AT	0/1	6,5	11
Chr1B	462084717	.	A	AAG	0/1	12,2	14
Chr1B	462151396	.	G	GA	0/1	9,3	12
Chr1B	462151973	.	A	ACTG	0/1	31,6	37
Chr1B	462152399	.	TA	T	0/1	8,2	10
Chr1B	462156832	.	G	GGTATGCCC	0/1	24,5	29
Chr1B	464273355	.	CG	C	44562	0,23	23
Chr1B	464519731	.	GC	G	44562	0,11	11
Chr1B	464519754	.	A	AAGG	44562	0,3	3
Chr1B	464612992	.	G	GGCC	44562	0,26	26
Chr1B	465806092	.	C	CT	44562	1,29	30
Chr1B	466151749	.	CT	C	44562	1,88	89
Chr1B	466433231	.	T	TA	0/1	14,4	18
Chr1B	466433319	.	C	CT	0/1	13,4	17
Chr1B	466455108	.	A	ACAACACT	44562	0,61	61
Chr1B	468668912	.	CAT	C	44562	0,10	10
Chr1B	469397660	.	T	TA	0/1	8,2	10
Chr1B	470593690	.	G	GA	0/1	8,4	12
Chr1B	471574259	.	C	CT	0/1	65,15	80
Chr1B	472542329	.	T	TA	44562	0,12	12
Chr1B	476622102	.	GAGC	G	44562	0,57	57
Chr1B	476756180	.	C	CAA,CAAA	44563	0,4,9	13
Chr1B	477410266	.	GAAC	G	0/1	4,22	26
Chr1B	479738074	.	A	AGGAGAGAG	0/1	22,3	25
Chr1B	480322692	.	C	CA,CAA	44563	10,23,20	53
Chr1B	480463361	.	C	CT	0/1	7,2	9
Chr1B	480465084	.	A	AT	0/1	9,5	14
Chr1B	483081588	.	A	AG	0/1	9,2	11
Chr1B	487026699	.	T	TG	0/1	353,80	433
Chr1B	487709149	.	C	CA	0/1	29,7	36
Chr1B	488351053	.	G	GT	0/1	8,2	10
Chr1B	488354298	.	T	TGGGAG	0/1	1,3	4
Chr1B	488616767	.	CT	C	0/1	2,10	12
Chr1B	490521203	.	GAGA	G	44562	0,119	119
Chr1B	491043898	.	G	GA	0/1	128,27	155
Chr1B	491437445	.	C	CGCG	0/1	49,12	61
Chr1B	492309140	.	GAGA	G	0/1	2,6	8
Chr1B	492494416	.	TA	T	44562	1,14	15
Chr1B	493631146	.	GT	G	0/1	3,25	28
Chr1B	493631283	.	TAAAC	T	44562	0,103	103
Chr1B	493638441	.	A	ACCTCCGCCTTGGGCTCCTCCGCGGCAGCCACCGCCGCCGGTG	0/1	16,51	67
Chr1B	494175453	.	GCA	G	44562	2,31	33
Chr1B	494529525	.	A	AT	0/1	3,3	6
Chr1B	494952807	.	CAGG	C	0/1	1,9	10
Chr1B	495265290	.	ACTCT	A	0/1	54166	220
Chr1B	495375952	.	CGCT	C	0/1	34,14	48
Chr1B	495759020	.	CCAG	C	0/1	3,5	8
Chr1B	495886590	.	C	CA	0/1	10,28	38
Chr1B	495886593	.	TC	T	0/1	10,28	38
Chr1B	497383855	.	C	CTCA	0/1	3,14	17
Chr1B	498421213	.	C	CAA	0/1	16,20	36
Chr1B	498458999	.	C	CA	0/1	12,3	15
Chr1B	504719381	.	A	AAAG	44562	0,67	67
Chr1B	509680224	.	G	GT	0/1	7,2	9
Chr1B	515162473	.	CT	C	44562	0,25	25
Chr1B	517464653	.	G	GA	0/1	8,2	10
Chr1B	518185207	.	CGAGCGG	C	44562	0,136	136
Chr1B	518188205	.	TCCG	T	44562	0,61	61
Chr1B	518188212	.	CCT	C	44562	0,61	61
Chr1B	518434615	.	T	TTG	44562	0,151	151
Chr1B	518473579	.	CA	C	0/1	9,5	14
Chr1B	519581030	.	GCCT	G	0/1	64,13	77
Chr1B	522967856	.	C	CA	0/1	7,2	9
Chr1B	525391168	.	G	GC	44562	0,14	14
Chr1B	525420900	.	CTGATGCCTGCCTCCTCCTATGGAAATCCCCAAGCAACTTCTGCCGCCGCCTCGACGGGCGACG	C	0/1	3,5	8
Chr1B	525420909	.	GC	*,G	44563	0,5,3	8
Chr1B	526132956	.	C	CT	44562	0,6	6
Chr1B	528508514	.	G	GA,GAA	44563	2,18,8	28
Chr1B	534055144	.	C	CG	44562	0,11	11
Chr1B	546868779	.	C	CA	0/1	8,2	10
Chr1B	550459295	.	CA	C	0/1	2,4	6
Chr1B	551362051	.	ACT	A	0/1	9,3	12
Chr1B	553012545	.	G	GTTT,GTTTT	44563	2,43,61	106
Chr1B	554303769	.	TC	T	0/1	9,2	11
Chr1B	554610845	.	C	CA	44562	1,15	16
Chr1B	554699894	.	ACTC	A	44562	0,29	29
Chr1B	555340012	.	GAAAAT	G	44562	0,24	24
Chr1B	555609475	.	AT	A	0/1	4,30	34
Chr1B	555611820	.	T	TA	44562	0,21	21
Chr1B	555617894	.	A	AT	0/1	11,5	16
Chr1B	555618285	.	TA	T	0/1	13,11	24
Chr1B	555620349	.	C	CT	0/1	8,3	11
Chr1B	555620456	.	GTA	G	0/1	13,2	15
Chr1B	555683319	.	CAAG	C	0/1	4,19	23
Chr1B	555684188	.	C	CA	0/1	70,16	86
Chr1B	555684739	.	A	AG	44562	0,51	51
Chr1B	555685165	.	A	ATCC	44562	0,118	118
Chr1B	555685166	.	A	AC	44562	0,95	95
Chr1B	558462741	.	GGGCTA	G	44562	0,9	9
Chr1B	559851084	.	CTGGA	C	44562	0,18	18
Chr1B	559855481	.	T	TGCTGC	0/1	13,8	21
Chr1B	560251231	.	AAGC	A	0/1	11,2	13
Chr1B	560255365	.	TGATG	T	44562	0,11	11
Chr1B	562768871	.	CA	C	0/1	6,2	8
Chr1B	562769707	.	CAG	C	0/1	5,3	8
Chr1B	562960425	.	C	CT	0/1	12,3	15
Chr1B	563516460	.	AGC	A	0/1	13,2	15
Chr1B	566108944	.	A	AC	44562	0,20	20
Chr1B	569158862	.	G	GA	0/1	7,2	9
Chr1B	569697090	.	A	ATT	0/1	22,4	26
Chr1B	570204821	.	TCCTTGACGGCACTCCTCTTTGGCTACTTCTTCTGAGGCCATTACACGAAGTG	T	44562	1,49	50
Chr1B	571678185	.	C	CA	0/1	9,5	14
Chr1B	571678505	.	CACA	C	44562	0,10	10
Chr1B	573485162	.	G	GCGGCGA	44562	1,74	75
Chr1B	575349128	.	T	TCGCCTC	0/1	2,16	18
Chr1B	576849419	.	C	CT	0/1	29,8	37
Chr1B	577125600	.	G	GGGC	44562	0,9	9
Chr1B	577880464	.	T	TG	44562	0,37	37
Chr1B	579344260	.	GA	G	0/1	71,39	110
Chr1B	582704013	.	G	GA	0/1	8,2	10
Chr1B	582871657	.	C	CTT	0/1	10,2	12
Chr1B	587684700	.	CAGG	C	0/1	13,2	15
Chr1B	587685019	.	CAAAAA	C	44562	0,6	6
Chr1B	590792002	.	CCCGCAGCAGCAGCTCCTGCACCATTCTCAGCACAAGCCG	C	44562	0,3	3
Chr1B	591140692	.	C	CT	0/1	24,6	30
Chr1B	591141461	.	A	AT	0/1	52,14	66
Chr1B	591599214	.	C	CT	0/1	8,4	12
Chr1B	592092970	.	TC	T	44562	0,48	48
Chr1B	597071891	.	A	AT	0/1	34,11	45
Chr1B	598073141	.	T	TG	44562	0,21	21
Chr1B	599522055	.	G	GA	0/1	2,14	16
Chr1B	603228791	.	AT	A	0/1	5,2	7
Chr1B	604853538	.	CCCGCCG	C	0/1	24,10	34
Chr1B	605814116	.	A	AGAG	0/1	3,11	14
Chr1B	606465743	.	G	GT	0/1	17,10	27
Chr1B	606465750	.	G	GA	0/1	18,10	28
Chr1B	610247853	.	TTA	T	0/1	1,12	13
Chr1B	613113410	.	C	CAG	0/1	3,20	23
Chr1B	613453878	.	CCCG	C	0/1	4,25	29
Chr1B	617287858	.	C	CT	0/1	18,4	22
Chr1B	620412889	.	CTGA	C	44562	0,35	35
Chr1B	620512351	.	CCGGGCA	C	44562	0,18	18
Chr1B	620514694	.	GGGA	G	44562	0,97	97
Chr1B	620517871	.	AT	A	44562	0,45	45
Chr1B	622196846	.	GGGC	G	0/1	12,19	31
Chr1B	622207285	.	A	AT	0/1	3,6	9
Chr1B	622660685	.	ATT	A	0/1	12,14	26
Chr1B	626742719	.	GT	G	0/1	2,17	19
Chr1B	626744235	.	TCTC	T	0/1	3,13	16
Chr1B	626744417	.	C	CGG	0/1	5,14	19
Chr1B	626746077	.	TC	T	0/1	6,20	26
Chr1B	626747317	.	AT	A	0/1	5,15	20
Chr1B	628325732	.	T	TGCTACC	0/1	27,61	88
Chr1B	629519363	.	C	CGCG	0/1	13,81	94
Chr1B	631912250	.	CCTG	C	0/1	78,11	89
Chr1B	638875456	.	C	CT	0/1	10,3	13
Chr1B	641829460	.	GCCTC	G	0/1	7,3	10
Chr1B	646329451	.	CTGT	C	0/1	14,3	17
Chr1B	647959111	.	TGCC	T	0/1	12,2	14
Chr1B	652858023	.	C	CT	0/1	13,3	16
Chr1B	653544447	.	GGCCGCC	G	0/1	12,4	16
Chr1B	654093857	.	C	CT	0/1	9,3	12
Chr1B	654563338	.	ACCACGC	A	0/1	54,12	66
Chr1B	654804165	.	G	GA	0/1	11,4	15
Chr1B	654848824	.	CT	C	44562	0,15	15
Chr1B	660377531	.	TC	T	44562	0,57	57
Chr1B	663959872	.	T	TGCC	44562	0,5	5
Chr1B	665822127	.	TCGG	T	44562	0,6	6
Chr1B	666279351	.	G	GT	0/1	10,3	13
Chr1B	668402410	.	GTTCT	G	44562	0,40	40
Chr1B	668948237	.	G	GA	0/1	6,3	9
Chr1B	668949750	.	GTC	G	0/1	6,5	11
Chr1B	668949753	.	ATAAT	A	0/1	6,5	11
Chr1B	669158578	.	C	CA	0/1	18,7	25
Chr1B	671459649	.	A	AGGCGGC	0/1	93308	401
Chr1B	672841837	.	G	GA	0/1	108,19	127
Chr1B	672852445	.	C	CGAG	0/1	64133	197
Chr1B	673166059	.	TA	T	0/1	19,9	28
Chr1B	674672778	.	GTCC	G	0/1	26,4	30
Chr1B	674869467	.	C	CGT	0/1	12,8	20
Chr1B	674869470	.	TCC	T	0/1	12,8	20
Chr1B	675534202	.	A	AT	0/1	8,7	15
Chr1B	675541116	.	CAA	C	0/1	8,2	10
Chr1B	676265802	.	G	GGGA	44562	0,2	2
Chr1B	676702752	.	TATC	T	0/1	6,11	17
Chr1B	676824245	.	GGGAAGCAGGGGCGACGGCGGTTGA	G	0/1	1,17	18
Chr1B	677338850	.	GCGC	G	44562	0,9	9
Chr1B	677512596	.	T	TCA	44562	0,10	10
Chr1B	677512597	.	GGT	G	44562	0,10	10
Chr1B	677557236	.	TG	T	0/1	9,2	11
Chr1B	679741176	.	A	ATGGG	0/1	1,14	15
Chr1B	679815570	.	T	TC	0/1	279156	435
Chr1B	679816146	.	G	GA	0/1	48,41	89
Chr1B	680292632	.	TCCG	T	0/1	22,11	33
Chr1B	680547544	.	T	TA,TAA	44563	3,31,22	56
Chr1B	680550103	.	CCCGGGCTGCTGCGTCTCGATAGGCGCCGAACCCGAATCGCCGGCCGGTGCAGCCGACCGACCGGATCGGTCGGACCCGAGTT	C	0/1	7,2	9
Chr1B	681518734	.	T	TC	0/1	26168	194
Chr1B	681738181	.	C	CT	0/1	5,4	9
Chr1B	682192395	.	GTCC	G	0/1	7,2	9
Chr1B	682927975	.	GC	G	44562	1,12	13
Chr1B	683174197	.	ACCT	A	0/1	33,7	40
Chr1B	683213133	.	A	AT	0/1	31,14	45
Chr1B	683918830	.	C	CGG	0/1	6,56	62
Chr1B	683918831	.	C	CG	0/1	6,56	62
Chr1B	683918960	.	TGCC	T	0/1	6,61	67
Chr1B	689869840	.	A	AGC	0/1	9,4	13
Chr1B	690706131	.	C	CT	0/1	53,32	85
Chr1B	691379993	.	CA	C	0/1	9,2	11
Chr1B	691843658	.	CCA	C	0/1	102,28	130
Chr1B	694480303	.	C	CT	0/1	26,13	39
Chr1B	694753098	.	T	TCG	0/1	18,72	90
Chr1B	694753848	.	G	GGAA	0/1	5,2	7
Chr1B	694951527	.	TTG	T	0/1	11,2	13
Chr1B	695527326	.	AGTGT	A	44562	0,15	15
Chr1B	696634496	.	C	CCGG	44562	0,14	14
Chr1B	696636484	.	G	GA	0/1	11,17	28
Chr1B	696718733	.	TAGA	T	44562	2,41	43
Chr1B	696810586	.	ATGC	A	0/1	45,13	58
Chr1B	696811526	.	T	TCCGTGCA	0/1	243,35	278
Chr1B	696815564	.	CGTGGCG	C	0/1	43,21	64
Chr1B	696949881	.	CTACAG	C	44562	0,26	26
Chr1B	697295585	.	T	TGGAGGC	0/1	14,5	19
Chr1B	697744941	.	T	TGC	0/1	5,6	11
Chr1B	697744942	.	TAC	T	0/1	5,6	11
Chr1B	698173364	.	ACTTGC	A	44562	0,100	100
Chr1B	700379618	.	G	GGA	0/1	14,2	16
Chr1B	700526310	.	C	CA	0/1	25,45	70
Chr1B	700526311	.	AC	A	0/1	52,14	66
Chr1D	36191	.	CGCACGG	C	44562	0,40	40
Chr1D	2664409	.	CCGG	C	0/1	11,2	13
Chr1D	2679256	.	CGAG	C	0/1	14,7	21
Chr1D	2721342	.	A	ATG	0/1	8,3	11
Chr1D	4171946	.	GA	G	0/1	10,2	12
Chr1D	6836293	.	ACATGCATGGATGCATGCGTG	A	44562	10308	318
Chr1D	7776297	.	C	CA	0/1	7,3	10
Chr1D	10273058	.	CCAGGTATTTTTTTCCCCCTTCAATTTTTATGCTAGTATTTCTCAGTGAGAATCATGCCGTGATTGTGAACTATATTCGATTTTCCAAATGGTA	C	44562	0,2	2
Chr1D	10776833	.	AC	A	0/1	57,15	72
Chr1D	10791593	.	TA	T	0/1	13,3	16
Chr1D	10806774	.	CA	C	0/1	6,4	10
Chr1D	10806880	.	A	ATGG	0/1	29,6	35
Chr1D	10998099	.	AC	A	44562	0,14	14
Chr1D	11081818	.	TAC	T	0/1	12,2	14
Chr1D	11161203	.	G	GA	44562	0,8	8
Chr1D	11352574	.	C	CA	0/1	22,5	27
Chr1D	11535657	.	AG	A	0/1	2,3	5
Chr1D	12023830	.	A	AG	44562	0,37	37
Chr1D	12278429	.	TTCC	T	44562	0,12	12
Chr1D	12278591	.	G	GT	44562	0,15	15
Chr1D	12711170	.	TA	T	44562	0,8	8
Chr1D	12724740	.	C	CA	0/1	6,3	9
Chr1D	12727192	.	CA	C	0/1	4,7	11
Chr1D	15053321	.	G	GA	0/1	4,15	19
Chr1D	15054095	.	CAG	C	0/1	4,33	37
Chr1D	15701439	.	GA	G	0/1	6,14	20
Chr1D	15701973	.	TCCAA	T	0/1	6,10	16
Chr1D	15701978	.	C	CGGGT	0/1	7,9	16
Chr1D	16548419	.	C	CCCG	0/1	39258	297
Chr1D	16548792	.	TTG	T	0/1	1,13	14
Chr1D	16554868	.	T	TAA	0/1	5,11	16
Chr1D	18086687	.	A	ATCG	0/1	4,5	9
Chr1D	19012364	.	G	GA,GAA	44563	18,210,86	314
Chr1D	19456221	.	C	CA	0/1	42,13	55
Chr1D	20409239	.	TTCGA	T	44562	0,37	37
Chr1D	20668146	.	GA	G	0/1	4,8	12
Chr1D	20668766	.	C	CATGATTT	0/1	17,37	54
Chr1D	20726400	.	GT	G	44562	0,9	9
Chr1D	21686908	.	TA	T	44562	0,50	50
Chr1D	22291210	.	GC	G	0/1	5,13	18
Chr1D	22291212	.	GGC	G	0/1	5,13	18
Chr1D	26474930	.	C	CA	0/1	11,4	15
Chr1D	27977007	.	G	GA	0/1	6,6	12
Chr1D	30181485	.	A	AT	0/1	48,11	59
Chr1D	30772106	.	C	CT	0/1	8,3	11
Chr1D	32384557	.	G	GT	0/1	6,2	8
Chr1D	37401429	.	A	AT	0/1	5,2	7
Chr1D	39660191	.	ATC	A	0/1	7,6	13
Chr1D	40266861	.	ACT	A	0/1	14,2	16
Chr1D	40809579	.	ATATACG	A	44562	0,53	53
Chr1D	41827999	.	TCGGCGGTGGCGG	T	44562	0,22	22
Chr1D	43498083	.	CCAGCT	C	44562	0,115	115
Chr1D	43498614	.	G	GC	44562	0,14	14
Chr1D	45155889	.	AT	A	0/1	4,18	22
Chr1D	45155957	.	A	ACT	44562	0,16	16
Chr1D	48726544	.	GAGA	G	0/1	28110	138
Chr1D	48726640	.	TTC	T	0/1	20,48	68
Chr1D	48726648	.	C	CTT,CTTT	44563	0,53,15	68
Chr1D	48726810	.	A	ATC	44562	0,41	41
Chr1D	49336572	.	C	CA	0/1	5,4	9
Chr1D	49415849	.	T	TA	44562	0,8	8
Chr1D	51623215	.	C	CCTT	0/1	14,30	44
Chr1D	51957146	.	T	TG	44562	0,10	10
Chr1D	62351692	.	TC	T	0/1	6,5	11
Chr1D	63637297	.	C	CGT	0/1	9,2	11
Chr1D	73793150	.	CGCG	C	0/1	10,2	12
Chr1D	77173220	.	C	CA	0/1	23,13	36
Chr1D	80162028	.	A	AT	0/1	21,5	26
Chr1D	81052159	.	AG	A	0/1	4,13	17
Chr1D	81543777	.	G	GA	0/1	3,5	8
Chr1D	82237666	.	AT	A	0/1	15,4	19
Chr1D	83477399	.	G	GA	0/1	19,5	24
Chr1D	96144325	.	GAC	G	44562	2,25	27
Chr1D	96144535	.	TCACA	T,TCA	44563	2,4,16	22
Chr1D	97227426	.	C	CT	0/1	4,4	8
Chr1D	99872434	.	A	AT	0/1	7,3	10
Chr1D	105928435	.	TCA	T	0/1	14,2	16
Chr1D	105928439	.	G	GT	0/1	14,2	16
Chr1D	105928442	.	C	CT	0/1	13,2	15
Chr1D	112688179	.	C	CGA	0/1	4,2	6
Chr1D	114825505	.	C	CA	0/1	12,3	15
Chr1D	115879202	.	A	ATT	0/1	3,5	8
Chr1D	115881791	.	G	GT	0/1	12,6	18
Chr1D	116655517	.	ACT	A	0/1	15,3	18
Chr1D	123594529	.	G	GT	0/1	33,9	42
Chr1D	124454869	.	A	AT	0/1	8,2	10
Chr1D	127312878	.	TTC	T	0/1	23,4	27
Chr1D	133609876	.	C	CA	0/1	11,5	16
Chr1D	146058405	.	CAG	C	0/1	14,4	18
Chr1D	146881435	.	G	GC	0/1	4,7	11
Chr1D	150814372	.	C	CT	0/1	35,13	48
Chr1D	171810305	.	G	GA	0/1	8,3	11
Chr1D	181295298	.	C	CA	0/1	8,4	12
Chr1D	185430953	.	G	GA	0/1	8,2	10
Chr1D	193262294	.	C	CT	0/1	6,3	9
Chr1D	196429216	.	CTTCAGAAATAGTTTACTGTTGCTGTGTTTCGCTCTGGTGGTTGTCAAGGTCGA	C	0/1	8,3	11
Chr1D	205693037	.	C	CA	0/1	8,2	10
Chr1D	206006033	.	C	CA	0/1	5,3	8
Chr1D	206742079	.	G	GAAAAA	0/1	116,18	134
Chr1D	206767582	.	G	GT	0/1	14,4	18
Chr1D	207749154	.	A	AT	0/1	8,10	18
Chr1D	209980044	.	TACA	T	0/1	6,5	11
Chr1D	210361920	.	TTA	T	0/1	38,24	62
Chr1D	210794347	.	C	CT	0/1	9,6	15
Chr1D	210979703	.	G	GA	0/1	27,8	35
Chr1D	211519795	.	GA	G	0/1	4,6	10
Chr1D	212665895	.	C	CA	0/1	13,5	18
Chr1D	213989639	.	A	AC	0/1	9,2	11
Chr1D	214635593	.	C	CT	0/1	20,6	26
Chr1D	214640990	.	A	AGG	0/1	18,16	34
Chr1D	215207378	.	ATTG	A	0/1	12,2	14
Chr1D	222157152	.	G	GT	0/1	12,3	15
Chr1D	230505080	.	C	CT	0/1	43,12	55
Chr1D	236537901	.	G	GA	0/1	36,11	47
Chr1D	240417956	.	C	CT	0/1	111,49	160
Chr1D	240418805	.	A	AT	0/1	143,45	188
Chr1D	242231456	.	G	GAT	0/1	12,2	14
Chr1D	242736000	.	G	GC	44562	0,7	7
Chr1D	248982905	.	GCT	G	0/1	8,2	10
Chr1D	250113616	.	C	CA	0/1	45,10	55
Chr1D	250113772	.	CT	C	0/1	76,50	126
Chr1D	252209562	.	ATC	A	0/1	12,2	14
Chr1D	253894731	.	C	CT	0/1	9,1	10
Chr1D	255500055	.	CCT	C	0/1	22,5	27
Chr1D	257171047	.	C	CA	0/1	24,6	30
Chr1D	258396126	.	CAT	C	0/1	47,8	55
Chr1D	258399888	.	AACG	A	0/1	17,3	20
Chr1D	260950181	.	C	CA	0/1	17,4	21
Chr1D	260950706	.	C	CT	0/1	15,6	21
Chr1D	264284762	.	G	GTCA	0/1	18,5	23
Chr1D	265741464	.	CG	C	44562	0,19	19
Chr1D	268202751	.	C	CTTT	0/1	4,6	10
Chr1D	270115785	.	C	CCT	0/1	7,2	9
Chr1D	270319491	.	TC	T	0/1	9,3	12
Chr1D	271220557	.	AC	A	44562	1,20	21
Chr1D	276465324	.	G	GA	0/1	12,3	15
Chr1D	284056547	.	G	GT	0/1	12,3	15
Chr1D	286229251	.	TG	T	44562	0,10	10
Chr1D	294714275	.	T	TA	0/1	15,4	19
Chr1D	297356071	.	CCT	C	0/1	5,15	20
Chr1D	298776841	.	C	CA	0/1	4,6	10
Chr1D	301320859	.	C	CA	0/1	7,4	11
Chr1D	305920051	.	C	CA	0/1	22,10	32
Chr1D	308147448	.	AAG	A	0/1	37,8	45
Chr1D	310635985	.	TCTCC	T	0/1	12,2	14
Chr1D	311456604	.	CT	C	0/1	5,3	8
Chr1D	312620022	.	C	CA	0/1	13,4	17
Chr1D	315494199	.	A	AT	0/1	9,3	12
Chr1D	317327387	.	GAT	G	44562	0,52	52
Chr1D	318309129	.	C	CA	0/1	14,4	18
Chr1D	319021287	.	C	CT	0/1	28,6	34
Chr1D	321209977	.	G	GA	0/1	6,3	9
Chr1D	322106753	.	C	CA	0/1	7,2	9
Chr1D	324366650	.	C	CT	0/1	10,4	14
Chr1D	328449938	.	G	GT	0/1	24,13	37
Chr1D	328449960	.	G	GT	0/1	18,14	32
Chr1D	329275576	.	CA	C	0/1	10,35	45
Chr1D	337619356	.	A	AAAG	0/1	12,8	20
Chr1D	337832248	.	G	GAA	0/1	6,4	10
Chr1D	342884795	.	T	TGAG	0/1	4,8	12
Chr1D	344301982	.	C	CT	0/1	27,6	33
Chr1D	350343153	.	ACC	A	0/1	13,2	15
Chr1D	350360125	.	G	GT	0/1	5,3	8
Chr1D	354519700	.	A	AT	0/1	9,3	12
Chr1D	359138561	.	G	GA	0/1	15,7	22
Chr1D	360494025	.	CCG	C	0/1	14,2	16
Chr1D	364169406	.	C	CA	0/1	71,24	95
Chr1D	364266638	.	GT	G	44562	0,14	14
Chr1D	365359373	.	G	GA	0/1	23,8	31
Chr1D	365533292	.	C	CA	0/1	9,3	12
Chr1D	368333412	.	C	CA	0/1	7,3	10
Chr1D	372844663	.	CT	C	0/1	10,2	12
Chr1D	372845296	.	GGAT	G	0/1	24,53	77
Chr1D	375564405	.	A	AAAG	44562	0,209	209
Chr1D	377819210	.	G	GA	0/1	9,5	14
Chr1D	381345961	.	TCCG	T	0/1	11,2	13
Chr1D	383211997	.	C	CT	0/1	8,2	10
Chr1D	384818933	.	GCGCA	G	0/1	117,17	134
Chr1D	387020435	.	C	CA	0/1	10,3	13
Chr1D	390136474	.	C	CT	0/1	19,5	24
Chr1D	390833712	.	A	AG	0/1	11,38	49
Chr1D	398166531	.	C	CAA	0/1	13,4	17
Chr1D	403121608	.	C	CT	0/1	4,7	11
Chr1D	404458154	.	G	GA	0/1	23,16	39
Chr1D	404473380	.	CT	C	0/1	14,2	16
Chr1D	405850206	.	CG	C	0/1	5,2	7
Chr1D	408249166	.	T	TA	0/1	7,3	10
Chr1D	409999498	.	ATT	A	0/1	13,2	15
Chr1D	410197027	.	AT	A	44562	0,20	20
Chr1D	410197031	.	AT	A	0/1	7,13	20
Chr1D	410197150	.	AG	A	44562	0,19	19
Chr1D	410198159	.	CCT	C	44562	0,24	24
Chr1D	410199566	.	TG	T	44562	0,17	17
Chr1D	410200144	.	G	GGA	44562	0,19	19
Chr1D	410201959	.	TTAAC	T	44562	0,34	34
Chr1D	410270395	.	C	CTG	44562	0,15	15
Chr1D	410275492	.	GT	G	44562	0,10	10
Chr1D	410325143	.	T	TC	44562	0,9	9
Chr1D	410325903	.	AT	A	44562	0,13	13
Chr1D	410327806	.	C	CCA	0/1	19,10	29
Chr1D	410327810	.	TATG	T	0/1	19,10	29
Chr1D	410327823	.	TG	T	0/1	19,13	32
Chr1D	410328314	.	AG	A	0/1	5,11	16
Chr1D	410329340	.	TA	T	44562	0,14	14
Chr1D	410329715	.	CA	C	44562	0,17	17
Chr1D	410363864	.	T	TG	44562	0,65	65
Chr1D	410365092	.	CAGAG	C	44562	0,26	26
Chr1D	410365967	.	TG	T	44562	0,5	5
Chr1D	410367588	.	TC	T	44562	0,53	53
Chr1D	410367679	.	GA	G	44562	0,60	60
Chr1D	410647382	.	ATAG	A	44562	0,92	92
Chr1D	410994639	.	GCC	G	0/1	15,4	19
Chr1D	410995009	.	GCA	G	0/1	4,9	13
Chr1D	410995336	.	GC	G	0/1	12,9	21
Chr1D	411035614	.	CG	C	44562	0,19	19
Chr1D	412359147	.	C	CGTT	44562	0,32	32
Chr1D	412772327	.	C	CCAGCAA	44562	0,15	15
Chr1D	414462184	.	C	CAT	44562	0,369	369
Chr1D	415845169	.	AC	A	44562	0,89	89
Chr1D	416705288	.	TGCC	T	44562	0,9	9
Chr1D	416727269	.	TAGC	T	44562	2192	194
Chr1D	416928712	.	A	AGCTGCT	44562	0,13	13
Chr1D	416934884	.	GA	G	44562	0,7	7
Chr1D	417200268	.	C	CGT	44562	0,10	10
Chr1D	418883014	.	G	GA,GAA	44563	0,22,28	50
Chr1D	421865888	.	A	AAG	0/1	79,33	112
Chr1D	422466354	.	CCA	C	0/1	12,2	14
Chr1D	422929749	.	TTGA	T	0/1	4,4	8
Chr1D	425646770	.	C	CA	0/1	8,3	11
Chr1D	428572063	.	C	CT	0/1	22,9	31
Chr1D	430001885	.	G	GT	0/1	8,6	14
Chr1D	431819396	.	T	TC	44562	0,10	10
Chr1D	434209226	.	A	AT	0/1	8,2	10
Chr1D	438673521	.	AG	A	44562	0,6	6
Chr1D	439448832	.	C	CA	0/1	14,3	17
Chr1D	440844406	.	TCA	T	0/1	10,2	12
Chr1D	444591781	.	C	CT	0/1	6,4	10
Chr1D	446349787	.	G	GT	0/1	17,7	24
Chr1D	447713732	.	GGC	G	0/1	10,2	12
Chr1D	452617071	.	C	CT	0/1	37,13	50
Chr1D	452730364	.	C	CT	0/1	8,2	10
Chr1D	453760653	.	C	CT	0/1	7,3	10
Chr1D	454128293	.	A	AGGG	0/1	162,35	197
Chr1D	458271347	.	CGGA	C	0/1	15,4	19
Chr1D	458276747	.	C	CA	0/1	22,11	33
Chr1D	458291781	.	GCACACA	G	0/1	11,4	15
Chr1D	464056434	.	A	AT	0/1	8,5	13
Chr1D	466608588	.	AGT	A	0/1	8,2	10
Chr1D	466630754	.	T	TA	0/1	8,2	10
Chr1D	467491931	.	C	CT	0/1	2,5	7
Chr1D	468506596	.	G	GT	0/1	13,5	18
Chr1D	468979508	.	G	GT	0/1	24,6	30
Chr1D	472705745	.	GTGC	G	0/1	6,2	8
Chr1D	473360007	.	A	AT	0/1	8,2	10
Chr1D	473506414	.	C	CT	0/1	9,3	12
Chr1D	477561202	.	G	GCTGCT	0/1	10,3	13
Chr1D	479065622	.	T	TA	0/1	65,24	89
Chr1D	479195018	.	G	GT	0/1	26,6	32
Chr1D	480120195	.	T	TGAGAGA	0/1	1,2	3
Chr1D	480763755	.	C	CA	0/1	5,3	8
Chr1D	481425094	.	GAC	G	0/1	12,7	19
Chr1D	482405091	.	AC	A	44562	0,19	19
Chr1D	482472000	.	GCGC	G	0/1	11,2	13
Chr1D	482476954	.	C	CA	0/1	7,3	10
Chr1D	482484182	.	A	AT	0/1	10,7	17
Chr1D	483190835	.	G	GA	0/1	31,10	41
Chr1D	483586981	.	A	AT	0/1	6,4	10
Chr1D	490301104	.	G	GA	0/1	8,3	11
Chr1D	490607463	.	GTGC	G	0/1	13,2	15
Chr1D	492382431	.	C	CA	0/1	8,2	10
Chr1D	492388871	.	CA	C	0/1	9,2	11
Chr1D	492391113	.	T	TCCG	0/1	105,23	128
Chr1D	492570015	.	GAC	G	0/1	9,2	11
Chr1D	493768168	.	T	TA	0/1	9,5	14
Chr1D	495427340	.	C	CT	0/1	32,15	47
Chr1D	496012216	.	G	GA	0/1	50,22	72
Chr1D	496601307	.	CGGA	C	0/1	12,2	14
Chr1D	497120213	.	AGGAGGACT	A	0/1	8,12	20
Chr1D	497250065	.	C	CAT	0/1	22,6	28
Chr1D	498409491	.	AGACAACGCAGTTGGAGTCGTCGGTGCTTGTGATTGTTGCTCCTTTCTCGGCCTCCCACGCCCTCTCTTGATACCCCCAGTT	A	0/1	5,4	9
Chr1D	498419987	.	GTCC	G	0/1	14,2	16
Chr2A	257690	.	C	CT	0/1	11,4	15
Chr2A	259556	.	C	CT	0/1	33,11	44
Chr2A	262556	.	GGCA	G	0/1	48,10	58
Chr2A	263293	.	CAAG	C	0/1	20,8	28
Chr2A	1174541	.	T	TA	0/1	6,6	12
Chr2A	1176730	.	GA	G	0/1	5,7	12
Chr2A	2550647	.	A	ATCG	44562	0,8	8
Chr2A	3094963	.	CT	C	44562	0,10	10
Chr2A	3144719	.	C	CAAA,CAAAAA	44563	0,2,4	6
Chr2A	5650125	.	C	CG	44562	1,10	11
Chr2A	6014843	.	CAT	C	44562	0,13	13
Chr2A	8851029	.	T	TA	0/1	2,10	12
Chr2A	8856129	.	AGC	A	0/1	8,2	10
Chr2A	9497597	.	AGCCGCC	A	44562	0,3	3
Chr2A	16106952	.	C	CT	0/1	8,3	11
Chr2A	16928642	.	T	TGCAGA	44562	0,24	24
Chr2A	18912134	.	G	GGA	0/1	9,4	13
Chr2A	19227872	.	C	CT	0/1	13,5	18
Chr2A	19344665	.	G	GA	0/1	8,4	12
Chr2A	31946183	.	C	CA	0/1	10,3	13
Chr2A	33761731	.	TTG	T	0/1	13,2	15
Chr2A	35064207	.	A	ACAACC	0/1	86,14	100
Chr2A	36337783	.	GA	G	0/1	3,6	9
Chr2A	36469604	.	C	CA	0/1	13,4	17
Chr2A	38260898	.	G	GT	0/1	11,7	18
Chr2A	40612739	.	GAA	G	44562	0,68	68
Chr2A	40612742	.	C	CCG	44562	0,68	68
Chr2A	40689115	.	G	GA	0/1	4,5	9
Chr2A	43551800	.	A	ACG	44562	0,11	11
Chr2A	45521443	.	A	ACT	0/1	53,7	60
Chr2A	45521445	.	CAT	C	0/1	53,7	60
Chr2A	45525193	.	G	GA	0/1	29,8	37
Chr2A	45806258	.	TTG	T	44562	0,6	6
Chr2A	45806263	.	T	TGC	44562	0,6	6
Chr2A	45938156	.	ACGG	A	0/1	8,3	11
Chr2A	46837205	.	A	AGCG	44562	0,42	42
Chr2A	47083712	.	TG	T	44562	0,96	96
Chr2A	48773255	.	A	AT	44562	0,20	20
Chr2A	52979416	.	G	GCA	44562	0,9	9
Chr2A	53585113	.	C	CTA	0/1	11,6	17
Chr2A	55716584	.	GGAC	G	0/1	17,3	20
Chr2A	58712215	.	C	CA	0/1	14,8	22
Chr2A	61838026	.	G	GA	0/1	24,6	30
Chr2A	62699371	.	TTG	T	0/1	54,13	67
Chr2A	63135739	.	TACAC	T	0/1	3,43	46
Chr2A	63245571	.	C	CAA	0/1	11,2	13
Chr2A	63246276	.	C	CAA	0/1	5,3	8
Chr2A	66246099	.	CGGGG	C	44562	0,2	2
Chr2A	66546848	.	C	CA	0/1	9,3	12
Chr2A	66547372	.	G	GT	0/1	15,5	20
Chr2A	67036534	.	GGCC	G	0/1	237,46	283
Chr2A	67056935	.	TTGC	T	0/1	210,39	249
Chr2A	69929906	.	A	AT	0/1	23,10	33
Chr2A	69932454	.	C	CA	0/1	8,3	11
Chr2A	70062577	.	CT	C	0/1	14,4	18
Chr2A	71319211	.	C	CT	0/1	22,6	28
Chr2A	74089171	.	G	GA	0/1	11,26	37
Chr2A	74116055	.	C	CT	0/1	88,23	111
Chr2A	74862562	.	C	CTAG	0/1	11,2	13
Chr2A	74865116	.	G	GT	0/1	8,6	14
Chr2A	77112586	.	A	AGAG	0/1	10,2	12
Chr2A	77434246	.	TCGG	T	0/1	8,2	10
Chr2A	79855352	.	C	CA	0/1	77,28	105
Chr2A	83043232	.	G	GCCCACC	44562	1,21	22
Chr2A	83043531	.	C	CG	44562	0,11	11
Chr2A	83437372	.	TAA	T	0/1	9,2	11
Chr2A	83992528	.	A	ACTC	0/1	3,9	12
Chr2A	84440659	.	A	AC	44562	0,14	14
Chr2A	84440661	.	C	CA	44562	0,14	14
Chr2A	84440662	.	C	CG	44562	0,14	14
Chr2A	86729238	.	GGCC	G	0/1	25,4	29
Chr2A	87016286	.	CGCA	C	44562	0,12	12
Chr2A	92186385	.	C	CT	0/1	69,14	83
Chr2A	92608340	.	T	TA	0/1	21,6	27
Chr2A	92641954	.	TGGGAA	T	0/1	7,15	22
Chr2A	93471122	.	C	CG	0/1	11,1	12
Chr2A	94320396	.	CT	C	0/1	23,43	66
Chr2A	94320509	.	GT	G	0/1	2,14	16
Chr2A	94502960	.	A	AT	0/1	15,53	68
Chr2A	94503112	.	C	CT	0/1	12,5	17
Chr2A	95421402	.	G	GTC	0/1	3,5	8
Chr2A	95471087	.	T	TCTC	0/1	62,98	160
Chr2A	95494760	.	ACC	A,AC	44563	2,10,4	16
Chr2A	97882567	.	CCCGCGGAGACGGGCCGAGGCCAGTGTT	C	0/1	3,3	6
Chr2A	98643149	.	G	GT	0/1	41,13	54
Chr2A	98757207	.	G	GT,GTT	44563	0,13,6	19
Chr2A	98911891	.	T	TC	44562	0,12	12
Chr2A	100722578	.	AT	A	0/1	11,2	13
Chr2A	103600508	.	GT	G	0/1	6,3	9
Chr2A	103848832	.	T	TGTG	0/1	9,4	13
Chr2A	104491172	.	C	CTCT	44562	0,19	19
Chr2A	104813069	.	A	AAAG	44562	0,35	35
Chr2A	104826437	.	T	TA	0/1	13,3	16
Chr2A	104826939	.	A	AGATG	44562	0,288	288
Chr2A	106090437	.	C	CCT	44562	0,23	23
Chr2A	106511049	.	AC	A	44562	0,23	23
Chr2A	108702407	.	G	GCGGCAA	44562	8572	580
Chr2A	109541059	.	C	CG	0/1	48,27	75
Chr2A	110190723	.	CAAG	C	44562	0,109	109
Chr2A	118475862	.	G	GA	0/1	54,13	67
Chr2A	119767039	.	CA	C	44562	0,78	78
Chr2A	120082108	.	CA	C	44562	0,26	26
Chr2A	120083110	.	CTTTG	C	44562	0,11	11
Chr2A	123091418	.	C	CA	0/1	8,3	11
Chr2A	125839640	.	C	CG	44562	0,98	98
Chr2A	126620807	.	C	CAA	44562	0,19	19
Chr2A	128975771	.	TA	T	44562	0,9	9
Chr2A	129725093	.	T	TTGC	44562	0,29	29
Chr2A	129844683	.	GTGCA	G	44562	0,155	155
Chr2A	130199729	.	C	CT	0/1	21,10	31
Chr2A	130539786	.	A	AT	0/1	5,4	9
Chr2A	133089191	.	C	CA	0/1	3,8	11
Chr2A	134326373	.	GC	G	44562	0,12	12
Chr2A	134446870	.	C	CCTT	44562	0,13	13
Chr2A	134749948	.	ACT	A	0/1	3,9	12
Chr2A	139168898	.	AGGGGG	A	44562	0,12	12
Chr2A	140596428	.	GC	G	44562	0,10	10
Chr2A	141518240	.	AT	A	44562	0,2	2
Chr2A	141671248	.	T	TTCC	44562	0,199	199
Chr2A	142564936	.	A	ATTGGGAC	44562	0,5	5
Chr2A	142578273	.	ATG	A	44562	0,105	105
Chr2A	142586950	.	G	GC	44562	1163	164
Chr2A	142586974	.	G	GT	44562	1160	161
Chr2A	142768628	.	GC	G	44562	0,14	14
Chr2A	142824547	.	G	GT	0/1	9,3	12
Chr2A	145801760	.	CTT	C	0/1	1,7	8
Chr2A	149267027	.	C	CCA,CCACA	44563	0,12,3	15
Chr2A	153836907	.	TAGA	T	44562	0,2	2
Chr2A	155873197	.	GAC	G	0/1	13,2	15
Chr2A	155882826	.	C	CA	0/1	5,4	9
Chr2A	156620444	.	G	GA	0/1	8,5	13
Chr2A	160538456	.	CA	C	0/1	2,10	12
Chr2A	160952106	.	ATGC	A	0/1	30,4	34
Chr2A	161202780	.	TC	T	0/1	65,19	84
Chr2A	166504695	.	C	CT	0/1	28,10	38
Chr2A	171364876	.	TC	T	0/1	14,3	17
Chr2A	172489813	.	C	CT	0/1	9,5	14
Chr2A	175123113	.	A	AT	44562	0,667	667
Chr2A	177637862	.	CGAG	C	0/1	9,3	12
Chr2A	183110153	.	G	GT	0/1	6,2	8
Chr2A	184847022	.	AG	A	44562	0,17	17
Chr2A	184965214	.	C	CT	0/1	16,6	22
Chr2A	187183835	.	G	GT	0/1	9,3	12
Chr2A	188500585	.	GC	G	44562	0,22	22
Chr2A	190995602	.	GT	G	44562	0,18	18
Chr2A	191010380	.	AT	A	0/1	2,9	11
Chr2A	191010461	.	CA	C	44562	0,11	11
Chr2A	192527834	.	GC	G	44562	1,22	23
Chr2A	192540219	.	G	GC	44562	0,14	14
Chr2A	193147937	.	GC	G	44562	0,21	21
Chr2A	193148170	.	C	CCAT	44562	0,16	16
Chr2A	193148552	.	T	TAAG	44562	0,23	23
Chr2A	196457747	.	CT	C	44562	0,11	11
Chr2A	198277253	.	GA	G	0/1	5,33	38
Chr2A	199913792	.	T	TGGCGGC	44562	0,20	20
Chr2A	202225212	.	C	CG	0/1	11,12	23
Chr2A	202225475	.	G	GCTC	0/1	24,9	33
Chr2A	202345292	.	TCTC	T	44562	0,38	38
Chr2A	207407931	.	T	TGTAC	0/1	47107	154
Chr2A	210623477	.	G	GT	0/1	8,2	10
Chr2A	210623586	.	TG	T	0/1	7,2	9
Chr2A	212613694	.	G	GT	0/1	49,12	61
Chr2A	213045198	.	GCT	G	0/1	3,11	14
Chr2A	213942932	.	GTTC	G	0/1	1,10	11
Chr2A	214483726	.	TCA	T	0/1	3,7	10
Chr2A	217643109	.	T	TA	0/1	20,6	26
Chr2A	218807990	.	A	ACGG	0/1	17,9	26
Chr2A	222718734	.	ACCT	A	0/1	6,31	37
Chr2A	225687480	.	C	CT	0/1	10,3	13
Chr2A	225689315	.	TAC	T	0/1	47,12	59
Chr2A	225689322	.	T	TTTTA	0/1	45,12	57
Chr2A	226661180	.	GCT	G	0/1	8,4	12
Chr2A	231017225	.	T	TA	0/1	5,3	8
Chr2A	236802795	.	C	CG	0/1	15,22	37
Chr2A	240229155	.	C	CA	0/1	6,2	8
Chr2A	240300967	.	G	GAGGC	44562	0,5	5
Chr2A	241236438	.	A	AT	0/1	8,19	27
Chr2A	242658935	.	C	CT	0/1	8,18	26
Chr2A	243185186	.	A	ACTC	0/1	9,16	25
Chr2A	246995817	.	C	CT	0/1	13,5	18
Chr2A	260717094	.	A	ATC	0/1	10,2	12
Chr2A	261402568	.	C	CA	0/1	12,3	15
Chr2A	262294906	.	T	TTC	0/1	8,22	30
Chr2A	271329125	.	C	CT	0/1	2,6	8
Chr2A	272433872	.	TTC	T	0/1	14,3	17
Chr2A	277774146	.	GACTAACA	G	0/1	23,44	67
Chr2A	281616599	.	ACT	A	0/1	1,2	3
Chr2A	283037895	.	C	CA	0/1	9,3	12
Chr2A	283984409	.	TG	T	0/1	38,12	50
Chr2A	287937602	.	C	CT	0/1	9,2	11
Chr2A	288406699	.	AAGTT	A	0/1	9,14	23
Chr2A	289061179	.	CG	C	0/1	8,2	10
Chr2A	290072121	.	G	GT	0/1	12,5	17
Chr2A	300580571	.	A	AT	0/1	26,9	35
Chr2A	301585462	.	G	GT	0/1	22,5	27
Chr2A	301591460	.	C	CT	0/1	6,6	12
Chr2A	304533628	.	CGAG	C	0/1	4,10	14
Chr2A	310451318	.	GC	G	0/1	2,16	18
Chr2A	310454175	.	ACTT	A	0/1	26,24	50
Chr2A	310487336	.	G	GA	0/1	10,3	13
Chr2A	314663023	.	GGAGA	G	0/1	1,7	8
Chr2A	314664247	.	G	GT	0/1	7,10	17
Chr2A	314665859	.	TCCG	T	44562	0,17	17
Chr2A	315422357	.	A	AATT,AATTATT	44563	1,2,3	6
Chr2A	317574906	.	C	CGGG	44562	0,8	8
Chr2A	320113299	.	G	GT	0/1	16,5	21
Chr2A	321189994	.	GGA	G	44562	0,15	15
Chr2A	327839166	.	CA	C	0/1	2,10	12
Chr2A	333882290	.	A	AT	0/1	7,2	9
Chr2A	337942586	.	A	AC	44562	0,8	8
Chr2A	342617363	.	CCT	C	0/1	20,13	33
Chr2A	350357050	.	T	TA	44562	0,25	25
Chr2A	353365577	.	CTTGTGG	C	0/1	55,9	64
Chr2A	355047001	.	GT	G	0/1	8,3	11
Chr2A	356775540	.	C	CG	0/1	1,9	10
Chr2A	357139766	.	TCG	T	0/1	3,6	9
Chr2A	357666164	.	T	TA,TAA	44563	2,13,6	21
Chr2A	359535825	.	A	AT	0/1	19,4	23
Chr2A	361835693	.	C	CT	0/1	7,2	9
Chr2A	362288836	.	A	AG	0/1	2,8	10
Chr2A	364198953	.	T	TA	0/1	7,3	10
Chr2A	370715651	.	C	CT	0/1	3,11	14
Chr2A	371115624	.	TG	T	44562	0,11	11
Chr2A	371619466	.	AT	A	0/1	6,16	22
Chr2A	373764302	.	G	GA	0/1	13,3	16
Chr2A	376985723	.	CA	C	0/1	19,8	27
Chr2A	376986810	.	A	AC	0/1	2,6	8
Chr2A	378366720	.	ACCCT	A	0/1	1,12	13
Chr2A	381821588	.	TA	T	0/1	9,41	50
Chr2A	382618260	.	A	AT	0/1	13,3	16
Chr2A	382618334	.	TC	T	0/1	5,7	12
Chr2A	383065330	.	AAC	A	0/1	8,4	12
Chr2A	383364287	.	T	TA	0/1	10,4	14
Chr2A	384154149	.	AT	A	0/1	2,8	10
Chr2A	384154359	.	T	TA	0/1	9,4	13
Chr2A	384942360	.	G	GAA	0/1	8,2	10
Chr2A	387012092	.	A	ACAT	0/1	4,15	19
Chr2A	388513146	.	AC	A	0/1	8,31	39
Chr2A	388513172	.	T	TA	0/1	10,42	52
Chr2A	388856041	.	C	CGAA	0/1	10,8	18
Chr2A	390227775	.	CAGG	C	0/1	5,12	17
Chr2A	390464202	.	TG	T	0/1	4,23	27
Chr2A	391802352	.	G	GT	44562	1,14	15
Chr2A	393372299	.	TTGCTGC	T	0/1	4,17	21
Chr2A	395250015	.	G	GA	0/1	15,4	19
Chr2A	395250087	.	CCTT	C	44562	0,11	11
Chr2A	397639850	.	G	GT	0/1	24,6	30
Chr2A	401404772	.	GA	G	0/1	3,11	14
Chr2A	402343572	.	CG	C	0/1	5,5	10
Chr2A	407118490	.	AG	A	0/1	2,8	10
Chr2A	407334851	.	G	GT	0/1	2,10	12
Chr2A	408031534	.	TCTC	T	0/1	2,9	11
Chr2A	408035407	.	A	AAGGACACG	0/1	6,4	10
Chr2A	409078083	.	C	CA	0/1	29,9	38
Chr2A	414816644	.	CA	C	0/1	3,4	7
Chr2A	416584914	.	TC	T	44562	0,10	10
Chr2A	417535851	.	C	CTCGG	0/1	24,60	84
Chr2A	423182591	.	A	AT	0/1	1,11	12
Chr2A	426251764	.	G	GT	0/1	13,19	32
Chr2A	429144914	.	AG	A	44562	0,12	12
Chr2A	429146329	.	A	AT	0/1	8,2	10
Chr2A	429943791	.	C	CT	0/1	12,4	16
Chr2A	429982707	.	C	CGAG	0/1	1,7	8
Chr2A	430475759	.	GT	G	0/1	10,2	12
Chr2A	435072987	.	AT	A	0/1	6,11	17
Chr2A	436666210	.	C	CA	0/1	5,15	20
Chr2A	442008554	.	AGCC	A	0/1	12,2	14
Chr2A	442767878	.	ATC	A	0/1	11,2	13
Chr2A	444100850	.	G	GA	0/1	10,7	17
Chr2A	444120053	.	AG	A	0/1	16,64	80
Chr2A	451937611	.	GA	G	0/1	8,2	10
Chr2A	452536217	.	C	CA	0/1	8,3	11
Chr2A	455542438	.	G	GA	0/1	6,5	11
Chr2A	458649237	.	C	CT	0/1	51,15	66
Chr2A	458694355	.	C	CAG	0/1	4,12	16
Chr2A	461840914	.	ACC	A	44562	0,9	9
Chr2A	461875539	.	G	GTT	0/1	13,3	16
Chr2A	464808647	.	GGCCAT	G	0/1	5,26	31
Chr2A	465604237	.	C	CT	0/1	13,4	17
Chr2A	465605779	.	C	CAA	0/1	3,6	9
Chr2A	465885864	.	G	GT	0/1	13,3	16
Chr2A	467621333	.	TG	T	0/1	1,7	8
Chr2A	467625824	.	G	GT	0/1	7,2	9
Chr2A	471108802	.	C	CT	0/1	21,5	26
Chr2A	478512482	.	C	CA	0/1	23,6	29
Chr2A	479748465	.	GT	G	44562	0,16	16
Chr2A	479797780	.	C	CT,CTT	44563	0,9,3	12
Chr2A	480970310	.	C	CT	0/1	14,6	20
Chr2A	489714250	.	C	CA	0/1	12,4	16
Chr2A	493742499	.	A	AC	44562	0,42	42
Chr2A	493744009	.	G	GT	0/1	57,12	69
Chr2A	494411882	.	C	CT	0/1	5,3	8
Chr2A	498719061	.	A	AAAG	44562	0,24	24
Chr2A	504488434	.	T	TTGA	0/1	36134	170
Chr2A	505036782	.	G	GT	0/1	9,4	13
Chr2A	506640027	.	GT	G	0/1	7,15	22
Chr2A	508116594	.	ACTTC	A	0/1	16,25	41
Chr2A	508169508	.	T	TA	0/1	0,10	10
Chr2A	508805263	.	C	CTGG	0/1	118220	338
Chr2A	511502359	.	A	AGATTGAT	44562	0,18	18
Chr2A	511880582	.	CG	C	44562	0,9	9
Chr2A	515044715	.	TG	T	44562	0,19	19
Chr2A	519708022	.	GGCA	G	44562	0,26	26
Chr2A	519716376	.	TG	T	44562	0,36	36
Chr2A	519719307	.	C	CT	0/1	11,5	16
Chr2A	519720970	.	AT	A	44562	0,22	22
Chr2A	519724356	.	A	AT	44562	0,6	6
Chr2A	524062004	.	A	AAC	44562	0,21	21
Chr2A	524358820	.	G	GAGA	44562	0,12	12
Chr2A	530179285	.	AT	A	44562	0,85	85
Chr2A	530179857	.	GT	G	0/1	10,2	12
Chr2A	531786264	.	GT	G	0/1	8,2	10
Chr2A	542207414	.	CTTG	C	0/1	1,14	15
Chr2A	542226702	.	C	CCTT	44562	0,31	31
Chr2A	544306872	.	CGAG	C	44562	0,89	89
Chr2A	546031721	.	C	CGA	0/1	3,6	9
Chr2A	546499615	.	CG	C	0/1	2,15	17
Chr2A	546965910	.	T	TTGTG	0/1	2,13	15
Chr2A	546998980	.	GGTCGACGACAGGCAAGCGCTGCTGCCTCCGTCGCCGGGCACGGCGGCGAAGGGGAACAGCGGTGACAAGAAGCCCAAA	G	44562	0,8	8
Chr2A	555151896	.	C	CT	0/1	8,3	11
Chr2A	558075348	.	CA	C,CAA	44563	0,4,2	6
Chr2A	563203783	.	C	CA	0/1	11,3	14
Chr2A	563203865	.	G	GT	0/1	10,3	13
Chr2A	565757613	.	G	GGA	0/1	7,3	10
Chr2A	569036046	.	C	CA	0/1	10,7	17
Chr2A	569444760	.	A	AT	44562	0,8	8
Chr2A	569444830	.	C	CA	0/1	6,2	8
Chr2A	569445641	.	CT	C	0/1	14,14	28
Chr2A	571254740	.	G	GA	0/1	19,4	23
Chr2A	571760292	.	CA	C	44562	0,61	61
Chr2A	571769264	.	T	TG	44562	0,29	29
Chr2A	572699209	.	AGG	A	44562	0,9	9
Chr2A	573180168	.	G	GAA	44562	0,50	50
Chr2A	573180169	.	G	GA	0/1	29,21	50
Chr2A	575170407	.	GGAA	G	44562	0,7	7
Chr2A	576725797	.	G	GT	44562	0,6	6
Chr2A	576730671	.	AGG	A	44562	2460	462
Chr2A	577309912	.	GCCA	G	44562	0,9	9
Chr2A	578780913	.	GAGGCGCGCGGGCCGACGC	G	44562	0,23	23
Chr2A	580003491	.	CGAG	C	0/1	2,6	8
Chr2A	580390777	.	T	TCATCTGGTGGTGGTTTCCGCGAAC	44562	0,26	26
Chr2A	580482916	.	GGCC	G	44562	0,12	12
Chr2A	584553726	.	C	CA	0/1	6,4	10
Chr2A	588906479	.	CCCG	C	0/1	19,3	22
Chr2A	589586259	.	G	GT	0/1	16,4	20
Chr2A	598177420	.	G	GA	0/1	7,2	9
Chr2A	598954891	.	C	CA	0/1	370138	508
Chr2A	601239783	.	GTA	G	0/1	33,13	46
Chr2A	601239791	.	G	GTC	0/1	34,13	47
Chr2A	605044392	.	A	ATT	0/1	5,2	7
Chr2A	605096633	.	C	CT	0/1	2,14	16
Chr2A	605096635	.	C	CT,CTCT	44563	2,8,6	16
Chr2A	606105544	.	C	CT	0/1	14,3	17
Chr2A	607553126	.	A	AG	0/1	8,2	10
Chr2A	611615031	.	AGCCCCAAG	A	44562	0,18	18
Chr2A	611630822	.	A	AT	0/1	11,4	15
Chr2A	611818027	.	C	CAA	0/1	9,3	12
Chr2A	613962713	.	C	CA	0/1	16,7	23
Chr2A	615720624	.	T	TA	0/1	14,3	17
Chr2A	616618587	.	A	AT	0/1	22,10	32
Chr2A	619126371	.	G	GA	0/1	116,44	160
Chr2A	621396947	.	AG	A	0/1	11,2	13
Chr2A	621400881	.	C	CA	0/1	9,4	13
Chr2A	623408483	.	C	CG	44562	0,10	10
Chr2A	623408747	.	CCGG	C	0/1	5,2	7
Chr2A	624479335	.	A	AG	44562	0,48	48
Chr2A	624484013	.	ATCAG	A	0/1	9,2	11
Chr2A	625333688	.	AATC	A	0/1	13,2	15
Chr2A	628781062	.	C	CA	0/1	11,6	17
Chr2A	628995841	.	CA	C	0/1	9,7	16
Chr2A	639471128	.	G	GT	0/1	6,3	9
Chr2A	640638434	.	A	ACCACCT	0/1	12,3	15
Chr2A	641412420	.	AGAG	A	0/1	2,6	8
Chr2A	642416320	.	AG	A	44562	0,104	104
Chr2A	643706588	.	G	GC	44562	1,63	64
Chr2A	643801761	.	C	CTGATA	44562	0,19	19
Chr2A	649502213	.	A	AT	0/1	9,4	13
Chr2A	652668532	.	C	CT	0/1	14,6	20
Chr2A	652669308	.	C	CA	0/1	15,5	20
Chr2A	654929854	.	GCT	G	0/1	6,3	9
Chr2A	658503707	.	TTATCTG	T	0/1	93,12	105
Chr2A	660794433	.	C	CAA	0/1	22,11	33
Chr2A	665365390	.	G	GTT	0/1	6,5	11
Chr2A	666604279	.	T	TA	0/1	6,3	9
Chr2A	669335030	.	G	GT	0/1	14,5	19
Chr2A	670185011	.	G	GA	0/1	5,6	11
Chr2A	676154067	.	C	CT	0/1	6,3	9
Chr2A	676626169	.	G	GT	0/1	9,3	12
Chr2A	677665171	.	GTTT	G,GT	44563	0,5,4	9
Chr2A	681513467	.	TACA	T	0/1	2,5	7
Chr2A	684688868	.	C	CA	0/1	12,5	17
Chr2A	687110558	.	C	CT	0/1	9,3	12
Chr2A	687815327	.	CA	C	0/1	9,2	11
Chr2A	690259641	.	G	GA	0/1	14,4	18
Chr2A	690334323	.	CA	C	0/1	11,3	14
Chr2A	691965968	.	T	TA	0/1	23,14	37
Chr2A	692173634	.	AAGAGAG	A,AAGAG	44563	0,4,7	11
Chr2A	692511238	.	T	TA	0/1	7,5	12
Chr2A	693163483	.	C	CA	0/1	9,6	15
Chr2A	694788601	.	C	CT	0/1	6,2	8
Chr2A	695038418	.	A	ATCTT	44562	0,25	25
Chr2A	696250793	.	CG	C	0/1	50,13	63
Chr2A	696831710	.	AG	A	44562	0,10	10
Chr2A	696832689	.	G	GGCT	44562	0,26	26
Chr2A	696843081	.	T	TGGG	0/1	15,7	22
Chr2A	696844539	.	TG	T	44562	0,3	3
Chr2A	697874930	.	A	AG	44562	0,40	40
Chr2A	697988447	.	CA	C	0/1	10,3	13
Chr2A	698447939	.	CCTT	C	0/1	11,2	13
Chr2A	699304201	.	CCGAGGGCG	C	0/1	13,2	15
Chr2A	699502477	.	T	TC	0/1	1,6	7
Chr2A	700374569	.	C	CG	44562	0,10	10
Chr2A	701608789	.	G	GGAGTGAGT	44562	0,5	5
Chr2A	701610140	.	C	CA	44562	0,10	10
Chr2A	702339214	.	CCACCT	C	0/1	11,2	13
Chr2A	704053614	.	C	CAGAGAG	0/1	19,6	25
Chr2A	704168334	.	G	GA	0/1	12,4	16
Chr2A	704466371	.	G	GA	0/1	59,13	72
Chr2A	706714516	.	G	GCTATGA	0/1	133,20	153
Chr2A	706882701	.	TC	T	0/1	23126	149
Chr2A	707476156	.	TCACCAC	T	0/1	58,11	69
Chr2A	712777162	.	G	GT	0/1	11,3	14
Chr2A	712777248	.	C	CTT	0/1	9,2	11
Chr2A	715392162	.	T	TA	0/1	25,19	44
Chr2A	715608001	.	CTG	C	0/1	10,2	12
Chr2A	716056037	.	AC	A	0/1	15,2	17
Chr2A	716598500	.	T	TGA	0/1	53,16	69
Chr2A	717835008	.	GAT	G	0/1	21,4	25
Chr2A	717835011	.	G	GCA	0/1	21,4	25
Chr2A	720051781	.	CACT	C	0/1	6,4	10
Chr2A	720060583	.	TGCG	T	0/1	8,2	10
Chr2A	721055089	.	CA	C	44562	2,22	24
Chr2A	721460892	.	CACA	C	0/1	9,45	54
Chr2A	721996139	.	GC	G	0/1	1,7	8
Chr2A	722005286	.	C	CG	0/1	11,3	14
Chr2A	722259643	.	GGA	G	44562	3134	137
Chr2A	724239882	.	A	AT	0/1	72,94	166
Chr2A	726581673	.	C	CA	0/1	22,4	26
Chr2A	726584619	.	ACTG	A	0/1	25,5	30
Chr2A	730292503	.	G	GA	0/1	28,6	34
Chr2A	730292528	.	A	AT	0/1	26,9	35
Chr2A	730297407	.	C	CT	0/1	10,4	14
Chr2A	731247174	.	GTAA	G	0/1	2,18	20
Chr2A	731249102	.	C	CG	0/1	6,4	10
Chr2A	732069547	.	A	AT	44562	0,4	4
Chr2A	732548048	.	C	CT	0/1	8,4	12
Chr2A	732548217	.	G	GT	0/1	7,2	9
Chr2A	732599119	.	G	GA	0/1	16,5	21
Chr2A	733178557	.	TACA	T	0/1	13,2	15
Chr2A	733276547	.	A	AT	0/1	6,4	10
Chr2A	733276712	.	TTA	T	0/1	7,20	27
Chr2A	733277429	.	C	CT	0/1	44,15	59
Chr2A	736562685	.	GTCC	G	0/1	7,13	20
Chr2A	736936128	.	T	TCGG	0/1	5,3	8
Chr2A	737318599	.	G	GT	0/1	24,7	31
Chr2A	737319321	.	C	CT	44562	0,18	18
Chr2A	737321904	.	G	GT,GTT	44563	0,21,13	34
Chr2A	737783978	.	CG	C	0/1	4,7	11
Chr2A	738062704	.	G	GGCTA	0/1	9,3	12
Chr2A	738109123	.	A	AGGGC	44562	1,23	24
Chr2A	738216783	.	A	AT	0/1	9,3	12
Chr2A	738307850	.	A	ACAT	0/1	107,15	122
Chr2A	738478230	.	GCGC	G	0/1	8,2	10
Chr2A	738589040	.	T	TC	0/1	34,5	39
Chr2A	738603247	.	AT	A	44562	0,104	104
Chr2A	739070569	.	A	ATAAATC	0/1	38,65	103
Chr2A	741101875	.	C	CT	0/1	160,2	162
Chr2A	742486987	.	CCA	C	0/1	2,8	10
Chr2A	743477762	.	T	TCGC	0/1	12,2	14
Chr2A	744050494	.	TCCC	T	0/1	12,6	18
Chr2A	748638804	.	CCACACA	C,CCA	44563	0,15,4	19
Chr2A	748764288	.	C	CT	0/1	6,12	18
Chr2A	748990086	.	C	CA	0/1	15,8	23
Chr2A	749011335	.	CACA	C	0/1	14,2	16
Chr2A	749028541	.	GA	G	44562	3,43	46
Chr2A	749049590	.	TCTG	T	44562	0,11	11
Chr2A	750605702	.	C	CA	0/1	7,3	10
Chr2A	751620843	.	C	CT	0/1	9,3	12
Chr2A	751622645	.	CT	C	44562	0,9	9
Chr2A	751623755	.	ATTG	A	44562	0,14	14
Chr2A	756989798	.	CCTT	C	0/1	2,24	26
Chr2A	756990234	.	GGTGGTGCC	G	0/1	13,2	15
Chr2A	757754129	.	G	GAA	0/1	57,9	66
Chr2A	758476422	.	C	CACGATG	0/1	22,4	26
Chr2A	759371178	.	CG	C	44562	0,9	9
Chr2A	759810841	.	G	GGA	0/1	6,3	9
Chr2A	759811020	.	AGCG	A	44562	0,10	10
Chr2A	759883359	.	GT	G	0/1	7,2	9
Chr2A	759909694	.	C	CT	0/1	33,11	44
Chr2A	760092634	.	GC	G	0/1	34,5	39
Chr2A	760606189	.	CA	C	44562	0,8	8
Chr2A	761977018	.	G	GGGGA	44562	0,5	5
Chr2A	762269199	.	G	GA,GAA	44563	3,26,12	41
Chr2A	762745774	.	CA	C	0/1	4,15	19
Chr2A	762745942	.	C	CA	0/1	10,3	13
Chr2A	762746804	.	GT	G	44562	1,8	9
Chr2A	762746835	.	G	GA	0/1	5,5	10
Chr2A	763116255	.	A	AAACG	44562	0,10	10
Chr2A	763119716	.	A	AG	0/1	3,24	27
Chr2A	763821096	.	CT	C	0/1	6,5	11
Chr2A	764478362	.	TTG	T	0/1	6,19	25
Chr2A	764984994	.	AC	A	44562	0,21	21
Chr2A	765432696	.	T	TG	44562	0,7	7
Chr2A	767256332	.	TG	T	44562	0,8	8
Chr2A	767745798	.	AGT	A	44562	0,26	26
Chr2A	769091040	.	CA	C	44562	0,63	63
Chr2A	769091043	.	C	CG	44562	0,63	63
Chr2A	769659858	.	GA	G	44562	0,12	12
Chr2A	770170234	.	AG	A	44562	0,13	13
Chr2A	770171385	.	ATGG	A	44562	0,27	27
Chr2A	770337977	.	G	GC	44562	0,9	9
Chr2A	770352912	.	G	GA,GAA	44563	0,7,2	9
Chr2A	770481710	.	AC	A	44562	0,22	22
Chr2A	770874486	.	CAA	C	44562	0,30	30
Chr2A	770874489	.	G	GCC	44562	0,28	28
Chr2A	771324033	.	CT	C	44562	0,10	10
Chr2A	771361471	.	C	CAGAGA	44562	1,35	36
Chr2A	771410171	.	CT	C	44562	0,10	10
Chr2A	771581481	.	GAGAGA	G	44562	0,165	165
Chr2A	771775698	.	G	GTCGGA	44562	0,35	35
Chr2A	772082430	.	TAAG	T	44562	0,34	34
Chr2A	772088751	.	CCCTCCT	C	44562	0,13	13
Chr2A	775580195	.	AGCG	A	44562	0,21	21
Chr2A	775766530	.	C	CT	44562	0,17	17
Chr2A	775858074	.	G	GA	44562	0,10	10
Chr2A	779137024	.	CT	C	0/1	9,2	11
Chr2A	780371431	.	TC	T	0/1	7,2	9
Chr2A	780509863	.	GA	G	44562	0,23	23
Chr2A	780509865	.	TGTGA	T	44562	0,23	23
Chr2A	780675231	.	T	TAC	44562	0,14	14
Chr2A	781305230	.	AGATCAG	A	0/1	1,11	12
Chr2A	784343849	.	T	TC	44562	5,57	62
Chr2A	784738058	.	C	CCA	0/1	8,3	11
Chr2A	784915709	.	ATCTTCT	A	44562	0,10	10
Chr2A	785094051	.	G	GC	44562	0,25	25
Chr2A	785430614	.	A	ACC	44562	0,8	8
Chr2A	785430673	.	G	GA	0/1	5,4	9
Chr2A	785455523	.	G	GA	44562	0,29	29
Chr2A	786105570	.	C	CAA	0/1	28,7	35
Chr2A	786240553	.	GTT	G	0/1	8,2	10
Chr2A	786778425	.	A	ACTC	0/1	20,9	29
Chr2A	786858971	.	C	CT	0/1	9,3	12
Chr2A	787540063	.	G	GC	0/1	183,14	197
Chr2B	36508	.	GT	G	0/1	2,6	8
Chr2B	39788	.	AGAC	A	0/1	17,5	22
Chr2B	129611	.	A	ACAG	0/1	3,9	12
Chr2B	129865	.	CCTCT	C	0/1	11,13	24
Chr2B	1951722	.	A	ATGTGTG	44562	0,7	7
Chr2B	1957970	.	GAAC	G	0/1	11,27	38
Chr2B	5075014	.	C	CA	0/1	6,4	10
Chr2B	5227061	.	TA	T	0/1	4,11	15
Chr2B	5396632	.	CT	C	0/1	5,4	9
Chr2B	5870788	.	C	CT	0/1	20,5	25
Chr2B	5871786	.	A	AT	0/1	27,6	33
Chr2B	6899251	.	GCGA	G	0/1	10,3	13
Chr2B	7373488	.	C	CT	0/1	8,3	11
Chr2B	7373490	.	TC	T	0/1	5,6	11
Chr2B	7426897	.	A	ATCTCC	44562	0,10	10
Chr2B	8084948	.	C	CT	0/1	7,7	14
Chr2B	8209813	.	CAG	C	0/1	4,13	17
Chr2B	9712937	.	T	TTC	0/1	5,5	10
Chr2B	11296621	.	G	GA	44562	0,42	42
Chr2B	11461007	.	C	CTCA	0/1	3,9	12
Chr2B	20327423	.	GT	G	0/1	6,3	9
Chr2B	20340638	.	ATG	A	44562	0,9	9
Chr2B	21488998	.	TC	T	0/1	6,22	28
Chr2B	21609982	.	GGGA	G	44562	0,41	41
Chr2B	21978298	.	ATTAC	A	44562	0,11	11
Chr2B	25639374	.	GT	G	0/1	26,7	33
Chr2B	26618654	.	C	CA	0/1	5,3	8
Chr2B	27294389	.	AT	A	44562	0,10	10
Chr2B	27941149	.	G	GCAGGA	0/1	34,53	87
Chr2B	28283772	.	G	GA	0/1	44,23	67
Chr2B	28286206	.	GCCTCCT	G,GCCT	44563	0,17,67	84
Chr2B	28286661	.	CCCACGAG	C	44562	0,21	21
Chr2B	28491461	.	C	CA	0/1	8,5	13
Chr2B	28864644	.	CCTGCTG	C	44562	0,15	15
Chr2B	30000611	.	CG	C	44562	0,9	9
Chr2B	33328279	.	C	CCCCT	44562	0,244	244
Chr2B	33340074	.	CGCA	C	0/1	187,38	225
Chr2B	33340082	.	C	CCT	0/1	193,38	231
Chr2B	33340248	.	C	CA	44562	0,192	192
Chr2B	38448812	.	CG	C	44562	0,12	12
Chr2B	46853159	.	TGCCATATCCGGCCTGTTGCGCCTGATG	T	0/1	6,5	11
Chr2B	50657825	.	AAC	A	44562	0,12	12
Chr2B	54179753	.	A	AC	0/1	40,10	50
Chr2B	56088150	.	G	GTCT	0/1	41,9	50
Chr2B	59007248	.	G	GT	0/1	10,3	13
Chr2B	61685939	.	C	CA	0/1	22,9	31
Chr2B	64444007	.	CAG	C	44562	0,9	9
Chr2B	65859576	.	C	CGGT	44562	0,11	11
Chr2B	65859578	.	T	TG	44562	0,11	11
Chr2B	65859579	.	TCCTAC	T	44562	0,11	11
Chr2B	71031253	.	C	CTT	0/1	11,2	13
Chr2B	72648984	.	G	GA	44562	0,12	12
Chr2B	72860024	.	GGCC	G	0/1	18,3	21
Chr2B	72863533	.	G	GT	0/1	38,14	52
Chr2B	73010992	.	A	AT	0/1	10,6	16
Chr2B	75734787	.	G	GC	0/1	4,12	16
Chr2B	75734877	.	T	TA	0/1	38,11	49
Chr2B	76929400	.	AT	A	0/1	1,9	10
Chr2B	78380037	.	CG	C	0/1	6,5	11
Chr2B	80114203	.	G	GAAGT	44562	0,8	8
Chr2B	83146843	.	T	TA	0/1	13,3	16
Chr2B	84698534	.	C	CT	0/1	7,5	12
Chr2B	86837721	.	A	ACT	44562	0,16	16
Chr2B	87106542	.	CT	C	0/1	6,7	13
Chr2B	88223643	.	G	GA	0/1	38,17	55
Chr2B	88223759	.	G	GA	0/1	51,16	67
Chr2B	93840575	.	C	CT	0/1	41,11	52
Chr2B	95853390	.	A	AT	0/1	15,4	19
Chr2B	96924121	.	CAGTGCT	C	0/1	17,6	23
Chr2B	97898664	.	C	CT	0/1	6,4	10
Chr2B	100091070	.	G	GT	0/1	21,12	33
Chr2B	103358185	.	A	AT	0/1	45,25	70
Chr2B	105513317	.	T	TGA	44562	0,79	79
Chr2B	105513415	.	C	CG	44562	0,12	12
Chr2B	105928098	.	ACT	A	44562	0,55	55
Chr2B	107344171	.	GATGA	G	44562	0,11	11
Chr2B	107344264	.	T	TCAGGG	44562	0,10	10
Chr2B	108845163	.	AG	A	44562	0,15	15
Chr2B	111843972	.	C	CG	44562	0,42	42
Chr2B	112403046	.	G	GACACAC,GACACACAC	44563	1,3,9	13
Chr2B	112422429	.	GT	G	44562	0,17	17
Chr2B	114557142	.	C	CA	0/1	11,3	14
Chr2B	115852848	.	G	GA	44562	0,17	17
Chr2B	115852850	.	G	GAA	44562	0,17	17
Chr2B	119041297	.	CG	C	44562	0,39	39
Chr2B	121568133	.	G	GT	0/1	11,3	14
Chr2B	122003824	.	GC	G	44562	0,82	82
Chr2B	123335800	.	C	CA	0/1	30,9	39
Chr2B	124296655	.	AC	A	0/1	8,2	10
Chr2B	130618993	.	A	AT	0/1	3,2	5
Chr2B	130623495	.	G	GAA	0/1	8,2	10
Chr2B	133120266	.	C	CT	0/1	8,2	10
Chr2B	134621144	.	G	GA	0/1	7,3	10
Chr2B	135035031	.	A	ACTCT	0/1	14,4	18
Chr2B	135048417	.	C	CA	0/1	11,4	15
Chr2B	137541053	.	CT	C	0/1	8,10	18
Chr2B	139149483	.	GC	G	0/1	62,26	88
Chr2B	141577014	.	CCT	C	0/1	9,2	11
Chr2B	141579027	.	CCT	C	0/1	8,3	11
Chr2B	142876449	.	G	GGCA	0/1	4,6	10
Chr2B	142973800	.	C	CT	0/1	14,4	18
Chr2B	144305417	.	TCGA	T	0/1	20,7	27
Chr2B	145303391	.	AAAT	A	0/1	31,8	39
Chr2B	145970699	.	G	GGGC	0/1	6,4	10
Chr2B	146386495	.	A	AT	0/1	9,4	13
Chr2B	147754116	.	G	GA	0/1	12,4	16
Chr2B	148360706	.	C	CAA	0/1	7,3	10
Chr2B	148609662	.	G	GA	0/1	8,2	10
Chr2B	154478726	.	C	CT	0/1	58,69	127
Chr2B	154478727	.	A	ATC	0/1	58,69	127
Chr2B	154478731	.	GCC	G	0/1	53,69	122
Chr2B	156592801	.	C	CAAA	44562	3,21	24
Chr2B	158715357	.	T	TG	0/1	5,16	21
Chr2B	158991756	.	CA	C	44562	0,12	12
Chr2B	159924365	.	C	CT	0/1	15,6	21
Chr2B	160175190	.	A	AAAG	0/1	3,16	19
Chr2B	160192616	.	TTC	T	0/1	202,73	275
Chr2B	161134667	.	AC	A	0/1	5,3	8
Chr2B	161676650	.	AT	A	0/1	12,7	19
Chr2B	161676652	.	A	ACCAAC	0/1	10,9	19
Chr2B	162234669	.	CCTAGCA	C	0/1	6,7	13
Chr2B	162235367	.	ACGC	A	0/1	8,44	52
Chr2B	162236466	.	AGAGG	A	0/1	19,4	23
Chr2B	162236468	.	AGG	A	0/1	13,9	22
Chr2B	162238195	.	T	TG	44562	0,18	18
Chr2B	162255373	.	C	CA	0/1	52,11	63
Chr2B	162827369	.	GT	G	44562	0,68	68
Chr2B	166627529	.	G	GT	0/1	8,2	10
Chr2B	170833258	.	G	GA	0/1	61,18	79
Chr2B	172897212	.	GTGT	G	0/1	76,76	152
Chr2B	173199967	.	G	GCGCA	0/1	9,20	29
Chr2B	173207111	.	C	CA	0/1	7,2	9
Chr2B	173208744	.	AT	A	0/1	8,18	26
Chr2B	173739283	.	CGTGT	C	0/1	1,12	13
Chr2B	173896030	.	A	ACCC	0/1	4,10	14
Chr2B	173897070	.	T	TTG	0/1	8,7	15
Chr2B	175601206	.	CT	C	0/1	5,16	21
Chr2B	175927136	.	CG	C	0/1	4,5	9
Chr2B	177816066	.	GC	G	0/1	7,25	32
Chr2B	179567805	.	GC	G	0/1	8,2	10
Chr2B	179568495	.	T	TA	0/1	5,4	9
Chr2B	179807855	.	AAT	A	0/1	10,2	12
Chr2B	179809767	.	CG	C	44562	1,12	13
Chr2B	182872223	.	C	CT	0/1	12,3	15
Chr2B	183153807	.	CAA	C	0/1	11,2	13
Chr2B	183981770	.	CT	C	0/1	19,31	50
Chr2B	183983753	.	GA	G	0/1	15,39	54
Chr2B	184380343	.	G	GAAC	0/1	16,12	28
Chr2B	186243956	.	CA	C	0/1	3,3	6
Chr2B	186245001	.	CTA	C	0/1	4,31	35
Chr2B	186246029	.	A	ACT	0/1	37168	205
Chr2B	186853204	.	A	AT	0/1	13,15	28
Chr2B	188630065	.	T	TA	0/1	3,6	9
Chr2B	188630240	.	G	GA	44562	0,5	5
Chr2B	188630322	.	CA	C	0/1	4,8	12
Chr2B	188630353	.	G	GA	0/1	4,5	9
Chr2B	188631540	.	GA	G	0/1	3,14	17
Chr2B	189420566	.	GGA	G	0/1	37109	146
Chr2B	190076937	.	G	GCGGCAC	0/1	4,24	28
Chr2B	190430126	.	TG	T	44562	1,13	14
Chr2B	190637545	.	G	GCTCT	0/1	19,64	83
Chr2B	191326741	.	C	CA	0/1	243,39	282
Chr2B	191722885	.	CG	C	0/1	1,3	4
Chr2B	192552252	.	T	TG	44562	0,13	13
Chr2B	192640785	.	G	GT	0/1	83,23	106
Chr2B	192659593	.	A	ACG	44562	0,19	19
Chr2B	192966567	.	ATG	A	0/1	234,59	293
Chr2B	193038700	.	C	CA	0/1	14,4	18
Chr2B	193063830	.	CAAG	C	44562	0,122	122
Chr2B	193963860	.	G	GA	0/1	4,16	20
Chr2B	197736653	.	G	GA	0/1	8,4	12
Chr2B	198361482	.	T	TTC	44562	0,115	115
Chr2B	199674464	.	C	CA	0/1	7,2	9
Chr2B	199868644	.	AGGCGGC	A	44562	0,16	16
Chr2B	202763076	.	A	AG	0/1	7,8	15
Chr2B	203772740	.	C	CGTCCCGA	0/1	8,20	28
Chr2B	203773106	.	C	CG	0/1	151395	546
Chr2B	206276892	.	C	CA	0/1	12,4	16
Chr2B	206853591	.	TAGCAGC	T	0/1	7,21	28
Chr2B	207115918	.	C	CAT	0/1	4,19	23
Chr2B	207118653	.	CT	C	44562	0,11	11
Chr2B	207218622	.	C	CTAAT	0/1	4,7	11
Chr2B	207626502	.	AGCG	A	0/1	14,4	18
Chr2B	208111718	.	G	GA	0/1	9,5	14
Chr2B	208115248	.	GT	G	0/1	6,10	16
Chr2B	209454345	.	TG	T	0/1	5,15	20
Chr2B	209454900	.	CT	C	0/1	2,16	18
Chr2B	209553103	.	CT	C	0/1	9,2	11
Chr2B	210683274	.	G	GC	0/1	1,6	7
Chr2B	210999450	.	TA	T	0/1	4,25	29
Chr2B	211000019	.	T	TA	0/1	8,3	11
Chr2B	211004542	.	T	TGCA	0/1	11,10	21
Chr2B	214183977	.	AGAG	A	0/1	10,20	30
Chr2B	214438841	.	GGA	G	0/1	4,10	14
Chr2B	215663302	.	TAC	T	0/1	54290	344
Chr2B	217309092	.	G	GCCGAGCC	0/1	44,11	55
Chr2B	217495736	.	G	GA	0/1	12,3	15
Chr2B	217883786	.	T	TC	0/1	2,12	14
Chr2B	219584047	.	G	GA	44562	0,69	69
Chr2B	220223393	.	CTCG	C	44562	0,54	54
Chr2B	220357891	.	CCCG	C	0/1	12,2	14
Chr2B	220358184	.	GCT	G	0/1	6,3	9
Chr2B	220826527	.	A	AC	44562	0,6	6
Chr2B	221934093	.	G	GT	0/1	9,4	13
Chr2B	222623538	.	G	GA	0/1	16,4	20
Chr2B	224723885	.	G	GTT	0/1	15,6	21
Chr2B	230225781	.	C	CT	0/1	9,2	11
Chr2B	233232417	.	C	CA	0/1	12,4	16
Chr2B	235793073	.	C	CT	0/1	14,5	19
Chr2B	241199631	.	ACT	A	0/1	12,2	14
Chr2B	243954617	.	G	GA	0/1	51,14	65
Chr2B	246924095	.	C	CT	0/1	21,5	26
[truncated: 5,935 more rows]

## Sheet: ZM366_2_INDEL
CHROM	POS	ID	REF	ALT	GT(ZM366_15PEG_R_2)	AD(ZM366_15PEG_R_2)	DP(ZM366_15PEG_R_2)
Chr1A	67258	.	ACT	A	0/1	30,7	37
Chr1A	1303241	.	AAT	A	0/1	10,3	13
Chr1A	4248899	.	C	CTT	0/1	11,4	15
Chr1A	7257189	.	CAAG	C	44562	0,13	13
Chr1A	9031680	.	TAG	T	0/1	7,3	10
Chr1A	9635083	.	C	CT	0/1	18,5	23
Chr1A	11454210	.	A	AT	0/1	7,3	10
Chr1A	13048895	.	CCAGGTATTTTTTTTCCCTTCAATTTTTATGCTAGTATTTCTCAGTGAGAATCATGCCGTGATTGTGAACTATATTCGATTTTCCAAATGGTA	C	44562	0,1	1
Chr1A	13601658	.	CG	C	44562	0,64	64
Chr1A	14024436	.	G	GA	0/1	16,5	21
Chr1A	14026970	.	TG	T	0/1	12,2	14
Chr1A	15594312	.	A	AT	0/1	7,3	10
Chr1A	17324280	.	T	TA	44562	0,21	21
Chr1A	17324447	.	TC	T	44562	0,75	75
Chr1A	17406120	.	CTT	C,CT	44563	0,19,8	27
Chr1A	18290352	.	GT	G	0/1	7,27	34
Chr1A	18810506	.	A	ACGG	44562	1,26	27
Chr1A	21790247	.	G	GT	44562	0,91	91
Chr1A	22773186	.	G	GA	0/1	9,3	12
Chr1A	22923716	.	G	GA	0/1	11,4	15
Chr1A	24219753	.	A	AC	44562	0,3	3
Chr1A	29101043	.	G	GA	0/1	8,7	15
Chr1A	30857154	.	AGCCGAC	A	44562	0,7	7
Chr1A	30900479	.	AAT	A	44562	0,16	16
Chr1A	33903052	.	C	CT	0/1	12,3	15
Chr1A	35076013	.	C	CT	0/1	18,8	26
Chr1A	37213223	.	T	TG	44562	0,17	17
Chr1A	37273561	.	T	TAGAAAC	0/1	12,23	35
Chr1A	40989464	.	TGGC	T	44562	0,7	7
Chr1A	44014047	.	TCGC	T	44562	0,11	11
Chr1A	47784542	.	T	TA	44562	0,7	7
Chr1A	47784734	.	TGA	T	44562	0,12	12
Chr1A	47785604	.	G	GT	0/1	128,72	200
Chr1A	50286060	.	G	GT	0/1	6,2	8
Chr1A	51145668	.	T	TCCC	44562	0,8	8
Chr1A	51146311	.	AGAGC	A	44562	0,4	4
Chr1A	51835222	.	C	CA	0/1	8,2	10
Chr1A	52079791	.	AGG	A	44562	0,11	11
Chr1A	52441558	.	G	GTAGAAAC	44562	0,17	17
Chr1A	52539179	.	TG	T	44562	0,26	26
Chr1A	52540654	.	T	TGA	0/1	1,8	9
Chr1A	52540855	.	TGA	T	44562	0,11	11
Chr1A	53055846	.	G	GA	0/1	8,2	10
Chr1A	55094140	.	ACTC	A	44562	0,12	12
Chr1A	55706187	.	TGGA	T	44562	0,30	30
Chr1A	56581508	.	TA	T	0/1	32,7	39
Chr1A	59684872	.	CCG	C	0/1	12,2	14
Chr1A	63005141	.	C	CTT	0/1	8,2	10
Chr1A	64480101	.	G	GA	0/1	8,2	10
Chr1A	68579546	.	AGCC	A	0/1	11,2	13
Chr1A	75154934	.	G	GA	0/1	12,6	18
Chr1A	75664645	.	C	CA	0/1	64,22	86
Chr1A	75715639	.	G	GA	0/1	9,5	14
Chr1A	75715677	.	G	GA	44562	0,12	12
Chr1A	77097349	.	C	CA	0/1	6,12	18
Chr1A	77098626	.	G	GT	0/1	7,7	14
Chr1A	78856312	.	AGCC	A	0/1	8,2	10
Chr1A	88524720	.	GA	G	44562	1,38	39
Chr1A	90625359	.	C	CTT	0/1	4,2	6
Chr1A	110970307	.	G	GA	0/1	11,4	15
Chr1A	113731699	.	G	GATTCA	44562	0,9	9
Chr1A	120669497	.	A	AAGAG	0/1	9,14	23
Chr1A	120724726	.	TGGC	T	0/1	13,2	15
Chr1A	123618411	.	CT	C	0/1	7,2	9
Chr1A	128857175	.	G	GA	0/1	13,4	17
Chr1A	139937418	.	T	TA	0/1	8,2	10
Chr1A	155386398	.	A	AGCG	0/1	1,13	14
Chr1A	157120401	.	G	GT	0/1	20,7	27
Chr1A	159859111	.	A	AT	0/1	12,3	15
Chr1A	170734504	.	C	CT	0/1	8,4	12
Chr1A	173437092	.	G	GA	0/1	30,7	37
Chr1A	173437623	.	AGCT	A	0/1	25,6	31
Chr1A	173437707	.	A	AGTTGCTGCTGCAGCT	44562	0,10	10
Chr1A	175922661	.	CGGA	C	0/1	34,11	45
Chr1A	178396925	.	CGCA	C	0/1	19,4	23
Chr1A	203879982	.	T	TA	0/1	52,22	74
Chr1A	203881543	.	CAAG	C	0/1	48,25	73
Chr1A	204232289	.	CCAG	C	0/1	11,2	13
Chr1A	210317230	.	G	GGA	0/1	8,3	11
Chr1A	230435197	.	C	CT	0/1	8,2	10
Chr1A	231321063	.	G	GT	0/1	7,4	11
Chr1A	236123753	.	GGGA	G	0/1	38,6	44
Chr1A	236124123	.	AAT	A	0/1	12,3	15
Chr1A	238256448	.	A	AT	0/1	7,3	10
Chr1A	239602379	.	G	GA	0/1	78,32	110
Chr1A	240497855	.	TGA	T	0/1	9,3	12
Chr1A	246315339	.	T	TA	0/1	10,2	12
Chr1A	250220118	.	AT	A	0/1	49,11	60
Chr1A	254393432	.	G	GA	0/1	18,4	22
Chr1A	255788641	.	C	CT	0/1	14,3	17
Chr1A	256843366	.	G	GA	0/1	22,5	27
Chr1A	263258292	.	CA	C	0/1	18,3	21
Chr1A	269207299	.	T	TTC	0/1	11,2	13
Chr1A	269207303	.	GCA	G	0/1	12,2	14
Chr1A	270237338	.	AT	A	0/1	3,6	9
Chr1A	271842527	.	A	AT	0/1	10,3	13
Chr1A	274425610	.	G	GT	0/1	9,3	12
Chr1A	278119046	.	G	GT,GTT	44563	2,9,9	20
Chr1A	278764164	.	C	CA	0/1	6,3	9
Chr1A	283434282	.	C	CA	0/1	19,16	35
Chr1A	287129095	.	G	GA	0/1	13,3	16
Chr1A	290310709	.	C	CA	0/1	8,2	10
Chr1A	291125378	.	CTA	C	44562	0,9	9
Chr1A	293695371	.	C	CT	0/1	7,2	9
Chr1A	295809299	.	TA	T	44562	0,8	8
Chr1A	295906671	.	T	TA	0/1	28,7	35
Chr1A	297218038	.	C	CT	0/1	29,7	36
Chr1A	297222046	.	A	AT	44562	0,10	10
Chr1A	297341904	.	GT	G	44562	0,30	30
Chr1A	300351673	.	C	CAG	0/1	17,3	20
Chr1A	300351674	.	TCG	T	0/1	17,3	20
Chr1A	303579746	.	CG	C	44562	0,38	38
Chr1A	307048597	.	ATT	A	44562	0,20	20
Chr1A	307829139	.	GA	G	0/1	9,2	11
Chr1A	308745079	.	GAA	G	0/1	13,2	15
Chr1A	310510727	.	C	CA	0/1	15,9	24
Chr1A	314447620	.	A	AGT	44562	2,25	27
Chr1A	315410528	.	A	AAGG	44562	0,18	18
Chr1A	317911688	.	G	GA	0/1	8,3	11
Chr1A	319452612	.	CTCT	C	0/1	11,2	13
Chr1A	321856700	.	T	TG	44562	0,5	5
Chr1A	321965035	.	CA	C	44562	5,53	58
Chr1A	321965399	.	C	CA	0/1	54,16	70
Chr1A	322519724	.	C	CG	44562	0,17	17
Chr1A	326096642	.	C	CA	0/1	80,21	101
Chr1A	326096955	.	C	CACTG	44562	0,56	56
Chr1A	326098232	.	CA	C	44562	0,73	73
Chr1A	326626959	.	CT	C	0/1	7,2	9
Chr1A	329836806	.	C	CTA	0/1	3,30	33
Chr1A	331662045	.	CT	C	44562	0,19	19
Chr1A	338845462	.	TCACA	T,TCA	44563	72,87,166	325
Chr1A	339492720	.	C	CA	0/1	40,12	52
Chr1A	339493417	.	A	AT,ATTT	44563	0,8,7	15
Chr1A	340124452	.	TACG	T	0/1	36,14	50
Chr1A	340134510	.	G	GTCA	44562	0,7	7
Chr1A	353131880	.	C	CT	0/1	8,2	10
Chr1A	353542189	.	A	AT,ATT	44563	0,12,4	16
Chr1A	353542210	.	CAA	C	44562	0,14	14
Chr1A	354774770	.	A	AG	44562	0,29	29
Chr1A	354777362	.	C	CA	0/1	18,6	24
Chr1A	355148235	.	CA	C	44562	0,19	19
Chr1A	355437612	.	TG	T	44562	0,23	23
Chr1A	356454536	.	CCA	C	0/1	71,13	84
Chr1A	356466300	.	A	ATGC,ATGCTGC	44563	0,4,22	26
Chr1A	361214751	.	TC	T	44562	0,8	8
Chr1A	364090722	.	CA	C	44562	0,8	8
Chr1A	364092608	.	CG	C	44562	0,12	12
Chr1A	364463774	.	G	GTACTCC	44562	0,9	9
Chr1A	367569830	.	TC	T	44562	0,9	9
Chr1A	369305914	.	C	CA,CAA	44563	2,21,8	31
Chr1A	369306525	.	A	ACTC	44562	0,8	8
Chr1A	369788696	.	C	CA	44562	0,7	7
Chr1A	370169611	.	C	CT	0/1	22,7	29
Chr1A	370242485	.	G	GCCTCCT	44562	0,42	42
Chr1A	370248643	.	A	ATT	44562	0,19	19
Chr1A	370403751	.	G	GATC	44562	0,22	22
Chr1A	371115747	.	G	GTT,GTTT	44563	0,3,5	8
Chr1A	373715714	.	GCA	G	44562	0,9	9
Chr1A	374340582	.	G	GGC	44562	0,15	15
Chr1A	375959908	.	A	AT,ATT	44563	0,4,3	7
Chr1A	376080038	.	AG	A	44562	0,456	456
Chr1A	377886503	.	A	AGGGGGCAG	44562	0,14	14
Chr1A	378058571	.	C	CG	44562	0,42	42
Chr1A	378139618	.	AT	A	44562	0,30	30
Chr1A	378703656	.	TGA	T	44562	0,12	12
Chr1A	380701315	.	CCCAT	C	0/1	13,2	15
Chr1A	382460551	.	TAAG	T	44562	0,15	15
Chr1A	382593922	.	GA	G	0/1	4,17	21
Chr1A	383314799	.	G	GCA	0/1	5,4	9
Chr1A	385960904	.	TCA	T	44562	0,23	23
Chr1A	386400674	.	A	AGCG	0/1	4,21	25
Chr1A	387521719	.	T	TGTTAGA	44562	0,35	35
Chr1A	388341664	.	GC	G	0/1	10,2	12
Chr1A	388341667	.	G	GA	0/1	10,2	12
Chr1A	389139938	.	C	CA	44562	0,104	104
Chr1A	391430008	.	CA	C	0/1	5,4	9
Chr1A	391430185	.	GCACGC	G	44562	0,12	12
Chr1A	392861038	.	CA	C	0/1	10,2	12
Chr1A	395146672	.	C	CT	0/1	12,3	15
Chr1A	396264642	.	C	CCA	44562	0,13	13
Chr1A	396283135	.	CG	C	0/1	12,3	15
Chr1A	397942016	.	A	ATG	44562	0,8	8
Chr1A	398117948	.	GAGC	G	44562	0,45	45
Chr1A	398119745	.	G	GC	0/1	17,8	25
Chr1A	398744073	.	A	AT	44562	0,43	43
Chr1A	399420130	.	C	CA	44562	1,23	24
Chr1A	399733332	.	GTT	G	44562	0,60	60
Chr1A	400342421	.	C	CGA	44562	0,14	14
Chr1A	400914059	.	G	GTC	44562	0,13	13
Chr1A	404457745	.	GGCTA	G	44562	0,20	20
Chr1A	405476225	.	T	TAATCA	44562	0,20	20
Chr1A	406119499	.	CGTAGGCTCAGCAGACTTCAA	C	44562	0,118	118
Chr1A	406119917	.	A	ATTCCG	44562	0,10	10
Chr1A	414432031	.	A	AT	0/1	6,5	11
Chr1A	417178647	.	T	TCGGCGG	0/1	1,10	11
Chr1A	420735737	.	C	CT	0/1	21,8	29
Chr1A	420910870	.	C	CTTA	0/1	31,5	36
Chr1A	428152904	.	G	GA	0/1	7,3	10
Chr1A	428770375	.	GA	G	0/1	9,2	11
Chr1A	429340639	.	C	CT	0/1	18,4	22
Chr1A	429663509	.	CAT	C	44562	0,22	22
Chr1A	430827316	.	T	TC	44562	1,31	32
Chr1A	434465168	.	ATCCT	A	44562	0,88	88
Chr1A	437423641	.	GA	G	44562	0,11	11
Chr1A	438201535	.	C	CT	44562	0,10	10
Chr1A	443953830	.	TC	T	44562	0,55	55
Chr1A	443954060	.	CCCG	C	44562	0,24	24
Chr1A	445016377	.	C	CT	0/1	2,5	7
Chr1A	445017914	.	TAGTTCAC	T	44562	0,31	31
Chr1A	450701760	.	G	GT	0/1	4,11	15
Chr1A	450710889	.	C	CA	0/1	36,9	45
Chr1A	460636482	.	G	GCGAGAC	44562	0,15	15
Chr1A	462391596	.	G	GA	0/1	7,5	12
Chr1A	463053023	.	CTGA	C	0/1	24,7	31
Chr1A	463072000	.	T	TA	44562	2608	610
Chr1A	463715145	.	CCT	C	44562	1,18	19
Chr1A	464990491	.	A	AAC	44562	0,85	85
Chr1A	464993225	.	TCC	T	44562	0,17	17
Chr1A	464993228	.	TC	T	44562	0,17	17
Chr1A	465105247	.	TGGG	T	44562	0,9	9
Chr1A	465162145	.	A	AT,ATT	44563	0,13,4	17
Chr1A	465519457	.	C	CTTTT,CTTTTT	44563	0,17,18	35
Chr1A	465627998	.	G	GT	44562	0,19	19
Chr1A	465944833	.	TA	T	0/1	2,13	15
Chr1A	467157453	.	C	CT	0/1	12,3	15
Chr1A	471039000	.	G	GA	0/1	18,10	28
Chr1A	471057850	.	T	TA	0/1	9,4	13
Chr1A	473147324	.	T	TCACA	44562	0,14	14
Chr1A	474669582	.	CA	C	44562	0,13	13
Chr1A	475822919	.	AT	A	0/1	11,2	13
Chr1A	476331225	.	C	CAG	44562	0,185	185
Chr1A	476334663	.	T	TC	44562	0,38	38
Chr1A	478634570	.	CCGG	C	0/1	11,2	13
Chr1A	479869926	.	T	TTA	44562	0,24	24
Chr1A	479964484	.	A	AC	44562	0,10	10
Chr1A	480065237	.	CTTT	C,CT	44563	1,14,9	24
Chr1A	481867724	.	GCCC	G	0/1	1,7	8
Chr1A	482413890	.	C	CGCGACG	44562	0,39	39
Chr1A	482433580	.	T	TC	44562	0,38	38
Chr1A	482535145	.	C	CT,CTT	44563	0,28,7	35
Chr1A	483926977	.	CCTT	C	44562	0,12	12
Chr1A	485276018	.	CA	C	0/1	6,14	20
Chr1A	485887311	.	GCGT	G	44562	0,5	5
Chr1A	486591917	.	G	GA	0/1	11,9	20
Chr1A	492067458	.	CCTT	C	44562	0,10	10
Chr1A	492700401	.	C	CG	44562	0,15	15
Chr1A	493591030	.	AGCCGCAGCCGATGCCCCCGCC	A	44562	0,11	11
Chr1A	493672822	.	T	TGCC	44562	0,11	11
Chr1A	493820455	.	G	GT	0/1	22,10	32
Chr1A	494192565	.	GA	G	44562	0,23	23
Chr1A	494754294	.	CGCGG	C	44562	0,38	38
Chr1A	495348733	.	G	GGTT	44562	0,3	3
Chr1A	495349854	.	A	AT	44562	0,9	9
Chr1A	496715390	.	T	TGA	44562	0,22	22
Chr1A	498705332	.	C	CA	0/1	3,16	19
Chr1A	499012561	.	C	CCA	0/1	2,8	10
Chr1A	499017841	.	C	CCTCT,CCTCTCT	44563	0,6,2	8
Chr1A	499289720	.	CG	C	44562	0,21	21
Chr1A	499675584	.	CGGA	C	44562	0,25	25
Chr1A	500313040	.	G	GTT	44562	0,4	4
Chr1A	502518584	.	A	AT	0/1	8,7	15
Chr1A	503189878	.	T	TCGC	44562	0,337	337
Chr1A	504154883	.	ACCC	A,AC	44563	1,3,3	7
Chr1A	504795813	.	C	CCTGCTG	44562	0,38	38
Chr1A	505762382	.	G	GAACTT	44562	0,30	30
Chr1A	505762816	.	T	TA	0/1	9,12	21
Chr1A	505764146	.	CA	C	44562	0,28	28
Chr1A	505765407	.	C	CA	0/1	18,5	23
Chr1A	505766552	.	AT	A	44562	0,34	34
Chr1A	505917297	.	AAC	A	44562	0,24	24
Chr1A	505919566	.	T	TG	44562	0,12	12
Chr1A	505921790	.	C	CAA	44562	0,9	9
Chr1A	505932367	.	CT	C	44562	0,32	32
Chr1A	506800379	.	C	CT	0/1	8,2	10
Chr1A	506984274	.	C	CAGG	44562	0,15	15
Chr1A	507041221	.	G	GA	0/1	11,3	14
Chr1A	508506047	.	T	TC	44562	0,13	13
Chr1A	509650577	.	GT	G	0/1	2,5	7
Chr1A	510024791	.	TA	T	44562	0,34	34
Chr1A	510137028	.	CA	C	44562	1228	229
Chr1A	512573633	.	T	TAA,TAAA	44563	0,4,5	9
Chr1A	512972602	.	ATG	A	0/1	5,19	24
Chr1A	514128625	.	A	AT	44562	0,7	7
Chr1A	515082818	.	GGCCGCC	G	44562	0,10	10
Chr1A	515239174	.	C	CAAAA	44562	0,21	21
Chr1A	518269389	.	CA	C	44562	0,11	11
Chr1A	518269467	.	C	CA	44562	0,14	14
Chr1A	518786132	.	C	CA	44562	0,65	65
Chr1A	518786136	.	C	CAGAT	44562	0,65	65
Chr1A	518790125	.	CA	C	44562	0,30	30
Chr1A	519162307	.	G	GC	0/1	18,8	26
Chr1A	519164290	.	TCCCC	T	44562	0,16	16
Chr1A	521365835	.	CTG	C	44562	0,8	8
Chr1A	522493105	.	CT	C	0/1	6,11	17
Chr1A	522550718	.	GCGC	G	44562	0,200	200
Chr1A	522550795	.	TAGC	T	44562	0,142	142
Chr1A	523361724	.	C	CT	0/1	6,2	8
Chr1A	523954011	.	AT	A	44562	0,13	13
Chr1A	523954085	.	T	TA	0/1	8,2	10
Chr1A	524174576	.	G	GA	44562	4803	807
Chr1A	524658470	.	G	GATA	44562	0,13	13
Chr1A	529640532	.	ATT	A	0/1	10,5	15
Chr1A	530342628	.	T	TA	0/1	12,9	21
Chr1A	531881549	.	GCCGCCC	G	44562	0,5	5
Chr1A	532390278	.	C	CAAACA	44562	0,10	10
Chr1A	532441058	.	G	GGGA	44562	0,10	10
Chr1A	533042685	.	C	CT	0/1	46,22	68
Chr1A	533282242	.	C	CT	0/1	147,39	186
Chr1A	534669091	.	G	GA	0/1	13,8	21
Chr1A	537044938	.	T	TG	0/1	3,8	11
Chr1A	537046825	.	A	AG	44562	0,10	10
Chr1A	538052039	.	GA	G	0/1	7,57	64
Chr1A	538054908	.	AGAGG	A	44562	0,14	14
Chr1A	538125277	.	TGAG	T	0/1	25,8	33
Chr1A	538128689	.	CCAT	C	0/1	61,27	88
Chr1A	538131295	.	G	GCGC	0/1	37,19	56
Chr1A	538361252	.	ATT	A,AT	44563	9,84,14	107
Chr1A	539655904	.	TA	T	44562	0,83	83
Chr1A	541183716	.	TG	T	44562	0,9	9
Chr1A	541516254	.	TC	T	0/1	4,7	11
Chr1A	542156086	.	TACAC	T	0/1	23,6	29
Chr1A	543733621	.	T	TCGG	44562	0,14	14
Chr1A	543739645	.	G	GT	0/1	13,3	16
Chr1A	544569336	.	ACTG	A	44562	0,11	11
Chr1A	545689249	.	GC	G	44562	0,9	9
Chr1A	546101767	.	G	GCCT	44562	0,28	28
Chr1A	546128553	.	C	CT	0/1	9,3	12
Chr1A	546483674	.	A	AT	0/1	21,5	26
Chr1A	547053685	.	C	CT	0/1	32,10	42
Chr1A	547056216	.	CAAG	C	0/1	19,3	22
Chr1A	550220415	.	G	GA	0/1	5,4	9
Chr1A	550816120	.	TG	T	44562	0,5	5
Chr1A	551169209	.	CG	C	44562	0,81	81
Chr1A	551225523	.	G	GCGC	44562	0,16	16
Chr1A	552770927	.	C	CA	0/1	14,3	17
Chr1A	553399764	.	G	GCA	44562	0,6	6
Chr1A	554410977	.	A	AT	0/1	21,5	26
Chr1A	554959729	.	C	CT,CTT	44563	0,4,6	10
Chr1A	556531439	.	CTA	C	44562	0,10	10
Chr1A	558782099	.	CAGG	C	44562	0,5	5
Chr1A	558814736	.	G	GTTCCAAC	44562	0,2	2
Chr1A	558922905	.	AT	A	44562	0,11	11
Chr1A	559911778	.	A	AG	44562	0,14	14
Chr1A	559911781	.	A	AC	44562	0,14	14
Chr1A	559911856	.	TA	T	44562	0,48	48
Chr1A	560835221	.	G	GC	44562	0,9	9
Chr1A	565099982	.	ATT	A	44562	0,73	73
Chr1A	566282311	.	G	GT	0/1	8,2	10
Chr1A	566298396	.	C	CT	0/1	58,19	77
Chr1A	566591919	.	ACCT	A	44562	0,12	12
Chr1A	569565672	.	G	GT	0/1	12,6	18
Chr1A	569567632	.	TGCC	T	44562	0,17	17
Chr1A	569682234	.	CG	C	44562	0,15	15
Chr1A	570504779	.	C	CGCA	44562	4,65	69
Chr1A	570821551	.	GACAC	G	44562	0,17	17
Chr1A	571157302	.	G	GT	0/1	17,5	22
Chr1A	571925906	.	T	TTA	44562	0,11	11
Chr1A	571930678	.	TC	T	44562	0,26	26
Chr1A	574106790	.	C	CCTT	44562	0,11	11
Chr1A	574107716	.	CGACGAGCG	C	44562	0,8	8
Chr1A	574687280	.	G	GAAC	44562	0,37	37
Chr1A	574689439	.	A	AT	44562	2,22	24
Chr1A	574691729	.	AG	A	44562	0,49	49
Chr1A	575364230	.	AGGG	A	44562	0,10	10
Chr1A	578122948	.	GA	G	44562	0,13	13
Chr1A	578405918	.	C	CGT	0/1	59,11	70
Chr1A	578405921	.	TCC	T	0/1	62,10	72
Chr1A	580649356	.	T	TCA	0/1	37,8	45
Chr1A	580649357	.	GGT	G	0/1	37,8	45
Chr1A	580649641	.	G	GA	0/1	24,6	30
Chr1A	582268833	.	A	AAT	44562	0,2	2
Chr1A	583546626	.	GTA	G	44562	4220	224
Chr1A	583546629	.	C	CGG	44562	2131	133
Chr1A	583547101	.	C	CTATA	44562	0,5	5
Chr1A	584182630	.	C	CA,CAA	44563	8,108,24	140
Chr1A	584761703	.	C	CT	44562	0,10	10
Chr1A	584761708	.	CAG	C	44562	0,10	10
Chr1A	585944178	.	C	CA	0/1	10,3	13
Chr1A	589145319	.	AG	A	0/1	9,6	15
Chr1A	590828624	.	TA	T	0/1	8,2	10
Chr1A	591307424	.	CA	C	44562	0,20	20
Chr1A	591673082	.	G	GAA	44562	0,9	9
Chr1A	591675201	.	CGGCGTT	C	44562	0,19	19
Chr1A	593459817	.	G	GAACCCT	0/1	9,4	13
Chr1A	593465595	.	CT	C	44562	0,540	540
Chr1A	593469258	.	G	GGAA,GGAAA	44563	0,64,21	85
Chr1A	593585685	.	C	CA	0/1	7,3	10
Chr1A	593599410	.	T	TGTAG	44562	0,18	18
Chr1A	595713246	.	TGAG	T	44562	0,31	31
Chr1A	596476939	.	TC	T	44562	0,69	69
Chr1A	596514951	.	GCCGCCGCCCAAGCCCGAGGAGGACGATTCGATTCCACCA	G	44562	1,3	4
Chr1A	597315396	.	AAAGAG	A	44562	0,11	11
Chr1A	597839521	.	G	GTC	44562	0,11	11
Chr1A	597839523	.	G	GTTC	44562	0,11	11
Chr1A	597839635	.	TG	T	44562	0,13	13
Chr1A	598113313	.	C	CCTTCTT	44562	0,43	43
Chr1A	598113367	.	C	CCCAGT	44562	0,16	16
Chr1A	598351185	.	GGTC	G	0/1	14,3	17
Chr1B	1405108	.	CA	C	0/1	10,2	12
Chr1B	4530172	.	T	TGAA	44562	0,19	19
Chr1B	4934147	.	C	CGCGGAG	44562	0,3	3
Chr1B	8709171	.	TAAG	T	44562	0,24	24
Chr1B	9357547	.	G	GT	0/1	14,3	17
Chr1B	9597477	.	A	AT	0/1	6,2	8
Chr1B	11935228	.	TA	T	44562	0,18	18
Chr1B	12379587	.	CT	C	44562	0,25	25
Chr1B	13310701	.	AGCAC	A	44562	0,12	12
Chr1B	13672065	.	T	TAG	44562	0,15	15
Chr1B	14286912	.	AT	A	44562	0,10	10
Chr1B	14288064	.	T	TTGA	44562	0,17	17
Chr1B	15868799	.	GT	G	44562	2,27	29
Chr1B	15868915	.	CAGG	C	44562	0,9	9
Chr1B	15869909	.	T	TA	44562	0,21	21
Chr1B	16010824	.	T	TTCGA	44562	0,41	41
Chr1B	16014525	.	A	AGAAGAG	44562	0,12	12
Chr1B	16463968	.	C	CCCG	44562	0,10	10
Chr1B	16929729	.	CT	C	44562	0,14	14
Chr1B	16959184	.	G	GT	0/1	4,5	9
Chr1B	17500414	.	T	TCA	44562	0,8	8
Chr1B	23553099	.	AG	A	44562	0,34	34
Chr1B	25978321	.	G	GA,GAA	44563	6,155,34	195
Chr1B	28611699	.	C	CAGCAGA	44562	0,12	12
Chr1B	28794561	.	CA	C	44562	0,17	17
Chr1B	28794896	.	TC	T	0/1	16,4	20
Chr1B	29526248	.	GT	G	44562	0,11	11
Chr1B	30295895	.	AC	A	44562	0,18	18
Chr1B	30665355	.	CT	C	0/1	4,2	6
Chr1B	30675332	.	CT	C	44562	0,5	5
Chr1B	33561694	.	CCGT	C	0/1	15,2	17
Chr1B	34091338	.	G	GTT,GTTT	44563	0,15,4	19
Chr1B	34091353	.	T	TTC	44562	0,19	19
Chr1B	41774709	.	CGACGAA	C	44562	0,231	231
Chr1B	43441581	.	C	CGA	44562	0,18	18
Chr1B	43441583	.	CTCCT	C	44562	0,18	18
Chr1B	43755632	.	GTA	G	0/1	6,4	10
Chr1B	45457852	.	A	AT	0/1	7,2	9
Chr1B	46088136	.	T	TCA	44562	0,42	42
Chr1B	46090683	.	A	AGGTC	0/1	2,7	9
Chr1B	48014019	.	C	CT	0/1	7,2	9
Chr1B	53655332	.	TCGC	T	0/1	19,4	23
Chr1B	54919086	.	AC	A	44562	0,101	101
Chr1B	58750845	.	C	CA,CAA	44563	106205272	583
Chr1B	60933909	.	CAGAG	C,CAG	44563	0,3,2	5
Chr1B	64261651	.	TGAA	T	44562	0,12	12
Chr1B	65168227	.	G	GT	44562	0,28	28
Chr1B	66297088	.	G	GT	0/1	8,3	11
Chr1B	66297107	.	G	GA	44562	0,8	8
Chr1B	71116020	.	G	GT	0/1	103,39	142
Chr1B	71116190	.	C	CA	44562	0,59	59
Chr1B	71311623	.	AGGCGGC	A	44562	0,17	17
Chr1B	71312643	.	A	AACTC	44562	0,27	27
Chr1B	76068369	.	TA	T	0/1	10,2	12
Chr1B	78592024	.	A	AG	44562	0,10	10
Chr1B	78762378	.	C	CA	0/1	6,9	15
Chr1B	80017532	.	G	GCT	0/1	8,2	10
Chr1B	80921913	.	T	TA	0/1	3,8	11
Chr1B	86514302	.	TGA	T	0/1	13,3	16
Chr1B	86532644	.	GC	G	0/1	8,2	10
Chr1B	86711801	.	C	CA	0/1	17,5	22
Chr1B	92906811	.	C	CG	44562	0,12	12
Chr1B	92907716	.	C	CT	44562	0,10	10
Chr1B	92908534	.	CATGGCCCTCGAGTTAGCGGAGA	C	44562	0,4	4
Chr1B	92916273	.	GT	G	0/1	8,7	15
Chr1B	92917210	.	A	AGTGTGT	44562	0,3	3
Chr1B	93700464	.	A	AC	44562	0,40	40
Chr1B	94480836	.	GA	G	44562	0,8	8
Chr1B	96660889	.	A	AAT	0/1	10,2	12
Chr1B	97149216	.	A	ACCG	0/1	1,10	11
Chr1B	97756371	.	CCCCG	C	44562	2135	137
Chr1B	97756376	.	TCC	T	44562	2135	137
Chr1B	98796334	.	C	CT	0/1	5,4	9
Chr1B	99133143	.	A	ATG	44562	0,126	126
Chr1B	100170895	.	C	CT	44562	0,11	11
Chr1B	100208582	.	C	CA	0/1	16,4	20
Chr1B	100480717	.	A	AAGCCGG	44562	0,10	10
Chr1B	101085574	.	C	CT	44562	0,31	31
Chr1B	101207247	.	ATGG	A	44562	0,31	31
Chr1B	101773433	.	C	CT	44562	0,10	10
Chr1B	103659629	.	CT	C	44562	0,22	22
Chr1B	105010800	.	T	TG	44562	0,4	4
Chr1B	105990898	.	AT	A	44562	19416	435
Chr1B	106697405	.	C	CT	0/1	3,19	22
Chr1B	107857381	.	ATT	A	0/1	24,61	85
Chr1B	107857467	.	G	GCACA	44562	21431	452
Chr1B	108422571	.	GTTCT	G	44562	0,9	9
Chr1B	113144871	.	GTTC	G	44562	0,9	9
Chr1B	114172630	.	T	TA	0/1	8,2	10
Chr1B	114175348	.	CG	C	44562	0,10	10
Chr1B	114465176	.	AT	A	44562	6186	192
Chr1B	114465921	.	CGAGGGT	C	44562	0,11	11
Chr1B	114468327	.	CG	C	44562	0,32	32
Chr1B	115462266	.	TCTC	T	44562	0,21	21
Chr1B	118579392	.	T	TG,TTG	44563	0,4,11	15
Chr1B	119789935	.	C	CA	0/1	8,3	11
Chr1B	121496537	.	G	GA	0/1	22,12	34
Chr1B	122166199	.	T	TC	44562	0,50	50
Chr1B	122166997	.	A	AAAGT	44562	0,17	17
Chr1B	123771051	.	A	ATTT	44562	0,2	2
Chr1B	123771498	.	G	GT	0/1	24,9	33
Chr1B	126847945	.	C	CT,CTT	44563	0,8,4	12
Chr1B	126848000	.	C	CT	0/1	7,2	9
Chr1B	126849486	.	A	AT	0/1	16,6	22
Chr1B	127210219	.	G	GA	0/1	12,5	17
Chr1B	129155349	.	TGA	T	0/1	4,4	8
Chr1B	129156768	.	C	CT	0/1	9,4	13
Chr1B	131794192	.	T	TA	0/1	38,12	50
Chr1B	131927125	.	CT	C	0/1	18,4	22
Chr1B	133428937	.	C	CCCA	44562	0,16	16
Chr1B	139197179	.	AAG	A	0/1	6,3	9
Chr1B	143264182	.	CTT	C	0/1	8,2	10
Chr1B	151195514	.	CAG	C	0/1	12,2	14
Chr1B	152033870	.	G	GCGCCCC,GCGCCCCC	44563	0,6,2	8
Chr1B	157092292	.	A	AT	0/1	12,6	18
Chr1B	163239724	.	GGAGAGAGA	G,GGAGA	44563	1,2,3	6
Chr1B	163813494	.	A	AT	0/1	9,2	11
Chr1B	163815554	.	CA	C	0/1	10,2	12
Chr1B	164458212	.	G	GT	0/1	90,27	117
Chr1B	164467751	.	G	GT	0/1	9,5	14
Chr1B	166454529	.	C	CT	0/1	9,5	14
Chr1B	169329024	.	CT	C	0/1	6,19	25
Chr1B	170244973	.	A	AT	44562	0,8	8
Chr1B	170978070	.	GA	G	44562	0,10	10
Chr1B	174253528	.	C	CTA	44562	0,388	388
Chr1B	174258296	.	C	CA	0/1	11,4	15
Chr1B	176189500	.	AC	A	44562	0,7	7
Chr1B	177099376	.	G	GA	0/1	4,8	12
Chr1B	178923314	.	G	GT	0/1	7,2	9
Chr1B	179648479	.	G	GT	0/1	5,2	7
Chr1B	186097995	.	G	GA	0/1	2,16	18
Chr1B	193649159	.	C	CT	0/1	9,2	11
Chr1B	201952632	.	G	GT	0/1	12,4	16
Chr1B	201952690	.	TGA	T	0/1	10,2	12
Chr1B	201986309	.	C	CA	0/1	8,3	11
Chr1B	205089529	.	C	CTT	0/1	6,4	10
Chr1B	205089636	.	C	CT	0/1	4,9	13
Chr1B	205089796	.	GCCC	G	0/1	8,23	31
Chr1B	208359590	.	G	GT	0/1	11,4	15
Chr1B	211841926	.	TACA	T	44562	0,52	52
Chr1B	212454603	.	C	CCT	44562	0,7	7
Chr1B	214270210	.	CTTCTT	C	0/1	8,3	11
Chr1B	215911083	.	G	GT	0/1	12,3	15
Chr1B	223400779	.	GT	G	44562	0,15	15
Chr1B	230010336	.	C	CT	0/1	13,3	16
Chr1B	233883707	.	GT	G	0/1	10,2	12
Chr1B	234259383	.	C	CA	0/1	9,2	11
Chr1B	235618577	.	CG	C	0/1	42,9	51
Chr1B	235618671	.	CG	C	0/1	44,11	55
Chr1B	235619061	.	A	AG	0/1	31,21	52
Chr1B	237012243	.	CT	C,CTT	44563	2,5,5	12
Chr1B	237687836	.	A	AT	0/1	8,2	10
Chr1B	244702443	.	G	GA	0/1	10,3	13
Chr1B	247262419	.	A	ATTT	0/1	19,5	24
Chr1B	248386187	.	G	GAA	0/1	7,2	9
Chr1B	260557220	.	AC	A	44562	0,15	15
Chr1B	260557276	.	T	TTAC	44562	0,54	54
Chr1B	262997257	.	CGCA	C	0/1	30,5	35
Chr1B	264467312	.	CGT	C	44562	1,33	34
Chr1B	272933414	.	A	AT	0/1	8,2	10
Chr1B	274510159	.	C	CT	0/1	15,4	19
Chr1B	278400742	.	G	GA	0/1	9,3	12
Chr1B	278915870	.	G	GC	44562	0,11	11
Chr1B	287489442	.	A	AT	0/1	7,5	12
Chr1B	294958084	.	GA	G	0/1	19,5	24
Chr1B	294958877	.	AC	A	0/1	19,22	41
Chr1B	294959127	.	GC	G	0/1	26,15	41
Chr1B	295209661	.	A	AT	0/1	11,3	14
Chr1B	296122815	.	T	TA	0/1	8,2	10
Chr1B	298742521	.	GC	G	44562	1,35	36
Chr1B	298746127	.	T	TTTA	0/1	3,3	6
Chr1B	298746128	.	T	TTA	0/1	3,3	6
Chr1B	303847399	.	CT	C	0/1	13,3	16
Chr1B	305926106	.	TG	T	0/1	7,3	10
Chr1B	306037758	.	C	CT	0/1	8,3	11
Chr1B	306038388	.	T	TATTA	44562	0,11	11
Chr1B	307313554	.	GA	G	0/1	17,20	37
Chr1B	307621296	.	TGC	T	44562	0,66	66
Chr1B	311603423	.	TG	T	44562	0,13	13
Chr1B	311603820	.	AG	A	44562	0,21	21
Chr1B	312998982	.	C	CT	0/1	11,5	16
Chr1B	313707609	.	C	CT	44562	0,5	5
Chr1B	316419603	.	A	ACGGCGG	44562	0,10	10
Chr1B	316622738	.	A	AT	0/1	10,2	12
Chr1B	316674491	.	C	CA	0/1	25,9	34
Chr1B	318545246	.	C	CA	0/1	12,6	18
Chr1B	319569669	.	T	TC	0/1	23,25	48
Chr1B	319569691	.	A	AT	0/1	26,32	58
Chr1B	319778124	.	G	GA	44562	0,12	12
Chr1B	320918560	.	CG	C	44562	0,55	55
Chr1B	322142736	.	CG	C	44562	0,9	9
Chr1B	323618335	.	AGT	A	44562	0,14	14
Chr1B	327538165	.	G	GT	44562	0,12	12
Chr1B	327970663	.	CG	C	44562	0,20	20
Chr1B	328679307	.	GC	G	44562	2,8	10
Chr1B	333753248	.	GAT	G	44562	0,46	46
Chr1B	335069148	.	TC	T	44562	0,63	63
Chr1B	335238355	.	G	GA	0/1	2,5	7
Chr1B	335238390	.	G	GT	44562	0,12	12
Chr1B	335447848	.	GTA	G	44562	0,13	13
Chr1B	336741758	.	CTTA	C	44562	0,104	104
Chr1B	337662161	.	C	CA	0/1	13,3	16
Chr1B	340532235	.	G	GT	0/1	15,6	21
Chr1B	340537333	.	C	CTA	44562	0,47	47
Chr1B	342864158	.	C	CA	0/1	102,45	147
Chr1B	342865008	.	C	CA	0/1	102,34	136
Chr1B	352459426	.	C	CA	0/1	7,3	10
Chr1B	354016941	.	C	CA	0/1	7,3	10
Chr1B	355709470	.	C	CCG	44562	0,11	11
Chr1B	356542586	.	G	GTGA	44562	0,14	14
Chr1B	356542714	.	G	GA	0/1	15,7	22
Chr1B	359410408	.	G	GA	0/1	5,2	7
Chr1B	360670260	.	A	AT	0/1	41,11	52
Chr1B	363006106	.	C	CTT	0/1	48,12	60
Chr1B	364415737	.	T	TA	0/1	11,3	14
Chr1B	364416079	.	CT	C	0/1	8,2	10
Chr1B	367573378	.	C	CT	0/1	13,11	24
Chr1B	370398553	.	G	GT	0/1	62,11	73
Chr1B	371126389	.	CAT	C	44562	0,45	45
Chr1B	371126392	.	C	CGG	44562	0,45	45
Chr1B	371128448	.	G	GT	0/1	17,5	22
Chr1B	380412378	.	C	CA	0/1	52,11	63
Chr1B	383135807	.	C	CA	0/1	7,2	9
Chr1B	383161458	.	A	AT	0/1	32,8	40
Chr1B	383161782	.	C	CAA	0/1	8,2	10
Chr1B	386487792	.	G	GT	0/1	8,2	10
Chr1B	386489507	.	C	CT	0/1	9,6	15
Chr1B	389073020	.	C	CA	0/1	22,5	27
Chr1B	389073135	.	C	CA	0/1	16,4	20
Chr1B	389839056	.	G	GT	0/1	6,3	9
Chr1B	390332178	.	AAC	A	0/1	47,21	68
Chr1B	391673811	.	C	CA	0/1	6,3	9
Chr1B	392091074	.	C	CA	0/1	14,6	20
Chr1B	392284482	.	C	CA	0/1	8,2	10
Chr1B	399661182	.	G	GT	0/1	8,3	11
Chr1B	402606998	.	A	AT	0/1	27,22	49
Chr1B	403805127	.	C	CA	0/1	10,3	13
Chr1B	406308278	.	A	AT	0/1	15,6	21
Chr1B	409072656	.	G	GT	0/1	2,3	5
Chr1B	412296423	.	A	AT	0/1	18,5	23
Chr1B	412384061	.	TC	T	44562	0,10	10
Chr1B	412387019	.	GC	G	0/1	3,7	10
Chr1B	413499104	.	CA	C	44562	0,52	52
Chr1B	417088950	.	G	GC	44562	0,14	14
Chr1B	418173769	.	C	CGCGG	0/1	4,6	10
Chr1B	419131012	.	GA	G	0/1	1,9	10
Chr1B	421134462	.	CT	C	0/1	12,5	17
Chr1B	421134619	.	C	CA	0/1	47,12	59
Chr1B	421135316	.	T	TA	0/1	15,4	19
Chr1B	421137662	.	A	AT	0/1	14,5	19
Chr1B	422759990	.	CCTG	C	44562	0,12	12
Chr1B	423336225	.	AACAACC	A	44562	0,10	10
Chr1B	424600760	.	TC	T	44562	0,50	50
Chr1B	424742889	.	G	GA	0/1	8,2	10
Chr1B	424753095	.	C	CT	0/1	3,2	5
Chr1B	425891046	.	CT	C	0/1	15,17	32
Chr1B	426130548	.	GTA	G	44562	0,9	9
Chr1B	426271048	.	C	CAG	44562	0,14	14
Chr1B	426271543	.	CA	C	44562	0,82	82
Chr1B	427001708	.	GC	G	44562	0,45	45
Chr1B	427001711	.	GCC	G	44562	0,45	45
Chr1B	427321685	.	C	CTAT	44562	0,5	5
Chr1B	427572452	.	C	CG	44562	0,48	48
Chr1B	427572866	.	G	GC	0/1	40,8	48
Chr1B	432325250	.	TCCG	T	44562	0,28	28
Chr1B	432566468	.	T	TC	0/1	128,21	149
Chr1B	432566470	.	GTAGA	G	0/1	129,21	150
Chr1B	435566619	.	GA	G	44562	0,8	8
Chr1B	436020902	.	A	AT	0/1	12,4	16
Chr1B	436021308	.	A	AT	0/1	19,4	23
Chr1B	436481993	.	G	GA	0/1	7,3	10
Chr1B	437317516	.	A	AGAGTAG	44562	0,11	11
Chr1B	437317962	.	TATGCAACAGCGAATCACACGA	T	44562	0,50	50
Chr1B	438182024	.	A	AT	0/1	8,5	13
Chr1B	439447634	.	C	CA	44562	0,12	12
Chr1B	440177860	.	T	TA	0/1	7,2	9
Chr1B	440925652	.	CT	C	44562	2,25	27
Chr1B	441200537	.	G	GA	0/1	14,4	18
Chr1B	442523551	.	A	AT	0/1	7,3	10
Chr1B	443999484	.	C	CA	0/1	17,5	22
Chr1B	445054028	.	G	GAA	0/1	8,3	11
Chr1B	445356842	.	G	GT	0/1	25,8	33
Chr1B	448153835	.	G	GTT	0/1	9,4	13
Chr1B	448187102	.	C	CA	0/1	5,4	9
Chr1B	451393041	.	GA	G	0/1	8,2	10
Chr1B	456396122	.	C	CT	0/1	6,3	9
Chr1B	457511482	.	G	GC	0/1	8,2	10
Chr1B	460822145	.	C	CA	0/1	5,6	11
Chr1B	462055989	.	G	GA	0/1	7,2	9
Chr1B	462056321	.	A	AT	0/1	4,4	8
Chr1B	464154944	.	G	GA	0/1	6,4	10
Chr1B	464273355	.	CG	C	44562	0,27	27
Chr1B	464612992	.	G	GGCC	44562	0,20	20
Chr1B	465806092	.	C	CT	44562	1,29	30
Chr1B	466151749	.	CT	C	44562	0,91	91
Chr1B	466455108	.	A	ACAACACT	44562	0,39	39
Chr1B	468668912	.	CAT	C	44562	0,15	15
Chr1B	476622102	.	GAGC	G	44562	0,60	60
Chr1B	477410266	.	GAAC	G	44562	0,22	22
Chr1B	480322692	.	C	CA,CAA	44563	0,30,16	46
Chr1B	482223861	.	TAAG	T	44562	0,9	9
Chr1B	488616767	.	CT	C	44562	0,11	11
Chr1B	489455962	.	TA	T	0/1	9,2	11
Chr1B	489534552	.	AT	A	0/1	5,6	11
Chr1B	490521203	.	GAGA	G	44562	0,108	108
Chr1B	491758531	.	AAT	A	0/1	7,2	9
Chr1B	492494416	.	TA	T	44562	0,10	10
Chr1B	492692132	.	C	CT	44562	0,13	13
Chr1B	493631146	.	GT	G	0/1	4,26	30
Chr1B	493631283	.	TAAAC	T	44562	0,109	109
Chr1B	494175453	.	GCA	G	44562	0,40	40
Chr1B	494952807	.	CAGG	C	44562	0,9	9
Chr1B	495265290	.	ACTCT	A	44562	0,198	198
Chr1B	495375952	.	CGCT	C	44562	0,15	15
Chr1B	495886590	.	C	CA	44562	0,24	24
Chr1B	495886593	.	TC	T	44562	0,24	24
Chr1B	497160427	.	C	CA	0/1	8,2	10
Chr1B	497383855	.	C	CTCA	44562	0,14	14
Chr1B	497521574	.	G	GA,GAA	44563	0,9,4	13
Chr1B	497522169	.	TA	T	0/1	3,2	5
Chr1B	498421213	.	C	CAA	44562	0,19	19
Chr1B	498429859	.	C	CA	0/1	14,14	28
Chr1B	503871944	.	G	GT	0/1	8,2	10
Chr1B	504719381	.	A	AAAG	44562	0,77	77
Chr1B	514430440	.	TCGCC	T	0/1	19,3	22
Chr1B	515162473	.	CT	C	44562	0,22	22
Chr1B	518185207	.	CGAGCGG	C	44562	0,134	134
Chr1B	518188205	.	TCCG	T	44562	0,55	55
Chr1B	518188212	.	CCT	C	44562	0,55	55
Chr1B	518434615	.	T	TTG	44562	0,172	172
Chr1B	518470298	.	G	GA	0/1	7,3	10
Chr1B	518473579	.	CA	C,CAAA	44563	1,5,2	8
Chr1B	519581030	.	GCCT	G	0/1	67,11	78
Chr1B	525391601	.	T	TTG	44562	0,6	6
Chr1B	525420900	.	CTGATGCCTGCCTCCTCCTATGGAAATCCCCAAGCAACTTCTGCCGCCGCCTCGACGGGCGACG	C	0/1	1,7	8
Chr1B	528508514	.	G	GA,GAA	44563	2,18,8	28
Chr1B	529244958	.	ATGT	A	0/1	8,2	10
Chr1B	534055144	.	C	CG	44562	0,20	20
Chr1B	548088969	.	C	CA	0/1	7,3	10
Chr1B	548759556	.	C	CT	0/1	9,3	12
Chr1B	550459295	.	CA	C	0/1	2,6	8
Chr1B	551342825	.	TA	T	0/1	8,2	10
Chr1B	551737624	.	A	AT	44562	0,9	9
Chr1B	553012545	.	G	GTTT,GTTTT	44563	2,55,55	112
Chr1B	553268926	.	A	AG	44562	0,7	7
Chr1B	554610845	.	C	CA	44562	0,15	15
Chr1B	554699894	.	ACTC	A	44562	0,13	13
Chr1B	555340012	.	GAAAAT	G	44562	0,27	27
Chr1B	555609475	.	AT	A	0/1	3,25	28
Chr1B	555611820	.	T	TA	44562	0,24	24
Chr1B	555617894	.	A	AT	0/1	8,4	12
Chr1B	555618285	.	TA	T	0/1	17,12	29
Chr1B	555683319	.	CAAG	C	0/1	2,23	25
Chr1B	555684739	.	A	AG	44562	0,59	59
Chr1B	555685165	.	A	ATCC	44562	0,148	148
Chr1B	555685166	.	A	AC	44562	0,112	112
Chr1B	559851084	.	CTGGA	C	44562	0,15	15
Chr1B	559855481	.	T	TGCTGC	0/1	19,5	24
Chr1B	560255365	.	TGATG	T	44562	0,9	9
Chr1B	560917956	.	G	GA	0/1	13,7	20
Chr1B	562804779	.	C	CT	0/1	15,4	19
Chr1B	566108944	.	A	AC	44562	0,19	19
Chr1B	566248418	.	G	GA	0/1	8,2	10
Chr1B	566919914	.	A	AT	0/1	8,2	10
Chr1B	570202198	.	TG	T	0/1	44,7	51
Chr1B	570204821	.	TCCTTGACGGCACTCCTCTTTGGCTACTTCTTCTGAGGCCATTACACGAAGTG	T	44562	0,50	50
Chr1B	571678505	.	CACA	C	44562	2,18	20
Chr1B	573485162	.	G	GCGGCGA	44562	0,78	78
Chr1B	573631546	.	A	AT	44562	0,12	12
Chr1B	573635693	.	CGGAGCG	C	44562	0,15	15
Chr1B	575349128	.	T	TCGCCTC	44562	0,18	18
Chr1B	575364012	.	G	GA	0/1	11,6	17
Chr1B	577125600	.	G	GGGC	44562	0,5	5
Chr1B	577880464	.	T	TG	44562	0,50	50
Chr1B	579344260	.	GA	G	0/1	67,29	96
Chr1B	582704013	.	G	GA	0/1	6,4	10
Chr1B	582727821	.	G	GT	0/1	7,4	11
Chr1B	582871657	.	C	CT	0/1	13,9	22
Chr1B	586812903	.	GACC	G	0/1	12,2	14
Chr1B	590792002	.	CCCGCAGCAGCAGCTCCTGCACCATTCTCAGCACAAGCCG	C	44562	0,2	2
Chr1B	592092970	.	TC	T	44562	0,50	50
Chr1B	596877428	.	C	CG	44562	0,11	11
Chr1B	597071891	.	A	AT	0/1	23,12	35
Chr1B	598073141	.	T	TG	44562	0,21	21
Chr1B	599131331	.	G	GATAA	44562	0,16	16
Chr1B	599522055	.	G	GA	0/1	5,19	24
Chr1B	601007780	.	A	AT	0/1	10,3	13
Chr1B	605814116	.	A	AGAG	44562	0,12	12
Chr1B	606465743	.	G	GT	44562	0,14	14
Chr1B	606465750	.	G	GA,GAA	44563	0,11,3	14
Chr1B	607731194	.	C	CTT	0/1	14,3	17
Chr1B	610247853	.	TTA	T	44562	0,16	16
Chr1B	610454634	.	G	GT	0/1	6,4	10
Chr1B	611702984	.	G	GA	0/1	16,4	20
Chr1B	613113410	.	C	CAG	44562	0,19	19
Chr1B	613453878	.	CCCG	C	44562	0,26	26
Chr1B	613628847	.	AT	A	44562	0,9	9
Chr1B	620412889	.	CTGA	C	44562	0,32	32
Chr1B	620512351	.	CCGGGCA	C	44562	0,18	18
Chr1B	620514694	.	GGGA	G	44562	0,113	113
Chr1B	620517871	.	AT	A	44562	0,35	35
Chr1B	621534070	.	CATT	C	44562	0,10	10
Chr1B	622196846	.	GGGC	G	44562	0,26	26
Chr1B	622660685	.	ATT	A	44562	0,9	9
Chr1B	623688365	.	C	CT	0/1	59,14	73
Chr1B	626744235	.	TCTC	T	44562	0,19	19
Chr1B	626744417	.	C	CGG	44562	0,17	17
Chr1B	626746077	.	TC	T	44562	0,17	17
Chr1B	626747317	.	AT	A	44562	0,9	9
Chr1B	628325732	.	T	TGCTACC	44562	0,103	103
Chr1B	629519363	.	C	CGCG	44562	0,94	94
Chr1B	629924100	.	T	TAA	44562	0,17	17
Chr1B	633292745	.	GT	G	0/1	8,2	10
Chr1B	636253211	.	T	TG	0/1	7,2	9
Chr1B	648264997	.	C	CA	0/1	10,5	15
Chr1B	649030648	.	CT	C,CTT	44563	3,7,7	17
Chr1B	654023496	.	A	AG	0/1	1,3	4
Chr1B	654805479	.	C	CAA	0/1	7,2	9
Chr1B	654848824	.	CT	C	44562	0,17	17
Chr1B	660377531	.	TC	T	44562	0,54	54
Chr1B	664470727	.	C	CGCGGCG	44562	0,4	4
Chr1B	665822127	.	TCGG	T	44562	1,10	11
Chr1B	666279351	.	G	GTT	0/1	3,5	8
Chr1B	666917856	.	C	CCGGAATG	44562	0,4	4
Chr1B	668402410	.	GTTCT	G	44562	2,39	41
Chr1B	671459649	.	A	AGGCGGC	44562	21349	370
Chr1B	672852445	.	C	CGAG	0/1	12174	186
Chr1B	673166059	.	TA	T	0/1	17,13	30
Chr1B	674671972	.	G	GA	0/1	28,6	34
Chr1B	674869467	.	C	CGT	44562	0,22	22
Chr1B	674869470	.	TCC	T	44562	0,22	22
Chr1B	675150034	.	GCTGC	G	44562	0,5	5
Chr1B	676697166	.	CGAGA	C,CGA	44563	0,2,10	12
Chr1B	676702314	.	C	CAA	0/1	11,2	13
Chr1B	676702752	.	TATC	T	44562	0,20	20
Chr1B	676705938	.	CA	C	44562	0,8	8
Chr1B	677512596	.	T	TCA	44562	0,19	19
Chr1B	677512597	.	GGT	G	44562	0,19	19
Chr1B	679741176	.	A	ATGGG	0/1	1,7	8
Chr1B	679741612	.	CTGGAT	C	0/1	3,6	9
Chr1B	680292632	.	TCCG	T	0/1	51,12	63
Chr1B	680294554	.	A	AT	0/1	27,9	36
Chr1B	680547544	.	T	TA,TAA	44563	4,26,12	42
Chr1B	681518734	.	T	TC	0/1	41206	247
Chr1B	681739009	.	C	CTT	0/1	5,2	7
Chr1B	682927975	.	GC	G	0/1	1,10	11
Chr1B	683181965	.	G	GA	0/1	13,4	17
Chr1B	683213133	.	A	AT	0/1	41,22	63
Chr1B	683918830	.	C	CGG	44562	1,70	71
Chr1B	683918831	.	C	CG	44562	1,71	72
Chr1B	683918960	.	TGCC	T	44562	0,74	74
Chr1B	684613456	.	C	CT	0/1	6,2	8
Chr1B	688183523	.	G	GA	0/1	17,4	21
Chr1B	688582281	.	C	CT	0/1	8,2	10
Chr1B	690706131	.	C	CT	0/1	91,29	120
Chr1B	691843658	.	CCA	C	0/1	122,30	152
Chr1B	694753098	.	T	TCG	44562	0,95	95
Chr1B	694753848	.	G	GGAA	44562	0,2	2
Chr1B	694950601	.	G	GCCA	44562	0,14	14
Chr1B	695527326	.	AGTGT	A	44562	0,12	12
Chr1B	696634496	.	C	CCGG	44562	0,10	10
Chr1B	696636484	.	G	GA	44562	3,32	35
Chr1B	696718733	.	TAGA	T	44562	0,32	32
Chr1B	696949881	.	CTACAG	C	44562	0,23	23
Chr1B	697154121	.	GCCC	G	0/1	13,2	15
Chr1B	697279247	.	G	GTAGCA	44562	0,10	10
Chr1B	697279568	.	G	GGAGCA	44562	0,9	9
Chr1B	698173364	.	ACTTGC	A	44562	0,117	117
Chr1B	698176109	.	G	GCTCGT	44562	0,2	2
Chr1B	700526289	.	A	ACG	0/1	15,7	22
Chr1D	36191	.	CGCACGG	C	44562	0,39	39
Chr1D	6575451	.	AAAG	A	0/1	12,2	14
Chr1D	6836293	.	ACATGCATGGATGCATGCGTG	A	44562	0,297	297
Chr1D	10789375	.	G	GGAA,GAGGAA	44563	0,1,6	7
Chr1D	11161203	.	G	GA,GAA	44563	0,6,2	8
Chr1D	11535657	.	AG	A	0/1	2,9	11
Chr1D	12023830	.	A	AG	44562	0,40	40
Chr1D	15053321	.	G	GA	44562	0,24	24
Chr1D	15054095	.	CAG	C	44562	0,56	56
Chr1D	15701439	.	GA	G	0/1	7,15	22
Chr1D	15701973	.	TCCAA	T	44562	0,19	19
Chr1D	15701978	.	C	CGGGT	44562	0,19	19
Chr1D	16548419	.	C	CCCG	0/1	63296	359
Chr1D	16548792	.	TTG	T	0/1	1,15	16
Chr1D	16554868	.	T	TAA	44562	0,13	13
Chr1D	19012364	.	G	GA,GAA	44563	12,238,95	345
Chr1D	20409239	.	TTCGA	T	44562	0,31	31
Chr1D	20559064	.	GA	G	44562	0,17	17
Chr1D	20668146	.	GA	G	44562	0,16	16
Chr1D	20668766	.	C	CATGATTT	44562	0,62	62
Chr1D	20692323	.	T	TTAG	44562	0,20	20
Chr1D	20726400	.	GT	G	44562	0,3	3
Chr1D	20804679	.	G	GA	0/1	11,4	15
Chr1D	21686908	.	TA	T	44562	0,45	45
Chr1D	21817368	.	C	CT	0/1	7,4	11
Chr1D	22291210	.	GC	G	44562	0,18	18
Chr1D	22291212	.	GGC	G	44562	0,18	18
Chr1D	24542268	.	G	GA	0/1	15,4	19
Chr1D	26474930	.	C	CA	0/1	10,6	16
Chr1D	32384557	.	G	GT	0/1	10,3	13
Chr1D	37074584	.	C	CA	0/1	93,28	121
Chr1D	37401429	.	A	AT	0/1	7,2	9
Chr1D	39354082	.	C	CA	0/1	9,3	12
Chr1D	39660191	.	ATC	A	0/1	11,4	15
Chr1D	40809579	.	ATATACG	A	44562	0,54	54
Chr1D	41827999	.	TCGGCGGTGGCGG	T	44562	0,16	16
Chr1D	42847244	.	C	CG	0/1	10,2	12
Chr1D	43498083	.	CCAGCT	C	44562	0,76	76
Chr1D	45155889	.	AT	A	0/1	2,17	19
Chr1D	45155957	.	A	ACT	0/1	1,12	13
Chr1D	48726544	.	GAGA	G	44562	0,135	135
Chr1D	48726640	.	TTC	T	0/1	12,49	61
Chr1D	48726641	.	TC	*,T	44563	0,49,12	61
Chr1D	48726648	.	C	CTT,CTTT	44563	0,50,10	60
Chr1D	48726810	.	A	ATC	44562	0,43	43
Chr1D	51623215	.	C	CCTT	0/1	21,26	47
Chr1D	54237791	.	T	TA	0/1	8,3	11
Chr1D	65763342	.	AT	A	0/1	9,2	11
Chr1D	67551795	.	C	CT	0/1	8,2	10
Chr1D	75663757	.	GAT	G	0/1	8,2	10
Chr1D	76910945	.	G	GA	0/1	7,2	9
Chr1D	81052159	.	AG	A	44562	0,10	10
Chr1D	81543777	.	G	GA	0/1	6,4	10
Chr1D	96144325	.	GAC	G	44562	2,27	29
Chr1D	96144535	.	TCA	T	0/1	4,19	23
Chr1D	97227426	.	C	CT	0/1	8,2	10
Chr1D	101098011	.	CTT	C	0/1	14,2	16
Chr1D	101100015	.	C	CTTT	0/1	11,2	13
Chr1D	105676007	.	G	GT	0/1	78,37	115
Chr1D	106558212	.	G	GA	0/1	9,9	18
Chr1D	107734679	.	GGA	G	0/1	12,3	15
Chr1D	114825505	.	C	CA	0/1	6,6	12
Chr1D	115879202	.	A	ATT	0/1	7,2	9
Chr1D	115881791	.	G	GT	0/1	18,7	25
Chr1D	116655517	.	A	ACT	0/1	14,3	17
Chr1D	116955915	.	G	GA	0/1	12,3	15
Chr1D	126156367	.	G	GT	0/1	8,3	11
Chr1D	131524020	.	C	CA	0/1	12,3	15
Chr1D	131662730	.	A	AT	0/1	9,2	11
Chr1D	146059535	.	C	CA	0/1	9,3	12
Chr1D	146881435	.	G	GC	0/1	1,7	8
Chr1D	150814070	.	TC	T	0/1	9,2	11
Chr1D	150814372	.	C	CT	0/1	29,10	39
Chr1D	153840548	.	TAA	T	0/1	14,2	16
Chr1D	158614971	.	G	GA	0/1	32,11	43
Chr1D	159166326	.	GA	G	0/1	10,2	12
Chr1D	171654188	.	C	CA	0/1	19,5	24
Chr1D	181312656	.	C	CT	0/1	38,11	49
Chr1D	183043633	.	G	GA	0/1	21,5	26
Chr1D	193262294	.	CT	C	0/1	8,2	10
Chr1D	194634887	.	G	GA	0/1	40,10	50
Chr1D	196117376	.	C	CT	0/1	11,3	14
Chr1D	196980885	.	TC	T	0/1	9,2	11
Chr1D	202833456	.	GC	G	0/1	6,2	8
Chr1D	205606986	.	TTG	T	44562	0,6	6
Chr1D	206748670	.	C	CT	0/1	7,2	9
Chr1D	209279972	.	TAC	T	0/1	11,2	13
Chr1D	210361920	.	TTA	T	0/1	37,27	64
Chr1D	210794347	.	C	CT	0/1	14,4	18
Chr1D	210979703	.	G	GA	0/1	24,8	32
Chr1D	211519795	.	GA	G	0/1	13,4	17
Chr1D	211551907	.	C	CA	0/1	8,2	10
Chr1D	214640990	.	A	AG,AGG	44563	0,4,17	21
Chr1D	215207378	.	ATTG	A	0/1	4,2	6
Chr1D	215209277	.	G	GA	0/1	13,6	19
Chr1D	220312585	.	ACGG	A	0/1	24,4	28
Chr1D	222157798	.	AC	A	0/1	7,5	12
Chr1D	223593135	.	G	GA	0/1	15,5	20
Chr1D	231703089	.	GAT	G	0/1	8,3	11
Chr1D	232509499	.	T	TA	0/1	12,3	15
Chr1D	236537901	.	G	GA	0/1	20,8	28
Chr1D	239057700	.	G	GA	0/1	8,2	10
Chr1D	240417956	.	C	CT	0/1	84,41	125
Chr1D	240418805	.	A	AT	0/1	116,32	148
Chr1D	242162446	.	C	CA	0/1	18,6	24
Chr1D	242736000	.	G	GC	44562	0,9	9
Chr1D	242741626	.	TCTG	T	0/1	21,5	26
Chr1D	243590699	.	C	CA	0/1	6,3	9
Chr1D	243822280	.	ATC	A	0/1	8,2	10
Chr1D	246266732	.	G	GA	0/1	12,6	18
Chr1D	249913534	.	TGCC	T	0/1	13,2	15
Chr1D	250113616	.	C	CA	0/1	34,9	43
Chr1D	250113772	.	CT	C	0/1	75,59	134
Chr1D	252729188	.	C	CA	0/1	27,12	39
Chr1D	260920614	.	C	CA	0/1	15,4	19
Chr1D	260950706	.	C	CT	0/1	13,3	16
Chr1D	261538726	.	C	CT	0/1	7,2	9
Chr1D	264284762	.	G	GTCA	0/1	21,6	27
Chr1D	264290102	.	C	CT	44562	0,7	7
Chr1D	265741464	.	CG	C	44562	0,19	19
Chr1D	266405954	.	C	CA	0/1	11,3	14
Chr1D	271220557	.	AC	A	44562	1,27	28
Chr1D	274821153	.	T	TA	44562	0,10	10
Chr1D	274821157	.	AG	A	44562	0,10	10
Chr1D	275252411	.	AGCT	A	0/1	5,2	7
Chr1D	284794741	.	G	GA	0/1	8,4	12
Chr1D	286229251	.	TG	T	44562	0,9	9
Chr1D	286950949	.	TA	T	0/1	7,2	9
Chr1D	289019752	.	A	AT	0/1	12,4	16
Chr1D	297356071	.	CCT	C	44562	0,20	20
Chr1D	301317368	.	G	GA	0/1	10,4	14
Chr1D	302686469	.	G	GA	0/1	5,2	7
Chr1D	309580882	.	CT	C	0/1	10,2	12
Chr1D	310562225	.	G	GT	0/1	7,6	13
Chr1D	312358095	.	T	TA	0/1	26,15	41
Chr1D	315490934	.	G	GA	0/1	8,8	16
Chr1D	315495277	.	C	CA	44562	0,6	6
Chr1D	316210978	.	A	AT	0/1	15,5	20
Chr1D	317044538	.	C	CA	0/1	28,6	34
Chr1D	317047538	.	G	GT	0/1	14,6	20
Chr1D	317327387	.	GAT	G	44562	3,67	70
Chr1D	319021287	.	C	CT	0/1	19,5	24
Chr1D	321209977	.	G	GA	0/1	11,3	14
Chr1D	326710354	.	G	GA	0/1	7,3	10
Chr1D	326920652	.	G	GT	0/1	10,4	14
Chr1D	328449938	.	G	GT	0/1	21,19	40
Chr1D	328449960	.	G	GT	0/1	18,13	31
Chr1D	329210199	.	G	GT	0/1	26,7	33
Chr1D	329275576	.	CA	C	44562	0,55	55
Chr1D	335202801	.	G	GT	0/1	29,10	39
Chr1D	336471885	.	GTC	G	0/1	9,2	11
Chr1D	337619356	.	A	AAAG	0/1	6,10	16
Chr1D	337832248	.	G	GAAA	0/1	8,2	10
Chr1D	339463464	.	CT	C	0/1	14,6	20
Chr1D	351632526	.	GT	G	0/1	13,2	15
Chr1D	359138561	.	G	GA	0/1	9,5	14
Chr1D	364265762	.	C	CT	0/1	9,3	12
Chr1D	365359373	.	G	GA	0/1	14,4	18
Chr1D	367675156	.	CA	C	0/1	9,2	11
Chr1D	367675941	.	G	GA	0/1	11,3	14
Chr1D	372845296	.	GGAT	G	44562	0,33	33
Chr1D	375564405	.	A	AAAG	44562	0,222	222
Chr1D	377819210	.	G	GA	0/1	7,4	11
Chr1D	379222039	.	G	GT	0/1	5,3	8
Chr1D	381674146	.	G	GT	0/1	12,3	15
Chr1D	384818933	.	GCGCA	G	0/1	119,21	140
Chr1D	385942940	.	C	CA	0/1	16,6	22
Chr1D	386324171	.	CCA	C	0/1	9,2	11
Chr1D	390833712	.	A	AG	44562	1,51	52
Chr1D	397779786	.	C	CA	0/1	7,3	10
Chr1D	401126319	.	C	CT	0/1	14,3	17
Chr1D	403121170	.	G	GT	0/1	14,5	19
Chr1D	403121608	.	C	CT	0/1	13,9	22
Chr1D	404458154	.	G	GAAA	0/1	17,4	21
Chr1D	404458220	.	C	CA	0/1	22,5	27
Chr1D	404471316	.	GTT	G	0/1	13,2	15
Chr1D	404471319	.	G	GAT	0/1	13,2	15
Chr1D	404473380	.	C	CT	0/1	6,5	11
Chr1D	409334209	.	C	CT	0/1	6,2	8
Chr1D	410197027	.	AT	A	44562	0,25	25
Chr1D	410197031	.	AT	A	0/1	6,19	25
Chr1D	410197150	.	AG	A	44562	0,34	34
Chr1D	410198159	.	CCT	C	44562	0,26	26
Chr1D	410199566	.	TG	T	44562	0,22	22
Chr1D	410200144	.	G	GGA	44562	0,26	26
Chr1D	410201959	.	TTAAC	T	44562	0,36	36
Chr1D	410322733	.	T	TG	44562	0,19	19
Chr1D	410325143	.	T	TC	44562	0,16	16
Chr1D	410325903	.	AT	A	0/1	3,8	11
Chr1D	410327164	.	T	TA	44562	0,17	17
Chr1D	410327806	.	C	CCA	0/1	25,7	32
Chr1D	410327810	.	TATG	T	0/1	24,7	31
Chr1D	410327823	.	TG	T	0/1	16,17	33
Chr1D	410328314	.	AG	A	0/1	2,15	17
Chr1D	410329340	.	TA	T	44562	0,17	17
Chr1D	410329715	.	CA	C	44562	0,26	26
Chr1D	410363864	.	T	TG	44562	0,70	70
Chr1D	410365092	.	CAGAG	C	44562	0,23	23
Chr1D	410366761	.	C	CA	0/1	48,10	58
Chr1D	410367588	.	TC	T	44562	0,50	50
Chr1D	410367679	.	GA	G	44562	0,44	44
Chr1D	410647382	.	ATAG	A	44562	0,83	83
Chr1D	410994639	.	GCC	G	0/1	19,6	25
Chr1D	410995009	.	GCA	G	0/1	9,13	22
Chr1D	410995336	.	GC	G	0/1	9,17	26
Chr1D	411035614	.	CG	C	44562	0,15	15
Chr1D	411786487	.	T	TG	44562	0,10	10
Chr1D	412359147	.	C	CGTT	44562	0,23	23
Chr1D	412772327	.	C	CCAGCAA	44562	0,8	8
Chr1D	413007968	.	AAGC	A	0/1	10,2	12
Chr1D	413545708	.	TA	T	44562	0,13	13
Chr1D	414462184	.	C	CAT	44562	0,401	401
Chr1D	415248937	.	C	CT	0/1	8,2	10
Chr1D	415845169	.	AC	A	44562	0,82	82
Chr1D	416727269	.	TAGC	T	44562	3220	223
Chr1D	416928712	.	A	AGCTGCT	44562	0,12	12
Chr1D	416934884	.	GA	G	44562	0,6	6
Chr1D	418883014	.	G	GA,GAA	44563	3,32,29	64
Chr1D	421865888	.	A	AAG	0/1	55,32	87
Chr1D	422113213	.	AGT	A	0/1	9,3	12
Chr1D	422929749	.	TTGA	T	0/1	9,4	13
Chr1D	423267576	.	C	CA	0/1	11,3	14
Chr1D	424430406	.	C	CA	0/1	28,6	34
Chr1D	425191063	.	C	CA	0/1	48,14	62
Chr1D	425646463	.	GAA	G	0/1	18,3	21
Chr1D	425646466	.	GA	G	0/1	18,3	21
Chr1D	425646770	.	C	CA	0/1	15,4	19
Chr1D	426038787	.	G	GT	0/1	65,19	84
Chr1D	428572063	.	C	CTT	0/1	7,5	12
Chr1D	435831993	.	C	CT	0/1	11,7	18
Chr1D	438673521	.	AG	A	44562	0,6	6
Chr1D	444871180	.	C	CT	0/1	28,10	38
Chr1D	449221468	.	C	CA	0/1	12,3	15
Chr1D	452617071	.	C	CT	0/1	33,10	43
Chr1D	452732568	.	A	AT	0/1	17,6	23
Chr1D	454128293	.	A	AGGG	0/1	161,35	196
Chr1D	456678324	.	C	CT	0/1	16,4	20
Chr1D	458291781	.	GCA	G	0/1	9,4	13
Chr1D	462480883	.	C	CA	0/1	11,3	14
Chr1D	464473537	.	TAC	T	0/1	12,2	14
Chr1D	466033242	.	G	GA	0/1	44,15	59
Chr1D	466953901	.	CAGG	C	0/1	9,3	12
Chr1D	467491931	.	C	CT	0/1	7,4	11
Chr1D	468032317	.	C	CT	0/1	8,2	10
Chr1D	468506596	.	G	GT	0/1	27,7	34
Chr1D	473358976	.	ATT	A	0/1	11,2	13
Chr1D	478886321	.	G	GA	0/1	10,4	14
Chr1D	480120195	.	T	TGAGAGAGA	44562	0,3	3
Chr1D	481425094	.	GAC	G	0/1	13,12	25
Chr1D	481430807	.	CA	C	0/1	4,3	7
Chr1D	482405091	.	AC	A	44562	0,20	20
Chr1D	483190835	.	G	GA	0/1	28,8	36
Chr1D	483586981	.	A	AT	0/1	20,8	28
Chr1D	488555807	.	G	GT	0/1	11,4	15
Chr1D	488555950	.	C	CT	0/1	9,3	12
Chr1D	493765690	.	G	GA	0/1	9,7	16
Chr1D	495427340	.	C	CT	0/1	25,16	41
Chr1D	496012216	.	G	GA	0/1	54,23	77
Chr1D	496325346	.	AAG	A	0/1	7,2	9
Chr1D	496595735	.	C	CT	0/1	9,5	14
Chr1D	498406828	.	C	CT	0/1	9,3	12
Chr1D	498411566	.	GCTC	G	0/1	6,2	8
Chr1D	498418888	.	T	TCGC	0/1	11,2	13
Chr1D	498418889	.	GAT	G	0/1	12,2	14
Chr1D	498419642	.	CGGTGAG	C	0/1	10,2	12
Chr2A	257690	.	C	CTT	0/1	12,3	15
Chr2A	280701	.	G	GTA	0/1	19,3	22
Chr2A	280705	.	TGC	T	0/1	19,3	22
Chr2A	1174541	.	T	TA	0/1	6,7	13
Chr2A	1176730	.	GA	G	0/1	4,6	10
Chr2A	3094963	.	CT	C	0/1	1,6	7
Chr2A	5073836	.	TGCG	T	0/1	28,6	34
Chr2A	5650125	.	C	CG	44562	0,8	8
Chr2A	5817486	.	CA	C	0/1	9,2	11
Chr2A	5942515	.	A	AT	0/1	12,3	15
Chr2A	6014843	.	CAT	C	44562	0,19	19
Chr2A	6139116	.	C	CT	0/1	10,5	15
Chr2A	6158576	.	C	CT	0/1	9,3	12
Chr2A	6720690	.	G	GC	0/1	14,4	18
Chr2A	8851029	.	T	TA	44562	0,9	9
Chr2A	16928642	.	T	TGCAGA	44562	0,31	31
Chr2A	17883968	.	G	GT	0/1	5,7	12
Chr2A	17885297	.	GGGC	G	0/1	8,2	10
Chr2A	18912134	.	GGA	G	0/1	15,6	21
Chr2A	19344665	.	G	GA	0/1	15,6	21
Chr2A	32521778	.	G	GT	0/1	7,2	9
Chr2A	33600491	.	G	GA	0/1	31,8	39
Chr2A	34507223	.	A	AT	0/1	7,5	12
Chr2A	34967319	.	C	CA	0/1	98,21	119
Chr2A	36337783	.	GA	G	0/1	1,6	7
Chr2A	40612739	.	GAA	G	44562	0,59	59
Chr2A	40612742	.	C	CCG	44562	0,59	59
Chr2A	43551800	.	A	ACG	44562	0,10	10
Chr2A	45355456	.	C	CA	0/1	13,3	16
Chr2A	46837205	.	A	AGCG	0/1	4,47	51
Chr2A	47073262	.	G	GAAA,GAAAA	44563	0,5,4	9
Chr2A	47083712	.	TG	T	44562	0,111	111
Chr2A	47152202	.	CGT	C	44562	0,13	13
Chr2A	48773255	.	A	AT,ATTT	44563	0,19,3	22
Chr2A	53585113	.	C	CTA	44562	0,8	8
Chr2A	55626687	.	G	GA	0/1	9,3	12
Chr2A	56291170	.	C	CT	0/1	12,6	18
Chr2A	62499918	.	C	CA	0/1	16,8	24
Chr2A	63135739	.	TACACAC	T,TAC	44563	2,12,40	54
Chr2A	63245633	.	G	GT	0/1	14,4	18
Chr2A	63246276	.	C	CA	0/1	8,6	14
Chr2A	70062577	.	CT	C	0/1	14,6	20
Chr2A	72969290	.	TA	T	0/1	20,3	23
Chr2A	74089171	.	G	GA	44562	0,32	32
Chr2A	74865116	.	G	GT	0/1	4,5	9
Chr2A	77477568	.	C	CT	0/1	11,3	14
Chr2A	77481719	.	T	TA	0/1	10,3	13
Chr2A	80028578	.	G	GT	0/1	7,3	10
Chr2A	82242758	.	C	CA	0/1	9,3	12
Chr2A	83026460	.	AG	A	0/1	24,10	34
Chr2A	83043232	.	G	GCCC,GCCCACC	44563	0,4,12	16
Chr2A	83043531	.	C	CG	44562	0,16	16
Chr2A	83255960	.	AGCG	A	44562	0,8	8
Chr2A	83992528	.	A	ACTC	0/1	4,11	15
Chr2A	83996755	.	C	CT	44562	0,23	23
Chr2A	84440659	.	A	AC	44562	0,12	12
Chr2A	84440661	.	C	CA	44562	0,12	12
Chr2A	84440662	.	C	CG	44562	0,12	12
Chr2A	87016286	.	CGCA	C	44562	0,15	15
Chr2A	88480453	.	G	GAA	0/1	13,3	16
Chr2A	88582252	.	C	CT	0/1	14,6	20
Chr2A	92641954	.	TGGGAA	T	44562	0,25	25
Chr2A	93898305	.	A	ACGC	44562	0,9	9
Chr2A	94320396	.	CT	C	44562	0,73	73
Chr2A	94320509	.	GT	G	44562	0,18	18
Chr2A	94500436	.	C	CT	0/1	54,17	71
Chr2A	94502960	.	A	AT	44562	0,51	51
Chr2A	94503112	.	C	CT	0/1	8,9	17
Chr2A	95471087	.	T	TCTC	44562	0,162	162
Chr2A	95494760	.	ACC	A	0/1	5,3	8
Chr2A	97882567	.	CCCGCGGAGACGGGCCGAGGCCAGTGTT	C	44562	0,6	6
Chr2A	98643149	.	G	GT	0/1	28,11	39
Chr2A	98757207	.	G	GT	44562	1,16	17
Chr2A	98911891	.	T	TC	44562	2,22	24
Chr2A	99076332	.	C	CT	44562	0,9	9
Chr2A	104491172	.	C	CTCT	44562	0,25	25
Chr2A	104813069	.	A	AAAG	44562	0,35	35
Chr2A	104826939	.	A	AGATG	44562	0,246	246
Chr2A	106090437	.	C	CCT	44562	0,16	16
Chr2A	106511049	.	AC	A	44562	0,33	33
Chr2A	108702407	.	G	GCGGCAA	44562	12559	571
Chr2A	109541059	.	C	CG	0/1	71,25	96
Chr2A	110190723	.	CAAG	C	44562	0,65	65
Chr2A	110296948	.	A	AT	0/1	11,4	15
Chr2A	119767039	.	CA	C	44562	0,66	66
Chr2A	120082108	.	CA	C	44562	0,24	24
Chr2A	120083110	.	CTTTG	C	44562	0,4	4
Chr2A	120659992	.	C	CA	0/1	27,9	36
Chr2A	121100042	.	GA	G	0/1	1,7	8
Chr2A	121100116	.	CA	C	44562	0,7	7
Chr2A	125839640	.	C	CG	44562	0,103	103
Chr2A	129725093	.	T	TTGC	44562	0,48	48
Chr2A	129844683	.	GTGCA	G	44562	0,120	120
Chr2A	130774085	.	C	CAT	0/1	3,5	8
Chr2A	133089191	.	C	CA	0/1	5,9	14
Chr2A	134446870	.	C	CCTT	44562	0,48	48
Chr2A	134749948	.	ACT	A	0/1	2,9	11
Chr2A	135893729	.	T	TA	0/1	18,5	23
Chr2A	138197771	.	GA	G	0/1	8,2	10
Chr2A	138816541	.	TC	T	0/1	8,2	10
Chr2A	139170678	.	GAT	G	44562	0,13	13
Chr2A	141671248	.	T	TTCC	44562	0,155	155
Chr2A	142564936	.	A	ATTGGGAC	44562	0,7	7
Chr2A	142578273	.	ATG	A	44562	0,92	92
Chr2A	142586950	.	G	GC	44562	1189	190
Chr2A	142586974	.	G	GT	44562	1185	186
Chr2A	142768628	.	GC	G	44562	0,10	10
Chr2A	145801760	.	CTT	C	44562	0,12	12
Chr2A	149267027	.	C	CCA	0/1	2,10	12
Chr2A	149502824	.	T	TA	44562	0,8	8
Chr2A	155882826	.	C	CA	0/1	6,4	10
Chr2A	160538456	.	CA	C,CAA	44563	3,8,4	15
Chr2A	160960767	.	A	AGT	44562	0,8	8
Chr2A	161202780	.	TC	T	0/1	47,19	66
Chr2A	166511996	.	C	CT	0/1	14,5	19
Chr2A	170601068	.	G	GA	0/1	17,4	21
Chr2A	172489813	.	C	CT	0/1	14,5	19
Chr2A	175123113	.	A	AT	44562	0,591	591
Chr2A	184847022	.	AG	A	44562	0,17	17
Chr2A	184847290	.	G	GT	0/1	6,3	9
Chr2A	188500585	.	GC	G	44562	0,15	15
Chr2A	189722463	.	G	GTGA	44562	0,3	3
Chr2A	191010380	.	AT	A	44562	0,15	15
Chr2A	191010461	.	CA	C	44562	0,12	12
Chr2A	192070485	.	C	CTTT	0/1	6,3	9
Chr2A	192527834	.	GC	G	44562	1,18	19
Chr2A	192531200	.	TA	T	44562	0,16	16
Chr2A	193147937	.	GC	G	44562	0,22	22
Chr2A	193148170	.	C	CCAT	44562	0,24	24
Chr2A	193148552	.	T	TAAG	44562	0,28	28
Chr2A	198274119	.	CGAG	C	0/1	18,5	23
Chr2A	198277253	.	GA	G	44562	2,52	54
Chr2A	199913792	.	T	TGGCGGC	44562	0,17	17
Chr2A	202225212	.	C	CG	0/1	17,7	24
Chr2A	202225475	.	G	GCTC	0/1	13,13	26
Chr2A	202345292	.	TCTC	T	44562	0,41	41
Chr2A	207292709	.	C	CA	0/1	5,5	10
Chr2A	207407931	.	T	TGTAC	44562	3192	195
Chr2A	207417996	.	C	CCTT	44562	0,9	9
Chr2A	210001560	.	C	CT	0/1	9,7	16
Chr2A	213045198	.	GCT	G	44562	0,13	13
Chr2A	213816212	.	G	GCC,GCCC	44563	0,8,3	11
Chr2A	214130539	.	GGCA	G	0/1	10,3	13
Chr2A	218807990	.	A	ACGG	44562	0,7	7
Chr2A	221040143	.	AAATCC	A	0/1	9,2	11
Chr2A	221042003	.	C	CT	0/1	9,3	12
Chr2A	222718734	.	ACCT	A	44562	0,27	27
Chr2A	225689315	.	TAC	T	44562	0,35	35
Chr2A	225689322	.	T	TTTTA	44562	0,35	35
Chr2A	226661180	.	GCT	G	44562	0,13	13
Chr2A	234403549	.	A	AT	0/1	9,4	13
Chr2A	236802795	.	C	CG	44562	0,11	11
Chr2A	241236438	.	A	AT	44562	0,21	21
Chr2A	242658935	.	C	CT	0/1	3,19	22
Chr2A	243184034	.	AT	A	0/1	8,2	10
Chr2A	246996012	.	A	AT	0/1	7,2	9
Chr2A	262294906	.	T	TTC	44562	0,12	12
Chr2A	262367554	.	TG	T	44562	0,7	7
Chr2A	265667606	.	C	CT	0/1	8,2	10
Chr2A	272343507	.	G	GTA	0/1	7,2	9
Chr2A	277774146	.	GACTAACA	G	44562	0,54	54
Chr2A	283984409	.	TG	T	0/1	20,9	29
Chr2A	288406699	.	AAGTT	A	44562	0,22	22
Chr2A	288583517	.	G	GA	0/1	13,3	16
Chr2A	290072046	.	A	AT	0/1	13,8	21
Chr2A	290072121	.	G	GT	0/1	7,6	13
Chr2A	292814975	.	T	TA	0/1	7,2	9
Chr2A	296052859	.	GA	G	44562	0,10	10
Chr2A	301591187	.	C	CT	0/1	12,6	18
Chr2A	301591460	.	C	CT	0/1	24,7	31
Chr2A	304533628	.	CGAG	C	44562	0,12	12
Chr2A	310451090	.	C	CT	0/1	12,3	15
Chr2A	310451318	.	GC	G	44562	0,13	13
Chr2A	310454002	.	C	CA	0/1	9,3	12
Chr2A	310454175	.	ACTT	A	0/1	12,15	27
Chr2A	310460674	.	CA	C	0/1	4,4	8
Chr2A	311999123	.	G	GA	0/1	8,5	13
Chr2A	314663023	.	GGAGA	G	44562	0,11	11
Chr2A	314665859	.	TCCG	T	44562	0,10	10
Chr2A	314667883	.	T	TA	0/1	13,3	16
Chr2A	315422357	.	A	AATTATT	0/1	1,5	6
Chr2A	321189994	.	GGA	G	44562	0,16	16
Chr2A	325476584	.	T	TA	0/1	66,22	88
Chr2A	327839166	.	CA	C	44562	0,10	10
Chr2A	337942586	.	A	AC	44562	0,8	8
Chr2A	342617363	.	CCT	C	0/1	31,10	41
Chr2A	350357050	.	T	TA	44562	0,18	18
Chr2A	351851492	.	C	CT	0/1	13,3	16
Chr2A	353365577	.	CTTGTGG	C	0/1	56,13	69
Chr2A	355378379	.	C	CT	0/1	6,3	9
Chr2A	356775540	.	C	CG	44562	0,16	16
Chr2A	357666164	.	T	TA	0/1	2,8	10
Chr2A	361843136	.	C	CT	44562	0,19	19
Chr2A	371115624	.	TG	T	44562	0,13	13
Chr2A	371619466	.	AT	A	44562	0,18	18
Chr2A	371626052	.	A	AC	44562	0,13	13
Chr2A	376483738	.	C	CT	0/1	18,5	23
Chr2A	376985723	.	CA	C	44562	0,11	11
Chr2A	381821588	.	TA	T	44562	0,26	26
Chr2A	382618334	.	TC	T	44562	0,9	9
Chr2A	383505773	.	G	GA	44562	0,12	12
Chr2A	384154149	.	AT	A	44562	0,13	13
Chr2A	384942360	.	GA	G	0/1	10,3	13
Chr2A	387012092	.	A	ACAT	44562	0,23	23
Chr2A	388513146	.	AC	A	44562	0,27	27
Chr2A	388513172	.	T	TA,TAA	44563	0,26,6	32
Chr2A	388856041	.	C	CGAA	44562	0,15	15
Chr2A	390227775	.	CAGG	C	44562	0,9	9
Chr2A	390464202	.	TG	T	44562	0,21	21
Chr2A	391802352	.	G	GT	44562	0,6	6
Chr2A	393367287	.	G	GA	0/1	23,6	29
Chr2A	393372299	.	TTGCTGC	T	44562	0,14	14
Chr2A	395250087	.	CCTT	C	44562	0,18	18
Chr2A	396404955	.	CA	C	0/1	33,6	39
Chr2A	398179869	.	G	GA	0/1	9,3	12
Chr2A	401404772	.	GA	G	44562	0,15	15
Chr2A	402343572	.	CG	C	0/1	7,5	12
Chr2A	402345128	.	CAA	C	0/1	5,4	9
Chr2A	407118490	.	AG	A	44562	0,7	7
Chr2A	407334851	.	G	GT	0/1	10,3	13
Chr2A	408035407	.	A	AAGGACACG	44562	0,7	7
Chr2A	409078083	.	C	CA	0/1	25,10	35
Chr2A	414816566	.	C	CA	0/1	30,8	38
Chr2A	415011401	.	G	GTC	0/1	10,2	12
Chr2A	415011406	.	GGC	G	0/1	13,2	15
Chr2A	416584914	.	TC	T	44562	1,12	13
Chr2A	417535851	.	C	CTCGG	44562	0,60	60
Chr2A	418688306	.	G	GT	0/1	13,8	21
Chr2A	423182591	.	A	AT	44562	0,10	10
Chr2A	425739592	.	G	GA	0/1	12,3	15
Chr2A	426251764	.	G	GT	44562	0,43	43
Chr2A	429144914	.	AG	A	44562	0,26	26
Chr2A	435736071	.	TA	T	0/1	8,2	10
Chr2A	444120053	.	AG	A	44562	0,50	50
Chr2A	456760362	.	C	CA	0/1	8,3	11
Chr2A	458694355	.	C	CAG	0/1	6,8	14
Chr2A	461840914	.	ACC	A	44562	0,21	21
Chr2A	461875539	.	G	GT	0/1	6,2	8
Chr2A	464808647	.	GGCCAT	G	44562	0,39	39
Chr2A	464810914	.	C	CT	0/1	40,10	50
Chr2A	465605779	.	C	CA,CAA	44563	0,6,4	10
Chr2A	467621333	.	TG	T	44562	0,10	10
Chr2A	471115803	.	C	CT	0/1	54,21	75
Chr2A	472182642	.	C	CA	0/1	13,3	16
Chr2A	479748465	.	GT	G	44562	0,16	16
Chr2A	482620234	.	C	CT	0/1	8,2	10
Chr2A	489713675	.	AAT	A	0/1	12,2	14
Chr2A	489714250	.	C	CA	0/1	19,6	25
Chr2A	493416433	.	TA	T	0/1	5,7	12
Chr2A	493742299	.	G	GA	0/1	11,5	16
Chr2A	493742499	.	A	AC	44562	0,42	42
Chr2A	494411882	.	C	CT	0/1	6,3	9
Chr2A	494413020	.	T	TA	0/1	5,5	10
Chr2A	498719061	.	A	AAAG	44562	0,26	26
Chr2A	501847816	.	TA	T	44562	0,10	10
Chr2A	504488434	.	T	TTGA	44562	1149	150
Chr2A	506640027	.	GT	G	44562	0,23	23
Chr2A	508102315	.	C	CA	0/1	13,3	16
Chr2A	508116594	.	ACTTC	A	44562	0,32	32
Chr2A	508161095	.	A	AG	44562	0,6	6
Chr2A	508172366	.	G	GT	0/1	19,5	24
Chr2A	508805263	.	C	CTGG	44562	6362	368
Chr2A	510881491	.	CTG	C	0/1	13,2	15
Chr2A	511502359	.	A	AGATTGAT	44562	0,22	22
Chr2A	511510175	.	G	GA	0/1	3,4	7
Chr2A	511880582	.	CG	C	44562	0,7	7
Chr2A	514605579	.	A	AT	0/1	9,4	13
Chr2A	515044715	.	TG	T	44562	0,17	17
Chr2A	517067246	.	C	CT,CTT	44563	1,5,4	10
Chr2A	517422099	.	C	CA	0/1	12,5	17
Chr2A	517422138	.	G	GAA	0/1	10,5	15
Chr2A	519708022	.	GGCA	G	44562	0,41	41
Chr2A	519716376	.	TG	T	44562	0,30	30
Chr2A	519720970	.	AT	A	44562	0,20	20
Chr2A	521560991	.	T	TA	0/1	10,2	12
Chr2A	524048305	.	GCTT	G	44562	0,10	10
Chr2A	524062004	.	A	AAC	44562	0,18	18
Chr2A	524358820	.	G	GAGA	44562	0,9	9
Chr2A	530179285	.	AT	A	44562	0,78	78
Chr2A	537803351	.	GT	G	44562	0,11	11
Chr2A	538485000	.	A	AT	0/1	7,2	9
Chr2A	538485011	.	TG	T	0/1	2,6	8
Chr2A	542207414	.	CTTG	C	44562	0,10	10
Chr2A	542226702	.	C	CCTT	44562	0,18	18
Chr2A	544306872	.	CGAG	C	44562	0,99	99
Chr2A	546031721	.	C	CGA	0/1	1,9	10
Chr2A	546529118	.	T	TAA	44562	0,18	18
Chr2A	546533837	.	TC	T	44562	0,13	13
Chr2A	546965910	.	T	TTGTG	0/1	5,14	19
Chr2A	546998980	.	GGTCGACGACAGGCAAGCGCTGCTGCCTCCGTCGCCGGGCACGGCGGCGAAGGGGAACAGCGGTGACAAGAAGCCCAAA	G	44562	0,9	9
Chr2A	547579812	.	A	AT	0/1	8,2	10
Chr2A	555367852	.	C	CA	0/1	13,4	17
Chr2A	558075348	.	CA	C	0/1	1,2	3
Chr2A	561735040	.	C	CT	0/1	9,5	14
Chr2A	563203783	.	C	CA	0/1	3,7	10
Chr2A	569445641	.	CT	C	0/1	7,7	14
Chr2A	571760292	.	CA	C	44562	0,61	61
Chr2A	571769264	.	T	TG	44562	0,27	27
Chr2A	572699209	.	AGG	A	44562	0,11	11
Chr2A	572699213	.	AG	A	44562	0,11	11
Chr2A	573180168	.	G	GAA	44562	0,52	52
Chr2A	575170407	.	GGAA	G	44562	0,8	8
Chr2A	576730671	.	AGG	A	44562	1316	317
Chr2A	577309912	.	GCCA	G	44562	0,17	17
Chr2A	578780913	.	GAGGCGCGCGGGCCGACGC	G	44562	0,21	21
Chr2A	580390777	.	T	TCATCTGGTGGTGGTTTCCGCGAAC	44562	0,17	17
Chr2A	580482916	.	GGCC	G	44562	0,10	10
Chr2A	582326642	.	G	GA	0/1	35,12	47
Chr2A	584553726	.	C	CAA	0/1	13,3	16
Chr2A	588287642	.	CCA	C	0/1	10,2	12
Chr2A	589508116	.	T	TAA	0/1	31,5	36
Chr2A	591494814	.	AAGC	A	0/1	14,4	18
Chr2A	592750591	.	GGA	G	0/1	10,2	12
Chr2A	595413503	.	G	GT	0/1	7,2	9
Chr2A	596497687	.	CCG	C	0/1	10,2	12
Chr2A	598954891	.	C	CA	0/1	463204	667
Chr2A	601239783	.	GTA	G	0/1	42,14	56
Chr2A	601239791	.	G	GTC	0/1	42,14	56
Chr2A	601572741	.	CAT	C	0/1	8,2	10
Chr2A	601573591	.	G	GT	0/1	8,2	10
Chr2A	605096633	.	C	CT	44562	0,16	16
Chr2A	605096635	.	C	CT,CTCT	44563	0,5,4	9
Chr2A	606105544	.	C	CT	0/1	6,2	8
Chr2A	606105708	.	C	CT	0/1	6,2	8
Chr2A	606147734	.	C	CT	0/1	21,5	26
Chr2A	610618062	.	G	GT	0/1	39,8	47
Chr2A	611615031	.	AGCCCCAAG	A	44562	0,14	14
Chr2A	611818027	.	C	CA	0/1	11,3	14
Chr2A	613959937	.	C	CT	0/1	13,5	18
Chr2A	613962230	.	C	CA	0/1	25,6	31
Chr2A	613962713	.	C	CA	0/1	14,4	18
Chr2A	614487538	.	C	CA,CAA	44563	0,2,2	4
Chr2A	616615115	.	G	GA	0/1	8,3	11
Chr2A	618289788	.	C	CA	0/1	15,4	19
Chr2A	619126371	.	G	GA	0/1	120,36	156
Chr2A	621400881	.	C	CA	0/1	7,3	10
Chr2A	622759839	.	A	ATACG	44562	0,13	13
Chr2A	623408483	.	C	CG	44562	0,6	6
Chr2A	624479335	.	A	AG	44562	0,37	37
Chr2A	624484013	.	ATCAG	A	0/1	19,3	22
Chr2A	626509104	.	A	AT	0/1	10,5	15
Chr2A	626841202	.	GA	G	44562	0,9	9
Chr2A	628069377	.	T	TC	0/1	8,2	10
Chr2A	628781062	.	C	CA	0/1	12,3	15
Chr2A	628995686	.	TTCC	T	0/1	10,2	12
Chr2A	628995839	.	GGC	G	0/1	12,2	14
Chr2A	628995841	.	CA	C	0/1	7,4	11
Chr2A	636668668	.	GA	G	0/1	13,9	22
Chr2A	639259916	.	ACAG	A	0/1	13,2	15
Chr2A	640638434	.	A	ACCACCT	0/1	4,8	12
Chr2A	641409903	.	AAAG	A	0/1	3,6	9
Chr2A	642416320	.	AG	A	44562	0,102	102
Chr2A	643706588	.	G	GC	44562	0,82	82
Chr2A	643801547	.	A	AG	0/1	3,5	8
Chr2A	643801761	.	C	CTGATA	44562	0,26	26
Chr2A	644528332	.	AAG	A	0/1	13,2	15
Chr2A	645662256	.	C	CT	0/1	12,3	15
Chr2A	646063180	.	CG	C	0/1	13,2	15
Chr2A	652668532	.	C	CTT	0/1	10,3	13
Chr2A	654929854	.	GCTCT	G	0/1	9,5	14
Chr2A	660500559	.	GT	G	0/1	7,2	9
Chr2A	660794433	.	C	CA	0/1	25,15	40
Chr2A	665365390	.	G	GT	0/1	9,12	21
Chr2A	677665171	.	GTTT	G,GTT	44563	0,8,2	10
Chr2A	680309178	.	G	GT	0/1	65,15	80
Chr2A	681513467	.	TACA	T	0/1	8,10	18
Chr2A	684110628	.	GA	G	0/1	9,2	11
Chr2A	684688868	.	C	CA	0/1	21,5	26
Chr2A	684782723	.	C	CT	0/1	54,13	67
Chr2A	686591633	.	C	CT	0/1	14,8	22
Chr2A	687110558	.	C	CT	0/1	15,5	20
Chr2A	687807811	.	C	CT	0/1	7,4	11
Chr2A	691965968	.	T	TA	0/1	32,9	41
Chr2A	692173634	.	AAGAG	A,AAG	44563	1,3,5	9
Chr2A	693163281	.	T	TA	0/1	8,5	13
Chr2A	694795153	.	GT	G	44562	0,12	12
Chr2A	694795155	.	GCTGGT	G	44562	0,12	12
Chr2A	695038418	.	A	ATCTT	44562	1,25	26
Chr2A	696830438	.	A	ACC	44562	0,40	40
Chr2A	696830440	.	A	ACACC	44562	0,51	51
Chr2A	696832689	.	G	GGCT	44562	0,30	30
Chr2A	697874930	.	A	AG	44562	0,42	42
Chr2A	697993943	.	C	CT	0/1	9,4	13
Chr2A	698447939	.	CCTT	C	0/1	5,3	8
Chr2A	699349116	.	ATT	A,AT	44563	0,4,2	6
Chr2A	699500049	.	C	CT	0/1	6,5	11
Chr2A	699502477	.	T	TC	0/1	3,14	17
Chr2A	701608789	.	G	GGAGTGAGT	44562	0,4	4
Chr2A	703382903	.	C	CT	0/1	17,8	25
Chr2A	703736659	.	G	GA	0/1	9,3	12
Chr2A	704053614	.	CAG	C	0/1	20,4	24
Chr2A	705272369	.	A	AT	0/1	6,5	11
Chr2A	706882701	.	TC	T	44562	0,146	146
Chr2A	709593664	.	G	GA	0/1	19,4	23
Chr2A	712776168	.	G	GA	0/1	9,3	12
Chr2A	712777248	.	C	CT	0/1	13,3	16
Chr2A	716598500	.	T	TGA	0/1	55,31	86
Chr2A	717835008	.	GAT	G	0/1	13,5	18
Chr2A	717835011	.	G	GCA	0/1	13,5	18
Chr2A	721055089	.	CA	C	44562	0,21	21
Chr2A	721460892	.	CACA	C	44562	0,55	55
Chr2A	721996139	.	GC	G	44562	0,11	11
Chr2A	722259643	.	GGA	G	44562	7108	115
Chr2A	724239882	.	A	AT	44562	0,152	152
Chr2A	729835079	.	T	TAA,TAAAA	44563	0,4,3	7
Chr2A	730292503	.	G	GA	0/1	31,5	36
Chr2A	730292528	.	A	AT	0/1	30,5	35
Chr2A	730293198	.	C	CA	0/1	7,2	9
Chr2A	730297407	.	C	CT	0/1	5,3	8
Chr2A	731188109	.	CAT	C	0/1	12,2	14
Chr2A	731247174	.	GTAA	G	44562	0,26	26
Chr2A	731249102	.	C	CG	44562	0,8	8
Chr2A	732393897	.	CGA	C	0/1	19,3	22
Chr2A	733276712	.	TTA	T	44562	0,30	30
Chr2A	733277429	.	C	CT	0/1	26,10	36
Chr2A	733577313	.	G	GA	0/1	11,5	16
Chr2A	736556518	.	T	TGAA	0/1	5,3	8
Chr2A	736562685	.	GTCCTCC	G,GTCC	44563	0,5,11	16
Chr2A	737060222	.	GTACTGTCCGGGTTTCTTCTGCTTGCTGAACATGCA	G	44562	0,9	9
Chr2A	737318599	.	G	GT	0/1	20,6	26
Chr2A	737319321	.	C	CT	44562	0,19	19
Chr2A	737321904	.	G	GT,GTT	44563	0,27,15	42
Chr2A	737783561	.	C	CT	0/1	8,3	11
Chr2A	737816983	.	A	ATGCTGC	44562	0,9	9
Chr2A	738109123	.	A	AGGGC	44562	0,18	18
Chr2A	738308238	.	CT	C	44562	0,7	7
Chr2A	738478230	.	GCGC	G	0/1	8,2	10
Chr2A	738589040	.	T	TC	0/1	35,7	42
Chr2A	738603247	.	AT	A	44562	0,102	102
Chr2A	739069675	.	G	GGAGAGA	44562	0,8	8
Chr2A	739070569	.	A	ATAAATC	44562	0,95	95
Chr2A	740513653	.	GT	G	0/1	8,2	10
Chr2A	741101875	.	C	CT	0/1	130,1	131
Chr2A	741396635	.	G	GC	0/1	5,5	10
Chr2A	742486987	.	CCA	C	0/1	4,13	17
Chr2A	742487587	.	A	AGGCGGC	44562	0,2	2
Chr2A	743477762	.	T	TCGC	0/1	14,3	17
Chr2A	744050494	.	TCCC	T	0/1	13,11	24
Chr2A	744112019	.	T	TGGA	44562	0,12	12
Chr2A	748638705	.	C	CA	44562	0,10	10
Chr2A	748638804	.	CCACACA	C,CCA	44563	0,17,3	20
Chr2A	748648901	.	C	CA,CAA	44563	1,7,3	11
Chr2A	748764288	.	C	CT	0/1	14,11	25
Chr2A	748990093	.	G	GA	0/1	11,3	14
Chr2A	749011335	.	CACA	C	0/1	11,6	17
Chr2A	749028541	.	GA	G	44562	4,30	34
Chr2A	749035718	.	G	GT	0/1	10,4	14
Chr2A	749049590	.	TCTG	T	44562	0,11	11
Chr2A	750763288	.	TTC	T	44562	0,12	12
Chr2A	750805028	.	C	CT	0/1	53,13	66
Chr2A	750967627	.	G	GA	0/1	7,2	9
Chr2A	751613357	.	CT	C	44562	0,10	10
Chr2A	751615799	.	G	GA	0/1	10,4	14
Chr2A	751623755	.	ATTG	A	44562	0,18	18
Chr2A	753819553	.	CCATG	C	44562	0,15	15
Chr2A	756989798	.	CCTT	C	44562	0,23	23
Chr2A	759367392	.	C	CT	44562	0,9	9
Chr2A	759909694	.	C	CT	0/1	18,4	22
Chr2A	760086881	.	TGAGG	T	0/1	22,3	25
Chr2A	761977018	.	G	GGGGA	44562	0,3	3
Chr2A	762052780	.	AG	A	0/1	11,2	13
Chr2A	762110684	.	GAAA	G,GA	44563	0,8,2	10
Chr2A	762269199	.	G	GA,GAA	44563	5,31,10	46
Chr2A	762745774	.	CA	C	44562	1,9	10
Chr2A	762745942	.	C	CAA	0/1	11,2	13
Chr2A	762746804	.	GT	G	0/1	2,12	14
Chr2A	763116255	.	A	AAACG	44562	0,5	5
Chr2A	763119716	.	A	AG	44562	1,40	41
Chr2A	763821096	.	CT	C	44562	1,9	10
Chr2A	764478362	.	TTG	T	44562	0,25	25
Chr2A	764984994	.	AC	A	44562	0,23	23
Chr2A	765432696	.	T	TG	44562	0,16	16
Chr2A	765432729	.	AG	A	44562	0,15	15
Chr2A	767256332	.	TG	T	44562	0,11	11
Chr2A	767745798	.	AGT	A	44562	0,25	25
Chr2A	768905083	.	G	GA,GAA	44563	0,9,2	11
Chr2A	769091040	.	CA	C	44562	0,59	59
Chr2A	769091043	.	C	CG	44562	0,59	59
Chr2A	769658529	.	TATAGTAC	T	44562	0,15	15
Chr2A	770170234	.	AG	A	44562	0,18	18
Chr2A	770171385	.	ATGG	A	44562	0,32	32
Chr2A	770337977	.	G	GC	44562	0,16	16
Chr2A	770481710	.	AC	A	44562	0,41	41
Chr2A	770501963	.	T	TAA	0/1	8,3	11
Chr2A	770874486	.	CAA	C	44562	0,47	47
Chr2A	770874489	.	G	GCC	44562	0,46	46
Chr2A	771361471	.	C	CAGAGA	0/1	5,33	38
Chr2A	771581481	.	GAGAGA	G	44562	2153	155
Chr2A	771775698	.	G	GTCGGA	44562	0,27	27
Chr2A	772082430	.	TAAG	T	44562	0,44	44
Chr2A	772088751	.	CCCTCCT	C	44562	0,12	12
Chr2A	774560130	.	C	CT	0/1	12,8	20
Chr2A	775580195	.	AGCG	A	44562	0,19	19
Chr2A	775754826	.	TCGATGC	T	0/1	17,3	20
Chr2A	775766530	.	C	CT	44562	0,21	21
Chr2A	775858074	.	G	GA,GAA	44563	0,7,3	10
Chr2A	777594467	.	GA	G	0/1	8,2	10
Chr2A	780509863	.	GA	G	44562	0,28	28
Chr2A	780509865	.	TGTGA	T	44562	0,28	28
Chr2A	780675231	.	T	TAC	44562	0,12	12
Chr2A	781305230	.	AGATCAG	A	0/1	2,8	10
Chr2A	784343849	.	T	TC	0/1	7,35	42
Chr2A	784742183	.	T	TA	44562	0,13	13
Chr2A	784915709	.	ATCTTCT	A	44562	0,14	14
Chr2A	785094051	.	G	GC	44562	0,22	22
Chr2A	785370045	.	C	CA	0/1	8,3	11
Chr2A	785430614	.	A	AC,ACC	44563	1,6,11	18
Chr2A	785430673	.	G	GA	0/1	6,3	9
Chr2A	785455523	.	G	GA	44562	0,27	27
Chr2A	786778425	.	A	ACTC	0/1	21,6	27
Chr2A	786858971	.	C	CT	0/1	14,6	20
Chr2A	786889970	.	C	CA	0/1	12,4	16
Chr2B	36508	.	GT	G	44562	0,12	12
Chr2B	39788	.	AGAC	A	44562	0,9	9
Chr2B	129611	.	A	ACAG	44562	0,12	12
Chr2B	129865	.	CCTCTCT	C,CCT	44563	0,3,18	21
Chr2B	413283	.	CA	C	0/1	1,8	9
Chr2B	1951722	.	A	ATGTG,ATGTGTG	44563	0,3,6	9
Chr2B	1957970	.	GAAC	G	44562	0,43	43
Chr2B	4360587	.	GCACCGCT	G	0/1	13,15	28
Chr2B	4965965	.	T	TGG	44562	0,7	7
Chr2B	5075014	.	C	CA	0/1	12,4	16
Chr2B	5394390	.	CG	C	44562	0,3	3
Chr2B	5645153	.	TCTGGTG	T	44562	0,9	9
Chr2B	5870788	.	C	CT	0/1	16,6	22
Chr2B	7373488	.	C	CT	0/1	10,4	14
Chr2B	7373490	.	TC	T	0/1	10,5	15
Chr2B	7418706	.	T	TC	44562	0,12	12
Chr2B	7426897	.	A	ATCTCC	44562	0,9	9
Chr2B	8209813	.	CAG	C	44562	0,15	15
Chr2B	9712937	.	T	TTC	0/1	1,10	11
Chr2B	11296621	.	G	GA	44562	0,25	25
Chr2B	11461007	.	C	CTCA,CTCG	44563	0,9,10	19
Chr2B	20327423	.	GT	G	0/1	2,3	5
Chr2B	20340638	.	ATG	A	44562	0,8	8
Chr2B	20451137	.	C	CG	44562	0,37	37
Chr2B	20451138	.	A	ACG	44562	0,37	37
Chr2B	21488998	.	TC	T	44562	0,17	17
Chr2B	21609982	.	GGGA	G	44562	0,46	46
Chr2B	21950667	.	T	TC	44562	0,10	10
Chr2B	21978298	.	ATTAC	A	44562	0,16	16
Chr2B	25303894	.	A	AT,ATTT	44563	0,9,5	14
Chr2B	25639374	.	G	GT	0/1	33,17	50
Chr2B	26618654	.	C	CA	0/1	5,3	8
Chr2B	27294389	.	AT	A	0/1	1,18	19
Chr2B	27941149	.	G	GCAGGA	44562	0,49	49
Chr2B	28283741	.	C	CA	0/1	21,5	26
Chr2B	28283772	.	G	GA	0/1	28,13	41
Chr2B	28286206	.	GCCT	G	44562	0,60	60
Chr2B	28286661	.	CCCACGAG	C	44562	0,16	16
Chr2B	28864644	.	CCTGCTG	C	44562	0,14	14
Chr2B	30899639	.	G	GA	0/1	16,5	21
Chr2B	30900857	.	CCTG	C	0/1	75,10	85
Chr2B	33328279	.	C	CCCCT	44562	0,197	197
Chr2B	33340074	.	CGCA	C	0/1	94,36	130
Chr2B	33340082	.	C	CCT	0/1	103,36	139
Chr2B	33340248	.	C	CA	44562	0,172	172
Chr2B	38448812	.	CG	C	44562	0,11	11
Chr2B	48047604	.	G	GT	0/1	7,2	9
Chr2B	50657825	.	AAC	A	44562	0,10	10
Chr2B	51149859	.	G	GT	0/1	19,4	23
Chr2B	51772211	.	C	CA	0/1	8,2	10
Chr2B	59047743	.	G	GT	0/1	9,4	13
Chr2B	59048478	.	G	GA	0/1	8,2	10
Chr2B	65859576	.	C	CGGT	44562	0,5	5
Chr2B	70842970	.	G	GA	0/1	47,14	61
Chr2B	72543173	.	C	CA	0/1	12,3	15
Chr2B	75734787	.	G	GC	44562	0,13	13
Chr2B	75734877	.	T	TA	0/1	27,6	33
Chr2B	76925745	.	TGAGCTTGATGCAGATTTCAATGTGGCGGAGGAGGAAGCTGAGGATCTGGAAGAGGATGAAGAGCTGGAGATCGAGACGCCAGAGTCAGTCAAGTATCGTTCCGGCGGCAGGAATGTGAAGGAGGAGGAG	T	44562	0,5	5
Chr2B	76929400	.	AT	A	44562	0,5	5
Chr2B	76932551	.	C	CGA	0/1	2,7	9
Chr2B	79242284	.	GCTT	G	0/1	18,3	21
Chr2B	80114203	.	G	GAAGT	44562	0,12	12
Chr2B	84698534	.	C	CT	0/1	10,7	17
Chr2B	86837721	.	A	ACT	44562	0,12	12
Chr2B	88224608	.	C	CT	0/1	79,22	101
Chr2B	88926462	.	C	CT	0/1	11,4	15
Chr2B	92449156	.	C	CAA	0/1	3,8	11
Chr2B	96919356	.	C	CA	0/1	7,3	10
Chr2B	97898664	.	C	CTT	0/1	7,3	10
Chr2B	98077999	.	C	CT	0/1	8,5	13
Chr2B	105513317	.	T	TGA	44562	0,62	62
Chr2B	105513415	.	C	CG	44562	0,13	13
Chr2B	105556255	.	G	GT	0/1	11,3	14
Chr2B	105928098	.	ACT	A	44562	0,62	62
Chr2B	106838457	.	CT	C	44562	0,12	12
Chr2B	106838531	.	GT	G	44562	0,7	7
Chr2B	107344171	.	GATGA	G	44562	0,8	8
Chr2B	107942678	.	AGCC	A	0/1	21,3	24
Chr2B	108843139	.	G	GAA	44562	0,11	11
Chr2B	108845163	.	AG	A	0/1	3,13	16
Chr2B	109743360	.	GT	G	44562	0,5	5
Chr2B	111843972	.	C	CG	44562	0,48	48
Chr2B	112403046	.	G	GACACACAC	44562	0,8	8
Chr2B	112422429	.	GT	G	44562	0,21	21
Chr2B	113744396	.	C	CA	0/1	95,20	115
Chr2B	115852848	.	G	GA	44562	1,16	17
Chr2B	115852850	.	G	GAA	44562	1,16	17
Chr2B	119041297	.	CG	C	44562	0,25	25
Chr2B	122003824	.	GC	G	44562	0,110	110
Chr2B	124297059	.	A	AT	0/1	21,6	27
Chr2B	129299415	.	GC	G	0/1	33,10	43
Chr2B	129299516	.	GA	G	0/1	5,5	10
Chr2B	129594934	.	T	TA	0/1	8,2	10
Chr2B	131021875	.	TAG	T	0/1	15,3	18
Chr2B	135035031	.	ACTCTCTCT	A,ACTCTCTCTCT	44563	0,2,4	6
Chr2B	139149483	.	GC	G	0/1	63,32	95
Chr2B	139454585	.	TCGG	T	0/1	9,2	11
Chr2B	139462122	.	C	CAA	0/1	17,3	20
Chr2B	142876449	.	G	GGCA	44562	0,20	20
Chr2B	144305417	.	TCGA	T	44562	0,18	18
Chr2B	145303391	.	AAAT	A	0/1	27,17	44
Chr2B	145970699	.	G	GGGC	0/1	1,3	4
Chr2B	147753273	.	G	GA	0/1	12,6	18
Chr2B	147754853	.	A	AT	0/1	79,23	102
Chr2B	148360706	.	C	CA	0/1	8,3	11
Chr2B	154478726	.	C	CT	44562	1,90	91
Chr2B	154478727	.	A	ATC	44562	1,90	91
Chr2B	154478731	.	GCC	G	44562	0,90	90
Chr2B	156592801	.	C	CAA,CAAA	44563	3,9,17	29
Chr2B	158713035	.	TC	T	0/1	8,2	10
Chr2B	158991756	.	CA	C	44562	0,45	45
Chr2B	159749873	.	C	CAGT	0/1	2,7	9
Chr2B	159924365	.	C	CT	0/1	28,13	41
Chr2B	160175190	.	A	AAAG	44562	0,19	19
Chr2B	160622419	.	C	CT	0/1	13,3	16
Chr2B	160855260	.	C	CGGG	44562	0,65	65
Chr2B	160855263	.	C	CG	44562	0,65	65
Chr2B	161593487	.	CG	C	44562	0,2	2
Chr2B	162234669	.	CCTAGCA	C	44562	0,8	8
Chr2B	162235367	.	ACGC	A	44562	0,37	37
Chr2B	162238195	.	T	TG	44562	0,19	19
Chr2B	162827369	.	GT	G	44562	0,62	62
Chr2B	164590006	.	GTCC	G	0/1	21,3	24
Chr2B	170417927	.	A	AT,ATT	44563	1,5,5	11
Chr2B	172070624	.	GCGC	G	0/1	14,2	16
Chr2B	172897212	.	GTGT	G	44562	0,115	115
Chr2B	173199967	.	G	GCGCA	44562	0,24	24
Chr2B	173208744	.	AT	A	44562	2,23	25
Chr2B	173739283	.	CGTGT	C	44562	0,12	12
Chr2B	173897070	.	T	TTG	0/1	1,10	11
Chr2B	175590680	.	CGCG	C	0/1	10,2	12
Chr2B	175601206	.	CT	C	0/1	7,14	21
Chr2B	177816066	.	GC	G	44562	0,26	26
Chr2B	179568495	.	T	TA	44562	0,12	12
Chr2B	179809767	.	CG	C	44562	0,16	16
Chr2B	180104535	.	C	CT	0/1	14,3	17
Chr2B	182922091	.	C	CCCG	44562	0,2	2
Chr2B	183981770	.	CT	C	44562	0,32	32
Chr2B	183983753	.	GA	G	44562	5,86	91
Chr2B	184380343	.	G	GAAC	44562	0,14	14
Chr2B	185738063	.	TCC	T	0/1	13,2	15
Chr2B	186245001	.	CTA	C	44562	0,7	7
Chr2B	186246029	.	A	ACT	44562	0,236	236
Chr2B	186853204	.	A	AT	0/1	1,9	10
Chr2B	188630065	.	T	TA	0/1	3,14	17
Chr2B	188630322	.	CA	C	0/1	13,10	23
Chr2B	188630353	.	G	GA	0/1	10,9	19
Chr2B	188631540	.	GA	G	44562	0,11	11
Chr2B	189420566	.	GGA	G	44562	0,169	169
Chr2B	190076937	.	G	GCGGCAC	44562	0,26	26
Chr2B	190430126	.	TG	T	44562	0,16	16
Chr2B	190637545	.	G	GCT,GCTCT	44563	3,10,55	68
Chr2B	192427185	.	G	GA	0/1	132,44	176
Chr2B	192552252	.	T	TG	44562	1,12	13
Chr2B	192640785	.	G	GT	44562	0,22	22
Chr2B	193963860	.	G	GA,GAA	44563	3,16,11	30
Chr2B	194436225	.	G	GA	0/1	1,3	4
Chr2B	198333677	.	TG	T	0/1	11,2	13
Chr2B	198361482	.	T	TTC	44562	0,81	81
Chr2B	199868644	.	AGGCGGC	A	44562	0,12	12
Chr2B	200494549	.	C	CA	44562	0,10	10
Chr2B	200494558	.	G	GC	44562	0,10	10
Chr2B	200494559	.	ATG	A	44562	0,10	10
Chr2B	202763076	.	A	AG	44562	0,17	17
Chr2B	203736176	.	CA	C	0/1	9,2	11
Chr2B	203772740	.	C	CGTCCCGA	44562	0,19	19
Chr2B	203773106	.	C	CG	44562	0,473	473
Chr2B	206853591	.	TAGCAGC	T	44562	0,23	23
Chr2B	207115918	.	C	CAT	44562	0,27	27
Chr2B	207118653	.	CT	C	44562	0,12	12
Chr2B	207218622	.	C	CTAAT	44562	0,9	9
Chr2B	207317545	.	G	GT	0/1	11,3	14
Chr2B	208115248	.	GT	G	0/1	4,11	15
Chr2B	209453799	.	AGAG	A	44562	0,122	122
Chr2B	209454345	.	TG	T	44562	0,24	24
Chr2B	209454900	.	CT	C	44562	0,23	23
Chr2B	210239631	.	T	TAA	0/1	9,2	11
Chr2B	210683274	.	G	GC	44562	0,5	5
Chr2B	210999450	.	TA	T	44562	1,28	29
Chr2B	211004542	.	T	TGCA	44562	0,7	7
Chr2B	214183977	.	AGAG	A	44562	2,30	32
Chr2B	214438841	.	GGA	G	0/1	3,14	17
Chr2B	215663302	.	TAC	T	44562	0,388	388
Chr2B	216687686	.	A	AT	0/1	7,2	9
Chr2B	217309092	.	G	GCCGAGCC	44562	0,14	14
Chr2B	217883786	.	T	TC	44562	0,18	18
Chr2B	218514563	.	G	GA	0/1	33,9	42
Chr2B	219584047	.	G	GA	44562	0,69	69
Chr2B	220223393	.	CTCG	C	44562	0,40	40
Chr2B	220354444	.	C	CA	0/1	12,3	15
Chr2B	222042552	.	G	GA	0/1	65,27	92
Chr2B	223229472	.	C	CT	0/1	16,5	21
Chr2B	224723885	.	G	GT	0/1	14,12	26
Chr2B	228433585	.	G	GC	0/1	29,7	36
Chr2B	228433727	.	GGAGCAGC	G	0/1	28,4	32
Chr2B	239602664	.	T	TC	44562	0,7	7
Chr2B	240281157	.	C	CA	0/1	5,3	8
Chr2B	244489675	.	T	TC	0/1	10,2	12
Chr2B	245489511	.	C	CT	0/1	17,7	24
Chr2B	250940217	.	C	CT	0/1	6,2	8
Chr2B	250940607	.	A	AT	0/1	9,4	13
Chr2B	253825667	.	CG	C	0/1	10,2	12
Chr2B	255840574	.	A	AT	0/1	7,3	10
Chr2B	256077864	.	G	GA	0/1	8,4	12
Chr2B	257110723	.	AGGGG	A,AG	44563	0,2,7	9
Chr2B	257111654	.	C	CA	0/1	14,6	20
Chr2B	265079328	.	GTC	G	0/1	12,2	14
Chr2B	265079873	.	G	GA	0/1	5,4	9
Chr2B	272623926	.	C	CA	0/1	20,8	28
Chr2B	285927908	.	C	CA	0/1	6,5	11
Chr2B	286667416	.	A	AT	0/1	102,53	155
Chr2B	286675008	.	ATGT	A	0/1	9,2	11
Chr2B	294937705	.	C	CT	0/1	39,12	51
Chr2B	296492607	.	G	GAA	0/1	6,3	9
Chr2B	298131301	.	G	GT	0/1	6,3	9
Chr2B	299032027	.	C	CT	0/1	8,2	10
Chr2B	307413875	.	G	GT	0/1	9,4	13
Chr2B	307420017	.	C	CT	0/1	4,3	7
Chr2B	307583213	.	ATC	A	0/1	10,2	12
Chr2B	322715478	.	C	CA	0/1	27,6	33
Chr2B	323721751	.	C	CT	0/1	9,3	12
Chr2B	324467254	.	AGT	A	0/1	9,2	11
Chr2B	330227897	.	AAT	A	0/1	70,22	92
Chr2B	330231753	.	C	CTT	0/1	11,4	15
Chr2B	335163714	.	A	AT	0/1	8,2	10
Chr2B	339340070	.	C	CT	0/1	6,4	10
Chr2B	339340743	.	A	AT	0/1	17,4	21
Chr2B	342996034	.	G	GT	0/1	18,5	23
Chr2B	344750453	.	C	CT	0/1	11,4	15
Chr2B	345833971	.	G	GCT	0/1	7,9	16
Chr2B	352572979	.	G	GTA	44562	0,15	15
Chr2B	368803691	.	G	GTA	0/1	12,5	17
Chr2B	369731806	.	C	CAA	0/1	6,5	11
Chr2B	370658060	.	T	TA	0/1	8,3	11
Chr2B	373378256	.	T	TA	0/1	13,3	16
Chr2B	375750612	.	C	CA	0/1	11,3	14
Chr2B	376241950	.	G	GA	0/1	16,4	20
Chr2B	376428718	.	C	CCT	44562	0,8	8
Chr2B	379938661	.	C	CT	0/1	6,2	8
Chr2B	381426466	.	TAGAG	T,TAG	44563	0,4,5	9
Chr2B	385042676	.	T	TA	0/1	25,8	33
Chr2B	388072601	.	CAT	C	0/1	9,2	11
Chr2B	389218779	.	C	CA	0/1	6,4	10
Chr2B	390717951	.	C	CT	0/1	13,3	16
Chr2B	392564246	.	A	AT	0/1	10,3	13
Chr2B	393031701	.	G	GT,GTT	44563	0,5,3	8
Chr2B	393297460	.	GT	G	0/1	1,8	9
Chr2B	393378041	.	G	GT	0/1	11,4	15
Chr2B	401796710	.	C	CA	0/1	11,2	13
Chr2B	406692198	.	C	CA	0/1	28,6	34
Chr2B	406692678	.	A	AT	0/1	47,11	58
Chr2B	411058241	.	C	CT	0/1	12,3	15
Chr2B	412385128	.	A	ATC	44562	0,24	24
Chr2B	414952741	.	A	AC	0/1	6,19	25
Chr2B	417414029	.	C	CAGAG	0/1	2,5	7
Chr2B	417935847	.	T	TG	44562	0,7	7
Chr2B	421724379	.	C	CA	0/1	13,4	17
Chr2B	422105443	.	G	GT	0/1	5,7	12
Chr2B	422107106	.	C	CA	0/1	16,7	23
Chr2B	424089425	.	A	AG	0/1	12,2	14
Chr2B	427405467	.	AT	A	44562	0,28	28
Chr2B	431329884	.	TAA	T	44562	0,16	16
Chr2B	431331740	.	G	GGA	0/1	1,10	11
Chr2B	432257451	.	TTCACATG	T	44562	0,31	31
Chr2B	432493921	.	AGC	A	44562	0,10	10
Chr2B	433592588	.	A	AC	44562	0,21	21
Chr2B	435474606	.	AAC	A	0/1	3,16	19
Chr2B	435474715	.	AGAG	A	0/1	24,4	28
Chr2B	437998522	.	C	CG	44562	0,8	8
Chr2B	438787953	.	C	CT	0/1	13,4	17
Chr2B	440681643	.	C	CA	44562	2164	166
Chr2B	440683229	.	G	GT	0/1	53,11	64
Chr2B	442768544	.	GCAT	G	0/1	16,3	19
Chr2B	443875073	.	C	CA	44562	0,19	19
Chr2B	448286682	.	G	GT,GTT	44563	2,38,23	63
Chr2B	448286765	.	C	CA	0/1	7,47	54
Chr2B	448288397	.	G	GT,GTT	44563	0,15,5	20
Chr2B	450844228	.	T	TA	0/1	8,3	11
Chr2B	451430436	.	C	CT	0/1	7,3	10
Chr2B	455847748	.	C	CA	0/1	35,11	46
Chr2B	459119887	.	G	GTACAAGCCCACCCCCAAGGTCTCACCGCCGGCT	44562	6,89	95
Chr2B	459120395	.	T	TTA	44562	0,80	80
Chr2B	464272602	.	C	CGGCGCT	0/1	5,2	7
Chr2B	467044329	.	T	TA	44562	0,20	20
Chr2B	472489555	.	C	CT	0/1	21,8	29
Chr2B	475666430	.	T	TA	0/1	10,5	15
Chr2B	485541873	.	T	TA	0/1	8,2	10
Chr2B	488015275	.	TTGTGTGTG	T,TTG	44563	4,13,21	38
Chr2B	488571527	.	CT	C	0/1	8,2	10
Chr2B	497988576	.	CCTT	C	0/1	14,3	17
Chr2B	505963333	.	CG	C	44562	0,37	37
Chr2B	507397302	.	CT	C	44562	2,30	32
Chr2B	509736982	.	A	AT	0/1	30,15	45
Chr2B	511498192	.	T	TCC	0/1	5,3	8
Chr2B	519300588	.	G	GA	0/1	30,10	40
Chr2B	522040522	.	G	GA	0/1	12,7	19
Chr2B	522041362	.	C	CT	44562	0,10	10
Chr2B	522928357	.	T	TGTTG	44562	0,73	73
Chr2B	526790270	.	CCA	C	0/1	9,2	11
Chr2B	530874834	.	G	GA	0/1	7,3	10
Chr2B	531805735	.	G	GT	0/1	12,3	15
Chr2B	532205522	.	G	GA	0/1	13,6	19
Chr2B	532208529	.	AGG	A	44562	0,7	7
Chr2B	534789822	.	C	CA	0/1	20,6	26
Chr2B	534795008	.	C	CT	0/1	3,9	12
Chr2B	535325217	.	C	CA	0/1	9,4	13
Chr2B	536846452	.	C	CA	0/1	7,3	10
Chr2B	537545966	.	C	CTCT	44562	0,21	21
Chr2B	539459788	.	G	GA	0/1	452114	566
Chr2B	542211044	.	T	TC	44562	0,30	30
Chr2B	544290070	.	AT	A	0/1	16,8	24
Chr2B	546903909	.	A	AT	44562	0,10	10
Chr2B	547592921	.	CCCGGGCAGATCGCCGCGG	C	44562	0,6	6
Chr2B	547593982	.	G	GT	44562	1,37	38
Chr2B	547594450	.	A	AC	44562	0,13	13
Chr2B	547595031	.	G	GT	0/1	39,12	51
Chr2B	547902958	.	TC	T	44562	0,20	20
Chr2B	547908360	.	CTG	C	44562	0,10	10
Chr2B	548371221	.	G	GT	0/1	52,14	66
Chr2B	548371480	.	AG	A	44562	0,23	23
Chr2B	549051404	.	A	AT	0/1	81,24	105
Chr2B	550692951	.	GGC	G	0/1	10,2	12
Chr2B	557134029	.	AAC	A	0/1	10,4	14
Chr2B	557974652	.	G	GA	0/1	15,4	19
Chr2B	562206093	.	GA	G	0/1	1,7	8
Chr2B	562366246	.	C	CG	44562	0,21	21
Chr2B	562366420	.	AC	A	44562	0,41	41
Chr2B	562367681	.	A	ACTT	44562	0,27	27
Chr2B	562371247	.	G	GTCC	0/1	3,38	41
Chr2B	564579241	.	C	CCT	0/1	3,6	9
Chr2B	564720421	.	A	AT	0/1	7,2	9
Chr2B	565262457	.	G	GA	0/1	26,9	35
Chr2B	565375600	.	T	TAAGGATG	44562	0,3	3
Chr2B	567932666	.	G	GT	44562	0,19	19
Chr2B	571054826	.	AACT	A	44562	0,20	20
Chr2B	571192404	.	G	GA	0/1	8,2	10
Chr2B	571194368	.	GCA	G	44562	0,104	104
Chr2B	571926197	.	CCTT	C	44562	0,21	21
Chr2B	571926489	.	CTGG	C	44562	0,16	16
Chr2B	572237882	.	CTAAGAAA	C	44562	0,15	15
Chr2B	572878944	.	GA	G	44562	0,9	9
Chr2B	574621662	.	C	CA	0/1	7,7	14
Chr2B	575030092	.	TTAC	T	44562	0,11	11
Chr2B	579005007	.	T	TA	0/1	9,2	11
Chr2B	580740292	.	CCCT	C	44562	0,14	14
Chr2B	584016967	.	GCCA	G	44562	2,19	21
Chr2B	584022499	.	CA	C	0/1	9,2	11
Chr2B	586497705	.	G	GA	0/1	7,2	9
Chr2B	588786066	.	CT	C	0/1	7,4	11
Chr2B	590691986	.	G	GCCT	44562	0,84	84
Chr2B	590956309	.	A	AT	0/1	17,6	23
Chr2B	591355756	.	AT	A	44562	0,13	13
Chr2B	592003043	.	TA	T	44562	0,6	6
Chr2B	592559007	.	A	AT	44562	0,15	15
[truncated: 5,190 more rows]

## Sheet: ZM366_3_INDEL
CHROM	POS	ID	REF	ALT	GT(ZM366_15PEG_R_3)	AD(ZM366_15PEG_R_3)	DP(ZM366_15PEG_R_3)
Chr1A	67258	.	ACT	A	0/1	55,8	63
Chr1A	257863	.	CAA	C	0/1	4,2	6
Chr1A	299354	.	AT	A	0/1	8,2	10
Chr1A	316644	.	TGA	T	0/1	5,7	12
Chr1A	3197869	.	C	CT	0/1	7,4	11
Chr1A	3380789	.	TTA	T	0/1	8,2	10
Chr1A	4111086	.	AGGT	A	0/1	13,2	15
Chr1A	4114361	.	AGCT	A	0/1	18,4	22
Chr1A	4248899	.	C	CT	0/1	14,7	21
Chr1A	7257189	.	CAAG	C	44562	0,16	16
Chr1A	9603044	.	G	GA	0/1	12,9	21
Chr1A	9635083	.	C	CT	0/1	15,8	23
Chr1A	13016647	.	C	CT	0/1	9,3	12
Chr1A	13049877	.	AG	A	0/1	61,11	72
Chr1A	13601658	.	CG	C	44562	0,51	51
Chr1A	13939887	.	TGGC	T	0/1	7,2	9
Chr1A	17324280	.	T	TA	44562	0,27	27
Chr1A	17324447	.	TC	T	44562	0,92	92
Chr1A	17406120	.	CTT	C,CT	44563	3,29,6	38
Chr1A	18290352	.	GT	G	0/1	12,75	87
Chr1A	18810506	.	A	ACGG	44562	0,12	12
Chr1A	21790247	.	G	GT	44562	2,95	97
Chr1A	22923716	.	G	GA	0/1	9,3	12
Chr1A	24219753	.	A	AC	44562	0,4	4
Chr1A	24548415	.	T	TA	0/1	7,3	10
Chr1A	30857154	.	AGCCGAC	A	44562	0,7	7
Chr1A	30900479	.	AAT	A	44562	0,18	18
Chr1A	35075450	.	C	CA	0/1	103,29	132
Chr1A	37213223	.	T	TG	44562	0,15	15
Chr1A	37273561	.	T	TAGAAAC	0/1	33,30	63
Chr1A	40989464	.	TGGC	T	44562	0,6	6
Chr1A	44014047	.	TCGC	T	44562	0,19	19
Chr1A	44702024	.	TA	T	0/1	10,2	12
Chr1A	46621029	.	G	GT	0/1	5,5	10
Chr1A	47784542	.	T	TA,TAA	44563	0,7,4	11
Chr1A	47784734	.	TGA	T	44562	0,15	15
Chr1A	47785604	.	G	GT	0/1	150,66	216
Chr1A	52079791	.	AGG	A	44562	0,10	10
Chr1A	52441136	.	A	AT	44562	0,9	9
Chr1A	52441558	.	G	GTAGAAAC	44562	0,29	29
Chr1A	52539179	.	TG	T	44562	0,14	14
Chr1A	52540654	.	T	TGA	44562	0,14	14
Chr1A	52540855	.	TGA	T	44562	0,14	14
Chr1A	52541916	.	C	CA	0/1	12,5	17
Chr1A	55094140	.	ACTC	A	44562	0,21	21
Chr1A	55706187	.	TGGA	T	44562	0,23	23
Chr1A	55869539	.	CAT	C	44562	0,11	11
Chr1A	56581508	.	TA	T	0/1	42,8	50
Chr1A	66835927	.	C	CT	0/1	4,4	8
Chr1A	66843506	.	TA	T	0/1	7,3	10
Chr1A	75715677	.	G	GA,GAA	44563	0,8,5	13
Chr1A	77097349	.	C	CAA	0/1	15,5	20
Chr1A	78847160	.	A	AT	0/1	26,7	33
Chr1A	88524720	.	GA	G	44562	0,40	40
Chr1A	98707793	.	G	GA	0/1	8,2	10
Chr1A	100167011	.	GT	G	0/1	9,2	11
Chr1A	100168503	.	A	AT	0/1	8,2	10
Chr1A	102213397	.	A	AG	0/1	13,2	15
Chr1A	111623851	.	G	GT	0/1	11,5	16
Chr1A	113729769	.	C	CT	0/1	18,4	22
Chr1A	115440889	.	TAG	T	0/1	9,4	13
Chr1A	117553936	.	C	CAA	0/1	10,2	12
Chr1A	120669497	.	A	AAGAG	0/1	9,18	27
Chr1A	130753138	.	G	GT	0/1	3,3	6
Chr1A	155386398	.	A	AGCG	44562	1,29	30
Chr1A	157120401	.	G	GT	0/1	26,7	33
Chr1A	157736548	.	C	CT	0/1	26,7	33
Chr1A	168327402	.	C	CT	0/1	28,6	34
Chr1A	175922661	.	CGGA	C	0/1	37,13	50
Chr1A	179421676	.	CA	C	0/1	9,2	11
Chr1A	182534159	.	C	CT	0/1	6,5	11
Chr1A	182535459	.	C	CA	0/1	8,3	11
Chr1A	182535646	.	G	GT	0/1	9,2	11
Chr1A	191400262	.	C	CT	0/1	13,6	19
Chr1A	203881543	.	CAAG	C	0/1	46,30	76
Chr1A	221335972	.	G	GT	0/1	8,2	10
Chr1A	221336067	.	A	AT	44562	0,8	8
Chr1A	223655197	.	C	CA	0/1	14,6	20
Chr1A	236124123	.	AAT	A	0/1	16,6	22
Chr1A	239602379	.	G	GA	0/1	159,37	196
Chr1A	240495254	.	AC	A	0/1	8,2	10
Chr1A	240497855	.	TGA	T	0/1	10,2	12
Chr1A	243824265	.	T	TA	0/1	8,2	10
Chr1A	245437143	.	G	GA	0/1	17,4	21
Chr1A	245443823	.	C	CT	0/1	5,5	10
Chr1A	246362590	.	G	GA	0/1	8,2	10
Chr1A	246368121	.	TA	T	44562	0,6	6
Chr1A	246596691	.	A	AT	0/1	8,3	11
Chr1A	250220118	.	AT	A	0/1	55,11	66
Chr1A	250837567	.	C	CT	0/1	9,5	14
Chr1A	256843366	.	G	GA	0/1	37,9	46
Chr1A	263258292	.	CA	C	0/1	28,5	33
Chr1A	266858534	.	A	AT	0/1	13,5	18
Chr1A	270237338	.	AT	A	44562	2,20	22
Chr1A	270781414	.	G	GT	0/1	13,3	16
Chr1A	278119046	.	G	GT	0/1	1,7	8
Chr1A	278119991	.	C	CT	0/1	7,4	11
Chr1A	279933012	.	CTTG	C	0/1	8,2	10
Chr1A	283434282	.	C	CA	0/1	17,10	27
Chr1A	287194070	.	GGCC	G	0/1	30,4	34
Chr1A	289485026	.	C	CA	0/1	16,3	19
Chr1A	291125378	.	CTA	C	44562	0,13	13
Chr1A	295809299	.	TA	T	44562	0,10	10
Chr1A	297218038	.	C	CT	0/1	25,7	32
Chr1A	297222046	.	A	AT	44562	0,10	10
Chr1A	297341904	.	GT	G	44562	2,35	37
Chr1A	299445597	.	A	AG	44562	0,10	10
Chr1A	300351673	.	C	CAG	0/1	21,5	26
Chr1A	300351674	.	TCG	T	0/1	21,5	26
Chr1A	302924903	.	T	TC	0/1	104,41	145
Chr1A	303579746	.	CG	C	44562	0,53	53
Chr1A	305744935	.	G	GT	0/1	17,9	26
Chr1A	305749601	.	G	GT	44562	1,13	14
Chr1A	305756087	.	A	ACTC	44562	0,10	10
Chr1A	307048597	.	ATT	A	44562	0,30	30
Chr1A	307320853	.	C	CT	44562	0,5	5
Chr1A	310043996	.	C	CA	0/1	11,3	14
Chr1A	310045484	.	TCTTA	T	0/1	5,3	8
Chr1A	310045510	.	ATG	A	0/1	4,2	6
Chr1A	310047744	.	CCTT	C	44562	0,11	11
Chr1A	310643925	.	C	CA	0/1	11,4	15
Chr1A	313487336	.	T	TCA	44562	0,13	13
Chr1A	314447620	.	A	AGT	0/1	3,32	35
Chr1A	315260175	.	A	AT	0/1	40,11	51
Chr1A	315410528	.	A	AAGG	44562	0,21	21
Chr1A	321856700	.	T	TG	44562	0,3	3
Chr1A	321965035	.	CA	C	0/1	7,58	65
Chr1A	322519724	.	C	CG	44562	0,13	13
Chr1A	326096642	.	C	CA	0/1	93,22	115
Chr1A	326096955	.	C	CACTG	44562	0,71	71
Chr1A	326098232	.	CA	C	44562	1,75	76
Chr1A	326626959	.	C	CT	0/1	12,5	17
Chr1A	329836806	.	C	CTA	0/1	6,28	34
Chr1A	331662045	.	CT	C	44562	0,17	17
Chr1A	338845462	.	TCA	T	0/1	157274	431
Chr1A	339493417	.	A	AT,ATT	44563	2,18,7	27
Chr1A	340124452	.	TACG	T	0/1	20,5	25
Chr1A	340134510	.	G	GTCA	44562	0,14	14
Chr1A	340138223	.	AC	A	44562	0,13	13
Chr1A	340138246	.	CCT	C	0/1	1,6	7
Chr1A	344965059	.	A	AG	44562	0,11	11
Chr1A	351945445	.	A	AT	0/1	7,6	13
Chr1A	352289879	.	T	TA	0/1	6,3	9
Chr1A	353542189	.	A	AT	44562	0,15	15
Chr1A	353542210	.	CAA	C	44562	0,16	16
Chr1A	354774770	.	A	AG	44562	0,23	23
Chr1A	354777362	.	C	CA	0/1	33,7	40
Chr1A	355148235	.	CA	C	44562	1,15	16
Chr1A	355437612	.	TG	T	44562	0,44	44
Chr1A	356466300	.	A	ATGC,ATGCTGC	44563	0,2,17	19
Chr1A	361214751	.	TC	T	44562	0,11	11
Chr1A	364090722	.	CA	C	0/1	5,21	26
Chr1A	364092608	.	CG	C	44562	0,16	16
Chr1A	364463774	.	G	GTACTCC	44562	0,18	18
Chr1A	365677388	.	G	GT	0/1	9,3	12
Chr1A	366102199	.	CT	C	44562	0,3	3
Chr1A	367569830	.	TC	T	44562	0,21	21
Chr1A	369305914	.	C	CA,CAA	44563	0,27,14	41
Chr1A	369306525	.	A	ACTC	44562	0,19	19
Chr1A	370169611	.	C	CT	0/1	16,5	21
Chr1A	370238507	.	AG	A	44562	0,12	12
Chr1A	370242485	.	G	GCCT,GCCTCCT	44563	0,3,35	38
Chr1A	370248643	.	A	ATT	44562	0,28	28
Chr1A	370403751	.	G	GATC	44562	0,13	13
Chr1A	371115747	.	G	GTT,GTTT	44563	0,3,9	12
Chr1A	373715714	.	GCA	G	44562	0,9	9
Chr1A	373715746	.	C	CT	44562	0,9	9
Chr1A	374340582	.	G	GGC	44562	1,23	24
Chr1A	375959908	.	A	AT,ATT	44563	1,8,4	13
Chr1A	376080038	.	AG	A	44562	0,268	268
Chr1A	377531165	.	A	AT	0/1	11,3	14
Chr1A	377886439	.	ATAACAC	A	44562	0,8	8
Chr1A	377886503	.	A	AGGGGGCAG	44562	0,9	9
Chr1A	378058571	.	C	CG	44562	2,31	33
Chr1A	378139618	.	AT	A	44562	0,40	40
Chr1A	378703656	.	TGA	T	44562	0,8	8
Chr1A	381367448	.	GA	G	0/1	8,2	10
Chr1A	382460551	.	TAAG	T	0/1	3,20	23
Chr1A	382593922	.	GA	G	44562	1,31	32
Chr1A	382811586	.	G	GA	0/1	47,13	60
Chr1A	385960904	.	TCA	T	44562	0,33	33
Chr1A	386400674	.	A	AGCG	44562	0,17	17
Chr1A	387521719	.	T	TGTTAGA	44562	0,37	37
Chr1A	388342011	.	G	GAT	44562	0,7	7
Chr1A	389139938	.	C	CA	44562	0,107	107
Chr1A	391430185	.	GCACGC	G	44562	0,13	13
Chr1A	396264642	.	C	CCA	44562	0,36	36
Chr1A	396268866	.	A	AT	44562	1,9	10
Chr1A	396268876	.	A	AT	0/1	10,3	13
Chr1A	396852231	.	G	GT	0/1	10,5	15
Chr1A	397942016	.	A	ATG	44562	0,13	13
Chr1A	398117948	.	GAGC	G	44562	2,45	47
Chr1A	398119745	.	G	GC	0/1	43,6	49
Chr1A	398744073	.	A	AT	44562	0,44	44
Chr1A	399420130	.	C	CA	44562	0,34	34
Chr1A	399733332	.	GTT	G	44562	0,55	55
Chr1A	400342421	.	C	CGA	44562	0,10	10
Chr1A	400914059	.	G	GTC	0/1	4,32	36
Chr1A	404457745	.	GGCTA	G	44562	0,35	35
Chr1A	405476225	.	T	TAATCA	44562	0,54	54
Chr1A	406119499	.	CGTAGGCTCAGCAGACTTCAA	C	44562	0,154	154
Chr1A	406119917	.	A	ATTCCG	44562	0,14	14
Chr1A	411777644	.	T	TA	0/1	29,6	35
Chr1A	417178647	.	T	TCGGCGG	44562	0,18	18
Chr1A	418132082	.	C	CT	0/1	14,4	18
Chr1A	420735737	.	C	CT	0/1	15,5	20
Chr1A	420910870	.	C	CTTA	0/1	29,4	33
Chr1A	422389662	.	G	GT	0/1	8,3	11
Chr1A	428369480	.	ATAG	A	0/1	8,2	10
Chr1A	428373631	.	C	CA	0/1	9,3	12
Chr1A	429663509	.	CAT	C	44562	0,32	32
Chr1A	430827316	.	T	TC	44562	1,39	40
Chr1A	432432731	.	CAT	C	0/1	11,6	17
Chr1A	434368061	.	CGGA	C	0/1	15,3	18
Chr1A	434419445	.	T	TA	0/1	7,3	10
Chr1A	434465168	.	ATCCT	A	44562	0,66	66
Chr1A	436498672	.	GGGC	G	44562	0,7	7
Chr1A	441681880	.	C	CT	0/1	11,3	14
Chr1A	442015694	.	A	AT	44562	0,10	10
Chr1A	442266719	.	TGCG	T	0/1	10,2	12
Chr1A	443953830	.	TC	T	44562	0,49	49
Chr1A	443954060	.	CCCG	C	44562	0,39	39
Chr1A	444296433	.	C	CT	0/1	6,3	9
Chr1A	444300012	.	C	CA	0/1	15,4	19
Chr1A	445016377	.	C	CT	44562	0,3	3
Chr1A	445017914	.	TAGTTCAC	T	44562	0,31	31
Chr1A	446243366	.	C	CT	0/1	14,4	18
Chr1A	450701760	.	G	GT,GTTT	44563	4,5,6	15
Chr1A	451449816	.	C	CT	0/1	27,6	33
Chr1A	463072000	.	T	TA	44562	3773	776
Chr1A	463715145	.	CCT	C	44562	0,13	13
Chr1A	464990491	.	A	AAC	44562	0,48	48
Chr1A	464993225	.	TCC	T	44562	0,20	20
Chr1A	464993228	.	TC	T	44562	0,20	20
Chr1A	465105247	.	TGGG	T	44562	0,5	5
Chr1A	465519457	.	C	CTTTT,CTTTTT	44563	0,18,16	34
Chr1A	465524110	.	TA	T	44562	0,9	9
Chr1A	465627998	.	G	GT	44562	0,20	20
Chr1A	465944833	.	TA	T	44562	0,10	10
Chr1A	465945137	.	G	GA	0/1	5,2	7
Chr1A	466970709	.	CA	C	44562	0,14	14
Chr1A	466970731	.	C	CG	44562	0,16	16
Chr1A	471060390	.	T	TA	0/1	8,2	10
Chr1A	471061569	.	GC	G	0/1	8,2	10
Chr1A	473147324	.	T	TCACA	44562	0,13	13
Chr1A	474669582	.	CA	C	44562	0,13	13
Chr1A	475806587	.	T	TA	0/1	18,6	24
Chr1A	476205455	.	TAAG	T	44562	0,15	15
Chr1A	476331225	.	C	CAG	44562	0,287	287
Chr1A	476334663	.	T	TC	44562	0,51	51
Chr1A	479869926	.	T	TTA	44562	0,44	44
Chr1A	480065237	.	CTTT	C,CT	44563	1,17,4	22
Chr1A	482195307	.	A	AT	0/1	8,2	10
Chr1A	482197658	.	C	CA	0/1	7,3	10
Chr1A	482413890	.	C	CGCGACG	44562	0,25	25
Chr1A	482433580	.	T	TC	44562	1,53	54
Chr1A	482535145	.	C	CT	44562	0,45	45
Chr1A	483918422	.	T	TC	44562	0,12	12
Chr1A	483926977	.	CCTT	C	44562	0,18	18
Chr1A	485276018	.	CA	C	44562	1,19	20
Chr1A	485887311	.	GCGT	G	44562	0,4	4
Chr1A	486591917	.	G	GA	0/1	6,8	14
Chr1A	492067458	.	CCTT	C	44562	0,23	23
Chr1A	492700401	.	C	CG	44562	0,15	15
Chr1A	493591030	.	AGCCGCAGCCGATGCCCCCGCC	A	44562	0,13	13
Chr1A	493672822	.	T	TGCC	44562	0,5	5
Chr1A	493820455	.	G	GT	0/1	20,7	27
Chr1A	494192565	.	GA	G	44562	2,16	18
Chr1A	494754294	.	CGCGG	C	44562	0,82	82
Chr1A	497217382	.	TCGC	T	0/1	9,2	11
Chr1A	498705332	.	C	CA	44562	0,21	21
Chr1A	499017841	.	C	CCTCT,CCTCTCT	44563	0,4,7	11
Chr1A	499289720	.	CG	C	44562	0,18	18
Chr1A	499408988	.	G	GA	0/1	5,4	9
Chr1A	499647270	.	C	CT	0/1	7,2	9
Chr1A	499675584	.	CGGA	C	44562	0,14	14
Chr1A	501127051	.	G	GT	0/1	54,13	67
Chr1A	502446297	.	A	AGAAG	44562	0,14	14
Chr1A	503189878	.	T	TCGC	44562	0,520	520
Chr1A	504154883	.	ACC	A,AC	44563	1,5,3	9
Chr1A	504310450	.	AAT	A	0/1	6,4	10
Chr1A	504795813	.	C	CCTG,CCTGCTG	44563	0,8,42	50
Chr1A	505762382	.	G	GAACTT	44562	0,37	37
Chr1A	505762816	.	T	TA,TAA	44563	0,7,5	12
Chr1A	505764146	.	CA	C	44562	0,26	26
Chr1A	505766552	.	AT	A	44562	0,28	28
Chr1A	505917297	.	AAC	A	44562	1,27	28
Chr1A	505919566	.	T	TG	44562	0,9	9
Chr1A	505923294	.	C	CT	0/1	7,3	10
Chr1A	505932367	.	CT	C	44562	0,41	41
Chr1A	508506047	.	T	TC	44562	0,14	14
Chr1A	509650577	.	GT	G	44562	0,12	12
Chr1A	510024791	.	TA	T	44562	0,22	22
Chr1A	510137028	.	CA	C	44562	0,253	253
Chr1A	512571363	.	GT	G	0/1	13,3	16
Chr1A	512573290	.	G	GA	0/1	7,2	9
Chr1A	512972602	.	ATG	A	0/1	3,31	34
Chr1A	514128625	.	A	AT,ATT	44563	1,10,3	14
Chr1A	514328364	.	ACG	A	44562	0,7	7
Chr1A	515239174	.	C	CACAA,CACAAA	44563	1,7,8	16
Chr1A	515617389	.	AT	A	44562	0,14	14
Chr1A	515617668	.	A	AT	44562	0,10	10
Chr1A	517847916	.	C	CT	0/1	14,3	17
Chr1A	518269389	.	CA	C	44562	0,10	10
Chr1A	518786132	.	C	CA	44562	0,78	78
Chr1A	518786136	.	C	CAGAT	44562	0,78	78
Chr1A	518790125	.	CA	C	44562	0,24	24
Chr1A	519064342	.	T	TTAGTGG	44562	0,11	11
Chr1A	519161091	.	CA	C	44562	0,10	10
Chr1A	519162307	.	G	GC	0/1	13,7	20
Chr1A	519164290	.	TCCCC	T	44562	0,13	13
Chr1A	521365835	.	CTG	C	44562	0,7	7
Chr1A	522493105	.	CT	C	0/1	6,18	24
Chr1A	522550718	.	GCGC	G	44562	0,126	126
Chr1A	522550795	.	TAGC	T	44562	0,95	95
Chr1A	524173939	.	C	CG	44562	0,15	15
Chr1A	524174576	.	G	GA	44562	8672	680
Chr1A	524658470	.	G	GATA	44562	0,26	26
Chr1A	526830759	.	T	TA	0/1	45,9	54
Chr1A	526877312	.	CT	C	44562	0,7	7
Chr1A	529640532	.	ATT	A	0/1	9,8	17
Chr1A	532255763	.	C	CA	44562	0,14	14
Chr1A	532390278	.	C	CAAACA	44562	0,10	10
Chr1A	533042685	.	C	CT	0/1	20,7	27
Chr1A	533282242	.	C	CT	0/1	122,37	159
Chr1A	534669091	.	G	GA	0/1	52,19	71
Chr1A	537044938	.	T	TG	0/1	5,7	12
Chr1A	537046825	.	A	AG	44562	0,20	20
Chr1A	537133764	.	C	CA	44562	0,11	11
Chr1A	538052039	.	GA	G	0/1	6,32	38
Chr1A	538054908	.	AGAGG	A	44562	0,8	8
Chr1A	538128689	.	CCAT	C	0/1	76,20	96
Chr1A	538131295	.	G	GCGC	0/1	41,8	49
Chr1A	538361252	.	ATT	A,AT	44563	4,63,9	76
Chr1A	538572742	.	G	GC	44562	0,11	11
Chr1A	538645212	.	CG	C	44562	0,11	11
Chr1A	538738178	.	C	CA	0/1	8,2	10
Chr1A	539655904	.	TA	T	44562	0,69	69
Chr1A	540570500	.	GT	G	44562	0,11	11
Chr1A	541183716	.	TG	T	44562	0,15	15
Chr1A	541185946	.	C	CAAG	44562	0,8	8
Chr1A	541516254	.	TC	T	0/1	3,7	10
Chr1A	542156086	.	TAC	T	0/1	11,8	19
Chr1A	543733621	.	T	TCGG	44562	0,18	18
Chr1A	544569336	.	ACTG	A	44562	0,11	11
Chr1A	545689249	.	GC	G	44562	0,13	13
Chr1A	546101767	.	G	GCCT	44562	0,46	46
Chr1A	549485986	.	TGGA	T	44562	0,11	11
Chr1A	550217381	.	CAG	C	0/1	2,5	7
Chr1A	550220290	.	G	GGA	44562	0,10	10
Chr1A	550314028	.	C	CA	44562	0,11	11
Chr1A	550816120	.	TG	T	44562	0,10	10
Chr1A	550933069	.	G	GTTGAA	44562	0,18	18
Chr1A	551169209	.	CG	C	44562	0,179	179
Chr1A	551225523	.	G	GCGC	44562	0,45	45
Chr1A	551283715	.	AGGG	A	44562	0,18	18
Chr1A	554378811	.	T	TC	0/1	10,4	14
Chr1A	558782099	.	CAGG	C	44562	0,4	4
Chr1A	558814736	.	G	GTTCCAAC	44562	0,2	2
Chr1A	558922905	.	AT	A	44562	0,24	24
Chr1A	559408489	.	CGTT	C	44562	0,11	11
Chr1A	559875568	.	GT	G	44562	0,11	11
Chr1A	559911778	.	A	AG	44562	0,15	15
Chr1A	559911781	.	A	AC	44562	0,15	15
Chr1A	559911856	.	TA	T	44562	0,38	38
Chr1A	560835221	.	G	GC	44562	0,11	11
Chr1A	565099982	.	ATT	A	44562	0,127	127
Chr1A	566298396	.	C	CT	0/1	54,17	71
Chr1A	569567632	.	TGCC	T	44562	0,11	11
Chr1A	570504779	.	C	CGCA	44562	4,71	75
Chr1A	570821551	.	GACAC	G	44562	0,10	10
Chr1A	571166225	.	T	TA	44562	0,8	8
Chr1A	571925906	.	T	TTA	44562	0,45	45
Chr1A	571927192	.	G	GA	44562	0,2	2
Chr1A	571928341	.	AC	A	44562	0,6	6
Chr1A	571928744	.	ATT	A	44562	0,12	12
Chr1A	571930678	.	TC	T	44562	0,97	97
Chr1A	574089709	.	ATTCT	A	0/1	8,2	10
Chr1A	574106790	.	C	CCTT	44562	0,25	25
Chr1A	574108010	.	G	GCCTTCT	44562	0,6	6
Chr1A	574687280	.	G	GAAC	44562	0,42	42
Chr1A	574687996	.	C	CA	0/1	76,18	94
Chr1A	574689439	.	A	AT	44562	3,29	32
Chr1A	574691729	.	AG	A	44562	0,61	61
Chr1A	575066754	.	G	GTT,GTTT	44563	0,6,2	8
Chr1A	575067594	.	C	CAA	44562	0,11	11
Chr1A	575355694	.	GGATCA	G	44562	0,8	8
Chr1A	575362995	.	TGCTGCTCGCTCTGATTCAGCCGTGAAGACAAGATAA	T	0/1	4,4	8
Chr1A	575364230	.	AGGG	A	44562	0,3	3
Chr1A	578098126	.	TAGG	T	44562	0,5	5
Chr1A	578405918	.	C	CGT	0/1	50,10	60
Chr1A	578405921	.	TCC	T	0/1	51,9	60
Chr1A	580099663	.	CGA	C	0/1	8,2	10
Chr1A	580106452	.	GA	G	0/1	10,2	12
Chr1A	580834157	.	G	GA	0/1	13,3	16
Chr1A	581578464	.	CATCCTG	C	44562	0,8	8
Chr1A	582310073	.	G	GT	0/1	9,3	12
Chr1A	582311158	.	A	AT	44562	0,7	7
Chr1A	583546626	.	GTA	G	44562	4236	240
Chr1A	583546629	.	C	CGG	44562	2139	141
Chr1A	583547101	.	C	CTATA	44562	0,7	7
Chr1A	584182630	.	C	CA	44562	2128	130
Chr1A	584506832	.	C	CTTCT	44562	0,10	10
Chr1A	585944178	.	C	CA	0/1	21,6	27
Chr1A	588267902	.	GT	G	0/1	6,2	8
Chr1A	589145309	.	C	CAA	0/1	10,2	12
Chr1A	589145319	.	AG	A	0/1	8,5	13
Chr1A	591307424	.	CA	C	44562	0,31	31
Chr1A	591673082	.	G	GAA	44562	0,15	15
Chr1A	591675201	.	CGGCGTT	C	44562	0,21	21
Chr1A	592194377	.	TC	T	44562	0,9	9
Chr1A	592398406	.	G	GC	44562	0,6	6
Chr1A	592867139	.	CGCA	C	0/1	72,13	85
Chr1A	593459817	.	G	GAACCCT	0/1	15,3	18
Chr1A	593462676	.	GA	G	0/1	2,7	9
Chr1A	593465595	.	CT	C	44562	0,741	741
Chr1A	593468773	.	A	AT	0/1	187,43	230
Chr1A	593468884	.	C	CA	0/1	290,66	356
Chr1A	593469258	.	G	GGAA	44562	1144	145
Chr1A	593585685	.	C	CA	0/1	14,4	18
Chr1A	593599410	.	T	TGTAG	44562	0,19	19
Chr1A	595713246	.	TGAG	T	44562	0,24	24
Chr1A	596166800	.	CAAG	C	0/1	10,5	15
Chr1A	596476939	.	TC	T	44562	1,49	50
Chr1A	596514951	.	GCCGCCGCCCAAGCCCGAGGAGGACGATTCGATTCCACCA	G	44562	0,3	3
Chr1A	597839521	.	G	GTC	44562	0,14	14
Chr1A	597839523	.	G	GTTC	44562	0,14	14
Chr1A	598113313	.	C	CCTTCTT	0/1	3,26	29
Chr1A	598113367	.	C	CCCAGT	44562	0,19	19
Chr1B	1418045	.	GAT	G	0/1	7,3	10
Chr1B	4530172	.	T	TGAA	44562	0,9	9
Chr1B	4934147	.	C	CGCGGAG	44562	0,2	2
Chr1B	8709171	.	TAAG	T	44562	0,28	28
Chr1B	11935228	.	TA	T	44562	0,11	11
Chr1B	12379587	.	CT	C	44562	0,28	28
Chr1B	13310701	.	AGCAC	A	44562	0,15	15
Chr1B	13670333	.	CA	C	0/1	7,15	22
Chr1B	13672065	.	T	TAG	44562	0,16	16
Chr1B	13735577	.	C	CT	0/1	20,8	28
Chr1B	14287698	.	C	CGGT	44562	0,8	8
Chr1B	15868799	.	GT	G	44562	1,38	39
Chr1B	15868915	.	CAGGAGG	C,CAGG	44563	0,3,23	26
Chr1B	15869909	.	T	TA	44562	0,38	38
Chr1B	16010824	.	T	TTCGA	44562	0,31	31
Chr1B	16088559	.	CG	C	44562	0,19	19
Chr1B	16463968	.	C	CCCG	44562	0,9	9
Chr1B	16959184	.	G	GT	0/1	3,2	5
Chr1B	17497189	.	C	CT	0/1	8,2	10
Chr1B	17500414	.	T	TCA	0/1	3,15	18
Chr1B	18499685	.	AAG	A	0/1	20,18	38
Chr1B	18707485	.	C	CA	0/1	3,3	6
Chr1B	21102838	.	GGAGA	G	0/1	6,3	9
Chr1B	23553099	.	AG	A	44562	0,65	65
Chr1B	23553489	.	G	GA	0/1	20,6	26
Chr1B	25978321	.	G	GA,GAA	44563	1,148,39	188
Chr1B	26755192	.	CA	C	44562	0,11	11
Chr1B	28611699	.	C	CAGCAGA	44562	0,11	11
Chr1B	28794561	.	CA	C	44562	0,16	16
Chr1B	28794597	.	C	CA	0/1	9,3	12
Chr1B	28794896	.	TC	T	0/1	16,3	19
Chr1B	29526248	.	GT	G	44562	0,22	22
Chr1B	30295895	.	AC	A	44562	0,9	9
Chr1B	30616195	.	G	GT	0/1	15,7	22
Chr1B	33561694	.	CCGT	C	0/1	13,6	19
Chr1B	33561704	.	CTCCATCGTCCGGTCCACCGCCGCA	C	0/1	17,7	24
Chr1B	34091338	.	G	GT,GTT	44563	0,4,17	21
Chr1B	34091353	.	T	TTC	44562	0,21	21
Chr1B	41774709	.	CGACGAA	C	44562	2401	403
Chr1B	43441581	.	C	CGA	44562	0,16	16
Chr1B	43441583	.	CTCCTCT	C,CCT	44563	0,2,14	16
Chr1B	46088136	.	T	TCA	44562	0,29	29
Chr1B	46090683	.	A	AGGTC	44562	0,8	8
Chr1B	50429294	.	TCGG	T	0/1	28,4	32
Chr1B	52406510	.	GCCC	G	0/1	10,2	12
Chr1B	53655332	.	TCGC	T	0/1	10,4	14
Chr1B	54919086	.	AC	A	44562	0,159	159
Chr1B	55481386	.	CAA	C	0/1	13,2	15
Chr1B	55482458	.	C	CAA	0/1	19,4	23
Chr1B	58750845	.	C	CA,CAA	44563	108183305	596
Chr1B	64112383	.	CCTT	C	44562	0,42	42
Chr1B	64261651	.	TGAA	T	44562	0,14	14
Chr1B	64959743	.	CA	C	0/1	4,3	7
Chr1B	65168227	.	G	GT	44562	0,13	13
Chr1B	66297107	.	G	GA	44562	0,8	8
Chr1B	70160309	.	T	TCA	44562	0,8	8
Chr1B	71116020	.	G	GT	0/1	118,58	176
Chr1B	71116190	.	C	CA	44562	0,52	52
Chr1B	71311623	.	AGGCGGC	A	44562	0,15	15
Chr1B	71312643	.	A	AACTC	44562	0,23	23
Chr1B	75580765	.	C	CA	0/1	3,5	8
Chr1B	78592024	.	A	AG	44562	0,16	16
Chr1B	78745450	.	GCGC	G	0/1	11,3	14
Chr1B	78745456	.	TCGC	T	0/1	12,3	15
Chr1B	78762378	.	C	CAA	0/1	8,4	12
Chr1B	80921913	.	T	TA,TAA	44563	1,3,4	8
Chr1B	86510373	.	GA	G	0/1	8,2	10
Chr1B	86520377	.	T	TC	0/1	9,2	11
Chr1B	86523640	.	TGA	T	0/1	10,3	13
Chr1B	86716312	.	GT	G	0/1	2,10	12
Chr1B	92907716	.	C	CT	44562	0,9	9
Chr1B	92916167	.	CT	C	44562	0,11	11
Chr1B	92916273	.	GT	G	0/1	9,3	12
Chr1B	93700464	.	A	AC	44562	0,56	56
Chr1B	94479012	.	CCCCTT	C	44562	0,9	9
Chr1B	96905530	.	C	CA,CAA	44563	0,6,2	8
Chr1B	96906105	.	G	GT	0/1	5,4	9
Chr1B	97756371	.	CCCCG	C	44562	2104	106
Chr1B	97756376	.	TCC	T	44562	2104	106
Chr1B	98231489	.	TC	T	44562	0,15	15
Chr1B	98231834	.	CG	C	44562	0,10	10
Chr1B	99133143	.	A	ATG	44562	0,109	109
Chr1B	100170895	.	C	CT	44562	0,12	12
Chr1B	100262798	.	A	AT	0/1	5,19	24
Chr1B	100480717	.	A	AAGCCGG	0/1	1,4	5
Chr1B	100480837	.	A	AGGTAC	0/1	2,1	3
Chr1B	101085574	.	C	CT	44562	0,20	20
Chr1B	101207247	.	ATGG	A	44562	0,44	44
Chr1B	101773433	.	C	CT	44562	0,14	14
Chr1B	103659629	.	CT	C	44562	0,34	34
Chr1B	105010800	.	T	TG	44562	0,8	8
Chr1B	105873651	.	C	CCCG	44562	0,15	15
Chr1B	105990898	.	AT	A	44562	18274	292
Chr1B	106697405	.	C	CT,CTT	44563	1,15,5	21
Chr1B	107857381	.	ATT	A,AT	44563	6,98,20	124
Chr1B	107857467	.	G	GCA,GCACA	44563	23,62,588	673
Chr1B	108422571	.	GTTCT	G	44562	0,14	14
Chr1B	109478679	.	CTA	C	0/1	12,2	14
Chr1B	113144871	.	GTTC	G	44562	0,15	15
Chr1B	114157554	.	C	CG	44562	0,13	13
Chr1B	114162130	.	CT	C	0/1	5,9	14
Chr1B	114175348	.	CG	C	44562	0,13	13
Chr1B	114465176	.	AT	A	44562	0,331	331
Chr1B	114465921	.	CGAGGGT	C	44562	0,5	5
Chr1B	114468327	.	CG	C	44562	0,33	33
Chr1B	117495244	.	G	GT	0/1	12,5	17
Chr1B	118579392	.	T	TTG,TTTG	44563	0,10,8	18
Chr1B	119434478	.	CA	C	0/1	8,2	10
Chr1B	121496537	.	G	GA	0/1	39,14	53
Chr1B	122166199	.	T	TC	44562	0,75	75
Chr1B	122166997	.	A	AAAGT	44562	0,31	31
Chr1B	122969668	.	G	GAAAA	0/1	14,2	16
Chr1B	123391300	.	CCAA	C	44562	0,2	2
Chr1B	123596622	.	ACCG	A	0/1	15,3	18
Chr1B	123770542	.	G	GA	44562	0,15	15
Chr1B	123771410	.	T	TG	44562	0,22	22
Chr1B	123771498	.	G	GT	0/1	41,10	51
Chr1B	123910975	.	T	TA	0/1	12,4	16
Chr1B	123911360	.	TA	T	44562	0,8	8
Chr1B	126847945	.	C	CT	0/1	1,7	8
Chr1B	128533964	.	CT	C	44562	0,13	13
Chr1B	129155349	.	TGA	T	0/1	6,5	11
Chr1B	129156768	.	C	CT	0/1	19,10	29
Chr1B	131780019	.	C	CT	0/1	3,5	8
Chr1B	131794074	.	G	GA	0/1	45,11	56
Chr1B	131995749	.	C	CT	0/1	18,4	22
Chr1B	133428937	.	C	CCCA	44562	0,21	21
Chr1B	134694785	.	TTC	T	0/1	11,2	13
Chr1B	139197179	.	AAG	A	0/1	12,6	18
Chr1B	142292202	.	GTCA	G	0/1	13,3	16
Chr1B	142297303	.	CTGAATT	C	0/1	2,5	7
Chr1B	150173226	.	C	CT	0/1	13,4	17
Chr1B	151772627	.	C	CT	0/1	34,8	42
Chr1B	152033870	.	G	GCGCCCC	44562	0,8	8
Chr1B	153276278	.	A	AT	0/1	8,2	10
Chr1B	156382773	.	TAG	T	0/1	6,2	8
Chr1B	157092292	.	A	AT	0/1	7,4	11
Chr1B	158490147	.	AG	A	44562	0,6	6
Chr1B	160703277	.	A	AC	0/1	6,5	11
Chr1B	164458212	.	G	GT	0/1	74,31	105
Chr1B	165725178	.	C	CA	0/1	19,6	25
Chr1B	169329024	.	CT	C	0/1	3,8	11
Chr1B	170232260	.	C	CTTGGATTT	44562	0,3	3
Chr1B	174253528	.	C	CTA	44562	0,429	429
Chr1B	174258296	.	C	CA	0/1	23,7	30
Chr1B	179461444	.	AT	A	0/1	3,7	10
Chr1B	180481939	.	A	AG	0/1	6,2	8
Chr1B	186097995	.	G	GA	44562	0,17	17
Chr1B	187767284	.	TG	T	0/1	2,3	5
Chr1B	205089796	.	GCCC	G	44562	0,18	18
Chr1B	211841926	.	TACA	T	44562	0,48	48
Chr1B	212454603	.	C	CCT	44562	0,13	13
Chr1B	213552379	.	G	GA	0/1	12,3	15
Chr1B	226510084	.	C	CAA	0/1	5,2	7
Chr1B	228030336	.	ACT	A	0/1	8,2	10
Chr1B	235618671	.	CG	C	0/1	72,19	91
Chr1B	235619061	.	A	AG	0/1	85,30	115
Chr1B	255637471	.	C	CT	0/1	7,3	10
Chr1B	256428645	.	C	CT	0/1	24,10	34
Chr1B	259156923	.	CT	C	0/1	7,2	9
Chr1B	260557220	.	AC	A	44562	0,25	25
Chr1B	260557276	.	T	TTAC	44562	0,55	55
Chr1B	264467312	.	CGT	C	44562	1,29	30
Chr1B	266126158	.	CTA	C	0/1	14,2	16
Chr1B	266127041	.	C	CAA	0/1	14,3	17
Chr1B	271325202	.	A	AGC	0/1	3,7	10
Chr1B	271325303	.	T	TC	0/1	3,5	8
Chr1B	278915870	.	G	GC	44562	0,12	12
Chr1B	282160101	.	CT	C	0/1	10,2	12
Chr1B	288875570	.	GAT	G	0/1	12,2	14
Chr1B	291752740	.	G	GAA	0/1	18,7	25
Chr1B	291774419	.	C	CT	0/1	7,4	11
Chr1B	294807614	.	C	CA	0/1	29,8	37
Chr1B	294957188	.	AG	A	0/1	20,3	23
Chr1B	294958877	.	AC	A	0/1	24,36	60
Chr1B	294959127	.	GC	G	0/1	33,12	45
Chr1B	298742521	.	GC	G	44562	0,53	53
Chr1B	298746127	.	T	TTTA	0/1	10,3	13
Chr1B	298746128	.	T	TTA	0/1	8,5	13
Chr1B	301492456	.	C	CA	0/1	15,5	20
Chr1B	305926106	.	TG	T	0/1	8,9	17
Chr1B	305926715	.	A	AT	0/1	8,3	11
Chr1B	306038388	.	T	TATTA	44562	0,12	12
Chr1B	307313554	.	GA	G	0/1	17,18	35
Chr1B	307621296	.	TGC	T	44562	0,52	52
Chr1B	309122504	.	C	CA	0/1	21,7	28
Chr1B	311603423	.	TG	T	44562	0,17	17
Chr1B	311603820	.	AG	A	44562	0,28	28
Chr1B	313707609	.	C	CT	44562	0,8	8
Chr1B	316419603	.	A	ACGGCGG	44562	0,10	10
Chr1B	316678305	.	C	CT	0/1	8,3	11
Chr1B	316685382	.	GGGTC	G	44562	0,11	11
Chr1B	316686081	.	A	AT	0/1	8,3	11
Chr1B	316686599	.	CG	C	44562	0,32	32
Chr1B	319569669	.	T	TC	0/1	34,40	74
Chr1B	319569691	.	A	AT	0/1	33,49	82
Chr1B	319778124	.	G	GA	44562	0,20	20
Chr1B	320918560	.	CG	C	44562	0,46	46
Chr1B	322142736	.	CG	C	0/1	2,9	11
Chr1B	323618335	.	AGT	A	44562	0,9	9
Chr1B	323661312	.	G	GA	0/1	30,9	39
Chr1B	327538165	.	G	GT	44562	0,11	11
Chr1B	327970663	.	CG	C	44562	0,23	23
Chr1B	328679307	.	GC	G	44562	1,12	13
Chr1B	328762866	.	C	CT	0/1	48,19	67
Chr1B	330303499	.	CGCGGCG	C	44562	0,4	4
Chr1B	333038145	.	TCCG	T	0/1	18,4	22
Chr1B	333056694	.	G	GA	0/1	30,7	37
Chr1B	333753248	.	GAT	G	44562	0,37	37
Chr1B	335069148	.	TC	T	44562	0,62	62
Chr1B	335447848	.	GTA	G	44562	0,43	43
Chr1B	336741758	.	CTTA	C	44562	0,90	90
Chr1B	337080872	.	CAGAA	C	44562	0,16	16
Chr1B	340532235	.	G	GT	0/1	12,11	23
Chr1B	340537333	.	C	CTA	44562	0,79	79
Chr1B	342423698	.	C	CT	0/1	42,11	53
Chr1B	342864158	.	C	CA	0/1	112,58	170
Chr1B	346116025	.	G	GT	0/1	11,3	14
Chr1B	349168009	.	GTGC	G	0/1	17,3	20
Chr1B	351518853	.	C	CA	0/1	8,2	10
Chr1B	354584692	.	G	GT	0/1	17,5	22
Chr1B	355709470	.	C	CCG	44562	0,12	12
Chr1B	356542586	.	G	GTGA	0/1	1,16	17
Chr1B	361798903	.	A	AT	0/1	36,8	44
Chr1B	363006106	.	C	CT	0/1	71,30	101
Chr1B	363560094	.	G	GT	0/1	31,8	39
Chr1B	365622963	.	AT	A	0/1	8,2	10
Chr1B	365725930	.	A	AT	0/1	8,2	10
Chr1B	370224394	.	C	CT	0/1	33,8	41
Chr1B	371126389	.	CAT	C	44562	0,26	26
Chr1B	371126392	.	C	CGG	44562	0,26	26
Chr1B	376098246	.	C	CA	0/1	8,3	11
Chr1B	378209267	.	T	TTA	0/1	7,2	9
Chr1B	379056169	.	C	CT	0/1	10,3	13
Chr1B	379205886	.	C	CT	0/1	4,7	11
Chr1B	382689221	.	T	TA	0/1	13,4	17
Chr1B	383157796	.	ATT	A	0/1	15,4	19
Chr1B	383159320	.	A	AT	0/1	20,5	25
Chr1B	383161458	.	A	AT	0/1	41,9	50
Chr1B	389073020	.	C	CA	0/1	25,9	34
Chr1B	390332178	.	AAC	A	0/1	99,37	136
Chr1B	391683814	.	GTCC	G	0/1	26,4	30
Chr1B	402606998	.	A	AT	0/1	45,17	62
Chr1B	405337724	.	G	GT	0/1	18,5	23
Chr1B	411623639	.	CAGAGAGAG	C	44562	0,7	7
Chr1B	412382152	.	ATGTG	A	44562	0,6	6
Chr1B	412384061	.	TC	T	44562	0,9	9
Chr1B	412386880	.	GC	G	44562	0,3	3
Chr1B	413250783	.	A	AT	44562	0,4	4
Chr1B	413499104	.	CA	C	44562	0,33	33
Chr1B	414586636	.	CA	C	44562	0,43	43
Chr1B	417088950	.	G	GC	44562	0,41	41
Chr1B	421134462	.	CT	C	0/1	25,7	32
Chr1B	421135316	.	T	TA	0/1	9,4	13
Chr1B	421137522	.	G	GCATCCAAA	0/1	8,2	10
Chr1B	423336225	.	AACAACC	A	44562	0,2	2
Chr1B	424600760	.	TC	T	44562	0,64	64
Chr1B	425891046	.	CT	C	0/1	16,25	41
Chr1B	426130548	.	GTATA	G,GTA	44563	1,2,8	11
Chr1B	426271048	.	C	CAG	44562	0,10	10
Chr1B	426271543	.	CA	C	44562	0,78	78
Chr1B	426897903	.	C	CT	0/1	16,4	20
Chr1B	427001708	.	GC	G	44562	0,35	35
Chr1B	427001711	.	GCC	G	44562	0,35	35
Chr1B	427572452	.	C	CG	44562	0,83	83
Chr1B	427572866	.	G	GC	0/1	37,12	49
Chr1B	429827159	.	CGGA	C	0/1	8,2	10
Chr1B	430415669	.	GTGCGA	G	44562	0,13	13
Chr1B	432325250	.	TCCG	T	44562	0,24	24
Chr1B	432566468	.	T	TC	0/1	104,21	125
Chr1B	432566470	.	GTAGA	G	0/1	103,21	124
Chr1B	433844810	.	C	CA	0/1	17,7	24
Chr1B	433937798	.	ATGTAAGAT	A	44562	0,3	3
Chr1B	434680342	.	T	TA	0/1	11,5	16
Chr1B	435566619	.	GA	G	44562	0,8	8
Chr1B	437317516	.	A	AGAGTAG	44562	0,18	18
Chr1B	437317962	.	TATGCAACAGCGAATCACACGA	T	44562	0,50	50
Chr1B	438182024	.	A	AT	0/1	5,2	7
Chr1B	440925652	.	CT	C	0/1	5,46	51
Chr1B	445356842	.	G	GT	0/1	41,19	60
Chr1B	448142742	.	C	CT	0/1	8,2	10
Chr1B	448153835	.	G	GT	0/1	20,6	26
Chr1B	448187102	.	C	CA	0/1	6,4	10
Chr1B	457016804	.	C	CA	0/1	8,2	10
Chr1B	457018076	.	G	GA	0/1	24,5	29
Chr1B	457826576	.	G	GT	0/1	9,3	12
Chr1B	462056321	.	A	AT	0/1	5,3	8
Chr1B	464273355	.	CG	C	44562	0,12	12
Chr1B	464596393	.	G	GA	0/1	9,3	12
Chr1B	464612992	.	G	GGCC	44562	0,34	34
Chr1B	465689262	.	C	CAA	0/1	7,2	9
Chr1B	465806092	.	C	CT	44562	1,25	26
Chr1B	466151749	.	CT	C	44562	0,85	85
Chr1B	466455108	.	A	ACAACACT	44562	0,69	69
Chr1B	468668912	.	CAT	C	44562	0,20	20
Chr1B	470589423	.	T	TA	0/1	6,2	8
Chr1B	472542208	.	C	CT	0/1	6,5	11
Chr1B	475011881	.	C	CT	0/1	8,3	11
Chr1B	475851921	.	CAA	C	0/1	8,2	10
Chr1B	476622102	.	GAGC	G	44562	0,58	58
Chr1B	476756180	.	C	CAA,CAAA	44563	0,4,4	8
Chr1B	477410266	.	GAAC	G	44562	0,54	54
Chr1B	480322692	.	C	CA,CAA	44563	0,30,12	42
Chr1B	485761134	.	T	TA	44562	0,6	6
Chr1B	488616767	.	CT	C	44562	0,14	14
Chr1B	489534552	.	AT	A	0/1	2,12	14
Chr1B	490521203	.	GAGA	G	44562	0,106	106
Chr1B	492494416	.	TA	T	44562	0,18	18
Chr1B	492692132	.	C	CT	44562	0,10	10
Chr1B	493631146	.	GT	G	44562	0,20	20
Chr1B	493631283	.	TAAAC	T	44562	0,113	113
Chr1B	493638441	.	A	ACCTCCGCCTTGGGCTCCTCCGCGGCAGCCACCGCCGCCGGTG	0/1	43,34	77
Chr1B	494175453	.	GCA	G	44562	0,62	62
Chr1B	494348503	.	T	TG	0/1	3,4	7
Chr1B	494529525	.	A	AT	44562	0,8	8
Chr1B	494954447	.	G	GA	0/1	9,6	15
Chr1B	495265290	.	ACTCT	A	44562	0,215	215
Chr1B	495375952	.	CGCT	C	0/1	1,7	8
Chr1B	495759020	.	CCAG	C	44562	0,8	8
Chr1B	495886590	.	C	CA	44562	0,30	30
Chr1B	495886593	.	TC	T	44562	0,30	30
Chr1B	497383855	.	C	CTCA	44562	0,14	14
Chr1B	497521574	.	G	GA	44562	1,15	16
Chr1B	497522169	.	TA	T	0/1	3,4	7
Chr1B	498421213	.	C	CAA	44562	0,18	18
Chr1B	498422089	.	C	CA	44562	0,15	15
Chr1B	498422371	.	A	AAC	44562	0,12	12
Chr1B	498422403	.	G	GT	0/1	13,3	16
Chr1B	498422546	.	C	CAA	0/1	1,5	6
Chr1B	499991081	.	G	GA	0/1	13,3	16
Chr1B	504719381	.	A	AAAG	44562	0,84	84
Chr1B	514729000	.	GAT	G	0/1	13,2	15
Chr1B	515162473	.	CT	C	44562	0,23	23
Chr1B	518185207	.	CGAGCGG	C	44562	1212	213
Chr1B	518188205	.	TCCG	T	44562	0,70	70
Chr1B	518188212	.	CCT	C	44562	0,70	70
Chr1B	518434615	.	T	TTG	44562	0,175	175
Chr1B	518473579	.	CA	C	0/1	7,4	11
Chr1B	519287592	.	C	CT	0/1	8,3	11
Chr1B	525322137	.	C	CG	44562	0,11	11
Chr1B	525391168	.	G	GC	44562	0,14	14
Chr1B	525391601	.	T	TTG	44562	0,12	12
Chr1B	525420900	.	CTGATGCCTGCCTCCTCCTATGGAAATCCCCAAGCAACTTCTGCCGCCGCCTCGACGGGCGACG	C	0/1	6,2	8
Chr1B	525420909	.	GCCTCCTCCTATGGAAATCCCCAAGCAACTTCTGCCGCCGCCTCGACGGGCGACGTGATGCCTGC	*,GCTCCTCCTATGGAAATCCCCAAGCAACTTCTGCCGCCGCCTCGACGGGCGACGTGATGCCTGC	44563	0,2,4	6
Chr1B	526132956	.	C	CT	44562	0,6	6
Chr1B	528508514	.	G	GA,GAA	44563	0,16,8	24
Chr1B	534055144	.	C	CG	44562	0,18	18
Chr1B	534491715	.	T	TA	0/1	15,4	19
Chr1B	549538781	.	A	AT	0/1	13,3	16
Chr1B	550459295	.	CA	C	0/1	6,6	12
Chr1B	551333557	.	GC	G	0/1	4,4	8
Chr1B	551334061	.	T	TC	0/1	9,3	12
Chr1B	551340571	.	AG	A	0/1	9,3	12
Chr1B	551346364	.	TG	T	0/1	12,2	14
Chr1B	551360958	.	ATT	A	0/1	9,2	11
Chr1B	551362051	.	ACT	A	0/1	19,7	26
Chr1B	553012545	.	G	GTTT,GTTTT	44563	2,61,72	135
Chr1B	553268658	.	T	TGG	44562	0,8	8
Chr1B	553268926	.	A	AG	44562	0,8	8
Chr1B	554610845	.	C	CA,CAA	44563	0,18,6	24
Chr1B	554699894	.	ACTC	A	44562	0,29	29
Chr1B	555340012	.	GAAAAT	G	44562	0,21	21
Chr1B	555609475	.	AT	A	44562	2,41	43
Chr1B	555611820	.	T	TA	44562	0,8	8
Chr1B	555618285	.	TA	T	0/1	11,3	14
Chr1B	555683319	.	CAAG	C	0/1	2,12	14
Chr1B	555684188	.	C	CA	0/1	69,18	87
Chr1B	555684739	.	A	AG	44562	0,44	44
Chr1B	555685165	.	A	ATCC	44562	0,127	127
Chr1B	555685166	.	A	AC	44562	0,103	103
Chr1B	556233162	.	GT	G	44562	1,10	11
Chr1B	558462741	.	GGGCTA	G	44562	0,18	18
Chr1B	559855481	.	T	TGCTGC	0/1	16,4	20
Chr1B	560255365	.	TGATG	T	44562	0,10	10
Chr1B	560255467	.	GA	G	0/1	2,7	9
Chr1B	562318482	.	C	CA	0/1	8,2	10
Chr1B	562769707	.	CAG	C	0/1	8,3	11
Chr1B	564152539	.	AAG	A	0/1	14,2	16
Chr1B	566108944	.	A	AC	44562	0,19	19
Chr1B	569697090	.	A	AT	0/1	42,13	55
Chr1B	570202198	.	TG	T	0/1	26,5	31
Chr1B	570204821	.	TCCTTGACGGCACTCCTCTTTGGCTACTTCTTCTGAGGCCATTACACGAAGTG	T	44562	0,41	41
Chr1B	571678185	.	C	CA	0/1	13,4	17
Chr1B	571678505	.	CACA	C	44562	0,22	22
Chr1B	573485162	.	G	GCGGCGA	44562	0,75	75
Chr1B	573631546	.	A	AT	44562	0,11	11
Chr1B	573635693	.	CGGAGCG	C	44562	0,11	11
Chr1B	575349128	.	T	TCGCCTC	44562	1,20	21
Chr1B	575364012	.	G	GA	0/1	12,4	16
Chr1B	577125600	.	G	GGGC	44562	0,7	7
Chr1B	577880464	.	T	TG	44562	0,53	53
Chr1B	579485962	.	GAGA	G	0/1	13,2	15
Chr1B	582871657	.	C	CTT	0/1	17,5	22
Chr1B	590183523	.	G	GA	0/1	11,3	14
Chr1B	590184556	.	A	AT	0/1	11,4	15
Chr1B	592092970	.	TC	T	44562	0,40	40
Chr1B	596054985	.	AC	A	44562	0,6	6
Chr1B	597071891	.	A	AT	0/1	24,10	34
Chr1B	598073141	.	T	TG	44562	0,9	9
Chr1B	599131331	.	G	GATAA	44562	0,15	15
Chr1B	599132559	.	C	CA	0/1	8,2	10
Chr1B	599522055	.	G	GA	0/1	4,13	17
Chr1B	604853538	.	CCCGCCG	C	44562	0,10	10
Chr1B	605814116	.	A	AGAG	44562	0,16	16
Chr1B	606465743	.	G	GT	44562	0,8	8
Chr1B	606700989	.	C	CT	44562	0,18	18
Chr1B	610247853	.	TTA	T	44562	0,22	22
Chr1B	613069366	.	CA	C	0/1	7,2	9
Chr1B	613113410	.	C	CAG	44562	0,24	24
Chr1B	613453878	.	CCCG	C	44562	0,36	36
Chr1B	620412889	.	CTGA	C	44562	0,35	35
Chr1B	620512351	.	CCGGGCA	C	44562	0,12	12
Chr1B	620514694	.	GGGA	G	44562	0,110	110
Chr1B	620517871	.	AT	A	44562	0,43	43
Chr1B	621534070	.	CATT	C	44562	0,9	9
Chr1B	622196846	.	GGGC	G	44562	0,24	24
Chr1B	623688365	.	C	CT	0/1	66,15	81
Chr1B	626742719	.	GT	G	44562	0,19	19
Chr1B	626744235	.	TCTC	T	44562	0,23	23
Chr1B	626744417	.	C	CGG	44562	0,21	21
Chr1B	626746077	.	TC	T	44562	0,22	22
Chr1B	626747317	.	AT	A	44562	0,20	20
Chr1B	627762856	.	A	AT	0/1	7,4	11
Chr1B	628325732	.	T	TGCTACC	44562	0,111	111
Chr1B	629519363	.	C	CGCG	44562	0,109	109
Chr1B	654023496	.	A	AG	0/1	8,2	10
Chr1B	654848824	.	CT	C	44562	0,18	18
Chr1B	660377531	.	TC	T	44562	0,77	77
Chr1B	665794242	.	TACGGCA	T	44562	0,9	9
Chr1B	666279351	.	G	GT	0/1	20,15	35
Chr1B	666917856	.	C	CCGGAATG	44562	0,3	3
Chr1B	668402410	.	GTTCT	G	44562	0,57	57
Chr1B	669158578	.	C	CA	0/1	29,7	36
Chr1B	671214150	.	G	GTA	44562	0,11	11
Chr1B	671459649	.	A	AGGCGGC	44562	1299	300
Chr1B	672841837	.	G	GA	44562	1,26	27
Chr1B	672852445	.	C	CGAG	0/1	7,98	105
Chr1B	673166059	.	TA	T	0/1	11,5	16
Chr1B	674672778	.	GTCC	G	0/1	14,2	16
Chr1B	674869467	.	C	CGT	44562	0,18	18
Chr1B	674869470	.	TCC	T	44562	0,18	18
Chr1B	675150034	.	GCTGC	G	44562	0,13	13
Chr1B	675895319	.	A	AT	44562	0,10	10
Chr1B	676697166	.	CGA	C	44562	0,10	10
Chr1B	676699032	.	T	TG	44562	0,5	5
Chr1B	676702752	.	TATC	T	44562	0,8	8
Chr1B	676705938	.	CA	C	44562	0,7	7
Chr1B	677294445	.	TGGGC	T	0/1	13,2	15
Chr1B	677512596	.	T	TCA	44562	0,20	20
Chr1B	677512597	.	GGT	G	44562	0,20	20
Chr1B	679740263	.	C	CT	44562	0,15	15
Chr1B	679741030	.	T	TG	0/1	2,15	17
Chr1B	679741176	.	A	ATGGG	44562	1,44	45
Chr1B	679741612	.	CTGGAT	C	44562	0,29	29
Chr1B	680292632	.	TCCG	T	0/1	48,7	55
Chr1B	680294871	.	C	CT	0/1	47,21	68
Chr1B	680295399	.	CTAA	C	0/1	29,5	34
Chr1B	680547021	.	CTAT	C	0/1	9,2	11
Chr1B	680547544	.	T	TA,TAA	44563	2,30,17	49
Chr1B	681518734	.	T	TC	0/1	51236	287
Chr1B	681739009	.	C	CT	0/1	6,6	12
Chr1B	682927975	.	GC	G	44562	1,16	17
Chr1B	683918830	.	C	CGG	44562	0,42	42
Chr1B	683918831	.	C	CG	44562	1,42	43
Chr1B	683918960	.	TGCC	T	44562	0,60	60
Chr1B	684799017	.	GT	G	0/1	7,8	15
Chr1B	688278751	.	CAA	C,CAAA	44563	0,4,3	7
Chr1B	688583435	.	C	CA	0/1	9,4	13
Chr1B	690706131	.	C	CT	0/1	113,38	151
Chr1B	691843658	.	CCA	C	0/1	116,21	137
Chr1B	692623476	.	C	CT	0/1	10,3	13
Chr1B	694480303	.	C	CT	0/1	39,14	53
Chr1B	694495955	.	T	TA	0/1	37,11	48
Chr1B	694753098	.	T	TCG	44562	0,76	76
Chr1B	694753848	.	G	GGAA	0/1	2,4	6
Chr1B	694950989	.	GGCGGCGGCGGCGGCGGAGGCTTCAACGGCGGCC	G	44562	0,2	2
Chr1B	695527326	.	AGTGT	A	44562	0,11	11
Chr1B	696634496	.	C	CCGG	0/1	5,12	17
Chr1B	696636484	.	G	GA,GAA	44563	1,32,7	40
Chr1B	696718733	.	TAGA	T	44562	0,44	44
Chr1B	696949881	.	CTACAG	C	44562	0,23	23
Chr1B	696970688	.	AG	A	44562	0,3	3
Chr1B	697279042	.	A	ATG	44562	0,5	5
Chr1B	697279568	.	G	GGAGCA	44562	0,8	8
Chr1B	697283038	.	AAAG	A	44562	0,11	11
Chr1B	698173364	.	ACTTGC	A	44562	0,125	125
Chr1B	698176109	.	G	GCTCGT	44562	0,2	2
Chr1B	700526289	.	A	ACG	0/1	13,2	15
Chr1B	700526311	.	AC	A	0/1	18,5	23
Chr1D	36191	.	CGCACGG	C	44562	0,41	41
Chr1D	418872	.	TA	T	0/1	6,4	10
Chr1D	1545977	.	G	GT	0/1	17,4	21
Chr1D	2721342	.	A	ATG	0/1	8,3	11
Chr1D	5868683	.	C	CA	0/1	7,2	9
Chr1D	6836293	.	ACATGCATGGATGCATGCGTG	A	44562	0,651	651
Chr1D	7224606	.	G	GAA	0/1	6,2	8
Chr1D	11535657	.	AG	A	44562	0,11	11
Chr1D	11947022	.	G	GA	0/1	7,4	11
Chr1D	12023830	.	A	AG	44562	1,53	54
Chr1D	12278429	.	TTCC	T	44562	0,10	10
Chr1D	15053321	.	G	GA	44562	0,18	18
Chr1D	15054095	.	CAG	C	44562	0,53	53
Chr1D	15701439	.	GA	G	0/1	3,16	19
Chr1D	16548792	.	TTG	T	0/1	6,11	17
Chr1D	16554868	.	T	TAA,TAAA	44563	0,13,9	22
Chr1D	18086687	.	A	ATCG	0/1	1,8	9
Chr1D	19012364	.	G	GA,GAA	44563	10,185,97	292
Chr1D	20409239	.	TTCGA	T	44562	0,143	143
Chr1D	20433771	.	TTTAA	T	0/1	8,2	10
Chr1D	20559064	.	GA	G	44562	0,12	12
Chr1D	20668766	.	C	CATGATTT	44562	0,89	89
Chr1D	20692323	.	T	TTAG	44562	0,13	13
Chr1D	20726400	.	GT	G	44562	0,10	10
Chr1D	20813039	.	G	GA	0/1	22,5	27
Chr1D	21686908	.	TA	T	44562	2,56	58
Chr1D	21817368	.	C	CTT	0/1	20,6	26
Chr1D	22291210	.	GC	G	44562	0,22	22
Chr1D	22291212	.	GGC	G	44562	0,22	22
Chr1D	26474267	.	G	GT	0/1	11,4	15
Chr1D	26474930	.	C	CA	0/1	22,5	27
Chr1D	27977007	.	G	GA	0/1	11,10	21
Chr1D	27987703	.	A	AT	0/1	55,20	75
Chr1D	30181485	.	A	AT	0/1	31,10	41
Chr1D	30772105	.	A	AC	0/1	8,2	10
Chr1D	35015718	.	T	TA	0/1	29,8	37
Chr1D	36214087	.	G	GA	0/1	9,7	16
Chr1D	39359604	.	A	AT	0/1	12,3	15
Chr1D	39660191	.	ATC	A	0/1	8,4	12
Chr1D	40809325	.	C	CA	44562	0,10	10
Chr1D	40809579	.	ATATACG	A	44562	0,126	126
Chr1D	41827999	.	TCGGCGGTGGCGG	T	44562	0,17	17
Chr1D	42555618	.	G	GC	44562	0,11	11
Chr1D	43498083	.	CCAGCT	C	44562	0,33	33
Chr1D	45155889	.	AT	A	0/1	6,19	25
Chr1D	45155957	.	A	ACT	44562	0,22	22
Chr1D	45497138	.	G	GC	44562	0,10	10
Chr1D	48726544	.	GAGA	G	44562	0,146	146
Chr1D	48726640	.	TTC	T	0/1	13,52	65
Chr1D	48726648	.	C	CTT,CTTT	44563	0,54,10	64
Chr1D	48726810	.	A	ATC	44562	0,56	56
Chr1D	51623215	.	C	CCTT	0/1	15,40	55
Chr1D	53933283	.	C	CA	0/1	9,3	12
Chr1D	54161840	.	A	AT	0/1	11,3	14
Chr1D	54162686	.	C	CT	0/1	19,5	24
Chr1D	54163778	.	G	GT	0/1	7,3	10
Chr1D	54237791	.	T	TA	0/1	9,3	12
Chr1D	54239333	.	GTA	G	0/1	13,2	15
Chr1D	54240010	.	C	CT	0/1	21,6	27
Chr1D	61977214	.	C	CTAT	0/1	3,4	7
Chr1D	62351692	.	TC	T	0/1	12,3	15
Chr1D	63637297	.	CGT	C	0/1	12,2	14
Chr1D	67142678	.	ACGC	A	0/1	11,2	13
Chr1D	69837529	.	CCGG	C	0/1	8,2	10
Chr1D	75695004	.	G	GGCC	44562	0,9	9
Chr1D	76341578	.	G	GA	0/1	13,18	31
Chr1D	76910945	.	G	GA	0/1	10,4	14
[truncated: 6,815 more rows]

## Sheet: CM42_1_SNP
CHROM	POS	ID	REF	ALT	GT(CM42_15PEG_R_1)	AD(CM42_15PEG_R_1)	DP(CM42_15PEG_R_1)
[truncated: 73,554 more rows]

[truncated: 5 more sheets: CM42_2_SNP, CM42_3_SNP, CM42_1_INDEL, CM42_2_INDEL, CM42_3_INDEL]
