# Supplementary material for: Transcriptome Analysis of Roots from Wheat (Triticum aestivum L.) Varieties in Response to Drought Stress
Source: Int J Mol Sci. 2023 Apr 14;24(8):7245. doi: 10.3390/ijms24087245 (PMC10139362; doi:10.3390/ijms24087245)
Supplement: Supplementary file 1 [file ijms-24-07245-s001.zip › Table S5 SNP and indel annotation file for CM42 and ZM366.xlsx]

## Sheet: CM42_1_SNP_snpeff
CHROM	POS	ID	REF	ALT	QUAL	DP	AD	GT	GeneID	GeneName	FeatureID	Biotype	HGVS_C	HGVS_P	EFFECT	IMPACT
Chr1A	6218	.	T	C	412.6	25	11,12	0/1	CHR_START-TraesCS1A03G0000200	CHR_START-TraesCS1A03G0000200	CHR_START-TraesCS1A03G0000200	.	n.6218T>C	.	intergenic_region	MODIFIER
Chr1A	64189	.	T	C	2926.6	180	53,93	0/1	TraesCS1A03G0000200	TraesCS1A03G0000200	TraesCS1A03G0000200.1.1	protein_coding	c.-129-5292A>G	.	intron_variant	MODIFIER
Chr1A	67260	.	T	C	73.6	16	12,3	0/1	TraesCS1A03G0000400	TraesCS1A03G0000400	TraesCS1A03G0000400.1.1	protein_coding	c.-2979T>C	.	upstream_gene_variant	MODIFIER
Chr1A	67260	.	T	C	73.6	16	12,3	0/1	TraesCS1A03G0000200	TraesCS1A03G0000200	TraesCS1A03G0000200.1.1	protein_coding	c.-130+2829A>G	.	intron_variant	MODIFIER
Chr1A	148020	.	T	A,C	514.02	14	0,3,11	44563	TraesCS1A03G0001000	TraesCS1A03G0001000	TraesCS1A03G0001000.1.1	protein_coding	c.*1470A>T	.	downstream_gene_variant	MODIFIER
Chr1A	148020	.	T	A,C	514.02	14	0,3,11	44563	TraesCS1A03G0001000	TraesCS1A03G0001000	TraesCS1A03G0001000.1.1	protein_coding	c.*1470A>G	.	downstream_gene_variant	MODIFIER
Chr1A	148020	.	T	A,C	514.02	14	0,3,11	44563	TraesCS1A03G0000800-TraesCS1A03G0001000	TraesCS1A03G0000800-TraesCS1A03G0001000	TraesCS1A03G0000800-TraesCS1A03G0001000	.	n.148020T>A	.	intergenic_region	MODIFIER
Chr1A	148020	.	T	A,C	514.02	14	0,3,11	44563	TraesCS1A03G0000800-TraesCS1A03G0001000	TraesCS1A03G0000800-TraesCS1A03G0001000	TraesCS1A03G0000800-TraesCS1A03G0001000	.	n.148020T>C	.	intergenic_region	MODIFIER
Chr1A	168117	.	T	C	308.6	23	11,9	0/1	TraesCS1A03G0001300	TraesCS1A03G0001300	TraesCS1A03G0001300.1.1	protein_coding	c.*1475A>G	.	downstream_gene_variant	MODIFIER
Chr1A	168117	.	T	C	308.6	23	11,9	0/1	TraesCS1A03G0001200-TraesCS1A03G0001300	TraesCS1A03G0001200-TraesCS1A03G0001300	TraesCS1A03G0001200-TraesCS1A03G0001300	.	n.168117T>C	.	intergenic_region	MODIFIER
Chr1A	188779	.	T	C	434.04	33	11,15	0/1	TraesCS1A03G0001400-TraesCS1A03G0001500	TraesCS1A03G0001400-TraesCS1A03G0001500	TraesCS1A03G0001400-TraesCS1A03G0001500	.	n.188779T>C	.	intergenic_region	MODIFIER
Chr1A	347324	.	T	A,G	976.02	28	0,15,13	44563	TraesCS1A03G0002900-TraesCS1A03G0003200	TraesCS1A03G0002900-TraesCS1A03G0003200	TraesCS1A03G0002900-TraesCS1A03G0003200	.	n.347324T>A	.	intergenic_region	MODIFIER
Chr1A	347324	.	T	A,G	976.02	28	0,15,13	44563	TraesCS1A03G0002900-TraesCS1A03G0003200	TraesCS1A03G0002900-TraesCS1A03G0003200	TraesCS1A03G0002900-TraesCS1A03G0003200	.	n.347324T>G	.	intergenic_region	MODIFIER
Chr1A	377218	.	T	G	209.6	26	18,7	0/1	TraesCS1A03G0002900-TraesCS1A03G0003200	TraesCS1A03G0002900-TraesCS1A03G0003200	TraesCS1A03G0002900-TraesCS1A03G0003200	.	n.377218T>G	.	intergenic_region	MODIFIER
Chr1A	417092	.	G	T	671.03	28	0,23	44562	TraesCS1A03G0003200-TraesCS1A03G0004000	TraesCS1A03G0003200-TraesCS1A03G0004000	TraesCS1A03G0003200-TraesCS1A03G0004000	.	n.417092G>T	.	intergenic_region	MODIFIER
Chr1A	424775	.	A	T	160.92	10	0,5	44562	TraesCS1A03G0003200-TraesCS1A03G0004000	TraesCS1A03G0003200-TraesCS1A03G0004000	TraesCS1A03G0003200-TraesCS1A03G0004000	.	n.424775A>T	.	intergenic_region	MODIFIER
Chr1A	1143114	.	G	A	336.02	12	0,10	44562	TraesCS1A03G0004000	TraesCS1A03G0004000	TraesCS1A03G0004000.1.1	protein_coding	c.153G>A	p.Ala51Ala	synonymous_variant	LOW
Chr1A	1143941	.	A	G	336.02	10	0,10	44562	TraesCS1A03G0004000	TraesCS1A03G0004000	TraesCS1A03G0004000.1.1	protein_coding	c.270A>G	p.Gln90Gln	synonymous_variant	LOW
Chr1A	1143992	.	C	T	336.02	10	0,10	44562	TraesCS1A03G0004000	TraesCS1A03G0004000	TraesCS1A03G0004000.1.1	protein_coding	c.321C>T	p.Tyr107Tyr	synonymous_variant	LOW
Chr1A	1144112	.	T	A	286.02	10	0,10	44562	TraesCS1A03G0004000	TraesCS1A03G0004000	TraesCS1A03G0004000.1.1	protein_coding	c.*21T>A	.	3_prime_UTR_variant	MODIFIER
Chr1A	1157772	.	C	T	1670.03	43	0,42	44562	TraesCS1A03G0004200	TraesCS1A03G0004200	TraesCS1A03G0004200.3.1	protein_coding	c.1512G>A	p.Ala504Ala	synonymous_variant	LOW
Chr1A	1157772	.	C	T	1670.03	43	0,42	44562	TraesCS1A03G0004200	TraesCS1A03G0004200	TraesCS1A03G0004200.1.1	protein_coding	c.1416G>A	p.Ala472Ala	synonymous_variant	LOW
Chr1A	1157772	.	C	T	1670.03	43	0,42	44562	TraesCS1A03G0004200	TraesCS1A03G0004200	TraesCS1A03G0004200.2.1	protein_coding	c.1233G>A	p.Ala411Ala	synonymous_variant	LOW
Chr1A	1157772	.	C	T	1670.03	43	0,42	44562	TraesCS1A03G0004200	TraesCS1A03G0004200	TraesCS1A03G0004200.4.1	protein_coding	c.1506G>A	p.Ala502Ala	synonymous_variant	LOW
Chr1A	1157772	.	C	T	1670.03	43	0,42	44562	TraesCS1A03G0004200	TraesCS1A03G0004200	TraesCS1A03G0004200.5.1	protein_coding	c.1413G>A	p.Ala471Ala	synonymous_variant	LOW
Chr1A	1157772	.	C	T	1670.03	43	0,42	44562	TraesCS1A03G0004200	TraesCS1A03G0004200	TraesCS1A03G0004200.6.1	protein_coding	c.1416G>A	p.Ala472Ala	synonymous_variant	LOW
Chr1A	1157772	.	C	T	1670.03	43	0,42	44562	TraesCS1A03G0004200	TraesCS1A03G0004200	TraesCS1A03G0004200.7.1	protein_coding	c.1419G>A	p.Ala473Ala	synonymous_variant	LOW
Chr1A	1157772	.	C	T	1670.03	43	0,42	44562	TraesCS1A03G0004200	TraesCS1A03G0004200	TraesCS1A03G0004200.8.1	protein_coding	c.1404G>A	p.Ala468Ala	synonymous_variant	LOW
Chr1A	1157772	.	C	T	1670.03	43	0,42	44562	TraesCS1A03G0004200	TraesCS1A03G0004200	TraesCS1A03G0004200.9.1	protein_coding	c.1407G>A	p.Ala469Ala	synonymous_variant	LOW
Chr1A	1157772	.	C	T	1670.03	43	0,42	44562	TraesCS1A03G0004200	TraesCS1A03G0004200	TraesCS1A03G0004200.10.1	protein_coding	c.1407G>A	p.Ala469Ala	synonymous_variant	LOW
Chr1A	1157772	.	C	T	1670.03	43	0,42	44562	TraesCS1A03G0004300	TraesCS1A03G0004300	TraesCS1A03G0004300.1.1	protein_coding	c.*4432G>A	.	downstream_gene_variant	MODIFIER
Chr1A	1157811	.	G	C	2959.03	79	0,78	44562	TraesCS1A03G0004200	TraesCS1A03G0004200	TraesCS1A03G0004200.3.1	protein_coding	c.1473C>G	p.Ala491Ala	synonymous_variant	LOW
Chr1A	1157811	.	G	C	2959.03	79	0,78	44562	TraesCS1A03G0004200	TraesCS1A03G0004200	TraesCS1A03G0004200.1.1	protein_coding	c.1377C>G	p.Ala459Ala	synonymous_variant	LOW
Chr1A	1157811	.	G	C	2959.03	79	0,78	44562	TraesCS1A03G0004200	TraesCS1A03G0004200	TraesCS1A03G0004200.2.1	protein_coding	c.1194C>G	p.Ala398Ala	synonymous_variant	LOW
Chr1A	1157811	.	G	C	2959.03	79	0,78	44562	TraesCS1A03G0004200	TraesCS1A03G0004200	TraesCS1A03G0004200.4.1	protein_coding	c.1467C>G	p.Ala489Ala	synonymous_variant	LOW
Chr1A	1157811	.	G	C	2959.03	79	0,78	44562	TraesCS1A03G0004200	TraesCS1A03G0004200	TraesCS1A03G0004200.5.1	protein_coding	c.1374C>G	p.Ala458Ala	synonymous_variant	LOW
Chr1A	1157811	.	G	C	2959.03	79	0,78	44562	TraesCS1A03G0004200	TraesCS1A03G0004200	TraesCS1A03G0004200.6.1	protein_coding	c.1377C>G	p.Ala459Ala	synonymous_variant	LOW
Chr1A	1157811	.	G	C	2959.03	79	0,78	44562	TraesCS1A03G0004200	TraesCS1A03G0004200	TraesCS1A03G0004200.7.1	protein_coding	c.1380C>G	p.Ala460Ala	synonymous_variant	LOW
Chr1A	1157811	.	G	C	2959.03	79	0,78	44562	TraesCS1A03G0004200	TraesCS1A03G0004200	TraesCS1A03G0004200.8.1	protein_coding	c.1365C>G	p.Ala455Ala	synonymous_variant	LOW
Chr1A	1157811	.	G	C	2959.03	79	0,78	44562	TraesCS1A03G0004200	TraesCS1A03G0004200	TraesCS1A03G0004200.9.1	protein_coding	c.1368C>G	p.Ala456Ala	synonymous_variant	LOW
Chr1A	1157811	.	G	C	2959.03	79	0,78	44562	TraesCS1A03G0004200	TraesCS1A03G0004200	TraesCS1A03G0004200.10.1	protein_coding	c.1368C>G	p.Ala456Ala	synonymous_variant	LOW
Chr1A	1157811	.	G	C	2959.03	79	0,78	44562	TraesCS1A03G0004300	TraesCS1A03G0004300	TraesCS1A03G0004300.1.1	protein_coding	c.*4393C>G	.	downstream_gene_variant	MODIFIER
Chr1A	1157925	.	A	G	5399.03	157	0,157	44562	TraesCS1A03G0004200	TraesCS1A03G0004200	TraesCS1A03G0004200.3.1	protein_coding	c.1359T>C	p.Ser453Ser	synonymous_variant	LOW
Chr1A	1157925	.	A	G	5399.03	157	0,157	44562	TraesCS1A03G0004200	TraesCS1A03G0004200	TraesCS1A03G0004200.1.1	protein_coding	c.1263T>C	p.Ser421Ser	synonymous_variant	LOW
Chr1A	1157925	.	A	G	5399.03	157	0,157	44562	TraesCS1A03G0004200	TraesCS1A03G0004200	TraesCS1A03G0004200.2.1	protein_coding	c.1080T>C	p.Ser360Ser	synonymous_variant	LOW
Chr1A	1157925	.	A	G	5399.03	157	0,157	44562	TraesCS1A03G0004200	TraesCS1A03G0004200	TraesCS1A03G0004200.4.1	protein_coding	c.1353T>C	p.Ser451Ser	synonymous_variant	LOW
Chr1A	1157925	.	A	G	5399.03	157	0,157	44562	TraesCS1A03G0004200	TraesCS1A03G0004200	TraesCS1A03G0004200.5.1	protein_coding	c.1260T>C	p.Ser420Ser	synonymous_variant	LOW
Chr1A	1157925	.	A	G	5399.03	157	0,157	44562	TraesCS1A03G0004200	TraesCS1A03G0004200	TraesCS1A03G0004200.6.1	protein_coding	c.1263T>C	p.Ser421Ser	synonymous_variant	LOW
Chr1A	1157925	.	A	G	5399.03	157	0,157	44562	TraesCS1A03G0004200	TraesCS1A03G0004200	TraesCS1A03G0004200.7.1	protein_coding	c.1266T>C	p.Ser422Ser	synonymous_variant	LOW
Chr1A	1157925	.	A	G	5399.03	157	0,157	44562	TraesCS1A03G0004200	TraesCS1A03G0004200	TraesCS1A03G0004200.8.1	protein_coding	c.1251T>C	p.Ser417Ser	synonymous_variant	LOW
Chr1A	1157925	.	A	G	5399.03	157	0,157	44562	TraesCS1A03G0004200	TraesCS1A03G0004200	TraesCS1A03G0004200.9.1	protein_coding	c.1254T>C	p.Ser418Ser	synonymous_variant	LOW
Chr1A	1157925	.	A	G	5399.03	157	0,157	44562	TraesCS1A03G0004200	TraesCS1A03G0004200	TraesCS1A03G0004200.10.1	protein_coding	c.1254T>C	p.Ser418Ser	synonymous_variant	LOW
Chr1A	1157925	.	A	G	5399.03	157	0,157	44562	TraesCS1A03G0004300	TraesCS1A03G0004300	TraesCS1A03G0004300.1.1	protein_coding	c.*4279T>C	.	downstream_gene_variant	MODIFIER
Chr1A	1157949	.	C	T	5821.03	161	0,161	44562	TraesCS1A03G0004200	TraesCS1A03G0004200	TraesCS1A03G0004200.3.1	protein_coding	c.1335G>A	p.Ala445Ala	synonymous_variant	LOW
Chr1A	1157949	.	C	T	5821.03	161	0,161	44562	TraesCS1A03G0004200	TraesCS1A03G0004200	TraesCS1A03G0004200.1.1	protein_coding	c.1239G>A	p.Ala413Ala	synonymous_variant	LOW
Chr1A	1157949	.	C	T	5821.03	161	0,161	44562	TraesCS1A03G0004200	TraesCS1A03G0004200	TraesCS1A03G0004200.2.1	protein_coding	c.1056G>A	p.Ala352Ala	synonymous_variant	LOW
Chr1A	1157949	.	C	T	5821.03	161	0,161	44562	TraesCS1A03G0004200	TraesCS1A03G0004200	TraesCS1A03G0004200.4.1	protein_coding	c.1329G>A	p.Ala443Ala	synonymous_variant	LOW
Chr1A	1157949	.	C	T	5821.03	161	0,161	44562	TraesCS1A03G0004200	TraesCS1A03G0004200	TraesCS1A03G0004200.5.1	protein_coding	c.1236G>A	p.Ala412Ala	synonymous_variant	LOW
Chr1A	1157949	.	C	T	5821.03	161	0,161	44562	TraesCS1A03G0004200	TraesCS1A03G0004200	TraesCS1A03G0004200.6.1	protein_coding	c.1239G>A	p.Ala413Ala	synonymous_variant	LOW
Chr1A	1157949	.	C	T	5821.03	161	0,161	44562	TraesCS1A03G0004200	TraesCS1A03G0004200	TraesCS1A03G0004200.7.1	protein_coding	c.1242G>A	p.Ala414Ala	synonymous_variant	LOW
Chr1A	1157949	.	C	T	5821.03	161	0,161	44562	TraesCS1A03G0004200	TraesCS1A03G0004200	TraesCS1A03G0004200.8.1	protein_coding	c.1227G>A	p.Ala409Ala	synonymous_variant	LOW
Chr1A	1157949	.	C	T	5821.03	161	0,161	44562	TraesCS1A03G0004200	TraesCS1A03G0004200	TraesCS1A03G0004200.9.1	protein_coding	c.1230G>A	p.Ala410Ala	synonymous_variant	LOW
Chr1A	1157949	.	C	T	5821.03	161	0,161	44562	TraesCS1A03G0004200	TraesCS1A03G0004200	TraesCS1A03G0004200.10.1	protein_coding	c.1230G>A	p.Ala410Ala	synonymous_variant	LOW
Chr1A	1157949	.	C	T	5821.03	161	0,161	44562	TraesCS1A03G0004300	TraesCS1A03G0004300	TraesCS1A03G0004300.1.1	protein_coding	c.*4255G>A	.	downstream_gene_variant	MODIFIER
Chr1A	1158060	.	A	G	6211.03	193	0,193	44562	TraesCS1A03G0004200	TraesCS1A03G0004200	TraesCS1A03G0004200.3.1	protein_coding	c.1224T>C	p.His408His	synonymous_variant	LOW
Chr1A	1158060	.	A	G	6211.03	193	0,193	44562	TraesCS1A03G0004200	TraesCS1A03G0004200	TraesCS1A03G0004200.1.1	protein_coding	c.1128T>C	p.His376His	synonymous_variant	LOW
Chr1A	1158060	.	A	G	6211.03	193	0,193	44562	TraesCS1A03G0004200	TraesCS1A03G0004200	TraesCS1A03G0004200.2.1	protein_coding	c.945T>C	p.His315His	synonymous_variant	LOW
Chr1A	1158060	.	A	G	6211.03	193	0,193	44562	TraesCS1A03G0004200	TraesCS1A03G0004200	TraesCS1A03G0004200.4.1	protein_coding	c.1218T>C	p.His406His	synonymous_variant	LOW
Chr1A	1158060	.	A	G	6211.03	193	0,193	44562	TraesCS1A03G0004200	TraesCS1A03G0004200	TraesCS1A03G0004200.5.1	protein_coding	c.1125T>C	p.His375His	synonymous_variant	LOW
Chr1A	1158060	.	A	G	6211.03	193	0,193	44562	TraesCS1A03G0004200	TraesCS1A03G0004200	TraesCS1A03G0004200.6.1	protein_coding	c.1128T>C	p.His376His	synonymous_variant	LOW
Chr1A	1158060	.	A	G	6211.03	193	0,193	44562	TraesCS1A03G0004200	TraesCS1A03G0004200	TraesCS1A03G0004200.7.1	protein_coding	c.1131T>C	p.His377His	synonymous_variant	LOW
Chr1A	1158060	.	A	G	6211.03	193	0,193	44562	TraesCS1A03G0004200	TraesCS1A03G0004200	TraesCS1A03G0004200.8.1	protein_coding	c.1116T>C	p.His372His	synonymous_variant	LOW
Chr1A	1158060	.	A	G	6211.03	193	0,193	44562	TraesCS1A03G0004200	TraesCS1A03G0004200	TraesCS1A03G0004200.9.1	protein_coding	c.1119T>C	p.His373His	synonymous_variant	LOW
Chr1A	1158060	.	A	G	6211.03	193	0,193	44562	TraesCS1A03G0004200	TraesCS1A03G0004200	TraesCS1A03G0004200.10.1	protein_coding	c.1119T>C	p.His373His	synonymous_variant	LOW
Chr1A	1158060	.	A	G	6211.03	193	0,193	44562	TraesCS1A03G0004300	TraesCS1A03G0004300	TraesCS1A03G0004300.1.1	protein_coding	c.*4144T>C	.	downstream_gene_variant	MODIFIER
Chr1A	1158120	.	G	A	5183.03	152	0,150	44562	TraesCS1A03G0004200	TraesCS1A03G0004200	TraesCS1A03G0004200.3.1	protein_coding	c.1164C>T	p.Ser388Ser	synonymous_variant	LOW
Chr1A	1158120	.	G	A	5183.03	152	0,150	44562	TraesCS1A03G0004200	TraesCS1A03G0004200	TraesCS1A03G0004200.1.1	protein_coding	c.1068C>T	p.Ser356Ser	synonymous_variant	LOW
Chr1A	1158120	.	G	A	5183.03	152	0,150	44562	TraesCS1A03G0004200	TraesCS1A03G0004200	TraesCS1A03G0004200.2.1	protein_coding	c.885C>T	p.Ser295Ser	synonymous_variant	LOW
Chr1A	1158120	.	G	A	5183.03	152	0,150	44562	TraesCS1A03G0004200	TraesCS1A03G0004200	TraesCS1A03G0004200.4.1	protein_coding	c.1158C>T	p.Ser386Ser	synonymous_variant	LOW
Chr1A	1158120	.	G	A	5183.03	152	0,150	44562	TraesCS1A03G0004200	TraesCS1A03G0004200	TraesCS1A03G0004200.5.1	protein_coding	c.1065C>T	p.Ser355Ser	synonymous_variant	LOW
Chr1A	1158120	.	G	A	5183.03	152	0,150	44562	TraesCS1A03G0004200	TraesCS1A03G0004200	TraesCS1A03G0004200.6.1	protein_coding	c.1068C>T	p.Ser356Ser	synonymous_variant	LOW
Chr1A	1158120	.	G	A	5183.03	152	0,150	44562	TraesCS1A03G0004200	TraesCS1A03G0004200	TraesCS1A03G0004200.7.1	protein_coding	c.1071C>T	p.Ser357Ser	synonymous_variant	LOW
Chr1A	1158120	.	G	A	5183.03	152	0,150	44562	TraesCS1A03G0004200	TraesCS1A03G0004200	TraesCS1A03G0004200.8.1	protein_coding	c.1056C>T	p.Ser352Ser	synonymous_variant	LOW
Chr1A	1158120	.	G	A	5183.03	152	0,150	44562	TraesCS1A03G0004200	TraesCS1A03G0004200	TraesCS1A03G0004200.9.1	protein_coding	c.1059C>T	p.Ser353Ser	synonymous_variant	LOW
Chr1A	1158120	.	G	A	5183.03	152	0,150	44562	TraesCS1A03G0004200	TraesCS1A03G0004200	TraesCS1A03G0004200.10.1	protein_coding	c.1059C>T	p.Ser353Ser	synonymous_variant	LOW
Chr1A	1158120	.	G	A	5183.03	152	0,150	44562	TraesCS1A03G0004300	TraesCS1A03G0004300	TraesCS1A03G0004300.1.1	protein_coding	c.*4084C>T	.	downstream_gene_variant	MODIFIER
Chr1A	1158188	.	G	A	2559.03	73	0,70	44562	TraesCS1A03G0004200	TraesCS1A03G0004200	TraesCS1A03G0004200.3.1	protein_coding	c.1096C>T	p.Leu366Leu	synonymous_variant	LOW
Chr1A	1158188	.	G	A	2559.03	73	0,70	44562	TraesCS1A03G0004200	TraesCS1A03G0004200	TraesCS1A03G0004200.1.1	protein_coding	c.1000C>T	p.Leu334Leu	synonymous_variant	LOW
Chr1A	1158188	.	G	A	2559.03	73	0,70	44562	TraesCS1A03G0004200	TraesCS1A03G0004200	TraesCS1A03G0004200.2.1	protein_coding	c.817C>T	p.Leu273Leu	synonymous_variant	LOW
Chr1A	1158188	.	G	A	2559.03	73	0,70	44562	TraesCS1A03G0004200	TraesCS1A03G0004200	TraesCS1A03G0004200.4.1	protein_coding	c.1090C>T	p.Leu364Leu	synonymous_variant	LOW
Chr1A	1158188	.	G	A	2559.03	73	0,70	44562	TraesCS1A03G0004200	TraesCS1A03G0004200	TraesCS1A03G0004200.5.1	protein_coding	c.997C>T	p.Leu333Leu	synonymous_variant	LOW
Chr1A	1158188	.	G	A	2559.03	73	0,70	44562	TraesCS1A03G0004200	TraesCS1A03G0004200	TraesCS1A03G0004200.6.1	protein_coding	c.1000C>T	p.Leu334Leu	synonymous_variant	LOW
Chr1A	1158188	.	G	A	2559.03	73	0,70	44562	TraesCS1A03G0004200	TraesCS1A03G0004200	TraesCS1A03G0004200.7.1	protein_coding	c.1003C>T	p.Leu335Leu	synonymous_variant	LOW
Chr1A	1158188	.	G	A	2559.03	73	0,70	44562	TraesCS1A03G0004200	TraesCS1A03G0004200	TraesCS1A03G0004200.8.1	protein_coding	c.988C>T	p.Leu330Leu	synonymous_variant	LOW
Chr1A	1158188	.	G	A	2559.03	73	0,70	44562	TraesCS1A03G0004200	TraesCS1A03G0004200	TraesCS1A03G0004200.9.1	protein_coding	c.991C>T	p.Leu331Leu	synonymous_variant	LOW
Chr1A	1158188	.	G	A	2559.03	73	0,70	44562	TraesCS1A03G0004200	TraesCS1A03G0004200	TraesCS1A03G0004200.10.1	protein_coding	c.991C>T	p.Leu331Leu	synonymous_variant	LOW
Chr1A	1158188	.	G	A	2559.03	73	0,70	44562	TraesCS1A03G0004300	TraesCS1A03G0004300	TraesCS1A03G0004300.1.1	protein_coding	c.*4016C>T	.	downstream_gene_variant	MODIFIER
Chr1A	1158355	.	C	T	184.6	28	20,6	0/1	TraesCS1A03G0004200	TraesCS1A03G0004200	TraesCS1A03G0004200.3.1	protein_coding	c.1041G>A	p.Val347Val	synonymous_variant	LOW
Chr1A	1158355	.	C	T	184.6	28	20,6	0/1	TraesCS1A03G0004200	TraesCS1A03G0004200	TraesCS1A03G0004200.1.1	protein_coding	c.945G>A	p.Val315Val	synonymous_variant	LOW
Chr1A	1158355	.	C	T	184.6	28	20,6	0/1	TraesCS1A03G0004200	TraesCS1A03G0004200	TraesCS1A03G0004200.2.1	protein_coding	c.762G>A	p.Val254Val	synonymous_variant	LOW
Chr1A	1158355	.	C	T	184.6	28	20,6	0/1	TraesCS1A03G0004200	TraesCS1A03G0004200	TraesCS1A03G0004200.4.1	protein_coding	c.1041G>A	p.Val347Val	synonymous_variant	LOW
Chr1A	1158355	.	C	T	184.6	28	20,6	0/1	TraesCS1A03G0004200	TraesCS1A03G0004200	TraesCS1A03G0004200.5.1	protein_coding	c.942G>A	p.Val314Val	synonymous_variant	LOW
Chr1A	1158355	.	C	T	184.6	28	20,6	0/1	TraesCS1A03G0004200	TraesCS1A03G0004200	TraesCS1A03G0004200.6.1	protein_coding	c.945G>A	p.Val315Val	synonymous_variant	LOW
Chr1A	1158355	.	C	T	184.6	28	20,6	0/1	TraesCS1A03G0004200	TraesCS1A03G0004200	TraesCS1A03G0004200.7.1	protein_coding	c.948G>A	p.Val316Val	synonymous_variant	LOW
Chr1A	1158355	.	C	T	184.6	28	20,6	0/1	TraesCS1A03G0004200	TraesCS1A03G0004200	TraesCS1A03G0004200.8.1	protein_coding	c.942G>A	p.Val314Val	synonymous_variant	LOW
Chr1A	1158355	.	C	T	184.6	28	20,6	0/1	TraesCS1A03G0004200	TraesCS1A03G0004200	TraesCS1A03G0004200.9.1	protein_coding	c.945G>A	p.Val315Val	synonymous_variant	LOW
Chr1A	1158355	.	C	T	184.6	28	20,6	0/1	TraesCS1A03G0004200	TraesCS1A03G0004200	TraesCS1A03G0004200.10.1	protein_coding	c.942G>A	p.Val314Val	synonymous_variant	LOW
Chr1A	1158355	.	C	T	184.6	28	20,6	0/1	TraesCS1A03G0004300	TraesCS1A03G0004300	TraesCS1A03G0004300.1.1	protein_coding	c.*3849G>A	.	downstream_gene_variant	MODIFIER
Chr1A	1158358	.	C	T	184.6	28	20,6	0/1	TraesCS1A03G0004200	TraesCS1A03G0004200	TraesCS1A03G0004200.1.1	protein_coding	c.942G>A	p.Thr314Thr	splice_region_variant&synonymous_variant	LOW
Chr1A	1158358	.	C	T	184.6	28	20,6	0/1	TraesCS1A03G0004200	TraesCS1A03G0004200	TraesCS1A03G0004200.2.1	protein_coding	c.759G>A	p.Thr253Thr	splice_region_variant&synonymous_variant	LOW
Chr1A	1158358	.	C	T	184.6	28	20,6	0/1	TraesCS1A03G0004200	TraesCS1A03G0004200	TraesCS1A03G0004200.5.1	protein_coding	c.939G>A	p.Thr313Thr	splice_region_variant&synonymous_variant	LOW
Chr1A	1158358	.	C	T	184.6	28	20,6	0/1	TraesCS1A03G0004200	TraesCS1A03G0004200	TraesCS1A03G0004200.9.1	protein_coding	c.942G>A	p.Thr314Thr	splice_region_variant&synonymous_variant	LOW
Chr1A	1158358	.	C	T	184.6	28	20,6	0/1	TraesCS1A03G0004200	TraesCS1A03G0004200	TraesCS1A03G0004200.3.1	protein_coding	c.1038G>A	p.Thr346Thr	synonymous_variant	LOW
Chr1A	1158358	.	C	T	184.6	28	20,6	0/1	TraesCS1A03G0004200	TraesCS1A03G0004200	TraesCS1A03G0004200.4.1	protein_coding	c.1038G>A	p.Thr346Thr	synonymous_variant	LOW
Chr1A	1158358	.	C	T	184.6	28	20,6	0/1	TraesCS1A03G0004200	TraesCS1A03G0004200	TraesCS1A03G0004200.6.1	protein_coding	c.942G>A	p.Thr314Thr	synonymous_variant	LOW
Chr1A	1158358	.	C	T	184.6	28	20,6	0/1	TraesCS1A03G0004200	TraesCS1A03G0004200	TraesCS1A03G0004200.7.1	protein_coding	c.945G>A	p.Thr315Thr	synonymous_variant	LOW
Chr1A	1158358	.	C	T	184.6	28	20,6	0/1	TraesCS1A03G0004200	TraesCS1A03G0004200	TraesCS1A03G0004200.8.1	protein_coding	c.939G>A	p.Thr313Thr	synonymous_variant	LOW
Chr1A	1158358	.	C	T	184.6	28	20,6	0/1	TraesCS1A03G0004200	TraesCS1A03G0004200	TraesCS1A03G0004200.10.1	protein_coding	c.939G>A	p.Thr313Thr	synonymous_variant	LOW
Chr1A	1158358	.	C	T	184.6	28	20,6	0/1	TraesCS1A03G0004300	TraesCS1A03G0004300	TraesCS1A03G0004300.1.1	protein_coding	c.*3846G>A	.	downstream_gene_variant	MODIFIER
Chr1A	1160041	.	G	C	718.03	22	0,21	44562	TraesCS1A03G0004200	TraesCS1A03G0004200	TraesCS1A03G0004200.3.1	protein_coding	c.595C>G	p.His199Asp	missense_variant	MODERATE
Chr1A	1160041	.	G	C	718.03	22	0,21	44562	TraesCS1A03G0004200	TraesCS1A03G0004200	TraesCS1A03G0004200.1.1	protein_coding	c.502C>G	p.His168Asp	missense_variant	MODERATE
Chr1A	1160041	.	G	C	718.03	22	0,21	44562	TraesCS1A03G0004200	TraesCS1A03G0004200	TraesCS1A03G0004200.4.1	protein_coding	c.595C>G	p.His199Asp	missense_variant	MODERATE
Chr1A	1160041	.	G	C	718.03	22	0,21	44562	TraesCS1A03G0004200	TraesCS1A03G0004200	TraesCS1A03G0004200.5.1	protein_coding	c.499C>G	p.His167Asp	missense_variant	MODERATE
Chr1A	1160041	.	G	C	718.03	22	0,21	44562	TraesCS1A03G0004200	TraesCS1A03G0004200	TraesCS1A03G0004200.6.1	protein_coding	c.499C>G	p.His167Asp	missense_variant	MODERATE
Chr1A	1160041	.	G	C	718.03	22	0,21	44562	TraesCS1A03G0004200	TraesCS1A03G0004200	TraesCS1A03G0004200.7.1	protein_coding	c.502C>G	p.His168Asp	missense_variant	MODERATE
Chr1A	1160041	.	G	C	718.03	22	0,21	44562	TraesCS1A03G0004200	TraesCS1A03G0004200	TraesCS1A03G0004200.8.1	protein_coding	c.496C>G	p.His166Asp	missense_variant	MODERATE
Chr1A	1160041	.	G	C	718.03	22	0,21	44562	TraesCS1A03G0004200	TraesCS1A03G0004200	TraesCS1A03G0004200.9.1	protein_coding	c.502C>G	p.His168Asp	missense_variant	MODERATE
Chr1A	1160041	.	G	C	718.03	22	0,21	44562	TraesCS1A03G0004200	TraesCS1A03G0004200	TraesCS1A03G0004200.10.1	protein_coding	c.496C>G	p.His166Asp	missense_variant	MODERATE
Chr1A	1160041	.	G	C	718.03	22	0,21	44562	TraesCS1A03G0004300	TraesCS1A03G0004300	TraesCS1A03G0004300.1.1	protein_coding	c.*2163C>G	.	downstream_gene_variant	MODIFIER
Chr1A	1160041	.	G	C	718.03	22	0,21	44562	TraesCS1A03G0004200	TraesCS1A03G0004200	TraesCS1A03G0004200.2.1	protein_coding	c.447+148C>G	.	intron_variant	MODIFIER
Chr1A	1160213	.	T	A	1902.03	66	0,59	44562	TraesCS1A03G0004200	TraesCS1A03G0004200	TraesCS1A03G0004200.3.1	protein_coding	c.516A>T	p.Gly172Gly	synonymous_variant	LOW
Chr1A	1160213	.	T	A	1902.03	66	0,59	44562	TraesCS1A03G0004200	TraesCS1A03G0004200	TraesCS1A03G0004200.1.1	protein_coding	c.423A>T	p.Gly141Gly	synonymous_variant	LOW
Chr1A	1160213	.	T	A	1902.03	66	0,59	44562	TraesCS1A03G0004200	TraesCS1A03G0004200	TraesCS1A03G0004200.2.1	protein_coding	c.423A>T	p.Gly141Gly	synonymous_variant	LOW
Chr1A	1160213	.	T	A	1902.03	66	0,59	44562	TraesCS1A03G0004200	TraesCS1A03G0004200	TraesCS1A03G0004200.4.1	protein_coding	c.516A>T	p.Gly172Gly	synonymous_variant	LOW
Chr1A	1160213	.	T	A	1902.03	66	0,59	44562	TraesCS1A03G0004200	TraesCS1A03G0004200	TraesCS1A03G0004200.5.1	protein_coding	c.420A>T	p.Gly140Gly	synonymous_variant	LOW
Chr1A	1160213	.	T	A	1902.03	66	0,59	44562	TraesCS1A03G0004200	TraesCS1A03G0004200	TraesCS1A03G0004200.6.1	protein_coding	c.420A>T	p.Gly140Gly	synonymous_variant	LOW
Chr1A	1160213	.	T	A	1902.03	66	0,59	44562	TraesCS1A03G0004200	TraesCS1A03G0004200	TraesCS1A03G0004200.7.1	protein_coding	c.423A>T	p.Gly141Gly	synonymous_variant	LOW
Chr1A	1160213	.	T	A	1902.03	66	0,59	44562	TraesCS1A03G0004200	TraesCS1A03G0004200	TraesCS1A03G0004200.8.1	protein_coding	c.417A>T	p.Gly139Gly	synonymous_variant	LOW
Chr1A	1160213	.	T	A	1902.03	66	0,59	44562	TraesCS1A03G0004200	TraesCS1A03G0004200	TraesCS1A03G0004200.9.1	protein_coding	c.423A>T	p.Gly141Gly	synonymous_variant	LOW
Chr1A	1160213	.	T	A	1902.03	66	0,59	44562	TraesCS1A03G0004200	TraesCS1A03G0004200	TraesCS1A03G0004200.10.1	protein_coding	c.417A>T	p.Gly139Gly	synonymous_variant	LOW
Chr1A	1160213	.	T	A	1902.03	66	0,59	44562	TraesCS1A03G0004300	TraesCS1A03G0004300	TraesCS1A03G0004300.1.1	protein_coding	c.*1991A>T	.	downstream_gene_variant	MODIFIER
Chr1A	1160242	.	T	C	2226.03	66	0,58	44562	TraesCS1A03G0004200	TraesCS1A03G0004200	TraesCS1A03G0004200.3.1	protein_coding	c.487A>G	p.Ile163Val	missense_variant	MODERATE
Chr1A	1160242	.	T	C	2226.03	66	0,58	44562	TraesCS1A03G0004200	TraesCS1A03G0004200	TraesCS1A03G0004200.1.1	protein_coding	c.394A>G	p.Ile132Val	missense_variant	MODERATE
Chr1A	1160242	.	T	C	2226.03	66	0,58	44562	TraesCS1A03G0004200	TraesCS1A03G0004200	TraesCS1A03G0004200.2.1	protein_coding	c.394A>G	p.Ile132Val	missense_variant	MODERATE
Chr1A	1160242	.	T	C	2226.03	66	0,58	44562	TraesCS1A03G0004200	TraesCS1A03G0004200	TraesCS1A03G0004200.4.1	protein_coding	c.487A>G	p.Ile163Val	missense_variant	MODERATE
Chr1A	1160242	.	T	C	2226.03	66	0,58	44562	TraesCS1A03G0004200	TraesCS1A03G0004200	TraesCS1A03G0004200.5.1	protein_coding	c.391A>G	p.Ile131Val	missense_variant	MODERATE
Chr1A	1160242	.	T	C	2226.03	66	0,58	44562	TraesCS1A03G0004200	TraesCS1A03G0004200	TraesCS1A03G0004200.6.1	protein_coding	c.391A>G	p.Ile131Val	missense_variant	MODERATE
Chr1A	1160242	.	T	C	2226.03	66	0,58	44562	TraesCS1A03G0004200	TraesCS1A03G0004200	TraesCS1A03G0004200.7.1	protein_coding	c.394A>G	p.Ile132Val	missense_variant	MODERATE
Chr1A	1160242	.	T	C	2226.03	66	0,58	44562	TraesCS1A03G0004200	TraesCS1A03G0004200	TraesCS1A03G0004200.8.1	protein_coding	c.388A>G	p.Ile130Val	missense_variant	MODERATE
Chr1A	1160242	.	T	C	2226.03	66	0,58	44562	TraesCS1A03G0004200	TraesCS1A03G0004200	TraesCS1A03G0004200.9.1	protein_coding	c.394A>G	p.Ile132Val	missense_variant	MODERATE
Chr1A	1160242	.	T	C	2226.03	66	0,58	44562	TraesCS1A03G0004200	TraesCS1A03G0004200	TraesCS1A03G0004200.10.1	protein_coding	c.388A>G	p.Ile130Val	missense_variant	MODERATE
Chr1A	1160242	.	T	C	2226.03	66	0,58	44562	TraesCS1A03G0004300	TraesCS1A03G0004300	TraesCS1A03G0004300.1.1	protein_coding	c.*1962A>G	.	downstream_gene_variant	MODIFIER
Chr1A	1160282	.	G	C	2628.03	74	0,66	44562	TraesCS1A03G0004200	TraesCS1A03G0004200	TraesCS1A03G0004200.3.1	protein_coding	c.447C>G	p.Val149Val	synonymous_variant	LOW
Chr1A	1160282	.	G	C	2628.03	74	0,66	44562	TraesCS1A03G0004200	TraesCS1A03G0004200	TraesCS1A03G0004200.1.1	protein_coding	c.354C>G	p.Val118Val	synonymous_variant	LOW
Chr1A	1160282	.	G	C	2628.03	74	0,66	44562	TraesCS1A03G0004200	TraesCS1A03G0004200	TraesCS1A03G0004200.2.1	protein_coding	c.354C>G	p.Val118Val	synonymous_variant	LOW
Chr1A	1160282	.	G	C	2628.03	74	0,66	44562	TraesCS1A03G0004200	TraesCS1A03G0004200	TraesCS1A03G0004200.4.1	protein_coding	c.447C>G	p.Val149Val	synonymous_variant	LOW
Chr1A	1160282	.	G	C	2628.03	74	0,66	44562	TraesCS1A03G0004200	TraesCS1A03G0004200	TraesCS1A03G0004200.5.1	protein_coding	c.351C>G	p.Val117Val	synonymous_variant	LOW
Chr1A	1160282	.	G	C	2628.03	74	0,66	44562	TraesCS1A03G0004200	TraesCS1A03G0004200	TraesCS1A03G0004200.6.1	protein_coding	c.351C>G	p.Val117Val	synonymous_variant	LOW
Chr1A	1160282	.	G	C	2628.03	74	0,66	44562	TraesCS1A03G0004200	TraesCS1A03G0004200	TraesCS1A03G0004200.7.1	protein_coding	c.354C>G	p.Val118Val	synonymous_variant	LOW
Chr1A	1160282	.	G	C	2628.03	74	0,66	44562	TraesCS1A03G0004200	TraesCS1A03G0004200	TraesCS1A03G0004200.8.1	protein_coding	c.348C>G	p.Val116Val	synonymous_variant	LOW
Chr1A	1160282	.	G	C	2628.03	74	0,66	44562	TraesCS1A03G0004200	TraesCS1A03G0004200	TraesCS1A03G0004200.9.1	protein_coding	c.354C>G	p.Val118Val	synonymous_variant	LOW
Chr1A	1160282	.	G	C	2628.03	74	0,66	44562	TraesCS1A03G0004200	TraesCS1A03G0004200	TraesCS1A03G0004200.10.1	protein_coding	c.348C>G	p.Val116Val	synonymous_variant	LOW
Chr1A	1160282	.	G	C	2628.03	74	0,66	44562	TraesCS1A03G0004300	TraesCS1A03G0004300	TraesCS1A03G0004300.1.1	protein_coding	c.*1922C>G	.	downstream_gene_variant	MODIFIER
Chr1A	1160495	.	T	C	1675.6	68	22,46	0/1	TraesCS1A03G0004200	TraesCS1A03G0004200	TraesCS1A03G0004200.3.1	protein_coding	c.333A>G	p.Arg111Arg	synonymous_variant	LOW
Chr1A	1160495	.	T	C	1675.6	68	22,46	0/1	TraesCS1A03G0004200	TraesCS1A03G0004200	TraesCS1A03G0004200.1.1	protein_coding	c.240A>G	p.Arg80Arg	synonymous_variant	LOW
Chr1A	1160495	.	T	C	1675.6	68	22,46	0/1	TraesCS1A03G0004200	TraesCS1A03G0004200	TraesCS1A03G0004200.2.1	protein_coding	c.240A>G	p.Arg80Arg	synonymous_variant	LOW
Chr1A	1160495	.	T	C	1675.6	68	22,46	0/1	TraesCS1A03G0004200	TraesCS1A03G0004200	TraesCS1A03G0004200.4.1	protein_coding	c.333A>G	p.Arg111Arg	synonymous_variant	LOW
Chr1A	1160495	.	T	C	1675.6	68	22,46	0/1	TraesCS1A03G0004200	TraesCS1A03G0004200	TraesCS1A03G0004200.5.1	protein_coding	c.237A>G	p.Arg79Arg	synonymous_variant	LOW
Chr1A	1160495	.	T	C	1675.6	68	22,46	0/1	TraesCS1A03G0004200	TraesCS1A03G0004200	TraesCS1A03G0004200.6.1	protein_coding	c.237A>G	p.Arg79Arg	synonymous_variant	LOW
Chr1A	1160495	.	T	C	1675.6	68	22,46	0/1	TraesCS1A03G0004200	TraesCS1A03G0004200	TraesCS1A03G0004200.7.1	protein_coding	c.240A>G	p.Arg80Arg	synonymous_variant	LOW
Chr1A	1160495	.	T	C	1675.6	68	22,46	0/1	TraesCS1A03G0004200	TraesCS1A03G0004200	TraesCS1A03G0004200.8.1	protein_coding	c.234A>G	p.Arg78Arg	synonymous_variant	LOW
Chr1A	1160495	.	T	C	1675.6	68	22,46	0/1	TraesCS1A03G0004200	TraesCS1A03G0004200	TraesCS1A03G0004200.9.1	protein_coding	c.240A>G	p.Arg80Arg	synonymous_variant	LOW
Chr1A	1160495	.	T	C	1675.6	68	22,46	0/1	TraesCS1A03G0004200	TraesCS1A03G0004200	TraesCS1A03G0004200.10.1	protein_coding	c.234A>G	p.Arg78Arg	synonymous_variant	LOW
Chr1A	1160495	.	T	C	1675.6	68	22,46	0/1	TraesCS1A03G0004300	TraesCS1A03G0004300	TraesCS1A03G0004300.1.1	protein_coding	c.*1709A>G	.	downstream_gene_variant	MODIFIER
Chr1A	1160591	.	C	G	6650.03	183	0,183	44562	TraesCS1A03G0004200	TraesCS1A03G0004200	TraesCS1A03G0004200.3.1	protein_coding	c.237G>C	p.Leu79Leu	synonymous_variant	LOW
Chr1A	1160591	.	C	G	6650.03	183	0,183	44562	TraesCS1A03G0004200	TraesCS1A03G0004200	TraesCS1A03G0004200.1.1	protein_coding	c.144G>C	p.Leu48Leu	synonymous_variant	LOW
Chr1A	1160591	.	C	G	6650.03	183	0,183	44562	TraesCS1A03G0004200	TraesCS1A03G0004200	TraesCS1A03G0004200.2.1	protein_coding	c.144G>C	p.Leu48Leu	synonymous_variant	LOW
Chr1A	1160591	.	C	G	6650.03	183	0,183	44562	TraesCS1A03G0004200	TraesCS1A03G0004200	TraesCS1A03G0004200.4.1	protein_coding	c.237G>C	p.Leu79Leu	synonymous_variant	LOW
Chr1A	1160591	.	C	G	6650.03	183	0,183	44562	TraesCS1A03G0004200	TraesCS1A03G0004200	TraesCS1A03G0004200.5.1	protein_coding	c.141G>C	p.Leu47Leu	synonymous_variant	LOW
Chr1A	1160591	.	C	G	6650.03	183	0,183	44562	TraesCS1A03G0004200	TraesCS1A03G0004200	TraesCS1A03G0004200.6.1	protein_coding	c.141G>C	p.Leu47Leu	synonymous_variant	LOW
Chr1A	1160591	.	C	G	6650.03	183	0,183	44562	TraesCS1A03G0004200	TraesCS1A03G0004200	TraesCS1A03G0004200.7.1	protein_coding	c.144G>C	p.Leu48Leu	synonymous_variant	LOW
Chr1A	1160591	.	C	G	6650.03	183	0,183	44562	TraesCS1A03G0004200	TraesCS1A03G0004200	TraesCS1A03G0004200.8.1	protein_coding	c.138G>C	p.Leu46Leu	synonymous_variant	LOW
Chr1A	1160591	.	C	G	6650.03	183	0,183	44562	TraesCS1A03G0004200	TraesCS1A03G0004200	TraesCS1A03G0004200.9.1	protein_coding	c.144G>C	p.Leu48Leu	synonymous_variant	LOW
Chr1A	1160591	.	C	G	6650.03	183	0,183	44562	TraesCS1A03G0004200	TraesCS1A03G0004200	TraesCS1A03G0004200.10.1	protein_coding	c.138G>C	p.Leu46Leu	synonymous_variant	LOW
Chr1A	1160591	.	C	G	6650.03	183	0,183	44562	TraesCS1A03G0004300	TraesCS1A03G0004300	TraesCS1A03G0004300.1.1	protein_coding	c.*1613G>C	.	downstream_gene_variant	MODIFIER
Chr1A	1160612	.	C	G	1065.6	184	141,43	0/1	TraesCS1A03G0004200	TraesCS1A03G0004200	TraesCS1A03G0004200.3.1	protein_coding	c.216G>C	p.Val72Val	synonymous_variant	LOW
Chr1A	1160612	.	C	G	1065.6	184	141,43	0/1	TraesCS1A03G0004200	TraesCS1A03G0004200	TraesCS1A03G0004200.1.1	protein_coding	c.123G>C	p.Val41Val	synonymous_variant	LOW
Chr1A	1160612	.	C	G	1065.6	184	141,43	0/1	TraesCS1A03G0004200	TraesCS1A03G0004200	TraesCS1A03G0004200.2.1	protein_coding	c.123G>C	p.Val41Val	synonymous_variant	LOW
Chr1A	1160612	.	C	G	1065.6	184	141,43	0/1	TraesCS1A03G0004200	TraesCS1A03G0004200	TraesCS1A03G0004200.4.1	protein_coding	c.216G>C	p.Val72Val	synonymous_variant	LOW
Chr1A	1160612	.	C	G	1065.6	184	141,43	0/1	TraesCS1A03G0004200	TraesCS1A03G0004200	TraesCS1A03G0004200.5.1	protein_coding	c.120G>C	p.Val40Val	synonymous_variant	LOW
Chr1A	1160612	.	C	G	1065.6	184	141,43	0/1	TraesCS1A03G0004200	TraesCS1A03G0004200	TraesCS1A03G0004200.6.1	protein_coding	c.120G>C	p.Val40Val	synonymous_variant	LOW
Chr1A	1160612	.	C	G	1065.6	184	141,43	0/1	TraesCS1A03G0004200	TraesCS1A03G0004200	TraesCS1A03G0004200.7.1	protein_coding	c.123G>C	p.Val41Val	synonymous_variant	LOW
Chr1A	1160612	.	C	G	1065.6	184	141,43	0/1	TraesCS1A03G0004200	TraesCS1A03G0004200	TraesCS1A03G0004200.8.1	protein_coding	c.117G>C	p.Val39Val	synonymous_variant	LOW
Chr1A	1160612	.	C	G	1065.6	184	141,43	0/1	TraesCS1A03G0004200	TraesCS1A03G0004200	TraesCS1A03G0004200.9.1	protein_coding	c.123G>C	p.Val41Val	synonymous_variant	LOW
Chr1A	1160612	.	C	G	1065.6	184	141,43	0/1	TraesCS1A03G0004200	TraesCS1A03G0004200	TraesCS1A03G0004200.10.1	protein_coding	c.117G>C	p.Val39Val	synonymous_variant	LOW
Chr1A	1160612	.	C	G	1065.6	184	141,43	0/1	TraesCS1A03G0004300	TraesCS1A03G0004300	TraesCS1A03G0004300.1.1	protein_coding	c.*1592G>C	.	downstream_gene_variant	MODIFIER
Chr1A	1160858	.	T	C	795.03	21	0,21	44562	TraesCS1A03G0004200	TraesCS1A03G0004200	TraesCS1A03G0004200.3.1	protein_coding	c.-31A>G	.	5_prime_UTR_variant	MODIFIER
Chr1A	1160858	.	T	C	795.03	21	0,21	44562	TraesCS1A03G0004200	TraesCS1A03G0004200	TraesCS1A03G0004200.1.1	protein_coding	c.-31A>G	.	5_prime_UTR_variant	MODIFIER
Chr1A	1160858	.	T	C	795.03	21	0,21	44562	TraesCS1A03G0004200	TraesCS1A03G0004200	TraesCS1A03G0004200.2.1	protein_coding	c.-31A>G	.	5_prime_UTR_variant	MODIFIER
Chr1A	1160858	.	T	C	795.03	21	0,21	44562	TraesCS1A03G0004200	TraesCS1A03G0004200	TraesCS1A03G0004200.4.1	protein_coding	c.-31A>G	.	5_prime_UTR_variant	MODIFIER
Chr1A	1160858	.	T	C	795.03	21	0,21	44562	TraesCS1A03G0004200	TraesCS1A03G0004200	TraesCS1A03G0004200.5.1	protein_coding	c.-31A>G	.	5_prime_UTR_variant	MODIFIER
Chr1A	1160858	.	T	C	795.03	21	0,21	44562	TraesCS1A03G0004200	TraesCS1A03G0004200	TraesCS1A03G0004200.6.1	protein_coding	c.-31A>G	.	5_prime_UTR_variant	MODIFIER
Chr1A	1160858	.	T	C	795.03	21	0,21	44562	TraesCS1A03G0004200	TraesCS1A03G0004200	TraesCS1A03G0004200.7.1	protein_coding	c.-31A>G	.	5_prime_UTR_variant	MODIFIER
Chr1A	1160858	.	T	C	795.03	21	0,21	44562	TraesCS1A03G0004200	TraesCS1A03G0004200	TraesCS1A03G0004200.8.1	protein_coding	c.-31A>G	.	5_prime_UTR_variant	MODIFIER
Chr1A	1160858	.	T	C	795.03	21	0,21	44562	TraesCS1A03G0004200	TraesCS1A03G0004200	TraesCS1A03G0004200.9.1	protein_coding	c.-31A>G	.	5_prime_UTR_variant	MODIFIER
Chr1A	1160858	.	T	C	795.03	21	0,21	44562	TraesCS1A03G0004200	TraesCS1A03G0004200	TraesCS1A03G0004200.10.1	protein_coding	c.-31A>G	.	5_prime_UTR_variant	MODIFIER
Chr1A	1160858	.	T	C	795.03	21	0,21	44562	TraesCS1A03G0004300	TraesCS1A03G0004300	TraesCS1A03G0004300.1.1	protein_coding	c.*1346A>G	.	downstream_gene_variant	MODIFIER
Chr1A	1162373	.	G	T	751.03	17	0,17	44562	TraesCS1A03G0004300	TraesCS1A03G0004300	TraesCS1A03G0004300.1.1	protein_coding	c.965C>A	p.Pro322Gln	missense_variant	MODERATE
Chr1A	1162373	.	G	T	751.03	17	0,17	44562	TraesCS1A03G0004200	TraesCS1A03G0004200	TraesCS1A03G0004200.3.1	protein_coding	c.-1546C>A	.	upstream_gene_variant	MODIFIER
Chr1A	1162373	.	G	T	751.03	17	0,17	44562	TraesCS1A03G0004200	TraesCS1A03G0004200	TraesCS1A03G0004200.1.1	protein_coding	c.-1546C>A	.	upstream_gene_variant	MODIFIER
Chr1A	1162373	.	G	T	751.03	17	0,17	44562	TraesCS1A03G0004200	TraesCS1A03G0004200	TraesCS1A03G0004200.2.1	protein_coding	c.-1546C>A	.	upstream_gene_variant	MODIFIER
Chr1A	1162373	.	G	T	751.03	17	0,17	44562	TraesCS1A03G0004200	TraesCS1A03G0004200	TraesCS1A03G0004200.4.1	protein_coding	c.-1546C>A	.	upstream_gene_variant	MODIFIER
Chr1A	1162373	.	G	T	751.03	17	0,17	44562	TraesCS1A03G0004200	TraesCS1A03G0004200	TraesCS1A03G0004200.5.1	protein_coding	c.-1546C>A	.	upstream_gene_variant	MODIFIER
Chr1A	1162373	.	G	T	751.03	17	0,17	44562	TraesCS1A03G0004200	TraesCS1A03G0004200	TraesCS1A03G0004200.6.1	protein_coding	c.-1546C>A	.	upstream_gene_variant	MODIFIER
Chr1A	1162373	.	G	T	751.03	17	0,17	44562	TraesCS1A03G0004200	TraesCS1A03G0004200	TraesCS1A03G0004200.7.1	protein_coding	c.-1546C>A	.	upstream_gene_variant	MODIFIER
Chr1A	1162373	.	G	T	751.03	17	0,17	44562	TraesCS1A03G0004200	TraesCS1A03G0004200	TraesCS1A03G0004200.8.1	protein_coding	c.-1546C>A	.	upstream_gene_variant	MODIFIER
Chr1A	1162373	.	G	T	751.03	17	0,17	44562	TraesCS1A03G0004200	TraesCS1A03G0004200	TraesCS1A03G0004200.9.1	protein_coding	c.-1546C>A	.	upstream_gene_variant	MODIFIER
Chr1A	1162373	.	G	T	751.03	17	0,17	44562	TraesCS1A03G0004200	TraesCS1A03G0004200	TraesCS1A03G0004200.10.1	protein_coding	c.-1546C>A	.	upstream_gene_variant	MODIFIER
Chr1A	1162376	.	C	G	751.03	17	0,17	44562	TraesCS1A03G0004300	TraesCS1A03G0004300	TraesCS1A03G0004300.1.1	protein_coding	c.962G>C	p.Gly321Ala	missense_variant	MODERATE
Chr1A	1162376	.	C	G	751.03	17	0,17	44562	TraesCS1A03G0004200	TraesCS1A03G0004200	TraesCS1A03G0004200.3.1	protein_coding	c.-1549G>C	.	upstream_gene_variant	MODIFIER
Chr1A	1162376	.	C	G	751.03	17	0,17	44562	TraesCS1A03G0004200	TraesCS1A03G0004200	TraesCS1A03G0004200.1.1	protein_coding	c.-1549G>C	.	upstream_gene_variant	MODIFIER
Chr1A	1162376	.	C	G	751.03	17	0,17	44562	TraesCS1A03G0004200	TraesCS1A03G0004200	TraesCS1A03G0004200.2.1	protein_coding	c.-1549G>C	.	upstream_gene_variant	MODIFIER
Chr1A	1162376	.	C	G	751.03	17	0,17	44562	TraesCS1A03G0004200	TraesCS1A03G0004200	TraesCS1A03G0004200.4.1	protein_coding	c.-1549G>C	.	upstream_gene_variant	MODIFIER
Chr1A	1162376	.	C	G	751.03	17	0,17	44562	TraesCS1A03G0004200	TraesCS1A03G0004200	TraesCS1A03G0004200.5.1	protein_coding	c.-1549G>C	.	upstream_gene_variant	MODIFIER
Chr1A	1162376	.	C	G	751.03	17	0,17	44562	TraesCS1A03G0004200	TraesCS1A03G0004200	TraesCS1A03G0004200.6.1	protein_coding	c.-1549G>C	.	upstream_gene_variant	MODIFIER
Chr1A	1162376	.	C	G	751.03	17	0,17	44562	TraesCS1A03G0004200	TraesCS1A03G0004200	TraesCS1A03G0004200.7.1	protein_coding	c.-1549G>C	.	upstream_gene_variant	MODIFIER
Chr1A	1162376	.	C	G	751.03	17	0,17	44562	TraesCS1A03G0004200	TraesCS1A03G0004200	TraesCS1A03G0004200.8.1	protein_coding	c.-1549G>C	.	upstream_gene_variant	MODIFIER
Chr1A	1162376	.	C	G	751.03	17	0,17	44562	TraesCS1A03G0004200	TraesCS1A03G0004200	TraesCS1A03G0004200.9.1	protein_coding	c.-1549G>C	.	upstream_gene_variant	MODIFIER
Chr1A	1162376	.	C	G	751.03	17	0,17	44562	TraesCS1A03G0004200	TraesCS1A03G0004200	TraesCS1A03G0004200.10.1	protein_coding	c.-1549G>C	.	upstream_gene_variant	MODIFIER
Chr1A	1162585	.	G	C	222.6	60	47,9	0/1	TraesCS1A03G0004300	TraesCS1A03G0004300	TraesCS1A03G0004300.1.1	protein_coding	c.753C>G	p.Pro251Pro	synonymous_variant	LOW
Chr1A	1162585	.	G	C	222.6	60	47,9	0/1	TraesCS1A03G0004200	TraesCS1A03G0004200	TraesCS1A03G0004200.3.1	protein_coding	c.-1758C>G	.	upstream_gene_variant	MODIFIER
Chr1A	1162585	.	G	C	222.6	60	47,9	0/1	TraesCS1A03G0004200	TraesCS1A03G0004200	TraesCS1A03G0004200.1.1	protein_coding	c.-1758C>G	.	upstream_gene_variant	MODIFIER
Chr1A	1162585	.	G	C	222.6	60	47,9	0/1	TraesCS1A03G0004200	TraesCS1A03G0004200	TraesCS1A03G0004200.2.1	protein_coding	c.-1758C>G	.	upstream_gene_variant	MODIFIER
Chr1A	1162585	.	G	C	222.6	60	47,9	0/1	TraesCS1A03G0004200	TraesCS1A03G0004200	TraesCS1A03G0004200.4.1	protein_coding	c.-1758C>G	.	upstream_gene_variant	MODIFIER
Chr1A	1162585	.	G	C	222.6	60	47,9	0/1	TraesCS1A03G0004200	TraesCS1A03G0004200	TraesCS1A03G0004200.5.1	protein_coding	c.-1758C>G	.	upstream_gene_variant	MODIFIER
Chr1A	1162585	.	G	C	222.6	60	47,9	0/1	TraesCS1A03G0004200	TraesCS1A03G0004200	TraesCS1A03G0004200.6.1	protein_coding	c.-1758C>G	.	upstream_gene_variant	MODIFIER
Chr1A	1162585	.	G	C	222.6	60	47,9	0/1	TraesCS1A03G0004200	TraesCS1A03G0004200	TraesCS1A03G0004200.7.1	protein_coding	c.-1758C>G	.	upstream_gene_variant	MODIFIER
Chr1A	1162585	.	G	C	222.6	60	47,9	0/1	TraesCS1A03G0004200	TraesCS1A03G0004200	TraesCS1A03G0004200.8.1	protein_coding	c.-1758C>G	.	upstream_gene_variant	MODIFIER
Chr1A	1162585	.	G	C	222.6	60	47,9	0/1	TraesCS1A03G0004200	TraesCS1A03G0004200	TraesCS1A03G0004200.9.1	protein_coding	c.-1758C>G	.	upstream_gene_variant	MODIFIER
Chr1A	1162585	.	G	C	222.6	60	47,9	0/1	TraesCS1A03G0004200	TraesCS1A03G0004200	TraesCS1A03G0004200.10.1	protein_coding	c.-1758C>G	.	upstream_gene_variant	MODIFIER
Chr1A	1162591	.	C	G	213.6	63	51,9	0/1	TraesCS1A03G0004300	TraesCS1A03G0004300	TraesCS1A03G0004300.1.1	protein_coding	c.747G>C	p.Gly249Gly	synonymous_variant	LOW
Chr1A	1162591	.	C	G	213.6	63	51,9	0/1	TraesCS1A03G0004200	TraesCS1A03G0004200	TraesCS1A03G0004200.3.1	protein_coding	c.-1764G>C	.	upstream_gene_variant	MODIFIER
Chr1A	1162591	.	C	G	213.6	63	51,9	0/1	TraesCS1A03G0004200	TraesCS1A03G0004200	TraesCS1A03G0004200.1.1	protein_coding	c.-1764G>C	.	upstream_gene_variant	MODIFIER
Chr1A	1162591	.	C	G	213.6	63	51,9	0/1	TraesCS1A03G0004200	TraesCS1A03G0004200	TraesCS1A03G0004200.2.1	protein_coding	c.-1764G>C	.	upstream_gene_variant	MODIFIER
Chr1A	1162591	.	C	G	213.6	63	51,9	0/1	TraesCS1A03G0004200	TraesCS1A03G0004200	TraesCS1A03G0004200.4.1	protein_coding	c.-1764G>C	.	upstream_gene_variant	MODIFIER
Chr1A	1162591	.	C	G	213.6	63	51,9	0/1	TraesCS1A03G0004200	TraesCS1A03G0004200	TraesCS1A03G0004200.5.1	protein_coding	c.-1764G>C	.	upstream_gene_variant	MODIFIER
Chr1A	1162591	.	C	G	213.6	63	51,9	0/1	TraesCS1A03G0004200	TraesCS1A03G0004200	TraesCS1A03G0004200.6.1	protein_coding	c.-1764G>C	.	upstream_gene_variant	MODIFIER
Chr1A	1162591	.	C	G	213.6	63	51,9	0/1	TraesCS1A03G0004200	TraesCS1A03G0004200	TraesCS1A03G0004200.7.1	protein_coding	c.-1764G>C	.	upstream_gene_variant	MODIFIER
Chr1A	1162591	.	C	G	213.6	63	51,9	0/1	TraesCS1A03G0004200	TraesCS1A03G0004200	TraesCS1A03G0004200.8.1	protein_coding	c.-1764G>C	.	upstream_gene_variant	MODIFIER
Chr1A	1162591	.	C	G	213.6	63	51,9	0/1	TraesCS1A03G0004200	TraesCS1A03G0004200	TraesCS1A03G0004200.9.1	protein_coding	c.-1764G>C	.	upstream_gene_variant	MODIFIER
Chr1A	1162591	.	C	G	213.6	63	51,9	0/1	TraesCS1A03G0004200	TraesCS1A03G0004200	TraesCS1A03G0004200.10.1	protein_coding	c.-1764G>C	.	upstream_gene_variant	MODIFIER
Chr1A	1162660	.	G	A	1626.6	69	11,57	0/1	TraesCS1A03G0004300	TraesCS1A03G0004300	TraesCS1A03G0004300.1.1	protein_coding	c.678C>T	p.Ala226Ala	synonymous_variant	LOW
Chr1A	1162660	.	G	A	1626.6	69	11,57	0/1	TraesCS1A03G0004200	TraesCS1A03G0004200	TraesCS1A03G0004200.3.1	protein_coding	c.-1833C>T	.	upstream_gene_variant	MODIFIER
Chr1A	1162660	.	G	A	1626.6	69	11,57	0/1	TraesCS1A03G0004200	TraesCS1A03G0004200	TraesCS1A03G0004200.1.1	protein_coding	c.-1833C>T	.	upstream_gene_variant	MODIFIER
Chr1A	1162660	.	G	A	1626.6	69	11,57	0/1	TraesCS1A03G0004200	TraesCS1A03G0004200	TraesCS1A03G0004200.2.1	protein_coding	c.-1833C>T	.	upstream_gene_variant	MODIFIER
Chr1A	1162660	.	G	A	1626.6	69	11,57	0/1	TraesCS1A03G0004200	TraesCS1A03G0004200	TraesCS1A03G0004200.4.1	protein_coding	c.-1833C>T	.	upstream_gene_variant	MODIFIER
Chr1A	1162660	.	G	A	1626.6	69	11,57	0/1	TraesCS1A03G0004200	TraesCS1A03G0004200	TraesCS1A03G0004200.5.1	protein_coding	c.-1833C>T	.	upstream_gene_variant	MODIFIER
Chr1A	1162660	.	G	A	1626.6	69	11,57	0/1	TraesCS1A03G0004200	TraesCS1A03G0004200	TraesCS1A03G0004200.6.1	protein_coding	c.-1833C>T	.	upstream_gene_variant	MODIFIER
Chr1A	1162660	.	G	A	1626.6	69	11,57	0/1	TraesCS1A03G0004200	TraesCS1A03G0004200	TraesCS1A03G0004200.7.1	protein_coding	c.-1833C>T	.	upstream_gene_variant	MODIFIER
Chr1A	1162660	.	G	A	1626.6	69	11,57	0/1	TraesCS1A03G0004200	TraesCS1A03G0004200	TraesCS1A03G0004200.8.1	protein_coding	c.-1833C>T	.	upstream_gene_variant	MODIFIER
Chr1A	1162660	.	G	A	1626.6	69	11,57	0/1	TraesCS1A03G0004200	TraesCS1A03G0004200	TraesCS1A03G0004200.9.1	protein_coding	c.-1833C>T	.	upstream_gene_variant	MODIFIER
Chr1A	1162660	.	G	A	1626.6	69	11,57	0/1	TraesCS1A03G0004200	TraesCS1A03G0004200	TraesCS1A03G0004200.10.1	protein_coding	c.-1833C>T	.	upstream_gene_variant	MODIFIER
Chr1A	1163251	.	G	A	1001.03	30	0,30	44562	TraesCS1A03G0004300	TraesCS1A03G0004300	TraesCS1A03G0004300.1.1	protein_coding	c.459C>T	p.His153His	synonymous_variant	LOW
Chr1A	1163251	.	G	A	1001.03	30	0,30	44562	TraesCS1A03G0004200	TraesCS1A03G0004200	TraesCS1A03G0004200.3.1	protein_coding	c.-2424C>T	.	upstream_gene_variant	MODIFIER
Chr1A	1163251	.	G	A	1001.03	30	0,30	44562	TraesCS1A03G0004400	TraesCS1A03G0004400	TraesCS1A03G0004400.1.1	protein_coding	c.-5150G>A	.	upstream_gene_variant	MODIFIER
Chr1A	1163251	.	G	A	1001.03	30	0,30	44562	TraesCS1A03G0004200	TraesCS1A03G0004200	TraesCS1A03G0004200.1.1	protein_coding	c.-2424C>T	.	upstream_gene_variant	MODIFIER
Chr1A	1163251	.	G	A	1001.03	30	0,30	44562	TraesCS1A03G0004200	TraesCS1A03G0004200	TraesCS1A03G0004200.2.1	protein_coding	c.-2424C>T	.	upstream_gene_variant	MODIFIER
Chr1A	1163251	.	G	A	1001.03	30	0,30	44562	TraesCS1A03G0004200	TraesCS1A03G0004200	TraesCS1A03G0004200.4.1	protein_coding	c.-2424C>T	.	upstream_gene_variant	MODIFIER
Chr1A	1163251	.	G	A	1001.03	30	0,30	44562	TraesCS1A03G0004200	TraesCS1A03G0004200	TraesCS1A03G0004200.5.1	protein_coding	c.-2424C>T	.	upstream_gene_variant	MODIFIER
Chr1A	1163251	.	G	A	1001.03	30	0,30	44562	TraesCS1A03G0004200	TraesCS1A03G0004200	TraesCS1A03G0004200.6.1	protein_coding	c.-2424C>T	.	upstream_gene_variant	MODIFIER
Chr1A	1163251	.	G	A	1001.03	30	0,30	44562	TraesCS1A03G0004200	TraesCS1A03G0004200	TraesCS1A03G0004200.7.1	protein_coding	c.-2424C>T	.	upstream_gene_variant	MODIFIER
Chr1A	1163251	.	G	A	1001.03	30	0,30	44562	TraesCS1A03G0004200	TraesCS1A03G0004200	TraesCS1A03G0004200.8.1	protein_coding	c.-2424C>T	.	upstream_gene_variant	MODIFIER
Chr1A	1163251	.	G	A	1001.03	30	0,30	44562	TraesCS1A03G0004200	TraesCS1A03G0004200	TraesCS1A03G0004200.9.1	protein_coding	c.-2424C>T	.	upstream_gene_variant	MODIFIER
Chr1A	1163251	.	G	A	1001.03	30	0,30	44562	TraesCS1A03G0004200	TraesCS1A03G0004200	TraesCS1A03G0004200.10.1	protein_coding	c.-2424C>T	.	upstream_gene_variant	MODIFIER
Chr1A	1163947	.	C	T	1194.03	33	0,33	44562	TraesCS1A03G0004300	TraesCS1A03G0004300	TraesCS1A03G0004300.1.1	protein_coding	c.324G>A	p.Leu108Leu	synonymous_variant	LOW
Chr1A	1163947	.	C	T	1194.03	33	0,33	44562	TraesCS1A03G0004200	TraesCS1A03G0004200	TraesCS1A03G0004200.3.1	protein_coding	c.-3120G>A	.	upstream_gene_variant	MODIFIER
Chr1A	1163947	.	C	T	1194.03	33	0,33	44562	TraesCS1A03G0004400	TraesCS1A03G0004400	TraesCS1A03G0004400.1.1	protein_coding	c.-4454C>T	.	upstream_gene_variant	MODIFIER
Chr1A	1163947	.	C	T	1194.03	33	0,33	44562	TraesCS1A03G0004200	TraesCS1A03G0004200	TraesCS1A03G0004200.1.1	protein_coding	c.-3120G>A	.	upstream_gene_variant	MODIFIER
Chr1A	1163947	.	C	T	1194.03	33	0,33	44562	TraesCS1A03G0004200	TraesCS1A03G0004200	TraesCS1A03G0004200.2.1	protein_coding	c.-3120G>A	.	upstream_gene_variant	MODIFIER
Chr1A	1163947	.	C	T	1194.03	33	0,33	44562	TraesCS1A03G0004200	TraesCS1A03G0004200	TraesCS1A03G0004200.4.1	protein_coding	c.-3120G>A	.	upstream_gene_variant	MODIFIER
Chr1A	1163947	.	C	T	1194.03	33	0,33	44562	TraesCS1A03G0004200	TraesCS1A03G0004200	TraesCS1A03G0004200.5.1	protein_coding	c.-3120G>A	.	upstream_gene_variant	MODIFIER
Chr1A	1163947	.	C	T	1194.03	33	0,33	44562	TraesCS1A03G0004200	TraesCS1A03G0004200	TraesCS1A03G0004200.6.1	protein_coding	c.-3120G>A	.	upstream_gene_variant	MODIFIER
Chr1A	1163947	.	C	T	1194.03	33	0,33	44562	TraesCS1A03G0004200	TraesCS1A03G0004200	TraesCS1A03G0004200.7.1	protein_coding	c.-3120G>A	.	upstream_gene_variant	MODIFIER
Chr1A	1163947	.	C	T	1194.03	33	0,33	44562	TraesCS1A03G0004200	TraesCS1A03G0004200	TraesCS1A03G0004200.8.1	protein_coding	c.-3120G>A	.	upstream_gene_variant	MODIFIER
Chr1A	1163947	.	C	T	1194.03	33	0,33	44562	TraesCS1A03G0004200	TraesCS1A03G0004200	TraesCS1A03G0004200.9.1	protein_coding	c.-3120G>A	.	upstream_gene_variant	MODIFIER
Chr1A	1163947	.	C	T	1194.03	33	0,33	44562	TraesCS1A03G0004200	TraesCS1A03G0004200	TraesCS1A03G0004200.10.1	protein_coding	c.-3120G>A	.	upstream_gene_variant	MODIFIER
Chr1A	1170422	.	G	A	84.6	11	8,3	0/1	TraesCS1A03G0004400	TraesCS1A03G0004400	TraesCS1A03G0004400.1.1	protein_coding	c.771G>A	p.Ala257Ala	synonymous_variant	LOW
Chr1A	1170422	.	G	A	84.6	11	8,3	0/1	TraesCS1A03G0004300	TraesCS1A03G0004300	TraesCS1A03G0004300.1.1	protein_coding	c.-4448C>T	.	upstream_gene_variant	MODIFIER
Chr1A	1170467	.	C	T	135.6	13	7,6	0/1	TraesCS1A03G0004400	TraesCS1A03G0004400	TraesCS1A03G0004400.1.1	protein_coding	c.816C>T	p.Ile272Ile	synonymous_variant	LOW
Chr1A	1170467	.	C	T	135.6	13	7,6	0/1	TraesCS1A03G0004300	TraesCS1A03G0004300	TraesCS1A03G0004300.1.1	protein_coding	c.-4493G>A	.	upstream_gene_variant	MODIFIER
Chr1A	1170473	.	G	C	211.6	13	6,7	0/1	TraesCS1A03G0004400	TraesCS1A03G0004400	TraesCS1A03G0004400.1.1	protein_coding	c.822G>C	p.Leu274Leu	synonymous_variant	LOW
Chr1A	1170473	.	G	C	211.6	13	6,7	0/1	TraesCS1A03G0004300	TraesCS1A03G0004300	TraesCS1A03G0004300.1.1	protein_coding	c.-4499C>G	.	upstream_gene_variant	MODIFIER
Chr1A	1171030	.	A	G	368.6	20	7,12	0/1	TraesCS1A03G0004400	TraesCS1A03G0004400	TraesCS1A03G0004400.1.1	protein_coding	c.891A>G	p.Ser297Ser	synonymous_variant	LOW
Chr1A	1171030	.	A	G	368.6	20	7,12	0/1	TraesCS1A03G0004300	TraesCS1A03G0004300	TraesCS1A03G0004300.1.1	protein_coding	c.-5056T>C	.	upstream_gene_variant	MODIFIER
Chr1A	1171081	.	T	C	444.6	20	6,13	0/1	TraesCS1A03G0004400	TraesCS1A03G0004400	TraesCS1A03G0004400.1.1	protein_coding	c.942T>C	p.Asn314Asn	synonymous_variant	LOW
Chr1A	1171081	.	T	C	444.6	20	6,13	0/1	TraesCS1A03G0004300	TraesCS1A03G0004300	TraesCS1A03G0004300.1.1	protein_coding	c.-5107A>G	.	upstream_gene_variant	MODIFIER
Chr1A	1171832	.	G	A	153.6	23	14,7	0/1	TraesCS1A03G0004400	TraesCS1A03G0004400	TraesCS1A03G0004400.1.1	protein_coding	c.960G>A	p.Thr320Thr	synonymous_variant	LOW
Chr1A	1172083	.	A	G	375.6	17	3,11	0/1	TraesCS1A03G0004400	TraesCS1A03G0004400	TraesCS1A03G0004400.1.1	protein_coding	c.1044A>G	p.Ser348Ser	synonymous_variant	LOW
Chr1A	1172134	.	T	G	377.66	13	1,10	0/1	TraesCS1A03G0004400	TraesCS1A03G0004400	TraesCS1A03G0004400.1.1	protein_coding	c.1095T>G	p.Val365Val	synonymous_variant	LOW
Chr1A	1172380	.	G	A	56.6	11	6,3	0/1	TraesCS1A03G0004400	TraesCS1A03G0004400	TraesCS1A03G0004400.1.1	protein_coding	c.1268G>A	p.Gly423Glu	missense_variant	MODERATE
Chr1A	1172821	.	T	C	87.6	13	7,3	0/1	TraesCS1A03G0004400	TraesCS1A03G0004400	TraesCS1A03G0004400.1.1	protein_coding	c.1545T>C	p.Leu515Leu	synonymous_variant	LOW
Chr1A	1172946	.	G	A	419.02	15	0,12	44562	TraesCS1A03G0004400	TraesCS1A03G0004400	TraesCS1A03G0004400.1.1	protein_coding	c.1586G>A	p.Gly529Asp	missense_variant	MODERATE
Chr1A	1172983	.	T	C	172.6	15	6,6	0/1	TraesCS1A03G0004400	TraesCS1A03G0004400	TraesCS1A03G0004400.1.1	protein_coding	c.1623T>C	p.Gly541Gly	synonymous_variant	LOW
Chr1A	1173040	.	G	A	251.6	13	4,7	0/1	TraesCS1A03G0004400	TraesCS1A03G0004400	TraesCS1A03G0004400.1.1	protein_coding	c.1680G>A	p.Thr560Thr	synonymous_variant	LOW
Chr1A	1174182	.	C	T	510.8	20	1,16	44562	TraesCS1A03G0004400	TraesCS1A03G0004400	TraesCS1A03G0004400.1.1	protein_coding	c.2055C>T	p.Phe685Phe	synonymous_variant	LOW
Chr1A	1174538	.	C	T	66.6	20	14,3	0/1	TraesCS1A03G0004400	TraesCS1A03G0004400	TraesCS1A03G0004400.1.1	protein_coding	c.2103C>T	p.Phe701Phe	synonymous_variant	LOW
Chr1A	1174559	.	T	C	72.6	18	12,3	0/1	TraesCS1A03G0004400	TraesCS1A03G0004400	TraesCS1A03G0004400.1.1	protein_coding	c.2124T>C	p.Gly708Gly	synonymous_variant	LOW
Chr1A	1174580	.	T	C	36.6	14	11,2	0/1	TraesCS1A03G0004400	TraesCS1A03G0004400	TraesCS1A03G0004400.1.1	protein_coding	c.2145T>C	p.Pro715Pro	synonymous_variant	LOW
Chr1A	1187085	.	T	C	445.02	11	0,11	44562	TraesCS1A03G0004500	TraesCS1A03G0004500	TraesCS1A03G0004500.1.1	protein_coding	c.-13-18T>C	.	intron_variant	MODIFIER
Chr1A	1187188	.	T	G	9871.03	271	0,267	44562	TraesCS1A03G0004500	TraesCS1A03G0004500	TraesCS1A03G0004500.1.1	protein_coding	c.73T>G	p.Ser25Ala	missense_variant	MODERATE
Chr1A	1187247	.	C	A	10058	380	4357	44562	TraesCS1A03G0004500	TraesCS1A03G0004500	TraesCS1A03G0004500.1.1	protein_coding	c.132C>A	p.Ile44Ile	synonymous_variant	LOW
Chr1A	1187286	.	A	C	9397.03	298	0,270	44562	TraesCS1A03G0004500	TraesCS1A03G0004500	TraesCS1A03G0004500.1.1	protein_coding	c.171A>C	p.Val57Val	synonymous_variant	LOW
Chr1A	1188168	.	G	A	1630.03	46	0,42	44562	TraesCS1A03G0004500	TraesCS1A03G0004500	TraesCS1A03G0004500.1.1	protein_coding	c.199G>A	p.Val67Ile	missense_variant	MODERATE
Chr1A	1188516	.	A	G	5412.03	144	0,143	44562	TraesCS1A03G0004500	TraesCS1A03G0004500	TraesCS1A03G0004500.1.1	protein_coding	c.*163A>G	.	3_prime_UTR_variant	MODIFIER
Chr1A	1188553	.	G	A	2428.03	65	0,64	44562	TraesCS1A03G0004500	TraesCS1A03G0004500	TraesCS1A03G0004500.1.1	protein_coding	c.*200G>A	.	3_prime_UTR_variant	MODIFIER
Chr1A	1188584	.	T	C	1873.03	46	0,44	44562	TraesCS1A03G0004500	TraesCS1A03G0004500	TraesCS1A03G0004500.1.1	protein_coding	c.*231T>C	.	3_prime_UTR_variant	MODIFIER
Chr1A	1188608	.	C	T	1092.03	20	0,19	44562	TraesCS1A03G0004500	TraesCS1A03G0004500	TraesCS1A03G0004500.1.1	protein_coding	c.*255C>T	.	3_prime_UTR_variant	MODIFIER
Chr1A	1203811	.	T	G	893.03	22	0,22	44562	TraesCS1A03G0004900	TraesCS1A03G0004900	TraesCS1A03G0004900.1.1	protein_coding	c.*4273A>C	.	downstream_gene_variant	MODIFIER
Chr1A	1203811	.	T	G	893.03	22	0,22	44562	TraesCS1A03G0004500-TraesCS1A03G0004900	TraesCS1A03G0004500-TraesCS1A03G0004900	TraesCS1A03G0004500-TraesCS1A03G0004900	.	n.1203811T>G	.	intergenic_region	MODIFIER
Chr1A	1203824	.	G	A	849.03	22	0,22	44562	TraesCS1A03G0004900	TraesCS1A03G0004900	TraesCS1A03G0004900.1.1	protein_coding	c.*4260C>T	.	downstream_gene_variant	MODIFIER
Chr1A	1203824	.	G	A	849.03	22	0,22	44562	TraesCS1A03G0004500-TraesCS1A03G0004900	TraesCS1A03G0004500-TraesCS1A03G0004900	TraesCS1A03G0004500-TraesCS1A03G0004900	.	n.1203824G>A	.	intergenic_region	MODIFIER
Chr1A	1203954	.	G	A	826.03	25	0,25	44562	TraesCS1A03G0004900	TraesCS1A03G0004900	TraesCS1A03G0004900.1.1	protein_coding	c.*4130C>T	.	downstream_gene_variant	MODIFIER
Chr1A	1203954	.	G	A	826.03	25	0,25	44562	TraesCS1A03G0004500-TraesCS1A03G0004900	TraesCS1A03G0004500-TraesCS1A03G0004900	TraesCS1A03G0004500-TraesCS1A03G0004900	.	n.1203954G>A	.	intergenic_region	MODIFIER
Chr1A	1204415	.	C	G	407.02	13	0,12	44562	TraesCS1A03G0004900	TraesCS1A03G0004900	TraesCS1A03G0004900.1.1	protein_coding	c.*3669G>C	.	downstream_gene_variant	MODIFIER
Chr1A	1204415	.	C	G	407.02	13	0,12	44562	TraesCS1A03G0004500-TraesCS1A03G0004900	TraesCS1A03G0004500-TraesCS1A03G0004900	TraesCS1A03G0004500-TraesCS1A03G0004900	.	n.1204415C>G	.	intergenic_region	MODIFIER
Chr1A	1206618	.	C	G	220.6	16	3,7	0/1	TraesCS1A03G0004900	TraesCS1A03G0004900	TraesCS1A03G0004900.1.1	protein_coding	c.*1466G>C	.	downstream_gene_variant	MODIFIER
Chr1A	1206618	.	C	G	220.6	16	3,7	0/1	TraesCS1A03G0004500-TraesCS1A03G0004900	TraesCS1A03G0004500-TraesCS1A03G0004900	TraesCS1A03G0004500-TraesCS1A03G0004900	.	n.1206618C>G	.	intergenic_region	MODIFIER
Chr1A	1230561	.	A	C	1584.03	39	0,39	44562	TraesCS1A03G0005200	TraesCS1A03G0005200	TraesCS1A03G0005200.1.1	protein_coding	c.*107T>G	.	3_prime_UTR_variant	MODIFIER
Chr1A	1230561	.	A	C	1584.03	39	0,39	44562	TraesCS1A03G0005000	TraesCS1A03G0005000	TraesCS1A03G0005000.1.1	protein_coding	c.-3377T>G	.	upstream_gene_variant	MODIFIER
Chr1A	1230589	.	T	C	781.03	19	0,19	44562	TraesCS1A03G0005200	TraesCS1A03G0005200	TraesCS1A03G0005200.1.1	protein_coding	c.*79A>G	.	3_prime_UTR_variant	MODIFIER
Chr1A	1230589	.	T	C	781.03	19	0,19	44562	TraesCS1A03G0005000	TraesCS1A03G0005000	TraesCS1A03G0005000.1.1	protein_coding	c.-3405A>G	.	upstream_gene_variant	MODIFIER
Chr1A	1230844	.	T	C	432.6	139	112,20	0/1	TraesCS1A03G0005200	TraesCS1A03G0005200	TraesCS1A03G0005200.1.1	protein_coding	c.3514A>G	p.Thr1172Ala	missense_variant	MODERATE
Chr1A	1230844	.	T	C	432.6	139	112,20	0/1	TraesCS1A03G0005000	TraesCS1A03G0005000	TraesCS1A03G0005000.1.1	protein_coding	c.-3660A>G	.	upstream_gene_variant	MODIFIER
Chr1A	1230902	.	A	C	5191.03	137	0,137	44562	TraesCS1A03G0005200	TraesCS1A03G0005200	TraesCS1A03G0005200.1.1	protein_coding	c.3456T>G	p.Ala1152Ala	synonymous_variant	LOW
Chr1A	1230902	.	A	C	5191.03	137	0,137	44562	TraesCS1A03G0005000	TraesCS1A03G0005000	TraesCS1A03G0005000.1.1	protein_coding	c.-3718T>G	.	upstream_gene_variant	MODIFIER
Chr1A	1230950	.	C	T	4003.92	135	11124	44562	TraesCS1A03G0005200	TraesCS1A03G0005200	TraesCS1A03G0005200.1.1	protein_coding	c.3408G>A	p.Val1136Val	synonymous_variant	LOW
Chr1A	1230950	.	C	T	4003.92	135	11124	44562	TraesCS1A03G0005000	TraesCS1A03G0005000	TraesCS1A03G0005000.1.1	protein_coding	c.-3766G>A	.	upstream_gene_variant	MODIFIER
Chr1A	1231199	.	G	T	2578.61	79	6,71	0/1	TraesCS1A03G0005200	TraesCS1A03G0005200	TraesCS1A03G0005200.1.1	protein_coding	c.3267C>A	p.Ile1089Ile	synonymous_variant	LOW
Chr1A	1231199	.	G	T	2578.61	79	6,71	0/1	TraesCS1A03G0005000	TraesCS1A03G0005000	TraesCS1A03G0005000.1.1	protein_coding	c.-4015C>A	.	upstream_gene_variant	MODIFIER
Chr1A	1231310	.	G	A	3738.03	103	0,103	44562	TraesCS1A03G0005200	TraesCS1A03G0005200	TraesCS1A03G0005200.1.1	protein_coding	c.3156C>T	p.Arg1052Arg	synonymous_variant	LOW
Chr1A	1231310	.	G	A	3738.03	103	0,103	44562	TraesCS1A03G0005000	TraesCS1A03G0005000	TraesCS1A03G0005000.1.1	protein_coding	c.-4126C>T	.	upstream_gene_variant	MODIFIER
Chr1A	1232326	.	G	T	3476.03	99	0,92	44562	TraesCS1A03G0005200	TraesCS1A03G0005200	TraesCS1A03G0005200.1.1	protein_coding	c.2457C>A	p.Gly819Gly	synonymous_variant	LOW
Chr1A	1232642	.	G	A	1433.03	43	1,40	44562	TraesCS1A03G0005200	TraesCS1A03G0005200	TraesCS1A03G0005200.1.1	protein_coding	c.2342C>T	p.Thr781Ile	missense_variant	MODERATE
Chr1A	1232823	.	G	A	745.03	19	0,19	44562	TraesCS1A03G0005200	TraesCS1A03G0005200	TraesCS1A03G0005200.1.1	protein_coding	c.2256C>T	p.Gly752Gly	synonymous_variant	LOW
Chr1A	1232975	.	C	T	843.61	27	2,23	0/1	TraesCS1A03G0005200	TraesCS1A03G0005200	TraesCS1A03G0005200.1.1	protein_coding	c.2184G>A	p.Lys728Lys	synonymous_variant	LOW
Chr1A	1233125	.	A	C	3400.03	101	0,99	44562	TraesCS1A03G0005200	TraesCS1A03G0005200	TraesCS1A03G0005200.1.1	protein_coding	c.2034T>G	p.His678Gln	missense_variant	MODERATE
Chr1A	1233547	.	C	T	1589.03	48	0,43	44562	TraesCS1A03G0005200	TraesCS1A03G0005200	TraesCS1A03G0005200.1.1	protein_coding	c.1800G>A	p.Gln600Gln	synonymous_variant	LOW
Chr1A	1233697	.	A	G	3933.03	105	0,101	44562	TraesCS1A03G0005200	TraesCS1A03G0005200	TraesCS1A03G0005200.1.1	protein_coding	c.1650T>C	p.Val550Val	synonymous_variant	LOW
Chr1A	1233733	.	C	G	494.6	87	63,19	0/1	TraesCS1A03G0005200	TraesCS1A03G0005200	TraesCS1A03G0005200.1.1	protein_coding	c.1614G>C	p.Arg538Arg	synonymous_variant	LOW
Chr1A	1233751	.	C	G	511.6	75	52,20	0/1	TraesCS1A03G0005200	TraesCS1A03G0005200	TraesCS1A03G0005200.1.1	protein_coding	c.1596G>C	p.Val532Val	synonymous_variant	LOW
Chr1A	1234099	.	A	C,G	3313.02	95	0,40,45	44563	TraesCS1A03G0005200	TraesCS1A03G0005200	TraesCS1A03G0005200.1.1	protein_coding	c.1248T>G	p.Ser416Arg	missense_variant	MODERATE
Chr1A	1234099	.	A	C,G	3313.02	95	0,40,45	44563	TraesCS1A03G0005200	TraesCS1A03G0005200	TraesCS1A03G0005200.1.1	protein_coding	c.1248T>C	p.Ser416Ser	synonymous_variant	LOW
Chr1A	1234159	.	G	T	989.6	103	56,36	0/1	TraesCS1A03G0005200	TraesCS1A03G0005200	TraesCS1A03G0005200.1.1	protein_coding	c.1188C>A	p.Pro396Pro	synonymous_variant	LOW
Chr1A	1234162	.	G	A	1727.6	99	36,52	0/1	TraesCS1A03G0005200	TraesCS1A03G0005200	TraesCS1A03G0005200.1.1	protein_coding	c.1185C>T	p.Ile395Ile	synonymous_variant	LOW
Chr1A	1234360	.	G	A	1404.03	50	0,41	44562	TraesCS1A03G0005200	TraesCS1A03G0005200	TraesCS1A03G0005200.1.1	protein_coding	c.987C>T	p.Leu329Leu	synonymous_variant	LOW
Chr1A	1234414	.	G	C	848.03	31	0,23	44562	TraesCS1A03G0005200	TraesCS1A03G0005200	TraesCS1A03G0005200.1.1	protein_coding	c.933C>G	p.Ala311Ala	synonymous_variant	LOW
Chr1A	1234447	.	G	A	493.71	18	1,12	0/1	TraesCS1A03G0005200	TraesCS1A03G0005200	TraesCS1A03G0005200.1.1	protein_coding	c.900C>T	p.His300His	synonymous_variant	LOW
Chr1A	1234453	.	A	G	493.71	18	1,12	0/1	TraesCS1A03G0005200	TraesCS1A03G0005200	TraesCS1A03G0005200.1.1	protein_coding	c.894T>C	p.Thr298Thr	synonymous_variant	LOW
Chr1A	1234810	.	G	C	1616.03	49	0,48	44562	TraesCS1A03G0005200	TraesCS1A03G0005200	TraesCS1A03G0005200.1.1	protein_coding	c.537C>G	p.Arg179Arg	synonymous_variant	LOW
Chr1A	1235443	.	T	G	1566.03	55	0,46	44562	TraesCS1A03G0005200	TraesCS1A03G0005200	TraesCS1A03G0005200.1.1	protein_coding	c.363A>C	p.Ala121Ala	synonymous_variant	LOW
Chr1A	1235677	.	G	C	421.02	12	0,12	44562	TraesCS1A03G0005200	TraesCS1A03G0005200	TraesCS1A03G0005200.1.1	protein_coding	c.129C>G	p.Ala43Ala	synonymous_variant	LOW
Chr1A	1235866	.	T	C	1691.03	49	0,48	44562	TraesCS1A03G0005200	TraesCS1A03G0005200	TraesCS1A03G0005200.1.1	protein_coding	c.-61A>G	.	5_prime_UTR_variant	MODIFIER
Chr1A	1235959	.	G	A	1393.03	39	0,38	44562	TraesCS1A03G0005200	TraesCS1A03G0005200	TraesCS1A03G0005200.1.1	protein_coding	c.-154C>T	.	5_prime_UTR_variant	MODIFIER
Chr1A	1335006	.	T	C	613.03	15	0,15	44562	TraesCS1A03G0005600	TraesCS1A03G0005600	TraesCS1A03G0005600.1.1	protein_coding	c.*246A>G	.	3_prime_UTR_variant	MODIFIER
Chr1A	1335050	.	A	G	706.03	17	0,17	44562	TraesCS1A03G0005600	TraesCS1A03G0005600	TraesCS1A03G0005600.1.1	protein_coding	c.*202T>C	.	3_prime_UTR_variant	MODIFIER
Chr1A	1335835	.	T	C	1411.03	48	0,39	44562	TraesCS1A03G0005600	TraesCS1A03G0005600	TraesCS1A03G0005600.1.1	protein_coding	c.3771A>G	p.Leu1257Leu	synonymous_variant	LOW
Chr1A	1336065	.	A	T	693.01	35	1,22	44562	TraesCS1A03G0005600	TraesCS1A03G0005600	TraesCS1A03G0005600.1.1	protein_coding	c.3627T>A	p.Thr1209Thr	synonymous_variant	LOW
Chr1A	1336899	.	G	A	144.6	12	1,4	0/1	TraesCS1A03G0005600	TraesCS1A03G0005600	TraesCS1A03G0005600.1.1	protein_coding	c.3330C>T	p.Asp1110Asp	synonymous_variant	LOW
Chr1A	1336935	.	C	T	144.6	14	1,4	0/1	TraesCS1A03G0005600	TraesCS1A03G0005600	TraesCS1A03G0005600.1.1	protein_coding	c.3294G>A	p.Leu1098Leu	synonymous_variant	LOW
Chr1A	1337101	.	T	C	1291.03	52	0,29	44562	TraesCS1A03G0005600	TraesCS1A03G0005600	TraesCS1A03G0005600.1.1	protein_coding	c.3201A>G	p.Thr1067Thr	synonymous_variant	LOW
Chr1A	1337116	.	G	T	1340.03	52	0,31	44562	TraesCS1A03G0005600	TraesCS1A03G0005600	TraesCS1A03G0005600.1.1	protein_coding	c.3186C>A	p.Leu1062Leu	synonymous_variant	LOW
Chr1A	1337316	.	T	A	721.03	32	0,17	44562	TraesCS1A03G0005600	TraesCS1A03G0005600	TraesCS1A03G0005600.1.1	protein_coding	c.3090A>T	p.Ala1030Ala	synonymous_variant	LOW
Chr1A	1337337	.	G	A	571.02	21	0,13	44562	TraesCS1A03G0005600	TraesCS1A03G0005600	TraesCS1A03G0005600.1.1	protein_coding	c.3069C>T	p.Leu1023Leu	synonymous_variant	LOW
Chr1A	1337613	.	G	A	1658.03	66	0,49	44562	TraesCS1A03G0005600	TraesCS1A03G0005600	TraesCS1A03G0005600.1.1	protein_coding	c.2793C>T	p.Asp931Asp	synonymous_variant	LOW
Chr1A	1337674	.	A	G	1818.03	65	0,57	44562	TraesCS1A03G0005600	TraesCS1A03G0005600	TraesCS1A03G0005600.1.1	protein_coding	c.2732T>C	p.Leu911Ser	missense_variant	MODERATE
Chr1A	1340196	.	A	C	1241.03	26	0,22	44562	TraesCS1A03G0005600	TraesCS1A03G0005600	TraesCS1A03G0005600.1.1	protein_coding	c.2545T>G	p.Ser849Ala	missense_variant	MODERATE
Chr1A	1340206	.	A	G	1294.03	35	0,30	44562	TraesCS1A03G0005600	TraesCS1A03G0005600	TraesCS1A03G0005600.1.1	protein_coding	c.2535T>C	p.Ser845Ser	synonymous_variant	LOW
Chr1A	1340521	.	A	G	1697.03	55	0,51	44562	TraesCS1A03G0005600	TraesCS1A03G0005600	TraesCS1A03G0005600.1.1	protein_coding	c.2333T>C	p.Leu778Pro	missense_variant	MODERATE
Chr1A	1340570	.	A	G	1680.03	55	0,49	44562	TraesCS1A03G0005600	TraesCS1A03G0005600	TraesCS1A03G0005600.1.1	protein_coding	c.2284T>C	p.Ser762Pro	missense_variant	MODERATE
Chr1A	1340593	.	G	A	1794.03	58	0,49	44562	TraesCS1A03G0005600	TraesCS1A03G0005600	TraesCS1A03G0005600.1.1	protein_coding	c.2261C>T	p.Ala754Val	missense_variant	MODERATE
Chr1A	1340611	.	G	A	1771.03	57	0,46	44562	TraesCS1A03G0005600	TraesCS1A03G0005600	TraesCS1A03G0005600.1.1	protein_coding	c.2243C>T	p.Thr748Met	missense_variant	MODERATE
Chr1A	1340700	.	C	T	996.03	33	0,25	44562	TraesCS1A03G0005600	TraesCS1A03G0005600	TraesCS1A03G0005600.1.1	protein_coding	c.2154G>A	p.Thr718Thr	synonymous_variant	LOW
Chr1A	1340748	.	C	T	874.03	27	0,24	44562	TraesCS1A03G0005600	TraesCS1A03G0005600	TraesCS1A03G0005600.1.1	protein_coding	c.2106G>A	p.Glu702Glu	synonymous_variant	LOW
Chr1A	1341456	.	T	G	711.03	21	0,19	44562	TraesCS1A03G0005600	TraesCS1A03G0005600	TraesCS1A03G0005600.1.1	protein_coding	c.1819A>C	p.Arg607Arg	synonymous_variant	LOW
Chr1A	1341493	.	A	G	1327.03	45	1,40	44562	TraesCS1A03G0005600	TraesCS1A03G0005600	TraesCS1A03G0005600.1.1	protein_coding	c.1782T>C	p.Thr594Thr	synonymous_variant	LOW
Chr1A	1341769	.	T	A	208.6	50	40,8	0/1	TraesCS1A03G0005600	TraesCS1A03G0005600	TraesCS1A03G0005600.1.1	protein_coding	c.1614A>T	p.Ile538Ile	synonymous_variant	LOW
Chr1A	1341778	.	C	T	205.6	49	39,8	0/1	TraesCS1A03G0005600	TraesCS1A03G0005600	TraesCS1A03G0005600.1.1	protein_coding	c.1605G>A	p.Glu535Glu	synonymous_variant	LOW
Chr1A	1341813	.	G	A	450.6	67	42,18	0/1	TraesCS1A03G0005600	TraesCS1A03G0005600	TraesCS1A03G0005600.1.1	protein_coding	c.1570C>T	p.Leu524Leu	synonymous_variant	LOW
Chr1A	1342942	.	A	G	460.6	50	28,16	0/1	TraesCS1A03G0005600	TraesCS1A03G0005600	TraesCS1A03G0005600.1.1	protein_coding	c.1528T>C	p.Leu510Leu	synonymous_variant	LOW
Chr1A	1343701	.	T	A	351.6	61	40,15	0/1	TraesCS1A03G0005600	TraesCS1A03G0005600	TraesCS1A03G0005600.1.1	protein_coding	c.1062A>T	p.Gly354Gly	synonymous_variant	LOW
Chr1A	1343924	.	G	A	186.6	58	40,9	0/1	TraesCS1A03G0005600	TraesCS1A03G0005600	TraesCS1A03G0005600.1.1	protein_coding	c.981C>T	p.Tyr327Tyr	synonymous_variant	LOW
Chr1A	1344343	.	T	C	1761.6	65	7,55	0/1	TraesCS1A03G0005600	TraesCS1A03G0005600	TraesCS1A03G0005600.1.1	protein_coding	c.826A>G	p.Thr276Ala	missense_variant	MODERATE
Chr1A	1344997	.	T	C	1418.03	47	0,40	44562	TraesCS1A03G0005600	TraesCS1A03G0005600	TraesCS1A03G0005600.1.1	protein_coding	c.561A>G	p.Glu187Glu	synonymous_variant	LOW
Chr1A	1345090	.	G	A	627.03	21	0,15	44562	TraesCS1A03G0005600	TraesCS1A03G0005600	TraesCS1A03G0005600.1.1	protein_coding	c.468C>T	p.Pro156Pro	synonymous_variant	LOW
Chr1A	1345099	.	G	A	565.02	16	0,11	44562	TraesCS1A03G0005600	TraesCS1A03G0005600	TraesCS1A03G0005600.1.1	protein_coding	c.459C>T	p.His153His	synonymous_variant	LOW
Chr1A	1345419	.	A	G	1268.03	45	0,38	44562	TraesCS1A03G0005600	TraesCS1A03G0005600	TraesCS1A03G0005600.1.1	protein_coding	c.255T>C	p.Ala85Ala	synonymous_variant	LOW
Chr1A	1346000	.	G	C	532.03	25	0,15	44562	TraesCS1A03G0005600	TraesCS1A03G0005600	TraesCS1A03G0005600.1.1	protein_coding	c.-110C>G	.	5_prime_UTR_variant	MODIFIER
Chr1A	1346047	.	G	A	320	15	0,8	44562	TraesCS1A03G0005600	TraesCS1A03G0005600	TraesCS1A03G0005600.1.1	protein_coding	c.-157C>T	.	5_prime_UTR_variant	MODIFIER
Chr1A	1866986	.	G	A	94.6	18	8,5	0/1	TraesCS1A03G0006700-TraesCS1A03G0007600	TraesCS1A03G0006700-TraesCS1A03G0007600	TraesCS1A03G0006700-TraesCS1A03G0007600	.	n.1866986G>A	.	intergenic_region	MODIFIER
Chr1A	1868938	.	C	G	370.02	12	0,10	44562	TraesCS1A03G0006700-TraesCS1A03G0007600	TraesCS1A03G0006700-TraesCS1A03G0007600	TraesCS1A03G0006700-TraesCS1A03G0007600	.	n.1868938C>G	.	intergenic_region	MODIFIER
Chr1A	3059571	.	T	C	370.02	16	0,10	44562	TraesCS1A03G0010100-TraesCS1A03G0010400	TraesCS1A03G0010100-TraesCS1A03G0010400	TraesCS1A03G0010100-TraesCS1A03G0010400	.	n.3059571T>C	.	intergenic_region	MODIFIER
Chr1A	3059621	.	G	A	706.03	27	0,19	44562	TraesCS1A03G0010100-TraesCS1A03G0010400	TraesCS1A03G0010100-TraesCS1A03G0010400	TraesCS1A03G0010100-TraesCS1A03G0010400	.	n.3059621G>A	.	intergenic_region	MODIFIER
Chr1A	3059694	.	C	G	616.03	25	0,19	44562	TraesCS1A03G0010100-TraesCS1A03G0010400	TraesCS1A03G0010100-TraesCS1A03G0010400	TraesCS1A03G0010100-TraesCS1A03G0010400	.	n.3059694C>G	.	intergenic_region	MODIFIER
Chr1A	3059721	.	C	T	411.02	13	0,11	44562	TraesCS1A03G0010100-TraesCS1A03G0010400	TraesCS1A03G0010100-TraesCS1A03G0010400	TraesCS1A03G0010100-TraesCS1A03G0010400	.	n.3059721C>T	.	intergenic_region	MODIFIER
Chr1A	3061475	.	C	T	661.03	18	0,15	44562	TraesCS1A03G0010100-TraesCS1A03G0010400	TraesCS1A03G0010100-TraesCS1A03G0010400	TraesCS1A03G0010100-TraesCS1A03G0010400	.	n.3061475C>T	.	intergenic_region	MODIFIER
Chr1A	3061476	.	C	G	661.03	18	0,15	44562	TraesCS1A03G0010100-TraesCS1A03G0010400	TraesCS1A03G0010100-TraesCS1A03G0010400	TraesCS1A03G0010100-TraesCS1A03G0010400	.	n.3061476C>G	.	intergenic_region	MODIFIER
Chr1A	3061623	.	C	T	852.03	28	0,24	44562	TraesCS1A03G0010100-TraesCS1A03G0010400	TraesCS1A03G0010100-TraesCS1A03G0010400	TraesCS1A03G0010100-TraesCS1A03G0010400	.	n.3061623C>T	.	intergenic_region	MODIFIER
Chr1A	3061696	.	T	C	442.03	18	0,15	44562	TraesCS1A03G0010100-TraesCS1A03G0010400	TraesCS1A03G0010100-TraesCS1A03G0010400	TraesCS1A03G0010100-TraesCS1A03G0010400	.	n.3061696T>C	.	intergenic_region	MODIFIER
Chr1A	3197019	.	C	T	336.02	12	0,12	44562	TraesCS1A03G0011500	TraesCS1A03G0011500	TraesCS1A03G0011500.1.1	protein_coding	c.109C>T	p.Arg37Cys	missense_variant	MODERATE
Chr1A	3197069	.	A	G	461.02	13	0,13	44562	TraesCS1A03G0011500	TraesCS1A03G0011500	TraesCS1A03G0011500.1.1	protein_coding	c.159A>G	p.Glu53Glu	synonymous_variant	LOW
Chr1A	3197097	.	G	C	385.02	12	0,12	44562	TraesCS1A03G0011500	TraesCS1A03G0011500	TraesCS1A03G0011500.1.1	protein_coding	c.186+1G>C	.	splice_donor_variant&intron_variant	HIGH
Chr1A	3379191	.	T	A	433.02	11	0,11	44562	TraesCS1A03G0012900	TraesCS1A03G0012900	TraesCS1A03G0012900.1.1	protein_coding	c.553T>A	p.Leu185Met	missense_variant	MODERATE
Chr1A	3379262	.	G	A	704.03	18	0,18	44562	TraesCS1A03G0012900	TraesCS1A03G0012900	TraesCS1A03G0012900.1.1	protein_coding	c.624G>A	p.Lys208Lys	synonymous_variant	LOW
Chr1A	3379430	.	A	C	653.03	18	0,18	44562	TraesCS1A03G0012900	TraesCS1A03G0012900	TraesCS1A03G0012900.1.1	protein_coding	c.792A>C	p.Glu264Asp	missense_variant	MODERATE
Chr1A	3380621	.	T	C	706.03	16	0,16	44562	TraesCS1A03G0012900	TraesCS1A03G0012900	TraesCS1A03G0012900.1.1	protein_coding	c.847T>C	p.Leu283Leu	synonymous_variant	LOW
Chr1A	3380623	.	G	C	706.03	16	0,16	44562	TraesCS1A03G0012900	TraesCS1A03G0012900	TraesCS1A03G0012900.1.1	protein_coding	c.849G>C	p.Leu283Phe	missense_variant	MODERATE
Chr1A	3380671	.	G	T	594.03	17	0,17	44562	TraesCS1A03G0012900	TraesCS1A03G0012900	TraesCS1A03G0012900.1.1	protein_coding	c.897G>T	p.Ala299Ala	synonymous_variant	LOW
Chr1A	3380753	.	C	G	1111.03	25	0,25	44562	TraesCS1A03G0012900	TraesCS1A03G0012900	TraesCS1A03G0012900.1.1	protein_coding	c.979C>G	p.Gln327Glu	missense_variant	MODERATE
Chr1A	3380758	.	G	T	1111.03	25	0,25	44562	TraesCS1A03G0012900	TraesCS1A03G0012900	TraesCS1A03G0012900.1.1	protein_coding	c.984G>T	p.Leu328Leu	synonymous_variant	LOW
Chr1A	3380795	.	C	T	842.03	24	0,24	44562	TraesCS1A03G0012900	TraesCS1A03G0012900	TraesCS1A03G0012900.1.1	protein_coding	c.1021C>T	p.His341Tyr	missense_variant	MODERATE
Chr1A	3442806	.	G	A	724.6	28	3,20	0/1	TraesCS1A03G0013100	TraesCS1A03G0013100	TraesCS1A03G0013100.1.1	protein_coding	c.*47C>T	.	downstream_gene_variant	MODIFIER
Chr1A	3442806	.	G	A	724.6	28	3,20	0/1	TraesCS1A03G0013000-TraesCS1A03G0013100	TraesCS1A03G0013000-TraesCS1A03G0013100	TraesCS1A03G0013000-TraesCS1A03G0013100	.	n.3442806G>A	.	intergenic_region	MODIFIER
Chr1A	3442835	.	G	T	1262.03	42	0,35	44562	TraesCS1A03G0013100	TraesCS1A03G0013100	TraesCS1A03G0013100.1.1	protein_coding	c.*18C>A	.	downstream_gene_variant	MODIFIER
Chr1A	3442835	.	G	T	1262.03	42	0,35	44562	TraesCS1A03G0013000-TraesCS1A03G0013100	TraesCS1A03G0013000-TraesCS1A03G0013100	TraesCS1A03G0013000-TraesCS1A03G0013100	.	n.3442835G>T	.	intergenic_region	MODIFIER
Chr1A	3543672	.	A	G	7884.03	241	0,231	44562	TraesCS1A03G0013400	TraesCS1A03G0013400	TraesCS1A03G0013400.1.1	protein_coding	c.*84T>C	.	3_prime_UTR_variant	MODIFIER
Chr1A	3543817	.	G	A	9835.03	228	1222	44562	TraesCS1A03G0013400	TraesCS1A03G0013400	TraesCS1A03G0013400.1.1	protein_coding	c.827C>T	p.Ala276Val	missense_variant	MODERATE
Chr1A	3543822	.	C	T	9835.03	223	1218	44562	TraesCS1A03G0013400	TraesCS1A03G0013400	TraesCS1A03G0013400.1.1	protein_coding	c.822G>A	p.Ala274Ala	synonymous_variant	LOW
Chr1A	3543930	.	A	C	5472.03	158	0,150	44562	TraesCS1A03G0013400	TraesCS1A03G0013400	TraesCS1A03G0013400.1.1	protein_coding	c.714T>G	p.Asn238Lys	missense_variant	MODERATE
Chr1A	3544574	.	T	C	2258.03	58	0,57	44562	TraesCS1A03G0013400	TraesCS1A03G0013400	TraesCS1A03G0013400.1.1	protein_coding	c.635A>G	p.Tyr212Cys	missense_variant	MODERATE
Chr1A	3544793	.	C	T	227.01	21	0,9	44562	TraesCS1A03G0013400	TraesCS1A03G0013400	TraesCS1A03G0013400.1.1	protein_coding	c.538-122G>A	.	intron_variant	MODIFIER
Chr1A	3544824	.	T	C	260.01	25	0,9	44562	TraesCS1A03G0013400	TraesCS1A03G0013400	TraesCS1A03G0013400.1.1	protein_coding	c.538-153A>G	.	intron_variant	MODIFIER
Chr1A	3544916	.	G	T	236.93	12	0,6	44562	TraesCS1A03G0013400	TraesCS1A03G0013400	TraesCS1A03G0013400.1.1	protein_coding	c.538-245C>A	.	intron_variant	MODIFIER
Chr1A	3545329	.	A	G	217.01	10	0,9	44562	TraesCS1A03G0013400	TraesCS1A03G0013400	TraesCS1A03G0013400.1.1	protein_coding	c.537+260T>C	.	intron_variant	MODIFIER
Chr1A	3545394	.	C	T	506.03	16	0,16	44562	TraesCS1A03G0013400	TraesCS1A03G0013400	TraesCS1A03G0013400.1.1	protein_coding	c.537+195G>A	.	intron_variant	MODIFIER
Chr1A	3545405	.	G	A	495.02	13	0,13	44562	TraesCS1A03G0013400	TraesCS1A03G0013400	TraesCS1A03G0013400.1.1	protein_coding	c.537+184C>T	.	intron_variant	MODIFIER
Chr1A	3545830	.	G	C	370.02	10	0,10	44562	TraesCS1A03G0013400	TraesCS1A03G0013400	TraesCS1A03G0013400.1.1	protein_coding	c.409-113C>G	.	intron_variant	MODIFIER
Chr1A	3545890	.	C	T	381.02	13	0,13	44562	TraesCS1A03G0013400	TraesCS1A03G0013400	TraesCS1A03G0013400.1.1	protein_coding	c.409-173G>A	.	intron_variant	MODIFIER
Chr1A	3545996	.	C	A	658.03	18	0,18	44562	TraesCS1A03G0013400	TraesCS1A03G0013400	TraesCS1A03G0013400.1.1	protein_coding	c.409-279G>T	.	intron_variant	MODIFIER
Chr1A	3546427	.	C	T	441.02	12	0,12	44562	TraesCS1A03G0013400	TraesCS1A03G0013400	TraesCS1A03G0013400.1.1	protein_coding	c.409-710G>A	.	intron_variant	MODIFIER
Chr1A	3546868	.	A	G	469.03	14	0,14	44562	TraesCS1A03G0013400	TraesCS1A03G0013400	TraesCS1A03G0013400.1.1	protein_coding	c.408+568T>C	.	intron_variant	MODIFIER
Chr1A	3546880	.	C	T	370.02	10	0,10	44562	TraesCS1A03G0013400	TraesCS1A03G0013400	TraesCS1A03G0013400.1.1	protein_coding	c.408+556G>A	.	intron_variant	MODIFIER
Chr1A	3546946	.	T	C	452.02	11	0,11	44562	TraesCS1A03G0013400	TraesCS1A03G0013400	TraesCS1A03G0013400.1.1	protein_coding	c.408+490A>G	.	intron_variant	MODIFIER
Chr1A	3546962	.	T	C	420.02	10	0,10	44562	TraesCS1A03G0013400	TraesCS1A03G0013400	TraesCS1A03G0013400.1.1	protein_coding	c.408+474A>G	.	intron_variant	MODIFIER
Chr1A	3547797	.	G	A	469.03	14	0,14	44562	TraesCS1A03G0013400	TraesCS1A03G0013400	TraesCS1A03G0013400.1.1	protein_coding	c.293-64C>T	.	intron_variant	MODIFIER
Chr1A	3548570	.	T	C	6631.03	171	0,167	44562	TraesCS1A03G0013400	TraesCS1A03G0013400	TraesCS1A03G0013400.1.1	protein_coding	c.227A>G	p.Gln76Arg	missense_variant	MODERATE
Chr1A	3549069	.	A	G	733.03	19	0,19	44562	TraesCS1A03G0013400	TraesCS1A03G0013400	TraesCS1A03G0013400.1.1	protein_coding	c.-83T>C	.	5_prime_UTR_variant	MODIFIER
Chr1A	3563185	.	A	T	545.03	19	0,19	44562	TraesCS1A03G0013600	TraesCS1A03G0013600	TraesCS1A03G0013600.1.1	protein_coding	c.*57T>A	.	3_prime_UTR_variant	MODIFIER
Chr1A	3563389	.	G	C	330.02	11	0,11	44562	TraesCS1A03G0013600	TraesCS1A03G0013600	TraesCS1A03G0013600.1.1	protein_coding	c.879C>G	p.Ser293Ser	synonymous_variant	LOW
Chr1A	3567907	.	C	A	940.03	35	0,35	44562	TraesCS1A03G0013600	TraesCS1A03G0013600	TraesCS1A03G0013600.1.1	protein_coding	c.80G>T	p.Arg27Leu	missense_variant	MODERATE
Chr1A	3567954	.	A	G	795.03	21	0,21	44562	TraesCS1A03G0013600	TraesCS1A03G0013600	TraesCS1A03G0013600.1.1	protein_coding	c.33T>C	p.Val11Val	synonymous_variant	LOW
Chr1A	3938018	.	T	C	459.02	12	0,11	44562	TraesCS1A03G0014500	TraesCS1A03G0014500	TraesCS1A03G0014500.1.1	protein_coding	c.1419T>C	p.Ile473Ile	synonymous_variant	LOW
Chr1A	3938028	.	G	A	484.02	13	0,12	44562	TraesCS1A03G0014500	TraesCS1A03G0014500	TraesCS1A03G0014500.1.1	protein_coding	c.1429G>A	p.Gly477Ser	missense_variant	MODERATE
Chr1A	4111301	.	T	C	436.02	10	0,10	44562	TraesCS1A03G0015600	TraesCS1A03G0015600	TraesCS1A03G0015600.1.1	protein_coding	c.*79T>C	.	3_prime_UTR_variant	MODIFIER
Chr1A	4111301	.	T	C	436.02	10	0,10	44562	TraesCS1A03G0015700	TraesCS1A03G0015700	TraesCS1A03G0015700.1.1	protein_coding	c.*1748A>G	.	downstream_gene_variant	MODIFIER
Chr1A	4111322	.	G	A	481.02	11	0,11	44562	TraesCS1A03G0015600	TraesCS1A03G0015600	TraesCS1A03G0015600.1.1	protein_coding	c.*100G>A	.	3_prime_UTR_variant	MODIFIER
Chr1A	4111322	.	G	A	481.02	11	0,11	44562	TraesCS1A03G0015700	TraesCS1A03G0015700	TraesCS1A03G0015700.1.1	protein_coding	c.*1727C>T	.	downstream_gene_variant	MODIFIER
Chr1A	4111345	.	C	T	526.02	12	0,12	44562	TraesCS1A03G0015600	TraesCS1A03G0015600	TraesCS1A03G0015600.1.1	protein_coding	c.*123C>T	.	3_prime_UTR_variant	MODIFIER
Chr1A	4111345	.	C	T	526.02	12	0,12	44562	TraesCS1A03G0015700	TraesCS1A03G0015700	TraesCS1A03G0015700.1.1	protein_coding	c.*1704G>A	.	downstream_gene_variant	MODIFIER
Chr1A	4111370	.	T	A	551.02	13	0,13	44562	TraesCS1A03G0015600	TraesCS1A03G0015600	TraesCS1A03G0015600.1.1	protein_coding	c.*148T>A	.	3_prime_UTR_variant	MODIFIER
Chr1A	4111370	.	T	A	551.02	13	0,13	44562	TraesCS1A03G0015700	TraesCS1A03G0015700	TraesCS1A03G0015700.1.1	protein_coding	c.*1679A>T	.	downstream_gene_variant	MODIFIER
Chr1A	4112693	.	T	C	472.02	12	0,12	44562	TraesCS1A03G0015700	TraesCS1A03G0015700	TraesCS1A03G0015700.1.1	protein_coding	c.*356A>G	.	3_prime_UTR_variant	MODIFIER
Chr1A	4112693	.	T	C	472.02	12	0,12	44562	TraesCS1A03G0015600	TraesCS1A03G0015600	TraesCS1A03G0015600.1.1	protein_coding	c.*1471T>C	.	downstream_gene_variant	MODIFIER
Chr1A	4114228	.	A	G	433.02	10	0,10	44562	TraesCS1A03G0015700	TraesCS1A03G0015700	TraesCS1A03G0015700.1.1	protein_coding	c.207T>C	p.Arg69Arg	synonymous_variant	LOW
Chr1A	4114228	.	A	G	433.02	10	0,10	44562	TraesCS1A03G0015600	TraesCS1A03G0015600	TraesCS1A03G0015600.1.1	protein_coding	c.*3006A>G	.	downstream_gene_variant	MODIFIER
Chr1A	4114264	.	G	A	613.03	12	0,12	44562	TraesCS1A03G0015700	TraesCS1A03G0015700	TraesCS1A03G0015700.1.1	protein_coding	c.171C>T	p.Ile57Ile	synonymous_variant	LOW
Chr1A	4114264	.	G	A	613.03	12	0,12	44562	TraesCS1A03G0015600	TraesCS1A03G0015600	TraesCS1A03G0015600.1.1	protein_coding	c.*3042G>A	.	downstream_gene_variant	MODIFIER
Chr1A	4114279	.	T	G	651.03	15	0,15	44562	TraesCS1A03G0015700	TraesCS1A03G0015700	TraesCS1A03G0015700.1.1	protein_coding	c.156A>C	p.Ala52Ala	synonymous_variant	LOW
Chr1A	4114279	.	T	G	651.03	15	0,15	44562	TraesCS1A03G0015600	TraesCS1A03G0015600	TraesCS1A03G0015600.1.1	protein_coding	c.*3057T>G	.	downstream_gene_variant	MODIFIER
Chr1A	4114334	.	A	G	457.03	14	0,14	44562	TraesCS1A03G0015700	TraesCS1A03G0015700	TraesCS1A03G0015700.1.1	protein_coding	c.101T>C	p.Val34Ala	missense_variant	MODERATE
Chr1A	4114334	.	A	G	457.03	14	0,14	44562	TraesCS1A03G0015600	TraesCS1A03G0015600	TraesCS1A03G0015600.1.1	protein_coding	c.*3112A>G	.	downstream_gene_variant	MODIFIER
Chr1A	4249099	.	T	C	593.6	24	5,15	0/1	TraesCS1A03G0016000	TraesCS1A03G0016000	TraesCS1A03G0016000.3.1	protein_coding	c.1671A>G	p.Pro557Pro	synonymous_variant	LOW
Chr1A	4249099	.	T	C	593.6	24	5,15	0/1	TraesCS1A03G0016000	TraesCS1A03G0016000	TraesCS1A03G0016000.1.1	protein_coding	c.1623A>G	p.Pro541Pro	synonymous_variant	LOW
Chr1A	4249099	.	T	C	593.6	24	5,15	0/1	TraesCS1A03G0016000	TraesCS1A03G0016000	TraesCS1A03G0016000.2.1	protein_coding	c.1620A>G	p.Pro540Pro	synonymous_variant	LOW
Chr1A	4249099	.	T	C	593.6	24	5,15	0/1	TraesCS1A03G0016000	TraesCS1A03G0016000	TraesCS1A03G0016000.4.1	protein_coding	c.1650A>G	p.Pro550Pro	synonymous_variant	LOW
Chr1A	4249099	.	T	C	593.6	24	5,15	0/1	TraesCS1A03G0016000	TraesCS1A03G0016000	TraesCS1A03G0016000.5.1	protein_coding	c.1611A>G	p.Pro537Pro	synonymous_variant	LOW
Chr1A	4249099	.	T	C	593.6	24	5,15	0/1	TraesCS1A03G0016000	TraesCS1A03G0016000	TraesCS1A03G0016000.6.1	protein_coding	c.1659A>G	p.Pro553Pro	synonymous_variant	LOW
Chr1A	4249102	.	C	T	593.6	24	5,15	0/1	TraesCS1A03G0016000	TraesCS1A03G0016000	TraesCS1A03G0016000.3.1	protein_coding	c.1668G>A	p.Gln556Gln	synonymous_variant	LOW
Chr1A	4249102	.	C	T	593.6	24	5,15	0/1	TraesCS1A03G0016000	TraesCS1A03G0016000	TraesCS1A03G0016000.1.1	protein_coding	c.1620G>A	p.Gln540Gln	synonymous_variant	LOW
Chr1A	4249102	.	C	T	593.6	24	5,15	0/1	TraesCS1A03G0016000	TraesCS1A03G0016000	TraesCS1A03G0016000.2.1	protein_coding	c.1617G>A	p.Gln539Gln	synonymous_variant	LOW
Chr1A	4249102	.	C	T	593.6	24	5,15	0/1	TraesCS1A03G0016000	TraesCS1A03G0016000	TraesCS1A03G0016000.4.1	protein_coding	c.1647G>A	p.Gln549Gln	synonymous_variant	LOW
Chr1A	4249102	.	C	T	593.6	24	5,15	0/1	TraesCS1A03G0016000	TraesCS1A03G0016000	TraesCS1A03G0016000.5.1	protein_coding	c.1608G>A	p.Gln536Gln	synonymous_variant	LOW
Chr1A	4249102	.	C	T	593.6	24	5,15	0/1	TraesCS1A03G0016000	TraesCS1A03G0016000	TraesCS1A03G0016000.6.1	protein_coding	c.1656G>A	p.Gln552Gln	synonymous_variant	LOW
Chr1A	4249198	.	T	C	498.03	22	0,15	44562	TraesCS1A03G0016000	TraesCS1A03G0016000	TraesCS1A03G0016000.3.1	protein_coding	c.1572A>G	p.Thr524Thr	synonymous_variant	LOW
Chr1A	4249198	.	T	C	498.03	22	0,15	44562	TraesCS1A03G0016000	TraesCS1A03G0016000	TraesCS1A03G0016000.1.1	protein_coding	c.1524A>G	p.Thr508Thr	synonymous_variant	LOW
Chr1A	4249198	.	T	C	498.03	22	0,15	44562	TraesCS1A03G0016000	TraesCS1A03G0016000	TraesCS1A03G0016000.2.1	protein_coding	c.1521A>G	p.Thr507Thr	synonymous_variant	LOW
Chr1A	4249198	.	T	C	498.03	22	0,15	44562	TraesCS1A03G0016000	TraesCS1A03G0016000	TraesCS1A03G0016000.4.1	protein_coding	c.1551A>G	p.Thr517Thr	synonymous_variant	LOW
Chr1A	4249198	.	T	C	498.03	22	0,15	44562	TraesCS1A03G0016000	TraesCS1A03G0016000	TraesCS1A03G0016000.5.1	protein_coding	c.1512A>G	p.Thr504Thr	synonymous_variant	LOW
Chr1A	4249198	.	T	C	498.03	22	0,15	44562	TraesCS1A03G0016000	TraesCS1A03G0016000	TraesCS1A03G0016000.6.1	protein_coding	c.1560A>G	p.Thr520Thr	synonymous_variant	LOW
Chr1A	4249223	.	T	C	126.6	17	7,4	0/1	TraesCS1A03G0016000	TraesCS1A03G0016000	TraesCS1A03G0016000.3.1	protein_coding	c.1547A>G	p.Asn516Ser	missense_variant	MODERATE
Chr1A	4249223	.	T	C	126.6	17	7,4	0/1	TraesCS1A03G0016000	TraesCS1A03G0016000	TraesCS1A03G0016000.1.1	protein_coding	c.1499A>G	p.Asn500Ser	missense_variant	MODERATE
Chr1A	4249223	.	T	C	126.6	17	7,4	0/1	TraesCS1A03G0016000	TraesCS1A03G0016000	TraesCS1A03G0016000.2.1	protein_coding	c.1496A>G	p.Asn499Ser	missense_variant	MODERATE
Chr1A	4249223	.	T	C	126.6	17	7,4	0/1	TraesCS1A03G0016000	TraesCS1A03G0016000	TraesCS1A03G0016000.4.1	protein_coding	c.1526A>G	p.Asn509Ser	missense_variant	MODERATE
Chr1A	4249223	.	T	C	126.6	17	7,4	0/1	TraesCS1A03G0016000	TraesCS1A03G0016000	TraesCS1A03G0016000.5.1	protein_coding	c.1487A>G	p.Asn496Ser	missense_variant	MODERATE
Chr1A	4249223	.	T	C	126.6	17	7,4	0/1	TraesCS1A03G0016000	TraesCS1A03G0016000	TraesCS1A03G0016000.6.1	protein_coding	c.1535A>G	p.Asn512Ser	missense_variant	MODERATE
Chr1A	4249752	.	T	A	282.6	36	13,12	0/1	TraesCS1A03G0016000	TraesCS1A03G0016000	TraesCS1A03G0016000.3.1	protein_coding	c.1209A>T	p.Ala403Ala	synonymous_variant	LOW
Chr1A	4249752	.	T	A	282.6	36	13,12	0/1	TraesCS1A03G0016000	TraesCS1A03G0016000	TraesCS1A03G0016000.1.1	protein_coding	c.1161A>T	p.Ala387Ala	synonymous_variant	LOW
Chr1A	4249752	.	T	A	282.6	36	13,12	0/1	TraesCS1A03G0016000	TraesCS1A03G0016000	TraesCS1A03G0016000.2.1	protein_coding	c.1158A>T	p.Ala386Ala	synonymous_variant	LOW
Chr1A	4249752	.	T	A	282.6	36	13,12	0/1	TraesCS1A03G0016000	TraesCS1A03G0016000	TraesCS1A03G0016000.4.1	protein_coding	c.1188A>T	p.Ala396Ala	synonymous_variant	LOW
Chr1A	4249752	.	T	A	282.6	36	13,12	0/1	TraesCS1A03G0016000	TraesCS1A03G0016000	TraesCS1A03G0016000.5.1	protein_coding	c.1149A>T	p.Ala383Ala	synonymous_variant	LOW
Chr1A	4249752	.	T	A	282.6	36	13,12	0/1	TraesCS1A03G0016000	TraesCS1A03G0016000	TraesCS1A03G0016000.6.1	protein_coding	c.1197A>T	p.Ala399Ala	synonymous_variant	LOW
Chr1A	4250854	.	T	C	279.6	29	11,10	0/1	TraesCS1A03G0016000	TraesCS1A03G0016000	TraesCS1A03G0016000.3.1	protein_coding	c.1149A>G	p.Gln383Gln	synonymous_variant	LOW
Chr1A	4250854	.	T	C	279.6	29	11,10	0/1	TraesCS1A03G0016000	TraesCS1A03G0016000	TraesCS1A03G0016000.1.1	protein_coding	c.1101A>G	p.Gln367Gln	synonymous_variant	LOW
Chr1A	4250854	.	T	C	279.6	29	11,10	0/1	TraesCS1A03G0016000	TraesCS1A03G0016000	TraesCS1A03G0016000.2.1	protein_coding	c.1098A>G	p.Gln366Gln	synonymous_variant	LOW
Chr1A	4250854	.	T	C	279.6	29	11,10	0/1	TraesCS1A03G0016000	TraesCS1A03G0016000	TraesCS1A03G0016000.4.1	protein_coding	c.1128A>G	p.Gln376Gln	synonymous_variant	LOW
Chr1A	4250854	.	T	C	279.6	29	11,10	0/1	TraesCS1A03G0016000	TraesCS1A03G0016000	TraesCS1A03G0016000.5.1	protein_coding	c.1089A>G	p.Gln363Gln	synonymous_variant	LOW
Chr1A	4250854	.	T	C	279.6	29	11,10	0/1	TraesCS1A03G0016000	TraesCS1A03G0016000	TraesCS1A03G0016000.6.1	protein_coding	c.1137A>G	p.Gln379Gln	synonymous_variant	LOW
Chr1A	4251679	.	A	G	88.6	24	20,4	0/1	TraesCS1A03G0016000	TraesCS1A03G0016000	TraesCS1A03G0016000.3.1	protein_coding	c.846T>C	p.Thr282Thr	synonymous_variant	LOW
Chr1A	4251679	.	A	G	88.6	24	20,4	0/1	TraesCS1A03G0016000	TraesCS1A03G0016000	TraesCS1A03G0016000.1.1	protein_coding	c.795T>C	p.Thr265Thr	synonymous_variant	LOW
Chr1A	4251679	.	A	G	88.6	24	20,4	0/1	TraesCS1A03G0016000	TraesCS1A03G0016000	TraesCS1A03G0016000.2.1	protein_coding	c.795T>C	p.Thr265Thr	synonymous_variant	LOW
Chr1A	4251679	.	A	G	88.6	24	20,4	0/1	TraesCS1A03G0016000	TraesCS1A03G0016000	TraesCS1A03G0016000.4.1	protein_coding	c.825T>C	p.Thr275Thr	synonymous_variant	LOW
Chr1A	4251679	.	A	G	88.6	24	20,4	0/1	TraesCS1A03G0016000	TraesCS1A03G0016000	TraesCS1A03G0016000.5.1	protein_coding	c.786T>C	p.Thr262Thr	synonymous_variant	LOW
Chr1A	4251679	.	A	G	88.6	24	20,4	0/1	TraesCS1A03G0016000	TraesCS1A03G0016000	TraesCS1A03G0016000.6.1	protein_coding	c.834T>C	p.Thr278Thr	synonymous_variant	LOW
Chr1A	4251879	.	G	A	148.6	34	27,7	0/1	TraesCS1A03G0016000	TraesCS1A03G0016000	TraesCS1A03G0016000.3.1	protein_coding	c.711C>T	p.Leu237Leu	synonymous_variant	LOW
Chr1A	4251879	.	G	A	148.6	34	27,7	0/1	TraesCS1A03G0016000	TraesCS1A03G0016000	TraesCS1A03G0016000.1.1	protein_coding	c.711C>T	p.Leu237Leu	synonymous_variant	LOW
Chr1A	4251879	.	G	A	148.6	34	27,7	0/1	TraesCS1A03G0016000	TraesCS1A03G0016000	TraesCS1A03G0016000.2.1	protein_coding	c.711C>T	p.Leu237Leu	synonymous_variant	LOW
Chr1A	4251879	.	G	A	148.6	34	27,7	0/1	TraesCS1A03G0016000	TraesCS1A03G0016000	TraesCS1A03G0016000.4.1	protein_coding	c.702C>T	p.Leu234Leu	synonymous_variant	LOW
Chr1A	4251879	.	G	A	148.6	34	27,7	0/1	TraesCS1A03G0016000	TraesCS1A03G0016000	TraesCS1A03G0016000.5.1	protein_coding	c.702C>T	p.Leu234Leu	synonymous_variant	LOW
Chr1A	4251879	.	G	A	148.6	34	27,7	0/1	TraesCS1A03G0016000	TraesCS1A03G0016000	TraesCS1A03G0016000.6.1	protein_coding	c.711C>T	p.Leu237Leu	synonymous_variant	LOW
Chr1A	4251903	.	G	A	199.6	31	23,8	0/1	TraesCS1A03G0016000	TraesCS1A03G0016000	TraesCS1A03G0016000.3.1	protein_coding	c.687C>T	p.Ala229Ala	synonymous_variant	LOW
Chr1A	4251903	.	G	A	199.6	31	23,8	0/1	TraesCS1A03G0016000	TraesCS1A03G0016000	TraesCS1A03G0016000.1.1	protein_coding	c.687C>T	p.Ala229Ala	synonymous_variant	LOW
Chr1A	4251903	.	G	A	199.6	31	23,8	0/1	TraesCS1A03G0016000	TraesCS1A03G0016000	TraesCS1A03G0016000.2.1	protein_coding	c.687C>T	p.Ala229Ala	synonymous_variant	LOW
Chr1A	4251903	.	G	A	199.6	31	23,8	0/1	TraesCS1A03G0016000	TraesCS1A03G0016000	TraesCS1A03G0016000.4.1	protein_coding	c.678C>T	p.Ala226Ala	synonymous_variant	LOW
Chr1A	4251903	.	G	A	199.6	31	23,8	0/1	TraesCS1A03G0016000	TraesCS1A03G0016000	TraesCS1A03G0016000.5.1	protein_coding	c.678C>T	p.Ala226Ala	synonymous_variant	LOW
Chr1A	4251903	.	G	A	199.6	31	23,8	0/1	TraesCS1A03G0016000	TraesCS1A03G0016000	TraesCS1A03G0016000.6.1	protein_coding	c.687C>T	p.Ala229Ala	synonymous_variant	LOW
Chr1A	4252304	.	T	C	155.6	22	12,6	0/1	TraesCS1A03G0016000	TraesCS1A03G0016000	TraesCS1A03G0016000.3.1	protein_coding	c.456A>G	p.Thr152Thr	synonymous_variant	LOW
Chr1A	4252304	.	T	C	155.6	22	12,6	0/1	TraesCS1A03G0016000	TraesCS1A03G0016000	TraesCS1A03G0016000.1.1	protein_coding	c.456A>G	p.Thr152Thr	synonymous_variant	LOW
Chr1A	4252304	.	T	C	155.6	22	12,6	0/1	TraesCS1A03G0016000	TraesCS1A03G0016000	TraesCS1A03G0016000.2.1	protein_coding	c.456A>G	p.Thr152Thr	synonymous_variant	LOW
Chr1A	4252304	.	T	C	155.6	22	12,6	0/1	TraesCS1A03G0016000	TraesCS1A03G0016000	TraesCS1A03G0016000.4.1	protein_coding	c.447A>G	p.Thr149Thr	synonymous_variant	LOW
Chr1A	4252304	.	T	C	155.6	22	12,6	0/1	TraesCS1A03G0016000	TraesCS1A03G0016000	TraesCS1A03G0016000.5.1	protein_coding	c.447A>G	p.Thr149Thr	synonymous_variant	LOW
Chr1A	4252304	.	T	C	155.6	22	12,6	0/1	TraesCS1A03G0016000	TraesCS1A03G0016000	TraesCS1A03G0016000.6.1	protein_coding	c.456A>G	p.Thr152Thr	synonymous_variant	LOW
Chr1A	4253250	.	A	C	39.6	12	10,2	0/1	TraesCS1A03G0016000	TraesCS1A03G0016000	TraesCS1A03G0016000.3.1	protein_coding	c.417T>G	p.Pro139Pro	synonymous_variant	LOW
Chr1A	4253250	.	A	C	39.6	12	10,2	0/1	TraesCS1A03G0016000	TraesCS1A03G0016000	TraesCS1A03G0016000.1.1	protein_coding	c.417T>G	p.Pro139Pro	synonymous_variant	LOW
Chr1A	4253250	.	A	C	39.6	12	10,2	0/1	TraesCS1A03G0016000	TraesCS1A03G0016000	TraesCS1A03G0016000.2.1	protein_coding	c.417T>G	p.Pro139Pro	synonymous_variant	LOW
Chr1A	4253250	.	A	C	39.6	12	10,2	0/1	TraesCS1A03G0016000	TraesCS1A03G0016000	TraesCS1A03G0016000.4.1	protein_coding	c.417T>G	p.Pro139Pro	synonymous_variant	LOW
Chr1A	4253250	.	A	C	39.6	12	10,2	0/1	TraesCS1A03G0016000	TraesCS1A03G0016000	TraesCS1A03G0016000.5.1	protein_coding	c.417T>G	p.Pro139Pro	synonymous_variant	LOW
Chr1A	4253250	.	A	C	39.6	12	10,2	0/1	TraesCS1A03G0016000	TraesCS1A03G0016000	TraesCS1A03G0016000.6.1	protein_coding	c.417T>G	p.Pro139Pro	synonymous_variant	LOW
Chr1A	4253881	.	G	A	180.6	29	18,8	0/1	TraesCS1A03G0016000	TraesCS1A03G0016000	TraesCS1A03G0016000.3.1	protein_coding	c.135C>T	p.Ile45Ile	synonymous_variant	LOW
Chr1A	4253881	.	G	A	180.6	29	18,8	0/1	TraesCS1A03G0016000	TraesCS1A03G0016000	TraesCS1A03G0016000.1.1	protein_coding	c.135C>T	p.Ile45Ile	synonymous_variant	LOW
Chr1A	4253881	.	G	A	180.6	29	18,8	0/1	TraesCS1A03G0016000	TraesCS1A03G0016000	TraesCS1A03G0016000.2.1	protein_coding	c.135C>T	p.Ile45Ile	synonymous_variant	LOW
Chr1A	4253881	.	G	A	180.6	29	18,8	0/1	TraesCS1A03G0016000	TraesCS1A03G0016000	TraesCS1A03G0016000.4.1	protein_coding	c.135C>T	p.Ile45Ile	synonymous_variant	LOW
Chr1A	4253881	.	G	A	180.6	29	18,8	0/1	TraesCS1A03G0016000	TraesCS1A03G0016000	TraesCS1A03G0016000.5.1	protein_coding	c.135C>T	p.Ile45Ile	synonymous_variant	LOW
Chr1A	4253881	.	G	A	180.6	29	18,8	0/1	TraesCS1A03G0016000	TraesCS1A03G0016000	TraesCS1A03G0016000.6.1	protein_coding	c.135C>T	p.Ile45Ile	synonymous_variant	LOW
Chr1A	4255215	.	G	C	588.6	33	12,18	0/1	TraesCS1A03G0016000	TraesCS1A03G0016000	TraesCS1A03G0016000.3.1	protein_coding	c.90C>G	p.Ala30Ala	synonymous_variant	LOW
Chr1A	4255215	.	G	C	588.6	33	12,18	0/1	TraesCS1A03G0016000	TraesCS1A03G0016000	TraesCS1A03G0016000.1.1	protein_coding	c.90C>G	p.Ala30Ala	synonymous_variant	LOW
Chr1A	4255215	.	G	C	588.6	33	12,18	0/1	TraesCS1A03G0016000	TraesCS1A03G0016000	TraesCS1A03G0016000.2.1	protein_coding	c.90C>G	p.Ala30Ala	synonymous_variant	LOW
Chr1A	4255215	.	G	C	588.6	33	12,18	0/1	TraesCS1A03G0016000	TraesCS1A03G0016000	TraesCS1A03G0016000.4.1	protein_coding	c.90C>G	p.Ala30Ala	synonymous_variant	LOW
Chr1A	4255215	.	G	C	588.6	33	12,18	0/1	TraesCS1A03G0016000	TraesCS1A03G0016000	TraesCS1A03G0016000.5.1	protein_coding	c.90C>G	p.Ala30Ala	synonymous_variant	LOW
Chr1A	4255215	.	G	C	588.6	33	12,18	0/1	TraesCS1A03G0016000	TraesCS1A03G0016000	TraesCS1A03G0016000.6.1	protein_coding	c.90C>G	p.Ala30Ala	synonymous_variant	LOW
Chr1A	4255352	.	C	T	977.03	33	0,33	44562	TraesCS1A03G0016000	TraesCS1A03G0016000	TraesCS1A03G0016000.3.1	protein_coding	c.-48G>A	.	5_prime_UTR_variant	MODIFIER
Chr1A	4255352	.	C	T	977.03	33	0,33	44562	TraesCS1A03G0016000	TraesCS1A03G0016000	TraesCS1A03G0016000.1.1	protein_coding	c.-48G>A	.	5_prime_UTR_variant	MODIFIER
Chr1A	4255352	.	C	T	977.03	33	0,33	44562	TraesCS1A03G0016000	TraesCS1A03G0016000	TraesCS1A03G0016000.2.1	protein_coding	c.-48G>A	.	5_prime_UTR_variant	MODIFIER
Chr1A	4255352	.	C	T	977.03	33	0,33	44562	TraesCS1A03G0016000	TraesCS1A03G0016000	TraesCS1A03G0016000.4.1	protein_coding	c.-48G>A	.	5_prime_UTR_variant	MODIFIER
Chr1A	4255352	.	C	T	977.03	33	0,33	44562	TraesCS1A03G0016000	TraesCS1A03G0016000	TraesCS1A03G0016000.5.1	protein_coding	c.-48G>A	.	5_prime_UTR_variant	MODIFIER
Chr1A	4255352	.	C	T	977.03	33	0,33	44562	TraesCS1A03G0016000	TraesCS1A03G0016000	TraesCS1A03G0016000.6.1	protein_coding	c.-48G>A	.	5_prime_UTR_variant	MODIFIER
Chr1A	4255449	.	G	T	616.03	17	0,17	44562	TraesCS1A03G0016000	TraesCS1A03G0016000	TraesCS1A03G0016000.3.1	protein_coding	c.-145C>A	.	5_prime_UTR_variant	MODIFIER
Chr1A	4255449	.	G	T	616.03	17	0,17	44562	TraesCS1A03G0016000	TraesCS1A03G0016000	TraesCS1A03G0016000.1.1	protein_coding	c.-145C>A	.	5_prime_UTR_variant	MODIFIER
Chr1A	4255449	.	G	T	616.03	17	0,17	44562	TraesCS1A03G0016000	TraesCS1A03G0016000	TraesCS1A03G0016000.2.1	protein_coding	c.-145C>A	.	5_prime_UTR_variant	MODIFIER
Chr1A	4255449	.	G	T	616.03	17	0,17	44562	TraesCS1A03G0016000	TraesCS1A03G0016000	TraesCS1A03G0016000.4.1	protein_coding	c.-145C>A	.	5_prime_UTR_variant	MODIFIER
Chr1A	4255449	.	G	T	616.03	17	0,17	44562	TraesCS1A03G0016000	TraesCS1A03G0016000	TraesCS1A03G0016000.5.1	protein_coding	c.-145C>A	.	5_prime_UTR_variant	MODIFIER
Chr1A	4255449	.	G	T	616.03	17	0,17	44562	TraesCS1A03G0016000	TraesCS1A03G0016000	TraesCS1A03G0016000.6.1	protein_coding	c.-145C>A	.	5_prime_UTR_variant	MODIFIER
Chr1A	4371032	.	C	G	84.6	25	21,4	0/1	TraesCS1A03G0016200	TraesCS1A03G0016200	TraesCS1A03G0016200.1.1	protein_coding	c.51C>G	p.Ala17Ala	synonymous_variant	LOW
Chr1A	4371359	.	G	C	848.03	25	0,25	44562	TraesCS1A03G0016200	TraesCS1A03G0016200	TraesCS1A03G0016200.1.1	protein_coding	c.378G>C	p.Glu126Asp	missense_variant	MODERATE
Chr1A	4371420	.	A	T	146.6	28	22,6	0/1	TraesCS1A03G0016200	TraesCS1A03G0016200	TraesCS1A03G0016200.1.1	protein_coding	c.439A>T	p.Met147Leu	missense_variant	MODERATE
Chr1A	4373908	.	T	G	211.6	41	32,9	0/1	TraesCS1A03G0016200	TraesCS1A03G0016200	TraesCS1A03G0016200.1.1	protein_coding	c.684T>G	p.Ala228Ala	synonymous_variant	LOW
Chr1A	4373950	.	T	C	361.6	44	31,11	0/1	TraesCS1A03G0016200	TraesCS1A03G0016200	TraesCS1A03G0016200.1.1	protein_coding	c.726T>C	p.Ala242Ala	synonymous_variant	LOW
Chr1A	4373959	.	T	A	352.6	46	33,11	0/1	TraesCS1A03G0016200	TraesCS1A03G0016200	TraesCS1A03G0016200.1.1	protein_coding	c.735T>A	p.Ala245Ala	synonymous_variant	LOW
Chr1A	4374004	.	T	C	486.6	51	34,15	0/1	TraesCS1A03G0016200	TraesCS1A03G0016200	TraesCS1A03G0016200.1.1	protein_coding	c.780T>C	p.His260His	synonymous_variant	LOW
Chr1A	4374025	.	A	G	533.6	49	31,14	0/1	TraesCS1A03G0016200	TraesCS1A03G0016200	TraesCS1A03G0016200.1.1	protein_coding	c.801A>G	p.Glu267Glu	synonymous_variant	LOW
Chr1A	4374053	.	T	C	317.6	49	33,13	0/1	TraesCS1A03G0016200	TraesCS1A03G0016200	TraesCS1A03G0016200.1.1	protein_coding	c.829T>C	p.Leu277Leu	synonymous_variant	LOW
Chr1A	4374100	.	T	C	550.6	50	31,17	0/1	TraesCS1A03G0016200	TraesCS1A03G0016200	TraesCS1A03G0016200.1.1	protein_coding	c.876T>C	p.Gly292Gly	synonymous_variant	LOW
Chr1A	4374112	.	T	C	640.6	47	25,20	0/1	TraesCS1A03G0016200	TraesCS1A03G0016200	TraesCS1A03G0016200.1.1	protein_coding	c.888T>C	p.Pro296Pro	synonymous_variant	LOW
Chr1A	4374187	.	T	C	510.6	40	19,21	0/1	TraesCS1A03G0016200	TraesCS1A03G0016200	TraesCS1A03G0016200.1.1	protein_coding	c.963T>C	p.Asp321Asp	synonymous_variant	LOW
Chr1A	4374214	.	T	C	492.6	37	18,19	0/1	TraesCS1A03G0016200	TraesCS1A03G0016200	TraesCS1A03G0016200.1.1	protein_coding	c.990T>C	p.Tyr330Tyr	synonymous_variant	LOW
Chr1A	4374334	.	G	C	341.6	28	16,12	0/1	TraesCS1A03G0016200	TraesCS1A03G0016200	TraesCS1A03G0016200.1.1	protein_coding	c.1020G>C	p.Gly340Gly	synonymous_variant	LOW
Chr1A	4374334	.	G	C	341.6	28	16,12	0/1	TraesCS1A03G0016300	TraesCS1A03G0016300	TraesCS1A03G0016300.2.1	protein_coding	c.*4951C>G	.	downstream_gene_variant	MODIFIER
Chr1A	4374334	.	G	C	341.6	28	16,12	0/1	TraesCS1A03G0016300	TraesCS1A03G0016300	TraesCS1A03G0016300.1.1	protein_coding	c.*4951C>G	.	downstream_gene_variant	MODIFIER
Chr1A	4374710	.	T	C	195.6	36	26,9	0/1	TraesCS1A03G0016200	TraesCS1A03G0016200	TraesCS1A03G0016200.1.1	protein_coding	c.1155T>C	p.Ala385Ala	synonymous_variant	LOW
Chr1A	4374710	.	T	C	195.6	36	26,9	0/1	TraesCS1A03G0016300	TraesCS1A03G0016300	TraesCS1A03G0016300.2.1	protein_coding	c.*4575A>G	.	downstream_gene_variant	MODIFIER
Chr1A	4374710	.	T	C	195.6	36	26,9	0/1	TraesCS1A03G0016300	TraesCS1A03G0016300	TraesCS1A03G0016300.1.1	protein_coding	c.*4575A>G	.	downstream_gene_variant	MODIFIER
Chr1A	4374728	.	T	G	103.6	36	29,6	0/1	TraesCS1A03G0016200	TraesCS1A03G0016200	TraesCS1A03G0016200.1.1	protein_coding	c.1173T>G	p.Arg391Arg	synonymous_variant	LOW
Chr1A	4374728	.	T	G	103.6	36	29,6	0/1	TraesCS1A03G0016300	TraesCS1A03G0016300	TraesCS1A03G0016300.2.1	protein_coding	c.*4557A>C	.	downstream_gene_variant	MODIFIER
Chr1A	4374728	.	T	G	103.6	36	29,6	0/1	TraesCS1A03G0016300	TraesCS1A03G0016300	TraesCS1A03G0016300.1.1	protein_coding	c.*4557A>C	.	downstream_gene_variant	MODIFIER
Chr1A	4375231	.	A	C	1193.03	33	0,33	44562	TraesCS1A03G0016200	TraesCS1A03G0016200	TraesCS1A03G0016200.1.1	protein_coding	c.1397A>C	p.Asn466Thr	missense_variant	MODERATE
Chr1A	4375231	.	A	C	1193.03	33	0,33	44562	TraesCS1A03G0016300	TraesCS1A03G0016300	TraesCS1A03G0016300.2.1	protein_coding	c.*4054T>G	.	downstream_gene_variant	MODIFIER
Chr1A	4375231	.	A	C	1193.03	33	0,33	44562	TraesCS1A03G0016300	TraesCS1A03G0016300	TraesCS1A03G0016300.1.1	protein_coding	c.*4054T>G	.	downstream_gene_variant	MODIFIER
Chr1A	4375615	.	G	C	1182.03	34	0,33	44562	TraesCS1A03G0016200	TraesCS1A03G0016200	TraesCS1A03G0016200.1.1	protein_coding	c.1665G>C	p.Gly555Gly	synonymous_variant	LOW
Chr1A	4375615	.	G	C	1182.03	34	0,33	44562	TraesCS1A03G0016300	TraesCS1A03G0016300	TraesCS1A03G0016300.2.1	protein_coding	c.*3670C>G	.	downstream_gene_variant	MODIFIER
Chr1A	4375615	.	G	C	1182.03	34	0,33	44562	TraesCS1A03G0016300	TraesCS1A03G0016300	TraesCS1A03G0016300.1.1	protein_coding	c.*3670C>G	.	downstream_gene_variant	MODIFIER
Chr1A	4375654	.	C	G	1487.03	37	0,35	44562	TraesCS1A03G0016200	TraesCS1A03G0016200	TraesCS1A03G0016200.1.1	protein_coding	c.1704C>G	p.Pro568Pro	synonymous_variant	LOW
Chr1A	4375654	.	C	G	1487.03	37	0,35	44562	TraesCS1A03G0016300	TraesCS1A03G0016300	TraesCS1A03G0016300.2.1	protein_coding	c.*3631G>C	.	downstream_gene_variant	MODIFIER
Chr1A	4375654	.	C	G	1487.03	37	0,35	44562	TraesCS1A03G0016300	TraesCS1A03G0016300	TraesCS1A03G0016300.1.1	protein_coding	c.*3631G>C	.	downstream_gene_variant	MODIFIER
Chr1A	4375669	.	T	C	1288.03	30	0,28	44562	TraesCS1A03G0016200	TraesCS1A03G0016200	TraesCS1A03G0016200.1.1	protein_coding	c.1719T>C	p.Asp573Asp	synonymous_variant	LOW
Chr1A	4375669	.	T	C	1288.03	30	0,28	44562	TraesCS1A03G0016300	TraesCS1A03G0016300	TraesCS1A03G0016300.2.1	protein_coding	c.*3616A>G	.	downstream_gene_variant	MODIFIER
Chr1A	4375669	.	T	C	1288.03	30	0,28	44562	TraesCS1A03G0016300	TraesCS1A03G0016300	TraesCS1A03G0016300.1.1	protein_coding	c.*3616A>G	.	downstream_gene_variant	MODIFIER
Chr1A	4375877	.	T	G	1009.03	30	0,28	44562	TraesCS1A03G0016200	TraesCS1A03G0016200	TraesCS1A03G0016200.1.1	protein_coding	c.1845T>G	p.Asp615Glu	missense_variant	MODERATE
Chr1A	4375877	.	T	G	1009.03	30	0,28	44562	TraesCS1A03G0016300	TraesCS1A03G0016300	TraesCS1A03G0016300.2.1	protein_coding	c.*3408A>C	.	downstream_gene_variant	MODIFIER
Chr1A	4375877	.	T	G	1009.03	30	0,28	44562	TraesCS1A03G0016300	TraesCS1A03G0016300	TraesCS1A03G0016300.1.1	protein_coding	c.*3408A>C	.	downstream_gene_variant	MODIFIER
Chr1A	4375922	.	C	T	1153.03	36	0,33	44562	TraesCS1A03G0016200	TraesCS1A03G0016200	TraesCS1A03G0016200.1.1	protein_coding	c.1890C>T	p.Asn630Asn	synonymous_variant	LOW
Chr1A	4375922	.	C	T	1153.03	36	0,33	44562	TraesCS1A03G0016300	TraesCS1A03G0016300	TraesCS1A03G0016300.2.1	protein_coding	c.*3363G>A	.	downstream_gene_variant	MODIFIER
Chr1A	4375922	.	C	T	1153.03	36	0,33	44562	TraesCS1A03G0016300	TraesCS1A03G0016300	TraesCS1A03G0016300.1.1	protein_coding	c.*3363G>A	.	downstream_gene_variant	MODIFIER
Chr1A	4376023	.	G	A	1100.03	38	0,37	44562	TraesCS1A03G0016200	TraesCS1A03G0016200	TraesCS1A03G0016200.1.1	protein_coding	c.1991G>A	p.Arg664Lys	missense_variant	MODERATE
Chr1A	4376023	.	G	A	1100.03	38	0,37	44562	TraesCS1A03G0016300	TraesCS1A03G0016300	TraesCS1A03G0016300.2.1	protein_coding	c.*3262C>T	.	downstream_gene_variant	MODIFIER
Chr1A	4376023	.	G	A	1100.03	38	0,37	44562	TraesCS1A03G0016300	TraesCS1A03G0016300	TraesCS1A03G0016300.1.1	protein_coding	c.*3262C>T	.	downstream_gene_variant	MODIFIER
Chr1A	4376080	.	G	C	954.03	24	0,24	44562	TraesCS1A03G0016200	TraesCS1A03G0016200	TraesCS1A03G0016200.1.1	protein_coding	c.2048G>C	p.Gly683Ala	missense_variant	MODERATE
Chr1A	4376080	.	G	C	954.03	24	0,24	44562	TraesCS1A03G0016300	TraesCS1A03G0016300	TraesCS1A03G0016300.2.1	protein_coding	c.*3205C>G	.	downstream_gene_variant	MODIFIER
Chr1A	4376080	.	G	C	954.03	24	0,24	44562	TraesCS1A03G0016300	TraesCS1A03G0016300	TraesCS1A03G0016300.1.1	protein_coding	c.*3205C>G	.	downstream_gene_variant	MODIFIER
Chr1A	4379096	.	G	A	404.02	10	0,10	44562	TraesCS1A03G0016200	TraesCS1A03G0016200	TraesCS1A03G0016200.1.1	protein_coding	c.*2685G>A	.	downstream_gene_variant	MODIFIER
Chr1A	4379096	.	G	A	404.02	10	0,10	44562	TraesCS1A03G0016300	TraesCS1A03G0016300	TraesCS1A03G0016300.2.1	protein_coding	c.*189C>T	.	downstream_gene_variant	MODIFIER
Chr1A	4379096	.	G	A	404.02	10	0,10	44562	TraesCS1A03G0016300	TraesCS1A03G0016300	TraesCS1A03G0016300.1.1	protein_coding	c.*189C>T	.	downstream_gene_variant	MODIFIER
Chr1A	4379096	.	G	A	404.02	10	0,10	44562	TraesCS1A03G0016200-TraesCS1A03G0016300	TraesCS1A03G0016200-TraesCS1A03G0016300	TraesCS1A03G0016200-TraesCS1A03G0016300	.	n.4379096G>A	.	intergenic_region	MODIFIER
Chr1A	4379272	.	G	A	4090.03	126	0,126	44562	TraesCS1A03G0016200	TraesCS1A03G0016200	TraesCS1A03G0016200.1.1	protein_coding	c.*2861G>A	.	downstream_gene_variant	MODIFIER
Chr1A	4379272	.	G	A	4090.03	126	0,126	44562	TraesCS1A03G0016300	TraesCS1A03G0016300	TraesCS1A03G0016300.2.1	protein_coding	c.*13C>T	.	downstream_gene_variant	MODIFIER
Chr1A	4379272	.	G	A	4090.03	126	0,126	44562	TraesCS1A03G0016300	TraesCS1A03G0016300	TraesCS1A03G0016300.1.1	protein_coding	c.*13C>T	.	downstream_gene_variant	MODIFIER
Chr1A	4379272	.	G	A	4090.03	126	0,126	44562	TraesCS1A03G0016200-TraesCS1A03G0016300	TraesCS1A03G0016200-TraesCS1A03G0016300	TraesCS1A03G0016200-TraesCS1A03G0016300	.	n.4379272G>A	.	intergenic_region	MODIFIER
Chr1A	4379403	.	G	T	3011.03	91	0,85	44562	TraesCS1A03G0016300	TraesCS1A03G0016300	TraesCS1A03G0016300.2.1	protein_coding	c.2792C>A	p.Ser931*	stop_gained	HIGH
Chr1A	4379403	.	G	T	3011.03	91	0,85	44562	TraesCS1A03G0016300	TraesCS1A03G0016300	TraesCS1A03G0016300.1.1	protein_coding	c.2657C>A	p.Ser886*	stop_gained	HIGH
Chr1A	4379403	.	G	T	3011.03	91	0,85	44562	TraesCS1A03G0016200	TraesCS1A03G0016200	TraesCS1A03G0016200.1.1	protein_coding	c.*2992G>T	.	downstream_gene_variant	MODIFIER
Chr1A	4379555	.	C	G	1700.03	70	0,50	44562	TraesCS1A03G0016300	TraesCS1A03G0016300	TraesCS1A03G0016300.2.1	protein_coding	c.2640G>C	p.Val880Val	synonymous_variant	LOW
Chr1A	4379555	.	C	G	1700.03	70	0,50	44562	TraesCS1A03G0016300	TraesCS1A03G0016300	TraesCS1A03G0016300.1.1	protein_coding	c.2505G>C	p.Val835Val	synonymous_variant	LOW
Chr1A	4379555	.	C	G	1700.03	70	0,50	44562	TraesCS1A03G0016200	TraesCS1A03G0016200	TraesCS1A03G0016200.1.1	protein_coding	c.*3144C>G	.	downstream_gene_variant	MODIFIER
Chr1A	4380232	.	G	A	183.6	44	29,8	0/1	TraesCS1A03G0016300	TraesCS1A03G0016300	TraesCS1A03G0016300.2.1	protein_coding	c.2418C>T	p.Ile806Ile	synonymous_variant	LOW
Chr1A	4380232	.	G	A	183.6	44	29,8	0/1	TraesCS1A03G0016300	TraesCS1A03G0016300	TraesCS1A03G0016300.1.1	protein_coding	c.2271C>T	p.Ile757Ile	synonymous_variant	LOW
Chr1A	4380232	.	G	A	183.6	44	29,8	0/1	TraesCS1A03G0016200	TraesCS1A03G0016200	TraesCS1A03G0016200.1.1	protein_coding	c.*3821G>A	.	downstream_gene_variant	MODIFIER
Chr1A	4380244	.	G	C	750.6	42	11,23	0/1	TraesCS1A03G0016300	TraesCS1A03G0016300	TraesCS1A03G0016300.2.1	protein_coding	c.2406C>G	p.Gly802Gly	synonymous_variant	LOW
Chr1A	4380244	.	G	C	750.6	42	11,23	0/1	TraesCS1A03G0016300	TraesCS1A03G0016300	TraesCS1A03G0016300.1.1	protein_coding	c.2259C>G	p.Gly753Gly	synonymous_variant	LOW
Chr1A	4380244	.	G	C	750.6	42	11,23	0/1	TraesCS1A03G0016200	TraesCS1A03G0016200	TraesCS1A03G0016200.1.1	protein_coding	c.*3833G>C	.	downstream_gene_variant	MODIFIER
Chr1A	4380356	.	C	T	1148.6	52	10,36	0/1	TraesCS1A03G0016300	TraesCS1A03G0016300	TraesCS1A03G0016300.2.1	protein_coding	c.2376G>A	p.Pro792Pro	synonymous_variant	LOW
Chr1A	4380356	.	C	T	1148.6	52	10,36	0/1	TraesCS1A03G0016300	TraesCS1A03G0016300	TraesCS1A03G0016300.1.1	protein_coding	c.2229G>A	p.Pro743Pro	synonymous_variant	LOW
Chr1A	4380356	.	C	T	1148.6	52	10,36	0/1	TraesCS1A03G0016200	TraesCS1A03G0016200	TraesCS1A03G0016200.1.1	protein_coding	c.*3945C>T	.	downstream_gene_variant	MODIFIER
Chr1A	4380389	.	A	G	1409.6	56	6,47	0/1	TraesCS1A03G0016300	TraesCS1A03G0016300	TraesCS1A03G0016300.2.1	protein_coding	c.2343T>C	p.Asn781Asn	synonymous_variant	LOW
Chr1A	4380389	.	A	G	1409.6	56	6,47	0/1	TraesCS1A03G0016300	TraesCS1A03G0016300	TraesCS1A03G0016300.1.1	protein_coding	c.2196T>C	p.Asn732Asn	synonymous_variant	LOW
Chr1A	4380389	.	A	G	1409.6	56	6,47	0/1	TraesCS1A03G0016200	TraesCS1A03G0016200	TraesCS1A03G0016200.1.1	protein_coding	c.*3978A>G	.	downstream_gene_variant	MODIFIER
Chr1A	4380537	.	C	T	478.6	72	48,18	0/1	TraesCS1A03G0016300	TraesCS1A03G0016300	TraesCS1A03G0016300.2.1	protein_coding	c.2277G>A	p.Thr759Thr	synonymous_variant	LOW
Chr1A	4380537	.	C	T	478.6	72	48,18	0/1	TraesCS1A03G0016300	TraesCS1A03G0016300	TraesCS1A03G0016300.1.1	protein_coding	c.2130G>A	p.Thr710Thr	synonymous_variant	LOW
Chr1A	4380537	.	C	T	478.6	72	48,18	0/1	TraesCS1A03G0016200	TraesCS1A03G0016200	TraesCS1A03G0016200.1.1	protein_coding	c.*4126C>T	.	downstream_gene_variant	MODIFIER
Chr1A	4380561	.	T	A	519.6	86	60,20	0/1	TraesCS1A03G0016300	TraesCS1A03G0016300	TraesCS1A03G0016300.2.1	protein_coding	c.2253A>T	p.Ala751Ala	synonymous_variant	LOW
Chr1A	4380561	.	T	A	519.6	86	60,20	0/1	TraesCS1A03G0016300	TraesCS1A03G0016300	TraesCS1A03G0016300.1.1	protein_coding	c.2106A>T	p.Ala702Ala	synonymous_variant	LOW
Chr1A	4380561	.	T	A	519.6	86	60,20	0/1	TraesCS1A03G0016200	TraesCS1A03G0016200	TraesCS1A03G0016200.1.1	protein_coding	c.*4150T>A	.	downstream_gene_variant	MODIFIER
Chr1A	4380573	.	G	A	590.6	90	62,22	0/1	TraesCS1A03G0016300	TraesCS1A03G0016300	TraesCS1A03G0016300.2.1	protein_coding	c.2241C>T	p.Ile747Ile	synonymous_variant	LOW
Chr1A	4380573	.	G	A	590.6	90	62,22	0/1	TraesCS1A03G0016300	TraesCS1A03G0016300	TraesCS1A03G0016300.1.1	protein_coding	c.2094C>T	p.Ile698Ile	synonymous_variant	LOW
Chr1A	4380573	.	G	A	590.6	90	62,22	0/1	TraesCS1A03G0016200	TraesCS1A03G0016200	TraesCS1A03G0016200.1.1	protein_coding	c.*4162G>A	.	downstream_gene_variant	MODIFIER
Chr1A	4380614	.	C	T	1063.6	102	65,32	0/1	TraesCS1A03G0016300	TraesCS1A03G0016300	TraesCS1A03G0016300.2.1	protein_coding	c.2200G>A	p.Ala734Thr	missense_variant	MODERATE
Chr1A	4380614	.	C	T	1063.6	102	65,32	0/1	TraesCS1A03G0016300	TraesCS1A03G0016300	TraesCS1A03G0016300.1.1	protein_coding	c.2053G>A	p.Ala685Thr	missense_variant	MODERATE
Chr1A	4380614	.	C	T	1063.6	102	65,32	0/1	TraesCS1A03G0016200	TraesCS1A03G0016200	TraesCS1A03G0016200.1.1	protein_coding	c.*4203C>T	.	downstream_gene_variant	MODIFIER
Chr1A	4380615	.	G	A	2097.6	102	32,65	0/1	TraesCS1A03G0016300	TraesCS1A03G0016300	TraesCS1A03G0016300.2.1	protein_coding	c.2199C>T	p.Asn733Asn	synonymous_variant	LOW
Chr1A	4380615	.	G	A	2097.6	102	32,65	0/1	TraesCS1A03G0016300	TraesCS1A03G0016300	TraesCS1A03G0016300.1.1	protein_coding	c.2052C>T	p.Asn684Asn	synonymous_variant	LOW
Chr1A	4380615	.	G	A	2097.6	102	32,65	0/1	TraesCS1A03G0016200	TraesCS1A03G0016200	TraesCS1A03G0016200.1.1	protein_coding	c.*4204G>A	.	downstream_gene_variant	MODIFIER
Chr1A	4380678	.	A	G	490.6	109	87,22	0/1	TraesCS1A03G0016300	TraesCS1A03G0016300	TraesCS1A03G0016300.2.1	protein_coding	c.2136T>C	p.Val712Val	synonymous_variant	LOW
Chr1A	4380678	.	A	G	490.6	109	87,22	0/1	TraesCS1A03G0016300	TraesCS1A03G0016300	TraesCS1A03G0016300.1.1	protein_coding	c.1989T>C	p.Val663Val	synonymous_variant	LOW
Chr1A	4380678	.	A	G	490.6	109	87,22	0/1	TraesCS1A03G0016200	TraesCS1A03G0016200	TraesCS1A03G0016200.1.1	protein_coding	c.*4267A>G	.	downstream_gene_variant	MODIFIER
Chr1A	4380695	.	G	T	627.6	109	84,24	0/1	TraesCS1A03G0016300	TraesCS1A03G0016300	TraesCS1A03G0016300.2.1	protein_coding	c.2119C>A	p.Arg707Arg	synonymous_variant	LOW
Chr1A	4380695	.	G	T	627.6	109	84,24	0/1	TraesCS1A03G0016300	TraesCS1A03G0016300	TraesCS1A03G0016300.1.1	protein_coding	c.1972C>A	p.Arg658Arg	synonymous_variant	LOW
Chr1A	4380695	.	G	T	627.6	109	84,24	0/1	TraesCS1A03G0016200	TraesCS1A03G0016200	TraesCS1A03G0016200.1.1	protein_coding	c.*4284G>T	.	downstream_gene_variant	MODIFIER
Chr1A	4380912	.	A	G	3904.03	105	0,102	44562	TraesCS1A03G0016300	TraesCS1A03G0016300	TraesCS1A03G0016300.2.1	protein_coding	c.1902T>C	p.His634His	synonymous_variant	LOW
Chr1A	4380912	.	A	G	3904.03	105	0,102	44562	TraesCS1A03G0016300	TraesCS1A03G0016300	TraesCS1A03G0016300.1.1	protein_coding	c.1755T>C	p.His585His	synonymous_variant	LOW
Chr1A	4380912	.	A	G	3904.03	105	0,102	44562	TraesCS1A03G0016200	TraesCS1A03G0016200	TraesCS1A03G0016200.1.1	protein_coding	c.*4501A>G	.	downstream_gene_variant	MODIFIER
Chr1A	4380939	.	A	G	911.6	102	70,30	0/1	TraesCS1A03G0016300	TraesCS1A03G0016300	TraesCS1A03G0016300.2.1	protein_coding	c.1875T>C	p.Asn625Asn	synonymous_variant	LOW
Chr1A	4380939	.	A	G	911.6	102	70,30	0/1	TraesCS1A03G0016300	TraesCS1A03G0016300	TraesCS1A03G0016300.1.1	protein_coding	c.1728T>C	p.Asn576Asn	synonymous_variant	LOW
Chr1A	4380939	.	A	G	911.6	102	70,30	0/1	TraesCS1A03G0016200	TraesCS1A03G0016200	TraesCS1A03G0016200.1.1	protein_coding	c.*4528A>G	.	downstream_gene_variant	MODIFIER
Chr1A	4380954	.	C	T	595.6	91	67,22	0/1	TraesCS1A03G0016300	TraesCS1A03G0016300	TraesCS1A03G0016300.2.1	protein_coding	c.1860G>A	p.Pro620Pro	synonymous_variant	LOW
Chr1A	4380954	.	C	T	595.6	91	67,22	0/1	TraesCS1A03G0016300	TraesCS1A03G0016300	TraesCS1A03G0016300.1.1	protein_coding	c.1713G>A	p.Pro571Pro	synonymous_variant	LOW
Chr1A	4380954	.	C	T	595.6	91	67,22	0/1	TraesCS1A03G0016200	TraesCS1A03G0016200	TraesCS1A03G0016200.1.1	protein_coding	c.*4543C>T	.	downstream_gene_variant	MODIFIER
Chr1A	4381000	.	T	G	1877.6	86	22,61	0/1	TraesCS1A03G0016300	TraesCS1A03G0016300	TraesCS1A03G0016300.2.1	protein_coding	c.1814A>C	p.Asn605Thr	missense_variant	MODERATE
Chr1A	4381000	.	T	G	1877.6	86	22,61	0/1	TraesCS1A03G0016300	TraesCS1A03G0016300	TraesCS1A03G0016300.1.1	protein_coding	c.1667A>C	p.Asn556Thr	missense_variant	MODERATE
Chr1A	4381000	.	T	G	1877.6	86	22,61	0/1	TraesCS1A03G0016200	TraesCS1A03G0016200	TraesCS1A03G0016200.1.1	protein_coding	c.*4589T>G	.	downstream_gene_variant	MODIFIER
Chr1A	4381483	.	A	G	655.6	51	26,20	0/1	TraesCS1A03G0016300	TraesCS1A03G0016300	TraesCS1A03G0016300.2.1	protein_coding	c.1698T>C	p.Asn566Asn	synonymous_variant	LOW
Chr1A	4381483	.	A	G	655.6	51	26,20	0/1	TraesCS1A03G0016300	TraesCS1A03G0016300	TraesCS1A03G0016300.1.1	protein_coding	c.1551T>C	p.Asn517Asn	synonymous_variant	LOW
Chr1A	4381483	.	A	G	655.6	51	26,20	0/1	TraesCS1A03G0016200	TraesCS1A03G0016200	TraesCS1A03G0016200.1.1	protein_coding	c.*5072A>G	.	downstream_gene_variant	MODIFIER
Chr1A	4381539	.	T	C	863.6	69	30,30	0/1	TraesCS1A03G0016300	TraesCS1A03G0016300	TraesCS1A03G0016300.2.1	protein_coding	c.1642A>G	p.Ser548Gly	missense_variant	MODERATE
Chr1A	4381539	.	T	C	863.6	69	30,30	0/1	TraesCS1A03G0016300	TraesCS1A03G0016300	TraesCS1A03G0016300.1.1	protein_coding	c.1495A>G	p.Ser499Gly	missense_variant	MODERATE
Chr1A	4381539	.	T	C	863.6	69	30,30	0/1	TraesCS1A03G0016200	TraesCS1A03G0016200	TraesCS1A03G0016200.1.1	protein_coding	c.*5128T>C	.	downstream_gene_variant	MODIFIER
Chr1A	4381681	.	A	G	470.6	79	36,16	0/1	TraesCS1A03G0016300	TraesCS1A03G0016300	TraesCS1A03G0016300.2.1	protein_coding	c.1500T>C	p.Leu500Leu	synonymous_variant	LOW
Chr1A	4381681	.	A	G	470.6	79	36,16	0/1	TraesCS1A03G0016300	TraesCS1A03G0016300	TraesCS1A03G0016300.1.1	protein_coding	c.1353T>C	p.Leu451Leu	synonymous_variant	LOW
Chr1A	4381681	.	A	G	470.6	79	36,16	0/1	TraesCS1A03G0016200	TraesCS1A03G0016200	TraesCS1A03G0016200.1.1	protein_coding	c.*5270A>G	.	downstream_gene_variant	MODIFIER
Chr1A	4381714	.	G	A	1471.03	51	0,33	44562	TraesCS1A03G0016300	TraesCS1A03G0016300	TraesCS1A03G0016300.2.1	protein_coding	c.1467C>T	p.Asn489Asn	synonymous_variant	LOW
Chr1A	4381714	.	G	A	1471.03	51	0,33	44562	TraesCS1A03G0016300	TraesCS1A03G0016300	TraesCS1A03G0016300.1.1	protein_coding	c.1320C>T	p.Asn440Asn	synonymous_variant	LOW
Chr1A	4381717	.	G	A	1471.03	51	0,33	44562	TraesCS1A03G0016300	TraesCS1A03G0016300	TraesCS1A03G0016300.2.1	protein_coding	c.1464C>T	p.Asn488Asn	synonymous_variant	LOW
Chr1A	4381717	.	G	A	1471.03	51	0,33	44562	TraesCS1A03G0016300	TraesCS1A03G0016300	TraesCS1A03G0016300.1.1	protein_coding	c.1317C>T	p.Asn439Asn	synonymous_variant	LOW
Chr1A	4382181	.	C	T	869.03	27	0,26	44562	TraesCS1A03G0016300	TraesCS1A03G0016300	TraesCS1A03G0016300.2.1	protein_coding	c.1169G>A	p.Ser390Asn	missense_variant	MODERATE
Chr1A	4382181	.	C	T	869.03	27	0,26	44562	TraesCS1A03G0016300	TraesCS1A03G0016300	TraesCS1A03G0016300.1.1	protein_coding	c.1022G>A	p.Ser341Asn	missense_variant	MODERATE
Chr1A	4382374	.	T	G	1047.6	77	36,28	0/1	TraesCS1A03G0016300	TraesCS1A03G0016300	TraesCS1A03G0016300.2.1	protein_coding	c.1050A>C	p.Leu350Leu	synonymous_variant	LOW
Chr1A	4382374	.	T	G	1047.6	77	36,28	0/1	TraesCS1A03G0016300	TraesCS1A03G0016300	TraesCS1A03G0016300.1.1	protein_coding	c.903A>C	p.Leu301Leu	synonymous_variant	LOW
Chr1A	4382395	.	A	C	1272.6	95	43,34	0/1	TraesCS1A03G0016300	TraesCS1A03G0016300	TraesCS1A03G0016300.2.1	protein_coding	c.1029T>G	p.Ser343Ser	synonymous_variant	LOW
Chr1A	4382395	.	A	C	1272.6	95	43,34	0/1	TraesCS1A03G0016300	TraesCS1A03G0016300	TraesCS1A03G0016300.1.1	protein_coding	c.882T>G	p.Ser294Ser	synonymous_variant	LOW
Chr1A	4383066	.	A	G	341.6	61	48,12	0/1	TraesCS1A03G0016300	TraesCS1A03G0016300	TraesCS1A03G0016300.2.1	protein_coding	c.738T>C	p.Cys246Cys	synonymous_variant	LOW
Chr1A	4383066	.	A	G	341.6	61	48,12	0/1	TraesCS1A03G0016300	TraesCS1A03G0016300	TraesCS1A03G0016300.1.1	protein_coding	c.591T>C	p.Cys197Cys	synonymous_variant	LOW
Chr1A	4383069	.	T	A	344.6	56	43,12	0/1	TraesCS1A03G0016300	TraesCS1A03G0016300	TraesCS1A03G0016300.2.1	protein_coding	c.735A>T	p.Lys245Asn	missense_variant	MODERATE
Chr1A	4383069	.	T	A	344.6	56	43,12	0/1	TraesCS1A03G0016300	TraesCS1A03G0016300	TraesCS1A03G0016300.1.1	protein_coding	c.588A>T	p.Lys196Asn	missense_variant	MODERATE
Chr1A	4383114	.	T	C	360.6	80	64,14	0/1	TraesCS1A03G0016300	TraesCS1A03G0016300	TraesCS1A03G0016300.2.1	protein_coding	c.690A>G	p.Glu230Glu	synonymous_variant	LOW
Chr1A	4383114	.	T	C	360.6	80	64,14	0/1	TraesCS1A03G0016300	TraesCS1A03G0016300	TraesCS1A03G0016300.1.1	protein_coding	c.543A>G	p.Glu181Glu	synonymous_variant	LOW
Chr1A	4383117	.	C	G	357.6	82	66,14	0/1	TraesCS1A03G0016300	TraesCS1A03G0016300	TraesCS1A03G0016300.2.1	protein_coding	c.687G>C	p.Leu229Leu	synonymous_variant	LOW
Chr1A	4383117	.	C	G	357.6	82	66,14	0/1	TraesCS1A03G0016300	TraesCS1A03G0016300	TraesCS1A03G0016300.1.1	protein_coding	c.540G>C	p.Leu180Leu	synonymous_variant	LOW
Chr1A	4383383	.	C	T	203.6	90	75,13	0/1	TraesCS1A03G0016300	TraesCS1A03G0016300	TraesCS1A03G0016300.2.1	protein_coding	c.421G>A	p.Ala141Thr	missense_variant	MODERATE
Chr1A	4383383	.	C	T	203.6	90	75,13	0/1	TraesCS1A03G0016300	TraesCS1A03G0016300	TraesCS1A03G0016300.1.1	protein_coding	c.274G>A	p.Ala92Thr	missense_variant	MODERATE
Chr1A	4383590	.	G	C	619.6	63	41,22	0/1	TraesCS1A03G0016300	TraesCS1A03G0016300	TraesCS1A03G0016300.2.1	protein_coding	c.299C>G	p.Ala100Gly	missense_variant	MODERATE
Chr1A	4383590	.	G	C	619.6	63	41,22	0/1	TraesCS1A03G0016300	TraesCS1A03G0016300	TraesCS1A03G0016300.1.1	protein_coding	c.152C>G	p.Ala51Gly	missense_variant	MODERATE
Chr1A	4384510	.	C	T	588.03	31	0,16	44562	TraesCS1A03G0016300	TraesCS1A03G0016300	TraesCS1A03G0016300.2.1	protein_coding	c.132G>A	p.Ser44Ser	synonymous_variant	LOW
Chr1A	4384510	.	C	T	588.03	31	0,16	44562	TraesCS1A03G0016300	TraesCS1A03G0016300	TraesCS1A03G0016300.1.1	protein_coding	c.-769G>A	.	upstream_gene_variant	MODIFIER
Chr1A	4384735	.	G	C	526.02	18	0,12	44562	TraesCS1A03G0016300	TraesCS1A03G0016300	TraesCS1A03G0016300.2.1	protein_coding	c.72C>G	p.Ser24Ser	synonymous_variant	LOW
Chr1A	4384735	.	G	C	526.02	18	0,12	44562	TraesCS1A03G0016300	TraesCS1A03G0016300	TraesCS1A03G0016300.1.1	protein_coding	c.-994C>G	.	upstream_gene_variant	MODIFIER
Chr1A	4384738	.	G	C	526.02	18	0,12	44562	TraesCS1A03G0016300	TraesCS1A03G0016300	TraesCS1A03G0016300.2.1	protein_coding	c.69C>G	p.Ser23Ser	synonymous_variant	LOW
Chr1A	4384738	.	G	C	526.02	18	0,12	44562	TraesCS1A03G0016300	TraesCS1A03G0016300	TraesCS1A03G0016300.1.1	protein_coding	c.-997C>G	.	upstream_gene_variant	MODIFIER
Chr1A	4385717	.	C	A	267.02	10	0,10	44562	TraesCS1A03G0016300	TraesCS1A03G0016300	TraesCS1A03G0016300.2.1	protein_coding	c.-911G>T	.	upstream_gene_variant	MODIFIER
Chr1A	4385717	.	C	A	267.02	10	0,10	44562	TraesCS1A03G0016300	TraesCS1A03G0016300	TraesCS1A03G0016300.1.1	protein_coding	c.-1976G>T	.	upstream_gene_variant	MODIFIER
Chr1A	4385717	.	C	A	267.02	10	0,10	44562	TraesCS1A03G0016300-TraesCS1A03G0016400	TraesCS1A03G0016300-TraesCS1A03G0016400	TraesCS1A03G0016300-TraesCS1A03G0016400	.	n.4385717C>A	.	intergenic_region	MODIFIER
Chr1A	4440218	.	C	G	969.6	44	15,29	0/1	TraesCS1A03G0016400	TraesCS1A03G0016400	TraesCS1A03G0016400.1.1	protein_coding	c.18C>G	p.Gly6Gly	synonymous_variant	LOW
Chr1A	4440218	.	C	G	969.6	44	15,29	0/1	TraesCS1A03G0016500	TraesCS1A03G0016500	TraesCS1A03G0016500.1.1	protein_coding	c.*4634G>C	.	downstream_gene_variant	MODIFIER
Chr1A	4440472	.	C	G	4163.03	125	0,118	44562	TraesCS1A03G0016400	TraesCS1A03G0016400	TraesCS1A03G0016400.1.1	protein_coding	c.171C>G	p.Ala57Ala	synonymous_variant	LOW
Chr1A	4440472	.	C	G	4163.03	125	0,118	44562	TraesCS1A03G0016500	TraesCS1A03G0016500	TraesCS1A03G0016500.1.1	protein_coding	c.*4380G>C	.	downstream_gene_variant	MODIFIER
Chr1A	4441822	.	T	C	316.6	76	60,13	0/1	TraesCS1A03G0016400	TraesCS1A03G0016400	TraesCS1A03G0016400.1.1	protein_coding	c.420T>C	p.Asp140Asp	synonymous_variant	LOW
Chr1A	4441822	.	T	C	316.6	76	60,13	0/1	TraesCS1A03G0016500	TraesCS1A03G0016500	TraesCS1A03G0016500.1.1	protein_coding	c.*3030A>G	.	downstream_gene_variant	MODIFIER
Chr1A	5030894	.	C	G	6231.03	138	0,136	44562	TraesCS1A03G0020600	TraesCS1A03G0020600	TraesCS1A03G0020600.1.1	protein_coding	c.181C>G	p.Pro61Ala	missense_variant	MODERATE
Chr1A	5030894	.	C	G	6231.03	138	0,136	44562	TraesCS1A03G0020500	TraesCS1A03G0020500	TraesCS1A03G0020500.1.1	protein_coding	c.*3865C>G	.	downstream_gene_variant	MODIFIER
Chr1A	5030894	.	C	G	6231.03	138	0,136	44562	TraesCS1A03G0020700	TraesCS1A03G0020700	TraesCS1A03G0020700.1.1	protein_coding	c.*1920G>C	.	downstream_gene_variant	MODIFIER
Chr1A	5030904	.	C	G	5981.03	134	0,132	44562	TraesCS1A03G0020600	TraesCS1A03G0020600	TraesCS1A03G0020600.1.1	protein_coding	c.191C>G	p.Thr64Ser	missense_variant	MODERATE
Chr1A	5030904	.	C	G	5981.03	134	0,132	44562	TraesCS1A03G0020500	TraesCS1A03G0020500	TraesCS1A03G0020500.1.1	protein_coding	c.*3875C>G	.	downstream_gene_variant	MODIFIER
Chr1A	5030904	.	C	G	5981.03	134	0,132	44562	TraesCS1A03G0020700	TraesCS1A03G0020700	TraesCS1A03G0020700.1.1	protein_coding	c.*1910G>C	.	downstream_gene_variant	MODIFIER
Chr1A	5033031	.	C	T	168.6	50	19,6	0/1	TraesCS1A03G0020600	TraesCS1A03G0020600	TraesCS1A03G0020600.1.1	protein_coding	c.600C>T	p.Asp200Asp	synonymous_variant	LOW
Chr1A	5033031	.	C	T	168.6	50	19,6	0/1	TraesCS1A03G0020700	TraesCS1A03G0020700	TraesCS1A03G0020700.1.1	protein_coding	c.108G>A	p.Pro36Pro	synonymous_variant	LOW
Chr1A	5033049	.	T	C	541.6	45	6,17	0/1	TraesCS1A03G0020600	TraesCS1A03G0020600	TraesCS1A03G0020600.1.1	protein_coding	c.618T>C	p.Phe206Phe	synonymous_variant	LOW
Chr1A	5033049	.	T	C	541.6	45	6,17	0/1	TraesCS1A03G0020700	TraesCS1A03G0020700	TraesCS1A03G0020700.1.1	protein_coding	c.90A>G	p.Pro30Pro	synonymous_variant	LOW
Chr1A	5048006	.	C	T	637.03	19	0,13	44562	TraesCS1A03G0021200	TraesCS1A03G0021200	TraesCS1A03G0021200.1.1	protein_coding	c.-39C>T	.	upstream_gene_variant	MODIFIER
Chr1A	5048006	.	C	T	637.03	19	0,13	44562	TraesCS1A03G0020900-TraesCS1A03G0021200	TraesCS1A03G0020900-TraesCS1A03G0021200	TraesCS1A03G0020900-TraesCS1A03G0021200	.	n.5048006C>T	.	intergenic_region	MODIFIER
Chr1A	5048014	.	C	T	662.03	22	0,16	44562	TraesCS1A03G0021200	TraesCS1A03G0021200	TraesCS1A03G0021200.1.1	protein_coding	c.-31C>T	.	upstream_gene_variant	MODIFIER
Chr1A	5048014	.	C	T	662.03	22	0,16	44562	TraesCS1A03G0020900-TraesCS1A03G0021200	TraesCS1A03G0020900-TraesCS1A03G0021200	TraesCS1A03G0020900-TraesCS1A03G0021200	.	n.5048014C>T	.	intergenic_region	MODIFIER
Chr1A	5048060	.	T	C	718.03	29	0,23	44562	TraesCS1A03G0021200	TraesCS1A03G0021200	TraesCS1A03G0021200.1.1	protein_coding	c.16T>C	p.Ser6Pro	missense_variant	MODERATE
Chr1A	5048119	.	G	C	406.6	52	36,12	0/1	TraesCS1A03G0021200	TraesCS1A03G0021200	TraesCS1A03G0021200.1.1	protein_coding	c.75G>C	p.Leu25Leu	synonymous_variant	LOW
Chr1A	5048131	.	C	T	402.6	58	43,13	0/1	TraesCS1A03G0021200	TraesCS1A03G0021200	TraesCS1A03G0021200.1.1	protein_coding	c.87C>T	p.His29His	synonymous_variant	LOW
Chr1A	5048212	.	G	C	470.6	73	44,21	0/1	TraesCS1A03G0021200	TraesCS1A03G0021200	TraesCS1A03G0021200.1.1	protein_coding	c.168G>C	p.Ala56Ala	synonymous_variant	LOW
Chr1A	5048225	.	A	G	1775.03	62	0,51	44562	TraesCS1A03G0021200	TraesCS1A03G0021200	TraesCS1A03G0021200.1.1	protein_coding	c.181A>G	p.Ile61Val	missense_variant	MODERATE
Chr1A	5048264	.	G	C	645.6	49	18,20	0/1	TraesCS1A03G0021200	TraesCS1A03G0021200	TraesCS1A03G0021200.1.1	protein_coding	c.*10G>C	.	downstream_gene_variant	MODIFIER
Chr1A	5048264	.	G	C	645.6	49	18,20	0/1	TraesCS1A03G0021200-TraesCS1A03G0021300	TraesCS1A03G0021200-TraesCS1A03G0021300	TraesCS1A03G0021200-TraesCS1A03G0021300	.	n.5048264G>C	.	intergenic_region	MODIFIER
Chr1A	5551709	.	A	G	216.6	17	3,6	0/1	TraesCS1A03G0022200	TraesCS1A03G0022200	TraesCS1A03G0022200.1.1	protein_coding	c.366T>C	p.His122His	synonymous_variant	LOW
Chr1A	5551709	.	A	G	216.6	17	3,6	0/1	TraesCS1A03G0022100	TraesCS1A03G0022100	TraesCS1A03G0022100.1.1	protein_coding	c.*830A>G	.	3_prime_UTR_variant	MODIFIER
Chr1A	5551750	.	C	T	318.02	11	0,11	44562	TraesCS1A03G0022200	TraesCS1A03G0022200	TraesCS1A03G0022200.1.1	protein_coding	c.325G>A	p.Ala109Thr	missense_variant	MODERATE
Chr1A	5551750	.	C	T	318.02	11	0,11	44562	TraesCS1A03G0022100	TraesCS1A03G0022100	TraesCS1A03G0022100.1.1	protein_coding	c.*871C>T	.	3_prime_UTR_variant	MODIFIER
Chr1A	6687219	.	T	C	483.02	15	0,13	44562	TraesCS1A03G0024700	TraesCS1A03G0024700	TraesCS1A03G0024700.1.1	protein_coding	c.-3604T>C	.	upstream_gene_variant	MODIFIER
Chr1A	6687219	.	T	C	483.02	15	0,13	44562	TraesCS1A03G0024800	TraesCS1A03G0024800	TraesCS1A03G0024800.1.1	protein_coding	c.*5159A>G	.	downstream_gene_variant	MODIFIER
Chr1A	6687219	.	T	C	483.02	15	0,13	44562	TraesCS1A03G0024600-TraesCS1A03G0024700	TraesCS1A03G0024600-TraesCS1A03G0024700	TraesCS1A03G0024600-TraesCS1A03G0024700	.	n.6687219T>C	.	intergenic_region	MODIFIER
Chr1A	8089560	.	C	T	537.03	14	0,14	44562	TraesCS1A03G0029600	TraesCS1A03G0029600	TraesCS1A03G0029600.1.1	protein_coding	c.386G>A	p.Arg129His	missense_variant	MODERATE
Chr1A	8089678	.	T	C	552.03	16	0,16	44562	TraesCS1A03G0029600	TraesCS1A03G0029600	TraesCS1A03G0029600.1.1	protein_coding	c.268A>G	p.Arg90Gly	missense_variant	MODERATE
Chr1A	8526532	.	C	T	717.03	27	0,23	44562	TraesCS1A03G0031500	TraesCS1A03G0031500	TraesCS1A03G0031500.2.1	protein_coding	c.366C>T	p.Val122Val	synonymous_variant	LOW
Chr1A	8526532	.	C	T	717.03	27	0,23	44562	TraesCS1A03G0031500	TraesCS1A03G0031500	TraesCS1A03G0031500.1.1	protein_coding	c.366C>T	p.Val122Val	synonymous_variant	LOW
Chr1A	8526532	.	C	T	717.03	27	0,23	44562	TraesCS1A03G0031500	TraesCS1A03G0031500	TraesCS1A03G0031500.3.1	protein_coding	c.366C>T	p.Val122Val	synonymous_variant	LOW
Chr1A	8526532	.	C	T	717.03	27	0,23	44562	TraesCS1A03G0031500	TraesCS1A03G0031500	TraesCS1A03G0031500.4.1	protein_coding	c.366C>T	p.Val122Val	synonymous_variant	LOW
Chr1A	8526598	.	G	C	78.6	32	24,4	0/1	TraesCS1A03G0031500	TraesCS1A03G0031500	TraesCS1A03G0031500.2.1	protein_coding	c.432G>C	p.Leu144Leu	synonymous_variant	LOW
Chr1A	8526598	.	G	C	78.6	32	24,4	0/1	TraesCS1A03G0031500	TraesCS1A03G0031500	TraesCS1A03G0031500.1.1	protein_coding	c.432G>C	p.Leu144Leu	synonymous_variant	LOW
Chr1A	8526598	.	G	C	78.6	32	24,4	0/1	TraesCS1A03G0031500	TraesCS1A03G0031500	TraesCS1A03G0031500.3.1	protein_coding	c.432G>C	p.Leu144Leu	synonymous_variant	LOW
Chr1A	8526598	.	G	C	78.6	32	24,4	0/1	TraesCS1A03G0031500	TraesCS1A03G0031500	TraesCS1A03G0031500.4.1	protein_coding	c.432G>C	p.Leu144Leu	synonymous_variant	LOW
Chr1A	8526649	.	G	C	124.6	31	22,6	0/1	TraesCS1A03G0031500	TraesCS1A03G0031500	TraesCS1A03G0031500.2.1	protein_coding	c.483G>C	p.Arg161Arg	synonymous_variant	LOW
Chr1A	8526649	.	G	C	124.6	31	22,6	0/1	TraesCS1A03G0031500	TraesCS1A03G0031500	TraesCS1A03G0031500.1.1	protein_coding	c.483G>C	p.Arg161Arg	synonymous_variant	LOW
Chr1A	8526649	.	G	C	124.6	31	22,6	0/1	TraesCS1A03G0031500	TraesCS1A03G0031500	TraesCS1A03G0031500.3.1	protein_coding	c.483G>C	p.Arg161Arg	synonymous_variant	LOW
Chr1A	8526649	.	G	C	124.6	31	22,6	0/1	TraesCS1A03G0031500	TraesCS1A03G0031500	TraesCS1A03G0031500.4.1	protein_coding	c.483G>C	p.Arg161Arg	synonymous_variant	LOW
Chr1A	8526726	.	C	T	682.6	25	5,19	0/1	TraesCS1A03G0031500	TraesCS1A03G0031500	TraesCS1A03G0031500.2.1	protein_coding	c.560C>T	p.Ser187Leu	missense_variant	MODERATE
Chr1A	8526726	.	C	T	682.6	25	5,19	0/1	TraesCS1A03G0031500	TraesCS1A03G0031500	TraesCS1A03G0031500.1.1	protein_coding	c.560C>T	p.Ser187Leu	missense_variant	MODERATE
Chr1A	8526726	.	C	T	682.6	25	5,19	0/1	TraesCS1A03G0031500	TraesCS1A03G0031500	TraesCS1A03G0031500.3.1	protein_coding	c.560C>T	p.Ser187Leu	missense_variant	MODERATE
Chr1A	8526726	.	C	T	682.6	25	5,19	0/1	TraesCS1A03G0031500	TraesCS1A03G0031500	TraesCS1A03G0031500.4.1	protein_coding	c.560C>T	p.Ser187Leu	missense_variant	MODERATE
Chr1A	8526843	.	C	T	927.6	32	2,29	0/1	TraesCS1A03G0031500	TraesCS1A03G0031500	TraesCS1A03G0031500.2.1	protein_coding	c.677C>T	p.Ala226Val	missense_variant	MODERATE
Chr1A	8526843	.	C	T	927.6	32	2,29	0/1	TraesCS1A03G0031500	TraesCS1A03G0031500	TraesCS1A03G0031500.1.1	protein_coding	c.677C>T	p.Ala226Val	missense_variant	MODERATE
Chr1A	8526843	.	C	T	927.6	32	2,29	0/1	TraesCS1A03G0031500	TraesCS1A03G0031500	TraesCS1A03G0031500.3.1	protein_coding	c.677C>T	p.Ala226Val	missense_variant	MODERATE
Chr1A	8526843	.	C	T	927.6	32	2,29	0/1	TraesCS1A03G0031500	TraesCS1A03G0031500	TraesCS1A03G0031500.4.1	protein_coding	c.677C>T	p.Ala226Val	missense_variant	MODERATE
Chr1A	8526948	.	C	T	1157.02	40	2,36	44562	TraesCS1A03G0031500	TraesCS1A03G0031500	TraesCS1A03G0031500.2.1	protein_coding	c.782C>T	p.Ser261Phe	missense_variant	MODERATE
Chr1A	8526948	.	C	T	1157.02	40	2,36	44562	TraesCS1A03G0031500	TraesCS1A03G0031500	TraesCS1A03G0031500.1.1	protein_coding	c.782C>T	p.Ser261Phe	missense_variant	MODERATE
Chr1A	8526948	.	C	T	1157.02	40	2,36	44562	TraesCS1A03G0031500	TraesCS1A03G0031500	TraesCS1A03G0031500.3.1	protein_coding	c.782C>T	p.Ser261Phe	missense_variant	MODERATE
Chr1A	8526948	.	C	T	1157.02	40	2,36	44562	TraesCS1A03G0031500	TraesCS1A03G0031500	TraesCS1A03G0031500.4.1	protein_coding	c.782C>T	p.Ser261Phe	missense_variant	MODERATE
Chr1A	8529496	.	T	G	886.03	20	0,20	44562	TraesCS1A03G0031500	TraesCS1A03G0031500	TraesCS1A03G0031500.2.1	protein_coding	c.1747T>G	p.Ser583Ala	missense_variant	MODERATE
Chr1A	8529496	.	T	G	886.03	20	0,20	44562	TraesCS1A03G0031500	TraesCS1A03G0031500	TraesCS1A03G0031500.1.1	protein_coding	c.1747T>G	p.Ser583Ala	missense_variant	MODERATE
Chr1A	8529496	.	T	G	886.03	20	0,20	44562	TraesCS1A03G0031500	TraesCS1A03G0031500	TraesCS1A03G0031500.3.1	protein_coding	c.1747T>G	p.Ser583Ala	missense_variant	MODERATE
Chr1A	8529496	.	T	G	886.03	20	0,20	44562	TraesCS1A03G0031500	TraesCS1A03G0031500	TraesCS1A03G0031500.4.1	protein_coding	c.1747T>G	p.Ser583Ala	missense_variant	MODERATE
Chr1A	8529496	.	T	G	886.03	20	0,20	44562	TraesCS1A03G0031600	TraesCS1A03G0031600	TraesCS1A03G0031600.1.1	protein_coding	c.-3827T>G	.	upstream_gene_variant	MODIFIER
Chr1A	8529500	.	T	A	886.03	20	0,20	44562	TraesCS1A03G0031500	TraesCS1A03G0031500	TraesCS1A03G0031500.2.1	protein_coding	c.1751T>A	p.Val584Asp	missense_variant	MODERATE
Chr1A	8529500	.	T	A	886.03	20	0,20	44562	TraesCS1A03G0031500	TraesCS1A03G0031500	TraesCS1A03G0031500.1.1	protein_coding	c.1751T>A	p.Val584Asp	missense_variant	MODERATE
Chr1A	8529500	.	T	A	886.03	20	0,20	44562	TraesCS1A03G0031500	TraesCS1A03G0031500	TraesCS1A03G0031500.3.1	protein_coding	c.1751T>A	p.Val584Asp	missense_variant	MODERATE
Chr1A	8529500	.	T	A	886.03	20	0,20	44562	TraesCS1A03G0031500	TraesCS1A03G0031500	TraesCS1A03G0031500.4.1	protein_coding	c.1751T>A	p.Val584Asp	missense_variant	MODERATE
Chr1A	8529500	.	T	A	886.03	20	0,20	44562	TraesCS1A03G0031600	TraesCS1A03G0031600	TraesCS1A03G0031600.1.1	protein_coding	c.-3823T>A	.	upstream_gene_variant	MODIFIER
Chr1A	8529564	.	T	C	977.03	27	0,27	44562	TraesCS1A03G0031500	TraesCS1A03G0031500	TraesCS1A03G0031500.2.1	protein_coding	c.1815T>C	p.Asp605Asp	synonymous_variant	LOW
Chr1A	8529564	.	T	C	977.03	27	0,27	44562	TraesCS1A03G0031500	TraesCS1A03G0031500	TraesCS1A03G0031500.1.1	protein_coding	c.1815T>C	p.Asp605Asp	synonymous_variant	LOW
Chr1A	8529564	.	T	C	977.03	27	0,27	44562	TraesCS1A03G0031500	TraesCS1A03G0031500	TraesCS1A03G0031500.3.1	protein_coding	c.1815T>C	p.Asp605Asp	synonymous_variant	LOW
Chr1A	8529564	.	T	C	977.03	27	0,27	44562	TraesCS1A03G0031500	TraesCS1A03G0031500	TraesCS1A03G0031500.4.1	protein_coding	c.1815T>C	p.Asp605Asp	synonymous_variant	LOW
Chr1A	8529564	.	T	C	977.03	27	0,27	44562	TraesCS1A03G0031600	TraesCS1A03G0031600	TraesCS1A03G0031600.1.1	protein_coding	c.-3759T>C	.	upstream_gene_variant	MODIFIER
Chr1A	8529707	.	T	C	860.03	25	0,25	44562	TraesCS1A03G0031500	TraesCS1A03G0031500	TraesCS1A03G0031500.2.1	protein_coding	c.1877T>C	p.Val626Ala	missense_variant	MODERATE
Chr1A	8529707	.	T	C	860.03	25	0,25	44562	TraesCS1A03G0031500	TraesCS1A03G0031500	TraesCS1A03G0031500.1.1	protein_coding	c.1877T>C	p.Val626Ala	missense_variant	MODERATE
Chr1A	8529707	.	T	C	860.03	25	0,25	44562	TraesCS1A03G0031500	TraesCS1A03G0031500	TraesCS1A03G0031500.3.1	protein_coding	c.1877T>C	p.Val626Ala	missense_variant	MODERATE
Chr1A	8529707	.	T	C	860.03	25	0,25	44562	TraesCS1A03G0031500	TraesCS1A03G0031500	TraesCS1A03G0031500.4.1	protein_coding	c.1877T>C	p.Val626Ala	missense_variant	MODERATE
Chr1A	8529707	.	T	C	860.03	25	0,25	44562	TraesCS1A03G0031600	TraesCS1A03G0031600	TraesCS1A03G0031600.1.1	protein_coding	c.-3616T>C	.	upstream_gene_variant	MODIFIER
Chr1A	8530732	.	G	A	389.6	36	23,12	0/1	TraesCS1A03G0031500	TraesCS1A03G0031500	TraesCS1A03G0031500.2.1	protein_coding	c.2090G>A	p.Arg697Lys	missense_variant	MODERATE
Chr1A	8530732	.	G	A	389.6	36	23,12	0/1	TraesCS1A03G0031500	TraesCS1A03G0031500	TraesCS1A03G0031500.1.1	protein_coding	c.2090G>A	p.Arg697Lys	missense_variant	MODERATE
Chr1A	8530732	.	G	A	389.6	36	23,12	0/1	TraesCS1A03G0031500	TraesCS1A03G0031500	TraesCS1A03G0031500.3.1	protein_coding	c.2090G>A	p.Arg697Lys	missense_variant	MODERATE
Chr1A	8530732	.	G	A	389.6	36	23,12	0/1	TraesCS1A03G0031500	TraesCS1A03G0031500	TraesCS1A03G0031500.4.1	protein_coding	c.2090G>A	p.Arg697Lys	missense_variant	MODERATE
Chr1A	8530732	.	G	A	389.6	36	23,12	0/1	TraesCS1A03G0031600	TraesCS1A03G0031600	TraesCS1A03G0031600.1.1	protein_coding	c.-2591G>A	.	upstream_gene_variant	MODIFIER
Chr1A	8530758	.	C	A	410.6	42	27,15	0/1	TraesCS1A03G0031500	TraesCS1A03G0031500	TraesCS1A03G0031500.2.1	protein_coding	c.2116C>A	p.Leu706Ile	missense_variant	MODERATE
Chr1A	8530758	.	C	A	410.6	42	27,15	0/1	TraesCS1A03G0031500	TraesCS1A03G0031500	TraesCS1A03G0031500.1.1	protein_coding	c.2116C>A	p.Leu706Ile	missense_variant	MODERATE
Chr1A	8530758	.	C	A	410.6	42	27,15	0/1	TraesCS1A03G0031500	TraesCS1A03G0031500	TraesCS1A03G0031500.3.1	protein_coding	c.2116C>A	p.Leu706Ile	missense_variant	MODERATE
Chr1A	8530758	.	C	A	410.6	42	27,15	0/1	TraesCS1A03G0031500	TraesCS1A03G0031500	TraesCS1A03G0031500.4.1	protein_coding	c.2116C>A	p.Leu706Ile	missense_variant	MODERATE
Chr1A	8530758	.	C	A	410.6	42	27,15	0/1	TraesCS1A03G0031600	TraesCS1A03G0031600	TraesCS1A03G0031600.1.1	protein_coding	c.-2565C>A	.	upstream_gene_variant	MODIFIER
Chr1A	8530772	.	T	C	367.6	43	29,14	0/1	TraesCS1A03G0031500	TraesCS1A03G0031500	TraesCS1A03G0031500.2.1	protein_coding	c.2130T>C	p.Tyr710Tyr	synonymous_variant	LOW
Chr1A	8530772	.	T	C	367.6	43	29,14	0/1	TraesCS1A03G0031500	TraesCS1A03G0031500	TraesCS1A03G0031500.1.1	protein_coding	c.2130T>C	p.Tyr710Tyr	synonymous_variant	LOW
Chr1A	8530772	.	T	C	367.6	43	29,14	0/1	TraesCS1A03G0031500	TraesCS1A03G0031500	TraesCS1A03G0031500.3.1	protein_coding	c.2130T>C	p.Tyr710Tyr	synonymous_variant	LOW
Chr1A	8530772	.	T	C	367.6	43	29,14	0/1	TraesCS1A03G0031500	TraesCS1A03G0031500	TraesCS1A03G0031500.4.1	protein_coding	c.2130T>C	p.Tyr710Tyr	synonymous_variant	LOW
Chr1A	8530772	.	T	C	367.6	43	29,14	0/1	TraesCS1A03G0031600	TraesCS1A03G0031600	TraesCS1A03G0031600.1.1	protein_coding	c.-2551T>C	.	upstream_gene_variant	MODIFIER
Chr1A	8531396	.	C	A	1005.92	34	2,32	44562	TraesCS1A03G0031500	TraesCS1A03G0031500	TraesCS1A03G0031500.2.1	protein_coding	c.2317C>A	p.Gln773Lys	missense_variant	MODERATE
Chr1A	8531396	.	C	A	1005.92	34	2,32	44562	TraesCS1A03G0031500	TraesCS1A03G0031500	TraesCS1A03G0031500.1.1	protein_coding	c.2317C>A	p.Gln773Lys	missense_variant	MODERATE
Chr1A	8531396	.	C	A	1005.92	34	2,32	44562	TraesCS1A03G0031500	TraesCS1A03G0031500	TraesCS1A03G0031500.3.1	protein_coding	c.2317C>A	p.Gln773Lys	missense_variant	MODERATE
Chr1A	8531396	.	C	A	1005.92	34	2,32	44562	TraesCS1A03G0031500	TraesCS1A03G0031500	TraesCS1A03G0031500.4.1	protein_coding	c.2313C>A	p.Ser771Arg	missense_variant	MODERATE
Chr1A	8531396	.	C	A	1005.92	34	2,32	44562	TraesCS1A03G0031600	TraesCS1A03G0031600	TraesCS1A03G0031600.1.1	protein_coding	c.-1927C>A	.	upstream_gene_variant	MODIFIER
Chr1A	8532068	.	T	C	620.03	17	0,16	44562	TraesCS1A03G0031500	TraesCS1A03G0031500	TraesCS1A03G0031500.2.1	protein_coding	c.2655T>C	p.Ile885Ile	synonymous_variant	LOW
Chr1A	8532068	.	T	C	620.03	17	0,16	44562	TraesCS1A03G0031500	TraesCS1A03G0031500	TraesCS1A03G0031500.3.1	protein_coding	c.*155T>C	.	3_prime_UTR_variant	MODIFIER
Chr1A	8532068	.	T	C	620.03	17	0,16	44562	TraesCS1A03G0031500	TraesCS1A03G0031500	TraesCS1A03G0031500.4.1	protein_coding	c.*155T>C	.	3_prime_UTR_variant	MODIFIER
Chr1A	8532068	.	T	C	620.03	17	0,16	44562	TraesCS1A03G0031600	TraesCS1A03G0031600	TraesCS1A03G0031600.1.1	protein_coding	c.-1255T>C	.	upstream_gene_variant	MODIFIER
Chr1A	8532068	.	T	C	620.03	17	0,16	44562	TraesCS1A03G0031500	TraesCS1A03G0031500	TraesCS1A03G0031500.1.1	protein_coding	c.*50T>C	.	downstream_gene_variant	MODIFIER
Chr1A	8532393	.	T	C	1444.03	33	0,33	44562	TraesCS1A03G0031500	TraesCS1A03G0031500	TraesCS1A03G0031500.2.1	protein_coding	c.*63T>C	.	3_prime_UTR_variant	MODIFIER
Chr1A	8532393	.	T	C	1444.03	33	0,33	44562	TraesCS1A03G0031500	TraesCS1A03G0031500	TraesCS1A03G0031500.3.1	protein_coding	c.*386T>C	.	3_prime_UTR_variant	MODIFIER
Chr1A	8532393	.	T	C	1444.03	33	0,33	44562	TraesCS1A03G0031500	TraesCS1A03G0031500	TraesCS1A03G0031500.4.1	protein_coding	c.*386T>C	.	3_prime_UTR_variant	MODIFIER
Chr1A	8532393	.	T	C	1444.03	33	0,33	44562	TraesCS1A03G0031600	TraesCS1A03G0031600	TraesCS1A03G0031600.1.1	protein_coding	c.-930T>C	.	upstream_gene_variant	MODIFIER
Chr1A	8532393	.	T	C	1444.03	33	0,33	44562	TraesCS1A03G0031500	TraesCS1A03G0031500	TraesCS1A03G0031500.1.1	protein_coding	c.*375T>C	.	downstream_gene_variant	MODIFIER
Chr1A	8532401	.	A	G	1469.03	31	0,31	44562	TraesCS1A03G0031500	TraesCS1A03G0031500	TraesCS1A03G0031500.2.1	protein_coding	c.*71A>G	.	3_prime_UTR_variant	MODIFIER
Chr1A	8532401	.	A	G	1469.03	31	0,31	44562	TraesCS1A03G0031500	TraesCS1A03G0031500	TraesCS1A03G0031500.3.1	protein_coding	c.*394A>G	.	3_prime_UTR_variant	MODIFIER
Chr1A	8532401	.	A	G	1469.03	31	0,31	44562	TraesCS1A03G0031500	TraesCS1A03G0031500	TraesCS1A03G0031500.4.1	protein_coding	c.*394A>G	.	3_prime_UTR_variant	MODIFIER
Chr1A	8532401	.	A	G	1469.03	31	0,31	44562	TraesCS1A03G0031600	TraesCS1A03G0031600	TraesCS1A03G0031600.1.1	protein_coding	c.-922A>G	.	upstream_gene_variant	MODIFIER
Chr1A	8532401	.	A	G	1469.03	31	0,31	44562	TraesCS1A03G0031500	TraesCS1A03G0031500	TraesCS1A03G0031500.1.1	protein_coding	c.*383A>G	.	downstream_gene_variant	MODIFIER
Chr1A	8533305	.	C	G	1318.03	33	0,33	44562	TraesCS1A03G0031600	TraesCS1A03G0031600	TraesCS1A03G0031600.1.1	protein_coding	c.-18C>G	.	upstream_gene_variant	MODIFIER
Chr1A	8533305	.	C	G	1318.03	33	0,33	44562	TraesCS1A03G0031500	TraesCS1A03G0031500	TraesCS1A03G0031500.2.1	protein_coding	c.*975C>G	.	downstream_gene_variant	MODIFIER
Chr1A	8533305	.	C	G	1318.03	33	0,33	44562	TraesCS1A03G0031500	TraesCS1A03G0031500	TraesCS1A03G0031500.1.1	protein_coding	c.*1287C>G	.	downstream_gene_variant	MODIFIER
Chr1A	8533305	.	C	G	1318.03	33	0,33	44562	TraesCS1A03G0031500	TraesCS1A03G0031500	TraesCS1A03G0031500.3.1	protein_coding	c.*1499C>G	.	downstream_gene_variant	MODIFIER
Chr1A	8533305	.	C	G	1318.03	33	0,33	44562	TraesCS1A03G0031500	TraesCS1A03G0031500	TraesCS1A03G0031500.4.1	protein_coding	c.*1499C>G	.	downstream_gene_variant	MODIFIER
Chr1A	8533305	.	C	G	1318.03	33	0,33	44562	TraesCS1A03G0031500-TraesCS1A03G0031600	TraesCS1A03G0031500-TraesCS1A03G0031600	TraesCS1A03G0031500-TraesCS1A03G0031600	.	n.8533305C>G	.	intergenic_region	MODIFIER
Chr1A	8533355	.	A	C	3925.03	104	0,104	44562	TraesCS1A03G0031600	TraesCS1A03G0031600	TraesCS1A03G0031600.1.1	protein_coding	c.33A>C	p.Ser11Ser	synonymous_variant	LOW
Chr1A	8533355	.	A	C	3925.03	104	0,104	44562	TraesCS1A03G0031500	TraesCS1A03G0031500	TraesCS1A03G0031500.2.1	protein_coding	c.*1025A>C	.	downstream_gene_variant	MODIFIER
Chr1A	8533355	.	A	C	3925.03	104	0,104	44562	TraesCS1A03G0031500	TraesCS1A03G0031500	TraesCS1A03G0031500.1.1	protein_coding	c.*1337A>C	.	downstream_gene_variant	MODIFIER
Chr1A	8533355	.	A	C	3925.03	104	0,104	44562	TraesCS1A03G0031500	TraesCS1A03G0031500	TraesCS1A03G0031500.3.1	protein_coding	c.*1549A>C	.	downstream_gene_variant	MODIFIER
Chr1A	8533355	.	A	C	3925.03	104	0,104	44562	TraesCS1A03G0031500	TraesCS1A03G0031500	TraesCS1A03G0031500.4.1	protein_coding	c.*1549A>C	.	downstream_gene_variant	MODIFIER
Chr1A	8533535	.	T	C	5812.03	156	0,154	44562	TraesCS1A03G0031600	TraesCS1A03G0031600	TraesCS1A03G0031600.1.1	protein_coding	c.213T>C	p.Leu71Leu	synonymous_variant	LOW
Chr1A	8533535	.	T	C	5812.03	156	0,154	44562	TraesCS1A03G0031500	TraesCS1A03G0031500	TraesCS1A03G0031500.2.1	protein_coding	c.*1205T>C	.	downstream_gene_variant	MODIFIER
Chr1A	8533535	.	T	C	5812.03	156	0,154	44562	TraesCS1A03G0031500	TraesCS1A03G0031500	TraesCS1A03G0031500.1.1	protein_coding	c.*1517T>C	.	downstream_gene_variant	MODIFIER
Chr1A	8533535	.	T	C	5812.03	156	0,154	44562	TraesCS1A03G0031500	TraesCS1A03G0031500	TraesCS1A03G0031500.3.1	protein_coding	c.*1729T>C	.	downstream_gene_variant	MODIFIER
Chr1A	8533535	.	T	C	5812.03	156	0,154	44562	TraesCS1A03G0031500	TraesCS1A03G0031500	TraesCS1A03G0031500.4.1	protein_coding	c.*1729T>C	.	downstream_gene_variant	MODIFIER
Chr1A	8533562	.	C	T	5276.03	141	0,140	44562	TraesCS1A03G0031600	TraesCS1A03G0031600	TraesCS1A03G0031600.1.1	protein_coding	c.240C>T	p.Ser80Ser	synonymous_variant	LOW
Chr1A	8533562	.	C	T	5276.03	141	0,140	44562	TraesCS1A03G0031500	TraesCS1A03G0031500	TraesCS1A03G0031500.2.1	protein_coding	c.*1232C>T	.	downstream_gene_variant	MODIFIER
Chr1A	8533562	.	C	T	5276.03	141	0,140	44562	TraesCS1A03G0031500	TraesCS1A03G0031500	TraesCS1A03G0031500.1.1	protein_coding	c.*1544C>T	.	downstream_gene_variant	MODIFIER
Chr1A	8533562	.	C	T	5276.03	141	0,140	44562	TraesCS1A03G0031500	TraesCS1A03G0031500	TraesCS1A03G0031500.3.1	protein_coding	c.*1756C>T	.	downstream_gene_variant	MODIFIER
Chr1A	8533562	.	C	T	5276.03	141	0,140	44562	TraesCS1A03G0031500	TraesCS1A03G0031500	TraesCS1A03G0031500.4.1	protein_coding	c.*1756C>T	.	downstream_gene_variant	MODIFIER
Chr1A	8533601	.	T	C	4836.03	136	0,131	44562	TraesCS1A03G0031600	TraesCS1A03G0031600	TraesCS1A03G0031600.1.1	protein_coding	c.279T>C	p.Leu93Leu	synonymous_variant	LOW
Chr1A	8533601	.	T	C	4836.03	136	0,131	44562	TraesCS1A03G0031500	TraesCS1A03G0031500	TraesCS1A03G0031500.2.1	protein_coding	c.*1271T>C	.	downstream_gene_variant	MODIFIER
Chr1A	8533601	.	T	C	4836.03	136	0,131	44562	TraesCS1A03G0031500	TraesCS1A03G0031500	TraesCS1A03G0031500.1.1	protein_coding	c.*1583T>C	.	downstream_gene_variant	MODIFIER
Chr1A	8533601	.	T	C	4836.03	136	0,131	44562	TraesCS1A03G0031500	TraesCS1A03G0031500	TraesCS1A03G0031500.3.1	protein_coding	c.*1795T>C	.	downstream_gene_variant	MODIFIER
Chr1A	8533601	.	T	C	4836.03	136	0,131	44562	TraesCS1A03G0031500	TraesCS1A03G0031500	TraesCS1A03G0031500.4.1	protein_coding	c.*1795T>C	.	downstream_gene_variant	MODIFIER
Chr1A	8533982	.	C	T	3872.03	117	5111	44562	TraesCS1A03G0031600	TraesCS1A03G0031600	TraesCS1A03G0031600.1.1	protein_coding	c.660C>T	p.Ser220Ser	synonymous_variant	LOW
Chr1A	8533982	.	C	T	3872.03	117	5111	44562	TraesCS1A03G0031500	TraesCS1A03G0031500	TraesCS1A03G0031500.2.1	protein_coding	c.*1652C>T	.	downstream_gene_variant	MODIFIER
Chr1A	8533982	.	C	T	3872.03	117	5111	44562	TraesCS1A03G0031500	TraesCS1A03G0031500	TraesCS1A03G0031500.1.1	protein_coding	c.*1964C>T	.	downstream_gene_variant	MODIFIER
Chr1A	8533982	.	C	T	3872.03	117	5111	44562	TraesCS1A03G0031500	TraesCS1A03G0031500	TraesCS1A03G0031500.3.1	protein_coding	c.*2176C>T	.	downstream_gene_variant	MODIFIER
Chr1A	8533982	.	C	T	3872.03	117	5111	44562	TraesCS1A03G0031500	TraesCS1A03G0031500	TraesCS1A03G0031500.4.1	protein_coding	c.*2176C>T	.	downstream_gene_variant	MODIFIER
Chr1A	8534213	.	C	T	4776.03	135	2133	44562	TraesCS1A03G0031600	TraesCS1A03G0031600	TraesCS1A03G0031600.1.1	protein_coding	c.891C>T	p.Gly297Gly	synonymous_variant	LOW
Chr1A	8534213	.	C	T	4776.03	135	2133	44562	TraesCS1A03G0031500	TraesCS1A03G0031500	TraesCS1A03G0031500.2.1	protein_coding	c.*1883C>T	.	downstream_gene_variant	MODIFIER
Chr1A	8534213	.	C	T	4776.03	135	2133	44562	TraesCS1A03G0031500	TraesCS1A03G0031500	TraesCS1A03G0031500.1.1	protein_coding	c.*2195C>T	.	downstream_gene_variant	MODIFIER
Chr1A	8534213	.	C	T	4776.03	135	2133	44562	TraesCS1A03G0031500	TraesCS1A03G0031500	TraesCS1A03G0031500.3.1	protein_coding	c.*2407C>T	.	downstream_gene_variant	MODIFIER
Chr1A	8534213	.	C	T	4776.03	135	2133	44562	TraesCS1A03G0031500	TraesCS1A03G0031500	TraesCS1A03G0031500.4.1	protein_coding	c.*2407C>T	.	downstream_gene_variant	MODIFIER
Chr1A	8534303	.	C	T	4811.03	135	0,135	44562	TraesCS1A03G0031600	TraesCS1A03G0031600	TraesCS1A03G0031600.1.1	protein_coding	c.981C>T	p.Cys327Cys	synonymous_variant	LOW
Chr1A	8534303	.	C	T	4811.03	135	0,135	44562	TraesCS1A03G0031500	TraesCS1A03G0031500	TraesCS1A03G0031500.2.1	protein_coding	c.*1973C>T	.	downstream_gene_variant	MODIFIER
Chr1A	8534303	.	C	T	4811.03	135	0,135	44562	TraesCS1A03G0031500	TraesCS1A03G0031500	TraesCS1A03G0031500.1.1	protein_coding	c.*2285C>T	.	downstream_gene_variant	MODIFIER
Chr1A	8534303	.	C	T	4811.03	135	0,135	44562	TraesCS1A03G0031500	TraesCS1A03G0031500	TraesCS1A03G0031500.3.1	protein_coding	c.*2497C>T	.	downstream_gene_variant	MODIFIER
Chr1A	8534303	.	C	T	4811.03	135	0,135	44562	TraesCS1A03G0031500	TraesCS1A03G0031500	TraesCS1A03G0031500.4.1	protein_coding	c.*2497C>T	.	downstream_gene_variant	MODIFIER
Chr1A	8534548	.	C	T	817.03	21	0,21	44562	TraesCS1A03G0031500	TraesCS1A03G0031500	TraesCS1A03G0031500.2.1	protein_coding	c.*2218C>T	.	downstream_gene_variant	MODIFIER
Chr1A	8534548	.	C	T	817.03	21	0,21	44562	TraesCS1A03G0031600	TraesCS1A03G0031600	TraesCS1A03G0031600.1.1	protein_coding	c.*215C>T	.	downstream_gene_variant	MODIFIER
Chr1A	8534548	.	C	T	817.03	21	0,21	44562	TraesCS1A03G0031500	TraesCS1A03G0031500	TraesCS1A03G0031500.1.1	protein_coding	c.*2530C>T	.	downstream_gene_variant	MODIFIER
Chr1A	8534548	.	C	T	817.03	21	0,21	44562	TraesCS1A03G0031500	TraesCS1A03G0031500	TraesCS1A03G0031500.3.1	protein_coding	c.*2742C>T	.	downstream_gene_variant	MODIFIER
Chr1A	8534548	.	C	T	817.03	21	0,21	44562	TraesCS1A03G0031500	TraesCS1A03G0031500	TraesCS1A03G0031500.4.1	protein_coding	c.*2742C>T	.	downstream_gene_variant	MODIFIER
Chr1A	8534548	.	C	T	817.03	21	0,21	44562	TraesCS1A03G0031600-TraesCS1A03G0031900	TraesCS1A03G0031600-TraesCS1A03G0031900	TraesCS1A03G0031600-TraesCS1A03G0031900	.	n.8534548C>T	.	intergenic_region	MODIFIER
Chr1A	8988329	.	C	T	385.02	13	0,12	44562	TraesCS1A03G0033800	TraesCS1A03G0033800	TraesCS1A03G0033800.1.1	protein_coding	c.*2506G>A	.	downstream_gene_variant	MODIFIER
Chr1A	8988329	.	C	T	385.02	13	0,12	44562	TraesCS1A03G0033600-TraesCS1A03G0033800	TraesCS1A03G0033600-TraesCS1A03G0033800	TraesCS1A03G0033600-TraesCS1A03G0033800	.	n.8988329C>T	.	intergenic_region	MODIFIER
Chr1A	8988365	.	C	T	661.03	17	0,15	44562	TraesCS1A03G0033800	TraesCS1A03G0033800	TraesCS1A03G0033800.1.1	protein_coding	c.*2470G>A	.	downstream_gene_variant	MODIFIER
Chr1A	8988365	.	C	T	661.03	17	0,15	44562	TraesCS1A03G0033600-TraesCS1A03G0033800	TraesCS1A03G0033600-TraesCS1A03G0033800	TraesCS1A03G0033600-TraesCS1A03G0033800	.	n.8988365C>T	.	intergenic_region	MODIFIER
Chr1A	8988369	.	T	C	661.03	17	0,15	44562	TraesCS1A03G0033800	TraesCS1A03G0033800	TraesCS1A03G0033800.1.1	protein_coding	c.*2466A>G	.	downstream_gene_variant	MODIFIER
Chr1A	8988369	.	T	C	661.03	17	0,15	44562	TraesCS1A03G0033600-TraesCS1A03G0033800	TraesCS1A03G0033600-TraesCS1A03G0033800	TraesCS1A03G0033600-TraesCS1A03G0033800	.	n.8988369T>C	.	intergenic_region	MODIFIER
Chr1A	8988439	.	T	C	461.03	16	0,15	44562	TraesCS1A03G0033800	TraesCS1A03G0033800	TraesCS1A03G0033800.1.1	protein_coding	c.*2396A>G	.	downstream_gene_variant	MODIFIER
Chr1A	8988439	.	T	C	461.03	16	0,15	44562	TraesCS1A03G0033600-TraesCS1A03G0033800	TraesCS1A03G0033600-TraesCS1A03G0033800	TraesCS1A03G0033600-TraesCS1A03G0033800	.	n.8988439T>C	.	intergenic_region	MODIFIER
Chr1A	8988522	.	C	G	544.03	15	0,15	44562	TraesCS1A03G0033800	TraesCS1A03G0033800	TraesCS1A03G0033800.1.1	protein_coding	c.*2313G>C	.	downstream_gene_variant	MODIFIER
Chr1A	8988522	.	C	G	544.03	15	0,15	44562	TraesCS1A03G0033600-TraesCS1A03G0033800	TraesCS1A03G0033600-TraesCS1A03G0033800	TraesCS1A03G0033600-TraesCS1A03G0033800	.	n.8988522C>G	.	intergenic_region	MODIFIER
Chr1A	8988540	.	C	T	628.03	17	0,17	44562	TraesCS1A03G0033800	TraesCS1A03G0033800	TraesCS1A03G0033800.1.1	protein_coding	c.*2295G>A	.	downstream_gene_variant	MODIFIER
Chr1A	8988540	.	C	T	628.03	17	0,17	44562	TraesCS1A03G0033600-TraesCS1A03G0033800	TraesCS1A03G0033600-TraesCS1A03G0033800	TraesCS1A03G0033600-TraesCS1A03G0033800	.	n.8988540C>T	.	intergenic_region	MODIFIER
Chr1A	8990943	.	T	C	411.02	11	0,11	44562	TraesCS1A03G0033800	TraesCS1A03G0033800	TraesCS1A03G0033800.1.1	protein_coding	c.735A>G	p.Pro245Pro	synonymous_variant	LOW
Chr1A	8990955	.	G	A	420.81	13	1,12	0/1	TraesCS1A03G0033800	TraesCS1A03G0033800	TraesCS1A03G0033800.1.1	protein_coding	c.723C>T	p.Gly241Gly	synonymous_variant	LOW
Chr1A	8991386	.	T	C	75.6	14	11,3	0/1	TraesCS1A03G0033800	TraesCS1A03G0033800	TraesCS1A03G0033800.1.1	protein_coding	c.713A>G	p.His238Arg	missense_variant	MODERATE
Chr1A	8991386	.	T	C	75.6	14	11,3	0/1	TraesCS1A03G0033900	TraesCS1A03G0033900	TraesCS1A03G0033900.3.1	protein_coding	c.*5013A>G	.	downstream_gene_variant	MODIFIER
Chr1A	8991386	.	T	C	75.6	14	11,3	0/1	TraesCS1A03G0033900	TraesCS1A03G0033900	TraesCS1A03G0033900.1.1	protein_coding	c.*5013A>G	.	downstream_gene_variant	MODIFIER
Chr1A	8991386	.	T	C	75.6	14	11,3	0/1	TraesCS1A03G0033900	TraesCS1A03G0033900	TraesCS1A03G0033900.2.1	protein_coding	c.*5013A>G	.	downstream_gene_variant	MODIFIER
Chr1A	8991386	.	T	C	75.6	14	11,3	0/1	TraesCS1A03G0033900	TraesCS1A03G0033900	TraesCS1A03G0033900.4.1	protein_coding	c.*5013A>G	.	downstream_gene_variant	MODIFIER
Chr1A	8991621	.	G	T	402.6	24	10,14	0/1	TraesCS1A03G0033800	TraesCS1A03G0033800	TraesCS1A03G0033800.1.1	protein_coding	c.590C>A	p.Ala197Asp	missense_variant	MODERATE
Chr1A	8991621	.	G	T	402.6	24	10,14	0/1	TraesCS1A03G0033900	TraesCS1A03G0033900	TraesCS1A03G0033900.3.1	protein_coding	c.*4778C>A	.	downstream_gene_variant	MODIFIER
Chr1A	8991621	.	G	T	402.6	24	10,14	0/1	TraesCS1A03G0033900	TraesCS1A03G0033900	TraesCS1A03G0033900.1.1	protein_coding	c.*4778C>A	.	downstream_gene_variant	MODIFIER
Chr1A	8991621	.	G	T	402.6	24	10,14	0/1	TraesCS1A03G0033900	TraesCS1A03G0033900	TraesCS1A03G0033900.2.1	protein_coding	c.*4778C>A	.	downstream_gene_variant	MODIFIER
Chr1A	8991621	.	G	T	402.6	24	10,14	0/1	TraesCS1A03G0033900	TraesCS1A03G0033900	TraesCS1A03G0033900.4.1	protein_coding	c.*4778C>A	.	downstream_gene_variant	MODIFIER
Chr1A	8991647	.	G	A	517.6	25	9,16	0/1	TraesCS1A03G0033800	TraesCS1A03G0033800	TraesCS1A03G0033800.1.1	protein_coding	c.564C>T	p.Ser188Ser	synonymous_variant	LOW
Chr1A	8991647	.	G	A	517.6	25	9,16	0/1	TraesCS1A03G0033900	TraesCS1A03G0033900	TraesCS1A03G0033900.3.1	protein_coding	c.*4752C>T	.	downstream_gene_variant	MODIFIER
Chr1A	8991647	.	G	A	517.6	25	9,16	0/1	TraesCS1A03G0033900	TraesCS1A03G0033900	TraesCS1A03G0033900.1.1	protein_coding	c.*4752C>T	.	downstream_gene_variant	MODIFIER
Chr1A	8991647	.	G	A	517.6	25	9,16	0/1	TraesCS1A03G0033900	TraesCS1A03G0033900	TraesCS1A03G0033900.2.1	protein_coding	c.*4752C>T	.	downstream_gene_variant	MODIFIER
Chr1A	8991647	.	G	A	517.6	25	9,16	0/1	TraesCS1A03G0033900	TraesCS1A03G0033900	TraesCS1A03G0033900.4.1	protein_coding	c.*4752C>T	.	downstream_gene_variant	MODIFIER
Chr1A	8991692	.	A	G	515.6	23	8,15	0/1	TraesCS1A03G0033800	TraesCS1A03G0033800	TraesCS1A03G0033800.1.1	protein_coding	c.519T>C	p.Ser173Ser	synonymous_variant	LOW
Chr1A	8991692	.	A	G	515.6	23	8,15	0/1	TraesCS1A03G0033900	TraesCS1A03G0033900	TraesCS1A03G0033900.3.1	protein_coding	c.*4707T>C	.	downstream_gene_variant	MODIFIER
Chr1A	8991692	.	A	G	515.6	23	8,15	0/1	TraesCS1A03G0033900	TraesCS1A03G0033900	TraesCS1A03G0033900.1.1	protein_coding	c.*4707T>C	.	downstream_gene_variant	MODIFIER
Chr1A	8991692	.	A	G	515.6	23	8,15	0/1	TraesCS1A03G0033900	TraesCS1A03G0033900	TraesCS1A03G0033900.2.1	protein_coding	c.*4707T>C	.	downstream_gene_variant	MODIFIER
Chr1A	8991692	.	A	G	515.6	23	8,15	0/1	TraesCS1A03G0033900	TraesCS1A03G0033900	TraesCS1A03G0033900.4.1	protein_coding	c.*4707T>C	.	downstream_gene_variant	MODIFIER
Chr1A	8991746	.	A	G	571.6	21	4,17	0/1	TraesCS1A03G0033800	TraesCS1A03G0033800	TraesCS1A03G0033800.1.1	protein_coding	c.465T>C	p.Cys155Cys	synonymous_variant	LOW
Chr1A	8991746	.	A	G	571.6	21	4,17	0/1	TraesCS1A03G0033900	TraesCS1A03G0033900	TraesCS1A03G0033900.3.1	protein_coding	c.*4653T>C	.	downstream_gene_variant	MODIFIER
Chr1A	8991746	.	A	G	571.6	21	4,17	0/1	TraesCS1A03G0033900	TraesCS1A03G0033900	TraesCS1A03G0033900.1.1	protein_coding	c.*4653T>C	.	downstream_gene_variant	MODIFIER
Chr1A	8991746	.	A	G	571.6	21	4,17	0/1	TraesCS1A03G0033900	TraesCS1A03G0033900	TraesCS1A03G0033900.2.1	protein_coding	c.*4653T>C	.	downstream_gene_variant	MODIFIER
Chr1A	8991746	.	A	G	571.6	21	4,17	0/1	TraesCS1A03G0033900	TraesCS1A03G0033900	TraesCS1A03G0033900.4.1	protein_coding	c.*4653T>C	.	downstream_gene_variant	MODIFIER
Chr1A	8991955	.	C	T	144.6	19	14,5	0/1	TraesCS1A03G0033800	TraesCS1A03G0033800	TraesCS1A03G0033800.1.1	protein_coding	c.433G>A	p.Val145Ile	missense_variant	MODERATE
Chr1A	8991955	.	C	T	144.6	19	14,5	0/1	TraesCS1A03G0033900	TraesCS1A03G0033900	TraesCS1A03G0033900.3.1	protein_coding	c.*4444G>A	.	downstream_gene_variant	MODIFIER
Chr1A	8991955	.	C	T	144.6	19	14,5	0/1	TraesCS1A03G0033900	TraesCS1A03G0033900	TraesCS1A03G0033900.1.1	protein_coding	c.*4444G>A	.	downstream_gene_variant	MODIFIER
Chr1A	8991955	.	C	T	144.6	19	14,5	0/1	TraesCS1A03G0033900	TraesCS1A03G0033900	TraesCS1A03G0033900.2.1	protein_coding	c.*4444G>A	.	downstream_gene_variant	MODIFIER
Chr1A	8991955	.	C	T	144.6	19	14,5	0/1	TraesCS1A03G0033900	TraesCS1A03G0033900	TraesCS1A03G0033900.4.1	protein_coding	c.*4444G>A	.	downstream_gene_variant	MODIFIER
Chr1A	8991956	.	C	T	520.6	19	5,14	0/1	TraesCS1A03G0033800	TraesCS1A03G0033800	TraesCS1A03G0033800.1.1	protein_coding	c.432G>A	p.Arg144Arg	synonymous_variant	LOW
Chr1A	8991956	.	C	T	520.6	19	5,14	0/1	TraesCS1A03G0033900	TraesCS1A03G0033900	TraesCS1A03G0033900.3.1	protein_coding	c.*4443G>A	.	downstream_gene_variant	MODIFIER
Chr1A	8991956	.	C	T	520.6	19	5,14	0/1	TraesCS1A03G0033900	TraesCS1A03G0033900	TraesCS1A03G0033900.1.1	protein_coding	c.*4443G>A	.	downstream_gene_variant	MODIFIER
Chr1A	8991956	.	C	T	520.6	19	5,14	0/1	TraesCS1A03G0033900	TraesCS1A03G0033900	TraesCS1A03G0033900.2.1	protein_coding	c.*4443G>A	.	downstream_gene_variant	MODIFIER
Chr1A	8991956	.	C	T	520.6	19	5,14	0/1	TraesCS1A03G0033900	TraesCS1A03G0033900	TraesCS1A03G0033900.4.1	protein_coding	c.*4443G>A	.	downstream_gene_variant	MODIFIER
Chr1A	8992017	.	T	C	266.6	16	8,8	0/1	TraesCS1A03G0033800	TraesCS1A03G0033800	TraesCS1A03G0033800.1.1	protein_coding	c.371A>G	p.Asp124Gly	missense_variant	MODERATE
Chr1A	8992017	.	T	C	266.6	16	8,8	0/1	TraesCS1A03G0033900	TraesCS1A03G0033900	TraesCS1A03G0033900.3.1	protein_coding	c.*4382A>G	.	downstream_gene_variant	MODIFIER
Chr1A	8992017	.	T	C	266.6	16	8,8	0/1	TraesCS1A03G0033900	TraesCS1A03G0033900	TraesCS1A03G0033900.1.1	protein_coding	c.*4382A>G	.	downstream_gene_variant	MODIFIER
Chr1A	8992017	.	T	C	266.6	16	8,8	0/1	TraesCS1A03G0033900	TraesCS1A03G0033900	TraesCS1A03G0033900.2.1	protein_coding	c.*4382A>G	.	downstream_gene_variant	MODIFIER
Chr1A	8992017	.	T	C	266.6	16	8,8	0/1	TraesCS1A03G0033900	TraesCS1A03G0033900	TraesCS1A03G0033900.4.1	protein_coding	c.*4382A>G	.	downstream_gene_variant	MODIFIER
Chr1A	8992541	.	G	C	39.6	12	10,2	0/1	TraesCS1A03G0033800	TraesCS1A03G0033800	TraesCS1A03G0033800.1.1	protein_coding	c.291C>G	p.Asp97Glu	missense_variant	MODERATE
Chr1A	8992541	.	G	C	39.6	12	10,2	0/1	TraesCS1A03G0033900	TraesCS1A03G0033900	TraesCS1A03G0033900.3.1	protein_coding	c.*3858C>G	.	downstream_gene_variant	MODIFIER
Chr1A	8992541	.	G	C	39.6	12	10,2	0/1	TraesCS1A03G0033900	TraesCS1A03G0033900	TraesCS1A03G0033900.1.1	protein_coding	c.*3858C>G	.	downstream_gene_variant	MODIFIER
Chr1A	8992541	.	G	C	39.6	12	10,2	0/1	TraesCS1A03G0033900	TraesCS1A03G0033900	TraesCS1A03G0033900.2.1	protein_coding	c.*3858C>G	.	downstream_gene_variant	MODIFIER
Chr1A	8992541	.	G	C	39.6	12	10,2	0/1	TraesCS1A03G0033900	TraesCS1A03G0033900	TraesCS1A03G0033900.4.1	protein_coding	c.*3858C>G	.	downstream_gene_variant	MODIFIER
Chr1A	8993080	.	T	G	176.6	11	3,5	0/1	TraesCS1A03G0033800	TraesCS1A03G0033800	TraesCS1A03G0033800.1.1	protein_coding	c.17A>C	p.Glu6Ala	missense_variant	MODERATE
Chr1A	8993080	.	T	G	176.6	11	3,5	0/1	TraesCS1A03G0033900	TraesCS1A03G0033900	TraesCS1A03G0033900.3.1	protein_coding	c.*3319A>C	.	downstream_gene_variant	MODIFIER
Chr1A	8993080	.	T	G	176.6	11	3,5	0/1	TraesCS1A03G0033900	TraesCS1A03G0033900	TraesCS1A03G0033900.1.1	protein_coding	c.*3319A>C	.	downstream_gene_variant	MODIFIER
Chr1A	8993080	.	T	G	176.6	11	3,5	0/1	TraesCS1A03G0033900	TraesCS1A03G0033900	TraesCS1A03G0033900.2.1	protein_coding	c.*3319A>C	.	downstream_gene_variant	MODIFIER
Chr1A	8993080	.	T	G	176.6	11	3,5	0/1	TraesCS1A03G0033900	TraesCS1A03G0033900	TraesCS1A03G0033900.4.1	protein_coding	c.*3319A>C	.	downstream_gene_variant	MODIFIER
Chr1A	8996450	.	C	T	1241.03	54	0,36	44562	TraesCS1A03G0033900	TraesCS1A03G0033900	TraesCS1A03G0033900.3.1	protein_coding	c.3333G>A	p.Arg1111Arg	synonymous_variant	LOW
Chr1A	8996450	.	C	T	1241.03	54	0,36	44562	TraesCS1A03G0033900	TraesCS1A03G0033900	TraesCS1A03G0033900.1.1	protein_coding	c.3216G>A	p.Arg1072Arg	synonymous_variant	LOW
Chr1A	8996450	.	C	T	1241.03	54	0,36	44562	TraesCS1A03G0033900	TraesCS1A03G0033900	TraesCS1A03G0033900.2.1	protein_coding	c.3105G>A	p.Arg1035Arg	synonymous_variant	LOW
Chr1A	8996450	.	C	T	1241.03	54	0,36	44562	TraesCS1A03G0033900	TraesCS1A03G0033900	TraesCS1A03G0033900.4.1	protein_coding	c.3273G>A	p.Arg1091Arg	synonymous_variant	LOW
Chr1A	8996450	.	C	T	1241.03	54	0,36	44562	TraesCS1A03G0033800	TraesCS1A03G0033800	TraesCS1A03G0033800.1.1	protein_coding	c.-3354G>A	.	upstream_gene_variant	MODIFIER
Chr1A	8997228	.	T	C	4989.03	144	0,142	44562	TraesCS1A03G0033900	TraesCS1A03G0033900	TraesCS1A03G0033900.3.1	protein_coding	c.2894A>G	p.Asp965Gly	missense_variant	MODERATE
Chr1A	8997228	.	T	C	4989.03	144	0,142	44562	TraesCS1A03G0033900	TraesCS1A03G0033900	TraesCS1A03G0033900.1.1	protein_coding	c.2777A>G	p.Asp926Gly	missense_variant	MODERATE
Chr1A	8997228	.	T	C	4989.03	144	0,142	44562	TraesCS1A03G0033900	TraesCS1A03G0033900	TraesCS1A03G0033900.2.1	protein_coding	c.2666A>G	p.Asp889Gly	missense_variant	MODERATE
Chr1A	8997228	.	T	C	4989.03	144	0,142	44562	TraesCS1A03G0033900	TraesCS1A03G0033900	TraesCS1A03G0033900.4.1	protein_coding	c.2834A>G	p.Asp945Gly	missense_variant	MODERATE
Chr1A	8997228	.	T	C	4989.03	144	0,142	44562	TraesCS1A03G0033800	TraesCS1A03G0033800	TraesCS1A03G0033800.1.1	protein_coding	c.-4132A>G	.	upstream_gene_variant	MODIFIER
Chr1A	8997343	.	G	T	4739.03	140	0,139	44562	TraesCS1A03G0033900	TraesCS1A03G0033900	TraesCS1A03G0033900.3.1	protein_coding	c.2779C>A	p.Gln927Lys	missense_variant	MODERATE
Chr1A	8997343	.	G	T	4739.03	140	0,139	44562	TraesCS1A03G0033900	TraesCS1A03G0033900	TraesCS1A03G0033900.1.1	protein_coding	c.2662C>A	p.Gln888Lys	missense_variant	MODERATE
Chr1A	8997343	.	G	T	4739.03	140	0,139	44562	TraesCS1A03G0033900	TraesCS1A03G0033900	TraesCS1A03G0033900.2.1	protein_coding	c.2551C>A	p.Gln851Lys	missense_variant	MODERATE
Chr1A	8997343	.	G	T	4739.03	140	0,139	44562	TraesCS1A03G0033900	TraesCS1A03G0033900	TraesCS1A03G0033900.4.1	protein_coding	c.2719C>A	p.Gln907Lys	missense_variant	MODERATE
Chr1A	8997343	.	G	T	4739.03	140	0,139	44562	TraesCS1A03G0033800	TraesCS1A03G0033800	TraesCS1A03G0033800.1.1	protein_coding	c.-4247C>A	.	upstream_gene_variant	MODIFIER
Chr1A	8997602	.	A	G	2850.03	64	0,62	44562	TraesCS1A03G0033900	TraesCS1A03G0033900	TraesCS1A03G0033900.3.1	protein_coding	c.2520T>C	p.Thr840Thr	synonymous_variant	LOW
Chr1A	8997602	.	A	G	2850.03	64	0,62	44562	TraesCS1A03G0033900	TraesCS1A03G0033900	TraesCS1A03G0033900.1.1	protein_coding	c.2403T>C	p.Thr801Thr	synonymous_variant	LOW
Chr1A	8997602	.	A	G	2850.03	64	0,62	44562	TraesCS1A03G0033900	TraesCS1A03G0033900	TraesCS1A03G0033900.2.1	protein_coding	c.2292T>C	p.Thr764Thr	synonymous_variant	LOW
Chr1A	8997602	.	A	G	2850.03	64	0,62	44562	TraesCS1A03G0033900	TraesCS1A03G0033900	TraesCS1A03G0033900.4.1	protein_coding	c.2460T>C	p.Thr820Thr	synonymous_variant	LOW
Chr1A	8997602	.	A	G	2850.03	64	0,62	44562	TraesCS1A03G0033800	TraesCS1A03G0033800	TraesCS1A03G0033800.1.1	protein_coding	c.-4506T>C	.	upstream_gene_variant	MODIFIER
Chr1A	8997608	.	A	G	2880.03	64	0,62	44562	TraesCS1A03G0033900	TraesCS1A03G0033900	TraesCS1A03G0033900.3.1	protein_coding	c.2514T>C	p.Asn838Asn	synonymous_variant	LOW
Chr1A	8997608	.	A	G	2880.03	64	0,62	44562	TraesCS1A03G0033900	TraesCS1A03G0033900	TraesCS1A03G0033900.1.1	protein_coding	c.2397T>C	p.Asn799Asn	synonymous_variant	LOW
Chr1A	8997608	.	A	G	2880.03	64	0,62	44562	TraesCS1A03G0033900	TraesCS1A03G0033900	TraesCS1A03G0033900.2.1	protein_coding	c.2286T>C	p.Asn762Asn	synonymous_variant	LOW
Chr1A	8997608	.	A	G	2880.03	64	0,62	44562	TraesCS1A03G0033900	TraesCS1A03G0033900	TraesCS1A03G0033900.4.1	protein_coding	c.2454T>C	p.Asn818Asn	synonymous_variant	LOW
Chr1A	8997608	.	A	G	2880.03	64	0,62	44562	TraesCS1A03G0033800	TraesCS1A03G0033800	TraesCS1A03G0033800.1.1	protein_coding	c.-4512T>C	.	upstream_gene_variant	MODIFIER
Chr1A	8997641	.	A	G	3283.03	87	0,85	44562	TraesCS1A03G0033900	TraesCS1A03G0033900	TraesCS1A03G0033900.3.1	protein_coding	c.2481T>C	p.Asn827Asn	synonymous_variant	LOW
Chr1A	8997641	.	A	G	3283.03	87	0,85	44562	TraesCS1A03G0033900	TraesCS1A03G0033900	TraesCS1A03G0033900.1.1	protein_coding	c.2364T>C	p.Asn788Asn	synonymous_variant	LOW
Chr1A	8997641	.	A	G	3283.03	87	0,85	44562	TraesCS1A03G0033900	TraesCS1A03G0033900	TraesCS1A03G0033900.2.1	protein_coding	c.2253T>C	p.Asn751Asn	synonymous_variant	LOW
Chr1A	8997641	.	A	G	3283.03	87	0,85	44562	TraesCS1A03G0033900	TraesCS1A03G0033900	TraesCS1A03G0033900.4.1	protein_coding	c.2421T>C	p.Asn807Asn	synonymous_variant	LOW
Chr1A	8997641	.	A	G	3283.03	87	0,85	44562	TraesCS1A03G0033800	TraesCS1A03G0033800	TraesCS1A03G0033800.1.1	protein_coding	c.-4545T>C	.	upstream_gene_variant	MODIFIER
Chr1A	8997758	.	A	G	4323.03	134	0,132	44562	TraesCS1A03G0033900	TraesCS1A03G0033900	TraesCS1A03G0033900.3.1	protein_coding	c.2364T>C	p.Phe788Phe	synonymous_variant	LOW
Chr1A	8997758	.	A	G	4323.03	134	0,132	44562	TraesCS1A03G0033900	TraesCS1A03G0033900	TraesCS1A03G0033900.1.1	protein_coding	c.2247T>C	p.Phe749Phe	synonymous_variant	LOW
Chr1A	8997758	.	A	G	4323.03	134	0,132	44562	TraesCS1A03G0033900	TraesCS1A03G0033900	TraesCS1A03G0033900.2.1	protein_coding	c.2136T>C	p.Phe712Phe	synonymous_variant	LOW
Chr1A	8997758	.	A	G	4323.03	134	0,132	44562	TraesCS1A03G0033900	TraesCS1A03G0033900	TraesCS1A03G0033900.4.1	protein_coding	c.2304T>C	p.Phe768Phe	synonymous_variant	LOW
Chr1A	8997758	.	A	G	4323.03	134	0,132	44562	TraesCS1A03G0033800	TraesCS1A03G0033800	TraesCS1A03G0033800.1.1	protein_coding	c.-4662T>C	.	upstream_gene_variant	MODIFIER
Chr1A	8997884	.	G	A	3236.6	118	19,97	0/1	TraesCS1A03G0033900	TraesCS1A03G0033900	TraesCS1A03G0033900.3.1	protein_coding	c.2238C>T	p.Ser746Ser	synonymous_variant	LOW
Chr1A	8997884	.	G	A	3236.6	118	19,97	0/1	TraesCS1A03G0033900	TraesCS1A03G0033900	TraesCS1A03G0033900.1.1	protein_coding	c.2121C>T	p.Ser707Ser	synonymous_variant	LOW
Chr1A	8997884	.	G	A	3236.6	118	19,97	0/1	TraesCS1A03G0033900	TraesCS1A03G0033900	TraesCS1A03G0033900.2.1	protein_coding	c.2010C>T	p.Ser670Ser	synonymous_variant	LOW
Chr1A	8997884	.	G	A	3236.6	118	19,97	0/1	TraesCS1A03G0033900	TraesCS1A03G0033900	TraesCS1A03G0033900.4.1	protein_coding	c.2178C>T	p.Ser726Ser	synonymous_variant	LOW
Chr1A	8997884	.	G	A	3236.6	118	19,97	0/1	TraesCS1A03G0033800	TraesCS1A03G0033800	TraesCS1A03G0033800.1.1	protein_coding	c.-4788C>T	.	upstream_gene_variant	MODIFIER
Chr1A	8997890	.	A	G	252.6	127	106,19	0/1	TraesCS1A03G0033900	TraesCS1A03G0033900	TraesCS1A03G0033900.3.1	protein_coding	c.2232T>C	p.Asp744Asp	synonymous_variant	LOW
Chr1A	8997890	.	A	G	252.6	127	106,19	0/1	TraesCS1A03G0033900	TraesCS1A03G0033900	TraesCS1A03G0033900.1.1	protein_coding	c.2115T>C	p.Asp705Asp	synonymous_variant	LOW
Chr1A	8997890	.	A	G	252.6	127	106,19	0/1	TraesCS1A03G0033900	TraesCS1A03G0033900	TraesCS1A03G0033900.2.1	protein_coding	c.2004T>C	p.Asp668Asp	synonymous_variant	LOW
Chr1A	8997890	.	A	G	252.6	127	106,19	0/1	TraesCS1A03G0033900	TraesCS1A03G0033900	TraesCS1A03G0033900.4.1	protein_coding	c.2172T>C	p.Asp724Asp	synonymous_variant	LOW
Chr1A	8997890	.	A	G	252.6	127	106,19	0/1	TraesCS1A03G0033800	TraesCS1A03G0033800	TraesCS1A03G0033800.1.1	protein_coding	c.-4794T>C	.	upstream_gene_variant	MODIFIER
Chr1A	8997940	.	G	A	319.6	120	98,16	0/1	TraesCS1A03G0033900	TraesCS1A03G0033900	TraesCS1A03G0033900.3.1	protein_coding	c.2182C>T	p.Leu728Phe	missense_variant	MODERATE
Chr1A	8997940	.	G	A	319.6	120	98,16	0/1	TraesCS1A03G0033900	TraesCS1A03G0033900	TraesCS1A03G0033900.1.1	protein_coding	c.2065C>T	p.Leu689Phe	missense_variant	MODERATE
Chr1A	8997940	.	G	A	319.6	120	98,16	0/1	TraesCS1A03G0033900	TraesCS1A03G0033900	TraesCS1A03G0033900.2.1	protein_coding	c.1954C>T	p.Leu652Phe	missense_variant	MODERATE
Chr1A	8997940	.	G	A	319.6	120	98,16	0/1	TraesCS1A03G0033900	TraesCS1A03G0033900	TraesCS1A03G0033900.4.1	protein_coding	c.2122C>T	p.Leu708Phe	missense_variant	MODERATE
Chr1A	8997940	.	G	A	319.6	120	98,16	0/1	TraesCS1A03G0033800	TraesCS1A03G0033800	TraesCS1A03G0033800.1.1	protein_coding	c.-4844C>T	.	upstream_gene_variant	MODIFIER
Chr1A	8998281	.	C	T	187.6	98	73,11	0/1	TraesCS1A03G0033900	TraesCS1A03G0033900	TraesCS1A03G0033900.3.1	protein_coding	c.2067G>A	p.Leu689Leu	synonymous_variant	LOW
Chr1A	8998281	.	C	T	187.6	98	73,11	0/1	TraesCS1A03G0033900	TraesCS1A03G0033900	TraesCS1A03G0033900.1.1	protein_coding	c.1950G>A	p.Leu650Leu	synonymous_variant	LOW
Chr1A	8998281	.	C	T	187.6	98	73,11	0/1	TraesCS1A03G0033900	TraesCS1A03G0033900	TraesCS1A03G0033900.2.1	protein_coding	c.1839G>A	p.Leu613Leu	synonymous_variant	LOW
Chr1A	8998281	.	C	T	187.6	98	73,11	0/1	TraesCS1A03G0033900	TraesCS1A03G0033900	TraesCS1A03G0033900.4.1	protein_coding	c.2007G>A	p.Leu669Leu	synonymous_variant	LOW
Chr1A	8998597	.	T	C	1611.03	46	0,40	44562	TraesCS1A03G0033900	TraesCS1A03G0033900	TraesCS1A03G0033900.3.1	protein_coding	c.1911A>G	p.Leu637Leu	synonymous_variant	LOW
Chr1A	8998597	.	T	C	1611.03	46	0,40	44562	TraesCS1A03G0033900	TraesCS1A03G0033900	TraesCS1A03G0033900.1.1	protein_coding	c.1794A>G	p.Leu598Leu	synonymous_variant	LOW
Chr1A	8998597	.	T	C	1611.03	46	0,40	44562	TraesCS1A03G0033900	TraesCS1A03G0033900	TraesCS1A03G0033900.2.1	protein_coding	c.1683A>G	p.Leu561Leu	synonymous_variant	LOW
Chr1A	8998597	.	T	C	1611.03	46	0,40	44562	TraesCS1A03G0033900	TraesCS1A03G0033900	TraesCS1A03G0033900.4.1	protein_coding	c.1851A>G	p.Leu617Leu	synonymous_variant	LOW
Chr1A	8998615	.	A	C	1253.03	37	0,32	44562	TraesCS1A03G0033900	TraesCS1A03G0033900	TraesCS1A03G0033900.3.1	protein_coding	c.1893T>G	p.Ala631Ala	synonymous_variant	LOW
Chr1A	8998615	.	A	C	1253.03	37	0,32	44562	TraesCS1A03G0033900	TraesCS1A03G0033900	TraesCS1A03G0033900.1.1	protein_coding	c.1776T>G	p.Ala592Ala	synonymous_variant	LOW
Chr1A	8998615	.	A	C	1253.03	37	0,32	44562	TraesCS1A03G0033900	TraesCS1A03G0033900	TraesCS1A03G0033900.2.1	protein_coding	c.1665T>G	p.Ala555Ala	synonymous_variant	LOW
Chr1A	8998615	.	A	C	1253.03	37	0,32	44562	TraesCS1A03G0033900	TraesCS1A03G0033900	TraesCS1A03G0033900.4.1	protein_coding	c.1833T>G	p.Ala611Ala	synonymous_variant	LOW
Chr1A	8998744	.	T	C	945.03	31	0,27	44562	TraesCS1A03G0033900	TraesCS1A03G0033900	TraesCS1A03G0033900.3.1	protein_coding	c.1764A>G	p.Leu588Leu	synonymous_variant	LOW
Chr1A	8998744	.	T	C	945.03	31	0,27	44562	TraesCS1A03G0033900	TraesCS1A03G0033900	TraesCS1A03G0033900.1.1	protein_coding	c.1647A>G	p.Leu549Leu	synonymous_variant	LOW
Chr1A	8998744	.	T	C	945.03	31	0,27	44562	TraesCS1A03G0033900	TraesCS1A03G0033900	TraesCS1A03G0033900.2.1	protein_coding	c.1536A>G	p.Leu512Leu	synonymous_variant	LOW
Chr1A	8998744	.	T	C	945.03	31	0,27	44562	TraesCS1A03G0033900	TraesCS1A03G0033900	TraesCS1A03G0033900.4.1	protein_coding	c.1704A>G	p.Leu568Leu	synonymous_variant	LOW
Chr1A	8998839	.	G	A	449.02	11	0,11	44562	TraesCS1A03G0033900	TraesCS1A03G0033900	TraesCS1A03G0033900.3.1	protein_coding	c.1669C>T	p.Leu557Leu	synonymous_variant	LOW
Chr1A	8998839	.	G	A	449.02	11	0,11	44562	TraesCS1A03G0033900	TraesCS1A03G0033900	TraesCS1A03G0033900.1.1	protein_coding	c.1552C>T	p.Leu518Leu	synonymous_variant	LOW
Chr1A	8998839	.	G	A	449.02	11	0,11	44562	TraesCS1A03G0033900	TraesCS1A03G0033900	TraesCS1A03G0033900.2.1	protein_coding	c.1441C>T	p.Leu481Leu	synonymous_variant	LOW
Chr1A	8998839	.	G	A	449.02	11	0,11	44562	TraesCS1A03G0033900	TraesCS1A03G0033900	TraesCS1A03G0033900.4.1	protein_coding	c.1609C>T	p.Leu537Leu	synonymous_variant	LOW
Chr1A	8999053	.	G	A	222.6	35	4,8	0/1	TraesCS1A03G0033900	TraesCS1A03G0033900	TraesCS1A03G0033900.3.1	protein_coding	c.1581C>T	p.Pro527Pro	synonymous_variant	LOW
Chr1A	8999053	.	G	A	222.6	35	4,8	0/1	TraesCS1A03G0033900	TraesCS1A03G0033900	TraesCS1A03G0033900.1.1	protein_coding	c.1464C>T	p.Pro488Pro	synonymous_variant	LOW
Chr1A	8999053	.	G	A	222.6	35	4,8	0/1	TraesCS1A03G0033900	TraesCS1A03G0033900	TraesCS1A03G0033900.2.1	protein_coding	c.1353C>T	p.Pro451Pro	synonymous_variant	LOW
Chr1A	8999053	.	G	A	222.6	35	4,8	0/1	TraesCS1A03G0033900	TraesCS1A03G0033900	TraesCS1A03G0033900.4.1	protein_coding	c.1521C>T	p.Pro507Pro	synonymous_variant	LOW
Chr1A	8999095	.	C	A,T	312.02	35	0,4,8	44563	TraesCS1A03G0033900	TraesCS1A03G0033900	TraesCS1A03G0033900.3.1	protein_coding	c.1539G>T	p.Pro513Pro	synonymous_variant	LOW
Chr1A	8999095	.	C	A,T	312.02	35	0,4,8	44563	TraesCS1A03G0033900	TraesCS1A03G0033900	TraesCS1A03G0033900.3.1	protein_coding	c.1539G>A	p.Pro513Pro	synonymous_variant	LOW
Chr1A	8999095	.	C	A,T	312.02	35	0,4,8	44563	TraesCS1A03G0033900	TraesCS1A03G0033900	TraesCS1A03G0033900.1.1	protein_coding	c.1422G>T	p.Pro474Pro	synonymous_variant	LOW
Chr1A	8999095	.	C	A,T	312.02	35	0,4,8	44563	TraesCS1A03G0033900	TraesCS1A03G0033900	TraesCS1A03G0033900.1.1	protein_coding	c.1422G>A	p.Pro474Pro	synonymous_variant	LOW
Chr1A	8999095	.	C	A,T	312.02	35	0,4,8	44563	TraesCS1A03G0033900	TraesCS1A03G0033900	TraesCS1A03G0033900.2.1	protein_coding	c.1311G>T	p.Pro437Pro	synonymous_variant	LOW
Chr1A	8999095	.	C	A,T	312.02	35	0,4,8	44563	TraesCS1A03G0033900	TraesCS1A03G0033900	TraesCS1A03G0033900.2.1	protein_coding	c.1311G>A	p.Pro437Pro	synonymous_variant	LOW
Chr1A	8999095	.	C	A,T	312.02	35	0,4,8	44563	TraesCS1A03G0033900	TraesCS1A03G0033900	TraesCS1A03G0033900.4.1	protein_coding	c.1479G>T	p.Pro493Pro	synonymous_variant	LOW
Chr1A	8999095	.	C	A,T	312.02	35	0,4,8	44563	TraesCS1A03G0033900	TraesCS1A03G0033900	TraesCS1A03G0033900.4.1	protein_coding	c.1479G>A	p.Pro493Pro	synonymous_variant	LOW
Chr1A	8999125	.	A	T	55.6	35	8,4	0/1	TraesCS1A03G0033900	TraesCS1A03G0033900	TraesCS1A03G0033900.3.1	protein_coding	c.1509T>A	p.Ala503Ala	synonymous_variant	LOW
Chr1A	8999125	.	A	T	55.6	35	8,4	0/1	TraesCS1A03G0033900	TraesCS1A03G0033900	TraesCS1A03G0033900.1.1	protein_coding	c.1392T>A	p.Ala464Ala	synonymous_variant	LOW
Chr1A	8999125	.	A	T	55.6	35	8,4	0/1	TraesCS1A03G0033900	TraesCS1A03G0033900	TraesCS1A03G0033900.2.1	protein_coding	c.1281T>A	p.Ala427Ala	synonymous_variant	LOW
Chr1A	8999125	.	A	T	55.6	35	8,4	0/1	TraesCS1A03G0033900	TraesCS1A03G0033900	TraesCS1A03G0033900.4.1	protein_coding	c.1449T>A	p.Ala483Ala	synonymous_variant	LOW
Chr1A	8999377	.	T	C	487.02	13	0,12	44562	TraesCS1A03G0033900	TraesCS1A03G0033900	TraesCS1A03G0033900.3.1	protein_coding	c.1380A>G	p.Thr460Thr	synonymous_variant	LOW
Chr1A	8999377	.	T	C	487.02	13	0,12	44562	TraesCS1A03G0033900	TraesCS1A03G0033900	TraesCS1A03G0033900.1.1	protein_coding	c.1263A>G	p.Thr421Thr	synonymous_variant	LOW
Chr1A	8999377	.	T	C	487.02	13	0,12	44562	TraesCS1A03G0033900	TraesCS1A03G0033900	TraesCS1A03G0033900.2.1	protein_coding	c.1152A>G	p.Thr384Thr	synonymous_variant	LOW
Chr1A	8999377	.	T	C	487.02	13	0,12	44562	TraesCS1A03G0033900	TraesCS1A03G0033900	TraesCS1A03G0033900.4.1	protein_coding	c.1320A>G	p.Thr440Thr	synonymous_variant	LOW
Chr1A	8999449	.	G	A	625.03	32	0,21	44562	TraesCS1A03G0033900	TraesCS1A03G0033900	TraesCS1A03G0033900.3.1	protein_coding	c.1308C>T	p.Phe436Phe	synonymous_variant	LOW
Chr1A	8999449	.	G	A	625.03	32	0,21	44562	TraesCS1A03G0033900	TraesCS1A03G0033900	TraesCS1A03G0033900.1.1	protein_coding	c.1191C>T	p.Phe397Phe	synonymous_variant	LOW
Chr1A	8999449	.	G	A	625.03	32	0,21	44562	TraesCS1A03G0033900	TraesCS1A03G0033900	TraesCS1A03G0033900.2.1	protein_coding	c.1080C>T	p.Phe360Phe	synonymous_variant	LOW
Chr1A	8999449	.	G	A	625.03	32	0,21	44562	TraesCS1A03G0033900	TraesCS1A03G0033900	TraesCS1A03G0033900.4.1	protein_coding	c.1248C>T	p.Phe416Phe	synonymous_variant	LOW
Chr1A	8999678	.	G	A	325.6	22	7,10	0/1	TraesCS1A03G0033900	TraesCS1A03G0033900	TraesCS1A03G0033900.3.1	protein_coding	c.1155C>T	p.Arg385Arg	synonymous_variant	LOW
Chr1A	8999678	.	G	A	325.6	22	7,10	0/1	TraesCS1A03G0033900	TraesCS1A03G0033900	TraesCS1A03G0033900.1.1	protein_coding	c.1038C>T	p.Arg346Arg	synonymous_variant	LOW
Chr1A	8999678	.	G	A	325.6	22	7,10	0/1	TraesCS1A03G0033900	TraesCS1A03G0033900	TraesCS1A03G0033900.2.1	protein_coding	c.933C>T	p.Arg311Arg	synonymous_variant	LOW
Chr1A	8999678	.	G	A	325.6	22	7,10	0/1	TraesCS1A03G0033900	TraesCS1A03G0033900	TraesCS1A03G0033900.4.1	protein_coding	c.1095C>T	p.Arg365Arg	synonymous_variant	LOW
Chr1A	9000048	.	C	T	535.6	37	3,16	0/1	TraesCS1A03G0033900	TraesCS1A03G0033900	TraesCS1A03G0033900.3.1	protein_coding	c.990G>A	p.Glu330Glu	synonymous_variant	LOW
Chr1A	9000048	.	C	T	535.6	37	3,16	0/1	TraesCS1A03G0033900	TraesCS1A03G0033900	TraesCS1A03G0033900.1.1	protein_coding	c.873G>A	p.Glu291Glu	synonymous_variant	LOW
Chr1A	9000048	.	C	T	535.6	37	3,16	0/1	TraesCS1A03G0033900	TraesCS1A03G0033900	TraesCS1A03G0033900.2.1	protein_coding	c.768G>A	p.Glu256Glu	synonymous_variant	LOW
Chr1A	9000048	.	C	T	535.6	37	3,16	0/1	TraesCS1A03G0033900	TraesCS1A03G0033900	TraesCS1A03G0033900.4.1	protein_coding	c.930G>A	p.Glu310Glu	synonymous_variant	LOW
Chr1A	9000069	.	C	T	540.6	34	3,17	0/1	TraesCS1A03G0033900	TraesCS1A03G0033900	TraesCS1A03G0033900.3.1	protein_coding	c.969G>A	p.Arg323Arg	synonymous_variant	LOW
Chr1A	9000069	.	C	T	540.6	34	3,17	0/1	TraesCS1A03G0033900	TraesCS1A03G0033900	TraesCS1A03G0033900.1.1	protein_coding	c.852G>A	p.Arg284Arg	synonymous_variant	LOW
Chr1A	9000069	.	C	T	540.6	34	3,17	0/1	TraesCS1A03G0033900	TraesCS1A03G0033900	TraesCS1A03G0033900.2.1	protein_coding	c.747G>A	p.Arg249Arg	synonymous_variant	LOW
Chr1A	9000069	.	C	T	540.6	34	3,17	0/1	TraesCS1A03G0033900	TraesCS1A03G0033900	TraesCS1A03G0033900.4.1	protein_coding	c.909G>A	p.Arg303Arg	synonymous_variant	LOW
Chr1A	9000135	.	A	C	78.6	30	23,4	0/1	TraesCS1A03G0033900	TraesCS1A03G0033900	TraesCS1A03G0033900.3.1	protein_coding	c.903T>G	p.Arg301Arg	synonymous_variant	LOW
Chr1A	9000135	.	A	C	78.6	30	23,4	0/1	TraesCS1A03G0033900	TraesCS1A03G0033900	TraesCS1A03G0033900.1.1	protein_coding	c.786T>G	p.Arg262Arg	synonymous_variant	LOW
Chr1A	9000135	.	A	C	78.6	30	23,4	0/1	TraesCS1A03G0033900	TraesCS1A03G0033900	TraesCS1A03G0033900.2.1	protein_coding	c.681T>G	p.Arg227Arg	synonymous_variant	LOW
Chr1A	9000135	.	A	C	78.6	30	23,4	0/1	TraesCS1A03G0033900	TraesCS1A03G0033900	TraesCS1A03G0033900.4.1	protein_coding	c.843T>G	p.Arg281Arg	synonymous_variant	LOW
Chr1A	9001724	.	A	G	243.98	11	0,7	44562	TraesCS1A03G0033900	TraesCS1A03G0033900	TraesCS1A03G0033900.3.1	protein_coding	c.525T>C	p.Ser175Ser	synonymous_variant	LOW
Chr1A	9001724	.	A	G	243.98	11	0,7	44562	TraesCS1A03G0033900	TraesCS1A03G0033900	TraesCS1A03G0033900.1.1	protein_coding	c.408T>C	p.Ser136Ser	synonymous_variant	LOW
Chr1A	9001724	.	A	G	243.98	11	0,7	44562	TraesCS1A03G0033900	TraesCS1A03G0033900	TraesCS1A03G0033900.2.1	protein_coding	c.303T>C	p.Ser101Ser	synonymous_variant	LOW
Chr1A	9001724	.	A	G	243.98	11	0,7	44562	TraesCS1A03G0033900	TraesCS1A03G0033900	TraesCS1A03G0033900.4.1	protein_coding	c.465T>C	p.Ser155Ser	synonymous_variant	LOW
Chr1A	9001766	.	A	G	669.93	27	1,19	44562	TraesCS1A03G0033900	TraesCS1A03G0033900	TraesCS1A03G0033900.3.1	protein_coding	c.483T>C	p.Asp161Asp	synonymous_variant	LOW
Chr1A	9001766	.	A	G	669.93	27	1,19	44562	TraesCS1A03G0033900	TraesCS1A03G0033900	TraesCS1A03G0033900.1.1	protein_coding	c.366T>C	p.Asp122Asp	synonymous_variant	LOW
Chr1A	9001766	.	A	G	669.93	27	1,19	44562	TraesCS1A03G0033900	TraesCS1A03G0033900	TraesCS1A03G0033900.2.1	protein_coding	c.261T>C	p.Asp87Asp	synonymous_variant	LOW
Chr1A	9001766	.	A	G	669.93	27	1,19	44562	TraesCS1A03G0033900	TraesCS1A03G0033900	TraesCS1A03G0033900.4.1	protein_coding	c.423T>C	p.Asp141Asp	synonymous_variant	LOW
Chr1A	9001787	.	G	A	1046.03	36	0,27	44562	TraesCS1A03G0033900	TraesCS1A03G0033900	TraesCS1A03G0033900.3.1	protein_coding	c.462C>T	p.His154His	synonymous_variant	LOW
Chr1A	9001787	.	G	A	1046.03	36	0,27	44562	TraesCS1A03G0033900	TraesCS1A03G0033900	TraesCS1A03G0033900.1.1	protein_coding	c.345C>T	p.His115His	synonymous_variant	LOW
Chr1A	9001787	.	G	A	1046.03	36	0,27	44562	TraesCS1A03G0033900	TraesCS1A03G0033900	TraesCS1A03G0033900.2.1	protein_coding	c.240C>T	p.His80His	synonymous_variant	LOW
Chr1A	9001787	.	G	A	1046.03	36	0,27	44562	TraesCS1A03G0033900	TraesCS1A03G0033900	TraesCS1A03G0033900.4.1	protein_coding	c.402C>T	p.His134His	synonymous_variant	LOW
Chr1A	9001805	.	A	G	306.6	46	26,11	0/1	TraesCS1A03G0033900	TraesCS1A03G0033900	TraesCS1A03G0033900.3.1	protein_coding	c.444T>C	p.Tyr148Tyr	synonymous_variant	LOW
Chr1A	9001805	.	A	G	306.6	46	26,11	0/1	TraesCS1A03G0033900	TraesCS1A03G0033900	TraesCS1A03G0033900.1.1	protein_coding	c.327T>C	p.Tyr109Tyr	synonymous_variant	LOW
Chr1A	9001805	.	A	G	306.6	46	26,11	0/1	TraesCS1A03G0033900	TraesCS1A03G0033900	TraesCS1A03G0033900.2.1	protein_coding	c.222T>C	p.Tyr74Tyr	synonymous_variant	LOW
Chr1A	9001805	.	A	G	306.6	46	26,11	0/1	TraesCS1A03G0033900	TraesCS1A03G0033900	TraesCS1A03G0033900.4.1	protein_coding	c.384T>C	p.Tyr128Tyr	synonymous_variant	LOW
Chr1A	9001835	.	A	G	396.6	42	22,13	0/1	TraesCS1A03G0033900	TraesCS1A03G0033900	TraesCS1A03G0033900.3.1	protein_coding	c.414T>C	p.Phe138Phe	synonymous_variant	LOW
Chr1A	9001835	.	A	G	396.6	42	22,13	0/1	TraesCS1A03G0033900	TraesCS1A03G0033900	TraesCS1A03G0033900.1.1	protein_coding	c.297T>C	p.Phe99Phe	synonymous_variant	LOW
Chr1A	9001835	.	A	G	396.6	42	22,13	0/1	TraesCS1A03G0033900	TraesCS1A03G0033900	TraesCS1A03G0033900.2.1	protein_coding	c.192T>C	p.Phe64Phe	synonymous_variant	LOW
Chr1A	9001835	.	A	G	396.6	42	22,13	0/1	TraesCS1A03G0033900	TraesCS1A03G0033900	TraesCS1A03G0033900.4.1	protein_coding	c.354T>C	p.Phe118Phe	synonymous_variant	LOW
Chr1A	9001877	.	T	C	669.01	34	9,16	44562	TraesCS1A03G0033900	TraesCS1A03G0033900	TraesCS1A03G0033900.3.1	protein_coding	c.372A>G	p.Gln124Gln	synonymous_variant	LOW
Chr1A	9001877	.	T	C	669.01	34	9,16	44562	TraesCS1A03G0033900	TraesCS1A03G0033900	TraesCS1A03G0033900.1.1	protein_coding	c.255A>G	p.Gln85Gln	synonymous_variant	LOW
Chr1A	9001877	.	T	C	669.01	34	9,16	44562	TraesCS1A03G0033900	TraesCS1A03G0033900	TraesCS1A03G0033900.2.1	protein_coding	c.150A>G	p.Gln50Gln	synonymous_variant	LOW
Chr1A	9001877	.	T	C	669.01	34	9,16	44562	TraesCS1A03G0033900	TraesCS1A03G0033900	TraesCS1A03G0033900.4.1	protein_coding	c.312A>G	p.Gln104Gln	synonymous_variant	LOW
Chr1A	9001883	.	C	T	669.01	34	9,16	44562	TraesCS1A03G0033900	TraesCS1A03G0033900	TraesCS1A03G0033900.3.1	protein_coding	c.366G>A	p.Gly122Gly	splice_region_variant&synonymous_variant	LOW
Chr1A	9001883	.	C	T	669.01	34	9,16	44562	TraesCS1A03G0033900	TraesCS1A03G0033900	TraesCS1A03G0033900.1.1	protein_coding	c.249G>A	p.Gly83Gly	splice_region_variant&synonymous_variant	LOW
Chr1A	9001883	.	C	T	669.01	34	9,16	44562	TraesCS1A03G0033900	TraesCS1A03G0033900	TraesCS1A03G0033900.2.1	protein_coding	c.144G>A	p.Gly48Gly	splice_region_variant&synonymous_variant	LOW
Chr1A	9001883	.	C	T	669.01	34	9,16	44562	TraesCS1A03G0033900	TraesCS1A03G0033900	TraesCS1A03G0033900.4.1	protein_coding	c.306G>A	p.Gly102Gly	splice_region_variant&synonymous_variant	LOW
Chr1A	9004450	.	A	G	2044.03	82	0,52	44562	TraesCS1A03G0033900	TraesCS1A03G0033900	TraesCS1A03G0033900.1.1	protein_coding	c.-13T>C	.	5_prime_UTR_variant	MODIFIER
Chr1A	9004450	.	A	G	2044.03	82	0,52	44562	TraesCS1A03G0033900	TraesCS1A03G0033900	TraesCS1A03G0033900.3.1	protein_coding	c.364+2320T>C	.	intron_variant	MODIFIER
Chr1A	9004450	.	A	G	2044.03	82	0,52	44562	TraesCS1A03G0033900	TraesCS1A03G0033900	TraesCS1A03G0033900.2.1	protein_coding	c.143-2566T>C	.	intron_variant	MODIFIER
Chr1A	9004450	.	A	G	2044.03	82	0,52	44562	TraesCS1A03G0033900	TraesCS1A03G0033900	TraesCS1A03G0033900.4.1	protein_coding	c.305-2566T>C	.	intron_variant	MODIFIER
Chr1A	9004484	.	C	T	362.01	12	0,9	44562	TraesCS1A03G0033900	TraesCS1A03G0033900	TraesCS1A03G0033900.1.1	protein_coding	c.-47G>A	.	5_prime_UTR_variant	MODIFIER
Chr1A	9004484	.	C	T	362.01	12	0,9	44562	TraesCS1A03G0033900	TraesCS1A03G0033900	TraesCS1A03G0033900.3.1	protein_coding	c.364+2286G>A	.	intron_variant	MODIFIER
Chr1A	9004484	.	C	T	362.01	12	0,9	44562	TraesCS1A03G0033900	TraesCS1A03G0033900	TraesCS1A03G0033900.2.1	protein_coding	c.143-2600G>A	.	intron_variant	MODIFIER
Chr1A	9004484	.	C	T	362.01	12	0,9	44562	TraesCS1A03G0033900	TraesCS1A03G0033900	TraesCS1A03G0033900.4.1	protein_coding	c.305-2600G>A	.	intron_variant	MODIFIER
Chr1A	9008416	.	C	T	73.6	18	15,3	0/1	TraesCS1A03G0033900	TraesCS1A03G0033900	TraesCS1A03G0033900.3.1	protein_coding	c.272G>A	p.Arg91His	missense_variant	MODERATE
Chr1A	9008416	.	C	T	73.6	18	15,3	0/1	TraesCS1A03G0033900	TraesCS1A03G0033900	TraesCS1A03G0033900.2.1	protein_coding	c.110G>A	p.Arg37His	missense_variant	MODERATE
Chr1A	9008416	.	C	T	73.6	18	15,3	0/1	TraesCS1A03G0033900	TraesCS1A03G0033900	TraesCS1A03G0033900.4.1	protein_coding	c.272G>A	p.Arg91His	missense_variant	MODERATE
Chr1A	9008416	.	C	T	73.6	18	15,3	0/1	TraesCS1A03G0033900	TraesCS1A03G0033900	TraesCS1A03G0033900.1.1	protein_coding	c.-3979G>A	.	upstream_gene_variant	MODIFIER
Chr1A	9008418	.	T	G	73.6	17	14,3	0/1	TraesCS1A03G0033900	TraesCS1A03G0033900	TraesCS1A03G0033900.3.1	protein_coding	c.270A>C	p.Ser90Ser	synonymous_variant	LOW
Chr1A	9008418	.	T	G	73.6	17	14,3	0/1	TraesCS1A03G0033900	TraesCS1A03G0033900	TraesCS1A03G0033900.2.1	protein_coding	c.108A>C	p.Ser36Ser	synonymous_variant	LOW
Chr1A	9008418	.	T	G	73.6	17	14,3	0/1	TraesCS1A03G0033900	TraesCS1A03G0033900	TraesCS1A03G0033900.4.1	protein_coding	c.270A>C	p.Ser90Ser	synonymous_variant	LOW
Chr1A	9008418	.	T	G	73.6	17	14,3	0/1	TraesCS1A03G0033900	TraesCS1A03G0033900	TraesCS1A03G0033900.1.1	protein_coding	c.-3981A>C	.	upstream_gene_variant	MODIFIER
Chr1A	9036033	.	C	G	1676.03	44	0,44	44562	TraesCS1A03G0034200	TraesCS1A03G0034200	TraesCS1A03G0034200.1.1	protein_coding	c.*65G>C	.	downstream_gene_variant	MODIFIER
Chr1A	9036033	.	C	G	1676.03	44	0,44	44562	TraesCS1A03G0034100-TraesCS1A03G0034200	TraesCS1A03G0034100-TraesCS1A03G0034200	TraesCS1A03G0034100-TraesCS1A03G0034200	.	n.9036033C>G	.	intergenic_region	MODIFIER
Chr1A	9036067	.	T	C	2551.03	57	0,57	44562	TraesCS1A03G0034200	TraesCS1A03G0034200	TraesCS1A03G0034200.1.1	protein_coding	c.*31A>G	.	downstream_gene_variant	MODIFIER
Chr1A	9036067	.	T	C	2551.03	57	0,57	44562	TraesCS1A03G0034100-TraesCS1A03G0034200	TraesCS1A03G0034100-TraesCS1A03G0034200	TraesCS1A03G0034100-TraesCS1A03G0034200	.	n.9036067T>C	.	intergenic_region	MODIFIER
Chr1A	9036068	.	C	T	2551.03	57	0,57	44562	TraesCS1A03G0034200	TraesCS1A03G0034200	TraesCS1A03G0034200.1.1	protein_coding	c.*30G>A	.	downstream_gene_variant	MODIFIER
Chr1A	9036068	.	C	T	2551.03	57	0,57	44562	TraesCS1A03G0034100-TraesCS1A03G0034200	TraesCS1A03G0034100-TraesCS1A03G0034200	TraesCS1A03G0034100-TraesCS1A03G0034200	.	n.9036068C>T	.	intergenic_region	MODIFIER
Chr1A	9036464	.	T	G	1114.03	27	0,27	44562	TraesCS1A03G0034200	TraesCS1A03G0034200	TraesCS1A03G0034200.1.1	protein_coding	c.49-190A>C	.	intron_variant	MODIFIER
Chr1A	9471063	.	A	G	481.02	11	0,11	44562	TraesCS1A03G0035200-TraesCS1A03G0036100	TraesCS1A03G0035200-TraesCS1A03G0036100	TraesCS1A03G0035200-TraesCS1A03G0036100	.	n.9471063A>G	.	intergenic_region	MODIFIER
Chr1A	9471086	.	T	C	589.03	14	0,14	44562	TraesCS1A03G0035200-TraesCS1A03G0036100	TraesCS1A03G0035200-TraesCS1A03G0036100	TraesCS1A03G0035200-TraesCS1A03G0036100	.	n.9471086T>C	.	intergenic_region	MODIFIER
Chr1A	9471274	.	G	A	776.03	25	0,25	44562	TraesCS1A03G0035200-TraesCS1A03G0036100	TraesCS1A03G0035200-TraesCS1A03G0036100	TraesCS1A03G0035200-TraesCS1A03G0036100	.	n.9471274G>A	.	intergenic_region	MODIFIER
Chr1A	9579066	.	C	A	1604.03	42	0,42	44562	TraesCS1A03G0037000	TraesCS1A03G0037000	TraesCS1A03G0037000.2.1	protein_coding	c.1416G>T	p.Leu472Leu	synonymous_variant	LOW
Chr1A	9579066	.	C	A	1604.03	42	0,42	44562	TraesCS1A03G0037000	TraesCS1A03G0037000	TraesCS1A03G0037000.1.1	protein_coding	c.1416G>T	p.Leu472Leu	synonymous_variant	LOW
Chr1A	9579066	.	C	A	1604.03	42	0,42	44562	TraesCS1A03G0036900	TraesCS1A03G0036900	TraesCS1A03G0036900.1.1	protein_coding	c.-956G>T	.	upstream_gene_variant	MODIFIER
Chr1A	9580048	.	T	G	205.6	44	34,9	0/1	TraesCS1A03G0037000	TraesCS1A03G0037000	TraesCS1A03G0037000.2.1	protein_coding	c.1185A>C	p.Ala395Ala	synonymous_variant	LOW
Chr1A	9580048	.	T	G	205.6	44	34,9	0/1	TraesCS1A03G0037000	TraesCS1A03G0037000	TraesCS1A03G0037000.1.1	protein_coding	c.1185A>C	p.Ala395Ala	synonymous_variant	LOW
Chr1A	9580048	.	T	G	205.6	44	34,9	0/1	TraesCS1A03G0036900	TraesCS1A03G0036900	TraesCS1A03G0036900.1.1	protein_coding	c.-1938A>C	.	upstream_gene_variant	MODIFIER
Chr1A	9580173	.	T	C	351.6	52	37,13	0/1	TraesCS1A03G0037000	TraesCS1A03G0037000	TraesCS1A03G0037000.2.1	protein_coding	c.1140A>G	p.Lys380Lys	synonymous_variant	LOW
Chr1A	9580173	.	T	C	351.6	52	37,13	0/1	TraesCS1A03G0037000	TraesCS1A03G0037000	TraesCS1A03G0037000.1.1	protein_coding	c.1140A>G	p.Lys380Lys	synonymous_variant	LOW
Chr1A	9580173	.	T	C	351.6	52	37,13	0/1	TraesCS1A03G0036900	TraesCS1A03G0036900	TraesCS1A03G0036900.1.1	protein_coding	c.-2063A>G	.	upstream_gene_variant	MODIFIER
Chr1A	9580555	.	A	G	603.6	47	24,20	0/1	TraesCS1A03G0037000	TraesCS1A03G0037000	TraesCS1A03G0037000.2.1	protein_coding	c.985T>C	p.Leu329Leu	synonymous_variant	LOW
Chr1A	9580555	.	A	G	603.6	47	24,20	0/1	TraesCS1A03G0037000	TraesCS1A03G0037000	TraesCS1A03G0037000.1.1	protein_coding	c.985T>C	p.Leu329Leu	synonymous_variant	LOW
Chr1A	9580555	.	A	G	603.6	47	24,20	0/1	TraesCS1A03G0036900	TraesCS1A03G0036900	TraesCS1A03G0036900.1.1	protein_coding	c.-2445T>C	.	upstream_gene_variant	MODIFIER
Chr1A	9580643	.	C	T	697.6	43	21,21	0/1	TraesCS1A03G0037000	TraesCS1A03G0037000	TraesCS1A03G0037000.2.1	protein_coding	c.897G>A	p.Lys299Lys	synonymous_variant	LOW
Chr1A	9580643	.	C	T	697.6	43	21,21	0/1	TraesCS1A03G0037000	TraesCS1A03G0037000	TraesCS1A03G0037000.1.1	protein_coding	c.897G>A	p.Lys299Lys	synonymous_variant	LOW
Chr1A	9580643	.	C	T	697.6	43	21,21	0/1	TraesCS1A03G0036900	TraesCS1A03G0036900	TraesCS1A03G0036900.1.1	protein_coding	c.-2533G>A	.	upstream_gene_variant	MODIFIER
Chr1A	9580803	.	A	G	704.6	58	29,25	0/1	TraesCS1A03G0037000	TraesCS1A03G0037000	TraesCS1A03G0037000.2.1	protein_coding	c.819T>C	p.Ile273Ile	synonymous_variant	LOW
Chr1A	9580803	.	A	G	704.6	58	29,25	0/1	TraesCS1A03G0037000	TraesCS1A03G0037000	TraesCS1A03G0037000.1.1	protein_coding	c.819T>C	p.Ile273Ile	synonymous_variant	LOW
Chr1A	9580803	.	A	G	704.6	58	29,25	0/1	TraesCS1A03G0036900	TraesCS1A03G0036900	TraesCS1A03G0036900.1.1	protein_coding	c.-2693T>C	.	upstream_gene_variant	MODIFIER
Chr1A	9580839	.	A	G	702.6	56	22,30	0/1	TraesCS1A03G0037000	TraesCS1A03G0037000	TraesCS1A03G0037000.2.1	protein_coding	c.783T>C	p.Asp261Asp	synonymous_variant	LOW
Chr1A	9580839	.	A	G	702.6	56	22,30	0/1	TraesCS1A03G0037000	TraesCS1A03G0037000	TraesCS1A03G0037000.1.1	protein_coding	c.783T>C	p.Asp261Asp	synonymous_variant	LOW
Chr1A	9580839	.	A	G	702.6	56	22,30	0/1	TraesCS1A03G0036900	TraesCS1A03G0036900	TraesCS1A03G0036900.1.1	protein_coding	c.-2729T>C	.	upstream_gene_variant	MODIFIER
Chr1A	9581412	.	G	T	764.85	29	0,26	44562	TraesCS1A03G0037000	TraesCS1A03G0037000	TraesCS1A03G0037000.2.1	protein_coding	c.577C>A	p.Leu193Met	missense_variant	MODERATE
Chr1A	9581412	.	G	T	764.85	29	0,26	44562	TraesCS1A03G0037000	TraesCS1A03G0037000	TraesCS1A03G0037000.1.1	protein_coding	c.577C>A	p.Leu193Met	missense_variant	MODERATE
Chr1A	9581412	.	G	T	764.85	29	0,26	44562	TraesCS1A03G0036900	TraesCS1A03G0036900	TraesCS1A03G0036900.1.1	protein_coding	c.-3302C>A	.	upstream_gene_variant	MODIFIER
Chr1A	9581412	.	G	T	764.85	29	0,26	44562	TraesCS1A03G0037100	TraesCS1A03G0037100	TraesCS1A03G0037100.1.1	protein_coding	c.-4735G>T	.	upstream_gene_variant	MODIFIER
Chr1A	9582915	.	T	C	419.02	14	0,12	44562	TraesCS1A03G0037000	TraesCS1A03G0037000	TraesCS1A03G0037000.2.1	protein_coding	c.348A>G	p.Val116Val	synonymous_variant	LOW
Chr1A	9582915	.	T	C	419.02	14	0,12	44562	TraesCS1A03G0037000	TraesCS1A03G0037000	TraesCS1A03G0037000.1.1	protein_coding	c.348A>G	p.Val116Val	synonymous_variant	LOW
Chr1A	9582915	.	T	C	419.02	14	0,12	44562	TraesCS1A03G0036900	TraesCS1A03G0036900	TraesCS1A03G0036900.1.1	protein_coding	c.-4805A>G	.	upstream_gene_variant	MODIFIER
Chr1A	9582915	.	T	C	419.02	14	0,12	44562	TraesCS1A03G0037100	TraesCS1A03G0037100	TraesCS1A03G0037100.1.1	protein_coding	c.-3232T>C	.	upstream_gene_variant	MODIFIER
Chr1A	9583494	.	T	C	707.03	17	0,17	44562	TraesCS1A03G0037000	TraesCS1A03G0037000	TraesCS1A03G0037000.2.1	protein_coding	c.-2A>G	.	5_prime_UTR_variant	MODIFIER
Chr1A	9583494	.	T	C	707.03	17	0,17	44562	TraesCS1A03G0037000	TraesCS1A03G0037000	TraesCS1A03G0037000.1.1	protein_coding	c.-2A>G	.	5_prime_UTR_variant	MODIFIER
Chr1A	9583494	.	T	C	707.03	17	0,17	44562	TraesCS1A03G0037100	TraesCS1A03G0037100	TraesCS1A03G0037100.1.1	protein_coding	c.-2653T>C	.	upstream_gene_variant	MODIFIER
Chr1A	9583504	.	C	G	616.03	14	0,14	44562	TraesCS1A03G0037000	TraesCS1A03G0037000	TraesCS1A03G0037000.2.1	protein_coding	c.-12G>C	.	5_prime_UTR_variant	MODIFIER
Chr1A	9583504	.	C	G	616.03	14	0,14	44562	TraesCS1A03G0037000	TraesCS1A03G0037000	TraesCS1A03G0037000.1.1	protein_coding	c.-12G>C	.	5_prime_UTR_variant	MODIFIER
Chr1A	9583504	.	C	G	616.03	14	0,14	44562	TraesCS1A03G0037100	TraesCS1A03G0037100	TraesCS1A03G0037100.1.1	protein_coding	c.-2643C>G	.	upstream_gene_variant	MODIFIER
Chr1A	9586059	.	T	C	3683.03	95	0,91	44562	TraesCS1A03G0037100	TraesCS1A03G0037100	TraesCS1A03G0037100.1.1	protein_coding	c.-88T>C	.	5_prime_UTR_variant	MODIFIER
Chr1A	9586059	.	T	C	3683.03	95	0,91	44562	TraesCS1A03G0037000	TraesCS1A03G0037000	TraesCS1A03G0037000.2.1	protein_coding	c.-2567A>G	.	upstream_gene_variant	MODIFIER
Chr1A	9586059	.	T	C	3683.03	95	0,91	44562	TraesCS1A03G0037000	TraesCS1A03G0037000	TraesCS1A03G0037000.1.1	protein_coding	c.-2567A>G	.	upstream_gene_variant	MODIFIER
Chr1A	9586636	.	T	C	1623.03	41	0,40	44562	TraesCS1A03G0037100	TraesCS1A03G0037100	TraesCS1A03G0037100.1.1	protein_coding	c.153T>C	p.Val51Val	synonymous_variant	LOW
Chr1A	9586636	.	T	C	1623.03	41	0,40	44562	TraesCS1A03G0037000	TraesCS1A03G0037000	TraesCS1A03G0037000.2.1	protein_coding	c.-3144A>G	.	upstream_gene_variant	MODIFIER
Chr1A	9586636	.	T	C	1623.03	41	0,40	44562	TraesCS1A03G0037000	TraesCS1A03G0037000	TraesCS1A03G0037000.1.1	protein_coding	c.-3144A>G	.	upstream_gene_variant	MODIFIER
Chr1A	9588419	.	C	T	1771.03	60	0,46	44562	TraesCS1A03G0037100	TraesCS1A03G0037100	TraesCS1A03G0037100.1.1	protein_coding	c.270C>T	p.Asp90Asp	synonymous_variant	LOW
Chr1A	9588419	.	C	T	1771.03	60	0,46	44562	TraesCS1A03G0037000	TraesCS1A03G0037000	TraesCS1A03G0037000.2.1	protein_coding	c.-4927G>A	.	upstream_gene_variant	MODIFIER
Chr1A	9588419	.	C	T	1771.03	60	0,46	44562	TraesCS1A03G0037000	TraesCS1A03G0037000	TraesCS1A03G0037000.1.1	protein_coding	c.-4927G>A	.	upstream_gene_variant	MODIFIER
Chr1A	9588470	.	C	T	760.6	117	83,28	0/1	TraesCS1A03G0037100	TraesCS1A03G0037100	TraesCS1A03G0037100.1.1	protein_coding	c.321C>T	p.Ile107Ile	synonymous_variant	LOW
Chr1A	9588470	.	C	T	760.6	117	83,28	0/1	TraesCS1A03G0037000	TraesCS1A03G0037000	TraesCS1A03G0037000.2.1	protein_coding	c.-4978G>A	.	upstream_gene_variant	MODIFIER
Chr1A	9588470	.	C	T	760.6	117	83,28	0/1	TraesCS1A03G0037000	TraesCS1A03G0037000	TraesCS1A03G0037000.1.1	protein_coding	c.-4978G>A	.	upstream_gene_variant	MODIFIER
Chr1A	9588509	.	G	C	5150.03	127	0,110	44562	TraesCS1A03G0037100	TraesCS1A03G0037100	TraesCS1A03G0037100.1.1	protein_coding	c.360G>C	p.Val120Val	synonymous_variant	LOW
Chr1A	9588509	.	G	C	5150.03	127	0,110	44562	TraesCS1A03G0037000	TraesCS1A03G0037000	TraesCS1A03G0037000.2.1	protein_coding	c.-5017C>G	.	upstream_gene_variant	MODIFIER
Chr1A	9588509	.	G	C	5150.03	127	0,110	44562	TraesCS1A03G0037000	TraesCS1A03G0037000	TraesCS1A03G0037000.1.1	protein_coding	c.-5017C>G	.	upstream_gene_variant	MODIFIER
Chr1A	9588530	.	C	T	3423.6	202	53107	0/1	TraesCS1A03G0037100	TraesCS1A03G0037100	TraesCS1A03G0037100.1.1	protein_coding	c.381C>T	p.Val127Val	synonymous_variant	LOW
Chr1A	9588530	.	C	T	3423.6	202	53107	0/1	TraesCS1A03G0037000	TraesCS1A03G0037000	TraesCS1A03G0037000.2.1	protein_coding	c.-5038G>A	.	upstream_gene_variant	MODIFIER
Chr1A	9588530	.	C	T	3423.6	202	53107	0/1	TraesCS1A03G0037000	TraesCS1A03G0037000	TraesCS1A03G0037000.1.1	protein_coding	c.-5038G>A	.	upstream_gene_variant	MODIFIER
Chr1A	9588545	.	C	T	1346.6	250	152,52	0/1	TraesCS1A03G0037100	TraesCS1A03G0037100	TraesCS1A03G0037100.1.1	protein_coding	c.396C>T	p.Val132Val	synonymous_variant	LOW
Chr1A	9588545	.	C	T	1346.6	250	152,52	0/1	TraesCS1A03G0037000	TraesCS1A03G0037000	TraesCS1A03G0037000.2.1	protein_coding	c.-5053G>A	.	upstream_gene_variant	MODIFIER
Chr1A	9588545	.	C	T	1346.6	250	152,52	0/1	TraesCS1A03G0037000	TraesCS1A03G0037000	TraesCS1A03G0037000.1.1	protein_coding	c.-5053G>A	.	upstream_gene_variant	MODIFIER
Chr1A	9589025	.	G	T	2036.03	69	0,51	44562	TraesCS1A03G0037100	TraesCS1A03G0037100	TraesCS1A03G0037100.1.1	protein_coding	c.466G>T	p.Ala156Ser	missense_variant	MODERATE
Chr1A	9589612	.	A	T	2146.03	53	0,48	44562	TraesCS1A03G0037100	TraesCS1A03G0037100	TraesCS1A03G0037100.1.1	protein_coding	c.534A>T	p.Pro178Pro	synonymous_variant	LOW
Chr1A	9589613	.	A	G	2146.03	53	0,48	44562	TraesCS1A03G0037100	TraesCS1A03G0037100	TraesCS1A03G0037100.1.1	protein_coding	c.535A>G	p.Thr179Ala	missense_variant	MODERATE
Chr1A	9589654	.	G	C	3218.03	100	3,84	44562	TraesCS1A03G0037100	TraesCS1A03G0037100	TraesCS1A03G0037100.1.1	protein_coding	c.576G>C	p.Gly192Gly	synonymous_variant	LOW
Chr1A	9589681	.	T	C	4175.03	126	0,112	44562	TraesCS1A03G0037100	TraesCS1A03G0037100	TraesCS1A03G0037100.1.1	protein_coding	c.603T>C	p.Ser201Ser	synonymous_variant	LOW
Chr1A	9589809	.	G	A	5856.03	144	0,132	44562	TraesCS1A03G0037100	TraesCS1A03G0037100	TraesCS1A03G0037100.1.1	protein_coding	c.*113G>A	.	3_prime_UTR_variant	MODIFIER
Chr1A	9589831	.	T	C	5448.03	134	0,122	44562	TraesCS1A03G0037100	TraesCS1A03G0037100	TraesCS1A03G0037100.1.1	protein_coding	c.*135T>C	.	3_prime_UTR_variant	MODIFIER
Chr1A	9589899	.	T	C	1898.03	56	0,55	44562	TraesCS1A03G0037100	TraesCS1A03G0037100	TraesCS1A03G0037100.1.1	protein_coding	c.*203T>C	.	3_prime_UTR_variant	MODIFIER
Chr1A	9603150	.	C	G	2379.03	54	0,54	44562	TraesCS1A03G0037300	TraesCS1A03G0037300	TraesCS1A03G0037300.1.1	protein_coding	c.627G>C	p.Val209Val	synonymous_variant	LOW
Chr1A	9603150	.	C	G	2379.03	54	0,54	44562	TraesCS1A03G0037200	TraesCS1A03G0037200	TraesCS1A03G0037200.1.1	protein_coding	c.*2430C>G	.	downstream_gene_variant	MODIFIER
Chr1A	9603151	.	A	G	2379.03	54	0,54	44562	TraesCS1A03G0037300	TraesCS1A03G0037300	TraesCS1A03G0037300.1.1	protein_coding	c.626T>C	p.Val209Ala	missense_variant	MODERATE
Chr1A	9603151	.	A	G	2379.03	54	0,54	44562	TraesCS1A03G0037200	TraesCS1A03G0037200	TraesCS1A03G0037200.1.1	protein_coding	c.*2431A>G	.	downstream_gene_variant	MODIFIER
Chr1A	9603342	.	T	C	2715.03	73	0,73	44562	TraesCS1A03G0037300	TraesCS1A03G0037300	TraesCS1A03G0037300.1.1	protein_coding	c.435A>G	p.Ala145Ala	synonymous_variant	LOW
Chr1A	9603342	.	T	C	2715.03	73	0,73	44562	TraesCS1A03G0037200	TraesCS1A03G0037200	TraesCS1A03G0037200.1.1	protein_coding	c.*2622T>C	.	downstream_gene_variant	MODIFIER
Chr1A	9603396	.	G	A	2822.62	93	7,86	0/1	TraesCS1A03G0037300	TraesCS1A03G0037300	TraesCS1A03G0037300.1.1	protein_coding	c.381C>T	p.Leu127Leu	synonymous_variant	LOW
Chr1A	9603396	.	G	A	2822.62	93	7,86	0/1	TraesCS1A03G0037200	TraesCS1A03G0037200	TraesCS1A03G0037200.1.1	protein_coding	c.*2676G>A	.	downstream_gene_variant	MODIFIER
Chr1A	9634338	.	A	G	1199.03	28	0,27	44562	TraesCS1A03G0037600	TraesCS1A03G0037600	TraesCS1A03G0037600.1.1	protein_coding	c.72A>G	p.Pro24Pro	synonymous_variant	LOW
Chr1A	9634338	.	A	G	1199.03	28	0,27	44562	TraesCS1A03G0037500	TraesCS1A03G0037500	TraesCS1A03G0037500.1.1	protein_coding	c.-2771T>C	.	upstream_gene_variant	MODIFIER
Chr1A	9634350	.	A	C	2493.03	67	0,63	44562	TraesCS1A03G0037600	TraesCS1A03G0037600	TraesCS1A03G0037600.1.1	protein_coding	c.84A>C	p.Gln28His	missense_variant	MODERATE
Chr1A	9634350	.	A	C	2493.03	67	0,63	44562	TraesCS1A03G0037500	TraesCS1A03G0037500	TraesCS1A03G0037500.1.1	protein_coding	c.-2783T>G	.	upstream_gene_variant	MODIFIER
Chr1A	9634392	.	G	C	3908.03	110	0,101	44562	TraesCS1A03G0037600	TraesCS1A03G0037600	TraesCS1A03G0037600.1.1	protein_coding	c.126G>C	p.Leu42Leu	synonymous_variant	LOW
Chr1A	9634392	.	G	C	3908.03	110	0,101	44562	TraesCS1A03G0037500	TraesCS1A03G0037500	TraesCS1A03G0037500.1.1	protein_coding	c.-2825C>G	.	upstream_gene_variant	MODIFIER
Chr1A	9634621	.	T	C	2823.03	82	0,72	44562	TraesCS1A03G0037600	TraesCS1A03G0037600	TraesCS1A03G0037600.1.1	protein_coding	c.246T>C	p.Arg82Arg	synonymous_variant	LOW
Chr1A	9634621	.	T	C	2823.03	82	0,72	44562	TraesCS1A03G0037500	TraesCS1A03G0037500	TraesCS1A03G0037500.1.1	protein_coding	c.-3054A>G	.	upstream_gene_variant	MODIFIER
Chr1A	9634657	.	A	G	2690.03	77	0,68	44562	TraesCS1A03G0037600	TraesCS1A03G0037600	TraesCS1A03G0037600.1.1	protein_coding	c.282A>G	p.Thr94Thr	synonymous_variant	LOW
Chr1A	9634657	.	A	G	2690.03	77	0,68	44562	TraesCS1A03G0037500	TraesCS1A03G0037500	TraesCS1A03G0037500.1.1	protein_coding	c.-3090T>C	.	upstream_gene_variant	MODIFIER
Chr1A	9634810	.	T	C	4760.03	145	0,138	44562	TraesCS1A03G0037600	TraesCS1A03G0037600	TraesCS1A03G0037600.1.1	protein_coding	c.435T>C	p.Phe145Phe	synonymous_variant	LOW
Chr1A	9634810	.	T	C	4760.03	145	0,138	44562	TraesCS1A03G0037500	TraesCS1A03G0037500	TraesCS1A03G0037500.1.1	protein_coding	c.-3243A>G	.	upstream_gene_variant	MODIFIER
Chr1A	9634882	.	T	C	5358.03	169	0,163	44562	TraesCS1A03G0037600	TraesCS1A03G0037600	TraesCS1A03G0037600.1.1	protein_coding	c.507T>C	p.Asp169Asp	synonymous_variant	LOW
Chr1A	9634882	.	T	C	5358.03	169	0,163	44562	TraesCS1A03G0037500	TraesCS1A03G0037500	TraesCS1A03G0037500.1.1	protein_coding	c.-3315A>G	.	upstream_gene_variant	MODIFIER
Chr1A	9634984	.	G	A	4948.03	140	0,139	44562	TraesCS1A03G0037600	TraesCS1A03G0037600	TraesCS1A03G0037600.1.1	protein_coding	c.609G>A	p.Ala203Ala	splice_region_variant&synonymous_variant	LOW
Chr1A	9634984	.	G	A	4948.03	140	0,139	44562	TraesCS1A03G0037500	TraesCS1A03G0037500	TraesCS1A03G0037500.1.1	protein_coding	c.-3417C>T	.	upstream_gene_variant	MODIFIER
Chr1A	9635395	.	C	T	3464.03	96	0,96	44562	TraesCS1A03G0037600	TraesCS1A03G0037600	TraesCS1A03G0037600.1.1	protein_coding	c.642C>T	p.Asn214Asn	synonymous_variant	LOW
Chr1A	9635395	.	C	T	3464.03	96	0,96	44562	TraesCS1A03G0037500	TraesCS1A03G0037500	TraesCS1A03G0037500.1.1	protein_coding	c.-3828G>A	.	upstream_gene_variant	MODIFIER
Chr1A	9635441	.	G	A	6415.03	177	0,177	44562	TraesCS1A03G0037600	TraesCS1A03G0037600	TraesCS1A03G0037600.1.1	protein_coding	c.688G>A	p.Ala230Thr	missense_variant	MODERATE
Chr1A	9635441	.	G	A	6415.03	177	0,177	44562	TraesCS1A03G0037500	TraesCS1A03G0037500	TraesCS1A03G0037500.1.1	protein_coding	c.-3874C>T	.	upstream_gene_variant	MODIFIER
Chr1A	9635557	.	T	C	11604	350	0,342	44562	TraesCS1A03G0037600	TraesCS1A03G0037600	TraesCS1A03G0037600.1.1	protein_coding	c.804T>C	p.Thr268Thr	synonymous_variant	LOW
Chr1A	9635557	.	T	C	11604	350	0,342	44562	TraesCS1A03G0037500	TraesCS1A03G0037500	TraesCS1A03G0037500.1.1	protein_coding	c.-3990A>G	.	upstream_gene_variant	MODIFIER
Chr1A	9635643	.	T	C	8782.99	287	18255	44562	TraesCS1A03G0037600	TraesCS1A03G0037600	TraesCS1A03G0037600.1.1	protein_coding	c.890T>C	p.Ile297Thr	missense_variant	MODERATE
Chr1A	9635643	.	T	C	8782.99	287	18255	44562	TraesCS1A03G0037500	TraesCS1A03G0037500	TraesCS1A03G0037500.1.1	protein_coding	c.-4076A>G	.	upstream_gene_variant	MODIFIER
Chr1A	9635702	.	T	C	7789.03	177	0,172	44562	TraesCS1A03G0037600	TraesCS1A03G0037600	TraesCS1A03G0037600.1.1	protein_coding	c.949T>C	p.Leu317Leu	synonymous_variant	LOW
Chr1A	9635702	.	T	C	7789.03	177	0,172	44562	TraesCS1A03G0037500	TraesCS1A03G0037500	TraesCS1A03G0037500.1.1	protein_coding	c.-4135A>G	.	upstream_gene_variant	MODIFIER
Chr1A	9635707	.	G	A	7294.03	176	5166	44562	TraesCS1A03G0037600	TraesCS1A03G0037600	TraesCS1A03G0037600.1.1	protein_coding	c.954G>A	p.Leu318Leu	synonymous_variant	LOW
Chr1A	9635707	.	G	A	7294.03	176	5166	44562	TraesCS1A03G0037500	TraesCS1A03G0037500	TraesCS1A03G0037500.1.1	protein_coding	c.-4140C>T	.	upstream_gene_variant	MODIFIER
Chr1A	9635770	.	A	G	5675.03	163	0,160	44562	TraesCS1A03G0037600	TraesCS1A03G0037600	TraesCS1A03G0037600.1.1	protein_coding	c.1017A>G	p.Gly339Gly	synonymous_variant	LOW
Chr1A	9635770	.	A	G	5675.03	163	0,160	44562	TraesCS1A03G0037500	TraesCS1A03G0037500	TraesCS1A03G0037500.1.1	protein_coding	c.-4203T>C	.	upstream_gene_variant	MODIFIER
Chr1A	9635836	.	A	G	6522.03	212	0,204	44562	TraesCS1A03G0037600	TraesCS1A03G0037600	TraesCS1A03G0037600.1.1	protein_coding	c.1083A>G	p.Pro361Pro	synonymous_variant	LOW
Chr1A	9635836	.	A	G	6522.03	212	0,204	44562	TraesCS1A03G0037500	TraesCS1A03G0037500	TraesCS1A03G0037500.1.1	protein_coding	c.-4269T>C	.	upstream_gene_variant	MODIFIER
Chr1A	9635889	.	C	T	4978.03	157	0,150	44562	TraesCS1A03G0037600	TraesCS1A03G0037600	TraesCS1A03G0037600.1.1	protein_coding	c.1136C>T	p.Thr379Met	missense_variant	MODERATE
Chr1A	9635889	.	C	T	4978.03	157	0,150	44562	TraesCS1A03G0037500	TraesCS1A03G0037500	TraesCS1A03G0037500.1.1	protein_coding	c.-4322G>A	.	upstream_gene_variant	MODIFIER
Chr1A	9635978	.	A	G	2598.03	79	0,78	44562	TraesCS1A03G0037600	TraesCS1A03G0037600	TraesCS1A03G0037600.1.1	protein_coding	c.*31A>G	.	3_prime_UTR_variant	MODIFIER
Chr1A	9635978	.	A	G	2598.03	79	0,78	44562	TraesCS1A03G0037500	TraesCS1A03G0037500	TraesCS1A03G0037500.1.1	protein_coding	c.-4411T>C	.	upstream_gene_variant	MODIFIER
Chr1A	9636103	.	C	T	404.02	10	0,10	44562	TraesCS1A03G0037500	TraesCS1A03G0037500	TraesCS1A03G0037500.1.1	protein_coding	c.-4536G>A	.	upstream_gene_variant	MODIFIER
Chr1A	9636103	.	C	T	404.02	10	0,10	44562	TraesCS1A03G0037600	TraesCS1A03G0037600	TraesCS1A03G0037600.1.1	protein_coding	c.*156C>T	.	downstream_gene_variant	MODIFIER
Chr1A	9636103	.	C	T	404.02	10	0,10	44562	TraesCS1A03G0037600-TraesCS1A03G0037700	TraesCS1A03G0037600-TraesCS1A03G0037700	TraesCS1A03G0037600-TraesCS1A03G0037700	.	n.9636103C>T	.	intergenic_region	MODIFIER
Chr1A	9651311	.	G	A	2039.03	63	2,59	44562	TraesCS1A03G0037700	TraesCS1A03G0037700	TraesCS1A03G0037700.1.1	protein_coding	c.514G>A	p.Gly172Ser	missense_variant	MODERATE
Chr1A	9651380	.	A	G	7600.03	203	0,202	44562	TraesCS1A03G0037700	TraesCS1A03G0037700	TraesCS1A03G0037700.1.1	protein_coding	c.583A>G	p.Ile195Val	missense_variant	MODERATE
Chr1A	9651399	.	A	G	8721.03	238	0,237	44562	TraesCS1A03G0037700	TraesCS1A03G0037700	TraesCS1A03G0037700.1.1	protein_coding	c.602A>G	p.Asn201Ser	missense_variant	MODERATE
Chr1A	9651577	.	G	C	13886	403	0,401	44562	TraesCS1A03G0037700	TraesCS1A03G0037700	TraesCS1A03G0037700.1.1	protein_coding	c.780G>C	p.Leu260Leu	synonymous_variant	LOW
Chr1A	9651619	.	G	A	13199	358	0,357	44562	TraesCS1A03G0037700	TraesCS1A03G0037700	TraesCS1A03G0037700.1.1	protein_coding	c.822G>A	p.Gly274Gly	synonymous_variant	LOW
Chr1A	9667084	.	C	T	253.6	15	5,8	0/1	TraesCS1A03G0037900	TraesCS1A03G0037900	TraesCS1A03G0037900.1.1	protein_coding	c.1179C>T	p.Pro393Pro	synonymous_variant	LOW
Chr1A	9667084	.	C	T	253.6	15	5,8	0/1	TraesCS1A03G0038100	TraesCS1A03G0038100	TraesCS1A03G0038100.1.1	protein_coding	c.-3497C>T	.	upstream_gene_variant	MODIFIER
Chr1A	9667164	.	T	G	254.6	16	3,9	0/1	TraesCS1A03G0037900	TraesCS1A03G0037900	TraesCS1A03G0037900.1.1	protein_coding	c.1259T>G	p.Leu420Arg	missense_variant	MODERATE
Chr1A	9667164	.	T	G	254.6	16	3,9	0/1	TraesCS1A03G0038100	TraesCS1A03G0038100	TraesCS1A03G0038100.1.1	protein_coding	c.-3417T>G	.	upstream_gene_variant	MODIFIER
Chr1A	9667177	.	C	T	284.6	12	2,8	0/1	TraesCS1A03G0037900	TraesCS1A03G0037900	TraesCS1A03G0037900.1.1	protein_coding	c.1272C>T	p.Ser424Ser	synonymous_variant	LOW
Chr1A	9667177	.	C	T	284.6	12	2,8	0/1	TraesCS1A03G0038100	TraesCS1A03G0038100	TraesCS1A03G0038100.1.1	protein_coding	c.-3404C>T	.	upstream_gene_variant	MODIFIER
Chr1A	9667426	.	A	G	23.6	10	4,2	0/1	TraesCS1A03G0037900	TraesCS1A03G0037900	TraesCS1A03G0037900.1.1	protein_coding	c.1521A>G	p.Lys507Lys	synonymous_variant	LOW
Chr1A	9667426	.	A	G	23.6	10	4,2	0/1	TraesCS1A03G0038100	TraesCS1A03G0038100	TraesCS1A03G0038100.1.1	protein_coding	c.-3155A>G	.	upstream_gene_variant	MODIFIER
Chr1A	10439836	.	A	G	1133.6	144	87,42	0/1	TraesCS1A03G0039500	TraesCS1A03G0039500	TraesCS1A03G0039500.1.1	protein_coding	c.1320T>C	p.Ala440Ala	synonymous_variant	LOW
Chr1A	10439836	.	A	G	1133.6	144	87,42	0/1	TraesCS1A03G0039500	TraesCS1A03G0039500	TraesCS1A03G0039500.2.1	protein_coding	c.1287T>C	p.Ala429Ala	synonymous_variant	LOW
Chr1A	10439836	.	A	G	1133.6	144	87,42	0/1	TraesCS1A03G0039400	TraesCS1A03G0039400	TraesCS1A03G0039400.1.1	protein_coding	c.-1220T>C	.	upstream_gene_variant	MODIFIER
Chr1A	10439836	.	A	G	1133.6	144	87,42	0/1	TraesCS1A03G0039500	TraesCS1A03G0039500	TraesCS1A03G0039500.3.1	protein_coding	c.*2157T>C	.	downstream_gene_variant	MODIFIER
Chr1A	10439895	.	A	G	696.6	140	97,33	0/1	TraesCS1A03G0039500	TraesCS1A03G0039500	TraesCS1A03G0039500.1.1	protein_coding	c.1261T>C	p.Leu421Leu	synonymous_variant	LOW
Chr1A	10439895	.	A	G	696.6	140	97,33	0/1	TraesCS1A03G0039500	TraesCS1A03G0039500	TraesCS1A03G0039500.2.1	protein_coding	c.1228T>C	p.Leu410Leu	synonymous_variant	LOW
Chr1A	10439895	.	A	G	696.6	140	97,33	0/1	TraesCS1A03G0039400	TraesCS1A03G0039400	TraesCS1A03G0039400.1.1	protein_coding	c.-1279T>C	.	upstream_gene_variant	MODIFIER
Chr1A	10439895	.	A	G	696.6	140	97,33	0/1	TraesCS1A03G0039500	TraesCS1A03G0039500	TraesCS1A03G0039500.3.1	protein_coding	c.*2098T>C	.	downstream_gene_variant	MODIFIER
Chr1A	10439926	.	T	C	657.6	138	88,29	0/1	TraesCS1A03G0039500	TraesCS1A03G0039500	TraesCS1A03G0039500.1.1	protein_coding	c.1230A>G	p.Leu410Leu	synonymous_variant	LOW
Chr1A	10439926	.	T	C	657.6	138	88,29	0/1	TraesCS1A03G0039500	TraesCS1A03G0039500	TraesCS1A03G0039500.2.1	protein_coding	c.1197A>G	p.Leu399Leu	synonymous_variant	LOW
Chr1A	10439926	.	T	C	657.6	138	88,29	0/1	TraesCS1A03G0039400	TraesCS1A03G0039400	TraesCS1A03G0039400.1.1	protein_coding	c.-1310A>G	.	upstream_gene_variant	MODIFIER
Chr1A	10439926	.	T	C	657.6	138	88,29	0/1	TraesCS1A03G0039500	TraesCS1A03G0039500	TraesCS1A03G0039500.3.1	protein_coding	c.*2067A>G	.	downstream_gene_variant	MODIFIER
Chr1A	10440060	.	A	G	167.6	48	32,7	0/1	TraesCS1A03G0039500	TraesCS1A03G0039500	TraesCS1A03G0039500.1.1	protein_coding	c.1203T>C	p.Ser401Ser	synonymous_variant	LOW
Chr1A	10440060	.	A	G	167.6	48	32,7	0/1	TraesCS1A03G0039500	TraesCS1A03G0039500	TraesCS1A03G0039500.2.1	protein_coding	c.1170T>C	p.Ser390Ser	synonymous_variant	LOW
Chr1A	10440060	.	A	G	167.6	48	32,7	0/1	TraesCS1A03G0039400	TraesCS1A03G0039400	TraesCS1A03G0039400.1.1	protein_coding	c.-1444T>C	.	upstream_gene_variant	MODIFIER
Chr1A	10440060	.	A	G	167.6	48	32,7	0/1	TraesCS1A03G0039500	TraesCS1A03G0039500	TraesCS1A03G0039500.3.1	protein_coding	c.*1933T>C	.	downstream_gene_variant	MODIFIER
Chr1A	10442536	.	A	G	533.44	16	1,14	44562	TraesCS1A03G0039500	TraesCS1A03G0039500	TraesCS1A03G0039500.1.1	protein_coding	c.712T>C	p.Leu238Leu	synonymous_variant	LOW
Chr1A	10442536	.	A	G	533.44	16	1,14	44562	TraesCS1A03G0039500	TraesCS1A03G0039500	TraesCS1A03G0039500.2.1	protein_coding	c.679T>C	p.Leu227Leu	synonymous_variant	LOW
Chr1A	10442536	.	A	G	533.44	16	1,14	44562	TraesCS1A03G0039500	TraesCS1A03G0039500	TraesCS1A03G0039500.3.1	protein_coding	c.679T>C	p.Leu227Leu	synonymous_variant	LOW
Chr1A	10442536	.	A	G	533.44	16	1,14	44562	TraesCS1A03G0039400	TraesCS1A03G0039400	TraesCS1A03G0039400.1.1	protein_coding	c.-3920T>C	.	upstream_gene_variant	MODIFIER
Chr1A	10442543	.	G	A	741.03	18	0,17	44562	TraesCS1A03G0039500	TraesCS1A03G0039500	TraesCS1A03G0039500.1.1	protein_coding	c.705C>T	p.Ala235Ala	synonymous_variant	LOW
Chr1A	10442543	.	G	A	741.03	18	0,17	44562	TraesCS1A03G0039500	TraesCS1A03G0039500	TraesCS1A03G0039500.2.1	protein_coding	c.672C>T	p.Ala224Ala	synonymous_variant	LOW
Chr1A	10442543	.	G	A	741.03	18	0,17	44562	TraesCS1A03G0039500	TraesCS1A03G0039500	TraesCS1A03G0039500.3.1	protein_coding	c.672C>T	p.Ala224Ala	synonymous_variant	LOW
Chr1A	10442543	.	G	A	741.03	18	0,17	44562	TraesCS1A03G0039400	TraesCS1A03G0039400	TraesCS1A03G0039400.1.1	protein_coding	c.-3927C>T	.	upstream_gene_variant	MODIFIER
Chr1A	10442578	.	G	A	1031.03	36	0,28	44562	TraesCS1A03G0039500	TraesCS1A03G0039500	TraesCS1A03G0039500.1.1	protein_coding	c.670C>T	p.Leu224Leu	synonymous_variant	LOW
Chr1A	10442578	.	G	A	1031.03	36	0,28	44562	TraesCS1A03G0039500	TraesCS1A03G0039500	TraesCS1A03G0039500.2.1	protein_coding	c.637C>T	p.Leu213Leu	synonymous_variant	LOW
Chr1A	10442578	.	G	A	1031.03	36	0,28	44562	TraesCS1A03G0039500	TraesCS1A03G0039500	TraesCS1A03G0039500.3.1	protein_coding	c.637C>T	p.Leu213Leu	synonymous_variant	LOW
Chr1A	10442578	.	G	A	1031.03	36	0,28	44562	TraesCS1A03G0039400	TraesCS1A03G0039400	TraesCS1A03G0039400.1.1	protein_coding	c.-3962C>T	.	upstream_gene_variant	MODIFIER
Chr1A	10443251	.	A	G	1180.03	38	0,31	44562	TraesCS1A03G0039500	TraesCS1A03G0039500	TraesCS1A03G0039500.1.1	protein_coding	c.658T>C	p.Phe220Leu	missense_variant	MODERATE
Chr1A	10443251	.	A	G	1180.03	38	0,31	44562	TraesCS1A03G0039500	TraesCS1A03G0039500	TraesCS1A03G0039500.2.1	protein_coding	c.625T>C	p.Phe209Leu	missense_variant	MODERATE
Chr1A	10443251	.	A	G	1180.03	38	0,31	44562	TraesCS1A03G0039500	TraesCS1A03G0039500	TraesCS1A03G0039500.3.1	protein_coding	c.625T>C	p.Phe209Leu	missense_variant	MODERATE
Chr1A	10443251	.	A	G	1180.03	38	0,31	44562	TraesCS1A03G0039400	TraesCS1A03G0039400	TraesCS1A03G0039400.1.1	protein_coding	c.-4635T>C	.	upstream_gene_variant	MODIFIER
Chr1A	10443291	.	T	C	1549.03	48	0,39	44562	TraesCS1A03G0039500	TraesCS1A03G0039500	TraesCS1A03G0039500.1.1	protein_coding	c.618A>G	p.Ala206Ala	synonymous_variant	LOW
Chr1A	10443291	.	T	C	1549.03	48	0,39	44562	TraesCS1A03G0039500	TraesCS1A03G0039500	TraesCS1A03G0039500.2.1	protein_coding	c.585A>G	p.Ala195Ala	synonymous_variant	LOW
Chr1A	10443291	.	T	C	1549.03	48	0,39	44562	TraesCS1A03G0039500	TraesCS1A03G0039500	TraesCS1A03G0039500.3.1	protein_coding	c.585A>G	p.Ala195Ala	synonymous_variant	LOW
Chr1A	10443291	.	T	C	1549.03	48	0,39	44562	TraesCS1A03G0039400	TraesCS1A03G0039400	TraesCS1A03G0039400.1.1	protein_coding	c.-4675A>G	.	upstream_gene_variant	MODIFIER
Chr1A	10443369	.	C	T	4017.03	116	1110	44562	TraesCS1A03G0039500	TraesCS1A03G0039500	TraesCS1A03G0039500.1.1	protein_coding	c.540G>A	p.Leu180Leu	synonymous_variant	LOW
Chr1A	10443369	.	C	T	4017.03	116	1110	44562	TraesCS1A03G0039500	TraesCS1A03G0039500	TraesCS1A03G0039500.2.1	protein_coding	c.507G>A	p.Leu169Leu	synonymous_variant	LOW
Chr1A	10443369	.	C	T	4017.03	116	1110	44562	TraesCS1A03G0039500	TraesCS1A03G0039500	TraesCS1A03G0039500.3.1	protein_coding	c.507G>A	p.Leu169Leu	synonymous_variant	LOW
Chr1A	10443369	.	C	T	4017.03	116	1110	44562	TraesCS1A03G0039400	TraesCS1A03G0039400	TraesCS1A03G0039400.1.1	protein_coding	c.-4753G>A	.	upstream_gene_variant	MODIFIER
Chr1A	10444050	.	A	G	2475.03	70	1,65	44562	TraesCS1A03G0039500	TraesCS1A03G0039500	TraesCS1A03G0039500.1.1	protein_coding	c.411T>C	p.Phe137Phe	synonymous_variant	LOW
Chr1A	10444050	.	A	G	2475.03	70	1,65	44562	TraesCS1A03G0039500	TraesCS1A03G0039500	TraesCS1A03G0039500.2.1	protein_coding	c.378T>C	p.Phe126Phe	synonymous_variant	LOW
Chr1A	10444050	.	A	G	2475.03	70	1,65	44562	TraesCS1A03G0039500	TraesCS1A03G0039500	TraesCS1A03G0039500.3.1	protein_coding	c.378T>C	p.Phe126Phe	synonymous_variant	LOW
Chr1A	10444065	.	A	G	2552.03	72	1,67	44562	TraesCS1A03G0039500	TraesCS1A03G0039500	TraesCS1A03G0039500.1.1	protein_coding	c.396T>C	p.Phe132Phe	synonymous_variant	LOW
Chr1A	10444065	.	A	G	2552.03	72	1,67	44562	TraesCS1A03G0039500	TraesCS1A03G0039500	TraesCS1A03G0039500.2.1	protein_coding	c.363T>C	p.Phe121Phe	synonymous_variant	LOW
Chr1A	10444065	.	A	G	2552.03	72	1,67	44562	TraesCS1A03G0039500	TraesCS1A03G0039500	TraesCS1A03G0039500.3.1	protein_coding	c.363T>C	p.Phe121Phe	synonymous_variant	LOW
Chr1A	10444237	.	C	T	1489.03	41	0,39	44562	TraesCS1A03G0039500	TraesCS1A03G0039500	TraesCS1A03G0039500.1.1	protein_coding	c.357G>A	p.Arg119Arg	synonymous_variant	LOW
Chr1A	10444237	.	C	T	1489.03	41	0,39	44562	TraesCS1A03G0039500	TraesCS1A03G0039500	TraesCS1A03G0039500.2.1	protein_coding	c.324G>A	p.Arg108Arg	synonymous_variant	LOW
Chr1A	10444237	.	C	T	1489.03	41	0,39	44562	TraesCS1A03G0039500	TraesCS1A03G0039500	TraesCS1A03G0039500.3.1	protein_coding	c.324G>A	p.Arg108Arg	synonymous_variant	LOW
Chr1A	10444255	.	C	T	1930.03	51	0,49	44562	TraesCS1A03G0039500	TraesCS1A03G0039500	TraesCS1A03G0039500.1.1	protein_coding	c.339G>A	p.Lys113Lys	synonymous_variant	LOW
Chr1A	10444255	.	C	T	1930.03	51	0,49	44562	TraesCS1A03G0039500	TraesCS1A03G0039500	TraesCS1A03G0039500.2.1	protein_coding	c.306G>A	p.Lys102Lys	synonymous_variant	LOW
Chr1A	10444255	.	C	T	1930.03	51	0,49	44562	TraesCS1A03G0039500	TraesCS1A03G0039500	TraesCS1A03G0039500.3.1	protein_coding	c.306G>A	p.Lys102Lys	synonymous_variant	LOW
Chr1A	10444399	.	A	G	976.03	24	0,24	44562	TraesCS1A03G0039500	TraesCS1A03G0039500	TraesCS1A03G0039500.1.1	protein_coding	c.195T>C	p.Arg65Arg	synonymous_variant	LOW
Chr1A	10444399	.	A	G	976.03	24	0,24	44562	TraesCS1A03G0039500	TraesCS1A03G0039500	TraesCS1A03G0039500.2.1	protein_coding	c.162T>C	p.Arg54Arg	synonymous_variant	LOW
Chr1A	10444399	.	A	G	976.03	24	0,24	44562	TraesCS1A03G0039500	TraesCS1A03G0039500	TraesCS1A03G0039500.3.1	protein_coding	c.162T>C	p.Arg54Arg	synonymous_variant	LOW
Chr1A	10444411	.	C	T	601.03	15	0,15	44562	TraesCS1A03G0039500	TraesCS1A03G0039500	TraesCS1A03G0039500.1.1	protein_coding	c.183G>A	p.Ser61Ser	synonymous_variant	LOW
Chr1A	10444411	.	C	T	601.03	15	0,15	44562	TraesCS1A03G0039500	TraesCS1A03G0039500	TraesCS1A03G0039500.2.1	protein_coding	c.150G>A	p.Ser50Ser	synonymous_variant	LOW
Chr1A	10444411	.	C	T	601.03	15	0,15	44562	TraesCS1A03G0039500	TraesCS1A03G0039500	TraesCS1A03G0039500.3.1	protein_coding	c.150G>A	p.Ser50Ser	synonymous_variant	LOW
Chr1A	10454979	.	T	C	378.6	14	2,11	0/1	TraesCS1A03G0039600	TraesCS1A03G0039600	TraesCS1A03G0039600.1.1	protein_coding	c.468T>C	p.Asp156Asp	synonymous_variant	LOW
Chr1A	10455150	.	G	A	805.03	23	0,22	44562	TraesCS1A03G0039600	TraesCS1A03G0039600	TraesCS1A03G0039600.1.1	protein_coding	c.546G>A	p.Pro182Pro	synonymous_variant	LOW
Chr1A	10455483	.	T	C	849.03	28	0,28	44562	TraesCS1A03G0039600	TraesCS1A03G0039600	TraesCS1A03G0039600.1.1	protein_coding	c.761T>C	p.Leu254Pro	missense_variant	MODERATE
Chr1A	10455565	.	A	G	628.03	17	0,17	44562	TraesCS1A03G0039600	TraesCS1A03G0039600	TraesCS1A03G0039600.1.1	protein_coding	c.843A>G	p.Arg281Arg	synonymous_variant	LOW
Chr1A	10455565	.	A	G	628.03	17	0,17	44562	TraesCS1A03G0039700	TraesCS1A03G0039700	TraesCS1A03G0039700.1.1	protein_coding	c.-4966A>G	.	upstream_gene_variant	MODIFIER
Chr1A	10457509	.	T	C	860.03	26	0,25	44562	TraesCS1A03G0039700	TraesCS1A03G0039700	TraesCS1A03G0039700.1.1	protein_coding	c.-3022T>C	.	upstream_gene_variant	MODIFIER
Chr1A	10457509	.	T	C	860.03	26	0,25	44562	TraesCS1A03G0039800	TraesCS1A03G0039800	TraesCS1A03G0039800.1.1	protein_coding	c.*4097A>G	.	downstream_gene_variant	MODIFIER
Chr1A	10457509	.	T	C	860.03	26	0,25	44562	TraesCS1A03G0039600	TraesCS1A03G0039600	TraesCS1A03G0039600.1.1	protein_coding	c.*24+26T>C	.	intron_variant	MODIFIER
Chr1A	10457544	.	T	C	868.03	24	0,23	44562	TraesCS1A03G0039700	TraesCS1A03G0039700	TraesCS1A03G0039700.1.1	protein_coding	c.-2987T>C	.	upstream_gene_variant	MODIFIER
Chr1A	10457544	.	T	C	868.03	24	0,23	44562	TraesCS1A03G0039800	TraesCS1A03G0039800	TraesCS1A03G0039800.1.1	protein_coding	c.*4062A>G	.	downstream_gene_variant	MODIFIER
Chr1A	10457544	.	T	C	868.03	24	0,23	44562	TraesCS1A03G0039600	TraesCS1A03G0039600	TraesCS1A03G0039600.1.1	protein_coding	c.*25-14T>C	.	intron_variant	MODIFIER
Chr1A	10457595	.	G	C	812.03	24	0,23	44562	TraesCS1A03G0039600	TraesCS1A03G0039600	TraesCS1A03G0039600.1.1	protein_coding	c.*62G>C	.	3_prime_UTR_variant	MODIFIER
Chr1A	10457595	.	G	C	812.03	24	0,23	44562	TraesCS1A03G0039700	TraesCS1A03G0039700	TraesCS1A03G0039700.1.1	protein_coding	c.-2936G>C	.	upstream_gene_variant	MODIFIER
Chr1A	10457595	.	G	C	812.03	24	0,23	44562	TraesCS1A03G0039800	TraesCS1A03G0039800	TraesCS1A03G0039800.1.1	protein_coding	c.*4011C>G	.	downstream_gene_variant	MODIFIER
Chr1A	10725315	.	T	C	427.02	13	0,13	44562	TraesCS1A03G0041900	TraesCS1A03G0041900	TraesCS1A03G0041900.1.1	protein_coding	c.1858A>G	p.Ile620Val	missense_variant	MODERATE
Chr1A	10725315	.	T	C	427.02	13	0,13	44562	TraesCS1A03G0042000	TraesCS1A03G0042000	TraesCS1A03G0042000.1.1	protein_coding	c.-3635T>C	.	upstream_gene_variant	MODIFIER
Chr1A	10949470	.	C	G	542.6	33	15,18	0/1	TraesCS1A03G0043500	TraesCS1A03G0043500	TraesCS1A03G0043500.1.1	protein_coding	c.*45G>C	.	3_prime_UTR_variant	MODIFIER
Chr1A	10949470	.	C	G	542.6	33	15,18	0/1	TraesCS1A03G0043400	TraesCS1A03G0043400	TraesCS1A03G0043400.2.1	protein_coding	c.-4573G>C	.	upstream_gene_variant	MODIFIER
Chr1A	10949470	.	C	G	542.6	33	15,18	0/1	TraesCS1A03G0043400	TraesCS1A03G0043400	TraesCS1A03G0043400.1.1	protein_coding	c.-4573G>C	.	upstream_gene_variant	MODIFIER
Chr1A	10949496	.	G	A	622.6	37	16,21	0/1	TraesCS1A03G0043500	TraesCS1A03G0043500	TraesCS1A03G0043500.1.1	protein_coding	c.*19C>T	.	3_prime_UTR_variant	MODIFIER
Chr1A	10949496	.	G	A	622.6	37	16,21	0/1	TraesCS1A03G0043400	TraesCS1A03G0043400	TraesCS1A03G0043400.2.1	protein_coding	c.-4599C>T	.	upstream_gene_variant	MODIFIER
Chr1A	10949496	.	G	A	622.6	37	16,21	0/1	TraesCS1A03G0043400	TraesCS1A03G0043400	TraesCS1A03G0043400.1.1	protein_coding	c.-4599C>T	.	upstream_gene_variant	MODIFIER
Chr1A	10949549	.	G	A	778.6	43	17,26	0/1	TraesCS1A03G0043500	TraesCS1A03G0043500	TraesCS1A03G0043500.1.1	protein_coding	c.1124C>T	p.Ala375Val	missense_variant	MODERATE
Chr1A	10949549	.	G	A	778.6	43	17,26	0/1	TraesCS1A03G0043400	TraesCS1A03G0043400	TraesCS1A03G0043400.2.1	protein_coding	c.-4652C>T	.	upstream_gene_variant	MODIFIER
Chr1A	10949549	.	G	A	778.6	43	17,26	0/1	TraesCS1A03G0043400	TraesCS1A03G0043400	TraesCS1A03G0043400.1.1	protein_coding	c.-4652C>T	.	upstream_gene_variant	MODIFIER
Chr1A	10949670	.	T	G	685.6	39	21,18	0/1	TraesCS1A03G0043500	TraesCS1A03G0043500	TraesCS1A03G0043500.1.1	protein_coding	c.1003A>C	p.Thr335Pro	missense_variant	MODERATE
Chr1A	10949670	.	T	G	685.6	39	21,18	0/1	TraesCS1A03G0043400	TraesCS1A03G0043400	TraesCS1A03G0043400.2.1	protein_coding	c.-4773A>C	.	upstream_gene_variant	MODIFIER
Chr1A	10949670	.	T	G	685.6	39	21,18	0/1	TraesCS1A03G0043400	TraesCS1A03G0043400	TraesCS1A03G0043400.1.1	protein_coding	c.-4773A>C	.	upstream_gene_variant	MODIFIER
Chr1A	10949678	.	G	C	676.6	42	24,18	0/1	TraesCS1A03G0043500	TraesCS1A03G0043500	TraesCS1A03G0043500.1.1	protein_coding	c.995C>G	p.Ala332Gly	missense_variant	MODERATE
Chr1A	10949678	.	G	C	676.6	42	24,18	0/1	TraesCS1A03G0043400	TraesCS1A03G0043400	TraesCS1A03G0043400.2.1	protein_coding	c.-4781C>G	.	upstream_gene_variant	MODIFIER
Chr1A	10949678	.	G	C	676.6	42	24,18	0/1	TraesCS1A03G0043400	TraesCS1A03G0043400	TraesCS1A03G0043400.1.1	protein_coding	c.-4781C>G	.	upstream_gene_variant	MODIFIER
Chr1A	10949732	.	C	A	379.6	37	25,11	0/1	TraesCS1A03G0043500	TraesCS1A03G0043500	TraesCS1A03G0043500.1.1	protein_coding	c.941G>T	p.Gly314Val	missense_variant	MODERATE
Chr1A	10949732	.	C	A	379.6	37	25,11	0/1	TraesCS1A03G0043400	TraesCS1A03G0043400	TraesCS1A03G0043400.2.1	protein_coding	c.-4835G>T	.	upstream_gene_variant	MODIFIER
Chr1A	10949732	.	C	A	379.6	37	25,11	0/1	TraesCS1A03G0043400	TraesCS1A03G0043400	TraesCS1A03G0043400.1.1	protein_coding	c.-4835G>T	.	upstream_gene_variant	MODIFIER
Chr1A	10949738	.	T	C	376.6	39	26,11	0/1	TraesCS1A03G0043500	TraesCS1A03G0043500	TraesCS1A03G0043500.1.1	protein_coding	c.935A>G	p.Asn312Ser	missense_variant	MODERATE
Chr1A	10949738	.	T	C	376.6	39	26,11	0/1	TraesCS1A03G0043400	TraesCS1A03G0043400	TraesCS1A03G0043400.2.1	protein_coding	c.-4841A>G	.	upstream_gene_variant	MODIFIER
Chr1A	10949738	.	T	C	376.6	39	26,11	0/1	TraesCS1A03G0043400	TraesCS1A03G0043400	TraesCS1A03G0043400.1.1	protein_coding	c.-4841A>G	.	upstream_gene_variant	MODIFIER
Chr1A	10949797	.	T	C	220.6	46	29,9	0/1	TraesCS1A03G0043500	TraesCS1A03G0043500	TraesCS1A03G0043500.1.1	protein_coding	c.876A>G	p.Ala292Ala	synonymous_variant	LOW
Chr1A	10949797	.	T	C	220.6	46	29,9	0/1	TraesCS1A03G0043400	TraesCS1A03G0043400	TraesCS1A03G0043400.2.1	protein_coding	c.-4900A>G	.	upstream_gene_variant	MODIFIER
Chr1A	10949797	.	T	C	220.6	46	29,9	0/1	TraesCS1A03G0043400	TraesCS1A03G0043400	TraesCS1A03G0043400.1.1	protein_coding	c.-4900A>G	.	upstream_gene_variant	MODIFIER
Chr1A	10950430	.	A	G	180.6	12	5,7	0/1	TraesCS1A03G0043500	TraesCS1A03G0043500	TraesCS1A03G0043500.1.1	protein_coding	c.592T>C	p.Leu198Leu	synonymous_variant	LOW
Chr1A	10952402	.	G	A	717.01	23	1,22	44562	TraesCS1A03G0043500	TraesCS1A03G0043500	TraesCS1A03G0043500.1.1	protein_coding	c.339C>T	p.Ala113Ala	synonymous_variant	LOW
Chr1A	10952402	.	G	A	717.01	23	1,22	44562	TraesCS1A03G0043600	TraesCS1A03G0043600	TraesCS1A03G0043600.1.1	protein_coding	c.*4384C>T	.	downstream_gene_variant	MODIFIER
Chr1A	10952429	.	A	G	693.61	22	2,20	0/1	TraesCS1A03G0043500	TraesCS1A03G0043500	TraesCS1A03G0043500.1.1	protein_coding	c.312T>C	p.Val104Val	synonymous_variant	LOW
Chr1A	10952429	.	A	G	693.61	22	2,20	0/1	TraesCS1A03G0043600	TraesCS1A03G0043600	TraesCS1A03G0043600.1.1	protein_coding	c.*4357T>C	.	downstream_gene_variant	MODIFIER
Chr1A	10952471	.	T	G	657.6	28	4,24	0/1	TraesCS1A03G0043500	TraesCS1A03G0043500	TraesCS1A03G0043500.1.1	protein_coding	c.270A>C	p.Ile90Ile	synonymous_variant	LOW
Chr1A	10952471	.	T	G	657.6	28	4,24	0/1	TraesCS1A03G0043600	TraesCS1A03G0043600	TraesCS1A03G0043600.1.1	protein_coding	c.*4315A>C	.	downstream_gene_variant	MODIFIER
Chr1A	10952489	.	A	G	53.6	25	20,4	0/1	TraesCS1A03G0043500	TraesCS1A03G0043500	TraesCS1A03G0043500.1.1	protein_coding	c.252T>C	p.Val84Val	synonymous_variant	LOW
Chr1A	10952489	.	A	G	53.6	25	20,4	0/1	TraesCS1A03G0043600	TraesCS1A03G0043600	TraesCS1A03G0043600.1.1	protein_coding	c.*4297T>C	.	downstream_gene_variant	MODIFIER
Chr1A	10952525	.	T	G	962.03	26	0,25	44562	TraesCS1A03G0043500	TraesCS1A03G0043500	TraesCS1A03G0043500.1.1	protein_coding	c.216A>C	p.Gly72Gly	synonymous_variant	LOW
Chr1A	10952525	.	T	G	962.03	26	0,25	44562	TraesCS1A03G0043600	TraesCS1A03G0043600	TraesCS1A03G0043600.1.1	protein_coding	c.*4261A>C	.	downstream_gene_variant	MODIFIER
Chr1A	10956338	.	C	G	495.93	16	2,14	0/1	TraesCS1A03G0043600	TraesCS1A03G0043600	TraesCS1A03G0043600.1.1	protein_coding	c.*448G>C	.	3_prime_UTR_variant	MODIFIER
Chr1A	10956338	.	C	G	495.93	16	2,14	0/1	TraesCS1A03G0043500	TraesCS1A03G0043500	TraesCS1A03G0043500.1.1	protein_coding	c.-3141G>C	.	upstream_gene_variant	MODIFIER
Chr1A	10956452	.	G	C	1376.03	40	0,39	44562	TraesCS1A03G0043600	TraesCS1A03G0043600	TraesCS1A03G0043600.1.1	protein_coding	c.*334C>G	.	3_prime_UTR_variant	MODIFIER
Chr1A	10956452	.	G	C	1376.03	40	0,39	44562	TraesCS1A03G0043500	TraesCS1A03G0043500	TraesCS1A03G0043500.1.1	protein_coding	c.-3255C>G	.	upstream_gene_variant	MODIFIER
Chr1A	10956498	.	A	G	6209.03	104	0,103	44562	TraesCS1A03G0043600	TraesCS1A03G0043600	TraesCS1A03G0043600.1.1	protein_coding	c.*288T>C	.	3_prime_UTR_variant	MODIFIER
Chr1A	10956498	.	A	G	6209.03	104	0,103	44562	TraesCS1A03G0043500	TraesCS1A03G0043500	TraesCS1A03G0043500.1.1	protein_coding	c.-3301T>C	.	upstream_gene_variant	MODIFIER
Chr1A	10956506	.	A	T	6460.03	147	0,146	44562	TraesCS1A03G0043600	TraesCS1A03G0043600	TraesCS1A03G0043600.1.1	protein_coding	c.*280T>A	.	3_prime_UTR_variant	MODIFIER
Chr1A	10956506	.	A	T	6460.03	147	0,146	44562	TraesCS1A03G0043500	TraesCS1A03G0043500	TraesCS1A03G0043500.1.1	protein_coding	c.-3309T>A	.	upstream_gene_variant	MODIFIER
Chr1A	10958676	.	C	T	8067.03	206	2201	44562	TraesCS1A03G0043600	TraesCS1A03G0043600	TraesCS1A03G0043600.1.1	protein_coding	c.255G>A	p.Lys85Lys	synonymous_variant	LOW
Chr1A	10958724	.	A	G	7131.03	159	0,158	44562	TraesCS1A03G0043600	TraesCS1A03G0043600	TraesCS1A03G0043600.1.1	protein_coding	c.207T>C	p.Gly69Gly	synonymous_variant	LOW
Chr1A	10958730	.	G	T	6101.03	166	6159	44562	TraesCS1A03G0043600	TraesCS1A03G0043600	TraesCS1A03G0043600.1.1	protein_coding	c.201C>A	p.Ile67Ile	synonymous_variant	LOW
Chr1A	10958948	.	C	G	3525.03	95	0,78	44562	TraesCS1A03G0043600	TraesCS1A03G0043600	TraesCS1A03G0043600.1.1	protein_coding	c.63G>C	p.Ala21Ala	synonymous_variant	LOW
Chr1A	10958960	.	G	T	3525.03	96	0,79	44562	TraesCS1A03G0043600	TraesCS1A03G0043600	TraesCS1A03G0043600.1.1	protein_coding	c.51C>A	p.Leu17Leu	synonymous_variant	LOW
Chr1A	10959030	.	A	G	2455.03	66	0,55	44562	TraesCS1A03G0043600	TraesCS1A03G0043600	TraesCS1A03G0043600.1.1	protein_coding	c.-20T>C	.	5_prime_UTR_variant	MODIFIER
Chr1A	11012119	.	A	G	370.02	10	0,10	44562	TraesCS1A03G0044000	TraesCS1A03G0044000	TraesCS1A03G0044000.1.1	protein_coding	c.*17T>C	.	3_prime_UTR_variant	MODIFIER
Chr1A	11012197	.	G	T	520.03	16	0,16	44562	TraesCS1A03G0044000	TraesCS1A03G0044000	TraesCS1A03G0044000.1.1	protein_coding	c.1211C>A	p.Ser404Tyr	missense_variant	MODERATE
Chr1A	11012572	.	C	T	641.03	15	0,15	44562	TraesCS1A03G0044000	TraesCS1A03G0044000	TraesCS1A03G0044000.1.1	protein_coding	c.836G>A	p.Arg279Lys	missense_variant	MODERATE
Chr1A	11012586	.	C	T	682.03	16	0,16	44562	TraesCS1A03G0044000	TraesCS1A03G0044000	TraesCS1A03G0044000.1.1	protein_coding	c.822G>A	p.Ser274Ser	synonymous_variant	LOW
Chr1A	11012724	.	A	G	487.02	12	0,12	44562	TraesCS1A03G0044000	TraesCS1A03G0044000	TraesCS1A03G0044000.1.1	protein_coding	c.684T>C	p.Asp228Asp	synonymous_variant	LOW
Chr1A	11013490	.	A	G	908.03	24	0,24	44562	TraesCS1A03G0044000	TraesCS1A03G0044000	TraesCS1A03G0044000.1.1	protein_coding	c.231T>C	p.Ala77Ala	synonymous_variant	LOW
Chr1A	11013528	.	T	C	871.03	22	0,22	44562	TraesCS1A03G0044000	TraesCS1A03G0044000	TraesCS1A03G0044000.1.1	protein_coding	c.193A>G	p.Met65Val	missense_variant	MODERATE
Chr1A	11013584	.	C	T	568.02	13	0,13	44562	TraesCS1A03G0044000	TraesCS1A03G0044000	TraesCS1A03G0044000.1.1	protein_coding	c.137G>A	p.Ser46Asn	missense_variant	MODERATE
Chr1A	11013593	.	G	A	568.02	12	0,12	44562	TraesCS1A03G0044000	TraesCS1A03G0044000	TraesCS1A03G0044000.1.1	protein_coding	c.128C>T	p.Pro43Leu	missense_variant	MODERATE
Chr1A	11349451	.	T	C	18535	485	0,483	44562	TraesCS1A03G0045700	TraesCS1A03G0045700	TraesCS1A03G0045700.1.1	protein_coding	c.31T>C	p.Leu11Leu	synonymous_variant	LOW
Chr1A	11349451	.	T	C	18535	485	0,483	44562	TraesCS1A03G0045800	TraesCS1A03G0045800	TraesCS1A03G0045800.2.1	protein_coding	c.-4499T>C	.	upstream_gene_variant	MODIFIER
Chr1A	11349451	.	T	C	18535	485	0,483	44562	TraesCS1A03G0045800	TraesCS1A03G0045800	TraesCS1A03G0045800.1.1	protein_coding	c.-4499T>C	.	upstream_gene_variant	MODIFIER
Chr1A	11349779	.	T	G	818.03	24	0,24	44562	TraesCS1A03G0045800	TraesCS1A03G0045800	TraesCS1A03G0045800.2.1	protein_coding	c.-4171T>G	.	upstream_gene_variant	MODIFIER
Chr1A	11349779	.	T	G	818.03	24	0,24	44562	TraesCS1A03G0045800	TraesCS1A03G0045800	TraesCS1A03G0045800.1.1	protein_coding	c.-4171T>G	.	upstream_gene_variant	MODIFIER
Chr1A	11349779	.	T	G	818.03	24	0,24	44562	TraesCS1A03G0045700	TraesCS1A03G0045700	TraesCS1A03G0045700.1.1	protein_coding	c.253+106T>G	.	intron_variant	MODIFIER
Chr1A	11350373	.	G	A	2930.03	78	0,74	44562	TraesCS1A03G0045700	TraesCS1A03G0045700	TraesCS1A03G0045700.1.1	protein_coding	c.347G>A	p.Arg116His	missense_variant	MODERATE
Chr1A	11350373	.	G	A	2930.03	78	0,74	44562	TraesCS1A03G0045800	TraesCS1A03G0045800	TraesCS1A03G0045800.2.1	protein_coding	c.-3577G>A	.	upstream_gene_variant	MODIFIER
Chr1A	11350373	.	G	A	2930.03	78	0,74	44562	TraesCS1A03G0045800	TraesCS1A03G0045800	TraesCS1A03G0045800.1.1	protein_coding	c.-3577G>A	.	upstream_gene_variant	MODIFIER
Chr1A	11350457	.	C	A	2438.03	64	0,62	44562	TraesCS1A03G0045800	TraesCS1A03G0045800	TraesCS1A03G0045800.2.1	protein_coding	c.-3493C>A	.	upstream_gene_variant	MODIFIER
Chr1A	11350457	.	C	A	2438.03	64	0,62	44562	TraesCS1A03G0045800	TraesCS1A03G0045800	TraesCS1A03G0045800.1.1	protein_coding	c.-3493C>A	.	upstream_gene_variant	MODIFIER
Chr1A	11350457	.	C	A	2438.03	64	0,62	44562	TraesCS1A03G0045700	TraesCS1A03G0045700	TraesCS1A03G0045700.1.1	protein_coding	c.*14C>A	.	downstream_gene_variant	MODIFIER
Chr1A	11350457	.	C	A	2438.03	64	0,62	44562	TraesCS1A03G0045700-TraesCS1A03G0045800	TraesCS1A03G0045700-TraesCS1A03G0045800	TraesCS1A03G0045700-TraesCS1A03G0045800	.	n.11350457C>A	.	intergenic_region	MODIFIER
Chr1A	11350478	.	G	A	2416.03	60	0,59	44562	TraesCS1A03G0045800	TraesCS1A03G0045800	TraesCS1A03G0045800.2.1	protein_coding	c.-3472G>A	.	upstream_gene_variant	MODIFIER
Chr1A	11350478	.	G	A	2416.03	60	0,59	44562	TraesCS1A03G0045800	TraesCS1A03G0045800	TraesCS1A03G0045800.1.1	protein_coding	c.-3472G>A	.	upstream_gene_variant	MODIFIER
Chr1A	11350478	.	G	A	2416.03	60	0,59	44562	TraesCS1A03G0045700	TraesCS1A03G0045700	TraesCS1A03G0045700.1.1	protein_coding	c.*35G>A	.	downstream_gene_variant	MODIFIER
Chr1A	11350478	.	G	A	2416.03	60	0,59	44562	TraesCS1A03G0045700-TraesCS1A03G0045800	TraesCS1A03G0045700-TraesCS1A03G0045800	TraesCS1A03G0045700-TraesCS1A03G0045800	.	n.11350478G>A	.	intergenic_region	MODIFIER
Chr1A	11350492	.	G	A	1674.03	42	0,42	44562	TraesCS1A03G0045800	TraesCS1A03G0045800	TraesCS1A03G0045800.2.1	protein_coding	c.-3458G>A	.	upstream_gene_variant	MODIFIER
Chr1A	11350492	.	G	A	1674.03	42	0,42	44562	TraesCS1A03G0045800	TraesCS1A03G0045800	TraesCS1A03G0045800.1.1	protein_coding	c.-3458G>A	.	upstream_gene_variant	MODIFIER
Chr1A	11350492	.	G	A	1674.03	42	0,42	44562	TraesCS1A03G0045700	TraesCS1A03G0045700	TraesCS1A03G0045700.1.1	protein_coding	c.*49G>A	.	downstream_gene_variant	MODIFIER
Chr1A	11350492	.	G	A	1674.03	42	0,42	44562	TraesCS1A03G0045700-TraesCS1A03G0045800	TraesCS1A03G0045700-TraesCS1A03G0045800	TraesCS1A03G0045700-TraesCS1A03G0045800	.	n.11350492G>A	.	intergenic_region	MODIFIER
Chr1A	11350531	.	C	T	696.03	18	0,17	44562	TraesCS1A03G0045800	TraesCS1A03G0045800	TraesCS1A03G0045800.2.1	protein_coding	c.-3419C>T	.	upstream_gene_variant	MODIFIER
Chr1A	11350531	.	C	T	696.03	18	0,17	44562	TraesCS1A03G0045800	TraesCS1A03G0045800	TraesCS1A03G0045800.1.1	protein_coding	c.-3419C>T	.	upstream_gene_variant	MODIFIER
Chr1A	11350531	.	C	T	696.03	18	0,17	44562	TraesCS1A03G0045700	TraesCS1A03G0045700	TraesCS1A03G0045700.1.1	protein_coding	c.*88C>T	.	downstream_gene_variant	MODIFIER
Chr1A	11350531	.	C	T	696.03	18	0,17	44562	TraesCS1A03G0045700-TraesCS1A03G0045800	TraesCS1A03G0045700-TraesCS1A03G0045800	TraesCS1A03G0045700-TraesCS1A03G0045800	.	n.11350531C>T	.	intergenic_region	MODIFIER
Chr1A	11350560	.	A	G	362.01	10	0,9	44562	TraesCS1A03G0045800	TraesCS1A03G0045800	TraesCS1A03G0045800.2.1	protein_coding	c.-3390A>G	.	upstream_gene_variant	MODIFIER
Chr1A	11350560	.	A	G	362.01	10	0,9	44562	TraesCS1A03G0045800	TraesCS1A03G0045800	TraesCS1A03G0045800.1.1	protein_coding	c.-3390A>G	.	upstream_gene_variant	MODIFIER
Chr1A	11350560	.	A	G	362.01	10	0,9	44562	TraesCS1A03G0045700	TraesCS1A03G0045700	TraesCS1A03G0045700.1.1	protein_coding	c.*117A>G	.	downstream_gene_variant	MODIFIER
Chr1A	11350560	.	A	G	362.01	10	0,9	44562	TraesCS1A03G0045700-TraesCS1A03G0045800	TraesCS1A03G0045700-TraesCS1A03G0045800	TraesCS1A03G0045700-TraesCS1A03G0045800	.	n.11350560A>G	.	intergenic_region	MODIFIER
Chr1A	11350581	.	G	A	529.02	14	0,13	44562	TraesCS1A03G0045800	TraesCS1A03G0045800	TraesCS1A03G0045800.2.1	protein_coding	c.-3369G>A	.	upstream_gene_variant	MODIFIER
Chr1A	11350581	.	G	A	529.02	14	0,13	44562	TraesCS1A03G0045800	TraesCS1A03G0045800	TraesCS1A03G0045800.1.1	protein_coding	c.-3369G>A	.	upstream_gene_variant	MODIFIER
Chr1A	11350581	.	G	A	529.02	14	0,13	44562	TraesCS1A03G0045700	TraesCS1A03G0045700	TraesCS1A03G0045700.1.1	protein_coding	c.*138G>A	.	downstream_gene_variant	MODIFIER
Chr1A	11350581	.	G	A	529.02	14	0,13	44562	TraesCS1A03G0045700-TraesCS1A03G0045800	TraesCS1A03G0045700-TraesCS1A03G0045800	TraesCS1A03G0045700-TraesCS1A03G0045800	.	n.11350581G>A	.	intergenic_region	MODIFIER
Chr1A	11350673	.	T	C	812.03	23	0,23	44562	TraesCS1A03G0045800	TraesCS1A03G0045800	TraesCS1A03G0045800.2.1	protein_coding	c.-3277T>C	.	upstream_gene_variant	MODIFIER
Chr1A	11350673	.	T	C	812.03	23	0,23	44562	TraesCS1A03G0045800	TraesCS1A03G0045800	TraesCS1A03G0045800.1.1	protein_coding	c.-3277T>C	.	upstream_gene_variant	MODIFIER
Chr1A	11350673	.	T	C	812.03	23	0,23	44562	TraesCS1A03G0045700	TraesCS1A03G0045700	TraesCS1A03G0045700.1.1	protein_coding	c.*230T>C	.	downstream_gene_variant	MODIFIER
Chr1A	11350673	.	T	C	812.03	23	0,23	44562	TraesCS1A03G0045700-TraesCS1A03G0045800	TraesCS1A03G0045700-TraesCS1A03G0045800	TraesCS1A03G0045700-TraesCS1A03G0045800	.	n.11350673T>C	.	intergenic_region	MODIFIER
Chr1A	11350706	.	A	T	917.03	29	0,28	44562	TraesCS1A03G0045800	TraesCS1A03G0045800	TraesCS1A03G0045800.2.1	protein_coding	c.-3244A>T	.	upstream_gene_variant	MODIFIER
Chr1A	11350706	.	A	T	917.03	29	0,28	44562	TraesCS1A03G0045800	TraesCS1A03G0045800	TraesCS1A03G0045800.1.1	protein_coding	c.-3244A>T	.	upstream_gene_variant	MODIFIER
Chr1A	11350706	.	A	T	917.03	29	0,28	44562	TraesCS1A03G0045700	TraesCS1A03G0045700	TraesCS1A03G0045700.1.1	protein_coding	c.*263A>T	.	downstream_gene_variant	MODIFIER
Chr1A	11350706	.	A	T	917.03	29	0,28	44562	TraesCS1A03G0045700-TraesCS1A03G0045800	TraesCS1A03G0045700-TraesCS1A03G0045800	TraesCS1A03G0045700-TraesCS1A03G0045800	.	n.11350706A>T	.	intergenic_region	MODIFIER
Chr1A	11350783	.	A	G	706.03	19	0,16	44562	TraesCS1A03G0045800	TraesCS1A03G0045800	TraesCS1A03G0045800.2.1	protein_coding	c.-3167A>G	.	upstream_gene_variant	MODIFIER
Chr1A	11350783	.	A	G	706.03	19	0,16	44562	TraesCS1A03G0045800	TraesCS1A03G0045800	TraesCS1A03G0045800.1.1	protein_coding	c.-3167A>G	.	upstream_gene_variant	MODIFIER
Chr1A	11350783	.	A	G	706.03	19	0,16	44562	TraesCS1A03G0045700	TraesCS1A03G0045700	TraesCS1A03G0045700.1.1	protein_coding	c.*340A>G	.	downstream_gene_variant	MODIFIER
Chr1A	11350783	.	A	G	706.03	19	0,16	44562	TraesCS1A03G0045700-TraesCS1A03G0045800	TraesCS1A03G0045700-TraesCS1A03G0045800	TraesCS1A03G0045700-TraesCS1A03G0045800	.	n.11350783A>G	.	intergenic_region	MODIFIER
Chr1A	11350805	.	C	G	706.03	19	0,16	44562	TraesCS1A03G0045800	TraesCS1A03G0045800	TraesCS1A03G0045800.2.1	protein_coding	c.-3145C>G	.	upstream_gene_variant	MODIFIER
Chr1A	11350805	.	C	G	706.03	19	0,16	44562	TraesCS1A03G0045800	TraesCS1A03G0045800	TraesCS1A03G0045800.1.1	protein_coding	c.-3145C>G	.	upstream_gene_variant	MODIFIER
Chr1A	11350805	.	C	G	706.03	19	0,16	44562	TraesCS1A03G0045700	TraesCS1A03G0045700	TraesCS1A03G0045700.1.1	protein_coding	c.*362C>G	.	downstream_gene_variant	MODIFIER
Chr1A	11350805	.	C	G	706.03	19	0,16	44562	TraesCS1A03G0045700-TraesCS1A03G0045800	TraesCS1A03G0045700-TraesCS1A03G0045800	TraesCS1A03G0045700-TraesCS1A03G0045800	.	n.11350805C>G	.	intergenic_region	MODIFIER
Chr1A	11353954	.	T	C	1827.03	47	0,46	44562	TraesCS1A03G0045800	TraesCS1A03G0045800	TraesCS1A03G0045800.2.1	protein_coding	c.5T>C	p.Val2Ala	missense_variant	MODERATE
Chr1A	11353954	.	T	C	1827.03	47	0,46	44562	TraesCS1A03G0045800	TraesCS1A03G0045800	TraesCS1A03G0045800.1.1	protein_coding	c.5T>C	p.Val2Ala	missense_variant	MODERATE
Chr1A	11353954	.	T	C	1827.03	47	0,46	44562	TraesCS1A03G0045700	TraesCS1A03G0045700	TraesCS1A03G0045700.1.1	protein_coding	c.*3511T>C	.	downstream_gene_variant	MODIFIER
Chr1A	11354327	.	A	G	1605.03	45	0,44	44562	TraesCS1A03G0045800	TraesCS1A03G0045800	TraesCS1A03G0045800.2.1	protein_coding	c.248A>G	p.His83Arg	missense_variant	MODERATE
Chr1A	11354327	.	A	G	1605.03	45	0,44	44562	TraesCS1A03G0045800	TraesCS1A03G0045800	TraesCS1A03G0045800.1.1	protein_coding	c.248A>G	p.His83Arg	missense_variant	MODERATE
Chr1A	11354327	.	A	G	1605.03	45	0,44	44562	TraesCS1A03G0045700	TraesCS1A03G0045700	TraesCS1A03G0045700.1.1	protein_coding	c.*3884A>G	.	downstream_gene_variant	MODIFIER
Chr1A	11354857	.	A	C	2747.03	83	0,83	44562	TraesCS1A03G0045800	TraesCS1A03G0045800	TraesCS1A03G0045800.2.1	protein_coding	c.350A>C	p.Asp117Ala	missense_variant	MODERATE
Chr1A	11354857	.	A	C	2747.03	83	0,83	44562	TraesCS1A03G0045800	TraesCS1A03G0045800	TraesCS1A03G0045800.1.1	protein_coding	c.347A>C	p.Asp116Ala	missense_variant	MODERATE
Chr1A	11354857	.	A	C	2747.03	83	0,83	44562	TraesCS1A03G0045700	TraesCS1A03G0045700	TraesCS1A03G0045700.1.1	protein_coding	c.*4414A>C	.	downstream_gene_variant	MODIFIER
Chr1A	11354927	.	T	C	3127.03	85	0,84	44562	TraesCS1A03G0045800	TraesCS1A03G0045800	TraesCS1A03G0045800.2.1	protein_coding	c.420T>C	p.His140His	synonymous_variant	LOW
Chr1A	11354927	.	T	C	3127.03	85	0,84	44562	TraesCS1A03G0045800	TraesCS1A03G0045800	TraesCS1A03G0045800.1.1	protein_coding	c.417T>C	p.His139His	synonymous_variant	LOW
Chr1A	11354927	.	T	C	3127.03	85	0,84	44562	TraesCS1A03G0045700	TraesCS1A03G0045700	TraesCS1A03G0045700.1.1	protein_coding	c.*4484T>C	.	downstream_gene_variant	MODIFIER
Chr1A	11374591	.	C	G	571.02	13	0,13	44562	TraesCS1A03G0046000	TraesCS1A03G0046000	TraesCS1A03G0046000.1.1	protein_coding	c.*132G>C	.	downstream_gene_variant	MODIFIER
Chr1A	11374591	.	C	G	571.02	13	0,13	44562	TraesCS1A03G0045900-TraesCS1A03G0046000	TraesCS1A03G0045900-TraesCS1A03G0046000	TraesCS1A03G0045900-TraesCS1A03G0046000	.	n.11374591C>G	.	intergenic_region	MODIFIER
Chr1A	11374592	.	G	A	571.02	13	0,13	44562	TraesCS1A03G0046000	TraesCS1A03G0046000	TraesCS1A03G0046000.1.1	protein_coding	c.*131C>T	.	downstream_gene_variant	MODIFIER
Chr1A	11374592	.	G	A	571.02	13	0,13	44562	TraesCS1A03G0045900-TraesCS1A03G0046000	TraesCS1A03G0045900-TraesCS1A03G0046000	TraesCS1A03G0045900-TraesCS1A03G0046000	.	n.11374592G>A	.	intergenic_region	MODIFIER
Chr1A	11377119	.	T	C	1203.03	34	0,34	44562	TraesCS1A03G0046000	TraesCS1A03G0046000	TraesCS1A03G0046000.1.1	protein_coding	c.252A>G	p.Arg84Arg	synonymous_variant	LOW
Chr1A	11377270	.	G	A	1532.03	46	0,46	44562	TraesCS1A03G0046000	TraesCS1A03G0046000	TraesCS1A03G0046000.1.1	protein_coding	c.101C>T	p.Ala34Val	missense_variant	MODERATE
Chr1A	11377294	.	G	A	1211.03	37	0,37	44562	TraesCS1A03G0046000	TraesCS1A03G0046000	TraesCS1A03G0046000.1.1	protein_coding	c.77C>T	p.Thr26Met	missense_variant	MODERATE
Chr1A	11418779	.	A	G	436.02	10	0,10	44562	TraesCS1A03G0046100	TraesCS1A03G0046100	TraesCS1A03G0046100.1.1	protein_coding	c.296T>C	p.Leu99Pro	missense_variant	MODERATE
Chr1A	11418779	.	A	G	436.02	10	0,10	44562	TraesCS1A03G0046200	TraesCS1A03G0046200	TraesCS1A03G0046200.1.1	protein_coding	c.*3050T>C	.	downstream_gene_variant	MODIFIER
Chr1A	11418781	.	A	G	436.02	10	0,10	44562	TraesCS1A03G0046100	TraesCS1A03G0046100	TraesCS1A03G0046100.1.1	protein_coding	c.294T>C	p.Ala98Ala	synonymous_variant	LOW
Chr1A	11418781	.	A	G	436.02	10	0,10	44562	TraesCS1A03G0046200	TraesCS1A03G0046200	TraesCS1A03G0046200.1.1	protein_coding	c.*3048T>C	.	downstream_gene_variant	MODIFIER
Chr1A	11419385	.	T	C	370.02	10	0,10	44562	TraesCS1A03G0046100	TraesCS1A03G0046100	TraesCS1A03G0046100.1.1	protein_coding	c.76A>G	p.Thr26Ala	missense_variant	MODERATE
Chr1A	11419385	.	T	C	370.02	10	0,10	44562	TraesCS1A03G0046200	TraesCS1A03G0046200	TraesCS1A03G0046200.1.1	protein_coding	c.*2444A>G	.	downstream_gene_variant	MODIFIER
Chr1A	11421608	.	C	G	761.03	21	0,21	44562	TraesCS1A03G0046200	TraesCS1A03G0046200	TraesCS1A03G0046200.1.1	protein_coding	c.*221G>C	.	3_prime_UTR_variant	MODIFIER
Chr1A	11421608	.	C	G	761.03	21	0,21	44562	TraesCS1A03G0046100	TraesCS1A03G0046100	TraesCS1A03G0046100.1.1	protein_coding	c.-2148G>C	.	upstream_gene_variant	MODIFIER
Chr1A	11421865	.	C	T	150.6	17	12,5	0/1	TraesCS1A03G0046200	TraesCS1A03G0046200	TraesCS1A03G0046200.1.1	protein_coding	c.2688G>A	p.Arg896Arg	synonymous_variant	LOW
Chr1A	11421865	.	C	T	150.6	17	12,5	0/1	TraesCS1A03G0046100	TraesCS1A03G0046100	TraesCS1A03G0046100.1.1	protein_coding	c.-2405G>A	.	upstream_gene_variant	MODIFIER
Chr1A	11421871	.	A	G	561.03	15	0,15	44562	TraesCS1A03G0046200	TraesCS1A03G0046200	TraesCS1A03G0046200.1.1	protein_coding	c.2682T>C	p.Ser894Ser	synonymous_variant	LOW
Chr1A	11421871	.	A	G	561.03	15	0,15	44562	TraesCS1A03G0046100	TraesCS1A03G0046100	TraesCS1A03G0046100.1.1	protein_coding	c.-2411T>C	.	upstream_gene_variant	MODIFIER
Chr1A	11422526	.	T	C	617.03	20	0,20	44562	TraesCS1A03G0046200	TraesCS1A03G0046200	TraesCS1A03G0046200.1.1	protein_coding	c.2453A>G	p.Asp818Gly	missense_variant	MODERATE
Chr1A	11422526	.	T	C	617.03	20	0,20	44562	TraesCS1A03G0046100	TraesCS1A03G0046100	TraesCS1A03G0046100.1.1	protein_coding	c.-3066A>G	.	upstream_gene_variant	MODIFIER
Chr1A	11422687	.	T	C	196.6	22	11,7	0/1	TraesCS1A03G0046200	TraesCS1A03G0046200	TraesCS1A03G0046200.1.1	protein_coding	c.2292A>G	p.Glu764Glu	synonymous_variant	LOW
Chr1A	11422687	.	T	C	196.6	22	11,7	0/1	TraesCS1A03G0046100	TraesCS1A03G0046100	TraesCS1A03G0046100.1.1	protein_coding	c.-3227A>G	.	upstream_gene_variant	MODIFIER
Chr1A	11422725	.	T	G	193.6	24	12,7	0/1	TraesCS1A03G0046200	TraesCS1A03G0046200	TraesCS1A03G0046200.1.1	protein_coding	c.2254A>C	p.Ile752Leu	missense_variant	MODERATE
Chr1A	11422725	.	T	G	193.6	24	12,7	0/1	TraesCS1A03G0046100	TraesCS1A03G0046100	TraesCS1A03G0046100.1.1	protein_coding	c.-3265A>C	.	upstream_gene_variant	MODIFIER
Chr1A	11422741	.	C	T	157.6	21	11,6	0/1	TraesCS1A03G0046200	TraesCS1A03G0046200	TraesCS1A03G0046200.1.1	protein_coding	c.2238G>A	p.Pro746Pro	synonymous_variant	LOW
Chr1A	11422741	.	C	T	157.6	21	11,6	0/1	TraesCS1A03G0046100	TraesCS1A03G0046100	TraesCS1A03G0046100.1.1	protein_coding	c.-3281G>A	.	upstream_gene_variant	MODIFIER
Chr1A	11423895	.	A	G	404.02	10	0,10	44562	TraesCS1A03G0046200	TraesCS1A03G0046200	TraesCS1A03G0046200.1.1	protein_coding	c.1662T>C	p.Asp554Asp	synonymous_variant	LOW
Chr1A	11423895	.	A	G	404.02	10	0,10	44562	TraesCS1A03G0046100	TraesCS1A03G0046100	TraesCS1A03G0046100.1.1	protein_coding	c.-4435T>C	.	upstream_gene_variant	MODIFIER
Chr1A	11424204	.	T	C	538.6	28	11,17	0/1	TraesCS1A03G0046200	TraesCS1A03G0046200	TraesCS1A03G0046200.1.1	protein_coding	c.1353A>G	p.Gly451Gly	synonymous_variant	LOW
Chr1A	11424204	.	T	C	538.6	28	11,17	0/1	TraesCS1A03G0046100	TraesCS1A03G0046100	TraesCS1A03G0046100.1.1	protein_coding	c.-4744A>G	.	upstream_gene_variant	MODIFIER
Chr1A	11424264	.	G	A	83.6	34	27,6	0/1	TraesCS1A03G0046200	TraesCS1A03G0046200	TraesCS1A03G0046200.1.1	protein_coding	c.1293C>T	p.Cys431Cys	synonymous_variant	LOW
Chr1A	11424264	.	G	A	83.6	34	27,6	0/1	TraesCS1A03G0046100	TraesCS1A03G0046100	TraesCS1A03G0046100.1.1	protein_coding	c.-4804C>T	.	upstream_gene_variant	MODIFIER
Chr1A	11424309	.	G	A	206.6	27	19,7	0/1	TraesCS1A03G0046200	TraesCS1A03G0046200	TraesCS1A03G0046200.1.1	protein_coding	c.1248C>T	p.Ala416Ala	synonymous_variant	LOW
Chr1A	11424309	.	G	A	206.6	27	19,7	0/1	TraesCS1A03G0046100	TraesCS1A03G0046100	TraesCS1A03G0046100.1.1	protein_coding	c.-4849C>T	.	upstream_gene_variant	MODIFIER
Chr1A	11424330	.	A	G	433.6	21	8,12	0/1	TraesCS1A03G0046200	TraesCS1A03G0046200	TraesCS1A03G0046200.1.1	protein_coding	c.1227T>C	p.Cys409Cys	synonymous_variant	LOW
Chr1A	11424330	.	A	G	433.6	21	8,12	0/1	TraesCS1A03G0046100	TraesCS1A03G0046100	TraesCS1A03G0046100.1.1	protein_coding	c.-4870T>C	.	upstream_gene_variant	MODIFIER
Chr1A	11424465	.	A	C	417.02	14	1,13	44562	TraesCS1A03G0046200	TraesCS1A03G0046200	TraesCS1A03G0046200.1.1	protein_coding	c.1092T>G	p.Val364Val	synonymous_variant	LOW
Chr1A	11424465	.	A	C	417.02	14	1,13	44562	TraesCS1A03G0046100	TraesCS1A03G0046100	TraesCS1A03G0046100.1.1	protein_coding	c.-5005T>G	.	upstream_gene_variant	MODIFIER
Chr1A	11424483	.	C	A	403.02	13	0,13	44562	TraesCS1A03G0046200	TraesCS1A03G0046200	TraesCS1A03G0046200.1.1	protein_coding	c.1074G>T	p.Gly358Gly	synonymous_variant	LOW
Chr1A	11424483	.	C	A	403.02	13	0,13	44562	TraesCS1A03G0046100	TraesCS1A03G0046100	TraesCS1A03G0046100.1.1	protein_coding	c.-5023G>T	.	upstream_gene_variant	MODIFIER
Chr1A	11425116	.	G	C	164.6	33	24,8	0/1	TraesCS1A03G0046200	TraesCS1A03G0046200	TraesCS1A03G0046200.1.1	protein_coding	c.441C>G	p.Thr147Thr	synonymous_variant	LOW
Chr1A	11425242	.	A	G	253.6	21	8,10	0/1	TraesCS1A03G0046200	TraesCS1A03G0046200	TraesCS1A03G0046200.1.1	protein_coding	c.315T>C	p.Ser105Ser	synonymous_variant	LOW
Chr1A	11425407	.	T	C	160.6	21	10,6	0/1	TraesCS1A03G0046200	TraesCS1A03G0046200	TraesCS1A03G0046200.1.1	protein_coding	c.150A>G	p.Arg50Arg	synonymous_variant	LOW
Chr1A	11436807	.	T	C	3599.03	90	0,83	44562	TraesCS1A03G0046300	TraesCS1A03G0046300	TraesCS1A03G0046300.1.1	protein_coding	c.33T>C	p.Val11Val	synonymous_variant	LOW
Chr1A	11436807	.	T	C	3599.03	90	0,83	44562	TraesCS1A03G0046300	TraesCS1A03G0046300	TraesCS1A03G0046300.2.1	protein_coding	c.33T>C	p.Val11Val	synonymous_variant	LOW
Chr1A	11436807	.	T	C	3599.03	90	0,83	44562	TraesCS1A03G0046500	TraesCS1A03G0046500	TraesCS1A03G0046500.1.1	protein_coding	c.*2651A>G	.	downstream_gene_variant	MODIFIER
Chr1A	11436810	.	C	T	3599.03	93	3,83	44562	TraesCS1A03G0046300	TraesCS1A03G0046300	TraesCS1A03G0046300.1.1	protein_coding	c.36C>T	p.Cys12Cys	synonymous_variant	LOW
Chr1A	11436810	.	C	T	3599.03	93	3,83	44562	TraesCS1A03G0046300	TraesCS1A03G0046300	TraesCS1A03G0046300.2.1	protein_coding	c.36C>T	p.Cys12Cys	synonymous_variant	LOW
Chr1A	11436810	.	C	T	3599.03	93	3,83	44562	TraesCS1A03G0046500	TraesCS1A03G0046500	TraesCS1A03G0046500.1.1	protein_coding	c.*2648G>A	.	downstream_gene_variant	MODIFIER
Chr1A	11437163	.	T	C	4734.6	449	256157	0/1	TraesCS1A03G0046300	TraesCS1A03G0046300	TraesCS1A03G0046300.1.1	protein_coding	c.273T>C	p.Thr91Thr	synonymous_variant	LOW
Chr1A	11437163	.	T	C	4734.6	449	256157	0/1	TraesCS1A03G0046300	TraesCS1A03G0046300	TraesCS1A03G0046300.2.1	protein_coding	c.273T>C	p.Thr91Thr	synonymous_variant	LOW
Chr1A	11437163	.	T	C	4734.6	449	256157	0/1	TraesCS1A03G0046500	TraesCS1A03G0046500	TraesCS1A03G0046500.1.1	protein_coding	c.*2295A>G	.	downstream_gene_variant	MODIFIER
Chr1A	11437190	.	T	C	6978.6	490	230229	0/1	TraesCS1A03G0046300	TraesCS1A03G0046300	TraesCS1A03G0046300.1.1	protein_coding	c.300T>C	p.Pro100Pro	synonymous_variant	LOW
Chr1A	11437190	.	T	C	6978.6	490	230229	0/1	TraesCS1A03G0046300	TraesCS1A03G0046300	TraesCS1A03G0046300.2.1	protein_coding	c.300T>C	p.Pro100Pro	synonymous_variant	LOW
Chr1A	11437190	.	T	C	6978.6	490	230229	0/1	TraesCS1A03G0046500	TraesCS1A03G0046500	TraesCS1A03G0046500.1.1	protein_coding	c.*2268A>G	.	downstream_gene_variant	MODIFIER
Chr1A	11437214	.	T	C	7054.6	551	285226	0/1	TraesCS1A03G0046300	TraesCS1A03G0046300	TraesCS1A03G0046300.1.1	protein_coding	c.324T>C	p.Thr108Thr	synonymous_variant	LOW
Chr1A	11437214	.	T	C	7054.6	551	285226	0/1	TraesCS1A03G0046300	TraesCS1A03G0046300	TraesCS1A03G0046300.2.1	protein_coding	c.324T>C	p.Thr108Thr	synonymous_variant	LOW
Chr1A	11437214	.	T	C	7054.6	551	285226	0/1	TraesCS1A03G0046500	TraesCS1A03G0046500	TraesCS1A03G0046500.1.1	protein_coding	c.*2244A>G	.	downstream_gene_variant	MODIFIER
Chr1A	11437756	.	C	T	12739	364	0,337	44562	TraesCS1A03G0046300	TraesCS1A03G0046300	TraesCS1A03G0046300.1.1	protein_coding	c.573C>T	p.Leu191Leu	synonymous_variant	LOW
Chr1A	11437756	.	C	T	12739	364	0,337	44562	TraesCS1A03G0046300	TraesCS1A03G0046300	TraesCS1A03G0046300.2.1	protein_coding	c.573C>T	p.Leu191Leu	synonymous_variant	LOW
Chr1A	11437756	.	C	T	12739	364	0,337	44562	TraesCS1A03G0046500	TraesCS1A03G0046500	TraesCS1A03G0046500.1.1	protein_coding	c.*1702G>A	.	downstream_gene_variant	MODIFIER
Chr1A	11437771	.	C	G	5610.6	419	196184	0/1	TraesCS1A03G0046300	TraesCS1A03G0046300	TraesCS1A03G0046300.1.1	protein_coding	c.588C>G	p.Thr196Thr	synonymous_variant	LOW
Chr1A	11437771	.	C	G	5610.6	419	196184	0/1	TraesCS1A03G0046300	TraesCS1A03G0046300	TraesCS1A03G0046300.2.1	protein_coding	c.588C>G	p.Thr196Thr	synonymous_variant	LOW
Chr1A	11437771	.	C	G	5610.6	419	196184	0/1	TraesCS1A03G0046500	TraesCS1A03G0046500	TraesCS1A03G0046500.1.1	protein_coding	c.*1687G>C	.	downstream_gene_variant	MODIFIER
Chr1A	11437843	.	T	C	13990	422	0,359	44562	TraesCS1A03G0046300	TraesCS1A03G0046300	TraesCS1A03G0046300.1.1	protein_coding	c.660T>C	p.Tyr220Tyr	synonymous_variant	LOW
Chr1A	11437843	.	T	C	13990	422	0,359	44562	TraesCS1A03G0046300	TraesCS1A03G0046300	TraesCS1A03G0046300.2.1	protein_coding	c.660T>C	p.Tyr220Tyr	synonymous_variant	LOW
Chr1A	11437843	.	T	C	13990	422	0,359	44562	TraesCS1A03G0046500	TraesCS1A03G0046500	TraesCS1A03G0046500.1.1	protein_coding	c.*1615A>G	.	downstream_gene_variant	MODIFIER
Chr1A	11437930	.	C	G	2767.6	445	266,95	0/1	TraesCS1A03G0046300	TraesCS1A03G0046300	TraesCS1A03G0046300.1.1	protein_coding	c.747C>G	p.Val249Val	synonymous_variant	LOW
Chr1A	11437930	.	C	G	2767.6	445	266,95	0/1	TraesCS1A03G0046300	TraesCS1A03G0046300	TraesCS1A03G0046300.2.1	protein_coding	c.747C>G	p.Val249Val	synonymous_variant	LOW
Chr1A	11437930	.	C	G	2767.6	445	266,95	0/1	TraesCS1A03G0046500	TraesCS1A03G0046500	TraesCS1A03G0046500.1.1	protein_coding	c.*1528G>C	.	downstream_gene_variant	MODIFIER
Chr1A	11438445	.	C	T	969.03	77	0,25	44562	TraesCS1A03G0046300	TraesCS1A03G0046300	TraesCS1A03G0046300.1.1	protein_coding	c.*38C>T	.	3_prime_UTR_variant	MODIFIER
Chr1A	11438445	.	C	T	969.03	77	0,25	44562	TraesCS1A03G0046300	TraesCS1A03G0046300	TraesCS1A03G0046300.2.1	protein_coding	c.*38C>T	.	3_prime_UTR_variant	MODIFIER
Chr1A	11438445	.	C	T	969.03	77	0,25	44562	TraesCS1A03G0046600	TraesCS1A03G0046600	TraesCS1A03G0046600.1.1	protein_coding	c.-5990C>T	.	upstream_gene_variant	MODIFIER
Chr1A	11438445	.	C	T	969.03	77	0,25	44562	TraesCS1A03G0046500	TraesCS1A03G0046500	TraesCS1A03G0046500.1.1	protein_coding	c.*1013G>A	.	downstream_gene_variant	MODIFIER
Chr1A	11439497	.	A	C	419.02	12	0,12	44562	TraesCS1A03G0046500	TraesCS1A03G0046500	TraesCS1A03G0046500.1.1	protein_coding	c.939T>G	p.Ala313Ala	synonymous_variant	LOW
Chr1A	11439497	.	A	C	419.02	12	0,12	44562	TraesCS1A03G0046600	TraesCS1A03G0046600	TraesCS1A03G0046600.1.1	protein_coding	c.-4938A>C	.	upstream_gene_variant	MODIFIER
Chr1A	11439497	.	A	C	419.02	12	0,12	44562	TraesCS1A03G0046300	TraesCS1A03G0046300	TraesCS1A03G0046300.1.1	protein_coding	c.*1090A>C	.	downstream_gene_variant	MODIFIER
Chr1A	11439497	.	A	C	419.02	12	0,12	44562	TraesCS1A03G0046300	TraesCS1A03G0046300	TraesCS1A03G0046300.2.1	protein_coding	c.*1090A>C	.	downstream_gene_variant	MODIFIER
Chr1A	11439642	.	T	A	445.02	12	0,11	44562	TraesCS1A03G0046500	TraesCS1A03G0046500	TraesCS1A03G0046500.1.1	protein_coding	c.897A>T	p.Ser299Ser	synonymous_variant	LOW
Chr1A	11439642	.	T	A	445.02	12	0,11	44562	TraesCS1A03G0046600	TraesCS1A03G0046600	TraesCS1A03G0046600.1.1	protein_coding	c.-4793T>A	.	upstream_gene_variant	MODIFIER
Chr1A	11439642	.	T	A	445.02	12	0,11	44562	TraesCS1A03G0046300	TraesCS1A03G0046300	TraesCS1A03G0046300.1.1	protein_coding	c.*1235T>A	.	downstream_gene_variant	MODIFIER
Chr1A	11439642	.	T	A	445.02	12	0,11	44562	TraesCS1A03G0046300	TraesCS1A03G0046300	TraesCS1A03G0046300.2.1	protein_coding	c.*1235T>A	.	downstream_gene_variant	MODIFIER
Chr1A	11439857	.	G	A	87.6	10	7,3	0/1	TraesCS1A03G0046500	TraesCS1A03G0046500	TraesCS1A03G0046500.1.1	protein_coding	c.771C>T	p.Asp257Asp	synonymous_variant	LOW
Chr1A	11439857	.	G	A	87.6	10	7,3	0/1	TraesCS1A03G0046600	TraesCS1A03G0046600	TraesCS1A03G0046600.1.1	protein_coding	c.-4578G>A	.	upstream_gene_variant	MODIFIER
Chr1A	11439857	.	G	A	87.6	10	7,3	0/1	TraesCS1A03G0046300	TraesCS1A03G0046300	TraesCS1A03G0046300.1.1	protein_coding	c.*1450G>A	.	downstream_gene_variant	MODIFIER
Chr1A	11439857	.	G	A	87.6	10	7,3	0/1	TraesCS1A03G0046300	TraesCS1A03G0046300	TraesCS1A03G0046300.2.1	protein_coding	c.*1450G>A	.	downstream_gene_variant	MODIFIER
Chr1A	11439890	.	A	G	182.6	12	5,7	0/1	TraesCS1A03G0046500	TraesCS1A03G0046500	TraesCS1A03G0046500.1.1	protein_coding	c.738T>C	p.Ser246Ser	synonymous_variant	LOW
Chr1A	11439890	.	A	G	182.6	12	5,7	0/1	TraesCS1A03G0046600	TraesCS1A03G0046600	TraesCS1A03G0046600.1.1	protein_coding	c.-4545A>G	.	upstream_gene_variant	MODIFIER
Chr1A	11439890	.	A	G	182.6	12	5,7	0/1	TraesCS1A03G0046300	TraesCS1A03G0046300	TraesCS1A03G0046300.1.1	protein_coding	c.*1483A>G	.	downstream_gene_variant	MODIFIER
Chr1A	11439890	.	A	G	182.6	12	5,7	0/1	TraesCS1A03G0046300	TraesCS1A03G0046300	TraesCS1A03G0046300.2.1	protein_coding	c.*1483A>G	.	downstream_gene_variant	MODIFIER
Chr1A	11439995	.	C	T	43.6	11	9,2	0/1	TraesCS1A03G0046500	TraesCS1A03G0046500	TraesCS1A03G0046500.1.1	protein_coding	c.633G>A	p.Thr211Thr	synonymous_variant	LOW
Chr1A	11439995	.	C	T	43.6	11	9,2	0/1	TraesCS1A03G0046600	TraesCS1A03G0046600	TraesCS1A03G0046600.1.1	protein_coding	c.-4440C>T	.	upstream_gene_variant	MODIFIER
Chr1A	11439995	.	C	T	43.6	11	9,2	0/1	TraesCS1A03G0046300	TraesCS1A03G0046300	TraesCS1A03G0046300.1.1	protein_coding	c.*1588C>T	.	downstream_gene_variant	MODIFIER
Chr1A	11439995	.	C	T	43.6	11	9,2	0/1	TraesCS1A03G0046300	TraesCS1A03G0046300	TraesCS1A03G0046300.2.1	protein_coding	c.*1588C>T	.	downstream_gene_variant	MODIFIER
Chr1A	11441135	.	C	A	571.03	14	0,14	44562	TraesCS1A03G0046500	TraesCS1A03G0046500	TraesCS1A03G0046500.1.1	protein_coding	c.381G>T	p.Arg127Arg	synonymous_variant	LOW
Chr1A	11441135	.	C	A	571.03	14	0,14	44562	TraesCS1A03G0046600	TraesCS1A03G0046600	TraesCS1A03G0046600.1.1	protein_coding	c.-3300C>A	.	upstream_gene_variant	MODIFIER
Chr1A	11441135	.	C	A	571.03	14	0,14	44562	TraesCS1A03G0046300	TraesCS1A03G0046300	TraesCS1A03G0046300.1.1	protein_coding	c.*2728C>A	.	downstream_gene_variant	MODIFIER
Chr1A	11441135	.	C	A	571.03	14	0,14	44562	TraesCS1A03G0046300	TraesCS1A03G0046300	TraesCS1A03G0046300.2.1	protein_coding	c.*2728C>A	.	downstream_gene_variant	MODIFIER
Chr1A	11441600	.	C	T	729.03	22	0,22	44562	TraesCS1A03G0046500	TraesCS1A03G0046500	TraesCS1A03G0046500.1.1	protein_coding	c.318G>A	p.Ala106Ala	synonymous_variant	LOW
Chr1A	11441600	.	C	T	729.03	22	0,22	44562	TraesCS1A03G0046600	TraesCS1A03G0046600	TraesCS1A03G0046600.1.1	protein_coding	c.-2835C>T	.	upstream_gene_variant	MODIFIER
Chr1A	11441600	.	C	T	729.03	22	0,22	44562	TraesCS1A03G0046300	TraesCS1A03G0046300	TraesCS1A03G0046300.1.1	protein_coding	c.*3193C>T	.	downstream_gene_variant	MODIFIER
Chr1A	11441600	.	C	T	729.03	22	0,22	44562	TraesCS1A03G0046300	TraesCS1A03G0046300	TraesCS1A03G0046300.2.1	protein_coding	c.*3193C>T	.	downstream_gene_variant	MODIFIER
Chr1A	11445193	.	G	C	150.6	10	3,6	0/1	TraesCS1A03G0046600	TraesCS1A03G0046600	TraesCS1A03G0046600.1.1	protein_coding	c.460G>C	p.Val154Leu	missense_variant	MODERATE
Chr1A	11445193	.	G	C	150.6	10	3,6	0/1	TraesCS1A03G0046500	TraesCS1A03G0046500	TraesCS1A03G0046500.1.1	protein_coding	c.-3276C>G	.	upstream_gene_variant	MODIFIER
Chr1A	11452488	.	G	C	190.6	20	13,7	0/1	TraesCS1A03G0046600	TraesCS1A03G0046600	TraesCS1A03G0046600.1.1	protein_coding	c.1386G>C	p.Leu462Leu	synonymous_variant	LOW
Chr1A	11453093	.	T	C	345.6	20	9,11	0/1	TraesCS1A03G0046600	TraesCS1A03G0046600	TraesCS1A03G0046600.1.1	protein_coding	c.1491T>C	p.Thr497Thr	synonymous_variant	LOW
Chr1A	11454010	.	A	G	137.6	10	5,5	0/1	TraesCS1A03G0046600	TraesCS1A03G0046600	TraesCS1A03G0046600.1.1	protein_coding	c.1680A>G	p.Ala560Ala	synonymous_variant	LOW
Chr1A	11454023	.	G	A	131.6	12	7,5	0/1	TraesCS1A03G0046600	TraesCS1A03G0046600	TraesCS1A03G0046600.1.1	protein_coding	c.1693G>A	p.Gly565Ser	missense_variant	MODERATE
Chr1A	11520268	.	C	T	228.6	14	6,7	0/1	TraesCS1A03G0047300	TraesCS1A03G0047300	TraesCS1A03G0047300.1.1	protein_coding	c.444C>T	p.Ala148Ala	synonymous_variant	LOW
Chr1A	11520268	.	C	T	228.6	14	6,7	0/1	TraesCS1A03G0047400	TraesCS1A03G0047400	TraesCS1A03G0047400.1.1	protein_coding	c.*4394G>A	.	downstream_gene_variant	MODIFIER
Chr1A	11520298	.	C	T	84.6	12	8,3	0/1	TraesCS1A03G0047300	TraesCS1A03G0047300	TraesCS1A03G0047300.1.1	protein_coding	c.474C>T	p.Leu158Leu	synonymous_variant	LOW
Chr1A	11520298	.	C	T	84.6	12	8,3	0/1	TraesCS1A03G0047400	TraesCS1A03G0047400	TraesCS1A03G0047400.1.1	protein_coding	c.*4364G>A	.	downstream_gene_variant	MODIFIER
Chr1A	11520673	.	T	C	325.02	10	0,10	44562	TraesCS1A03G0047300	TraesCS1A03G0047300	TraesCS1A03G0047300.1.1	protein_coding	c.849T>C	p.Ala283Ala	synonymous_variant	LOW
Chr1A	11520673	.	T	C	325.02	10	0,10	44562	TraesCS1A03G0047400	TraesCS1A03G0047400	TraesCS1A03G0047400.1.1	protein_coding	c.*3989A>G	.	downstream_gene_variant	MODIFIER
Chr1A	11521054	.	C	G	419.02	12	0,12	44562	TraesCS1A03G0047300	TraesCS1A03G0047300	TraesCS1A03G0047300.1.1	protein_coding	c.1230C>G	p.Ser410Ser	synonymous_variant	LOW
Chr1A	11521054	.	C	G	419.02	12	0,12	44562	TraesCS1A03G0047400	TraesCS1A03G0047400	TraesCS1A03G0047400.1.1	protein_coding	c.*3608G>C	.	downstream_gene_variant	MODIFIER
Chr1A	11521171	.	T	C	399.02	11	0,11	44562	TraesCS1A03G0047300	TraesCS1A03G0047300	TraesCS1A03G0047300.1.1	protein_coding	c.1347T>C	p.Phe449Phe	synonymous_variant	LOW
Chr1A	11521171	.	T	C	399.02	11	0,11	44562	TraesCS1A03G0047400	TraesCS1A03G0047400	TraesCS1A03G0047400.1.1	protein_coding	c.*3491A>G	.	downstream_gene_variant	MODIFIER
Chr1A	11994274	.	C	G	1011.03	30	0,30	44562	TraesCS1A03G0049300	TraesCS1A03G0049300	TraesCS1A03G0049300.1.1	protein_coding	c.79+336G>C	.	intron_variant	MODIFIER
Chr1A	11994307	.	A	T	1012.03	27	0,27	44562	TraesCS1A03G0049300	TraesCS1A03G0049300	TraesCS1A03G0049300.1.1	protein_coding	c.79+303T>A	.	intron_variant	MODIFIER
Chr1A	11994351	.	T	G	787.03	20	0,20	44562	TraesCS1A03G0049300	TraesCS1A03G0049300	TraesCS1A03G0049300.1.1	protein_coding	c.79+259A>C	.	intron_variant	MODIFIER
Chr1A	12915834	.	A	C	4022.03	91	0,90	44562	TraesCS1A03G0053100	TraesCS1A03G0053100	TraesCS1A03G0053100.1.1	protein_coding	c.139A>C	p.Ile47Leu	missense_variant	MODERATE
Chr1A	12915834	.	A	C	4022.03	91	0,90	44562	TraesCS1A03G0053000	TraesCS1A03G0053000	TraesCS1A03G0053000.1.1	protein_coding	c.-2214T>G	.	upstream_gene_variant	MODIFIER
Chr1A	12915840	.	T	C	4022.03	90	0,89	44562	TraesCS1A03G0053100	TraesCS1A03G0053100	TraesCS1A03G0053100.1.1	protein_coding	c.145T>C	p.Leu49Leu	synonymous_variant	LOW
Chr1A	12915840	.	T	C	4022.03	90	0,89	44562	TraesCS1A03G0053000	TraesCS1A03G0053000	TraesCS1A03G0053000.1.1	protein_coding	c.-2220A>G	.	upstream_gene_variant	MODIFIER
Chr1A	12915930	.	A	G	3623.03	81	0,81	44562	TraesCS1A03G0053100	TraesCS1A03G0053100	TraesCS1A03G0053100.1.1	protein_coding	c.235A>G	p.Met79Val	missense_variant	MODERATE
Chr1A	12915930	.	A	G	3623.03	81	0,81	44562	TraesCS1A03G0053000	TraesCS1A03G0053000	TraesCS1A03G0053000.1.1	protein_coding	c.-2310T>C	.	upstream_gene_variant	MODIFIER
Chr1A	12915939	.	G	A	3431.03	77	0,77	44562	TraesCS1A03G0053100	TraesCS1A03G0053100	TraesCS1A03G0053100.1.1	protein_coding	c.244G>A	p.Gly82Ser	missense_variant	MODERATE
Chr1A	12915939	.	G	A	3431.03	77	0,77	44562	TraesCS1A03G0053000	TraesCS1A03G0053000	TraesCS1A03G0053000.1.1	protein_coding	c.-2319C>T	.	upstream_gene_variant	MODIFIER
Chr1A	12916127	.	C	G	1828.03	49	0,49	44562	TraesCS1A03G0053100	TraesCS1A03G0053100	TraesCS1A03G0053100.1.1	protein_coding	c.432C>G	p.Pro144Pro	synonymous_variant	LOW
Chr1A	12916127	.	C	G	1828.03	49	0,49	44562	TraesCS1A03G0053000	TraesCS1A03G0053000	TraesCS1A03G0053000.1.1	protein_coding	c.-2507G>C	.	upstream_gene_variant	MODIFIER
Chr1A	12916166	.	G	C	1850.03	52	0,52	44562	TraesCS1A03G0053100	TraesCS1A03G0053100	TraesCS1A03G0053100.1.1	protein_coding	c.471G>C	p.Pro157Pro	synonymous_variant	LOW
Chr1A	12916166	.	G	C	1850.03	52	0,52	44562	TraesCS1A03G0053000	TraesCS1A03G0053000	TraesCS1A03G0053000.1.1	protein_coding	c.-2546C>G	.	upstream_gene_variant	MODIFIER
Chr1A	12916328	.	A	G	1530.03	41	0,41	44562	TraesCS1A03G0053100	TraesCS1A03G0053100	TraesCS1A03G0053100.1.1	protein_coding	c.633A>G	p.Val211Val	synonymous_variant	LOW
Chr1A	12916328	.	A	G	1530.03	41	0,41	44562	TraesCS1A03G0053000	TraesCS1A03G0053000	TraesCS1A03G0053000.1.1	protein_coding	c.-2708T>C	.	upstream_gene_variant	MODIFIER
Chr1A	12916552	.	T	C	1506.03	34	0,31	44562	TraesCS1A03G0053100	TraesCS1A03G0053100	TraesCS1A03G0053100.1.1	protein_coding	c.857T>C	p.Val286Ala	missense_variant	MODERATE
Chr1A	12916552	.	T	C	1506.03	34	0,31	44562	TraesCS1A03G0053000	TraesCS1A03G0053000	TraesCS1A03G0053000.1.1	protein_coding	c.-2932A>G	.	upstream_gene_variant	MODIFIER
Chr1A	12916559	.	T	C	1506.03	37	0,34	44562	TraesCS1A03G0053100	TraesCS1A03G0053100	TraesCS1A03G0053100.1.1	protein_coding	c.864T>C	p.Ser288Ser	synonymous_variant	LOW
Chr1A	12916559	.	T	C	1506.03	37	0,34	44562	TraesCS1A03G0053000	TraesCS1A03G0053000	TraesCS1A03G0053000.1.1	protein_coding	c.-2939A>G	.	upstream_gene_variant	MODIFIER
Chr1A	12916626	.	A	G	1311.03	41	0,35	44562	TraesCS1A03G0053100	TraesCS1A03G0053100	TraesCS1A03G0053100.1.1	protein_coding	c.931A>G	p.Thr311Ala	missense_variant	MODERATE
Chr1A	12916626	.	A	G	1311.03	41	0,35	44562	TraesCS1A03G0053000	TraesCS1A03G0053000	TraesCS1A03G0053000.1.1	protein_coding	c.-3006T>C	.	upstream_gene_variant	MODIFIER
Chr1A	12916643	.	A	G	1426.03	47	0,41	44562	TraesCS1A03G0053100	TraesCS1A03G0053100	TraesCS1A03G0053100.1.1	protein_coding	c.948A>G	p.Ala316Ala	synonymous_variant	LOW
Chr1A	12916643	.	A	G	1426.03	47	0,41	44562	TraesCS1A03G0053000	TraesCS1A03G0053000	TraesCS1A03G0053000.1.1	protein_coding	c.-3023T>C	.	upstream_gene_variant	MODIFIER
Chr1A	12916697	.	T	C	1426.03	47	0,41	44562	TraesCS1A03G0053100	TraesCS1A03G0053100	TraesCS1A03G0053100.1.1	protein_coding	c.1002T>C	p.Gly334Gly	synonymous_variant	LOW
Chr1A	12916697	.	T	C	1426.03	47	0,41	44562	TraesCS1A03G0053000	TraesCS1A03G0053000	TraesCS1A03G0053000.1.1	protein_coding	c.-3077A>G	.	upstream_gene_variant	MODIFIER
Chr1A	12916735	.	T	C	1369.03	42	0,38	44562	TraesCS1A03G0053100	TraesCS1A03G0053100	TraesCS1A03G0053100.1.1	protein_coding	c.*23T>C	.	3_prime_UTR_variant	MODIFIER
Chr1A	12916735	.	T	C	1369.03	42	0,38	44562	TraesCS1A03G0053000	TraesCS1A03G0053000	TraesCS1A03G0053000.1.1	protein_coding	c.-3115A>G	.	upstream_gene_variant	MODIFIER
Chr1A	12916777	.	T	C	1291.03	30	0,29	44562	TraesCS1A03G0053100	TraesCS1A03G0053100	TraesCS1A03G0053100.1.1	protein_coding	c.*65T>C	.	3_prime_UTR_variant	MODIFIER
Chr1A	12916777	.	T	C	1291.03	30	0,29	44562	TraesCS1A03G0053000	TraesCS1A03G0053000	TraesCS1A03G0053000.1.1	protein_coding	c.-3157A>G	.	upstream_gene_variant	MODIFIER
Chr1A	12916778	.	T	A	1291.03	30	0,29	44562	TraesCS1A03G0053100	TraesCS1A03G0053100	TraesCS1A03G0053100.1.1	protein_coding	c.*66T>A	.	3_prime_UTR_variant	MODIFIER
Chr1A	12916778	.	T	A	1291.03	30	0,29	44562	TraesCS1A03G0053000	TraesCS1A03G0053000	TraesCS1A03G0053000.1.1	protein_coding	c.-3158A>T	.	upstream_gene_variant	MODIFIER
Chr1A	12939722	.	C	G	661.03	16	0,15	44562	TraesCS1A03G0053300	TraesCS1A03G0053300	TraesCS1A03G0053300.1.1	protein_coding	c.-40C>G	.	5_prime_UTR_variant	MODIFIER
Chr1A	12939723	.	A	C	661.03	16	0,15	44562	TraesCS1A03G0053300	TraesCS1A03G0053300	TraesCS1A03G0053300.1.1	protein_coding	c.-39A>C	.	5_prime_UTR_variant	MODIFIER
Chr1A	12939795	.	G	A	3340.03	103	0,98	44562	TraesCS1A03G0053300	TraesCS1A03G0053300	TraesCS1A03G0053300.1.1	protein_coding	c.34G>A	p.Ala12Thr	missense_variant	MODERATE
Chr1A	12939925	.	G	T	2875.03	81	1,79	44562	TraesCS1A03G0053300	TraesCS1A03G0053300	TraesCS1A03G0053300.1.1	protein_coding	c.164G>T	p.Gly55Val	missense_variant	MODERATE
Chr1A	12940016	.	G	C	353.6	19	9,10	0/1	TraesCS1A03G0053300	TraesCS1A03G0053300	TraesCS1A03G0053300.1.1	protein_coding	c.255G>C	p.Glu85Asp	missense_variant	MODERATE
Chr1A	12940306	.	G	C	1676.03	52	2,49	44562	TraesCS1A03G0053300	TraesCS1A03G0053300	TraesCS1A03G0053300.1.1	protein_coding	c.426G>C	p.Ala142Ala	synonymous_variant	LOW
Chr1A	12940408	.	G	C	3784.03	90	0,86	44562	TraesCS1A03G0053300	TraesCS1A03G0053300	TraesCS1A03G0053300.1.1	protein_coding	c.528G>C	p.Val176Val	synonymous_variant	LOW
Chr1A	12940431	.	A	C	3900.03	87	0,83	44562	TraesCS1A03G0053300	TraesCS1A03G0053300	TraesCS1A03G0053300.1.1	protein_coding	c.551A>C	p.Asp184Ala	missense_variant	MODERATE
Chr1A	12940471	.	C	A	3705.03	91	0,86	44562	TraesCS1A03G0053300	TraesCS1A03G0053300	TraesCS1A03G0053300.1.1	protein_coding	c.591C>A	p.Val197Val	synonymous_variant	LOW
Chr1A	12940489	.	C	T	3872.03	87	0,83	44562	TraesCS1A03G0053300	TraesCS1A03G0053300	TraesCS1A03G0053300.1.1	protein_coding	c.609C>T	p.Asp203Asp	synonymous_variant	LOW
Chr1A	12940522	.	C	G	3039.03	94	0,84	44562	TraesCS1A03G0053300	TraesCS1A03G0053300	TraesCS1A03G0053300.1.1	protein_coding	c.642C>G	p.Gly214Gly	synonymous_variant	LOW
Chr1A	12940556	.	G	A	2369.03	87	0,73	44562	TraesCS1A03G0053300	TraesCS1A03G0053300	TraesCS1A03G0053300.1.1	protein_coding	c.676G>A	p.Val226Ile	missense_variant	MODERATE
Chr1A	12941035	.	A	T	2391.03	54	0,54	44562	TraesCS1A03G0053300	TraesCS1A03G0053300	TraesCS1A03G0053300.1.1	protein_coding	c.*114A>T	.	3_prime_UTR_variant	MODIFIER
Chr1A	12941042	.	T	G	2391.03	54	0,54	44562	TraesCS1A03G0053300	TraesCS1A03G0053300	TraesCS1A03G0053300.1.1	protein_coding	c.*121T>G	.	3_prime_UTR_variant	MODIFIER
Chr1A	12951543	.	G	T	87.6	10	7,3	0/1	TraesCS1A03G0053400	TraesCS1A03G0053400	TraesCS1A03G0053400.1.1	protein_coding	c.816G>T	p.Val272Val	synonymous_variant	LOW
Chr1A	12951543	.	G	T	87.6	10	7,3	0/1	TraesCS1A03G0053400	TraesCS1A03G0053400	TraesCS1A03G0053400.2.1	protein_coding	c.816G>T	p.Val272Val	synonymous_variant	LOW
Chr1A	12951588	.	A	T	129.6	10	6,4	0/1	TraesCS1A03G0053400	TraesCS1A03G0053400	TraesCS1A03G0053400.1.1	protein_coding	c.861A>T	p.Gly287Gly	synonymous_variant	LOW
Chr1A	12951588	.	A	T	129.6	10	6,4	0/1	TraesCS1A03G0053400	TraesCS1A03G0053400	TraesCS1A03G0053400.2.1	protein_coding	c.861A>T	p.Gly287Gly	synonymous_variant	LOW
Chr1A	12951978	.	C	G	481.02	14	0,11	44562	TraesCS1A03G0053400	TraesCS1A03G0053400	TraesCS1A03G0053400.1.1	protein_coding	c.1107C>G	p.Ser369Ser	synonymous_variant	LOW
Chr1A	12951978	.	C	G	481.02	14	0,11	44562	TraesCS1A03G0053400	TraesCS1A03G0053400	TraesCS1A03G0053400.2.1	protein_coding	c.1107C>G	p.Ser369Ser	synonymous_variant	LOW
Chr1A	12951987	.	G	A	481.02	14	0,11	44562	TraesCS1A03G0053400	TraesCS1A03G0053400	TraesCS1A03G0053400.1.1	protein_coding	c.1116G>A	p.Pro372Pro	synonymous_variant	LOW
Chr1A	12951987	.	G	A	481.02	14	0,11	44562	TraesCS1A03G0053400	TraesCS1A03G0053400	TraesCS1A03G0053400.2.1	protein_coding	c.1116G>A	p.Pro372Pro	synonymous_variant	LOW
Chr1A	12952044	.	A	G	347.01	12	0,9	44562	TraesCS1A03G0053400	TraesCS1A03G0053400	TraesCS1A03G0053400.1.1	protein_coding	c.1173A>G	p.Val391Val	synonymous_variant	LOW
Chr1A	12952044	.	A	G	347.01	12	0,9	44562	TraesCS1A03G0053400	TraesCS1A03G0053400	TraesCS1A03G0053400.2.1	protein_coding	c.1173A>G	p.Val391Val	synonymous_variant	LOW
Chr1A	12956439	.	C	G	45.6	10	8,2	0/1	TraesCS1A03G0053400	TraesCS1A03G0053400	TraesCS1A03G0053400.1.1	protein_coding	c.3165C>G	p.Ser1055Ser	synonymous_variant	LOW
Chr1A	12956439	.	C	G	45.6	10	8,2	0/1	TraesCS1A03G0053400	TraesCS1A03G0053400	TraesCS1A03G0053400.2.1	protein_coding	c.3147C>G	p.Ser1049Ser	synonymous_variant	LOW
Chr1A	12956526	.	A	T	33.6	14	12,2	0/1	TraesCS1A03G0053400	TraesCS1A03G0053400	TraesCS1A03G0053400.1.1	protein_coding	c.3252A>T	p.Leu1084Leu	synonymous_variant	LOW
Chr1A	12956526	.	A	T	33.6	14	12,2	0/1	TraesCS1A03G0053400	TraesCS1A03G0053400	TraesCS1A03G0053400.2.1	protein_coding	c.3234A>T	p.Leu1078Leu	synonymous_variant	LOW
Chr1A	12956538	.	T	C	33.6	14	12,2	0/1	TraesCS1A03G0053400	TraesCS1A03G0053400	TraesCS1A03G0053400.1.1	protein_coding	c.3264T>C	p.Ala1088Ala	synonymous_variant	LOW
Chr1A	12956538	.	T	C	33.6	14	12,2	0/1	TraesCS1A03G0053400	TraesCS1A03G0053400	TraesCS1A03G0053400.2.1	protein_coding	c.3246T>C	p.Ala1082Ala	synonymous_variant	LOW
Chr1A	12956604	.	A	G	670.03	20	0,20	44562	TraesCS1A03G0053400	TraesCS1A03G0053400	TraesCS1A03G0053400.1.1	protein_coding	c.3330A>G	p.Ala1110Ala	synonymous_variant	LOW
Chr1A	12956604	.	A	G	670.03	20	0,20	44562	TraesCS1A03G0053400	TraesCS1A03G0053400	TraesCS1A03G0053400.2.1	protein_coding	c.3312A>G	p.Ala1104Ala	synonymous_variant	LOW
Chr1A	12956676	.	A	T	621.03	19	0,19	44562	TraesCS1A03G0053400	TraesCS1A03G0053400	TraesCS1A03G0053400.1.1	protein_coding	c.3402A>T	p.Ala1134Ala	synonymous_variant	LOW
Chr1A	12956676	.	A	T	621.03	19	0,19	44562	TraesCS1A03G0053400	TraesCS1A03G0053400	TraesCS1A03G0053400.2.1	protein_coding	c.3384A>T	p.Ala1128Ala	synonymous_variant	LOW
Chr1A	12956772	.	T	C	399.02	11	0,11	44562	TraesCS1A03G0053400	TraesCS1A03G0053400	TraesCS1A03G0053400.1.1	protein_coding	c.3498T>C	p.Leu1166Leu	synonymous_variant	LOW
Chr1A	12956772	.	T	C	399.02	11	0,11	44562	TraesCS1A03G0053400	TraesCS1A03G0053400	TraesCS1A03G0053400.2.1	protein_coding	c.3480T>C	p.Leu1160Leu	synonymous_variant	LOW
Chr1A	13029135	.	T	G	404.02	10	0,10	44562	TraesCS1A03G0053900	TraesCS1A03G0053900	TraesCS1A03G0053900.1.1	protein_coding	c.348A>C	p.Ala116Ala	synonymous_variant	LOW
Chr1A	13047677	.	C	T	2107.03	61	0,61	44562	TraesCS1A03G0054100	TraesCS1A03G0054100	TraesCS1A03G0054100.1.1	protein_coding	c.75C>T	p.Thr25Thr	synonymous_variant	LOW
Chr1A	13047677	.	C	T	2107.03	61	0,61	44562	TraesCS1A03G0054100	TraesCS1A03G0054100	TraesCS1A03G0054100.2.1	protein_coding	c.75C>T	p.Thr25Thr	synonymous_variant	LOW
Chr1A	13047828	.	A	C	68.6	21	15,4	0/1	TraesCS1A03G0054100	TraesCS1A03G0054100	TraesCS1A03G0054100.1.1	protein_coding	c.226A>C	p.Arg76Arg	synonymous_variant	LOW
Chr1A	13047828	.	A	C	68.6	21	15,4	0/1	TraesCS1A03G0054100	TraesCS1A03G0054100	TraesCS1A03G0054100.2.1	protein_coding	c.226A>C	p.Arg76Arg	synonymous_variant	LOW
Chr1A	13047884	.	C	T	729.6	28	3,21	0/1	TraesCS1A03G0054100	TraesCS1A03G0054100	TraesCS1A03G0054100.1.1	protein_coding	c.282C>T	p.Gly94Gly	synonymous_variant	LOW
Chr1A	13047884	.	C	T	729.6	28	3,21	0/1	TraesCS1A03G0054100	TraesCS1A03G0054100	TraesCS1A03G0054100.2.1	protein_coding	c.282C>T	p.Gly94Gly	synonymous_variant	LOW
Chr1A	13047926	.	C	T	1353.02	42	2,38	44562	TraesCS1A03G0054100	TraesCS1A03G0054100	TraesCS1A03G0054100.1.1	protein_coding	c.324C>T	p.Gly108Gly	synonymous_variant	LOW
Chr1A	13047926	.	C	T	1353.02	42	2,38	44562	TraesCS1A03G0054100	TraesCS1A03G0054100	TraesCS1A03G0054100.2.1	protein_coding	c.324C>T	p.Gly108Gly	synonymous_variant	LOW
Chr1A	13047977	.	A	G	1863.03	60	0,58	44562	TraesCS1A03G0054100	TraesCS1A03G0054100	TraesCS1A03G0054100.1.1	protein_coding	c.375A>G	p.Thr125Thr	synonymous_variant	LOW
Chr1A	13047977	.	A	G	1863.03	60	0,58	44562	TraesCS1A03G0054100	TraesCS1A03G0054100	TraesCS1A03G0054100.2.1	protein_coding	c.375A>G	p.Thr125Thr	synonymous_variant	LOW
Chr1A	13048127	.	G	A	1615.03	71	0,54	44562	TraesCS1A03G0054100	TraesCS1A03G0054100	TraesCS1A03G0054100.1.1	protein_coding	c.525G>A	p.Thr175Thr	synonymous_variant	LOW
Chr1A	13048127	.	G	A	1615.03	71	0,54	44562	TraesCS1A03G0054100	TraesCS1A03G0054100	TraesCS1A03G0054100.2.1	protein_coding	c.525G>A	p.Thr175Thr	synonymous_variant	LOW
Chr1A	13048625	.	T	A	392.02	15	0,10	44562	TraesCS1A03G0054100	TraesCS1A03G0054100	TraesCS1A03G0054100.1.1	protein_coding	c.648T>A	p.Ser216Ser	synonymous_variant	LOW
Chr1A	13048625	.	T	A	392.02	15	0,10	44562	TraesCS1A03G0054100	TraesCS1A03G0054100	TraesCS1A03G0054100.2.1	protein_coding	c.648T>A	p.Ser216Ser	synonymous_variant	LOW
Chr1A	13048770	.	A	G	491.03	17	0,16	44562	TraesCS1A03G0054100	TraesCS1A03G0054100	TraesCS1A03G0054100.1.1	protein_coding	c.717A>G	p.Glu239Glu	synonymous_variant	LOW
Chr1A	13048770	.	A	G	491.03	17	0,16	44562	TraesCS1A03G0054100	TraesCS1A03G0054100	TraesCS1A03G0054100.2.1	protein_coding	c.675A>G	p.Glu225Glu	synonymous_variant	LOW
Chr1A	13049018	.	C	A	1441.03	46	0,43	44562	TraesCS1A03G0054100	TraesCS1A03G0054100	TraesCS1A03G0054100.1.1	protein_coding	c.873C>A	p.Gly291Gly	synonymous_variant	LOW
Chr1A	13049018	.	C	A	1441.03	46	0,43	44562	TraesCS1A03G0054100	TraesCS1A03G0054100	TraesCS1A03G0054100.2.1	protein_coding	c.831C>A	p.Gly277Gly	synonymous_variant	LOW
Chr1A	13049063	.	C	T	1212.03	41	1,36	44562	TraesCS1A03G0054100	TraesCS1A03G0054100	TraesCS1A03G0054100.1.1	protein_coding	c.918C>T	p.Phe306Phe	synonymous_variant	LOW
Chr1A	13049063	.	C	T	1212.03	41	1,36	44562	TraesCS1A03G0054100	TraesCS1A03G0054100	TraesCS1A03G0054100.2.1	protein_coding	c.876C>T	p.Phe292Phe	synonymous_variant	LOW
Chr1A	13049206	.	C	A	1029.6	38	3,32	0/1	TraesCS1A03G0054100	TraesCS1A03G0054100	TraesCS1A03G0054100.1.1	protein_coding	c.946C>A	p.Leu316Ile	missense_variant	MODERATE
Chr1A	13049206	.	C	A	1029.6	38	3,32	0/1	TraesCS1A03G0054100	TraesCS1A03G0054100	TraesCS1A03G0054100.2.1	protein_coding	c.904C>A	p.Leu302Ile	missense_variant	MODERATE
Chr1A	13050051	.	G	T	1156.03	26	0,26	44562	TraesCS1A03G0054100	TraesCS1A03G0054100	TraesCS1A03G0054100.1.1	protein_coding	c.*226G>T	.	3_prime_UTR_variant	MODIFIER
Chr1A	13050051	.	G	T	1156.03	26	0,26	44562	TraesCS1A03G0054100	TraesCS1A03G0054100	TraesCS1A03G0054100.2.1	protein_coding	c.*226G>T	.	3_prime_UTR_variant	MODIFIER
Chr1A	13050052	.	T	C	1156.03	26	0,26	44562	TraesCS1A03G0054100	TraesCS1A03G0054100	TraesCS1A03G0054100.1.1	protein_coding	c.*227T>C	.	3_prime_UTR_variant	MODIFIER
Chr1A	13050052	.	T	C	1156.03	26	0,26	44562	TraesCS1A03G0054100	TraesCS1A03G0054100	TraesCS1A03G0054100.2.1	protein_coding	c.*227T>C	.	3_prime_UTR_variant	MODIFIER
Chr1A	13050098	.	T	C	913.03	23	0,23	44562	TraesCS1A03G0054100	TraesCS1A03G0054100	TraesCS1A03G0054100.1.1	protein_coding	c.*273T>C	.	3_prime_UTR_variant	MODIFIER
Chr1A	13050098	.	T	C	913.03	23	0,23	44562	TraesCS1A03G0054100	TraesCS1A03G0054100	TraesCS1A03G0054100.2.1	protein_coding	c.*273T>C	.	3_prime_UTR_variant	MODIFIER
Chr1A	13200811	.	A	G	457.02	12	0,11	44562	TraesCS1A03G0054900	TraesCS1A03G0054900	TraesCS1A03G0054900.2.1	protein_coding	c.1251T>C	p.Ala417Ala	synonymous_variant	LOW
Chr1A	13200811	.	A	G	457.02	12	0,11	44562	TraesCS1A03G0054900	TraesCS1A03G0054900	TraesCS1A03G0054900.1.1	protein_coding	c.1218T>C	p.Ala406Ala	synonymous_variant	LOW
Chr1A	13200811	.	A	G	457.02	12	0,11	44562	TraesCS1A03G0054800	TraesCS1A03G0054800	TraesCS1A03G0054800.1.1	protein_coding	c.*4037A>G	.	downstream_gene_variant	MODIFIER
Chr1A	13200826	.	C	G	475.02	12	0,10	44562	TraesCS1A03G0054900	TraesCS1A03G0054900	TraesCS1A03G0054900.2.1	protein_coding	c.1236G>C	p.Gln412His	missense_variant	MODERATE
Chr1A	13200826	.	C	G	475.02	12	0,10	44562	TraesCS1A03G0054900	TraesCS1A03G0054900	TraesCS1A03G0054900.1.1	protein_coding	c.1203G>C	p.Gln401His	missense_variant	MODERATE
Chr1A	13200826	.	C	G	475.02	12	0,10	44562	TraesCS1A03G0054800	TraesCS1A03G0054800	TraesCS1A03G0054800.1.1	protein_coding	c.*4052C>G	.	downstream_gene_variant	MODIFIER
Chr1A	13310061	.	C	T	178.6	26	17,7	0/1	TraesCS1A03G0055000-TraesCS1A03G0055800	TraesCS1A03G0055000-TraesCS1A03G0055800	TraesCS1A03G0055000-TraesCS1A03G0055800	.	n.13310061C>T	.	intergenic_region	MODIFIER
Chr1A	13310096	.	A	G	175.6	27	18,7	0/1	TraesCS1A03G0055000-TraesCS1A03G0055800	TraesCS1A03G0055000-TraesCS1A03G0055800	TraesCS1A03G0055000-TraesCS1A03G0055800	.	n.13310096A>G	.	intergenic_region	MODIFIER
Chr1A	13310357	.	T	A	3339.03	76	0,75	44562	TraesCS1A03G0055000-TraesCS1A03G0055800	TraesCS1A03G0055000-TraesCS1A03G0055800	TraesCS1A03G0055000-TraesCS1A03G0055800	.	n.13310357T>A	.	intergenic_region	MODIFIER
Chr1A	13310364	.	C	T	3339.03	76	0,75	44562	TraesCS1A03G0055000-TraesCS1A03G0055800	TraesCS1A03G0055000-TraesCS1A03G0055800	TraesCS1A03G0055000-TraesCS1A03G0055800	.	n.13310364C>T	.	intergenic_region	MODIFIER
Chr1A	13310450	.	T	A	2526.03	78	4,73	44562	TraesCS1A03G0055000-TraesCS1A03G0055800	TraesCS1A03G0055000-TraesCS1A03G0055800	TraesCS1A03G0055000-TraesCS1A03G0055800	.	n.13310450T>A	.	intergenic_region	MODIFIER
Chr1A	13310504	.	T	C	4798.03	121	0,118	44562	TraesCS1A03G0055000-TraesCS1A03G0055800	TraesCS1A03G0055000-TraesCS1A03G0055800	TraesCS1A03G0055000-TraesCS1A03G0055800	.	n.13310504T>C	.	intergenic_region	MODIFIER
Chr1A	13310525	.	C	T	1255.6	144	93,45	0/1	TraesCS1A03G0055000-TraesCS1A03G0055800	TraesCS1A03G0055000-TraesCS1A03G0055800	TraesCS1A03G0055000-TraesCS1A03G0055800	.	n.13310525C>T	.	intergenic_region	MODIFIER
Chr1A	13310724	.	T	C	576.6	50	28,19	0/1	TraesCS1A03G0055000-TraesCS1A03G0055800	TraesCS1A03G0055000-TraesCS1A03G0055800	TraesCS1A03G0055000-TraesCS1A03G0055800	.	n.13310724T>C	.	intergenic_region	MODIFIER
Chr1A	13310918	.	T	A	514.6	50	33,16	0/1	TraesCS1A03G0055000-TraesCS1A03G0055800	TraesCS1A03G0055000-TraesCS1A03G0055800	TraesCS1A03G0055000-TraesCS1A03G0055800	.	n.13310918T>A	.	intergenic_region	MODIFIER
Chr1A	13311060	.	C	T	519.6	51	31,16	0/1	TraesCS1A03G0055000-TraesCS1A03G0055800	TraesCS1A03G0055000-TraesCS1A03G0055800	TraesCS1A03G0055000-TraesCS1A03G0055800	.	n.13311060C>T	.	intergenic_region	MODIFIER
Chr1A	13311066	.	A	G	1759.03	47	0,41	44562	TraesCS1A03G0055000-TraesCS1A03G0055800	TraesCS1A03G0055000-TraesCS1A03G0055800	TraesCS1A03G0055000-TraesCS1A03G0055800	.	n.13311066A>G	.	intergenic_region	MODIFIER
Chr1A	13312597	.	C	T	263.6	75	58,15	0/1	TraesCS1A03G0055000-TraesCS1A03G0055800	TraesCS1A03G0055000-TraesCS1A03G0055800	TraesCS1A03G0055000-TraesCS1A03G0055800	.	n.13312597C>T	.	intergenic_region	MODIFIER
Chr1A	13313773	.	T	C	1505.61	50	4,45	0/1	TraesCS1A03G0055000-TraesCS1A03G0055800	TraesCS1A03G0055000-TraesCS1A03G0055800	TraesCS1A03G0055000-TraesCS1A03G0055800	.	n.13313773T>C	.	intergenic_region	MODIFIER
Chr1A	13314587	.	G	T	155.6	68	36,7	0/1	TraesCS1A03G0055000-TraesCS1A03G0055800	TraesCS1A03G0055000-TraesCS1A03G0055800	TraesCS1A03G0055000-TraesCS1A03G0055800	.	n.13314587G>T	.	intergenic_region	MODIFIER
Chr1A	13315093	.	C	A	200.6	56	34,8	0/1	TraesCS1A03G0055000-TraesCS1A03G0055800	TraesCS1A03G0055000-TraesCS1A03G0055800	TraesCS1A03G0055000-TraesCS1A03G0055800	.	n.13315093C>A	.	intergenic_region	MODIFIER
Chr1A	13315783	.	A	G	2692.03	71	0,69	44562	TraesCS1A03G0055000-TraesCS1A03G0055800	TraesCS1A03G0055000-TraesCS1A03G0055800	TraesCS1A03G0055000-TraesCS1A03G0055800	.	n.13315783A>G	.	intergenic_region	MODIFIER
Chr1A	13315794	.	T	C	643.6	71	46,23	0/1	TraesCS1A03G0055000-TraesCS1A03G0055800	TraesCS1A03G0055000-TraesCS1A03G0055800	TraesCS1A03G0055000-TraesCS1A03G0055800	.	n.13315794T>C	.	intergenic_region	MODIFIER
Chr1A	13315994	.	G	A	1435.6	84	38,44	0/1	TraesCS1A03G0055000-TraesCS1A03G0055800	TraesCS1A03G0055000-TraesCS1A03G0055800	TraesCS1A03G0055000-TraesCS1A03G0055800	.	n.13315994G>A	.	intergenic_region	MODIFIER
Chr1A	13316128	.	A	G	1658.6	82	24,51	0/1	TraesCS1A03G0055000-TraesCS1A03G0055800	TraesCS1A03G0055000-TraesCS1A03G0055800	TraesCS1A03G0055000-TraesCS1A03G0055800	.	n.13316128A>G	.	intergenic_region	MODIFIER
Chr1A	13316159	.	G	A	1856.6	101	28,65	0/1	TraesCS1A03G0055000-TraesCS1A03G0055800	TraesCS1A03G0055000-TraesCS1A03G0055800	TraesCS1A03G0055000-TraesCS1A03G0055800	.	n.13316159G>A	.	intergenic_region	MODIFIER
Chr1A	13316210	.	A	G	2340.6	111	22,77	0/1	TraesCS1A03G0055000-TraesCS1A03G0055800	TraesCS1A03G0055000-TraesCS1A03G0055800	TraesCS1A03G0055000-TraesCS1A03G0055800	.	n.13316210A>G	.	intergenic_region	MODIFIER
Chr1A	13316264	.	A	G	2007.6	90	18,63	0/1	TraesCS1A03G0055000-TraesCS1A03G0055800	TraesCS1A03G0055000-TraesCS1A03G0055800	TraesCS1A03G0055000-TraesCS1A03G0055800	.	n.13316264A>G	.	intergenic_region	MODIFIER
Chr1A	13316333	.	G	A	1068.03	28	0,27	44562	TraesCS1A03G0055000-TraesCS1A03G0055800	TraesCS1A03G0055000-TraesCS1A03G0055800	TraesCS1A03G0055000-TraesCS1A03G0055800	.	n.13316333G>A	.	intergenic_region	MODIFIER
Chr1A	13316384	.	A	G	797.6	28	3,21	0/1	TraesCS1A03G0055000-TraesCS1A03G0055800	TraesCS1A03G0055000-TraesCS1A03G0055800	TraesCS1A03G0055000-TraesCS1A03G0055800	.	n.13316384A>G	.	intergenic_region	MODIFIER
Chr1A	13316504	.	C	G	571.6	25	4,17	0/1	TraesCS1A03G0055000-TraesCS1A03G0055800	TraesCS1A03G0055000-TraesCS1A03G0055800	TraesCS1A03G0055000-TraesCS1A03G0055800	.	n.13316504C>G	.	intergenic_region	MODIFIER
Chr1A	13316525	.	T	C	619.6	31	4,20	0/1	TraesCS1A03G0055000-TraesCS1A03G0055800	TraesCS1A03G0055000-TraesCS1A03G0055800	TraesCS1A03G0055000-TraesCS1A03G0055800	.	n.13316525T>C	.	intergenic_region	MODIFIER
Chr1A	13316549	.	G	C	1215.6	44	3,31	0/1	TraesCS1A03G0055000-TraesCS1A03G0055800	TraesCS1A03G0055000-TraesCS1A03G0055800	TraesCS1A03G0055000-TraesCS1A03G0055800	.	n.13316549G>C	.	intergenic_region	MODIFIER
Chr1A	13316579	.	G	C	225.6	60	40,10	0/1	TraesCS1A03G0055000-TraesCS1A03G0055800	TraesCS1A03G0055000-TraesCS1A03G0055800	TraesCS1A03G0055000-TraesCS1A03G0055800	.	n.13316579G>C	.	intergenic_region	MODIFIER
Chr1A	13317699	.	T	C	784.6	48	24,24	0/1	TraesCS1A03G0055000-TraesCS1A03G0055800	TraesCS1A03G0055000-TraesCS1A03G0055800	TraesCS1A03G0055000-TraesCS1A03G0055800	.	n.13317699T>C	.	intergenic_region	MODIFIER
Chr1A	13317725	.	C	T	527.6	33	17,16	0/1	TraesCS1A03G0055000-TraesCS1A03G0055800	TraesCS1A03G0055000-TraesCS1A03G0055800	TraesCS1A03G0055000-TraesCS1A03G0055800	.	n.13317725C>T	.	intergenic_region	MODIFIER
Chr1A	13317847	.	G	A	410.02	10	0,10	44562	TraesCS1A03G0055000-TraesCS1A03G0055800	TraesCS1A03G0055000-TraesCS1A03G0055800	TraesCS1A03G0055000-TraesCS1A03G0055800	.	n.13317847G>A	.	intergenic_region	MODIFIER
Chr1A	13317850	.	G	T	45.6	10	8,2	0/1	TraesCS1A03G0055000-TraesCS1A03G0055800	TraesCS1A03G0055000-TraesCS1A03G0055800	TraesCS1A03G0055000-TraesCS1A03G0055800	.	n.13317850G>T	.	intergenic_region	MODIFIER
Chr1A	13343926	.	T	C	394.6	15	4,11	0/1	TraesCS1A03G0055000-TraesCS1A03G0055800	TraesCS1A03G0055000-TraesCS1A03G0055800	TraesCS1A03G0055000-TraesCS1A03G0055800	.	n.13343926T>C	.	intergenic_region	MODIFIER
Chr1A	13343953	.	C	T	153.6	16	11,5	0/1	TraesCS1A03G0055000-TraesCS1A03G0055800	TraesCS1A03G0055000-TraesCS1A03G0055800	TraesCS1A03G0055000-TraesCS1A03G0055800	.	n.13343953C>T	.	intergenic_region	MODIFIER
Chr1A	13344075	.	G	A	600.03	14	0,14	44562	TraesCS1A03G0055000-TraesCS1A03G0055800	TraesCS1A03G0055000-TraesCS1A03G0055800	TraesCS1A03G0055000-TraesCS1A03G0055800	.	n.13344075G>A	.	intergenic_region	MODIFIER
Chr1A	13344078	.	G	T	326.6	14	5,9	0/1	TraesCS1A03G0055000-TraesCS1A03G0055800	TraesCS1A03G0055000-TraesCS1A03G0055800	TraesCS1A03G0055000-TraesCS1A03G0055800	.	n.13344078G>T	.	intergenic_region	MODIFIER
Chr1A	13370307	.	C	T	943.03	27	0,27	44562	TraesCS1A03G0055000-TraesCS1A03G0055800	TraesCS1A03G0055000-TraesCS1A03G0055800	TraesCS1A03G0055000-TraesCS1A03G0055800	.	n.13370307C>T	.	intergenic_region	MODIFIER
Chr1A	13370351	.	A	G	573.6	34	13,16	0/1	TraesCS1A03G0055000-TraesCS1A03G0055800	TraesCS1A03G0055000-TraesCS1A03G0055800	TraesCS1A03G0055000-TraesCS1A03G0055800	.	n.13370351A>G	.	intergenic_region	MODIFIER
Chr1A	13371052	.	T	G	328.6	12	2,9	0/1	TraesCS1A03G0055000-TraesCS1A03G0055800	TraesCS1A03G0055000-TraesCS1A03G0055800	TraesCS1A03G0055000-TraesCS1A03G0055800	.	n.13371052T>G	.	intergenic_region	MODIFIER
Chr1A	13372484	.	G	A	176.6	19	8,8	0/1	TraesCS1A03G0055000-TraesCS1A03G0055800	TraesCS1A03G0055000-TraesCS1A03G0055800	TraesCS1A03G0055000-TraesCS1A03G0055800	.	n.13372484G>A	.	intergenic_region	MODIFIER
Chr1A	13373500	.	G	C	738.03	18	0,18	44562	TraesCS1A03G0055000-TraesCS1A03G0055800	TraesCS1A03G0055000-TraesCS1A03G0055800	TraesCS1A03G0055000-TraesCS1A03G0055800	.	n.13373500G>C	.	intergenic_region	MODIFIER
Chr1A	13373700	.	G	A	675.03	23	0,21	44562	TraesCS1A03G0055000-TraesCS1A03G0055800	TraesCS1A03G0055000-TraesCS1A03G0055800	TraesCS1A03G0055000-TraesCS1A03G0055800	.	n.13373700G>A	.	intergenic_region	MODIFIER
Chr1A	13531797	.	C	G	370.02	17	0,10	44562	TraesCS1A03G0056400	TraesCS1A03G0056400	TraesCS1A03G0056400.1.1	protein_coding	c.141C>G	p.Asp47Glu	missense_variant	MODERATE
Chr1A	13535176	.	G	C	1128.03	47	1,34	44562	TraesCS1A03G0056400	TraesCS1A03G0056400	TraesCS1A03G0056400.1.1	protein_coding	c.378G>C	p.Thr126Thr	synonymous_variant	LOW
Chr1A	13535176	.	G	C	1128.03	47	1,34	44562	TraesCS1A03G0056500	TraesCS1A03G0056500	TraesCS1A03G0056500.1.1	protein_coding	c.-3179G>C	.	upstream_gene_variant	MODIFIER
Chr1A	13535249	.	C	T	517.02	14	0,13	44562	TraesCS1A03G0056500	TraesCS1A03G0056500	TraesCS1A03G0056500.1.1	protein_coding	c.-3106C>T	.	upstream_gene_variant	MODIFIER
Chr1A	13535249	.	C	T	517.02	14	0,13	44562	TraesCS1A03G0056400	TraesCS1A03G0056400	TraesCS1A03G0056400.1.1	protein_coding	c.*13C>T	.	downstream_gene_variant	MODIFIER
Chr1A	13535249	.	C	T	517.02	14	0,13	44562	TraesCS1A03G0056400-TraesCS1A03G0056500	TraesCS1A03G0056400-TraesCS1A03G0056500	TraesCS1A03G0056400-TraesCS1A03G0056500	.	n.13535249C>T	.	intergenic_region	MODIFIER
Chr1A	13541139	.	A	G	177.6	11	3,5	0/1	TraesCS1A03G0056600	TraesCS1A03G0056600	TraesCS1A03G0056600.1.1	protein_coding	c.1410T>C	p.Thr470Thr	synonymous_variant	LOW
Chr1A	13541139	.	A	G	177.6	11	3,5	0/1	TraesCS1A03G0056500	TraesCS1A03G0056500	TraesCS1A03G0056500.1.1	protein_coding	c.*1023A>G	.	downstream_gene_variant	MODIFIER
Chr1A	13541151	.	A	G	215.6	12	3,6	0/1	TraesCS1A03G0056600	TraesCS1A03G0056600	TraesCS1A03G0056600.1.1	protein_coding	c.1398T>C	p.Cys466Cys	synonymous_variant	LOW
Chr1A	13541151	.	A	G	215.6	12	3,6	0/1	TraesCS1A03G0056500	TraesCS1A03G0056500	TraesCS1A03G0056500.1.1	protein_coding	c.*1035A>G	.	downstream_gene_variant	MODIFIER
Chr1A	13541722	.	A	G	178.6	18	8,5	0/1	TraesCS1A03G0056600	TraesCS1A03G0056600	TraesCS1A03G0056600.1.1	protein_coding	c.1353T>C	p.Tyr451Tyr	synonymous_variant	LOW
Chr1A	13541722	.	A	G	178.6	18	8,5	0/1	TraesCS1A03G0056500	TraesCS1A03G0056500	TraesCS1A03G0056500.1.1	protein_coding	c.*1606A>G	.	downstream_gene_variant	MODIFIER
Chr1A	13541731	.	T	C	178.6	18	8,5	0/1	TraesCS1A03G0056600	TraesCS1A03G0056600	TraesCS1A03G0056600.1.1	protein_coding	c.1344A>G	p.Lys448Lys	synonymous_variant	LOW
Chr1A	13541731	.	T	C	178.6	18	8,5	0/1	TraesCS1A03G0056500	TraesCS1A03G0056500	TraesCS1A03G0056500.1.1	protein_coding	c.*1615T>C	.	downstream_gene_variant	MODIFIER
Chr1A	13544166	.	A	G	294.02	11	0,11	44562	TraesCS1A03G0056600	TraesCS1A03G0056600	TraesCS1A03G0056600.1.1	protein_coding	c.894T>C	p.Cys298Cys	synonymous_variant	LOW
Chr1A	13544166	.	A	G	294.02	11	0,11	44562	TraesCS1A03G0056500	TraesCS1A03G0056500	TraesCS1A03G0056500.1.1	protein_coding	c.*4050A>G	.	downstream_gene_variant	MODIFIER
Chr1A	13544763	.	A	G	362.01	10	0,9	44562	TraesCS1A03G0056600	TraesCS1A03G0056600	TraesCS1A03G0056600.1.1	protein_coding	c.853T>C	p.Phe285Leu	missense_variant	MODERATE
Chr1A	13544763	.	A	G	362.01	10	0,9	44562	TraesCS1A03G0056500	TraesCS1A03G0056500	TraesCS1A03G0056500.1.1	protein_coding	c.*4647A>G	.	downstream_gene_variant	MODIFIER
Chr1A	13583705	.	G	C	1329.03	37	0,37	44562	TraesCS1A03G0057500	TraesCS1A03G0057500	TraesCS1A03G0057500.1.1	protein_coding	c.*138C>G	.	3_prime_UTR_variant	MODIFIER
Chr1A	13583705	.	G	C	1329.03	37	0,37	44562	TraesCS1A03G0057500	TraesCS1A03G0057500	TraesCS1A03G0057500.2.1	protein_coding	c.*138C>G	.	3_prime_UTR_variant	MODIFIER
Chr1A	13583705	.	G	C	1329.03	37	0,37	44562	TraesCS1A03G0057400	TraesCS1A03G0057400	TraesCS1A03G0057400.1.1	protein_coding	c.*3360G>C	.	downstream_gene_variant	MODIFIER
Chr1A	13583786	.	G	C	1579.03	50	2,48	44562	TraesCS1A03G0057500	TraesCS1A03G0057500	TraesCS1A03G0057500.1.1	protein_coding	c.*57C>G	.	3_prime_UTR_variant	MODIFIER
Chr1A	13583786	.	G	C	1579.03	50	2,48	44562	TraesCS1A03G0057500	TraesCS1A03G0057500	TraesCS1A03G0057500.2.1	protein_coding	c.*57C>G	.	3_prime_UTR_variant	MODIFIER
Chr1A	13583786	.	G	C	1579.03	50	2,48	44562	TraesCS1A03G0057400	TraesCS1A03G0057400	TraesCS1A03G0057400.1.1	protein_coding	c.*3441G>C	.	downstream_gene_variant	MODIFIER
Chr1A	13583984	.	G	A	130.6	53	36,9	0/1	TraesCS1A03G0057500	TraesCS1A03G0057500	TraesCS1A03G0057500.1.1	protein_coding	c.774C>T	p.Ala258Ala	synonymous_variant	LOW
Chr1A	13583984	.	G	A	130.6	53	36,9	0/1	TraesCS1A03G0057500	TraesCS1A03G0057500	TraesCS1A03G0057500.2.1	protein_coding	c.675C>T	p.Ala225Ala	synonymous_variant	LOW
Chr1A	13583984	.	G	A	130.6	53	36,9	0/1	TraesCS1A03G0057400	TraesCS1A03G0057400	TraesCS1A03G0057400.1.1	protein_coding	c.*3639G>A	.	downstream_gene_variant	MODIFIER
Chr1A	13585338	.	T	C	566.93	28	1,19	44562	TraesCS1A03G0057500	TraesCS1A03G0057500	TraesCS1A03G0057500.1.1	protein_coding	c.438A>G	p.Gln146Gln	synonymous_variant	LOW
Chr1A	13585338	.	T	C	566.93	28	1,19	44562	TraesCS1A03G0057500	TraesCS1A03G0057500	TraesCS1A03G0057500.2.1	protein_coding	c.339A>G	p.Gln113Gln	synonymous_variant	LOW
Chr1A	13585338	.	T	C	566.93	28	1,19	44562	TraesCS1A03G0057400	TraesCS1A03G0057400	TraesCS1A03G0057400.1.1	protein_coding	c.*4993T>C	.	downstream_gene_variant	MODIFIER
Chr1A	13585431	.	T	G	1849.03	53	0,47	44562	TraesCS1A03G0057500	TraesCS1A03G0057500	TraesCS1A03G0057500.1.1	protein_coding	c.345A>C	p.Ala115Ala	synonymous_variant	LOW
Chr1A	13585431	.	T	G	1849.03	53	0,47	44562	TraesCS1A03G0057500	TraesCS1A03G0057500	TraesCS1A03G0057500.2.1	protein_coding	c.246A>C	p.Ala82Ala	synonymous_variant	LOW
Chr1A	13585449	.	T	C	2098.03	60	0,56	44562	TraesCS1A03G0057500	TraesCS1A03G0057500	TraesCS1A03G0057500.1.1	protein_coding	c.327A>G	p.Leu109Leu	synonymous_variant	LOW
Chr1A	13585449	.	T	C	2098.03	60	0,56	44562	TraesCS1A03G0057500	TraesCS1A03G0057500	TraesCS1A03G0057500.2.1	protein_coding	c.228A>G	p.Leu76Leu	synonymous_variant	LOW
Chr1A	13598628	.	T	C	2797.03	73	0,73	44562	TraesCS1A03G0057600	TraesCS1A03G0057600	TraesCS1A03G0057600.1.1	protein_coding	c.*119A>G	.	3_prime_UTR_variant	MODIFIER
Chr1A	13598697	.	T	C	3254.03	97	0,97	44562	TraesCS1A03G0057600	TraesCS1A03G0057600	TraesCS1A03G0057600.1.1	protein_coding	c.*50A>G	.	3_prime_UTR_variant	MODIFIER
Chr1A	13598815	.	A	T	293.6	58	32,12	0/1	TraesCS1A03G0057600	TraesCS1A03G0057600	TraesCS1A03G0057600.1.1	protein_coding	c.1138T>A	p.Leu380Met	missense_variant	MODERATE
Chr1A	13598870	.	T	C	897.03	55	0,32	44562	TraesCS1A03G0057600	TraesCS1A03G0057600	TraesCS1A03G0057600.1.1	protein_coding	c.1083A>G	p.Ala361Ala	synonymous_variant	LOW
Chr1A	13598884	.	C	G	349.6	51	13,15	0/1	TraesCS1A03G0057600	TraesCS1A03G0057600	TraesCS1A03G0057600.1.1	protein_coding	c.1069G>C	p.Gly357Arg	missense_variant	MODERATE
Chr1A	13599299	.	G	A	1348.6	54	7,44	0/1	TraesCS1A03G0057600	TraesCS1A03G0057600	TraesCS1A03G0057600.1.1	protein_coding	c.909C>T	p.Cys303Cys	synonymous_variant	LOW
Chr1A	13599489	.	A	G	572.6	67	39,18	0/1	TraesCS1A03G0057600	TraesCS1A03G0057600	TraesCS1A03G0057600.1.1	protein_coding	c.831T>C	p.Cys277Cys	synonymous_variant	LOW
Chr1A	13599824	.	G	C	1332.03	37	0,33	44562	TraesCS1A03G0057600	TraesCS1A03G0057600	TraesCS1A03G0057600.1.1	protein_coding	c.669C>G	p.Val223Val	synonymous_variant	LOW
Chr1A	13599860	.	G	A	282.6	35	26,8	0/1	TraesCS1A03G0057600	TraesCS1A03G0057600	TraesCS1A03G0057600.1.1	protein_coding	c.633C>T	p.Tyr211Tyr	synonymous_variant	LOW
Chr1A	13599866	.	T	C	276.6	38	29,8	0/1	TraesCS1A03G0057600	TraesCS1A03G0057600	TraesCS1A03G0057600.1.1	protein_coding	c.627A>G	p.Ala209Ala	synonymous_variant	LOW
Chr1A	13599899	.	G	A	1236.03	36	0,34	44562	TraesCS1A03G0057600	TraesCS1A03G0057600	TraesCS1A03G0057600.1.1	protein_coding	c.594C>T	p.Tyr198Tyr	synonymous_variant	LOW
Chr1A	13600054	.	A	G	704.6	85	35,29	0/1	TraesCS1A03G0057600	TraesCS1A03G0057600	TraesCS1A03G0057600.1.1	protein_coding	c.531T>C	p.Asp177Asp	synonymous_variant	LOW
Chr1A	13600072	.	A	G	1916.03	83	0,58	44562	TraesCS1A03G0057600	TraesCS1A03G0057600	TraesCS1A03G0057600.1.1	protein_coding	c.513T>C	p.Gly171Gly	synonymous_variant	LOW
Chr1A	13600099	.	A	G	756.6	91	39,24	0/1	TraesCS1A03G0057600	TraesCS1A03G0057600	TraesCS1A03G0057600.1.1	protein_coding	c.486T>C	p.Phe162Phe	synonymous_variant	LOW
Chr1A	13600277	.	A	G	550.6	47	14,19	0/1	TraesCS1A03G0057600	TraesCS1A03G0057600	TraesCS1A03G0057600.1.1	protein_coding	c.450T>C	p.Asn150Asn	synonymous_variant	LOW
Chr1A	13600289	.	T	C	553.6	45	13,19	0/1	TraesCS1A03G0057600	TraesCS1A03G0057600	TraesCS1A03G0057600.1.1	protein_coding	c.438A>G	p.Ala146Ala	synonymous_variant	LOW
Chr1A	13600745	.	T	C	136.6	27	18,6	0/1	TraesCS1A03G0057600	TraesCS1A03G0057600	TraesCS1A03G0057600.1.1	protein_coding	c.366A>G	p.Arg122Arg	synonymous_variant	LOW
Chr1A	13600763	.	G	A	812.03	22	0,21	44562	TraesCS1A03G0057600	TraesCS1A03G0057600	TraesCS1A03G0057600.1.1	protein_coding	c.348C>T	p.Thr116Thr	synonymous_variant	LOW
Chr1A	13600820	.	G	A	854.6	54	8,29	0/1	TraesCS1A03G0057600	TraesCS1A03G0057600	TraesCS1A03G0057600.1.1	protein_coding	c.291C>T	p.Val97Val	synonymous_variant	LOW
Chr1A	13601263	.	A	G	195.6	55	26,9	0/1	TraesCS1A03G0057600	TraesCS1A03G0057600	TraesCS1A03G0057600.1.1	protein_coding	c.186T>C	p.Ser62Ser	synonymous_variant	LOW
Chr1A	13601411	.	G	C	662.03	24	0,17	44562	TraesCS1A03G0057600	TraesCS1A03G0057600	TraesCS1A03G0057600.1.1	protein_coding	c.126C>G	p.Val42Val	synonymous_variant	LOW
Chr1A	13603199	.	G	C	481.02	11	0,11	44562	TraesCS1A03G0057600	TraesCS1A03G0057600	TraesCS1A03G0057600.1.1	protein_coding	c.-1557C>G	.	upstream_gene_variant	MODIFIER
Chr1A	13603199	.	G	C	481.02	11	0,11	44562	TraesCS1A03G0057600-TraesCS1A03G0057700	TraesCS1A03G0057600-TraesCS1A03G0057700	TraesCS1A03G0057600-TraesCS1A03G0057700	.	n.13603199G>C	.	intergenic_region	MODIFIER
Chr1A	13603202	.	A	G	481.02	11	0,11	44562	TraesCS1A03G0057600	TraesCS1A03G0057600	TraesCS1A03G0057600.1.1	protein_coding	c.-1560T>C	.	upstream_gene_variant	MODIFIER
Chr1A	13603202	.	A	G	481.02	11	0,11	44562	TraesCS1A03G0057600-TraesCS1A03G0057700	TraesCS1A03G0057600-TraesCS1A03G0057700	TraesCS1A03G0057600-TraesCS1A03G0057700	.	n.13603202A>G	.	intergenic_region	MODIFIER
Chr1A	13743177	.	A	G	481.02	11	0,11	44562	TraesCS1A03G0059400	TraesCS1A03G0059400	TraesCS1A03G0059400.1.1	protein_coding	c.*108T>C	.	3_prime_UTR_variant	MODIFIER
Chr1A	13743200	.	A	G	547.02	13	0,13	44562	TraesCS1A03G0059400	TraesCS1A03G0059400	TraesCS1A03G0059400.1.1	protein_coding	c.*85T>C	.	3_prime_UTR_variant	MODIFIER
Chr1A	13743358	.	T	C	451.02	16	0,13	44562	TraesCS1A03G0059400	TraesCS1A03G0059400	TraesCS1A03G0059400.1.1	protein_coding	c.2681A>G	p.Lys894Arg	missense_variant	MODERATE
Chr1A	13743390	.	G	A	559.03	17	0,14	44562	TraesCS1A03G0059400	TraesCS1A03G0059400	TraesCS1A03G0059400.1.1	protein_coding	c.2649C>T	p.Ser883Ser	synonymous_variant	LOW
Chr1A	13743720	.	G	C	642.03	18	0,18	44562	TraesCS1A03G0059400	TraesCS1A03G0059400	TraesCS1A03G0059400.1.1	protein_coding	c.2319C>G	p.Thr773Thr	synonymous_variant	LOW
Chr1A	13743987	.	C	T	36.6	15	11,2	0/1	TraesCS1A03G0059400	TraesCS1A03G0059400	TraesCS1A03G0059400.1.1	protein_coding	c.2052G>A	p.Gln684Gln	synonymous_variant	LOW
Chr1A	13744017	.	G	A	30.6	17	13,2	0/1	TraesCS1A03G0059400	TraesCS1A03G0059400	TraesCS1A03G0059400.1.1	protein_coding	c.2022C>T	p.Val674Val	synonymous_variant	LOW
Chr1A	13744352	.	G	T	620.03	21	0,16	44562	TraesCS1A03G0059400	TraesCS1A03G0059400	TraesCS1A03G0059400.1.1	protein_coding	c.1687C>A	p.Leu563Ile	missense_variant	MODERATE
Chr1A	13744407	.	G	A	528.03	17	0,16	44562	TraesCS1A03G0059400	TraesCS1A03G0059400	TraesCS1A03G0059400.1.1	protein_coding	c.1632C>T	p.Asp544Asp	synonymous_variant	LOW
Chr1A	13744731	.	A	G	377.02	11	0,11	44562	TraesCS1A03G0059400	TraesCS1A03G0059400	TraesCS1A03G0059400.1.1	protein_coding	c.1308T>C	p.Cys436Cys	synonymous_variant	LOW
Chr1A	13744797	.	G	T	476.03	16	0,15	44562	TraesCS1A03G0059400	TraesCS1A03G0059400	TraesCS1A03G0059400.1.1	protein_coding	c.1242C>A	p.Val414Val	synonymous_variant	LOW
Chr1A	13744821	.	G	A	449.02	14	0,13	44562	TraesCS1A03G0059400	TraesCS1A03G0059400	TraesCS1A03G0059400.1.1	protein_coding	c.1218C>T	p.Ser406Ser	synonymous_variant	LOW
Chr1A	13744923	.	C	T	518.03	16	0,16	44562	TraesCS1A03G0059400	TraesCS1A03G0059400	TraesCS1A03G0059400.1.1	protein_coding	c.1116G>A	p.Arg372Arg	synonymous_variant	LOW
Chr1A	13744953	.	G	A	575.03	19	0,19	44562	TraesCS1A03G0059400	TraesCS1A03G0059400	TraesCS1A03G0059400.1.1	protein_coding	c.1086C>T	p.Leu362Leu	synonymous_variant	LOW
Chr1A	13744977	.	C	A	518.03	17	0,16	44562	TraesCS1A03G0059400	TraesCS1A03G0059400	TraesCS1A03G0059400.1.1	protein_coding	c.1062G>T	p.Leu354Leu	synonymous_variant	LOW
Chr1A	13745196	.	G	A	336.02	10	0,10	44562	TraesCS1A03G0059400	TraesCS1A03G0059400	TraesCS1A03G0059400.1.1	protein_coding	c.843C>T	p.Asn281Asn	synonymous_variant	LOW
Chr1A	13745313	.	C	T	411.02	11	0,11	44562	TraesCS1A03G0059400	TraesCS1A03G0059400	TraesCS1A03G0059400.1.1	protein_coding	c.726G>A	p.Lys242Lys	synonymous_variant	LOW
Chr1A	13745373	.	G	A	320.02	10	0,10	44562	TraesCS1A03G0059400	TraesCS1A03G0059400	TraesCS1A03G0059400.1.1	protein_coding	c.666C>T	p.Phe222Phe	synonymous_variant	LOW
Chr1A	13745859	.	G	A	331.6	17	5,10	0/1	TraesCS1A03G0059400	TraesCS1A03G0059400	TraesCS1A03G0059400.1.1	protein_coding	c.180C>T	p.Gly60Gly	synonymous_variant	LOW
Chr1A	13745913	.	T	G	306.6	20	5,12	0/1	TraesCS1A03G0059400	TraesCS1A03G0059400	TraesCS1A03G0059400.1.1	protein_coding	c.126A>C	p.Ile42Ile	synonymous_variant	LOW
Chr1A	13750838	.	T	C	370.02	10	0,10	44562	TraesCS1A03G0059400	TraesCS1A03G0059400	TraesCS1A03G0059400.1.1	protein_coding	c.-166A>G	.	5_prime_UTR_variant	MODIFIER
Chr1A	13750838	.	T	C	370.02	10	0,10	44562	TraesCS1A03G0059500	TraesCS1A03G0059500	TraesCS1A03G0059500.1.1	protein_coding	c.*2187A>G	.	downstream_gene_variant	MODIFIER
Chr1A	13750878	.	C	A	503.03	14	0,14	44562	TraesCS1A03G0059400	TraesCS1A03G0059400	TraesCS1A03G0059400.1.1	protein_coding	c.-206G>T	.	5_prime_UTR_variant	MODIFIER
Chr1A	13750878	.	C	A	503.03	14	0,14	44562	TraesCS1A03G0059500	TraesCS1A03G0059500	TraesCS1A03G0059500.1.1	protein_coding	c.*2147G>T	.	downstream_gene_variant	MODIFIER
Chr1A	13794823	.	A	G	4005.03	113	0,113	44562	TraesCS1A03G0059600	TraesCS1A03G0059600	TraesCS1A03G0059600.1.1	protein_coding	c.298A>G	p.Thr100Ala	missense_variant	MODERATE
Chr1A	13794849	.	A	G	4193.03	119	0,119	44562	TraesCS1A03G0059600	TraesCS1A03G0059600	TraesCS1A03G0059600.1.1	protein_coding	c.324A>G	p.Arg108Arg	synonymous_variant	LOW
Chr1A	13795313	.	C	G	4741.03	128	0,128	44562	TraesCS1A03G0059600	TraesCS1A03G0059600	TraesCS1A03G0059600.1.1	protein_coding	c.701C>G	p.Pro234Arg	missense_variant	MODERATE
Chr1A	13795345	.	C	G	5248.03	137	0,137	44562	TraesCS1A03G0059600	TraesCS1A03G0059600	TraesCS1A03G0059600.1.1	protein_coding	c.733C>G	p.Leu245Val	missense_variant	MODERATE
Chr1A	13795603	.	T	C	4369.03	113	0,113	44562	TraesCS1A03G0059600	TraesCS1A03G0059600	TraesCS1A03G0059600.1.1	protein_coding	c.908T>C	p.Val303Ala	missense_variant	MODERATE
Chr1A	13795697	.	G	A	4263.03	132	0,132	44562	TraesCS1A03G0059600	TraesCS1A03G0059600	TraesCS1A03G0059600.1.1	protein_coding	c.1002G>A	p.Ala334Ala	synonymous_variant	LOW
Chr1A	13795764	.	A	G	3460.03	101	0,101	44562	TraesCS1A03G0059600	TraesCS1A03G0059600	TraesCS1A03G0059600.1.1	protein_coding	c.1069A>G	p.Thr357Ala	missense_variant	MODERATE
Chr1A	13795794	.	A	G	2627.03	70	0,70	44562	TraesCS1A03G0059600	TraesCS1A03G0059600	TraesCS1A03G0059600.1.1	protein_coding	c.*4A>G	.	3_prime_UTR_variant	MODIFIER
Chr1A	13795828	.	C	T	1750.03	49	0,49	44562	TraesCS1A03G0059600	TraesCS1A03G0059600	TraesCS1A03G0059600.1.1	protein_coding	c.*38C>T	.	3_prime_UTR_variant	MODIFIER
Chr1A	13795895	.	A	C	404.02	10	0,10	44562	TraesCS1A03G0059600	TraesCS1A03G0059600	TraesCS1A03G0059600.1.1	protein_coding	c.*105A>C	.	3_prime_UTR_variant	MODIFIER
Chr1A	13803136	.	C	G	445.02	11	0,11	44562	TraesCS1A03G0059700	TraesCS1A03G0059700	TraesCS1A03G0059700.2.1	protein_coding	c.-80C>G	.	5_prime_UTR_variant	MODIFIER
Chr1A	13803136	.	C	G	445.02	11	0,11	44562	TraesCS1A03G0059700	TraesCS1A03G0059700	TraesCS1A03G0059700.1.1	protein_coding	c.-80C>G	.	5_prime_UTR_variant	MODIFIER
Chr1A	13803162	.	G	A	519.02	13	0,13	44562	TraesCS1A03G0059700	TraesCS1A03G0059700	TraesCS1A03G0059700.2.1	protein_coding	c.-54G>A	.	5_prime_UTR_variant	MODIFIER
Chr1A	13803162	.	G	A	519.02	13	0,13	44562	TraesCS1A03G0059700	TraesCS1A03G0059700	TraesCS1A03G0059700.1.1	protein_coding	c.-54G>A	.	5_prime_UTR_variant	MODIFIER
Chr1A	13803186	.	A	G	718.03	19	0,19	44562	TraesCS1A03G0059700	TraesCS1A03G0059700	TraesCS1A03G0059700.2.1	protein_coding	c.-30A>G	.	5_prime_UTR_variant	MODIFIER
Chr1A	13803186	.	A	G	718.03	19	0,19	44562	TraesCS1A03G0059700	TraesCS1A03G0059700	TraesCS1A03G0059700.1.1	protein_coding	c.-30A>G	.	5_prime_UTR_variant	MODIFIER
Chr1A	13805498	.	G	A	487.02	12	0,12	44562	TraesCS1A03G0059700	TraesCS1A03G0059700	TraesCS1A03G0059700.2.1	protein_coding	c.240G>A	p.Thr80Thr	synonymous_variant	LOW
Chr1A	13805498	.	G	A	487.02	12	0,12	44562	TraesCS1A03G0059700	TraesCS1A03G0059700	TraesCS1A03G0059700.1.1	protein_coding	c.240G>A	p.Thr80Thr	synonymous_variant	LOW
Chr1A	13805498	.	G	A	487.02	12	0,12	44562	TraesCS1A03G0059900	TraesCS1A03G0059900	TraesCS1A03G0059900.1.1	protein_coding	c.-5248G>A	.	upstream_gene_variant	MODIFIER
Chr1A	13806026	.	T	C	670.03	18	0,18	44562	TraesCS1A03G0059700	TraesCS1A03G0059700	TraesCS1A03G0059700.2.1	protein_coding	c.460T>C	p.Leu154Leu	synonymous_variant	LOW
Chr1A	13806026	.	T	C	670.03	18	0,18	44562	TraesCS1A03G0059700	TraesCS1A03G0059700	TraesCS1A03G0059700.1.1	protein_coding	c.460T>C	p.Leu154Leu	synonymous_variant	LOW
Chr1A	13806026	.	T	C	670.03	18	0,18	44562	TraesCS1A03G0059900	TraesCS1A03G0059900	TraesCS1A03G0059900.1.1	protein_coding	c.-4720T>C	.	upstream_gene_variant	MODIFIER
Chr1A	13806342	.	C	T	105.6	18	14,4	0/1	TraesCS1A03G0059700	TraesCS1A03G0059700	TraesCS1A03G0059700.2.1	protein_coding	c.702C>T	p.Cys234Cys	synonymous_variant	LOW
Chr1A	13806342	.	C	T	105.6	18	14,4	0/1	TraesCS1A03G0059700	TraesCS1A03G0059700	TraesCS1A03G0059700.1.1	protein_coding	c.690C>T	p.Cys230Cys	synonymous_variant	LOW
Chr1A	13806342	.	C	T	105.6	18	14,4	0/1	TraesCS1A03G0059900	TraesCS1A03G0059900	TraesCS1A03G0059900.1.1	protein_coding	c.-4404C>T	.	upstream_gene_variant	MODIFIER
Chr1A	13806375	.	T	C	102.6	20	15,4	0/1	TraesCS1A03G0059700	TraesCS1A03G0059700	TraesCS1A03G0059700.2.1	protein_coding	c.735T>C	p.Ser245Ser	synonymous_variant	LOW
Chr1A	13806375	.	T	C	102.6	20	15,4	0/1	TraesCS1A03G0059700	TraesCS1A03G0059700	TraesCS1A03G0059700.1.1	protein_coding	c.723T>C	p.Ser241Ser	synonymous_variant	LOW
Chr1A	13806375	.	T	C	102.6	20	15,4	0/1	TraesCS1A03G0059900	TraesCS1A03G0059900	TraesCS1A03G0059900.1.1	protein_coding	c.-4371T>C	.	upstream_gene_variant	MODIFIER
Chr1A	13808098	.	T	C	86.6	23	18,5	0/1	TraesCS1A03G0059700	TraesCS1A03G0059700	TraesCS1A03G0059700.2.1	protein_coding	c.1281T>C	p.Ile427Ile	synonymous_variant	LOW
Chr1A	13808098	.	T	C	86.6	23	18,5	0/1	TraesCS1A03G0059700	TraesCS1A03G0059700	TraesCS1A03G0059700.1.1	protein_coding	c.1269T>C	p.Ile423Ile	synonymous_variant	LOW
Chr1A	13808098	.	T	C	86.6	23	18,5	0/1	TraesCS1A03G0059900	TraesCS1A03G0059900	TraesCS1A03G0059900.1.1	protein_coding	c.-2648T>C	.	upstream_gene_variant	MODIFIER
Chr1A	13808110	.	G	A	401.6	18	5,13	0/1	TraesCS1A03G0059700	TraesCS1A03G0059700	TraesCS1A03G0059700.2.1	protein_coding	c.1293G>A	p.Ala431Ala	synonymous_variant	LOW
Chr1A	13808110	.	G	A	401.6	18	5,13	0/1	TraesCS1A03G0059700	TraesCS1A03G0059700	TraesCS1A03G0059700.1.1	protein_coding	c.1281G>A	p.Ala427Ala	synonymous_variant	LOW
Chr1A	13808110	.	G	A	401.6	18	5,13	0/1	TraesCS1A03G0059900	TraesCS1A03G0059900	TraesCS1A03G0059900.1.1	protein_coding	c.-2636G>A	.	upstream_gene_variant	MODIFIER
Chr1A	13808302	.	C	T	336.02	10	0,10	44562	TraesCS1A03G0059700	TraesCS1A03G0059700	TraesCS1A03G0059700.2.1	protein_coding	c.1485C>T	p.Ser495Ser	synonymous_variant	LOW
Chr1A	13808302	.	C	T	336.02	10	0,10	44562	TraesCS1A03G0059700	TraesCS1A03G0059700	TraesCS1A03G0059700.1.1	protein_coding	c.1473C>T	p.Ser491Ser	synonymous_variant	LOW
Chr1A	13808302	.	C	T	336.02	10	0,10	44562	TraesCS1A03G0059900	TraesCS1A03G0059900	TraesCS1A03G0059900.1.1	protein_coding	c.-2444C>T	.	upstream_gene_variant	MODIFIER
Chr1A	13808527	.	C	G	503.03	15	0,14	44562	TraesCS1A03G0059700	TraesCS1A03G0059700	TraesCS1A03G0059700.2.1	protein_coding	c.1710C>G	p.Ala570Ala	synonymous_variant	LOW
Chr1A	13808527	.	C	G	503.03	15	0,14	44562	TraesCS1A03G0059700	TraesCS1A03G0059700	TraesCS1A03G0059700.1.1	protein_coding	c.1698C>G	p.Ala566Ala	synonymous_variant	LOW
Chr1A	13808527	.	C	G	503.03	15	0,14	44562	TraesCS1A03G0059900	TraesCS1A03G0059900	TraesCS1A03G0059900.1.1	protein_coding	c.-2219C>G	.	upstream_gene_variant	MODIFIER
Chr1A	13808566	.	C	T	567.03	19	0,18	44562	TraesCS1A03G0059700	TraesCS1A03G0059700	TraesCS1A03G0059700.2.1	protein_coding	c.1749C>T	p.His583His	synonymous_variant	LOW
Chr1A	13808566	.	C	T	567.03	19	0,18	44562	TraesCS1A03G0059700	TraesCS1A03G0059700	TraesCS1A03G0059700.1.1	protein_coding	c.1737C>T	p.His579His	synonymous_variant	LOW
Chr1A	13808566	.	C	T	567.03	19	0,18	44562	TraesCS1A03G0059900	TraesCS1A03G0059900	TraesCS1A03G0059900.1.1	protein_coding	c.-2180C>T	.	upstream_gene_variant	MODIFIER
Chr1A	13808590	.	A	G	605.03	21	0,20	44562	TraesCS1A03G0059700	TraesCS1A03G0059700	TraesCS1A03G0059700.2.1	protein_coding	c.1773A>G	p.Leu591Leu	synonymous_variant	LOW
Chr1A	13808590	.	A	G	605.03	21	0,20	44562	TraesCS1A03G0059700	TraesCS1A03G0059700	TraesCS1A03G0059700.1.1	protein_coding	c.1761A>G	p.Leu587Leu	synonymous_variant	LOW
Chr1A	13808590	.	A	G	605.03	21	0,20	44562	TraesCS1A03G0059900	TraesCS1A03G0059900	TraesCS1A03G0059900.1.1	protein_coding	c.-2156A>G	.	upstream_gene_variant	MODIFIER
Chr1A	13808605	.	G	A	602.03	19	0,18	44562	TraesCS1A03G0059700	TraesCS1A03G0059700	TraesCS1A03G0059700.2.1	protein_coding	c.1788G>A	p.Ala596Ala	synonymous_variant	LOW
Chr1A	13808605	.	G	A	602.03	19	0,18	44562	TraesCS1A03G0059700	TraesCS1A03G0059700	TraesCS1A03G0059700.1.1	protein_coding	c.1776G>A	p.Ala592Ala	synonymous_variant	LOW
Chr1A	13808605	.	G	A	602.03	19	0,18	44562	TraesCS1A03G0059900	TraesCS1A03G0059900	TraesCS1A03G0059900.1.1	protein_coding	c.-2141G>A	.	upstream_gene_variant	MODIFIER
Chr1A	13808687	.	G	C,T	844.06	23	0,2,21	44563	TraesCS1A03G0059700	TraesCS1A03G0059700	TraesCS1A03G0059700.2.1	protein_coding	c.*22G>C	.	3_prime_UTR_variant	MODIFIER
Chr1A	13808687	.	G	C,T	844.06	23	0,2,21	44563	TraesCS1A03G0059700	TraesCS1A03G0059700	TraesCS1A03G0059700.2.1	protein_coding	c.*22G>T	.	3_prime_UTR_variant	MODIFIER
Chr1A	13808687	.	G	C,T	844.06	23	0,2,21	44563	TraesCS1A03G0059700	TraesCS1A03G0059700	TraesCS1A03G0059700.1.1	protein_coding	c.*22G>C	.	3_prime_UTR_variant	MODIFIER
Chr1A	13808687	.	G	C,T	844.06	23	0,2,21	44563	TraesCS1A03G0059700	TraesCS1A03G0059700	TraesCS1A03G0059700.1.1	protein_coding	c.*22G>T	.	3_prime_UTR_variant	MODIFIER
Chr1A	13808687	.	G	C,T	844.06	23	0,2,21	44563	TraesCS1A03G0059900	TraesCS1A03G0059900	TraesCS1A03G0059900.1.1	protein_coding	c.-2059G>C	.	upstream_gene_variant	MODIFIER
Chr1A	13808687	.	G	C,T	844.06	23	0,2,21	44563	TraesCS1A03G0059900	TraesCS1A03G0059900	TraesCS1A03G0059900.1.1	protein_coding	c.-2059G>T	.	upstream_gene_variant	MODIFIER
Chr1A	13808755	.	G	C	931.03	27	0,27	44562	TraesCS1A03G0059700	TraesCS1A03G0059700	TraesCS1A03G0059700.2.1	protein_coding	c.*90G>C	.	3_prime_UTR_variant	MODIFIER
Chr1A	13808755	.	G	C	931.03	27	0,27	44562	TraesCS1A03G0059700	TraesCS1A03G0059700	TraesCS1A03G0059700.1.1	protein_coding	c.*90G>C	.	3_prime_UTR_variant	MODIFIER
Chr1A	13808755	.	G	C	931.03	27	0,27	44562	TraesCS1A03G0059900	TraesCS1A03G0059900	TraesCS1A03G0059900.1.1	protein_coding	c.-1991G>C	.	upstream_gene_variant	MODIFIER
Chr1A	13810808	.	G	C	708.03	23	0,23	44562	TraesCS1A03G0059900	TraesCS1A03G0059900	TraesCS1A03G0059900.1.1	protein_coding	c.63G>C	p.Ala21Ala	synonymous_variant	LOW
Chr1A	13810808	.	G	C	708.03	23	0,23	44562	TraesCS1A03G0059700	TraesCS1A03G0059700	TraesCS1A03G0059700.2.1	protein_coding	c.*2143G>C	.	downstream_gene_variant	MODIFIER
Chr1A	13810808	.	G	C	708.03	23	0,23	44562	TraesCS1A03G0059700	TraesCS1A03G0059700	TraesCS1A03G0059700.1.1	protein_coding	c.*2143G>C	.	downstream_gene_variant	MODIFIER
Chr1A	13810967	.	G	C	433.02	12	0,11	44562	TraesCS1A03G0059900	TraesCS1A03G0059900	TraesCS1A03G0059900.1.1	protein_coding	c.222G>C	p.Ala74Ala	synonymous_variant	LOW
Chr1A	13810967	.	G	C	433.02	12	0,11	44562	TraesCS1A03G0059700	TraesCS1A03G0059700	TraesCS1A03G0059700.2.1	protein_coding	c.*2302G>C	.	downstream_gene_variant	MODIFIER
Chr1A	13810967	.	G	C	433.02	12	0,11	44562	TraesCS1A03G0059700	TraesCS1A03G0059700	TraesCS1A03G0059700.1.1	protein_coding	c.*2302G>C	.	downstream_gene_variant	MODIFIER
Chr1A	13810991	.	T	G	87.6	14	7,3	0/1	TraesCS1A03G0059900	TraesCS1A03G0059900	TraesCS1A03G0059900.1.1	protein_coding	c.246T>G	p.Arg82Arg	synonymous_variant	LOW
Chr1A	13810991	.	T	G	87.6	14	7,3	0/1	TraesCS1A03G0059700	TraesCS1A03G0059700	TraesCS1A03G0059700.2.1	protein_coding	c.*2326T>G	.	downstream_gene_variant	MODIFIER
Chr1A	13810991	.	T	G	87.6	14	7,3	0/1	TraesCS1A03G0059700	TraesCS1A03G0059700	TraesCS1A03G0059700.1.1	protein_coding	c.*2326T>G	.	downstream_gene_variant	MODIFIER
Chr1A	13811177	.	G	C	35.6	16	13,3	0/1	TraesCS1A03G0059900	TraesCS1A03G0059900	TraesCS1A03G0059900.1.1	protein_coding	c.432G>C	p.Val144Val	synonymous_variant	LOW
Chr1A	13811177	.	G	C	35.6	16	13,3	0/1	TraesCS1A03G0059700	TraesCS1A03G0059700	TraesCS1A03G0059700.2.1	protein_coding	c.*2512G>C	.	downstream_gene_variant	MODIFIER
Chr1A	13811177	.	G	C	35.6	16	13,3	0/1	TraesCS1A03G0059700	TraesCS1A03G0059700	TraesCS1A03G0059700.1.1	protein_coding	c.*2512G>C	.	downstream_gene_variant	MODIFIER
Chr1A	13811204	.	C	G	602.03	18	0,18	44562	TraesCS1A03G0059900	TraesCS1A03G0059900	TraesCS1A03G0059900.1.1	protein_coding	c.459C>G	p.Leu153Leu	synonymous_variant	LOW
Chr1A	13811204	.	C	G	602.03	18	0,18	44562	TraesCS1A03G0059700	TraesCS1A03G0059700	TraesCS1A03G0059700.2.1	protein_coding	c.*2539C>G	.	downstream_gene_variant	MODIFIER
Chr1A	13811204	.	C	G	602.03	18	0,18	44562	TraesCS1A03G0059700	TraesCS1A03G0059700	TraesCS1A03G0059700.1.1	protein_coding	c.*2539C>G	.	downstream_gene_variant	MODIFIER
Chr1A	13941790	.	A	G	336.02	10	0,10	44562	TraesCS1A03G0060600	TraesCS1A03G0060600	TraesCS1A03G0060600.1.1	protein_coding	c.793A>G	p.Thr265Ala	missense_variant	MODERATE
Chr1A	13943606	.	C	T	567.03	18	0,18	44562	TraesCS1A03G0060600	TraesCS1A03G0060600	TraesCS1A03G0060600.1.1	protein_coding	c.*1379C>T	.	3_prime_UTR_variant	MODIFIER
Chr1A	13943822	.	A	T	377.02	11	0,11	44562	TraesCS1A03G0060600	TraesCS1A03G0060600	TraesCS1A03G0060600.1.1	protein_coding	c.*1595A>T	.	3_prime_UTR_variant	MODIFIER
Chr1A	13943884	.	G	C	343.02	11	0,11	44562	TraesCS1A03G0060600	TraesCS1A03G0060600	TraesCS1A03G0060600.1.1	protein_coding	c.*1657G>C	.	3_prime_UTR_variant	MODIFIER
Chr1A	14005512	.	A	C	1291.03	30	0,29	44562	TraesCS1A03G0060800	TraesCS1A03G0060800	TraesCS1A03G0060800.1.1	protein_coding	c.*345T>G	.	3_prime_UTR_variant	MODIFIER
Chr1A	14005519	.	A	G	1375.03	32	0,31	44562	TraesCS1A03G0060800	TraesCS1A03G0060800	TraesCS1A03G0060800.1.1	protein_coding	c.*338T>C	.	3_prime_UTR_variant	MODIFIER
Chr1A	14025274	.	C	G	1810.6	131	67,60	0/1	TraesCS1A03G0061000	TraesCS1A03G0061000	TraesCS1A03G0061000.1.1	protein_coding	c.1165G>C	p.Val389Leu	missense_variant	MODERATE
Chr1A	14026980	.	G	A	54.28	15	0,2	44562	TraesCS1A03G0061000	TraesCS1A03G0061000	TraesCS1A03G0061000.1.1	protein_coding	c.525C>T	p.Asp175Asp	synonymous_variant	LOW
Chr1A	14027011	.	G	C	54.28	15	0,2	44562	TraesCS1A03G0061000	TraesCS1A03G0061000	TraesCS1A03G0061000.1.1	protein_coding	c.494C>G	p.Thr165Arg	missense_variant	MODERATE
Chr1A	14027046	.	A	G	72.28	15	0,2	44562	TraesCS1A03G0061000	TraesCS1A03G0061000	TraesCS1A03G0061000.1.1	protein_coding	c.459T>C	p.Ile153Ile	synonymous_variant	LOW
Chr1A	14027752	.	T	A	441.02	12	0,12	44562	TraesCS1A03G0061000	TraesCS1A03G0061000	TraesCS1A03G0061000.1.1	protein_coding	c.-145A>T	.	5_prime_UTR_variant	MODIFIER
Chr1A	14134836	.	A	G	3037.03	127	0,85	44562	TraesCS1A03G0061600	TraesCS1A03G0061600	TraesCS1A03G0061600.1.1	protein_coding	c.*44T>C	.	downstream_gene_variant	MODIFIER
Chr1A	14134836	.	A	G	3037.03	127	0,85	44562	TraesCS1A03G0061400-TraesCS1A03G0061600	TraesCS1A03G0061400-TraesCS1A03G0061600	TraesCS1A03G0061400-TraesCS1A03G0061600	.	n.14134836A>G	.	intergenic_region	MODIFIER
Chr1A	14135027	.	G	A	817.03	30	0,23	44562	TraesCS1A03G0061600	TraesCS1A03G0061600	TraesCS1A03G0061600.1.1	protein_coding	c.78C>T	p.Ile26Ile	synonymous_variant	LOW
Chr1A	14384284	.	A	G	1304.03	35	0,34	44562	TraesCS1A03G0062700	TraesCS1A03G0062700	TraesCS1A03G0062700.1.1	protein_coding	c.45A>G	p.Pro15Pro	synonymous_variant	LOW
Chr1A	14384284	.	A	G	1304.03	35	0,34	44562	TraesCS1A03G0062800	TraesCS1A03G0062800	TraesCS1A03G0062800.1.1	protein_coding	c.-2160A>G	.	upstream_gene_variant	MODIFIER
Chr1A	14384386	.	T	G	1430.03	40	0,40	44562	TraesCS1A03G0062700	TraesCS1A03G0062700	TraesCS1A03G0062700.1.1	protein_coding	c.147T>G	p.Ile49Met	missense_variant	MODERATE
Chr1A	14384386	.	T	G	1430.03	40	0,40	44562	TraesCS1A03G0062800	TraesCS1A03G0062800	TraesCS1A03G0062800.1.1	protein_coding	c.-2058T>G	.	upstream_gene_variant	MODIFIER
Chr1A	14384606	.	A	G	645.03	19	0,19	44562	TraesCS1A03G0062700	TraesCS1A03G0062700	TraesCS1A03G0062700.1.1	protein_coding	c.*154A>G	.	3_prime_UTR_variant	MODIFIER
Chr1A	14384606	.	A	G	645.03	19	0,19	44562	TraesCS1A03G0062800	TraesCS1A03G0062800	TraesCS1A03G0062800.1.1	protein_coding	c.-1838A>G	.	upstream_gene_variant	MODIFIER
Chr1A	14386608	.	C	T	1904.6	221	111,79	0/1	TraesCS1A03G0062800	TraesCS1A03G0062800	TraesCS1A03G0062800.1.1	protein_coding	c.165C>T	p.Tyr55Tyr	synonymous_variant	LOW
Chr1A	14386608	.	C	T	1904.6	221	111,79	0/1	TraesCS1A03G0062700	TraesCS1A03G0062700	TraesCS1A03G0062700.1.1	protein_coding	c.*2156C>T	.	downstream_gene_variant	MODIFIER
Chr1A	14386638	.	C	T	2594.6	138	53,78	0/1	TraesCS1A03G0062800	TraesCS1A03G0062800	TraesCS1A03G0062800.1.1	protein_coding	c.195C>T	p.Phe65Phe	synonymous_variant	LOW
Chr1A	14386638	.	C	T	2594.6	138	53,78	0/1	TraesCS1A03G0062700	TraesCS1A03G0062700	TraesCS1A03G0062700.1.1	protein_coding	c.*2186C>T	.	downstream_gene_variant	MODIFIER
Chr1A	14387509	.	C	T	240.6	52	32,10	0/1	TraesCS1A03G0062800	TraesCS1A03G0062800	TraesCS1A03G0062800.1.1	protein_coding	c.865C>T	p.Leu289Leu	synonymous_variant	LOW
Chr1A	14387509	.	C	T	240.6	52	32,10	0/1	TraesCS1A03G0062700	TraesCS1A03G0062700	TraesCS1A03G0062700.1.1	protein_coding	c.*3057C>T	.	downstream_gene_variant	MODIFIER
Chr1A	14387520	.	G	C	248.6	50	31,9	0/1	TraesCS1A03G0062800	TraesCS1A03G0062800	TraesCS1A03G0062800.1.1	protein_coding	c.876G>C	p.Gly292Gly	synonymous_variant	LOW
Chr1A	14387520	.	G	C	248.6	50	31,9	0/1	TraesCS1A03G0062700	TraesCS1A03G0062700	TraesCS1A03G0062700.1.1	protein_coding	c.*3068G>C	.	downstream_gene_variant	MODIFIER
Chr1A	14476488	.	G	C	385.02	12	0,12	44562	TraesCS1A03G0063400	TraesCS1A03G0063400	TraesCS1A03G0063400.1.1	protein_coding	c.442C>G	p.Gln148Glu	missense_variant	MODERATE
Chr1A	14476488	.	G	C	385.02	12	0,12	44562	TraesCS1A03G0063300	TraesCS1A03G0063300	TraesCS1A03G0063300.1.1	protein_coding	c.-2456C>G	.	upstream_gene_variant	MODIFIER
Chr1A	14476579	.	G	A	404.02	10	0,10	44562	TraesCS1A03G0063400	TraesCS1A03G0063400	TraesCS1A03G0063400.1.1	protein_coding	c.351C>T	p.Gly117Gly	synonymous_variant	LOW
Chr1A	14476579	.	G	A	404.02	10	0,10	44562	TraesCS1A03G0063300	TraesCS1A03G0063300	TraesCS1A03G0063300.1.1	protein_coding	c.-2547C>T	.	upstream_gene_variant	MODIFIER
Chr1A	14725793	.	T	C	167.93	10	0,6	44562	TraesCS1A03G0064100-TraesCS1A03G0064300	TraesCS1A03G0064100-TraesCS1A03G0064300	TraesCS1A03G0064100-TraesCS1A03G0064300	.	n.14725793T>C	.	intergenic_region	MODIFIER
Chr1A	14888470	.	G	A	954.03	24	0,24	44562	TraesCS1A03G0065300	TraesCS1A03G0065300	TraesCS1A03G0065300.1.1	protein_coding	c.1789G>A	p.Glu597Lys	missense_variant	MODERATE
Chr1A	14888482	.	C	G	821.03	20	0,20	44562	TraesCS1A03G0065300	TraesCS1A03G0065300	TraesCS1A03G0065300.1.1	protein_coding	c.1801C>G	p.Leu601Val	missense_variant	MODERATE
Chr1A	14888954	.	G	A	317.6	18	8,9	0/1	TraesCS1A03G0065300	TraesCS1A03G0065300	TraesCS1A03G0065300.1.1	protein_coding	c.2273G>A	p.Arg758His	missense_variant	MODERATE
Chr1A	14889045	.	T	G	445.02	11	0,11	44562	TraesCS1A03G0065300	TraesCS1A03G0065300	TraesCS1A03G0065300.1.1	protein_coding	c.2364T>G	p.Ser788Ser	synonymous_variant	LOW
Chr1A	14954356	.	C	G	370.02	10	0,10	44562	TraesCS1A03G0065500	TraesCS1A03G0065500	TraesCS1A03G0065500.1.1	protein_coding	c.*134C>G	.	3_prime_UTR_variant	MODIFIER
Chr1A	14954385	.	C	A	377.02	11	0,11	44562	TraesCS1A03G0065500	TraesCS1A03G0065500	TraesCS1A03G0065500.1.1	protein_coding	c.*163C>A	.	3_prime_UTR_variant	MODIFIER
Chr1A	14954930	.	T	G	301.6	12	2,9	0/1	TraesCS1A03G0065500	TraesCS1A03G0065500	TraesCS1A03G0065500.1.1	protein_coding	c.*708T>G	.	3_prime_UTR_variant	MODIFIER
Chr1A	14956044	.	C	T	996.03	25	0,25	44562	TraesCS1A03G0065500	TraesCS1A03G0065500	TraesCS1A03G0065500.1.1	protein_coding	c.*1822C>T	.	3_prime_UTR_variant	MODIFIER
Chr1A	14956085	.	G	C	996.03	25	0,25	44562	TraesCS1A03G0065500	TraesCS1A03G0065500	TraesCS1A03G0065500.1.1	protein_coding	c.*1863G>C	.	3_prime_UTR_variant	MODIFIER
Chr1A	14992145	.	A	G	194.92	10	0,5	44562	TraesCS1A03G0065600	TraesCS1A03G0065600	TraesCS1A03G0065600.1.1	protein_coding	c.504A>G	p.Thr168Thr	synonymous_variant	LOW
Chr1A	14992166	.	G	A	194.92	12	0,5	44562	TraesCS1A03G0065600	TraesCS1A03G0065600	TraesCS1A03G0065600.1.1	protein_coding	c.525G>A	p.Gly175Gly	synonymous_variant	LOW
Chr1A	14992190	.	C	G	194.92	12	0,5	44562	TraesCS1A03G0065600	TraesCS1A03G0065600	TraesCS1A03G0065600.1.1	protein_coding	c.549C>G	p.Ser183Arg	missense_variant	MODERATE
Chr1A	14992223	.	C	G	202.93	14	0,6	44562	TraesCS1A03G0065600	TraesCS1A03G0065600	TraesCS1A03G0065600.1.1	protein_coding	c.582C>G	p.Asn194Lys	missense_variant	MODERATE
Chr1A	14992427	.	A	T	343.02	16	0,11	44562	TraesCS1A03G0065600	TraesCS1A03G0065600	TraesCS1A03G0065600.1.1	protein_coding	c.786A>T	p.Ala262Ala	synonymous_variant	LOW
Chr1A	14992448	.	T	C	381.02	17	0,12	44562	TraesCS1A03G0065600	TraesCS1A03G0065600	TraesCS1A03G0065600.1.1	protein_coding	c.807T>C	p.Ile269Ile	synonymous_variant	LOW
Chr1A	14993265	.	G	A	62.6	10	4,3	0/1	TraesCS1A03G0065600	TraesCS1A03G0065600	TraesCS1A03G0065600.1.1	protein_coding	c.867G>A	p.Lys289Lys	synonymous_variant	LOW
Chr1A	15109972	.	A	C	419.02	12	0,12	44562	TraesCS1A03G0065900	TraesCS1A03G0065900	TraesCS1A03G0065900.1.1	protein_coding	c.1067A>C	p.Gln356Pro	missense_variant	MODERATE
Chr1A	15110174	.	T	C	487.02	12	0,12	44562	TraesCS1A03G0065900	TraesCS1A03G0065900	TraesCS1A03G0065900.1.1	protein_coding	c.1269T>C	p.Ser423Ser	synonymous_variant	LOW
Chr1A	15110192	.	C	T	707.03	20	0,19	44562	TraesCS1A03G0065900	TraesCS1A03G0065900	TraesCS1A03G0065900.1.1	protein_coding	c.1287C>T	p.Pro429Pro	synonymous_variant	LOW
Chr1A	15110240	.	A	C	795.03	22	0,21	44562	TraesCS1A03G0065900	TraesCS1A03G0065900	TraesCS1A03G0065900.1.1	protein_coding	c.1335A>C	p.Arg445Ser	missense_variant	MODERATE
Chr1A	15201716	.	G	A	803.03	22	0,22	44562	TraesCS1A03G0066200	TraesCS1A03G0066200	TraesCS1A03G0066200.1.1	protein_coding	c.85G>A	p.Val29Ile	missense_variant	MODERATE
Chr1A	15201716	.	G	A	803.03	22	0,22	44562	TraesCS1A03G0066200	TraesCS1A03G0066200	TraesCS1A03G0066200.2.1	protein_coding	c.-688G>A	.	upstream_gene_variant	MODIFIER
Chr1A	15201754	.	G	C	1141.03	25	0,25	44562	TraesCS1A03G0066200	TraesCS1A03G0066200	TraesCS1A03G0066200.1.1	protein_coding	c.123G>C	p.Lys41Asn	missense_variant	MODERATE
Chr1A	15201754	.	G	C	1141.03	25	0,25	44562	TraesCS1A03G0066200	TraesCS1A03G0066200	TraesCS1A03G0066200.2.1	protein_coding	c.-650G>C	.	upstream_gene_variant	MODIFIER
Chr1A	15201768	.	T	C	1183.03	27	0,27	44562	TraesCS1A03G0066200	TraesCS1A03G0066200	TraesCS1A03G0066200.1.1	protein_coding	c.137T>C	p.Val46Ala	missense_variant	MODERATE
Chr1A	15201768	.	T	C	1183.03	27	0,27	44562	TraesCS1A03G0066200	TraesCS1A03G0066200	TraesCS1A03G0066200.2.1	protein_coding	c.-636T>C	.	upstream_gene_variant	MODIFIER
Chr1A	15202303	.	T	C	113.6	18	13,5	0/1	TraesCS1A03G0066200	TraesCS1A03G0066200	TraesCS1A03G0066200.1.1	protein_coding	c.672T>C	p.Cys224Cys	synonymous_variant	LOW
Chr1A	15202303	.	T	C	113.6	18	13,5	0/1	TraesCS1A03G0066200	TraesCS1A03G0066200	TraesCS1A03G0066200.2.1	protein_coding	c.-101T>C	.	upstream_gene_variant	MODIFIER
Chr1A	15202327	.	G	A	336.6	14	4,10	0/1	TraesCS1A03G0066200	TraesCS1A03G0066200	TraesCS1A03G0066200.1.1	protein_coding	c.696G>A	p.Gln232Gln	synonymous_variant	LOW
Chr1A	15202327	.	G	A	336.6	14	4,10	0/1	TraesCS1A03G0066200	TraesCS1A03G0066200	TraesCS1A03G0066200.2.1	protein_coding	c.-77G>A	.	upstream_gene_variant	MODIFIER
Chr1A	15202348	.	G	T	45.6	10	8,2	0/1	TraesCS1A03G0066200	TraesCS1A03G0066200	TraesCS1A03G0066200.1.1	protein_coding	c.717G>T	p.Val239Val	synonymous_variant	LOW
Chr1A	15202348	.	G	T	45.6	10	8,2	0/1	TraesCS1A03G0066200	TraesCS1A03G0066200	TraesCS1A03G0066200.2.1	protein_coding	c.-56G>T	.	upstream_gene_variant	MODIFIER
Chr1A	15204539	.	C	G	274.6	21	11,9	0/1	TraesCS1A03G0066200	TraesCS1A03G0066200	TraesCS1A03G0066200.1.1	protein_coding	c.1380C>G	p.His460Gln	missense_variant	MODERATE
Chr1A	15204539	.	C	G	274.6	21	11,9	0/1	TraesCS1A03G0066200	TraesCS1A03G0066200	TraesCS1A03G0066200.2.1	protein_coding	c.606C>G	p.His202Gln	missense_variant	MODERATE
Chr1A	15204539	.	C	G	274.6	21	11,9	0/1	TraesCS1A03G0066300	TraesCS1A03G0066300	TraesCS1A03G0066300.1.1	protein_coding	c.*4252G>C	.	downstream_gene_variant	MODIFIER
Chr1A	15204787	.	A	T	790.03	21	0,19	44562	TraesCS1A03G0066200	TraesCS1A03G0066200	TraesCS1A03G0066200.1.1	protein_coding	c.1628A>T	p.Lys543Met	missense_variant	MODERATE
Chr1A	15204787	.	A	T	790.03	21	0,19	44562	TraesCS1A03G0066200	TraesCS1A03G0066200	TraesCS1A03G0066200.2.1	protein_coding	c.854A>T	p.Lys285Met	missense_variant	MODERATE
Chr1A	15204787	.	A	T	790.03	21	0,19	44562	TraesCS1A03G0066300	TraesCS1A03G0066300	TraesCS1A03G0066300.1.1	protein_coding	c.*4004T>A	.	downstream_gene_variant	MODIFIER
Chr1A	15208666	.	G	C	445.02	11	0,11	44562	TraesCS1A03G0066300	TraesCS1A03G0066300	TraesCS1A03G0066300.1.1	protein_coding	c.*125C>G	.	3_prime_UTR_variant	MODIFIER
Chr1A	15208666	.	G	C	445.02	11	0,11	44562	TraesCS1A03G0066200	TraesCS1A03G0066200	TraesCS1A03G0066200.1.1	protein_coding	c.*2534G>C	.	downstream_gene_variant	MODIFIER
Chr1A	15208666	.	G	C	445.02	11	0,11	44562	TraesCS1A03G0066200	TraesCS1A03G0066200	TraesCS1A03G0066200.2.1	protein_coding	c.*2534G>C	.	downstream_gene_variant	MODIFIER
Chr1A	15209359	.	T	G	172.6	12	6,6	0/1	TraesCS1A03G0066300	TraesCS1A03G0066300	TraesCS1A03G0066300.1.1	protein_coding	c.2252A>C	p.His751Pro	missense_variant	MODERATE
Chr1A	15209359	.	T	G	172.6	12	6,6	0/1	TraesCS1A03G0066200	TraesCS1A03G0066200	TraesCS1A03G0066200.1.1	protein_coding	c.*3227T>G	.	downstream_gene_variant	MODIFIER
Chr1A	15209359	.	T	G	172.6	12	6,6	0/1	TraesCS1A03G0066200	TraesCS1A03G0066200	TraesCS1A03G0066200.2.1	protein_coding	c.*3227T>G	.	downstream_gene_variant	MODIFIER
Chr1A	15211142	.	T	C	301.02	11	0,10	44562	TraesCS1A03G0066300	TraesCS1A03G0066300	TraesCS1A03G0066300.1.1	protein_coding	c.1746A>G	p.Gln582Gln	synonymous_variant	LOW
Chr1A	15212839	.	C	T	74.6	19	13,4	0/1	TraesCS1A03G0066300	TraesCS1A03G0066300	TraesCS1A03G0066300.1.1	protein_coding	c.765G>A	p.Ser255Ser	synonymous_variant	LOW
Chr1A	15212851	.	G	A	68.6	21	15,4	0/1	TraesCS1A03G0066300	TraesCS1A03G0066300	TraesCS1A03G0066300.1.1	protein_coding	c.753C>T	p.Phe251Phe	synonymous_variant	LOW
Chr1A	15212926	.	T	A	118.6	21	14,4	0/1	TraesCS1A03G0066300	TraesCS1A03G0066300	TraesCS1A03G0066300.1.1	protein_coding	c.678A>T	p.Pro226Pro	synonymous_variant	LOW
Chr1A	15212929	.	T	G	118.6	21	14,4	0/1	TraesCS1A03G0066300	TraesCS1A03G0066300	TraesCS1A03G0066300.1.1	protein_coding	c.675A>C	p.Val225Val	synonymous_variant	LOW
Chr1A	15212977	.	A	G	49.6	18	13,3	0/1	TraesCS1A03G0066300	TraesCS1A03G0066300	TraesCS1A03G0066300.1.1	protein_coding	c.627T>C	p.Pro209Pro	synonymous_variant	LOW
Chr1A	15212980	.	C	T	28.6	16	13,1	0/1	TraesCS1A03G0066300	TraesCS1A03G0066300	TraesCS1A03G0066300.1.1	protein_coding	c.624G>A	p.Gly208Gly	synonymous_variant	LOW
Chr1A	15214221	.	G	C	163.6	17	12,4	0/1	TraesCS1A03G0066300	TraesCS1A03G0066300	TraesCS1A03G0066300.1.1	protein_coding	c.324C>G	p.Leu108Leu	synonymous_variant	LOW
Chr1A	15214231	.	G	A	163.6	17	11,5	0/1	TraesCS1A03G0066300	TraesCS1A03G0066300	TraesCS1A03G0066300.1.1	protein_coding	c.314C>T	p.Ala105Val	missense_variant	MODERATE
Chr1A	15214269	.	C	G	197.6	16	9,6	0/1	TraesCS1A03G0066300	TraesCS1A03G0066300	TraesCS1A03G0066300.1.1	protein_coding	c.276G>C	p.Arg92Arg	synonymous_variant	LOW
Chr1A	15214619	.	G	A	411.02	11	0,11	44562	TraesCS1A03G0066300	TraesCS1A03G0066300	TraesCS1A03G0066300.1.1	protein_coding	c.-75C>T	.	upstream_gene_variant	MODIFIER
Chr1A	15214619	.	G	A	411.02	11	0,11	44562	TraesCS1A03G0066300-TraesCS1A03G0066600	TraesCS1A03G0066300-TraesCS1A03G0066600	TraesCS1A03G0066300-TraesCS1A03G0066600	.	n.15214619G>A	.	intergenic_region	MODIFIER
Chr1A	15214790	.	C	G	433.02	10	0,10	44562	TraesCS1A03G0066300	TraesCS1A03G0066300	TraesCS1A03G0066300.1.1	protein_coding	c.-246G>C	.	upstream_gene_variant	MODIFIER
Chr1A	15214790	.	C	G	433.02	10	0,10	44562	TraesCS1A03G0066300-TraesCS1A03G0066600	TraesCS1A03G0066300-TraesCS1A03G0066600	TraesCS1A03G0066300-TraesCS1A03G0066600	.	n.15214790C>G	.	intergenic_region	MODIFIER
Chr1A	15301352	.	T	C	1266.03	41	0,38	44562	TraesCS1A03G0066600	TraesCS1A03G0066600	TraesCS1A03G0066600.1.1	protein_coding	c.171T>C	p.Ala57Ala	synonymous_variant	LOW
Chr1A	15302176	.	C	T	102.6	36	15,4	0/1	TraesCS1A03G0066600	TraesCS1A03G0066600	TraesCS1A03G0066600.1.1	protein_coding	c.448C>T	p.His150Tyr	missense_variant	MODERATE
Chr1A	15302727	.	T	C	664.6	29	10,19	0/1	TraesCS1A03G0066600	TraesCS1A03G0066600	TraesCS1A03G0066600.1.1	protein_coding	c.567T>C	p.Ala189Ala	synonymous_variant	LOW
Chr1A	15303244	.	C	T	693.6	56	23,25	0/1	TraesCS1A03G0066600	TraesCS1A03G0066600	TraesCS1A03G0066600.1.1	protein_coding	c.627C>T	p.Pro209Pro	synonymous_variant	LOW
Chr1A	15304098	.	C	A	1179.03	32	0,31	44562	TraesCS1A03G0066600	TraesCS1A03G0066600	TraesCS1A03G0066600.1.1	protein_coding	c.939C>A	p.Ser313Ser	synonymous_variant	LOW
Chr1A	15304221	.	C	G	108.6	52	45,6	0/1	TraesCS1A03G0066600	TraesCS1A03G0066600	TraesCS1A03G0066600.1.1	protein_coding	c.1062C>G	p.Val354Val	synonymous_variant	LOW
Chr1A	15304230	.	T	C	112.6	51	44,6	0/1	TraesCS1A03G0066600	TraesCS1A03G0066600	TraesCS1A03G0066600.1.1	protein_coding	c.1071T>C	p.Ser357Ser	synonymous_variant	LOW
Chr1A	15304553	.	C	T	1567.03	48	0,43	44562	TraesCS1A03G0066600	TraesCS1A03G0066600	TraesCS1A03G0066600.1.1	protein_coding	c.1242C>T	p.Pro414Pro	synonymous_variant	LOW
Chr1A	15304776	.	C	A	151.6	47	39,8	0/1	TraesCS1A03G0066600	TraesCS1A03G0066600	TraesCS1A03G0066600.1.1	protein_coding	c.1465C>A	p.Leu489Ile	missense_variant	MODERATE
Chr1A	15305993	.	C	T	1514.6	100	31,48	0/1	TraesCS1A03G0066600	TraesCS1A03G0066600	TraesCS1A03G0066600.1.1	protein_coding	c.1893C>T	p.Ile631Ile	synonymous_variant	LOW
Chr1A	15305993	.	C	T	1514.6	100	31,48	0/1	TraesCS1A03G0066700	TraesCS1A03G0066700	TraesCS1A03G0066700.1.1	protein_coding	c.-4898C>T	.	upstream_gene_variant	MODIFIER
Chr1A	15306032	.	A	G	635.6	103	60,25	0/1	TraesCS1A03G0066600	TraesCS1A03G0066600	TraesCS1A03G0066600.1.1	protein_coding	c.1932A>G	p.Lys644Lys	synonymous_variant	LOW
Chr1A	15306032	.	A	G	635.6	103	60,25	0/1	TraesCS1A03G0066700	TraesCS1A03G0066700	TraesCS1A03G0066700.1.1	protein_coding	c.-4859A>G	.	upstream_gene_variant	MODIFIER
Chr1A	15306071	.	A	C	2408.03	82	0,68	44562	TraesCS1A03G0066600	TraesCS1A03G0066600	TraesCS1A03G0066600.1.1	protein_coding	c.1971A>C	p.Pro657Pro	synonymous_variant	LOW
Chr1A	15306071	.	A	C	2408.03	82	0,68	44562	TraesCS1A03G0066700	TraesCS1A03G0066700	TraesCS1A03G0066700.1.1	protein_coding	c.-4820A>C	.	upstream_gene_variant	MODIFIER
Chr1A	15306116	.	G	A	133.6	55	37,6	0/1	TraesCS1A03G0066600	TraesCS1A03G0066600	TraesCS1A03G0066600.1.1	protein_coding	c.2016G>A	p.Lys672Lys	synonymous_variant	LOW
Chr1A	15306116	.	G	A	133.6	55	37,6	0/1	TraesCS1A03G0066700	TraesCS1A03G0066700	TraesCS1A03G0066700.1.1	protein_coding	c.-4775G>A	.	upstream_gene_variant	MODIFIER
Chr1A	15306119	.	C	T	133.6	54	36,6	0/1	TraesCS1A03G0066600	TraesCS1A03G0066600	TraesCS1A03G0066600.1.1	protein_coding	c.2019C>T	p.Pro673Pro	synonymous_variant	LOW
Chr1A	15306119	.	C	T	133.6	54	36,6	0/1	TraesCS1A03G0066700	TraesCS1A03G0066700	TraesCS1A03G0066700.1.1	protein_coding	c.-4772C>T	.	upstream_gene_variant	MODIFIER
Chr1A	15306683	.	G	C	1658.03	49	0,49	44562	TraesCS1A03G0066600	TraesCS1A03G0066600	TraesCS1A03G0066600.1.1	protein_coding	c.*190G>C	.	3_prime_UTR_variant	MODIFIER
Chr1A	15306683	.	G	C	1658.03	49	0,49	44562	TraesCS1A03G0066700	TraesCS1A03G0066700	TraesCS1A03G0066700.1.1	protein_coding	c.-4208G>C	.	upstream_gene_variant	MODIFIER
Chr1A	15306783	.	T	C	992.03	28	0,28	44562	TraesCS1A03G0066600	TraesCS1A03G0066600	TraesCS1A03G0066600.1.1	protein_coding	c.*290T>C	.	3_prime_UTR_variant	MODIFIER
Chr1A	15306783	.	T	C	992.03	28	0,28	44562	TraesCS1A03G0066700	TraesCS1A03G0066700	TraesCS1A03G0066700.1.1	protein_coding	c.-4108T>C	.	upstream_gene_variant	MODIFIER
Chr1A	15306820	.	C	T	571.03	14	0,14	44562	TraesCS1A03G0066600	TraesCS1A03G0066600	TraesCS1A03G0066600.1.1	protein_coding	c.*327C>T	.	3_prime_UTR_variant	MODIFIER
Chr1A	15306820	.	C	T	571.03	14	0,14	44562	TraesCS1A03G0066700	TraesCS1A03G0066700	TraesCS1A03G0066700.1.1	protein_coding	c.-4071C>T	.	upstream_gene_variant	MODIFIER
Chr1A	15399633	.	T	C	495.02	13	0,13	44562	TraesCS1A03G0067500	TraesCS1A03G0067500	TraesCS1A03G0067500.1.1	protein_coding	c.*200A>G	.	3_prime_UTR_variant	MODIFIER
Chr1A	15399633	.	T	C	495.02	13	0,13	44562	TraesCS1A03G0067400	TraesCS1A03G0067400	TraesCS1A03G0067400.1.1	protein_coding	c.-3129A>G	.	upstream_gene_variant	MODIFIER
Chr1A	15399816	.	G	T	2380.03	54	0,54	44562	TraesCS1A03G0067500	TraesCS1A03G0067500	TraesCS1A03G0067500.1.1	protein_coding	c.*17C>A	.	3_prime_UTR_variant	MODIFIER
Chr1A	15399816	.	G	T	2380.03	54	0,54	44562	TraesCS1A03G0067400	TraesCS1A03G0067400	TraesCS1A03G0067400.1.1	protein_coding	c.-3312C>A	.	upstream_gene_variant	MODIFIER
Chr1A	15399857	.	A	G	3137.03	81	0,81	44562	TraesCS1A03G0067500	TraesCS1A03G0067500	TraesCS1A03G0067500.1.1	protein_coding	c.1176T>C	p.His392His	synonymous_variant	LOW
Chr1A	15399857	.	A	G	3137.03	81	0,81	44562	TraesCS1A03G0067400	TraesCS1A03G0067400	TraesCS1A03G0067400.1.1	protein_coding	c.-3353T>C	.	upstream_gene_variant	MODIFIER
Chr1A	15399912	.	A	G	4951.03	137	0,137	44562	TraesCS1A03G0067500	TraesCS1A03G0067500	TraesCS1A03G0067500.1.1	protein_coding	c.1121T>C	p.Val374Ala	missense_variant	MODERATE
Chr1A	15399912	.	A	G	4951.03	137	0,137	44562	TraesCS1A03G0067400	TraesCS1A03G0067400	TraesCS1A03G0067400.1.1	protein_coding	c.-3408T>C	.	upstream_gene_variant	MODIFIER
Chr1A	15400301	.	G	C	2058.03	52	0,52	44562	TraesCS1A03G0067500	TraesCS1A03G0067500	TraesCS1A03G0067500.1.1	protein_coding	c.732C>G	p.Val244Val	synonymous_variant	LOW
Chr1A	15400301	.	G	C	2058.03	52	0,52	44562	TraesCS1A03G0067400	TraesCS1A03G0067400	TraesCS1A03G0067400.1.1	protein_coding	c.-3797C>G	.	upstream_gene_variant	MODIFIER
Chr1A	15400447	.	C	G	7300.03	190	0,186	44562	TraesCS1A03G0067500	TraesCS1A03G0067500	TraesCS1A03G0067500.1.1	protein_coding	c.586G>C	p.Ala196Pro	missense_variant	MODERATE
Chr1A	15400447	.	C	G	7300.03	190	0,186	44562	TraesCS1A03G0067400	TraesCS1A03G0067400	TraesCS1A03G0067400.1.1	protein_coding	c.-3943G>C	.	upstream_gene_variant	MODIFIER
Chr1A	15400460	.	G	C	1801.6	197	126,67	0/1	TraesCS1A03G0067500	TraesCS1A03G0067500	TraesCS1A03G0067500.1.1	protein_coding	c.573C>G	p.Thr191Thr	synonymous_variant	LOW
Chr1A	15400460	.	G	C	1801.6	197	126,67	0/1	TraesCS1A03G0067400	TraesCS1A03G0067400	TraesCS1A03G0067400.1.1	protein_coding	c.-3956C>G	.	upstream_gene_variant	MODIFIER
Chr1A	15400556	.	G	C	6225.03	171	0,167	44562	TraesCS1A03G0067500	TraesCS1A03G0067500	TraesCS1A03G0067500.1.1	protein_coding	c.477C>G	p.Arg159Arg	synonymous_variant	LOW
Chr1A	15400556	.	G	C	6225.03	171	0,167	44562	TraesCS1A03G0067400	TraesCS1A03G0067400	TraesCS1A03G0067400.1.1	protein_coding	c.-4052C>G	.	upstream_gene_variant	MODIFIER
Chr1A	15400565	.	G	C	617.6	175	141,30	0/1	TraesCS1A03G0067500	TraesCS1A03G0067500	TraesCS1A03G0067500.1.1	protein_coding	c.468C>G	p.Gly156Gly	synonymous_variant	LOW
Chr1A	15400565	.	G	C	617.6	175	141,30	0/1	TraesCS1A03G0067400	TraesCS1A03G0067400	TraesCS1A03G0067400.1.1	protein_coding	c.-4061C>G	.	upstream_gene_variant	MODIFIER
Chr1A	15400622	.	C	G	3954.03	111	0,109	44562	TraesCS1A03G0067500	TraesCS1A03G0067500	TraesCS1A03G0067500.1.1	protein_coding	c.411G>C	p.Ala137Ala	synonymous_variant	LOW
Chr1A	15400622	.	C	G	3954.03	111	0,109	44562	TraesCS1A03G0067400	TraesCS1A03G0067400	TraesCS1A03G0067400.1.1	protein_coding	c.-4118G>C	.	upstream_gene_variant	MODIFIER
Chr1A	15400672	.	T	C	1993.03	57	0,54	44562	TraesCS1A03G0067500	TraesCS1A03G0067500	TraesCS1A03G0067500.1.1	protein_coding	c.361A>G	p.Ser121Gly	missense_variant	MODERATE
Chr1A	15400672	.	T	C	1993.03	57	0,54	44562	TraesCS1A03G0067400	TraesCS1A03G0067400	TraesCS1A03G0067400.1.1	protein_coding	c.-4168A>G	.	upstream_gene_variant	MODIFIER
Chr1A	15400946	.	C	G	706.03	16	0,16	44562	TraesCS1A03G0067500	TraesCS1A03G0067500	TraesCS1A03G0067500.1.1	protein_coding	c.87G>C	p.Gly29Gly	synonymous_variant	LOW
Chr1A	15400946	.	C	G	706.03	16	0,16	44562	TraesCS1A03G0067400	TraesCS1A03G0067400	TraesCS1A03G0067400.1.1	protein_coding	c.-4442G>C	.	upstream_gene_variant	MODIFIER
Chr1A	15511673	.	G	C	529.02	13	0,13	44562	TraesCS1A03G0068000	TraesCS1A03G0068000	TraesCS1A03G0068000.1.1	protein_coding	c.438G>C	p.Leu146Leu	synonymous_variant	LOW
Chr1A	15511694	.	A	G	445.02	11	0,11	44562	TraesCS1A03G0068000	TraesCS1A03G0068000	TraesCS1A03G0068000.1.1	protein_coding	c.459A>G	p.Pro153Pro	synonymous_variant	LOW
Chr1A	15511805	.	T	C	890.03	21	0,21	44562	TraesCS1A03G0068000	TraesCS1A03G0068000	TraesCS1A03G0068000.1.1	protein_coding	c.570T>C	p.Phe190Phe	synonymous_variant	LOW
Chr1A	15511811	.	T	C	890.03	19	0,19	44562	TraesCS1A03G0068000	TraesCS1A03G0068000	TraesCS1A03G0068000.1.1	protein_coding	c.576T>C	p.Tyr192Tyr	synonymous_variant	LOW
Chr1A	15512729	.	T	C	790.03	16	0,16	44562	TraesCS1A03G0068000	TraesCS1A03G0068000	TraesCS1A03G0068000.1.1	protein_coding	c.1176T>C	p.Ala392Ala	synonymous_variant	LOW
Chr1A	15512729	.	T	C	790.03	16	0,16	44562	TraesCS1A03G0068100	TraesCS1A03G0068100	TraesCS1A03G0068100.1.1	protein_coding	c.-4976T>C	.	upstream_gene_variant	MODIFIER
Chr1A	15512741	.	G	C	790.03	18	0,18	44562	TraesCS1A03G0068000	TraesCS1A03G0068000	TraesCS1A03G0068000.1.1	protein_coding	c.1188G>C	p.Glu396Asp	missense_variant	MODERATE
Chr1A	15512741	.	G	C	790.03	18	0,18	44562	TraesCS1A03G0068100	TraesCS1A03G0068100	TraesCS1A03G0068100.1.1	protein_coding	c.-4964G>C	.	upstream_gene_variant	MODIFIER
Chr1A	15513618	.	G	A	362.02	11	0,11	44562	TraesCS1A03G0068000	TraesCS1A03G0068000	TraesCS1A03G0068000.1.1	protein_coding	c.1539G>A	p.Gln513Gln	synonymous_variant	LOW
Chr1A	15513618	.	G	A	362.02	11	0,11	44562	TraesCS1A03G0068100	TraesCS1A03G0068100	TraesCS1A03G0068100.1.1	protein_coding	c.-4087G>A	.	upstream_gene_variant	MODIFIER
Chr1A	15514799	.	C	G	453.02	12	0,12	44562	TraesCS1A03G0068000	TraesCS1A03G0068000	TraesCS1A03G0068000.1.1	protein_coding	c.*85C>G	.	3_prime_UTR_variant	MODIFIER
Chr1A	15514799	.	C	G	453.02	12	0,12	44562	TraesCS1A03G0068100	TraesCS1A03G0068100	TraesCS1A03G0068100.1.1	protein_coding	c.-2906C>G	.	upstream_gene_variant	MODIFIER
Chr1A	15514951	.	C	T	492.03	17	0,17	44562	TraesCS1A03G0068000	TraesCS1A03G0068000	TraesCS1A03G0068000.1.1	protein_coding	c.*237C>T	.	3_prime_UTR_variant	MODIFIER
Chr1A	15514951	.	C	T	492.03	17	0,17	44562	TraesCS1A03G0068100	TraesCS1A03G0068100	TraesCS1A03G0068100.1.1	protein_coding	c.-2754C>T	.	upstream_gene_variant	MODIFIER
Chr1A	15514964	.	A	G	442.03	15	0,15	44562	TraesCS1A03G0068000	TraesCS1A03G0068000	TraesCS1A03G0068000.1.1	protein_coding	c.*250A>G	.	3_prime_UTR_variant	MODIFIER
Chr1A	15514964	.	A	G	442.03	15	0,15	44562	TraesCS1A03G0068100	TraesCS1A03G0068100	TraesCS1A03G0068100.1.1	protein_coding	c.-2741A>G	.	upstream_gene_variant	MODIFIER
Chr1A	15584135	.	C	T	42.6	11	9,2	0/1	TraesCS1A03G0068200	TraesCS1A03G0068200	TraesCS1A03G0068200.1.1	protein_coding	c.79C>T	p.Arg27Cys	missense_variant	MODERATE
Chr1A	15584212	.	C	T	42.6	12	9,2	0/1	TraesCS1A03G0068200	TraesCS1A03G0068200	TraesCS1A03G0068200.1.1	protein_coding	c.156C>T	p.Thr52Thr	synonymous_variant	LOW
Chr1A	15584535	.	A	G	286	10	0,8	44562	TraesCS1A03G0068200	TraesCS1A03G0068200	TraesCS1A03G0068200.1.1	protein_coding	c.218A>G	p.Lys73Arg	missense_variant	MODERATE
Chr1A	15679879	.	C	T	340.6	18	6,10	0/1	TraesCS1A03G0069000	TraesCS1A03G0069000	TraesCS1A03G0069000.1.1	protein_coding	c.747C>T	p.Asn249Asn	synonymous_variant	LOW
Chr1A	15679879	.	C	T	340.6	18	6,10	0/1	TraesCS1A03G0069100	TraesCS1A03G0069100	TraesCS1A03G0069100.1.1	protein_coding	c.*2311G>A	.	downstream_gene_variant	MODIFIER
Chr1A	15679894	.	T	A	189.6	19	10,7	0/1	TraesCS1A03G0069000	TraesCS1A03G0069000	TraesCS1A03G0069000.1.1	protein_coding	c.762T>A	p.Ile254Ile	synonymous_variant	LOW
Chr1A	15679894	.	T	A	189.6	19	10,7	0/1	TraesCS1A03G0069100	TraesCS1A03G0069100	TraesCS1A03G0069100.1.1	protein_coding	c.*2296A>T	.	downstream_gene_variant	MODIFIER
Chr1A	15679927	.	T	C	205.6	16	8,7	0/1	TraesCS1A03G0069000	TraesCS1A03G0069000	TraesCS1A03G0069000.1.1	protein_coding	c.795T>C	p.Asp265Asp	synonymous_variant	LOW
Chr1A	15679927	.	T	C	205.6	16	8,7	0/1	TraesCS1A03G0069100	TraesCS1A03G0069100	TraesCS1A03G0069100.1.1	protein_coding	c.*2263A>G	.	downstream_gene_variant	MODIFIER
Chr1A	15680029	.	A	G	186.6	15	4,7	0/1	TraesCS1A03G0069000	TraesCS1A03G0069000	TraesCS1A03G0069000.1.1	protein_coding	c.897A>G	p.Ile299Met	missense_variant	MODERATE
[truncated: 136,276 more rows]

## Sheet: CM42_2_SNP_snpeff
CHROM	POS	ID	REF	ALT	QUAL	DP	AD	GeneID	GeneName	FeatureID	Biotype	HGVS_C	HGVS_P	EFFECT	IMPACT
Chr1A	67260	.	T	C	34.6	12	10,2	TraesCS1A03G0000400	TraesCS1A03G0000400	TraesCS1A03G0000400.1.1	protein_coding	c.-2979T>C	.	upstream_gene_variant	MODIFIER
Chr1A	67260	.	T	C	34.6	12	10,2	TraesCS1A03G0000200	TraesCS1A03G0000200	TraesCS1A03G0000200.1.1	protein_coding	c.-130+2829A>G	.	intron_variant	MODIFIER
Chr1A	87945	.	A	G	159.92	10	0,6	TraesCS1A03G0000400	TraesCS1A03G0000400	TraesCS1A03G0000400.1.1	protein_coding	c.*95-297A>G	.	intron_variant	MODIFIER
Chr1A	97473	.	T	A	230.6	40	24,8	TraesCS1A03G0000600	TraesCS1A03G0000600	TraesCS1A03G0000600.1.1	protein_coding	c.-384+1453T>A	.	intron_variant	MODIFIER
Chr1A	148020	.	T	C	338.63	10	1,9	TraesCS1A03G0001000	TraesCS1A03G0001000	TraesCS1A03G0001000.1.1	protein_coding	c.*1470A>G	.	downstream_gene_variant	MODIFIER
Chr1A	148020	.	T	C	338.63	10	1,9	TraesCS1A03G0000800-TraesCS1A03G0001000	TraesCS1A03G0000800-TraesCS1A03G0001000	TraesCS1A03G0000800-TraesCS1A03G0001000	.	n.148020T>C	.	intergenic_region	MODIFIER
Chr1A	168117	.	T	C	268.01	15	4,8	TraesCS1A03G0001300	TraesCS1A03G0001300	TraesCS1A03G0001300.1.1	protein_coding	c.*1475A>G	.	downstream_gene_variant	MODIFIER
Chr1A	168117	.	T	C	268.01	15	4,8	TraesCS1A03G0001200-TraesCS1A03G0001300	TraesCS1A03G0001200-TraesCS1A03G0001300	TraesCS1A03G0001200-TraesCS1A03G0001300	.	n.168117T>C	.	intergenic_region	MODIFIER
Chr1A	172536	.	A	T	73.6	22	9,7	TraesCS1A03G0001300	TraesCS1A03G0001300	TraesCS1A03G0001300.1.1	protein_coding	c.-2567T>A	.	upstream_gene_variant	MODIFIER
Chr1A	172536	.	A	T	73.6	22	9,7	TraesCS1A03G0001300-TraesCS1A03G0001400	TraesCS1A03G0001300-TraesCS1A03G0001400	TraesCS1A03G0001300-TraesCS1A03G0001400	.	n.172536A>T	.	intergenic_region	MODIFIER
Chr1A	188779	.	T	C	233.6	23	10,7	TraesCS1A03G0001400-TraesCS1A03G0001500	TraesCS1A03G0001400-TraesCS1A03G0001500	TraesCS1A03G0001400-TraesCS1A03G0001500	.	n.188779T>C	.	intergenic_region	MODIFIER
Chr1A	236427	.	T	G	126.6	15	7,4	TraesCS1A03G0001500	TraesCS1A03G0001500	TraesCS1A03G0001500.1.1	protein_coding	c.-1409+2469T>G	.	intron_variant	MODIFIER
Chr1A	300105	.	C	A	87.6	10	7,3	TraesCS1A03G0002400	TraesCS1A03G0002400	TraesCS1A03G0002400.1.1	protein_coding	c.*2453C>A	.	downstream_gene_variant	MODIFIER
Chr1A	300105	.	C	A	87.6	10	7,3	TraesCS1A03G0002200	TraesCS1A03G0002200	TraesCS1A03G0002200.1.1	protein_coding	c.*94+3852G>T	.	intron_variant	MODIFIER
Chr1A	339194	.	A	C	45.6	11	8,2	TraesCS1A03G0002900	TraesCS1A03G0002900	TraesCS1A03G0002900.1.1	protein_coding	c.*938A>C	.	downstream_gene_variant	MODIFIER
Chr1A	339194	.	A	C	45.6	11	8,2	TraesCS1A03G0002900-TraesCS1A03G0003200	TraesCS1A03G0002900-TraesCS1A03G0003200	TraesCS1A03G0002900-TraesCS1A03G0003200	.	n.339194A>C	.	intergenic_region	MODIFIER
Chr1A	347324	.	T	A,G	1244.02	37	2,15,20	TraesCS1A03G0002900-TraesCS1A03G0003200	TraesCS1A03G0002900-TraesCS1A03G0003200	TraesCS1A03G0002900-TraesCS1A03G0003200	.	n.347324T>A	.	intergenic_region	MODIFIER
Chr1A	347324	.	T	A,G	1244.02	37	2,15,20	TraesCS1A03G0002900-TraesCS1A03G0003200	TraesCS1A03G0002900-TraesCS1A03G0003200	TraesCS1A03G0002900-TraesCS1A03G0003200	.	n.347324T>G	.	intergenic_region	MODIFIER
Chr1A	361915	.	C	T	34.6	14	12,2	TraesCS1A03G0002900-TraesCS1A03G0003200	TraesCS1A03G0002900-TraesCS1A03G0003200	TraesCS1A03G0002900-TraesCS1A03G0003200	.	n.361915C>T	.	intergenic_region	MODIFIER
Chr1A	377218	.	T	G	400.6	60	34,14	TraesCS1A03G0002900-TraesCS1A03G0003200	TraesCS1A03G0002900-TraesCS1A03G0003200	TraesCS1A03G0002900-TraesCS1A03G0003200	.	n.377218T>G	.	intergenic_region	MODIFIER
Chr1A	412931	.	T	G	162.6	17	8,5	TraesCS1A03G0003200-TraesCS1A03G0004000	TraesCS1A03G0003200-TraesCS1A03G0004000	TraesCS1A03G0003200-TraesCS1A03G0004000	.	n.412931T>G	.	intergenic_region	MODIFIER
Chr1A	417092	.	G	T	527.94	21	2,16	TraesCS1A03G0003200-TraesCS1A03G0004000	TraesCS1A03G0003200-TraesCS1A03G0004000	TraesCS1A03G0003200-TraesCS1A03G0004000	.	n.417092G>T	.	intergenic_region	MODIFIER
Chr1A	1143035	.	G	A	478.02	15	0,10	TraesCS1A03G0004000	TraesCS1A03G0004000	TraesCS1A03G0004000.1.1	protein_coding	c.74G>A	p.Arg25His	missense_variant	MODERATE
Chr1A	1143044	.	A	G	561.02	19	0,13	TraesCS1A03G0004000	TraesCS1A03G0004000	TraesCS1A03G0004000.1.1	protein_coding	c.83A>G	p.Asn28Ser	missense_variant	MODERATE
Chr1A	1143114	.	G	A	1098.03	37	0,31	TraesCS1A03G0004000	TraesCS1A03G0004000	TraesCS1A03G0004000.1.1	protein_coding	c.153G>A	p.Ala51Ala	synonymous_variant	LOW
Chr1A	1143941	.	A	G	1004.03	27	0,26	TraesCS1A03G0004000	TraesCS1A03G0004000	TraesCS1A03G0004000.1.1	protein_coding	c.270A>G	p.Gln90Gln	synonymous_variant	LOW
Chr1A	1143992	.	C	T	1162.03	35	0,32	TraesCS1A03G0004000	TraesCS1A03G0004000	TraesCS1A03G0004000.1.1	protein_coding	c.321C>T	p.Tyr107Tyr	synonymous_variant	LOW
Chr1A	1144112	.	T	A	1380.03	42	0,41	TraesCS1A03G0004000	TraesCS1A03G0004000	TraesCS1A03G0004000.1.1	protein_coding	c.*21T>A	.	3_prime_UTR_variant	MODIFIER
Chr1A	1157752	.	G	A	654.03	16	0,16	TraesCS1A03G0004200	TraesCS1A03G0004200	TraesCS1A03G0004200.3.1	protein_coding	c.*5C>T	.	3_prime_UTR_variant	MODIFIER
Chr1A	1157752	.	G	A	654.03	16	0,16	TraesCS1A03G0004200	TraesCS1A03G0004200	TraesCS1A03G0004200.1.1	protein_coding	c.*5C>T	.	3_prime_UTR_variant	MODIFIER
Chr1A	1157752	.	G	A	654.03	16	0,16	TraesCS1A03G0004200	TraesCS1A03G0004200	TraesCS1A03G0004200.2.1	protein_coding	c.*5C>T	.	3_prime_UTR_variant	MODIFIER
Chr1A	1157752	.	G	A	654.03	16	0,16	TraesCS1A03G0004200	TraesCS1A03G0004200	TraesCS1A03G0004200.4.1	protein_coding	c.*5C>T	.	3_prime_UTR_variant	MODIFIER
Chr1A	1157752	.	G	A	654.03	16	0,16	TraesCS1A03G0004200	TraesCS1A03G0004200	TraesCS1A03G0004200.5.1	protein_coding	c.*5C>T	.	3_prime_UTR_variant	MODIFIER
Chr1A	1157752	.	G	A	654.03	16	0,16	TraesCS1A03G0004200	TraesCS1A03G0004200	TraesCS1A03G0004200.6.1	protein_coding	c.*5C>T	.	3_prime_UTR_variant	MODIFIER
Chr1A	1157752	.	G	A	654.03	16	0,16	TraesCS1A03G0004200	TraesCS1A03G0004200	TraesCS1A03G0004200.7.1	protein_coding	c.*5C>T	.	3_prime_UTR_variant	MODIFIER
Chr1A	1157752	.	G	A	654.03	16	0,16	TraesCS1A03G0004200	TraesCS1A03G0004200	TraesCS1A03G0004200.8.1	protein_coding	c.*5C>T	.	3_prime_UTR_variant	MODIFIER
Chr1A	1157752	.	G	A	654.03	16	0,16	TraesCS1A03G0004200	TraesCS1A03G0004200	TraesCS1A03G0004200.9.1	protein_coding	c.*5C>T	.	3_prime_UTR_variant	MODIFIER
Chr1A	1157752	.	G	A	654.03	16	0,16	TraesCS1A03G0004200	TraesCS1A03G0004200	TraesCS1A03G0004200.10.1	protein_coding	c.*5C>T	.	3_prime_UTR_variant	MODIFIER
Chr1A	1157752	.	G	A	654.03	16	0,16	TraesCS1A03G0004300	TraesCS1A03G0004300	TraesCS1A03G0004300.1.1	protein_coding	c.*4452C>T	.	downstream_gene_variant	MODIFIER
Chr1A	1157772	.	C	T	1854.03	45	0,45	TraesCS1A03G0004200	TraesCS1A03G0004200	TraesCS1A03G0004200.3.1	protein_coding	c.1512G>A	p.Ala504Ala	synonymous_variant	LOW
Chr1A	1157772	.	C	T	1854.03	45	0,45	TraesCS1A03G0004200	TraesCS1A03G0004200	TraesCS1A03G0004200.1.1	protein_coding	c.1416G>A	p.Ala472Ala	synonymous_variant	LOW
Chr1A	1157772	.	C	T	1854.03	45	0,45	TraesCS1A03G0004200	TraesCS1A03G0004200	TraesCS1A03G0004200.2.1	protein_coding	c.1233G>A	p.Ala411Ala	synonymous_variant	LOW
Chr1A	1157772	.	C	T	1854.03	45	0,45	TraesCS1A03G0004200	TraesCS1A03G0004200	TraesCS1A03G0004200.4.1	protein_coding	c.1506G>A	p.Ala502Ala	synonymous_variant	LOW
Chr1A	1157772	.	C	T	1854.03	45	0,45	TraesCS1A03G0004200	TraesCS1A03G0004200	TraesCS1A03G0004200.5.1	protein_coding	c.1413G>A	p.Ala471Ala	synonymous_variant	LOW
Chr1A	1157772	.	C	T	1854.03	45	0,45	TraesCS1A03G0004200	TraesCS1A03G0004200	TraesCS1A03G0004200.6.1	protein_coding	c.1416G>A	p.Ala472Ala	synonymous_variant	LOW
Chr1A	1157772	.	C	T	1854.03	45	0,45	TraesCS1A03G0004200	TraesCS1A03G0004200	TraesCS1A03G0004200.7.1	protein_coding	c.1419G>A	p.Ala473Ala	synonymous_variant	LOW
Chr1A	1157772	.	C	T	1854.03	45	0,45	TraesCS1A03G0004200	TraesCS1A03G0004200	TraesCS1A03G0004200.8.1	protein_coding	c.1404G>A	p.Ala468Ala	synonymous_variant	LOW
Chr1A	1157772	.	C	T	1854.03	45	0,45	TraesCS1A03G0004200	TraesCS1A03G0004200	TraesCS1A03G0004200.9.1	protein_coding	c.1407G>A	p.Ala469Ala	synonymous_variant	LOW
Chr1A	1157772	.	C	T	1854.03	45	0,45	TraesCS1A03G0004200	TraesCS1A03G0004200	TraesCS1A03G0004200.10.1	protein_coding	c.1407G>A	p.Ala469Ala	synonymous_variant	LOW
Chr1A	1157772	.	C	T	1854.03	45	0,45	TraesCS1A03G0004300	TraesCS1A03G0004300	TraesCS1A03G0004300.1.1	protein_coding	c.*4432G>A	.	downstream_gene_variant	MODIFIER
Chr1A	1157811	.	G	C	3062.03	79	0,78	TraesCS1A03G0004200	TraesCS1A03G0004200	TraesCS1A03G0004200.3.1	protein_coding	c.1473C>G	p.Ala491Ala	synonymous_variant	LOW
Chr1A	1157811	.	G	C	3062.03	79	0,78	TraesCS1A03G0004200	TraesCS1A03G0004200	TraesCS1A03G0004200.1.1	protein_coding	c.1377C>G	p.Ala459Ala	synonymous_variant	LOW
Chr1A	1157811	.	G	C	3062.03	79	0,78	TraesCS1A03G0004200	TraesCS1A03G0004200	TraesCS1A03G0004200.2.1	protein_coding	c.1194C>G	p.Ala398Ala	synonymous_variant	LOW
Chr1A	1157811	.	G	C	3062.03	79	0,78	TraesCS1A03G0004200	TraesCS1A03G0004200	TraesCS1A03G0004200.4.1	protein_coding	c.1467C>G	p.Ala489Ala	synonymous_variant	LOW
Chr1A	1157811	.	G	C	3062.03	79	0,78	TraesCS1A03G0004200	TraesCS1A03G0004200	TraesCS1A03G0004200.5.1	protein_coding	c.1374C>G	p.Ala458Ala	synonymous_variant	LOW
Chr1A	1157811	.	G	C	3062.03	79	0,78	TraesCS1A03G0004200	TraesCS1A03G0004200	TraesCS1A03G0004200.6.1	protein_coding	c.1377C>G	p.Ala459Ala	synonymous_variant	LOW
Chr1A	1157811	.	G	C	3062.03	79	0,78	TraesCS1A03G0004200	TraesCS1A03G0004200	TraesCS1A03G0004200.7.1	protein_coding	c.1380C>G	p.Ala460Ala	synonymous_variant	LOW
Chr1A	1157811	.	G	C	3062.03	79	0,78	TraesCS1A03G0004200	TraesCS1A03G0004200	TraesCS1A03G0004200.8.1	protein_coding	c.1365C>G	p.Ala455Ala	synonymous_variant	LOW
Chr1A	1157811	.	G	C	3062.03	79	0,78	TraesCS1A03G0004200	TraesCS1A03G0004200	TraesCS1A03G0004200.9.1	protein_coding	c.1368C>G	p.Ala456Ala	synonymous_variant	LOW
Chr1A	1157811	.	G	C	3062.03	79	0,78	TraesCS1A03G0004200	TraesCS1A03G0004200	TraesCS1A03G0004200.10.1	protein_coding	c.1368C>G	p.Ala456Ala	synonymous_variant	LOW
Chr1A	1157811	.	G	C	3062.03	79	0,78	TraesCS1A03G0004300	TraesCS1A03G0004300	TraesCS1A03G0004300.1.1	protein_coding	c.*4393C>G	.	downstream_gene_variant	MODIFIER
Chr1A	1157925	.	A	G	5153.03	143	0,143	TraesCS1A03G0004200	TraesCS1A03G0004200	TraesCS1A03G0004200.3.1	protein_coding	c.1359T>C	p.Ser453Ser	synonymous_variant	LOW
Chr1A	1157925	.	A	G	5153.03	143	0,143	TraesCS1A03G0004200	TraesCS1A03G0004200	TraesCS1A03G0004200.1.1	protein_coding	c.1263T>C	p.Ser421Ser	synonymous_variant	LOW
Chr1A	1157925	.	A	G	5153.03	143	0,143	TraesCS1A03G0004200	TraesCS1A03G0004200	TraesCS1A03G0004200.2.1	protein_coding	c.1080T>C	p.Ser360Ser	synonymous_variant	LOW
Chr1A	1157925	.	A	G	5153.03	143	0,143	TraesCS1A03G0004200	TraesCS1A03G0004200	TraesCS1A03G0004200.4.1	protein_coding	c.1353T>C	p.Ser451Ser	synonymous_variant	LOW
Chr1A	1157925	.	A	G	5153.03	143	0,143	TraesCS1A03G0004200	TraesCS1A03G0004200	TraesCS1A03G0004200.5.1	protein_coding	c.1260T>C	p.Ser420Ser	synonymous_variant	LOW
Chr1A	1157925	.	A	G	5153.03	143	0,143	TraesCS1A03G0004200	TraesCS1A03G0004200	TraesCS1A03G0004200.6.1	protein_coding	c.1263T>C	p.Ser421Ser	synonymous_variant	LOW
Chr1A	1157925	.	A	G	5153.03	143	0,143	TraesCS1A03G0004200	TraesCS1A03G0004200	TraesCS1A03G0004200.7.1	protein_coding	c.1266T>C	p.Ser422Ser	synonymous_variant	LOW
Chr1A	1157925	.	A	G	5153.03	143	0,143	TraesCS1A03G0004200	TraesCS1A03G0004200	TraesCS1A03G0004200.8.1	protein_coding	c.1251T>C	p.Ser417Ser	synonymous_variant	LOW
Chr1A	1157925	.	A	G	5153.03	143	0,143	TraesCS1A03G0004200	TraesCS1A03G0004200	TraesCS1A03G0004200.9.1	protein_coding	c.1254T>C	p.Ser418Ser	synonymous_variant	LOW
Chr1A	1157925	.	A	G	5153.03	143	0,143	TraesCS1A03G0004200	TraesCS1A03G0004200	TraesCS1A03G0004200.10.1	protein_coding	c.1254T>C	p.Ser418Ser	synonymous_variant	LOW
Chr1A	1157925	.	A	G	5153.03	143	0,143	TraesCS1A03G0004300	TraesCS1A03G0004300	TraesCS1A03G0004300.1.1	protein_coding	c.*4279T>C	.	downstream_gene_variant	MODIFIER
Chr1A	1157949	.	C	T	5374.03	142	0,141	TraesCS1A03G0004200	TraesCS1A03G0004200	TraesCS1A03G0004200.3.1	protein_coding	c.1335G>A	p.Ala445Ala	synonymous_variant	LOW
Chr1A	1157949	.	C	T	5374.03	142	0,141	TraesCS1A03G0004200	TraesCS1A03G0004200	TraesCS1A03G0004200.1.1	protein_coding	c.1239G>A	p.Ala413Ala	synonymous_variant	LOW
Chr1A	1157949	.	C	T	5374.03	142	0,141	TraesCS1A03G0004200	TraesCS1A03G0004200	TraesCS1A03G0004200.2.1	protein_coding	c.1056G>A	p.Ala352Ala	synonymous_variant	LOW
Chr1A	1157949	.	C	T	5374.03	142	0,141	TraesCS1A03G0004200	TraesCS1A03G0004200	TraesCS1A03G0004200.4.1	protein_coding	c.1329G>A	p.Ala443Ala	synonymous_variant	LOW
Chr1A	1157949	.	C	T	5374.03	142	0,141	TraesCS1A03G0004200	TraesCS1A03G0004200	TraesCS1A03G0004200.5.1	protein_coding	c.1236G>A	p.Ala412Ala	synonymous_variant	LOW
Chr1A	1157949	.	C	T	5374.03	142	0,141	TraesCS1A03G0004200	TraesCS1A03G0004200	TraesCS1A03G0004200.6.1	protein_coding	c.1239G>A	p.Ala413Ala	synonymous_variant	LOW
Chr1A	1157949	.	C	T	5374.03	142	0,141	TraesCS1A03G0004200	TraesCS1A03G0004200	TraesCS1A03G0004200.7.1	protein_coding	c.1242G>A	p.Ala414Ala	synonymous_variant	LOW
Chr1A	1157949	.	C	T	5374.03	142	0,141	TraesCS1A03G0004200	TraesCS1A03G0004200	TraesCS1A03G0004200.8.1	protein_coding	c.1227G>A	p.Ala409Ala	synonymous_variant	LOW
Chr1A	1157949	.	C	T	5374.03	142	0,141	TraesCS1A03G0004200	TraesCS1A03G0004200	TraesCS1A03G0004200.9.1	protein_coding	c.1230G>A	p.Ala410Ala	synonymous_variant	LOW
Chr1A	1157949	.	C	T	5374.03	142	0,141	TraesCS1A03G0004200	TraesCS1A03G0004200	TraesCS1A03G0004200.10.1	protein_coding	c.1230G>A	p.Ala410Ala	synonymous_variant	LOW
Chr1A	1157949	.	C	T	5374.03	142	0,141	TraesCS1A03G0004300	TraesCS1A03G0004300	TraesCS1A03G0004300.1.1	protein_coding	c.*4255G>A	.	downstream_gene_variant	MODIFIER
Chr1A	1158060	.	A	G	5510.03	163	0,160	TraesCS1A03G0004200	TraesCS1A03G0004200	TraesCS1A03G0004200.3.1	protein_coding	c.1224T>C	p.His408His	synonymous_variant	LOW
Chr1A	1158060	.	A	G	5510.03	163	0,160	TraesCS1A03G0004200	TraesCS1A03G0004200	TraesCS1A03G0004200.1.1	protein_coding	c.1128T>C	p.His376His	synonymous_variant	LOW
Chr1A	1158060	.	A	G	5510.03	163	0,160	TraesCS1A03G0004200	TraesCS1A03G0004200	TraesCS1A03G0004200.2.1	protein_coding	c.945T>C	p.His315His	synonymous_variant	LOW
Chr1A	1158060	.	A	G	5510.03	163	0,160	TraesCS1A03G0004200	TraesCS1A03G0004200	TraesCS1A03G0004200.4.1	protein_coding	c.1218T>C	p.His406His	synonymous_variant	LOW
Chr1A	1158060	.	A	G	5510.03	163	0,160	TraesCS1A03G0004200	TraesCS1A03G0004200	TraesCS1A03G0004200.5.1	protein_coding	c.1125T>C	p.His375His	synonymous_variant	LOW
Chr1A	1158060	.	A	G	5510.03	163	0,160	TraesCS1A03G0004200	TraesCS1A03G0004200	TraesCS1A03G0004200.6.1	protein_coding	c.1128T>C	p.His376His	synonymous_variant	LOW
Chr1A	1158060	.	A	G	5510.03	163	0,160	TraesCS1A03G0004200	TraesCS1A03G0004200	TraesCS1A03G0004200.7.1	protein_coding	c.1131T>C	p.His377His	synonymous_variant	LOW
Chr1A	1158060	.	A	G	5510.03	163	0,160	TraesCS1A03G0004200	TraesCS1A03G0004200	TraesCS1A03G0004200.8.1	protein_coding	c.1116T>C	p.His372His	synonymous_variant	LOW
Chr1A	1158060	.	A	G	5510.03	163	0,160	TraesCS1A03G0004200	TraesCS1A03G0004200	TraesCS1A03G0004200.9.1	protein_coding	c.1119T>C	p.His373His	synonymous_variant	LOW
Chr1A	1158060	.	A	G	5510.03	163	0,160	TraesCS1A03G0004200	TraesCS1A03G0004200	TraesCS1A03G0004200.10.1	protein_coding	c.1119T>C	p.His373His	synonymous_variant	LOW
Chr1A	1158060	.	A	G	5510.03	163	0,160	TraesCS1A03G0004300	TraesCS1A03G0004300	TraesCS1A03G0004300.1.1	protein_coding	c.*4144T>C	.	downstream_gene_variant	MODIFIER
Chr1A	1158120	.	G	A	5093.03	156	0,154	TraesCS1A03G0004200	TraesCS1A03G0004200	TraesCS1A03G0004200.3.1	protein_coding	c.1164C>T	p.Ser388Ser	synonymous_variant	LOW
Chr1A	1158120	.	G	A	5093.03	156	0,154	TraesCS1A03G0004200	TraesCS1A03G0004200	TraesCS1A03G0004200.1.1	protein_coding	c.1068C>T	p.Ser356Ser	synonymous_variant	LOW
Chr1A	1158120	.	G	A	5093.03	156	0,154	TraesCS1A03G0004200	TraesCS1A03G0004200	TraesCS1A03G0004200.2.1	protein_coding	c.885C>T	p.Ser295Ser	synonymous_variant	LOW
Chr1A	1158120	.	G	A	5093.03	156	0,154	TraesCS1A03G0004200	TraesCS1A03G0004200	TraesCS1A03G0004200.4.1	protein_coding	c.1158C>T	p.Ser386Ser	synonymous_variant	LOW
Chr1A	1158120	.	G	A	5093.03	156	0,154	TraesCS1A03G0004200	TraesCS1A03G0004200	TraesCS1A03G0004200.5.1	protein_coding	c.1065C>T	p.Ser355Ser	synonymous_variant	LOW
Chr1A	1158120	.	G	A	5093.03	156	0,154	TraesCS1A03G0004200	TraesCS1A03G0004200	TraesCS1A03G0004200.6.1	protein_coding	c.1068C>T	p.Ser356Ser	synonymous_variant	LOW
Chr1A	1158120	.	G	A	5093.03	156	0,154	TraesCS1A03G0004200	TraesCS1A03G0004200	TraesCS1A03G0004200.7.1	protein_coding	c.1071C>T	p.Ser357Ser	synonymous_variant	LOW
Chr1A	1158120	.	G	A	5093.03	156	0,154	TraesCS1A03G0004200	TraesCS1A03G0004200	TraesCS1A03G0004200.8.1	protein_coding	c.1056C>T	p.Ser352Ser	synonymous_variant	LOW
Chr1A	1158120	.	G	A	5093.03	156	0,154	TraesCS1A03G0004200	TraesCS1A03G0004200	TraesCS1A03G0004200.9.1	protein_coding	c.1059C>T	p.Ser353Ser	synonymous_variant	LOW
Chr1A	1158120	.	G	A	5093.03	156	0,154	TraesCS1A03G0004200	TraesCS1A03G0004200	TraesCS1A03G0004200.10.1	protein_coding	c.1059C>T	p.Ser353Ser	synonymous_variant	LOW
Chr1A	1158120	.	G	A	5093.03	156	0,154	TraesCS1A03G0004300	TraesCS1A03G0004300	TraesCS1A03G0004300.1.1	protein_coding	c.*4084C>T	.	downstream_gene_variant	MODIFIER
Chr1A	1158188	.	G	A	3217.03	92	0,88	TraesCS1A03G0004200	TraesCS1A03G0004200	TraesCS1A03G0004200.3.1	protein_coding	c.1096C>T	p.Leu366Leu	synonymous_variant	LOW
Chr1A	1158188	.	G	A	3217.03	92	0,88	TraesCS1A03G0004200	TraesCS1A03G0004200	TraesCS1A03G0004200.1.1	protein_coding	c.1000C>T	p.Leu334Leu	synonymous_variant	LOW
Chr1A	1158188	.	G	A	3217.03	92	0,88	TraesCS1A03G0004200	TraesCS1A03G0004200	TraesCS1A03G0004200.2.1	protein_coding	c.817C>T	p.Leu273Leu	synonymous_variant	LOW
Chr1A	1158188	.	G	A	3217.03	92	0,88	TraesCS1A03G0004200	TraesCS1A03G0004200	TraesCS1A03G0004200.4.1	protein_coding	c.1090C>T	p.Leu364Leu	synonymous_variant	LOW
Chr1A	1158188	.	G	A	3217.03	92	0,88	TraesCS1A03G0004200	TraesCS1A03G0004200	TraesCS1A03G0004200.5.1	protein_coding	c.997C>T	p.Leu333Leu	synonymous_variant	LOW
Chr1A	1158188	.	G	A	3217.03	92	0,88	TraesCS1A03G0004200	TraesCS1A03G0004200	TraesCS1A03G0004200.6.1	protein_coding	c.1000C>T	p.Leu334Leu	synonymous_variant	LOW
Chr1A	1158188	.	G	A	3217.03	92	0,88	TraesCS1A03G0004200	TraesCS1A03G0004200	TraesCS1A03G0004200.7.1	protein_coding	c.1003C>T	p.Leu335Leu	synonymous_variant	LOW
Chr1A	1158188	.	G	A	3217.03	92	0,88	TraesCS1A03G0004200	TraesCS1A03G0004200	TraesCS1A03G0004200.8.1	protein_coding	c.988C>T	p.Leu330Leu	synonymous_variant	LOW
Chr1A	1158188	.	G	A	3217.03	92	0,88	TraesCS1A03G0004200	TraesCS1A03G0004200	TraesCS1A03G0004200.9.1	protein_coding	c.991C>T	p.Leu331Leu	synonymous_variant	LOW
Chr1A	1158188	.	G	A	3217.03	92	0,88	TraesCS1A03G0004200	TraesCS1A03G0004200	TraesCS1A03G0004200.10.1	protein_coding	c.991C>T	p.Leu331Leu	synonymous_variant	LOW
Chr1A	1158188	.	G	A	3217.03	92	0,88	TraesCS1A03G0004300	TraesCS1A03G0004300	TraesCS1A03G0004300.1.1	protein_coding	c.*4016C>T	.	downstream_gene_variant	MODIFIER
Chr1A	1158355	.	C	T	85.6	34	25,4	TraesCS1A03G0004200	TraesCS1A03G0004200	TraesCS1A03G0004200.3.1	protein_coding	c.1041G>A	p.Val347Val	synonymous_variant	LOW
Chr1A	1158355	.	C	T	85.6	34	25,4	TraesCS1A03G0004200	TraesCS1A03G0004200	TraesCS1A03G0004200.1.1	protein_coding	c.945G>A	p.Val315Val	synonymous_variant	LOW
Chr1A	1158355	.	C	T	85.6	34	25,4	TraesCS1A03G0004200	TraesCS1A03G0004200	TraesCS1A03G0004200.2.1	protein_coding	c.762G>A	p.Val254Val	synonymous_variant	LOW
Chr1A	1158355	.	C	T	85.6	34	25,4	TraesCS1A03G0004200	TraesCS1A03G0004200	TraesCS1A03G0004200.4.1	protein_coding	c.1041G>A	p.Val347Val	synonymous_variant	LOW
Chr1A	1158355	.	C	T	85.6	34	25,4	TraesCS1A03G0004200	TraesCS1A03G0004200	TraesCS1A03G0004200.5.1	protein_coding	c.942G>A	p.Val314Val	synonymous_variant	LOW
Chr1A	1158355	.	C	T	85.6	34	25,4	TraesCS1A03G0004200	TraesCS1A03G0004200	TraesCS1A03G0004200.6.1	protein_coding	c.945G>A	p.Val315Val	synonymous_variant	LOW
Chr1A	1158355	.	C	T	85.6	34	25,4	TraesCS1A03G0004200	TraesCS1A03G0004200	TraesCS1A03G0004200.7.1	protein_coding	c.948G>A	p.Val316Val	synonymous_variant	LOW
Chr1A	1158355	.	C	T	85.6	34	25,4	TraesCS1A03G0004200	TraesCS1A03G0004200	TraesCS1A03G0004200.8.1	protein_coding	c.942G>A	p.Val314Val	synonymous_variant	LOW
Chr1A	1158355	.	C	T	85.6	34	25,4	TraesCS1A03G0004200	TraesCS1A03G0004200	TraesCS1A03G0004200.9.1	protein_coding	c.945G>A	p.Val315Val	synonymous_variant	LOW
Chr1A	1158355	.	C	T	85.6	34	25,4	TraesCS1A03G0004200	TraesCS1A03G0004200	TraesCS1A03G0004200.10.1	protein_coding	c.942G>A	p.Val314Val	synonymous_variant	LOW
Chr1A	1158355	.	C	T	85.6	34	25,4	TraesCS1A03G0004300	TraesCS1A03G0004300	TraesCS1A03G0004300.1.1	protein_coding	c.*3849G>A	.	downstream_gene_variant	MODIFIER
Chr1A	1158358	.	C	T	88.6	33	24,4	TraesCS1A03G0004200	TraesCS1A03G0004200	TraesCS1A03G0004200.1.1	protein_coding	c.942G>A	p.Thr314Thr	splice_region_variant&synonymous_variant	LOW
Chr1A	1158358	.	C	T	88.6	33	24,4	TraesCS1A03G0004200	TraesCS1A03G0004200	TraesCS1A03G0004200.2.1	protein_coding	c.759G>A	p.Thr253Thr	splice_region_variant&synonymous_variant	LOW
Chr1A	1158358	.	C	T	88.6	33	24,4	TraesCS1A03G0004200	TraesCS1A03G0004200	TraesCS1A03G0004200.5.1	protein_coding	c.939G>A	p.Thr313Thr	splice_region_variant&synonymous_variant	LOW
Chr1A	1158358	.	C	T	88.6	33	24,4	TraesCS1A03G0004200	TraesCS1A03G0004200	TraesCS1A03G0004200.9.1	protein_coding	c.942G>A	p.Thr314Thr	splice_region_variant&synonymous_variant	LOW
Chr1A	1158358	.	C	T	88.6	33	24,4	TraesCS1A03G0004200	TraesCS1A03G0004200	TraesCS1A03G0004200.3.1	protein_coding	c.1038G>A	p.Thr346Thr	synonymous_variant	LOW
Chr1A	1158358	.	C	T	88.6	33	24,4	TraesCS1A03G0004200	TraesCS1A03G0004200	TraesCS1A03G0004200.4.1	protein_coding	c.1038G>A	p.Thr346Thr	synonymous_variant	LOW
Chr1A	1158358	.	C	T	88.6	33	24,4	TraesCS1A03G0004200	TraesCS1A03G0004200	TraesCS1A03G0004200.6.1	protein_coding	c.942G>A	p.Thr314Thr	synonymous_variant	LOW
Chr1A	1158358	.	C	T	88.6	33	24,4	TraesCS1A03G0004200	TraesCS1A03G0004200	TraesCS1A03G0004200.7.1	protein_coding	c.945G>A	p.Thr315Thr	synonymous_variant	LOW
Chr1A	1158358	.	C	T	88.6	33	24,4	TraesCS1A03G0004200	TraesCS1A03G0004200	TraesCS1A03G0004200.8.1	protein_coding	c.939G>A	p.Thr313Thr	synonymous_variant	LOW
Chr1A	1158358	.	C	T	88.6	33	24,4	TraesCS1A03G0004200	TraesCS1A03G0004200	TraesCS1A03G0004200.10.1	protein_coding	c.939G>A	p.Thr313Thr	synonymous_variant	LOW
Chr1A	1158358	.	C	T	88.6	33	24,4	TraesCS1A03G0004300	TraesCS1A03G0004300	TraesCS1A03G0004300.1.1	protein_coding	c.*3846G>A	.	downstream_gene_variant	MODIFIER
Chr1A	1160213	.	T	A	1602.03	48	0,45	TraesCS1A03G0004200	TraesCS1A03G0004200	TraesCS1A03G0004200.3.1	protein_coding	c.516A>T	p.Gly172Gly	synonymous_variant	LOW
Chr1A	1160213	.	T	A	1602.03	48	0,45	TraesCS1A03G0004200	TraesCS1A03G0004200	TraesCS1A03G0004200.1.1	protein_coding	c.423A>T	p.Gly141Gly	synonymous_variant	LOW
Chr1A	1160213	.	T	A	1602.03	48	0,45	TraesCS1A03G0004200	TraesCS1A03G0004200	TraesCS1A03G0004200.2.1	protein_coding	c.423A>T	p.Gly141Gly	synonymous_variant	LOW
Chr1A	1160213	.	T	A	1602.03	48	0,45	TraesCS1A03G0004200	TraesCS1A03G0004200	TraesCS1A03G0004200.4.1	protein_coding	c.516A>T	p.Gly172Gly	synonymous_variant	LOW
Chr1A	1160213	.	T	A	1602.03	48	0,45	TraesCS1A03G0004200	TraesCS1A03G0004200	TraesCS1A03G0004200.5.1	protein_coding	c.420A>T	p.Gly140Gly	synonymous_variant	LOW
Chr1A	1160213	.	T	A	1602.03	48	0,45	TraesCS1A03G0004200	TraesCS1A03G0004200	TraesCS1A03G0004200.6.1	protein_coding	c.420A>T	p.Gly140Gly	synonymous_variant	LOW
Chr1A	1160213	.	T	A	1602.03	48	0,45	TraesCS1A03G0004200	TraesCS1A03G0004200	TraesCS1A03G0004200.7.1	protein_coding	c.423A>T	p.Gly141Gly	synonymous_variant	LOW
Chr1A	1160213	.	T	A	1602.03	48	0,45	TraesCS1A03G0004200	TraesCS1A03G0004200	TraesCS1A03G0004200.8.1	protein_coding	c.417A>T	p.Gly139Gly	synonymous_variant	LOW
Chr1A	1160213	.	T	A	1602.03	48	0,45	TraesCS1A03G0004200	TraesCS1A03G0004200	TraesCS1A03G0004200.9.1	protein_coding	c.423A>T	p.Gly141Gly	synonymous_variant	LOW
Chr1A	1160213	.	T	A	1602.03	48	0,45	TraesCS1A03G0004200	TraesCS1A03G0004200	TraesCS1A03G0004200.10.1	protein_coding	c.417A>T	p.Gly139Gly	synonymous_variant	LOW
Chr1A	1160213	.	T	A	1602.03	48	0,45	TraesCS1A03G0004300	TraesCS1A03G0004300	TraesCS1A03G0004300.1.1	protein_coding	c.*1991A>T	.	downstream_gene_variant	MODIFIER
Chr1A	1160242	.	T	C	1965.03	53	0,49	TraesCS1A03G0004200	TraesCS1A03G0004200	TraesCS1A03G0004200.3.1	protein_coding	c.487A>G	p.Ile163Val	missense_variant	MODERATE
Chr1A	1160242	.	T	C	1965.03	53	0,49	TraesCS1A03G0004200	TraesCS1A03G0004200	TraesCS1A03G0004200.1.1	protein_coding	c.394A>G	p.Ile132Val	missense_variant	MODERATE
Chr1A	1160242	.	T	C	1965.03	53	0,49	TraesCS1A03G0004200	TraesCS1A03G0004200	TraesCS1A03G0004200.2.1	protein_coding	c.394A>G	p.Ile132Val	missense_variant	MODERATE
Chr1A	1160242	.	T	C	1965.03	53	0,49	TraesCS1A03G0004200	TraesCS1A03G0004200	TraesCS1A03G0004200.4.1	protein_coding	c.487A>G	p.Ile163Val	missense_variant	MODERATE
Chr1A	1160242	.	T	C	1965.03	53	0,49	TraesCS1A03G0004200	TraesCS1A03G0004200	TraesCS1A03G0004200.5.1	protein_coding	c.391A>G	p.Ile131Val	missense_variant	MODERATE
Chr1A	1160242	.	T	C	1965.03	53	0,49	TraesCS1A03G0004200	TraesCS1A03G0004200	TraesCS1A03G0004200.6.1	protein_coding	c.391A>G	p.Ile131Val	missense_variant	MODERATE
Chr1A	1160242	.	T	C	1965.03	53	0,49	TraesCS1A03G0004200	TraesCS1A03G0004200	TraesCS1A03G0004200.7.1	protein_coding	c.394A>G	p.Ile132Val	missense_variant	MODERATE
Chr1A	1160242	.	T	C	1965.03	53	0,49	TraesCS1A03G0004200	TraesCS1A03G0004200	TraesCS1A03G0004200.8.1	protein_coding	c.388A>G	p.Ile130Val	missense_variant	MODERATE
Chr1A	1160242	.	T	C	1965.03	53	0,49	TraesCS1A03G0004200	TraesCS1A03G0004200	TraesCS1A03G0004200.9.1	protein_coding	c.394A>G	p.Ile132Val	missense_variant	MODERATE
Chr1A	1160242	.	T	C	1965.03	53	0,49	TraesCS1A03G0004200	TraesCS1A03G0004200	TraesCS1A03G0004200.10.1	protein_coding	c.388A>G	p.Ile130Val	missense_variant	MODERATE
Chr1A	1160242	.	T	C	1965.03	53	0,49	TraesCS1A03G0004300	TraesCS1A03G0004300	TraesCS1A03G0004300.1.1	protein_coding	c.*1962A>G	.	downstream_gene_variant	MODIFIER
Chr1A	1160282	.	G	C	2092.03	55	0,51	TraesCS1A03G0004200	TraesCS1A03G0004200	TraesCS1A03G0004200.3.1	protein_coding	c.447C>G	p.Val149Val	synonymous_variant	LOW
Chr1A	1160282	.	G	C	2092.03	55	0,51	TraesCS1A03G0004200	TraesCS1A03G0004200	TraesCS1A03G0004200.1.1	protein_coding	c.354C>G	p.Val118Val	synonymous_variant	LOW
Chr1A	1160282	.	G	C	2092.03	55	0,51	TraesCS1A03G0004200	TraesCS1A03G0004200	TraesCS1A03G0004200.2.1	protein_coding	c.354C>G	p.Val118Val	synonymous_variant	LOW
Chr1A	1160282	.	G	C	2092.03	55	0,51	TraesCS1A03G0004200	TraesCS1A03G0004200	TraesCS1A03G0004200.4.1	protein_coding	c.447C>G	p.Val149Val	synonymous_variant	LOW
Chr1A	1160282	.	G	C	2092.03	55	0,51	TraesCS1A03G0004200	TraesCS1A03G0004200	TraesCS1A03G0004200.5.1	protein_coding	c.351C>G	p.Val117Val	synonymous_variant	LOW
Chr1A	1160282	.	G	C	2092.03	55	0,51	TraesCS1A03G0004200	TraesCS1A03G0004200	TraesCS1A03G0004200.6.1	protein_coding	c.351C>G	p.Val117Val	synonymous_variant	LOW
Chr1A	1160282	.	G	C	2092.03	55	0,51	TraesCS1A03G0004200	TraesCS1A03G0004200	TraesCS1A03G0004200.7.1	protein_coding	c.354C>G	p.Val118Val	synonymous_variant	LOW
Chr1A	1160282	.	G	C	2092.03	55	0,51	TraesCS1A03G0004200	TraesCS1A03G0004200	TraesCS1A03G0004200.8.1	protein_coding	c.348C>G	p.Val116Val	synonymous_variant	LOW
Chr1A	1160282	.	G	C	2092.03	55	0,51	TraesCS1A03G0004200	TraesCS1A03G0004200	TraesCS1A03G0004200.9.1	protein_coding	c.354C>G	p.Val118Val	synonymous_variant	LOW
Chr1A	1160282	.	G	C	2092.03	55	0,51	TraesCS1A03G0004200	TraesCS1A03G0004200	TraesCS1A03G0004200.10.1	protein_coding	c.348C>G	p.Val116Val	synonymous_variant	LOW
Chr1A	1160282	.	G	C	2092.03	55	0,51	TraesCS1A03G0004300	TraesCS1A03G0004300	TraesCS1A03G0004300.1.1	protein_coding	c.*1922C>G	.	downstream_gene_variant	MODIFIER
Chr1A	1160495	.	T	C	1839.6	69	19,50	TraesCS1A03G0004200	TraesCS1A03G0004200	TraesCS1A03G0004200.3.1	protein_coding	c.333A>G	p.Arg111Arg	synonymous_variant	LOW
Chr1A	1160495	.	T	C	1839.6	69	19,50	TraesCS1A03G0004200	TraesCS1A03G0004200	TraesCS1A03G0004200.1.1	protein_coding	c.240A>G	p.Arg80Arg	synonymous_variant	LOW
Chr1A	1160495	.	T	C	1839.6	69	19,50	TraesCS1A03G0004200	TraesCS1A03G0004200	TraesCS1A03G0004200.2.1	protein_coding	c.240A>G	p.Arg80Arg	synonymous_variant	LOW
Chr1A	1160495	.	T	C	1839.6	69	19,50	TraesCS1A03G0004200	TraesCS1A03G0004200	TraesCS1A03G0004200.4.1	protein_coding	c.333A>G	p.Arg111Arg	synonymous_variant	LOW
Chr1A	1160495	.	T	C	1839.6	69	19,50	TraesCS1A03G0004200	TraesCS1A03G0004200	TraesCS1A03G0004200.5.1	protein_coding	c.237A>G	p.Arg79Arg	synonymous_variant	LOW
Chr1A	1160495	.	T	C	1839.6	69	19,50	TraesCS1A03G0004200	TraesCS1A03G0004200	TraesCS1A03G0004200.6.1	protein_coding	c.237A>G	p.Arg79Arg	synonymous_variant	LOW
Chr1A	1160495	.	T	C	1839.6	69	19,50	TraesCS1A03G0004200	TraesCS1A03G0004200	TraesCS1A03G0004200.7.1	protein_coding	c.240A>G	p.Arg80Arg	synonymous_variant	LOW
Chr1A	1160495	.	T	C	1839.6	69	19,50	TraesCS1A03G0004200	TraesCS1A03G0004200	TraesCS1A03G0004200.8.1	protein_coding	c.234A>G	p.Arg78Arg	synonymous_variant	LOW
Chr1A	1160495	.	T	C	1839.6	69	19,50	TraesCS1A03G0004200	TraesCS1A03G0004200	TraesCS1A03G0004200.9.1	protein_coding	c.240A>G	p.Arg80Arg	synonymous_variant	LOW
Chr1A	1160495	.	T	C	1839.6	69	19,50	TraesCS1A03G0004200	TraesCS1A03G0004200	TraesCS1A03G0004200.10.1	protein_coding	c.234A>G	p.Arg78Arg	synonymous_variant	LOW
Chr1A	1160495	.	T	C	1839.6	69	19,50	TraesCS1A03G0004300	TraesCS1A03G0004300	TraesCS1A03G0004300.1.1	protein_coding	c.*1709A>G	.	downstream_gene_variant	MODIFIER
Chr1A	1160591	.	C	G	5031.03	146	0,144	TraesCS1A03G0004200	TraesCS1A03G0004200	TraesCS1A03G0004200.3.1	protein_coding	c.237G>C	p.Leu79Leu	synonymous_variant	LOW
Chr1A	1160591	.	C	G	5031.03	146	0,144	TraesCS1A03G0004200	TraesCS1A03G0004200	TraesCS1A03G0004200.1.1	protein_coding	c.144G>C	p.Leu48Leu	synonymous_variant	LOW
Chr1A	1160591	.	C	G	5031.03	146	0,144	TraesCS1A03G0004200	TraesCS1A03G0004200	TraesCS1A03G0004200.2.1	protein_coding	c.144G>C	p.Leu48Leu	synonymous_variant	LOW
Chr1A	1160591	.	C	G	5031.03	146	0,144	TraesCS1A03G0004200	TraesCS1A03G0004200	TraesCS1A03G0004200.4.1	protein_coding	c.237G>C	p.Leu79Leu	synonymous_variant	LOW
Chr1A	1160591	.	C	G	5031.03	146	0,144	TraesCS1A03G0004200	TraesCS1A03G0004200	TraesCS1A03G0004200.5.1	protein_coding	c.141G>C	p.Leu47Leu	synonymous_variant	LOW
Chr1A	1160591	.	C	G	5031.03	146	0,144	TraesCS1A03G0004200	TraesCS1A03G0004200	TraesCS1A03G0004200.6.1	protein_coding	c.141G>C	p.Leu47Leu	synonymous_variant	LOW
Chr1A	1160591	.	C	G	5031.03	146	0,144	TraesCS1A03G0004200	TraesCS1A03G0004200	TraesCS1A03G0004200.7.1	protein_coding	c.144G>C	p.Leu48Leu	synonymous_variant	LOW
Chr1A	1160591	.	C	G	5031.03	146	0,144	TraesCS1A03G0004200	TraesCS1A03G0004200	TraesCS1A03G0004200.8.1	protein_coding	c.138G>C	p.Leu46Leu	synonymous_variant	LOW
Chr1A	1160591	.	C	G	5031.03	146	0,144	TraesCS1A03G0004200	TraesCS1A03G0004200	TraesCS1A03G0004200.9.1	protein_coding	c.144G>C	p.Leu48Leu	synonymous_variant	LOW
Chr1A	1160591	.	C	G	5031.03	146	0,144	TraesCS1A03G0004200	TraesCS1A03G0004200	TraesCS1A03G0004200.10.1	protein_coding	c.138G>C	p.Leu46Leu	synonymous_variant	LOW
Chr1A	1160591	.	C	G	5031.03	146	0,144	TraesCS1A03G0004300	TraesCS1A03G0004300	TraesCS1A03G0004300.1.1	protein_coding	c.*1613G>C	.	downstream_gene_variant	MODIFIER
Chr1A	1160612	.	C	G	731.6	147	117,29	TraesCS1A03G0004200	TraesCS1A03G0004200	TraesCS1A03G0004200.3.1	protein_coding	c.216G>C	p.Val72Val	synonymous_variant	LOW
Chr1A	1160612	.	C	G	731.6	147	117,29	TraesCS1A03G0004200	TraesCS1A03G0004200	TraesCS1A03G0004200.1.1	protein_coding	c.123G>C	p.Val41Val	synonymous_variant	LOW
Chr1A	1160612	.	C	G	731.6	147	117,29	TraesCS1A03G0004200	TraesCS1A03G0004200	TraesCS1A03G0004200.2.1	protein_coding	c.123G>C	p.Val41Val	synonymous_variant	LOW
Chr1A	1160612	.	C	G	731.6	147	117,29	TraesCS1A03G0004200	TraesCS1A03G0004200	TraesCS1A03G0004200.4.1	protein_coding	c.216G>C	p.Val72Val	synonymous_variant	LOW
Chr1A	1160612	.	C	G	731.6	147	117,29	TraesCS1A03G0004200	TraesCS1A03G0004200	TraesCS1A03G0004200.5.1	protein_coding	c.120G>C	p.Val40Val	synonymous_variant	LOW
Chr1A	1160612	.	C	G	731.6	147	117,29	TraesCS1A03G0004200	TraesCS1A03G0004200	TraesCS1A03G0004200.6.1	protein_coding	c.120G>C	p.Val40Val	synonymous_variant	LOW
Chr1A	1160612	.	C	G	731.6	147	117,29	TraesCS1A03G0004200	TraesCS1A03G0004200	TraesCS1A03G0004200.7.1	protein_coding	c.123G>C	p.Val41Val	synonymous_variant	LOW
Chr1A	1160612	.	C	G	731.6	147	117,29	TraesCS1A03G0004200	TraesCS1A03G0004200	TraesCS1A03G0004200.8.1	protein_coding	c.117G>C	p.Val39Val	synonymous_variant	LOW
Chr1A	1160612	.	C	G	731.6	147	117,29	TraesCS1A03G0004200	TraesCS1A03G0004200	TraesCS1A03G0004200.9.1	protein_coding	c.123G>C	p.Val41Val	synonymous_variant	LOW
Chr1A	1160612	.	C	G	731.6	147	117,29	TraesCS1A03G0004200	TraesCS1A03G0004200	TraesCS1A03G0004200.10.1	protein_coding	c.117G>C	p.Val39Val	synonymous_variant	LOW
Chr1A	1160612	.	C	G	731.6	147	117,29	TraesCS1A03G0004300	TraesCS1A03G0004300	TraesCS1A03G0004300.1.1	protein_coding	c.*1592G>C	.	downstream_gene_variant	MODIFIER
Chr1A	1160858	.	T	C	874.03	24	0,24	TraesCS1A03G0004200	TraesCS1A03G0004200	TraesCS1A03G0004200.3.1	protein_coding	c.-31A>G	.	5_prime_UTR_variant	MODIFIER
Chr1A	1160858	.	T	C	874.03	24	0,24	TraesCS1A03G0004200	TraesCS1A03G0004200	TraesCS1A03G0004200.1.1	protein_coding	c.-31A>G	.	5_prime_UTR_variant	MODIFIER
Chr1A	1160858	.	T	C	874.03	24	0,24	TraesCS1A03G0004200	TraesCS1A03G0004200	TraesCS1A03G0004200.2.1	protein_coding	c.-31A>G	.	5_prime_UTR_variant	MODIFIER
Chr1A	1160858	.	T	C	874.03	24	0,24	TraesCS1A03G0004200	TraesCS1A03G0004200	TraesCS1A03G0004200.4.1	protein_coding	c.-31A>G	.	5_prime_UTR_variant	MODIFIER
Chr1A	1160858	.	T	C	874.03	24	0,24	TraesCS1A03G0004200	TraesCS1A03G0004200	TraesCS1A03G0004200.5.1	protein_coding	c.-31A>G	.	5_prime_UTR_variant	MODIFIER
Chr1A	1160858	.	T	C	874.03	24	0,24	TraesCS1A03G0004200	TraesCS1A03G0004200	TraesCS1A03G0004200.6.1	protein_coding	c.-31A>G	.	5_prime_UTR_variant	MODIFIER
Chr1A	1160858	.	T	C	874.03	24	0,24	TraesCS1A03G0004200	TraesCS1A03G0004200	TraesCS1A03G0004200.7.1	protein_coding	c.-31A>G	.	5_prime_UTR_variant	MODIFIER
Chr1A	1160858	.	T	C	874.03	24	0,24	TraesCS1A03G0004200	TraesCS1A03G0004200	TraesCS1A03G0004200.8.1	protein_coding	c.-31A>G	.	5_prime_UTR_variant	MODIFIER
Chr1A	1160858	.	T	C	874.03	24	0,24	TraesCS1A03G0004200	TraesCS1A03G0004200	TraesCS1A03G0004200.9.1	protein_coding	c.-31A>G	.	5_prime_UTR_variant	MODIFIER
Chr1A	1160858	.	T	C	874.03	24	0,24	TraesCS1A03G0004200	TraesCS1A03G0004200	TraesCS1A03G0004200.10.1	protein_coding	c.-31A>G	.	5_prime_UTR_variant	MODIFIER
Chr1A	1160858	.	T	C	874.03	24	0,24	TraesCS1A03G0004300	TraesCS1A03G0004300	TraesCS1A03G0004300.1.1	protein_coding	c.*1346A>G	.	downstream_gene_variant	MODIFIER
Chr1A	1162585	.	G	C	328.6	53	40,11	TraesCS1A03G0004300	TraesCS1A03G0004300	TraesCS1A03G0004300.1.1	protein_coding	c.753C>G	p.Pro251Pro	synonymous_variant	LOW
Chr1A	1162585	.	G	C	328.6	53	40,11	TraesCS1A03G0004200	TraesCS1A03G0004200	TraesCS1A03G0004200.3.1	protein_coding	c.-1758C>G	.	upstream_gene_variant	MODIFIER
Chr1A	1162585	.	G	C	328.6	53	40,11	TraesCS1A03G0004200	TraesCS1A03G0004200	TraesCS1A03G0004200.1.1	protein_coding	c.-1758C>G	.	upstream_gene_variant	MODIFIER
Chr1A	1162585	.	G	C	328.6	53	40,11	TraesCS1A03G0004200	TraesCS1A03G0004200	TraesCS1A03G0004200.2.1	protein_coding	c.-1758C>G	.	upstream_gene_variant	MODIFIER
Chr1A	1162585	.	G	C	328.6	53	40,11	TraesCS1A03G0004200	TraesCS1A03G0004200	TraesCS1A03G0004200.4.1	protein_coding	c.-1758C>G	.	upstream_gene_variant	MODIFIER
Chr1A	1162585	.	G	C	328.6	53	40,11	TraesCS1A03G0004200	TraesCS1A03G0004200	TraesCS1A03G0004200.5.1	protein_coding	c.-1758C>G	.	upstream_gene_variant	MODIFIER
Chr1A	1162585	.	G	C	328.6	53	40,11	TraesCS1A03G0004200	TraesCS1A03G0004200	TraesCS1A03G0004200.6.1	protein_coding	c.-1758C>G	.	upstream_gene_variant	MODIFIER
Chr1A	1162585	.	G	C	328.6	53	40,11	TraesCS1A03G0004200	TraesCS1A03G0004200	TraesCS1A03G0004200.7.1	protein_coding	c.-1758C>G	.	upstream_gene_variant	MODIFIER
Chr1A	1162585	.	G	C	328.6	53	40,11	TraesCS1A03G0004200	TraesCS1A03G0004200	TraesCS1A03G0004200.8.1	protein_coding	c.-1758C>G	.	upstream_gene_variant	MODIFIER
Chr1A	1162585	.	G	C	328.6	53	40,11	TraesCS1A03G0004200	TraesCS1A03G0004200	TraesCS1A03G0004200.9.1	protein_coding	c.-1758C>G	.	upstream_gene_variant	MODIFIER
Chr1A	1162585	.	G	C	328.6	53	40,11	TraesCS1A03G0004200	TraesCS1A03G0004200	TraesCS1A03G0004200.10.1	protein_coding	c.-1758C>G	.	upstream_gene_variant	MODIFIER
Chr1A	1162591	.	C	G	325.6	55	42,11	TraesCS1A03G0004300	TraesCS1A03G0004300	TraesCS1A03G0004300.1.1	protein_coding	c.747G>C	p.Gly249Gly	synonymous_variant	LOW
Chr1A	1162591	.	C	G	325.6	55	42,11	TraesCS1A03G0004200	TraesCS1A03G0004200	TraesCS1A03G0004200.3.1	protein_coding	c.-1764G>C	.	upstream_gene_variant	MODIFIER
Chr1A	1162591	.	C	G	325.6	55	42,11	TraesCS1A03G0004200	TraesCS1A03G0004200	TraesCS1A03G0004200.1.1	protein_coding	c.-1764G>C	.	upstream_gene_variant	MODIFIER
Chr1A	1162591	.	C	G	325.6	55	42,11	TraesCS1A03G0004200	TraesCS1A03G0004200	TraesCS1A03G0004200.2.1	protein_coding	c.-1764G>C	.	upstream_gene_variant	MODIFIER
Chr1A	1162591	.	C	G	325.6	55	42,11	TraesCS1A03G0004200	TraesCS1A03G0004200	TraesCS1A03G0004200.4.1	protein_coding	c.-1764G>C	.	upstream_gene_variant	MODIFIER
Chr1A	1162591	.	C	G	325.6	55	42,11	TraesCS1A03G0004200	TraesCS1A03G0004200	TraesCS1A03G0004200.5.1	protein_coding	c.-1764G>C	.	upstream_gene_variant	MODIFIER
Chr1A	1162591	.	C	G	325.6	55	42,11	TraesCS1A03G0004200	TraesCS1A03G0004200	TraesCS1A03G0004200.6.1	protein_coding	c.-1764G>C	.	upstream_gene_variant	MODIFIER
Chr1A	1162591	.	C	G	325.6	55	42,11	TraesCS1A03G0004200	TraesCS1A03G0004200	TraesCS1A03G0004200.7.1	protein_coding	c.-1764G>C	.	upstream_gene_variant	MODIFIER
Chr1A	1162591	.	C	G	325.6	55	42,11	TraesCS1A03G0004200	TraesCS1A03G0004200	TraesCS1A03G0004200.8.1	protein_coding	c.-1764G>C	.	upstream_gene_variant	MODIFIER
Chr1A	1162591	.	C	G	325.6	55	42,11	TraesCS1A03G0004200	TraesCS1A03G0004200	TraesCS1A03G0004200.9.1	protein_coding	c.-1764G>C	.	upstream_gene_variant	MODIFIER
Chr1A	1162591	.	C	G	325.6	55	42,11	TraesCS1A03G0004200	TraesCS1A03G0004200	TraesCS1A03G0004200.10.1	protein_coding	c.-1764G>C	.	upstream_gene_variant	MODIFIER
Chr1A	1162660	.	G	A	1656.6	63	12,50	TraesCS1A03G0004300	TraesCS1A03G0004300	TraesCS1A03G0004300.1.1	protein_coding	c.678C>T	p.Ala226Ala	synonymous_variant	LOW
Chr1A	1162660	.	G	A	1656.6	63	12,50	TraesCS1A03G0004200	TraesCS1A03G0004200	TraesCS1A03G0004200.3.1	protein_coding	c.-1833C>T	.	upstream_gene_variant	MODIFIER
Chr1A	1162660	.	G	A	1656.6	63	12,50	TraesCS1A03G0004200	TraesCS1A03G0004200	TraesCS1A03G0004200.1.1	protein_coding	c.-1833C>T	.	upstream_gene_variant	MODIFIER
Chr1A	1162660	.	G	A	1656.6	63	12,50	TraesCS1A03G0004200	TraesCS1A03G0004200	TraesCS1A03G0004200.2.1	protein_coding	c.-1833C>T	.	upstream_gene_variant	MODIFIER
Chr1A	1162660	.	G	A	1656.6	63	12,50	TraesCS1A03G0004200	TraesCS1A03G0004200	TraesCS1A03G0004200.4.1	protein_coding	c.-1833C>T	.	upstream_gene_variant	MODIFIER
Chr1A	1162660	.	G	A	1656.6	63	12,50	TraesCS1A03G0004200	TraesCS1A03G0004200	TraesCS1A03G0004200.5.1	protein_coding	c.-1833C>T	.	upstream_gene_variant	MODIFIER
Chr1A	1162660	.	G	A	1656.6	63	12,50	TraesCS1A03G0004200	TraesCS1A03G0004200	TraesCS1A03G0004200.6.1	protein_coding	c.-1833C>T	.	upstream_gene_variant	MODIFIER
Chr1A	1162660	.	G	A	1656.6	63	12,50	TraesCS1A03G0004200	TraesCS1A03G0004200	TraesCS1A03G0004200.7.1	protein_coding	c.-1833C>T	.	upstream_gene_variant	MODIFIER
Chr1A	1162660	.	G	A	1656.6	63	12,50	TraesCS1A03G0004200	TraesCS1A03G0004200	TraesCS1A03G0004200.8.1	protein_coding	c.-1833C>T	.	upstream_gene_variant	MODIFIER
Chr1A	1162660	.	G	A	1656.6	63	12,50	TraesCS1A03G0004200	TraesCS1A03G0004200	TraesCS1A03G0004200.9.1	protein_coding	c.-1833C>T	.	upstream_gene_variant	MODIFIER
Chr1A	1162660	.	G	A	1656.6	63	12,50	TraesCS1A03G0004200	TraesCS1A03G0004200	TraesCS1A03G0004200.10.1	protein_coding	c.-1833C>T	.	upstream_gene_variant	MODIFIER
Chr1A	1163251	.	G	A	1516.03	43	0,41	TraesCS1A03G0004300	TraesCS1A03G0004300	TraesCS1A03G0004300.1.1	protein_coding	c.459C>T	p.His153His	synonymous_variant	LOW
Chr1A	1163251	.	G	A	1516.03	43	0,41	TraesCS1A03G0004200	TraesCS1A03G0004200	TraesCS1A03G0004200.3.1	protein_coding	c.-2424C>T	.	upstream_gene_variant	MODIFIER
Chr1A	1163251	.	G	A	1516.03	43	0,41	TraesCS1A03G0004400	TraesCS1A03G0004400	TraesCS1A03G0004400.1.1	protein_coding	c.-5150G>A	.	upstream_gene_variant	MODIFIER
Chr1A	1163251	.	G	A	1516.03	43	0,41	TraesCS1A03G0004200	TraesCS1A03G0004200	TraesCS1A03G0004200.1.1	protein_coding	c.-2424C>T	.	upstream_gene_variant	MODIFIER
Chr1A	1163251	.	G	A	1516.03	43	0,41	TraesCS1A03G0004200	TraesCS1A03G0004200	TraesCS1A03G0004200.2.1	protein_coding	c.-2424C>T	.	upstream_gene_variant	MODIFIER
Chr1A	1163251	.	G	A	1516.03	43	0,41	TraesCS1A03G0004200	TraesCS1A03G0004200	TraesCS1A03G0004200.4.1	protein_coding	c.-2424C>T	.	upstream_gene_variant	MODIFIER
Chr1A	1163251	.	G	A	1516.03	43	0,41	TraesCS1A03G0004200	TraesCS1A03G0004200	TraesCS1A03G0004200.5.1	protein_coding	c.-2424C>T	.	upstream_gene_variant	MODIFIER
Chr1A	1163251	.	G	A	1516.03	43	0,41	TraesCS1A03G0004200	TraesCS1A03G0004200	TraesCS1A03G0004200.6.1	protein_coding	c.-2424C>T	.	upstream_gene_variant	MODIFIER
Chr1A	1163251	.	G	A	1516.03	43	0,41	TraesCS1A03G0004200	TraesCS1A03G0004200	TraesCS1A03G0004200.7.1	protein_coding	c.-2424C>T	.	upstream_gene_variant	MODIFIER
Chr1A	1163251	.	G	A	1516.03	43	0,41	TraesCS1A03G0004200	TraesCS1A03G0004200	TraesCS1A03G0004200.8.1	protein_coding	c.-2424C>T	.	upstream_gene_variant	MODIFIER
Chr1A	1163251	.	G	A	1516.03	43	0,41	TraesCS1A03G0004200	TraesCS1A03G0004200	TraesCS1A03G0004200.9.1	protein_coding	c.-2424C>T	.	upstream_gene_variant	MODIFIER
Chr1A	1163251	.	G	A	1516.03	43	0,41	TraesCS1A03G0004200	TraesCS1A03G0004200	TraesCS1A03G0004200.10.1	protein_coding	c.-2424C>T	.	upstream_gene_variant	MODIFIER
Chr1A	1163947	.	C	T	1486.03	40	0,40	TraesCS1A03G0004300	TraesCS1A03G0004300	TraesCS1A03G0004300.1.1	protein_coding	c.324G>A	p.Leu108Leu	synonymous_variant	LOW
Chr1A	1163947	.	C	T	1486.03	40	0,40	TraesCS1A03G0004200	TraesCS1A03G0004200	TraesCS1A03G0004200.3.1	protein_coding	c.-3120G>A	.	upstream_gene_variant	MODIFIER
Chr1A	1163947	.	C	T	1486.03	40	0,40	TraesCS1A03G0004400	TraesCS1A03G0004400	TraesCS1A03G0004400.1.1	protein_coding	c.-4454C>T	.	upstream_gene_variant	MODIFIER
Chr1A	1163947	.	C	T	1486.03	40	0,40	TraesCS1A03G0004200	TraesCS1A03G0004200	TraesCS1A03G0004200.1.1	protein_coding	c.-3120G>A	.	upstream_gene_variant	MODIFIER
Chr1A	1163947	.	C	T	1486.03	40	0,40	TraesCS1A03G0004200	TraesCS1A03G0004200	TraesCS1A03G0004200.2.1	protein_coding	c.-3120G>A	.	upstream_gene_variant	MODIFIER
Chr1A	1163947	.	C	T	1486.03	40	0,40	TraesCS1A03G0004200	TraesCS1A03G0004200	TraesCS1A03G0004200.4.1	protein_coding	c.-3120G>A	.	upstream_gene_variant	MODIFIER
Chr1A	1163947	.	C	T	1486.03	40	0,40	TraesCS1A03G0004200	TraesCS1A03G0004200	TraesCS1A03G0004200.5.1	protein_coding	c.-3120G>A	.	upstream_gene_variant	MODIFIER
Chr1A	1163947	.	C	T	1486.03	40	0,40	TraesCS1A03G0004200	TraesCS1A03G0004200	TraesCS1A03G0004200.6.1	protein_coding	c.-3120G>A	.	upstream_gene_variant	MODIFIER
Chr1A	1163947	.	C	T	1486.03	40	0,40	TraesCS1A03G0004200	TraesCS1A03G0004200	TraesCS1A03G0004200.7.1	protein_coding	c.-3120G>A	.	upstream_gene_variant	MODIFIER
Chr1A	1163947	.	C	T	1486.03	40	0,40	TraesCS1A03G0004200	TraesCS1A03G0004200	TraesCS1A03G0004200.8.1	protein_coding	c.-3120G>A	.	upstream_gene_variant	MODIFIER
Chr1A	1163947	.	C	T	1486.03	40	0,40	TraesCS1A03G0004200	TraesCS1A03G0004200	TraesCS1A03G0004200.9.1	protein_coding	c.-3120G>A	.	upstream_gene_variant	MODIFIER
Chr1A	1163947	.	C	T	1486.03	40	0,40	TraesCS1A03G0004200	TraesCS1A03G0004200	TraesCS1A03G0004200.10.1	protein_coding	c.-3120G>A	.	upstream_gene_variant	MODIFIER
Chr1A	1169557	.	A	G	393.02	13	0,13	TraesCS1A03G0004400	TraesCS1A03G0004400	TraesCS1A03G0004400.1.1	protein_coding	c.309A>G	p.Pro103Pro	synonymous_variant	LOW
Chr1A	1169557	.	A	G	393.02	13	0,13	TraesCS1A03G0004300	TraesCS1A03G0004300	TraesCS1A03G0004300.1.1	protein_coding	c.-3583T>C	.	upstream_gene_variant	MODIFIER
Chr1A	1171030	.	A	G	138.6	12	6,6	TraesCS1A03G0004400	TraesCS1A03G0004400	TraesCS1A03G0004400.1.1	protein_coding	c.891A>G	p.Ser297Ser	synonymous_variant	LOW
Chr1A	1171030	.	A	G	138.6	12	6,6	TraesCS1A03G0004300	TraesCS1A03G0004300	TraesCS1A03G0004300.1.1	protein_coding	c.-5056T>C	.	upstream_gene_variant	MODIFIER
Chr1A	1171081	.	T	C	213.6	15	7,8	TraesCS1A03G0004400	TraesCS1A03G0004400	TraesCS1A03G0004400.1.1	protein_coding	c.942T>C	p.Asn314Asn	synonymous_variant	LOW
Chr1A	1171081	.	T	C	213.6	15	7,8	TraesCS1A03G0004300	TraesCS1A03G0004300	TraesCS1A03G0004300.1.1	protein_coding	c.-5107A>G	.	upstream_gene_variant	MODIFIER
Chr1A	1171832	.	G	A	205.6	16	8,7	TraesCS1A03G0004400	TraesCS1A03G0004400	TraesCS1A03G0004400.1.1	protein_coding	c.960G>A	p.Thr320Thr	synonymous_variant	LOW
Chr1A	1172083	.	A	G	265.6	16	4,10	TraesCS1A03G0004400	TraesCS1A03G0004400	TraesCS1A03G0004400.1.1	protein_coding	c.1044A>G	p.Ser348Ser	synonymous_variant	LOW
Chr1A	1172710	.	G	A	362.01	10	0,9	TraesCS1A03G0004400	TraesCS1A03G0004400	TraesCS1A03G0004400.1.1	protein_coding	c.1434G>A	p.Glu478Glu	synonymous_variant	LOW
Chr1A	1172821	.	T	C	227.6	19	12,7	TraesCS1A03G0004400	TraesCS1A03G0004400	TraesCS1A03G0004400.1.1	protein_coding	c.1545T>C	p.Leu515Leu	synonymous_variant	LOW
Chr1A	1172946	.	G	A	753.03	22	0,20	TraesCS1A03G0004400	TraesCS1A03G0004400	TraesCS1A03G0004400.1.1	protein_coding	c.1586G>A	p.Gly529Asp	missense_variant	MODERATE
Chr1A	1172983	.	T	C	317.6	24	11,11	TraesCS1A03G0004400	TraesCS1A03G0004400	TraesCS1A03G0004400.1.1	protein_coding	c.1623T>C	p.Gly541Gly	synonymous_variant	LOW
Chr1A	1173040	.	G	A	266.6	14	4,8	TraesCS1A03G0004400	TraesCS1A03G0004400	TraesCS1A03G0004400.1.1	protein_coding	c.1680G>A	p.Thr560Thr	synonymous_variant	LOW
Chr1A	1174182	.	C	T	400.6	18	6,11	TraesCS1A03G0004400	TraesCS1A03G0004400	TraesCS1A03G0004400.1.1	protein_coding	c.2055C>T	p.Phe685Phe	synonymous_variant	LOW
Chr1A	1174194	.	A	G	111.6	18	12,4	TraesCS1A03G0004400	TraesCS1A03G0004400	TraesCS1A03G0004400.1.1	protein_coding	c.2067A>G	p.Thr689Thr	synonymous_variant	LOW
Chr1A	1174538	.	C	T	132.6	24	18,5	TraesCS1A03G0004400	TraesCS1A03G0004400	TraesCS1A03G0004400.1.1	protein_coding	c.2103C>T	p.Phe701Phe	synonymous_variant	LOW
Chr1A	1174559	.	T	C	103.6	23	17,5	TraesCS1A03G0004400	TraesCS1A03G0004400	TraesCS1A03G0004400.1.1	protein_coding	c.2124T>C	p.Gly708Gly	synonymous_variant	LOW
Chr1A	1174580	.	T	C	57.6	20	17,3	TraesCS1A03G0004400	TraesCS1A03G0004400	TraesCS1A03G0004400.1.1	protein_coding	c.2145T>C	p.Pro715Pro	synonymous_variant	LOW
Chr1A	1187188	.	T	G	8096.03	214	0,212	TraesCS1A03G0004500	TraesCS1A03G0004500	TraesCS1A03G0004500.1.1	protein_coding	c.73T>G	p.Ser25Ala	missense_variant	MODERATE
Chr1A	1187964	.	C	T	377.02	11	0,11	TraesCS1A03G0004500	TraesCS1A03G0004500	TraesCS1A03G0004500.1.1	protein_coding	c.194-199C>T	.	intron_variant	MODIFIER
Chr1A	1188168	.	G	A	1801.03	55	0,47	TraesCS1A03G0004500	TraesCS1A03G0004500	TraesCS1A03G0004500.1.1	protein_coding	c.199G>A	p.Val67Ile	missense_variant	MODERATE
Chr1A	1188516	.	A	G	6093.03	154	0,154	TraesCS1A03G0004500	TraesCS1A03G0004500	TraesCS1A03G0004500.1.1	protein_coding	c.*163A>G	.	3_prime_UTR_variant	MODIFIER
Chr1A	1188553	.	G	A	2451.03	68	0,68	TraesCS1A03G0004500	TraesCS1A03G0004500	TraesCS1A03G0004500.1.1	protein_coding	c.*200G>A	.	3_prime_UTR_variant	MODIFIER
Chr1A	1188584	.	T	C	1779.03	41	0,41	TraesCS1A03G0004500	TraesCS1A03G0004500	TraesCS1A03G0004500.1.1	protein_coding	c.*231T>C	.	3_prime_UTR_variant	MODIFIER
Chr1A	1188608	.	C	T	1320.03	25	0,25	TraesCS1A03G0004500	TraesCS1A03G0004500	TraesCS1A03G0004500.1.1	protein_coding	c.*255C>T	.	3_prime_UTR_variant	MODIFIER
Chr1A	1203811	.	T	G	433.02	11	0,11	TraesCS1A03G0004900	TraesCS1A03G0004900	TraesCS1A03G0004900.1.1	protein_coding	c.*4273A>C	.	downstream_gene_variant	MODIFIER
Chr1A	1203811	.	T	G	433.02	11	0,11	TraesCS1A03G0004500-TraesCS1A03G0004900	TraesCS1A03G0004500-TraesCS1A03G0004900	TraesCS1A03G0004500-TraesCS1A03G0004900	.	n.1203811T>G	.	intergenic_region	MODIFIER
Chr1A	1203824	.	G	A	440.03	14	0,14	TraesCS1A03G0004900	TraesCS1A03G0004900	TraesCS1A03G0004900.1.1	protein_coding	c.*4260C>T	.	downstream_gene_variant	MODIFIER
Chr1A	1203824	.	G	A	440.03	14	0,14	TraesCS1A03G0004500-TraesCS1A03G0004900	TraesCS1A03G0004500-TraesCS1A03G0004900	TraesCS1A03G0004500-TraesCS1A03G0004900	.	n.1203824G>A	.	intergenic_region	MODIFIER
Chr1A	1203954	.	G	A	806.03	25	0,25	TraesCS1A03G0004900	TraesCS1A03G0004900	TraesCS1A03G0004900.1.1	protein_coding	c.*4130C>T	.	downstream_gene_variant	MODIFIER
Chr1A	1203954	.	G	A	806.03	25	0,25	TraesCS1A03G0004500-TraesCS1A03G0004900	TraesCS1A03G0004500-TraesCS1A03G0004900	TraesCS1A03G0004500-TraesCS1A03G0004900	.	n.1203954G>A	.	intergenic_region	MODIFIER
Chr1A	1205367	.	T	C	286	12	0,8	TraesCS1A03G0004900	TraesCS1A03G0004900	TraesCS1A03G0004900.1.1	protein_coding	c.*2717A>G	.	downstream_gene_variant	MODIFIER
Chr1A	1205367	.	T	C	286	12	0,8	TraesCS1A03G0004500-TraesCS1A03G0004900	TraesCS1A03G0004500-TraesCS1A03G0004900	TraesCS1A03G0004500-TraesCS1A03G0004900	.	n.1205367T>C	.	intergenic_region	MODIFIER
Chr1A	1206051	.	C	T	552.03	20	0,16	TraesCS1A03G0004900	TraesCS1A03G0004900	TraesCS1A03G0004900.1.1	protein_coding	c.*2033G>A	.	downstream_gene_variant	MODIFIER
Chr1A	1206051	.	C	T	552.03	20	0,16	TraesCS1A03G0004500-TraesCS1A03G0004900	TraesCS1A03G0004500-TraesCS1A03G0004900	TraesCS1A03G0004500-TraesCS1A03G0004900	.	n.1206051C>T	.	intergenic_region	MODIFIER
Chr1A	1206099	.	G	A	411.02	12	0,11	TraesCS1A03G0004900	TraesCS1A03G0004900	TraesCS1A03G0004900.1.1	protein_coding	c.*1985C>T	.	downstream_gene_variant	MODIFIER
Chr1A	1206099	.	G	A	411.02	12	0,11	TraesCS1A03G0004500-TraesCS1A03G0004900	TraesCS1A03G0004500-TraesCS1A03G0004900	TraesCS1A03G0004500-TraesCS1A03G0004900	.	n.1206099G>A	.	intergenic_region	MODIFIER
Chr1A	1206618	.	C	G	111.6	19	8,4	TraesCS1A03G0004900	TraesCS1A03G0004900	TraesCS1A03G0004900.1.1	protein_coding	c.*1466G>C	.	downstream_gene_variant	MODIFIER
Chr1A	1206618	.	C	G	111.6	19	8,4	TraesCS1A03G0004500-TraesCS1A03G0004900	TraesCS1A03G0004500-TraesCS1A03G0004900	TraesCS1A03G0004500-TraesCS1A03G0004900	.	n.1206618C>G	.	intergenic_region	MODIFIER
Chr1A	1206916	.	T	C	370.02	12	0,12	TraesCS1A03G0004900	TraesCS1A03G0004900	TraesCS1A03G0004900.1.1	protein_coding	c.*1168A>G	.	downstream_gene_variant	MODIFIER
Chr1A	1206916	.	T	C	370.02	12	0,12	TraesCS1A03G0004500-TraesCS1A03G0004900	TraesCS1A03G0004500-TraesCS1A03G0004900	TraesCS1A03G0004500-TraesCS1A03G0004900	.	n.1206916T>C	.	intergenic_region	MODIFIER
Chr1A	1208332	.	G	T	336.02	10	0,10	TraesCS1A03G0004900	TraesCS1A03G0004900	TraesCS1A03G0004900.1.1	protein_coding	c.1221C>A	p.Thr407Thr	synonymous_variant	LOW
Chr1A	1208734	.	A	T	48.6	11	7,2	TraesCS1A03G0004900	TraesCS1A03G0004900	TraesCS1A03G0004900.1.1	protein_coding	c.916T>A	p.Ser306Thr	missense_variant	MODERATE
Chr1A	1227053	.	G	C	393.02	13	0,13	TraesCS1A03G0005000	TraesCS1A03G0005000	TraesCS1A03G0005000.1.1	protein_coding	c.132C>G	p.Val44Val	synonymous_variant	LOW
Chr1A	1227053	.	G	C	393.02	13	0,13	TraesCS1A03G0005200	TraesCS1A03G0005200	TraesCS1A03G0005200.1.1	protein_coding	c.*3615C>G	.	downstream_gene_variant	MODIFIER
Chr1A	1227526	.	G	C	453.02	12	0,12	TraesCS1A03G0005000	TraesCS1A03G0005000	TraesCS1A03G0005000.1.1	protein_coding	c.-342C>G	.	upstream_gene_variant	MODIFIER
Chr1A	1227526	.	G	C	453.02	12	0,12	TraesCS1A03G0005200	TraesCS1A03G0005200	TraesCS1A03G0005200.1.1	protein_coding	c.*3142C>G	.	downstream_gene_variant	MODIFIER
Chr1A	1227526	.	G	C	453.02	12	0,12	TraesCS1A03G0005000-TraesCS1A03G0005200	TraesCS1A03G0005000-TraesCS1A03G0005200	TraesCS1A03G0005000-TraesCS1A03G0005200	.	n.1227526G>C	.	intergenic_region	MODIFIER
Chr1A	1230561	.	A	C	1412.03	36	0,36	TraesCS1A03G0005200	TraesCS1A03G0005200	TraesCS1A03G0005200.1.1	protein_coding	c.*107T>G	.	3_prime_UTR_variant	MODIFIER
Chr1A	1230561	.	A	C	1412.03	36	0,36	TraesCS1A03G0005000	TraesCS1A03G0005000	TraesCS1A03G0005000.1.1	protein_coding	c.-3377T>G	.	upstream_gene_variant	MODIFIER
Chr1A	1230589	.	T	C	530.02	13	0,13	TraesCS1A03G0005200	TraesCS1A03G0005200	TraesCS1A03G0005200.1.1	protein_coding	c.*79A>G	.	3_prime_UTR_variant	MODIFIER
Chr1A	1230589	.	T	C	530.02	13	0,13	TraesCS1A03G0005000	TraesCS1A03G0005000	TraesCS1A03G0005000.1.1	protein_coding	c.-3405A>G	.	upstream_gene_variant	MODIFIER
Chr1A	1230776	.	G	T	2653.6	191	74,90	TraesCS1A03G0005200	TraesCS1A03G0005200	TraesCS1A03G0005200.1.1	protein_coding	c.3582C>A	p.Thr1194Thr	synonymous_variant	LOW
Chr1A	1230776	.	G	T	2653.6	191	74,90	TraesCS1A03G0005000	TraesCS1A03G0005000	TraesCS1A03G0005000.1.1	protein_coding	c.-3592C>A	.	upstream_gene_variant	MODIFIER
Chr1A	1230809	.	G	A	1244.6	186	113,56	TraesCS1A03G0005200	TraesCS1A03G0005200	TraesCS1A03G0005200.1.1	protein_coding	c.3549C>T	p.Gly1183Gly	synonymous_variant	LOW
Chr1A	1230809	.	G	A	1244.6	186	113,56	TraesCS1A03G0005000	TraesCS1A03G0005000	TraesCS1A03G0005000.1.1	protein_coding	c.-3625C>T	.	upstream_gene_variant	MODIFIER
Chr1A	1230844	.	T	C	937.6	160	108,38	TraesCS1A03G0005200	TraesCS1A03G0005200	TraesCS1A03G0005200.1.1	protein_coding	c.3514A>G	p.Thr1172Ala	missense_variant	MODERATE
Chr1A	1230844	.	T	C	937.6	160	108,38	TraesCS1A03G0005000	TraesCS1A03G0005000	TraesCS1A03G0005000.1.1	protein_coding	c.-3660A>G	.	upstream_gene_variant	MODIFIER
Chr1A	1230950	.	C	T	3912.03	106	3103	TraesCS1A03G0005200	TraesCS1A03G0005200	TraesCS1A03G0005200.1.1	protein_coding	c.3408G>A	p.Val1136Val	synonymous_variant	LOW
Chr1A	1230950	.	C	T	3912.03	106	3103	TraesCS1A03G0005000	TraesCS1A03G0005000	TraesCS1A03G0005000.1.1	protein_coding	c.-3766G>A	.	upstream_gene_variant	MODIFIER
Chr1A	1231199	.	G	T	3090.03	83	0,83	TraesCS1A03G0005200	TraesCS1A03G0005200	TraesCS1A03G0005200.1.1	protein_coding	c.3267C>A	p.Ile1089Ile	synonymous_variant	LOW
Chr1A	1231199	.	G	T	3090.03	83	0,83	TraesCS1A03G0005000	TraesCS1A03G0005000	TraesCS1A03G0005000.1.1	protein_coding	c.-4015C>A	.	upstream_gene_variant	MODIFIER
Chr1A	1231310	.	G	A	3818.03	102	0,101	TraesCS1A03G0005200	TraesCS1A03G0005200	TraesCS1A03G0005200.1.1	protein_coding	c.3156C>T	p.Arg1052Arg	synonymous_variant	LOW
Chr1A	1231310	.	G	A	3818.03	102	0,101	TraesCS1A03G0005000	TraesCS1A03G0005000	TraesCS1A03G0005000.1.1	protein_coding	c.-4126C>T	.	upstream_gene_variant	MODIFIER
Chr1A	1232326	.	G	T	4277.03	123	0,118	TraesCS1A03G0005200	TraesCS1A03G0005200	TraesCS1A03G0005200.1.1	protein_coding	c.2457C>A	p.Gly819Gly	synonymous_variant	LOW
Chr1A	1232642	.	G	A	1663.03	53	1,46	TraesCS1A03G0005200	TraesCS1A03G0005200	TraesCS1A03G0005200.1.1	protein_coding	c.2342C>T	p.Thr781Ile	missense_variant	MODERATE
Chr1A	1232823	.	G	A	1153.03	31	1,30	TraesCS1A03G0005200	TraesCS1A03G0005200	TraesCS1A03G0005200.1.1	protein_coding	c.2256C>T	p.Gly752Gly	synonymous_variant	LOW
Chr1A	1232975	.	C	T	940.03	32	1,28	TraesCS1A03G0005200	TraesCS1A03G0005200	TraesCS1A03G0005200.1.1	protein_coding	c.2184G>A	p.Lys728Lys	synonymous_variant	LOW
Chr1A	1233125	.	A	C	2365.03	71	0,70	TraesCS1A03G0005200	TraesCS1A03G0005200	TraesCS1A03G0005200.1.1	protein_coding	c.2034T>G	p.His678Gln	missense_variant	MODERATE
Chr1A	1233547	.	C	T	1798.03	48	0,48	TraesCS1A03G0005200	TraesCS1A03G0005200	TraesCS1A03G0005200.1.1	protein_coding	c.1800G>A	p.Gln600Gln	synonymous_variant	LOW
Chr1A	1233697	.	A	G	3106.03	85	0,79	TraesCS1A03G0005200	TraesCS1A03G0005200	TraesCS1A03G0005200.1.1	protein_coding	c.1650T>C	p.Val550Val	synonymous_variant	LOW
Chr1A	1233733	.	C	G	427.6	69	52,16	TraesCS1A03G0005200	TraesCS1A03G0005200	TraesCS1A03G0005200.1.1	protein_coding	c.1614G>C	p.Arg538Arg	synonymous_variant	LOW
Chr1A	1233751	.	C	G	535.6	67	45,21	TraesCS1A03G0005200	TraesCS1A03G0005200	TraesCS1A03G0005200.1.1	protein_coding	c.1596G>C	p.Val532Val	synonymous_variant	LOW
Chr1A	1234060	.	A	C	1635.09	56	0,47	TraesCS1A03G0005200	TraesCS1A03G0005200	TraesCS1A03G0005200.1.1	protein_coding	c.1287T>G	p.Ala429Ala	synonymous_variant	LOW
Chr1A	1234081	.	A	G	1623.6	62	8,47	TraesCS1A03G0005200	TraesCS1A03G0005200	TraesCS1A03G0005200.1.1	protein_coding	c.1266T>C	p.His422His	synonymous_variant	LOW
Chr1A	1234099	.	A	G,C	1739.02	61	0,45,9	TraesCS1A03G0005200	TraesCS1A03G0005200	TraesCS1A03G0005200.1.1	protein_coding	c.1248T>G	p.Ser416Arg	missense_variant	MODERATE
Chr1A	1234099	.	A	G,C	1739.02	61	0,45,9	TraesCS1A03G0005200	TraesCS1A03G0005200	TraesCS1A03G0005200.1.1	protein_coding	c.1248T>C	p.Ser416Ser	synonymous_variant	LOW
Chr1A	1234162	.	G	A	1532.6	59	8,47	TraesCS1A03G0005200	TraesCS1A03G0005200	TraesCS1A03G0005200.1.1	protein_coding	c.1185C>T	p.Ile395Ile	synonymous_variant	LOW
Chr1A	1234360	.	G	A	1218.03	43	1,38	TraesCS1A03G0005200	TraesCS1A03G0005200	TraesCS1A03G0005200.1.1	protein_coding	c.987C>T	p.Leu329Leu	synonymous_variant	LOW
Chr1A	1234414	.	G	C	863.03	22	0,21	TraesCS1A03G0005200	TraesCS1A03G0005200	TraesCS1A03G0005200.1.1	protein_coding	c.933C>G	p.Ala311Ala	synonymous_variant	LOW
Chr1A	1234810	.	G	C	835.03	26	0,26	TraesCS1A03G0005200	TraesCS1A03G0005200	TraesCS1A03G0005200.1.1	protein_coding	c.537C>G	p.Arg179Arg	synonymous_variant	LOW
Chr1A	1234870	.	A	G	894.03	25	0,25	TraesCS1A03G0005200	TraesCS1A03G0005200	TraesCS1A03G0005200.1.1	protein_coding	c.477T>C	p.Asn159Asn	synonymous_variant	LOW
Chr1A	1235443	.	T	G	1576.03	48	0,47	TraesCS1A03G0005200	TraesCS1A03G0005200	TraesCS1A03G0005200.1.1	protein_coding	c.363A>C	p.Ala121Ala	synonymous_variant	LOW
Chr1A	1235866	.	T	C	977.03	27	0,27	TraesCS1A03G0005200	TraesCS1A03G0005200	TraesCS1A03G0005200.1.1	protein_coding	c.-61A>G	.	5_prime_UTR_variant	MODIFIER
Chr1A	1235959	.	G	A	795.03	21	0,21	TraesCS1A03G0005200	TraesCS1A03G0005200	TraesCS1A03G0005200.1.1	protein_coding	c.-154C>T	.	5_prime_UTR_variant	MODIFIER
Chr1A	1335006	.	T	C	920.03	25	0,24	TraesCS1A03G0005600	TraesCS1A03G0005600	TraesCS1A03G0005600.1.1	protein_coding	c.*246A>G	.	3_prime_UTR_variant	MODIFIER
Chr1A	1335050	.	A	G	915.03	22	0,21	TraesCS1A03G0005600	TraesCS1A03G0005600	TraesCS1A03G0005600.1.1	protein_coding	c.*202T>C	.	3_prime_UTR_variant	MODIFIER
Chr1A	1335835	.	T	C	1411.03	45	0,39	TraesCS1A03G0005600	TraesCS1A03G0005600	TraesCS1A03G0005600.1.1	protein_coding	c.3771A>G	p.Leu1257Leu	synonymous_variant	LOW
Chr1A	1336065	.	A	T	719.03	35	0,20	TraesCS1A03G0005600	TraesCS1A03G0005600	TraesCS1A03G0005600.1.1	protein_coding	c.3627T>A	p.Thr1209Thr	synonymous_variant	LOW
Chr1A	1337101	.	T	C	641.28	35	1,14	TraesCS1A03G0005600	TraesCS1A03G0005600	TraesCS1A03G0005600.1.1	protein_coding	c.3201A>G	p.Thr1067Thr	synonymous_variant	LOW
Chr1A	1337116	.	G	T	822	47	0,21	TraesCS1A03G0005600	TraesCS1A03G0005600	TraesCS1A03G0005600.1.1	protein_coding	c.3186C>A	p.Leu1062Leu	synonymous_variant	LOW
Chr1A	1337316	.	T	A	926.03	45	0,22	TraesCS1A03G0005600	TraesCS1A03G0005600	TraesCS1A03G0005600.1.1	protein_coding	c.3090A>T	p.Ala1030Ala	synonymous_variant	LOW
Chr1A	1337337	.	G	A	793.03	34	0,18	TraesCS1A03G0005600	TraesCS1A03G0005600	TraesCS1A03G0005600.1.1	protein_coding	c.3069C>T	p.Leu1023Leu	synonymous_variant	LOW
Chr1A	1337613	.	G	A	1714.03	64	0,49	TraesCS1A03G0005600	TraesCS1A03G0005600	TraesCS1A03G0005600.1.1	protein_coding	c.2793C>T	p.Asp931Asp	synonymous_variant	LOW
Chr1A	1337674	.	A	G	1977.03	67	0,61	TraesCS1A03G0005600	TraesCS1A03G0005600	TraesCS1A03G0005600.1.1	protein_coding	c.2732T>C	p.Leu911Ser	missense_variant	MODERATE
Chr1A	1340196	.	A	C	1973.03	38	0,36	TraesCS1A03G0005600	TraesCS1A03G0005600	TraesCS1A03G0005600.1.1	protein_coding	c.2545T>G	p.Ser849Ala	missense_variant	MODERATE
Chr1A	1340206	.	A	G	1973.03	48	0,46	TraesCS1A03G0005600	TraesCS1A03G0005600	TraesCS1A03G0005600.1.1	protein_coding	c.2535T>C	p.Ser845Ser	synonymous_variant	LOW
Chr1A	1340521	.	A	G	1585.03	48	0,44	TraesCS1A03G0005600	TraesCS1A03G0005600	TraesCS1A03G0005600.1.1	protein_coding	c.2333T>C	p.Leu778Pro	missense_variant	MODERATE
Chr1A	1340570	.	A	G	1398.03	44	0,36	TraesCS1A03G0005600	TraesCS1A03G0005600	TraesCS1A03G0005600.1.1	protein_coding	c.2284T>C	p.Ser762Pro	missense_variant	MODERATE
Chr1A	1340593	.	G	A	1358.03	49	0,38	TraesCS1A03G0005600	TraesCS1A03G0005600	TraesCS1A03G0005600.1.1	protein_coding	c.2261C>T	p.Ala754Val	missense_variant	MODERATE
Chr1A	1340611	.	G	A	1607.03	56	0,43	TraesCS1A03G0005600	TraesCS1A03G0005600	TraesCS1A03G0005600.1.1	protein_coding	c.2243C>T	p.Thr748Met	missense_variant	MODERATE
Chr1A	1340700	.	C	T	1109.03	34	0,28	TraesCS1A03G0005600	TraesCS1A03G0005600	TraesCS1A03G0005600.1.1	protein_coding	c.2154G>A	p.Thr718Thr	synonymous_variant	LOW
Chr1A	1340748	.	C	T	739.03	23	0,21	TraesCS1A03G0005600	TraesCS1A03G0005600	TraesCS1A03G0005600.1.1	protein_coding	c.2106G>A	p.Glu702Glu	synonymous_variant	LOW
Chr1A	1341456	.	T	G	809.03	20	0,20	TraesCS1A03G0005600	TraesCS1A03G0005600	TraesCS1A03G0005600.1.1	protein_coding	c.1819A>C	p.Arg607Arg	synonymous_variant	LOW
Chr1A	1341493	.	A	G	1225.6	40	4,33	TraesCS1A03G0005600	TraesCS1A03G0005600	TraesCS1A03G0005600.1.1	protein_coding	c.1782T>C	p.Thr594Thr	synonymous_variant	LOW
Chr1A	1341769	.	T	A	414.6	57	39,12	TraesCS1A03G0005600	TraesCS1A03G0005600	TraesCS1A03G0005600.1.1	protein_coding	c.1614A>T	p.Ile538Ile	synonymous_variant	LOW
Chr1A	1341778	.	C	T	414.6	56	37,13	TraesCS1A03G0005600	TraesCS1A03G0005600	TraesCS1A03G0005600.1.1	protein_coding	c.1605G>A	p.Glu535Glu	synonymous_variant	LOW
Chr1A	1341813	.	G	A	399.6	63	37,16	TraesCS1A03G0005600	TraesCS1A03G0005600	TraesCS1A03G0005600.1.1	protein_coding	c.1570C>T	p.Leu524Leu	synonymous_variant	LOW
Chr1A	1342942	.	A	G	473.6	47	22,15	TraesCS1A03G0005600	TraesCS1A03G0005600	TraesCS1A03G0005600.1.1	protein_coding	c.1528T>C	p.Leu510Leu	synonymous_variant	LOW
Chr1A	1343027	.	C	A	76.6	20	14,3	TraesCS1A03G0005600	TraesCS1A03G0005600	TraesCS1A03G0005600.1.1	protein_coding	c.1443G>T	p.Val481Val	synonymous_variant	LOW
Chr1A	1343701	.	T	A	159.6	62	46,9	TraesCS1A03G0005600	TraesCS1A03G0005600	TraesCS1A03G0005600.1.1	protein_coding	c.1062A>T	p.Gly354Gly	synonymous_variant	LOW
Chr1A	1343924	.	G	A	258.6	57	42,11	TraesCS1A03G0005600	TraesCS1A03G0005600	TraesCS1A03G0005600.1.1	protein_coding	c.981C>T	p.Tyr327Tyr	synonymous_variant	LOW
Chr1A	1343969	.	T	C	276.6	62	45,10	TraesCS1A03G0005600	TraesCS1A03G0005600	TraesCS1A03G0005600.1.1	protein_coding	c.936A>G	p.Leu312Leu	synonymous_variant	LOW
Chr1A	1344343	.	T	C	1256.6	53	6,41	TraesCS1A03G0005600	TraesCS1A03G0005600	TraesCS1A03G0005600.1.1	protein_coding	c.826A>G	p.Thr276Ala	missense_variant	MODERATE
[truncated: 155,657 more rows]

## Sheet: CM42_3_SNP_snpeff
CHROM	POS	ID	REF	ALT	QUAL	DP	AD	GT	GeneID	GeneName	FeatureID	Biotype	HGVS_C	HGVS_P	EFFECT	IMPACT
[truncated: 155,921 more rows]

[truncated: 9 more sheets: CM42_1_INDEL_snpeff, CM42_2_INDEL_snpeff, CM42_3_INDEL_snpeff, ZM366_1_SNP_snpeff, ZM366_2_SNP_snpeff, ZM366_3_SNP_snpeff, ZM366_1_INDEL_snpeff, ZM366_2_INDEL_snpeff, ZM366_3_INDEL_snpeff]
