# Supplementary material for: Transcriptome Analysis of Roots from Wheat (Triticum aestivum L.) Varieties in Response to Drought Stress
Source: Int J Mol Sci. 2023 Apr 14;24(8):7245. doi: 10.3390/ijms24087245 (PMC10139362; doi:10.3390/ijms24087245)
Supplement: Supplementary file 1 [file ijms-24-07245-s001.zip › Table S6 Statistics of SNPs and InDels- function, region and the impact of mutation sites.xlsx]

## Sheet: SNP_function
sample	MISSENSE	NONSENSE	SILENT
CM42_1	25128	149	41010
CM42_2	27346	187	43848
CM42_3	28067	187	44430
ZM366_1	27238	158	39498
ZM366_2	23657	133	35652
ZM366_3	23840	155	35131

## Sheet: SNP_impact
sample	HIGH	LOW	MODERATE	MODIFIER
CM42_1	267	41593	25079	71336
CM42_2	326	44428	27297	83992
CM42_3	312	45027	28021	82561
ZM366_1	280	40184	27192	83805
ZM366_2	257	36236	23617	72968
ZM366_3	290	35750	23791	79469

## Sheet: SNP_region
sample	DOWNSTREAM	EXON	INTERGENIC	INTRON	SPLICE_SITE_ACCEPTOR	SPLICE_SITE_DONOR	SPLICE_SITE_REGION	UPSTREAM	UTR_3_PRIME	UTR_5_PRIME	TRANSCRIPT
CM42_1	23648	66093	18189	3768	26	44	402	13845	8557	3702	1
CM42_2	26649	71189	22585	5365	30	61	435	15607	10118	4001	3
CM42_3	26432	72501	22404	5181	25	55	410	15441	9338	4133	1
ZM366_1	26629	66718	22088	5001	26	51	453	15546	10331	4617	1
ZM366_2	23213	59299	19689	4047	27	58	382	13627	8833	3902	1
ZM366_3	24367	58947	23045	4832	28	59	450	14221	9555	3795	1

## Sheet: INDEL_impact
sample	HIGH	LOW	MODERATE	MODIFIER
CM42_1	1145	43	724	9689
CM42_2	1772	40	853	13735
CM42_3	1038	32	840	11062
ZM366_1	1766	29	937	13009
ZM366_2	1593	29	848	11834
ZM366_3	1578	28	832	12988

## Sheet: INDEL_region
sample	DOWNSTREAM	EXON	INTERGENIC	INTRON	SPLICE_SITE_ACCEPTOR	SPLICE_SITE_DONOR	SPLICE_SITE_REGION	TRANSCRIPT	UPSTREAM	UTR_3_PRIME	UTR_5_PRIME
CM42_1	2371	1843	2049	961	10	14	45	0	1322	2235	751
CM42_2	3254	2607	3023	1654	12	4	42	2	1831	3054	917
CM42_3	2665	1849	2421	1216	10	17	34	2	1512	2389	857
ZM366_1	3175	2678	2785	1479	15	8	31	0	1720	2865	985
ZM366_2	2868	2411	2531	1143	13	14	32	0	1595	2821	876
ZM366_3	3095	2384	2942	1464	14	12	28	1	1709	2936	841
