# Supplementary material for: Transcriptome Analysis of Roots from Wheat (Triticum aestivum L.) Varieties in Response to Drought Stress
Source: Int J Mol Sci. 2023 Apr 14;24(8):7245. doi: 10.3390/ijms24087245 (PMC10139362; doi:10.3390/ijms24087245)
Supplement: Supplementary file 1 [file ijms-24-07245-s001.zip › Table S7 Read count expression matrix and FPKM of genes.xlsx]

## Sheet: readcount expression matrix
gene_id	CM42_15PEG_R_1	CM42_15PEG_R_2	CM42_15PEG_R_3	ZM366_15PEG_R_1	ZM366_15PEG_R_2	ZM366_15PEG_R_3	gene_name	gene_chr	gene_start	gene_end	gene_strand	gene_length	gene_biotype	gene_description	tf_family
TraesCS5D03G0414200	0.734016	87.2917	2.97263	42.5152	5.83631	44.7197	TraesCS5D03G0414200	Chr5D	269112350	269113317	-	875	-	TraesCS5D01G169900 && Q40004.1 RecName: Full=Ribulose bisphosphate carboxylase small chain, chloroplastic; Short=RuBisCO small subunit; Flags: Precursor && PF12338:Ribulose-1,5-bisphosphate carboxylase small subunit|PF00101:Ribulose bisphosphate carboxylase, small chain	-
TraesCS5A03G0448500	0.479302	75.6969	2.62061	30.4382	2.85917	23.8765	TraesCS5A03G0448500	Chr5A	354679448	354680439	-	871	-	TraesCS5A01G165700 && Q40004.1 RecName: Full=Ribulose bisphosphate carboxylase small chain, chloroplastic; Short=RuBisCO small subunit; Flags: Precursor && PF12338:Ribulose-1,5-bisphosphate carboxylase small subunit|PF00101:Ribulose bisphosphate carboxylase, small chain	-
TraesCS5D03G0413700	0.206074	62.3273	1.56125	24.5762	2.49489	22.7424	TraesCS5D03G0413700	Chr5D	268866744	268867803	+	935	-	TraesCS5D01G169600 && Q40004.1 RecName: Full=Ribulose bisphosphate carboxylase small chain, chloroplastic; Short=RuBisCO small subunit; Flags: Precursor && PF00101:Ribulose bisphosphate carboxylase, small chain|PF12338:Ribulose-1,5-bisphosphate carboxylase small subunit	-
TraesCS5B03G0441800	0.186705	31.5947	0.92586	18.9014	2.01603	14.1393	TraesCS5B03G0441800	Chr5B	302962408	302963564	+	1032	-	TraesCS5B01G162600 && Q40004.1 RecName: Full=Ribulose bisphosphate carboxylase small chain, chloroplastic; Short=RuBisCO small subunit; Flags: Precursor && PF00101:Ribulose bisphosphate carboxylase, small chain|PF12338:Ribulose-1,5-bisphosphate carboxylase small subunit	-
TraesCS5B03G0442000	0.179906	62.1219	1.26387	31.8871	3.88522	23.901	TraesCS5B03G0442000	Chr5B	303212332	303213527	-	1071	-	TraesCS5B01G162800 && Q40004.1 RecName: Full=Ribulose bisphosphate carboxylase small chain, chloroplastic; Short=RuBisCO small subunit; Flags: Precursor && PF12338:Ribulose-1,5-bisphosphate carboxylase small subunit|PF00101:Ribulose bisphosphate carboxylase, small chain	-
TraesCS5A03G0447800	0.885881	77.7251	3.59223	41.2064	6.68511	38.275	TraesCS5A03G0447800	Chr5A	354356736	354358106	+	1160	-	TraesCS5A01G165400 && Q40004.1 RecName: Full=Ribulose bisphosphate carboxylase small chain, chloroplastic; Short=RuBisCO small subunit; Flags: Precursor && PF00101:Ribulose bisphosphate carboxylase, small chain|PF12338:Ribulose-1,5-bisphosphate carboxylase small subunit	-
TraesCS4A03G1254000	0.278036	53.8737	1.20642	26.7315	2.45636	24.2954	TraesCS4A03G1254000	Chr4A	754073547	754074008	-	462	-	TraesCS4A01G499500 && P08248.1 RecName: Full=Plastocyanin, chloroplastic; Flags: Precursor && PF00127:Copper binding proteins, plastocyanin/azurin family	-
TraesCS1D03G0640600	1800.38	1625.33	2710.99	1746.14	1566.01	2220.14	TraesCS1D03G0640600	Chr1D	364099836	364100229	+	267	-	TraesCS1D01G265900 && - && -	-
TraesCS7A03G0001000	0	36.1429	0.155668	17.6214	0.73955	13.2122	TraesCS7A03G0001000	Chr7A	287782	289092	+	682	-	TraesCS7A01G000400 && P08248.1 RecName: Full=Plastocyanin, chloroplastic; Flags: Precursor && PF00127:Copper binding proteins, plastocyanin/azurin family	-
TraesCS5A03G0035500	1165.15	1132.62	1017.78	1294.46	1250.79	1044.86	TraesCS5A03G0035500	Chr5A	12533757	12534928	-	1026	-	TraesCS5A01G015000 && Q03878.1 RecName: Full=Glycine-rich RNA-binding protein && PF00076:RNA recognition motif. (a.k.a. RRM, RBD, or RNP domain)	RRM_1
TraesCS5D03G0045900	959.155	1012.61	760.112	1025.62	1034.97	785.499	TraesCS5D03G0045900	Chr5D	13794740	13795992	-	1113	-	TraesCS5D01G020900 && Q03878.1 RecName: Full=Glycine-rich RNA-binding protein && PF00076:RNA recognition motif. (a.k.a. RRM, RBD, or RNP domain)	RRM_1
TraesCS3B03G0850700	971.793	981.667	866.359	984.029	1020.11	884.488	TraesCS3B03G0850700	Chr3B	555853820	555857312	-	807	-	- && P12653.4 RecName: Full=Glutathione S-transferase 1; AltName: Full=GST class-phi member 1; AltName: Full=GST-29; AltName: Full=GST-I && PF00043:Glutathione S-transferase, C-terminal domain|PF02798:Glutathione S-transferase, N-terminal domain	GST_N
TraesCS1D03G0640500	1427.93	1382.12	1688.43	1601.17	1340.68	1837.04	TraesCS1D03G0640500	Chr1D	364057454	364058228	+	668	-	TraesCS1D01G265800 && - && -	-
TraesCS2D03G0128800	0.799499	4.07998	0.963637	2.12997	0.817513	0.388121	TraesCS2D03G0128800	Chr2D	29832974	29834398	-	964	-	TraesCS2D01G065200 && P26667.1 RecName: Full=Ribulose bisphosphate carboxylase small chain PW9, chloroplastic; Short=RuBisCO small subunit PW9; Flags: Precursor && PF00101:Ribulose bisphosphate carboxylase, small chain|PF12338:Ribulose-1,5-bisphosphate carboxylase small subunit	-
TraesCS5B03G0892700	1161.13	1205.79	1105.08	1046.39	924.776	781.653	TraesCS5B03G0892700	Chr5B	538541571	538542671	-	1017	-	TraesCS5B01G355900 && - && PF00190:Cupin	-
TraesCS2A03G0804000	0.399418	21.6589	0.68224	13.7457	1.41149	9.8501	TraesCS2A03G0804000	Chr2A	561390585	561392065	+	1206	-	TraesCS2A01G344600 && P09315.1 RecName: Full=Glyceraldehyde-3-phosphate dehydrogenase A, chloroplastic; AltName: Full=NADP-dependent glyceraldehydephosphate dehydrogenase subunit A; Flags: Precursor && PF00044:Glyceraldehyde 3-phosphate dehydrogenase, NAD binding domain|PF02800:Glyceraldehyde 3-phosphate dehydrogenase, C-terminal domain	-
TraesCS4D03G0270600	801.837	768.319	1002.25	655.527	589.734	870.074	TraesCS4D03G0270600	Chr4D	123347776	123348602	-	647	-	TraesCS4D01G137000 && P43400.1 RecName: Full=Metallothionein-like protein 1; Short=MT-1 && -	-
TraesCS2A03G0131700	0	0.354611	0.0348311	0	0	0	TraesCS2A03G0131700	Chr2A	34564476	34565698	-	762	-	TraesCS2A01G066800 && P26667.1 RecName: Full=Ribulose bisphosphate carboxylase small chain PW9, chloroplastic; Short=RuBisCO small subunit PW9; Flags: Precursor && PF00101:Ribulose bisphosphate carboxylase, small chain|PF12338:Ribulose-1,5-bisphosphate carboxylase small subunit	-
TraesCS7D03G0000900	0.0382756	43.0495	1.17048	17.743	2.1792	17.9122	TraesCS7D03G0000900	Chr7D	337014	337852	+	839	-	TraesCS7D01G000300 && P08248.1 RecName: Full=Plastocyanin, chloroplastic; Flags: Precursor && PF00127:Copper binding proteins, plastocyanin/azurin family	-
TraesCS4A03G0484800	0.0539718	14.6334	0.297382	9.10094	1.20089	6.46288	TraesCS4A03G0484800	Chr4A	448419147	448421653	-	1785	-	TraesCS4A01G177500 && Q40073.1 RecName: Full=Ribulose bisphosphate carboxylase/oxygenase activase A, chloroplastic; Short=RA A; Short=RuBisCO activase A; Flags: Precursor && PF00004:ATPase family associated with various cellular activities (AAA)	AAA
TraesCS1A03G0283800	637.133	635.605	875.636	554.777	488.719	689.261	TraesCS1A03G0283800	Chr1A	123278215	123278968	-	582	-	TraesCS1A01G115900 && P43400.1 RecName: Full=Metallothionein-like protein 1; Short=MT-1 && -	-
TraesCS4B03G0604400	9.53984	15.9589	5.70909	31.2005	15.6912	18.9274	TraesCS4B03G0604400	Chr4B	462486225	462490872	+	2013	-	TraesCS4B01G220200 && Q9SLZ0.1 RecName: Full=Phosphoenolpyruvate carboxykinase [ATP]; Short=PEP carboxykinase; Short=PEPCK && PF01293:Phosphoenolpyruvate carboxykinase	-
TraesCS4A03G0554500	815.517	747.182	622.837	1032.09	929.509	939.76	TraesCS4A03G0554500	Chr4A	500502265	500502846	+	405	-	TraesCS4A01G208400 && - && PF02496:ABA/WDS induced protein	-
TraesCS1A03G0676100	1095.25	1076.48	1502.03	1113.42	969.818	1582.94	TraesCS1A03G0676100	Chr1A	463052778	463053617	+	728	-	TraesCS1A01G265600 && - && -	-
TraesCS3A03G0593600	4.89518	3.3423	6.17787	2.65476	2.91107	2.11016	TraesCS3A03G0593600	Chr3A	441883230	441890546	+	1581	-	- && P40880.1 RecName: Full=Carbonic anhydrase, chloroplastic; AltName: Full=Carbonate dehydratase; Flags: Precursor && PF00484:Carbonic anhydrase	-
TraesCS1D03G0185900	494.742	617.542	510.111	695.743	637.179	499.508	TraesCS1D03G0185900	Chr1D	66742088	66743440	+	1066	-	TraesCS1D01G081200 && O65857.2 RecName: Full=Probable glutathione S-transferase GSTF1; AltName: Full=GST-I && PF02798:Glutathione S-transferase, N-terminal domain|PF00043:Glutathione S-transferase, C-terminal domain	GST_C
TraesCS4D03G0298300	801.768	949.528	855.738	1106.17	1131.79	1322.61	TraesCS4D03G0298300	Chr4D	134943855	134945214	+	393	-	TraesCS4D01G145400 && Q8LRM8.1 RecName: Full=Translationally-controlled tumor protein homolog; Short=TCTP && PF00838:Translationally controlled tumour protein	-
TraesCS3D03G0686600	661.718	760.772	625.905	726.985	740.37	592.036	TraesCS3D03G0686600	Chr3D	415921159	415924106	-	1106	-	TraesCS3D01G299900 && P12653.4 RecName: Full=Glutathione S-transferase 1; AltName: Full=GST class-phi member 1; AltName: Full=GST-29; AltName: Full=GST-I && PF02798:Glutathione S-transferase, N-terminal domain|PF00043:Glutathione S-transferase, C-terminal domain	GST_N
TraesCS2D03G0128700	0	2.9371	0	0.510552	0	0.0753117	TraesCS2D03G0128700	Chr2D	29826706	29827646	-	828	-	TraesCS2D01G065100 && P00871.2 RecName: Full=Ribulose bisphosphate carboxylase small chain PWS4.3, chloroplastic; Short=RuBisCO small subunit PWS4.3; Flags: Precursor && PF00101:Ribulose bisphosphate carboxylase, small chain|PF12338:Ribulose-1,5-bisphosphate carboxylase small subunit	-
TraesCS4D03G0267700	0.0887595	16.2981	0.352124	8.69643	1.0804	7.6181	TraesCS4D03G0267700	Chr4D	122033675	122036219	+	1809	-	TraesCS4D01G135000 && Q40073.1 RecName: Full=Ribulose bisphosphate carboxylase/oxygenase activase A, chloroplastic; Short=RA A; Short=RuBisCO activase A; Flags: Precursor && PF00004:ATPase family associated with various cellular activities (AAA)	AAA
TraesCS7D03G0069600	608.658	720.924	707.497	853.826	808.999	983.823	TraesCS7D03G0069600	Chr7D	16713255	16714683	+	1269	-	TraesCS7D01G030700 && Q06398.2 RecName: Full=Probable glutathione S-transferase GSTU6; AltName: Full=28 kDa cold-induced protein && PF13417:Glutathione S-transferase, N-terminal domain|PF13410:Glutathione S-transferase, C-terminal domain	-
TraesCS3D03G0548000	2.03712	1.81897	4.72939	1.76481	1.34811	1.22227	TraesCS3D03G0548000	Chr3D	320466027	320473348	+	1403	-	TraesCS3D01G223300 && P40880.1 RecName: Full=Carbonic anhydrase, chloroplastic; AltName: Full=Carbonate dehydratase; Flags: Precursor && PF00484:Carbonic anhydrase	-
TraesCS1A03G0676400	1122.19	1260.26	2069.75	1249.85	1047.7	2177.57	TraesCS1A03G0676400	Chr1A	463071935	463072698	+	615	-	TraesCS1A01G265800 && - && -	-
TraesCS4A03G0170600	55.1028	68.469	45.4142	66.0132	57.4174	63.872	TraesCS4A03G0170600	Chr4A	88475067	88480063	-	2492	-	TraesCS4A01G083900 && Q9SLZ0.1 RecName: Full=Phosphoenolpyruvate carboxykinase [ATP]; Short=PEP carboxykinase; Short=PEPCK && PF01293:Phosphoenolpyruvate carboxykinase	-
TraesCS2A03G0131600	0	0.315209	0	0	0	0	TraesCS2A03G0131600	Chr2A	34537207	34538074	-	762	-	TraesCS2A01G066700 && P00871.2 RecName: Full=Ribulose bisphosphate carboxylase small chain PWS4.3, chloroplastic; Short=RuBisCO small subunit PWS4.3; Flags: Precursor && PF00101:Ribulose bisphosphate carboxylase, small chain|PF12338:Ribulose-1,5-bisphosphate carboxylase small subunit	-
TraesCS4D03G0535800	32.1263	61.1412	23.9774	59.7853	35.704	38.8239	TraesCS4D03G0535800	Chr4D	375683683	375689892	+	2443	-	TraesCS4D01G220500 && Q9SLZ0.1 RecName: Full=Phosphoenolpyruvate carboxykinase [ATP]; Short=PEP carboxykinase; Short=PEPCK && PF01293:Phosphoenolpyruvate carboxykinase	-
TraesCS4D03G0725100	610.981	711.802	708.215	800.61	709.844	659.795	TraesCS4D03G0725100	Chr4D	477036616	477037981	-	774	-	TraesCS4D01G308800 && O64964.1 RecName: Full=Aquaporin TIP1-1; AltName: Full=Tonoplast intrinsic protein 1-1; AltName: Full=ZmTIP1-1; AltName: Full=ZmTIP1;1; Short=ZmTIP1 && PF00230:Major intrinsic protein	-
TraesCS5B03G0028300	609.186	665.371	516.737	666.114	672.173	613.002	TraesCS5B03G0028300	Chr5B	13224220	13225588	-	1232	-	TraesCS5B01G013200 && Q03878.1 RecName: Full=Glycine-rich RNA-binding protein && PF00076:RNA recognition motif. (a.k.a. RRM, RBD, or RNP domain)	RRM_1
TraesCS5D03G0912600	0.981237	19.3486	1.84315	12.7492	3.32746	10.1332	TraesCS5D03G0912600	Chr5D	478658551	478658910	+	360	-	TraesCS5D01G412600 && P80883.1 RecName: Full=Cytochrome b6-f complex subunit 7; AltName: Full=Cytochrome b6-f complex subunit PetM; AltName: Full=Cytochrome b6-f complex subunit VII && PF08041:PetM family of cytochrome b6f complex subunit 7	-
TraesCS5A03G1159800	0.234037	12.7691	0.303961	7.62354	1.36202	4.75558	TraesCS5A03G1159800	Chr5A	664885777	664888258	+	1921	-	TraesCS5A01G495100 && P12859.2 RecName: Full=Glyceraldehyde-3-phosphate dehydrogenase B, chloroplastic; AltName: Full=NADP-dependent glyceraldehydephosphate dehydrogenase subunit B; Flags: Precursor && PF00044:Glyceraldehyde 3-phosphate dehydrogenase, NAD binding domain|PF02800:Glyceraldehyde 3-phosphate dehydrogenase, C-terminal domain	-
TraesCS4D03G0745200	0	8.73389	0.108553	3.45797	0.0483486	1.97659	TraesCS4D03G0745200	Chr4D	483276717	483279200	+	1956	-	TraesCS4D01G319400 && P12859.2 RecName: Full=Glyceraldehyde-3-phosphate dehydrogenase B, chloroplastic; AltName: Full=NADP-dependent glyceraldehydephosphate dehydrogenase subunit B; Flags: Precursor && PF00044:Glyceraldehyde 3-phosphate dehydrogenase, NAD binding domain|PF02800:Glyceraldehyde 3-phosphate dehydrogenase, C-terminal domain	-
TraesCS4B03G0327500	0.395442	19.718	1.08943	12.2393	2.45846	14.0298	TraesCS4B03G0327500	Chr4B	187906105	187908801	+	1949	-	TraesCS4B01G140300 && Q40073.1 RecName: Full=Ribulose bisphosphate carboxylase/oxygenase activase A, chloroplastic; Short=RA A; Short=RuBisCO activase A; Flags: Precursor && PF00004:ATPase family associated with various cellular activities (AAA)	AAA
TraesCS2D03G0721200	578.758	384.156	641.645	299.369	280.882	399.893	TraesCS2D03G0721200	Chr2D	405697862	405699114	+	981	-	TraesCS2D01G313700 && Q9SQ64.1 RecName: Full=Non-functional NADPH-dependent codeinone reductase 2 && PF00248:Aldo/keto reductase family	Aldo_ket_red
TraesCS2B03G0179100	0.100354	6.75533	0.165883	2.51629	0.0656735	0.422216	TraesCS2B03G0179100	Chr2B	50519388	50520804	-	960	-	TraesCS2B01G079200 && P26667.1 RecName: Full=Ribulose bisphosphate carboxylase small chain PW9, chloroplastic; Short=RuBisCO small subunit PW9; Flags: Precursor && PF00101:Ribulose bisphosphate carboxylase, small chain|PF12338:Ribulose-1,5-bisphosphate carboxylase small subunit	-
TraesCS2B03G0889300	0.462193	18.1145	1.00848	9.40458	1.68778	8.65187	TraesCS2B03G0889300	Chr2B	496312338	496314351	+	1737	-	TraesCS2B01G342200 && P09315.1 RecName: Full=Glyceraldehyde-3-phosphate dehydrogenase A, chloroplastic; AltName: Full=NADP-dependent glyceraldehydephosphate dehydrogenase subunit A; Flags: Precursor && PF00044:Glyceraldehyde 3-phosphate dehydrogenase, NAD binding domain|PF02800:Glyceraldehyde 3-phosphate dehydrogenase, C-terminal domain	-
TraesCS5A03G0732100	44.4315	42.4027	40.2612	40.1677	35.6941	35.2083	TraesCS5A03G0732100	Chr5A	510665912	510666886	-	975	-	TraesCS5A01G300800 && Q9SJY5.1 RecName: Full=Mitochondrial uncoupling protein 5; Short=AtPUMP5; AltName: Full=Mitochondrial dicarboxylate carrier 1 && PF00153:Mitochondrial carrier protein	Mito_carr
TraesCS3A03G0745700	537.946	493.426	486.276	411.256	423.586	370.373	TraesCS3A03G0745700	Chr3A	549795058	549798439	-	1123	-	TraesCS3A01G302100 && P12653.4 RecName: Full=Glutathione S-transferase 1; AltName: Full=GST class-phi member 1; AltName: Full=GST-29; AltName: Full=GST-I && PF00043:Glutathione S-transferase, C-terminal domain|PF02798:Glutathione S-transferase, N-terminal domain	GST_N
TraesCS3B03G0675200	7.57093	5.7136	14.0428	2.85485	3.95474	2.30536	TraesCS3B03G0675200	Chr3B	430457218	430464477	+	1650	-	- && P40880.1 RecName: Full=Carbonic anhydrase, chloroplastic; AltName: Full=Carbonate dehydratase; Flags: Precursor && PF00484:Carbonic anhydrase	-
TraesCS3B03G0498100	270.536	304.897	319.334	436.839	378.539	553.343	TraesCS3B03G0498100	Chr3B	251333700	251334427	-	728	-	TraesCS3B01G205100 && - && -	-
TraesCS3D03G0911100	6.00148	0.787507	8.17995	1.08902	2.79059	2.76011	TraesCS3D03G0911100	Chr3D	527748471	527748775	+	305	-	TRIAE_CS42_3DL_TGACv1_250797_AA0873290%2Cpseudo%2CLipid transfer protein DIR1? && - && PF14368:Probable lipid transfer	-
TraesCS2D03G0063800	3.4487	20.6858	2.5912	12.971	5.67156	12.0455	TraesCS2D03G0063800	Chr2D	13444850	13445566	+	717	-	TraesCS2D01G034400 && Q9LZP9.1 RecName: Full=Calvin cycle protein CP12-2, chloroplastic; AltName: Full=CP12 domain-containing protein 2; AltName: Full=Chloroplast protein 12-2; Flags: Precursor && PF02672:CP12 domain	-
TraesCS7D03G0765200	0.640242	18.6191	1.64317	9.18855	3.07625	10.2403	TraesCS7D03G0765200	Chr7D	414296113	414297065	+	953	-	TraesCS7D01G322000 && P00228.2 RecName: Full=Ferredoxin, chloroplastic; Flags: Precursor && PF00111:2Fe-2S iron-sulfur cluster binding domain	Fer2
TraesCS2D03G0128900	0	0	0	0	0	0	TraesCS2D03G0128900	Chr2D	29856431	29857631	-	918	-	TraesCS2D01G065300 && P00871.2 RecName: Full=Ribulose bisphosphate carboxylase small chain PWS4.3, chloroplastic; Short=RuBisCO small subunit PWS4.3; Flags: Precursor && PF00101:Ribulose bisphosphate carboxylase, small chain|PF12338:Ribulose-1,5-bisphosphate carboxylase small subunit	-
TraesCS3B03G0728100	601.161	615.777	681.743	495.294	395.061	417.89	TraesCS3B03G0728100	Chr3B	465774895	465775570	-	618	-	TraesCS3B01G282300 && P45851.1 RecName: Full=Oxalate oxidase 2; AltName: Full=Germin; Flags: Precursor && PF00190:Cupin	-
TraesCS7A03G0804400	0.389037	20.4677	1.02307	9.37789	2.25662	10.6448	TraesCS7A03G0804400	Chr7A	477972105	477973012	+	908	-	TraesCS7A01G325400 && P00228.2 RecName: Full=Ferredoxin, chloroplastic; Flags: Precursor && PF00111:2Fe-2S iron-sulfur cluster binding domain	Fer2
TraesCS4B03G0916100	698.845	435.609	490.936	502.126	428.379	376.902	TraesCS4B03G0916100	Chr4B	643607399	643609655	+	1529	-	TraesCS4B01G352400 && Q53QK0.1 RecName: Full=Flavonoid O-methyltransferase-like protein Os11g0303600 && PF08100:Dimerisation domain|PF00891:O-methyltransferase domain	-
TraesCS2B03G0179600	0	1.07999	0	0.124134	0	0.0640885	TraesCS2B03G0179600	Chr2B	50594304	50595790	-	973	-	TraesCS2B01G079500 && P26667.1 RecName: Full=Ribulose bisphosphate carboxylase small chain PW9, chloroplastic; Short=RuBisCO small subunit PW9; Flags: Precursor && PF00101:Ribulose bisphosphate carboxylase, small chain|PF12338:Ribulose-1,5-bisphosphate carboxylase small subunit	-
TraesCS4B03G0333100	511.463	362.48	596.527	332.278	288.853	430.324	TraesCS4B03G0333100	Chr4B	191016151	191017050	-	711	-	TraesCS4B01G142200 && P43400.1 RecName: Full=Metallothionein-like protein 1; Short=MT-1 && -	-
TraesCS2B03G0223300	410.738	390.461	399.066	346.274	323.315	275.583	TraesCS2B03G0223300	Chr2B	63771237	63775184	+	1178	-	TraesCS2B01G096200 && Q9FE01.1 RecName: Full=L-ascorbate peroxidase 2, cytosolic; AltName: Full=APXb; AltName: Full=OsAPx02 && PF00141:Peroxidase	-
TraesCS4A03G0480500	569.778	428.866	734.041	409.913	332.782	467.264	TraesCS4A03G0480500	Chr4A	445779266	445780039	+	591	-	TraesCS4A01G175600 && P43400.1 RecName: Full=Metallothionein-like protein 1; Short=MT-1 && PF01439:Metallothionein	-
TraesCS1B03G0767900	746.377	686.891	836.731	755.472	623.316	902.079	TraesCS1B03G0767900	Chr1B	490458359	490459222	+	723	-	TraesCS1B01G276500 && - && -	-
TraesCS6B03G1104600	0.188458	22.5882	1.30838	16.9761	3.58892	18.2976	TraesCS6B03G1104600	Chr6B	673153131	673155454	+	852	-	TraesCS6B01G390600 && P10690.1 RecName: Full=Photosystem II 10 kDa polypeptide, chloroplastic; Flags: Precursor && PF04725:Photosystem II 10 kDa polypeptide PsbR	-
TraesCS2B03G0179200	0	7.9873	0	3.37099	0.0374386	0.629506	TraesCS2B03G0179200	Chr2B	50544386	50545516	-	842	-	TraesCS2B01G079300 && P00871.2 RecName: Full=Ribulose bisphosphate carboxylase small chain PWS4.3, chloroplastic; Short=RuBisCO small subunit PWS4.3; Flags: Precursor && PF00101:Ribulose bisphosphate carboxylase, small chain|PF12338:Ribulose-1,5-bisphosphate carboxylase small subunit	-
TraesCS4D03G0217900	644.65	656.499	431.87	653.267	566.076	391.542	TraesCS4D03G0217900	Chr4D	89061269	89062178	+	821	-	TraesCS4D01G109500 && - && PF02496:ABA/WDS induced protein	-
TraesCS5D03G0868300	613.926	826.961	677.28	984.112	754.691	485.385	TraesCS5D03G0868300	Chr5D	460931051	460934801	-	3037	-	TraesCS5D01G388700 && Q7G794.1 RecName: Full=Putative linoleate 9S-lipoxygenase 3; AltName: Full=Lipoxygenase 3 && PF00305:Lipoxygenase|PF01477:PLAT/LH2 domain	Lipoxygenase
TraesCS2D03G1100800	512.341	458.742	479.8	490.57	577.613	418.74	TraesCS2D03G1100800	Chr2D	593947030	593949401	-	1704	-	TraesCS2D01G493500 && P32112.1 RecName: Full=Adenosylhomocysteinase; Short=AdoHcyase; AltName: Full=S-adenosyl-L-homocysteine hydrolase && PF00670:S-adenosyl-L-homocysteine hydrolase, NAD binding domain|PF05221:S-adenosyl-L-homocysteine hydrolase	-
TraesCS2B03G0100400	0.847432	9.29901	0.774122	2.64211	0.788083	0.909389	TraesCS2B03G0100400	Chr2B	26913689	26914408	+	720	-	TraesCS2B01G048200 && Q9LZP9.1 RecName: Full=Calvin cycle protein CP12-2, chloroplastic; AltName: Full=CP12 domain-containing protein 2; AltName: Full=Chloroplast protein 12-2; Flags: Precursor && PF02672:CP12 domain	-
TraesCS4B03G0809400	435.722	496.083	446.482	662.25	590.023	385.642	TraesCS4B03G0809400	Chr4B	600052428	600054157	-	1237	-	TraesCS4B01G310900 && O64964.1 RecName: Full=Aquaporin TIP1-1; AltName: Full=Tonoplast intrinsic protein 1-1; AltName: Full=ZmTIP1-1; AltName: Full=ZmTIP1;1; Short=ZmTIP1 && PF00230:Major intrinsic protein	-
TraesCS1D03G0640700	646.71	647.366	804.017	741.819	523.439	799.927	TraesCS1D03G0640700	Chr1D	364162175	364163067	+	744	-	TraesCS1D01G266000 && - && -	-
TraesCS7B03G0641200	0.543208	15.923	1.79583	8.62299	2.19565	6.98038	TraesCS7B03G0641200	Chr7B	431475762	431476766	+	1005	-	TraesCS7B01G226100 && P00228.2 RecName: Full=Ferredoxin, chloroplastic; Flags: Precursor && PF00111:2Fe-2S iron-sulfur cluster binding domain	Fer2
TraesCS5B03G1052100	318.778	315.667	240.098	287.256	299.379	223.442	TraesCS5B03G1052100	Chr5B	605957838	605959201	+	1364	-	TraesCS5B01G426400 && Q10CE7.1 RecName: Full=Probable glutathione S-transferase GSTU1 && PF13417:Glutathione S-transferase, N-terminal domain|PF13410:Glutathione S-transferase, C-terminal domain	-
TraesCS2D03G0569700	0.953397	27.8279	2.57534	15.0649	3.56092	16.2104	TraesCS2D03G0569700	Chr2D	294915116	294916582	-	1381	-	TraesCS2D01G248400 && P27665.1 RecName: Full=Oxygen-evolving enhancer protein 1, chloroplastic; Short=OEE1; AltName: Full=33 kDa subunit of oxygen evolving system of photosystem II; AltName: Full=33 kDa thylakoid membrane protein; AltName: Full=OEC 33 kDa subunit; Flags: Precursor && PF01716:Manganese-stabilising protein / photosystem II polypeptide	-
TraesCS2B03G0178600	0	1.17347	0	0.05757	0	0	TraesCS2B03G0178600	Chr2B	50425223	50426726	-	1049	-	TraesCS2B01G078900 && P00871.2 RecName: Full=Ribulose bisphosphate carboxylase small chain PWS4.3, chloroplastic; Short=RuBisCO small subunit PWS4.3; Flags: Precursor && PF12338:Ribulose-1,5-bisphosphate carboxylase small subunit|PF00101:Ribulose bisphosphate carboxylase, small chain	-
TraesCS5B03G0769300	54.113	47.9213	46.5152	43.5334	46.8337	42.0184	TraesCS5B03G0769300	Chr5B	488133778	488134755	+	978	-	TraesCS5B01G300300 && Q9SJY5.1 RecName: Full=Mitochondrial uncoupling protein 5; Short=AtPUMP5; AltName: Full=Mitochondrial dicarboxylate carrier 1 && PF00153:Mitochondrial carrier protein	Mito_carr
TraesCS6A03G0917800	0.0731508	20.0386	1.14871	13.2062	2.0106	15.9802	TraesCS6A03G0917800	Chr6A	591120384	591122855	+	878	-	TraesCS6A01G358100 && P10690.1 RecName: Full=Photosystem II 10 kDa polypeptide, chloroplastic; Flags: Precursor && PF04725:Photosystem II 10 kDa polypeptide PsbR	-
TraesCS1D03G0830200	500.281	553.598	505.297	578.582	606.078	477.286	TraesCS1D03G0830200	Chr1D	440843584	440846572	+	2072	-	TraesCS1D01G353100 && Q9ZRB7.1 RecName: Full=Tubulin alpha chain && PF03953:Tubulin C-terminal domain|PF00091:Tubulin/FtsZ family, GTPase domain	Tubulin
TraesCS2D03G0129300	0	0.839824	0	0.392149	0	0.0311479	TraesCS2D03G0129300	Chr2D	29874664	29876166	-	1001	-	TraesCS2D01G065600 && P26667.1 RecName: Full=Ribulose bisphosphate carboxylase small chain PW9, chloroplastic; Short=RuBisCO small subunit PW9; Flags: Precursor && PF00101:Ribulose bisphosphate carboxylase, small chain|PF12338:Ribulose-1,5-bisphosphate carboxylase small subunit	-
TraesCS2D03G0157900	290.471	293.108	287.172	248.521	246.706	197.871	TraesCS2D03G0157900	Chr2D	36478815	36482914	+	1415	-	TraesCS2D01G080000 && Q9FE01.1 RecName: Full=L-ascorbate peroxidase 2, cytosolic; AltName: Full=APXb; AltName: Full=OsAPx02 && PF00141:Peroxidase	-
TraesCS4B03G0489300	562.673	574.867	474.261	930.537	973.42	1238.24	TraesCS4B03G0489300	Chr4B	379998077	380000063	+	1509	-	TraesCS4B01G173700 && - && -	-
TraesCS5B03G0310900	0.381392	9.02137	0.378261	1.41653	0.187193	1.03683	TraesCS5B03G0310900	Chr5B	194099640	194101429	-	1684	-	TraesCS5B01G115300 && Q40677.2 RecName: Full=Fructose-bisphosphate aldolase, chloroplastic; AltName: Full=Chloroplastic aldolase; Short=AldP; Flags: Precursor && PF00274:Fructose-bisphosphate aldolase class-I	-
TraesCS5D03G0952400	329.93	276.35	228.517	199.613	224.834	237.056	TraesCS5D03G0952400	Chr5D	491673832	491675058	+	1179	-	TraesCS5D01G432700 && Q10CE7.1 RecName: Full=Probable glutathione S-transferase GSTU1 && PF13417:Glutathione S-transferase, N-terminal domain|PF13410:Glutathione S-transferase, C-terminal domain	-
TraesCS2B03G1307900	398.897	341.672	356.201	465.382	441.064	292.233	TraesCS2B03G1307900	Chr2B	725026980	725029637	-	2047	-	TraesCS2B01G521600 && P32112.1 RecName: Full=Adenosylhomocysteinase; Short=AdoHcyase; AltName: Full=S-adenosyl-L-homocysteine hydrolase && PF00670:S-adenosyl-L-homocysteine hydrolase, NAD binding domain|PF05221:S-adenosyl-L-homocysteine hydrolase	-
TraesCS7A03G0642100	0.149364	23.8793	0.0987584	9.35358	0.381212	7.77301	TraesCS7A03G0642100	Chr7A	293362059	293363229	+	1075	-	TraesCS7A01G276400 && P07370.1 RecName: Full=Chlorophyll a-b binding protein 1B, chloroplastic; AltName: Full=LHCII type I CAB-1B; Short=LHCP; Flags: Precursor && PF00504:Chlorophyll A-B binding protein	-
TraesCS2A03G0869700	266.504	242.667	343.719	365.782	425.16	534.441	TraesCS2A03G0869700	Chr2A	601886420	601887726	-	1248	-	TraesCS2A01G355400 && Q42829.1 RecName: Full=S-adenosylmethionine decarboxylase proenzyme; Short=AdoMetDC; Short=SAMDC; Contains: RecName: Full=S-adenosylmethionine decarboxylase alpha chain; Contains: RecName: Full=S-adenosylmethionine decarboxylase beta chain; Flags: Precursor && PF01536:Adenosylmethionine decarboxylase	SAM_decarbox
TraesCS4B03G0837800	0.0485338	4.76447	0.0267419	5.0199	0.524065	3.23571	TraesCS4B03G0837800	Chr4B	612227876	612230396	+	1985	-	TraesCS4B01G323000 && P25857.2 RecName: Full=Glyceraldehyde-3-phosphate dehydrogenase GAPB, chloroplastic; AltName: Full=NADP-dependent glyceraldehydephosphate dehydrogenase B; Flags: Precursor && PF02800:Glyceraldehyde 3-phosphate dehydrogenase, C-terminal domain|PF00044:Glyceraldehyde 3-phosphate dehydrogenase, NAD binding domain	-
TraesCS5B03G0199300	441.383	395.247	397.258	464.958	453.676	503.117	TraesCS5B03G0199300	Chr5B	99858842	99859303	-	462	-	- && P69309.2 RecName: Full=Polyubiquitin; Contains: RecName: Full=Ubiquitin; Flags: Precursor && PF00240:Ubiquitin family	ubiquitin
TraesCS1A03G0193000	318.278	434.058	362.315	484.486	427.488	441.013	TraesCS1A03G0193000	Chr1A	64035762	64037003	+	934	-	TraesCS1A01G078800 && O65857.2 RecName: Full=Probable glutathione S-transferase GSTF1; AltName: Full=GST-I && PF02798:Glutathione S-transferase, N-terminal domain|PF00043:Glutathione S-transferase, C-terminal domain	GST_N
TraesCS6A03G0154200	265.652	253.335	213.422	254.288	304.056	222.227	TraesCS6A03G0154200	Chr6A	40222935	40223907	-	973	-	TraesCS6A01G068900 && P21569.1 RecName: Full=Peptidyl-prolyl cis-trans isomerase; Short=PPIase; AltName: Full=Cyclophilin; AltName: Full=Cyclosporin A-binding protein; AltName: Full=Rotamase && PF00160:Cyclophilin type peptidyl-prolyl cis-trans isomerase/CLD	Pro_isomerase
TraesCS6D03G0789500	0.23983	16.8617	0.634296	11.0499	2.42487	14.0411	TraesCS6D03G0789500	Chr6D	461155467	461158758	+	1339	-	TraesCS6D01G340700 && P10690.1 RecName: Full=Photosystem II 10 kDa polypeptide, chloroplastic; Flags: Precursor && PF04725:Photosystem II 10 kDa polypeptide PsbR	-
TraesCS3D03G0096000	0	0	0.0403978	0	0.0959613	0	TraesCS3D03G0096000	Chr3D	21336911	21337662	-	657	-	TraesCS3D01G052100 && Q43767.1 RecName: Full=Non-specific lipid-transfer protein 4.1; Short=LTP 4.1; AltName: Full=CW-21; Short=CW21; Flags: Precursor && PF00234:Protease inhibitor/seed storage/LTP family	-
TraesCS2A03G0131800	0	0.0645671	0	0	0	0	TraesCS2A03G0131800	Chr2A	34588132	34589350	-	930	-	TraesCS2A01G066900 && P00871.2 RecName: Full=Ribulose bisphosphate carboxylase small chain PWS4.3, chloroplastic; Short=RuBisCO small subunit PWS4.3; Flags: Precursor && PF00101:Ribulose bisphosphate carboxylase, small chain|PF12338:Ribulose-1,5-bisphosphate carboxylase small subunit	-
TraesCS1B03G0768600	488.829	548.485	661.978	771.26	570.898	885.205	TraesCS1B03G0768600	Chr1B	490526588	490527470	+	734	-	TraesCS1B01G276800 && - && -	-
TraesCS5D03G0695700	71.654	65.4258	55.6255	66.6218	57.5783	50.5157	TraesCS5D03G0695700	Chr5D	406264168	406265931	-	1764	-	TraesCS5D01G307000 && Q9SJY5.1 RecName: Full=Mitochondrial uncoupling protein 5; Short=AtPUMP5; AltName: Full=Mitochondrial dicarboxylate carrier 1 && PF00153:Mitochondrial carrier protein	Mito_carr
TraesCS4B03G0939600	442.682	499.158	451.252	498.699	401.311	296	TraesCS4B03G0939600	Chr4B	651745397	651748033	+	1084	-	- && P15490.1 RecName: Full=Stem 28 kDa glycoprotein; AltName: Full=Vegetative storage protein A; Flags: Precursor && PF03767:HAD superfamily, subfamily IIIB (Acid phosphatase)	-
TraesCS4B03G0041500	391.662	401.09	333.728	358.929	373.547	307.794	TraesCS4B03G0041500	Chr4B	16124182	16125149	+	866	-	TraesCS4B01G020300 && Q43472.1 RecName: Full=Glycine-rich RNA-binding protein blt801; AltName: Full=Low temperature-responsive RNA-binding protein && PF00076:RNA recognition motif. (a.k.a. RRM, RBD, or RNP domain)	RRM_1
TraesCS7D03G0810000	446.017	339.884	428.858	311.375	283.306	316.587	TraesCS7D03G0810000	Chr7D	441613843	441614985	+	234	-	TraesCS7D01G342900 && Q94BT9.2 RecName: Full=Copper transport protein ATX1; AltName: Full=Copper chaperone ATX1 && -	-
TraesCS3A03G0726200	357.259	508.057	391.623	441.452	371.548	351.901	TraesCS3A03G0726200	Chr3A	533367630	533367970	+	192	-	TraesCS3A01G291800 && Q41898.1 RecName: Full=ATP synthase subunit epsilon, mitochondrial; Short=ATPase subunit epsilon && -	-
TraesCSU03G0053400	1.75331	1.63922	2.36431	2.42952	1.81168	0.71676	TraesCSU03G0053400	ChrUnknown	28218308	28218655	+	348	-	non-specific lipid transfer protein%2CTRIAE_CS42_3DS_TGACv1_272087_AA0914390 && Q42842.1 RecName: Full=Non-specific lipid-transfer protein 4.3; Short=LTP 4.3; Flags: Precursor && PF00234:Protease inhibitor/seed storage/LTP family	-
TraesCS4D03G0029500	353.543	382.976	305.932	376.22	413.999	316.049	TraesCS4D03G0029500	Chr4D	8018616	8019601	+	864	-	TraesCS4D01G018500 && Q43472.1 RecName: Full=Glycine-rich RNA-binding protein blt801; AltName: Full=Low temperature-responsive RNA-binding protein && PF00076:RNA recognition motif. (a.k.a. RRM, RBD, or RNP domain)	RRM_1
TraesCS7B03G0683100	435.175	315.505	385.076	242.725	224.435	267.154	TraesCS7B03G0683100	Chr7B	462167649	462168731	+	234	-	TraesCS7B01G247000 && Q94BT9.2 RecName: Full=Copper transport protein ATX1; AltName: Full=Copper chaperone ATX1 && -	-
TraesCS2A03G1169300	223.37	211.64	253.678	222.205	194.956	168.245	TraesCS2A03G1169300	Chr2A	735137339	735144132	-	3951	-	- && P83970.1 RecName: Full=Plasma membrane ATPase; AltName: Full=Proton pump && PF00702:haloacid dehalogenase-like hydrolase|PF00690:Cation transporter/ATPase, N-terminus|PF00122:E1-E2 ATPase	E1-E2_ATPase
TraesCS6D03G0139300	290.775	273.9	266.564	255.493	281.888	252.907	TraesCS6D03G0139300	Chr6D	42497424	42498392	-	969	-	TraesCS6D01G066700 && P21569.1 RecName: Full=Peptidyl-prolyl cis-trans isomerase; Short=PPIase; AltName: Full=Cyclophilin; AltName: Full=Cyclosporin A-binding protein; AltName: Full=Rotamase && PF00160:Cyclophilin type peptidyl-prolyl cis-trans isomerase/CLD	Pro_isomerase
TraesCS2D03G1119800	266.748	227.302	297.734	178.847	164.764	151.661	TraesCS2D03G1119800	Chr2D	599865925	599872512	-	3674	-	TraesCS2D01G503000 && P83970.1 RecName: Full=Plasma membrane ATPase; AltName: Full=Proton pump && PF00702:haloacid dehalogenase-like hydrolase|PF00690:Cation transporter/ATPase, N-terminus|PF00122:E1-E2 ATPase	E1-E2_ATPase
TraesCS5A03G1005600	194.111	229.454	130.581	210.62	220.819	153.089	TraesCS5A03G1005600	Chr5A	611574974	611576184	+	1211	-	TraesCS5A01G424100 && Q10CE7.1 RecName: Full=Probable glutathione S-transferase GSTU1 && PF13417:Glutathione S-transferase, N-terminal domain|PF13410:Glutathione S-transferase, C-terminal domain	-
TraesCS2A03G0740300	417.05	493.381	433.648	1046.22	975.65	1548.72	TraesCS2A03G0740300	Chr2A	514891383	514891763	+	381	-	TRIAE_CS42_2AL_TGACv1_093880_AA0288670%2Cnon-specific lipid transfer protein && - && PF14368:Probable lipid transfer	-
TraesCS1A03G0955000	0	11.6061	0	6.77389	0.439488	7.15261	TraesCS1A03G0955000	Chr1A	560669081	560669954	+	789	-	TraesCS1A01G392000 && P20143.1 RecName: Full=Photosystem I reaction center subunit VI, chloroplastic; Short=PSI-H; AltName: Full=Light-harvesting complex I 11 kDa protein; Flags: Precursor && PF03244:Photosystem I reaction centre subunit VI	-
TraesCS2B03G0563500	0.141572	10.8094	0.507035	6.54494	1.78346	6.73523	TraesCS2B03G0563500	Chr2B	241197713	241199386	-	1361	-	TraesCS2B01G234500 && Q7X9A6.1 RecName: Full=Cytochrome b6-f complex iron-sulfur subunit, chloroplastic; AltName: Full=Plastohydroquinone:plastocyanin oxidoreductase iron-sulfur protein; AltName: Full=Rieske iron-sulfur protein; Short=ISP; Short=RISP; Flags: Precursor && PF00355:Rieske [2Fe-2S] domain	-
TraesCS2D03G0807600	276.8	252.101	354.877	338.975	401.858	520.716	TraesCS2D03G0807600	Chr2D	453606889	453608432	+	1230	-	TraesCS2D01G352900 && Q42829.1 RecName: Full=S-adenosylmethionine decarboxylase proenzyme; Short=AdoMetDC; Short=SAMDC; Contains: RecName: Full=S-adenosylmethionine decarboxylase alpha chain; Contains: RecName: Full=S-adenosylmethionine decarboxylase beta chain; Flags: Precursor && PF01536:Adenosylmethionine decarboxylase|PF08132:S-adenosyl-l-methionine decarboxylase leader peptide	SAM_decarbox
TraesCS5A03G1106700	246.798	225.486	248.723	281.186	283.487	281.991	TraesCS5A03G1106700	Chr5A	648654292	648656936	-	1560	-	TraesCS5A01G469800 && P37707.1 RecName: Full=B2 protein && PF10539:Development and cell death domain	-
TraesCS2B03G0679100	1.25642	12.4037	2.90406	6.06713	2.0695	5.18962	TraesCS2B03G0679100	Chr2B	370006072	370008986	-	1508	-	TraesCS2B01G264100 && Q6YT73.1 RecName: Full=Peroxisomal (S)-2-hydroxy-acid oxidase GLO5; AltName: Full=Glycolate oxidase 5; Short=GOX 5; Short=OsGLO5; AltName: Full=Short chain alpha-hydroxy acid oxidase GLO5 >B8B7C5.1 RecName: Full=Peroxisomal (S)-2-hydroxy-acid oxidase GLO5; AltName: Full=Glycolate oxidase 5; Short=GOX 5; Short=OsGLO5; AltName: Full=Short chain alpha-hydroxy acid oxidase GLO5 …	FMN_dh
TraesCS2B03G1328200	246.379	219.275	291.171	268.945	246.952	220.739	TraesCS2B03G1328200	Chr2B	734323661	734330115	-	3487	-	TraesCS2B01G530500 && P83970.1 RecName: Full=Plasma membrane ATPase; AltName: Full=Proton pump && PF00702:haloacid dehalogenase-like hydrolase|PF00690:Cation transporter/ATPase, N-terminus|PF00122:E1-E2 ATPase	E1-E2_ATPase
TraesCS6B03G0219500	247.446	232.31	232.993	237.417	262.624	245.772	TraesCS6B03G0219500	Chr6B	73866312	73867214	-	903	-	TraesCS6B01G093100 && P21569.1 RecName: Full=Peptidyl-prolyl cis-trans isomerase; Short=PPIase; AltName: Full=Cyclophilin; AltName: Full=Cyclosporin A-binding protein; AltName: Full=Rotamase && PF00160:Cyclophilin type peptidyl-prolyl cis-trans isomerase/CLD	Pro_isomerase
TraesCS2A03G0613800	0.329366	20.2083	1.32707	13.1621	2.74819	13.351	TraesCS2A03G0613800	Chr2A	391932339	391933292	+	780	-	TraesCS2A01G254600 && Q00434.1 RecName: Full=Oxygen-evolving enhancer protein 2, chloroplastic; Short=OEE2; AltName: Full=23 kDa subunit of oxygen evolving system of photosystem II; AltName: Full=23 kDa thylakoid membrane protein; AltName: Full=OEC 23 kDa subunit; Flags: Precursor && PF01789:PsbP	-
TraesCS1D03G0073100	296.334	372.461	346.512	326.615	319.086	245.968	TraesCS1D03G0073100	Chr1D	19023110	19023289	-	180	-	TraesCS1D01G037300 && - && -	-
TraesCS2A03G0588700	1.08827	25.1606	2.04281	11.1174	2.40816	12.751	TraesCS2A03G0588700	Chr2A	365899211	365901025	+	1741	-	TraesCS2A01G247300 && P27665.1 RecName: Full=Oxygen-evolving enhancer protein 1, chloroplastic; Short=OEE1; AltName: Full=33 kDa subunit of oxygen evolving system of photosystem II; AltName: Full=33 kDa thylakoid membrane protein; AltName: Full=OEC 33 kDa subunit; Flags: Precursor && PF01716:Manganese-stabilising protein / photosystem II polypeptide	-
TraesCS7B03G0941900	401.887	447	287.661	595.65	529.406	1049.54	TraesCS7B03G0941900	Chr7B	613276035	613276374	+	340	-	TRIAE_CS42_7BL_TGACv1_577340_AA1872780%2Cnon-specific lipid transfer protein && - && PF14368:Probable lipid transfer	-
TraesCS2A03G0068300	0.0385976	8.80503	0.223304	3.26634	0.378886	1.94869	TraesCS2A03G0068300	Chr2A	18337989	18338820	+	832	-	TraesCS2A01G035100 && Q9LZP9.1 RecName: Full=Calvin cycle protein CP12-2, chloroplastic; AltName: Full=CP12 domain-containing protein 2; AltName: Full=Chloroplast protein 12-2; Flags: Precursor && PF02672:CP12 domain	-
TraesCS1D03G0270700	273.112	226.548	250.783	191.688	216.26	232.101	TraesCS1D03G0270700	Chr1D	113433328	113435402	+	1074	-	TraesCS1D01G114100 && Q0DKF0.1 RecName: Full=60S ribosomal protein L10-2; AltName: Full=Protein QM1; AltName: Full=Putative tumor suppressor SG12 >A2Y0T4.2 RecName: Full=60S ribosomal protein L10-2; AltName: Full=Protein QM1; AltName: Full=Putative tumor suppressor SG12 && PF00252:Ribosomal protein L16p/L10e	-
TraesCS2D03G0451200	0.309927	10.7434	0.807865	6.74747	1.31055	5.34696	TraesCS2D03G0451200	Chr2D	178442440	178444117	-	1347	-	TraesCS2D01G214700 && Q7X9A6.1 RecName: Full=Cytochrome b6-f complex iron-sulfur subunit, chloroplastic; AltName: Full=Plastohydroquinone:plastocyanin oxidoreductase iron-sulfur protein; AltName: Full=Rieske iron-sulfur protein; Short=ISP; Short=RISP; Flags: Precursor && PF00355:Rieske [2Fe-2S] domain	-
TraesCS4A03G1016800	310.085	369.8	330.713	363.312	291.741	216.814	TraesCS4A03G1016800	Chr4A	685643178	685645302	-	1625	-	TraesCS4A01G410800 && O64964.1 RecName: Full=Aquaporin TIP1-1; AltName: Full=Tonoplast intrinsic protein 1-1; AltName: Full=ZmTIP1-1; AltName: Full=ZmTIP1;1; Short=ZmTIP1 && PF00230:Major intrinsic protein	-
TraesCS2D03G0240900	0	21.1126	0.605966	15.2356	2.51899	11.8167	TraesCS2D03G0240900	Chr2D	66180630	66181256	+	438	-	TraesCS2D01G115200 && P31093.1 RecName: Full=Photosystem I reaction center subunit N, chloroplastic; Short=PSI-N; Flags: Precursor && PF05479:Photosystem I reaction centre subunit N (PSAN or PSI-N)	-
TraesCS2A03G0481600	1.13306	9.42248	0.739313	5.60733	1.66836	3.56084	TraesCS2A03G0481600	Chr2A	223652049	223653125	+	1077	-	TraesCS2A01G223600 && P0C1M0.1 RecName: Full=ATP synthase subunit gamma, chloroplastic; AltName: Full=F-ATPase gamma subunit; Contains: RecName: Full=Inceptin; Flags: Precursor && PF00231:ATP synthase	-
TraesCS3B03G0434100	370.166	490.553	489.577	342.262	221.585	213.861	TraesCS3B03G0434100	Chr3B	201136403	201138661	-	1505	-	TraesCS3B01G181300 && Q07469.1 RecName: Full=Bark storage protein A; Flags: Precursor [Populus deltoides] && PF01048:Phosphorylase superfamily	-
TraesCS7A03G0483300	0.184771	9.88122	0.549763	7.74867	2.24907	7.427	TraesCS7A03G0483300	Chr7A	174591102	174592369	-	869	-	TraesCS7A01G206700 && O04616.1 RecName: Full=Protein CURVATURE THYLAKOID 1A, chloroplastic; Flags: Precursor && PF14159:CAAD domains of cyanobacterial aminoacyl-tRNA synthetase	-
TraesCS3D03G1145000	159.593	117.763	72.8881	126.329	92.8982	150.522	TraesCS3D03G1145000	Chr3D	604119571	604120261	+	528	-	TraesCS3D01G517100 && Q08655.1 RecName: Full=Abscisic stress-ripening protein 1 && PF02496:ABA/WDS induced protein	-
TraesCS3B03G1503900	204.468	150.118	138.194	359.033	283.311	311.264	TraesCS3B03G1503900	Chr3B	843152923	843153257	+	237	-	TraesCS3B01G601800 && - && -	-
TraesCS7D03G1249500	530.069	669.915	433.398	587.168	431.463	225.57	TraesCS7D03G1249500	Chr7D	628954451	628956703	-	1598	-	TraesCS7D01G530700 && Q9SVU5.1 RecName: Full=GDSL esterase/lipase At4g28780; AltName: Full=Extracellular lipase At4g28780; Flags: Precursor && PF00657:GDSL-like Lipase/Acylhydrolase	Lipase_GDSL
TraesCS7B03G0298500	0.496085	13.574	1.03869	10.6664	1.91542	8.70188	TraesCS7B03G0298500	Chr7B	135054696	135056061	-	971	-	TraesCS7B01G114100 && O04616.1 RecName: Full=Protein CURVATURE THYLAKOID 1A, chloroplastic; Flags: Precursor && PF14159:CAAD domains of cyanobacterial aminoacyl-tRNA synthetase	-
TraesCS5B03G0294300	0.388609	9.05005	0.700761	2.85678	0.589545	3.39574	TraesCS5B03G0294300	Chr5B	171519577	171520573	-	909	-	TraesCS5B01G111800 && Q9ZP21.1 RecName: Full=Thioredoxin M-type, chloroplastic; Short=Trx-M; Flags: Precursor && PF00085:Thioredoxin	-
TraesCS7D03G0231700	248.416	241.156	242.411	252.67	242.766	216.246	TraesCS7D03G0231700	Chr7D	62458799	62460566	+	435	-	TraesCS7D01G101800 && P52184.1 RecName: Full=Profilin-1 && PF00235:Profilin	-
TraesCS3B03G0832600	302.399	406.102	330.522	359.83	311.293	271.193	TraesCS3B03G0832600	Chr3B	542487284	542487624	+	192	-	TraesCS3B01G326400 && Q41898.1 RecName: Full=ATP synthase subunit epsilon, mitochondrial; Short=ATPase subunit epsilon && -	-
TraesCS4B03G0123900	367.336	350.387	312.663	455.938	441.652	353.271	TraesCS4B03G0123900	Chr4B	49789021	49791522	+	1356	-	TraesCS4B01G056700 && Q9ZRR5.1 RecName: Full=Tubulin alpha-3 chain && PF00091:Tubulin/FtsZ family, GTPase domain|PF03953:Tubulin C-terminal domain	Tubulin_C
TraesCS2A03G0229800	0.561981	15.0869	1.39342	10.0777	3.46756	9.9773	TraesCS2A03G0229800	Chr2A	67154227	67155026	+	800	-	TraesCS2A01G111300 && - && PF06596:Photosystem II reaction centre X protein (PsbX)	-
TraesCS6D03G0004600	286.039	283.917	306.18	286.8	265.441	280.552	TraesCS6D03G0004600	Chr6D	797280	798536	+	528	-	TraesCS6D01G001600 && Q9FHW7.1 RecName: Full=SKP1-like protein 1B; AltName: Full=SKP1-like 2; AltName: Full=UFO-binding protein 2 && PF01466:Skp1 family, dimerisation domain|PF03931:Skp1 family, tetramerisation domain	Skp1_POZ
TraesCS2A03G0132200	0	1.60168	0.0277629	0.72646	0	0.423983	TraesCS2A03G0132200	Chr2A	34642464	34643912	-	956	-	TraesCS2A01G067300 && P26667.1 RecName: Full=Ribulose bisphosphate carboxylase small chain PW9, chloroplastic; Short=RuBisCO small subunit PW9; Flags: Precursor && PF00101:Ribulose bisphosphate carboxylase, small chain|PF12338:Ribulose-1,5-bisphosphate carboxylase small subunit	-
TraesCS2B03G0722900	169.069	200.797	175.75	149.193	151.99	186.558	TraesCS2B03G0722900	Chr2B	393377529	393379305	+	846	-	TraesCS2B01G278800 && O64818.1 RecName: Full=Uncharacterized protein At2g23090 && PF12907:Zinc-binding	-
TraesCS4D03G0435400	430.071	444.545	372.578	592.163	603.357	664.336	TraesCS4D03G0435400	Chr4D	305311868	305313853	+	1514	-	TraesCS4D01G175900 && - && -	-
TraesCS6D03G0861400	355.218	296.081	325.79	316.064	294.31	324.927	TraesCS6D03G0861400	Chr6D	479962992	479964675	-	1481	-	TraesCS6D01G373900 && Q53QK0.1 RecName: Full=Flavonoid O-methyltransferase-like protein Os11g0303600 && PF08100:Dimerisation domain|PF00891:O-methyltransferase domain	-
TraesCS4D03G0597700	120.208	160.777	124.42	159.113	124.594	112.462	TraesCS4D03G0597700	Chr4D	418213662	418214292	-	631	-	TraesCS4D01G249000 && - && -	-
TraesCS2D03G1268900	492.865	509.556	462.655	585.067	445.057	220.567	TraesCS2D03G1268900	Chr2D	640603333	640607879	-	2197	-	TraesCS2D01G594400 && Q1XH04.1 RecName: Full=4-hydroxy-7-methoxy-3-oxo-3,4-dihydro-2H-1,4-benzoxazin-2-yl glucoside beta-D-glucosidase 1c, chloroplastic; AltName: Full=Beta-glucosidase 1c; Short=Taglu1c; Flags: Precursor && PF00232:Glycosyl hydrolase family 1	Glyco_hydro_1
TraesCS2D03G0372200	280.514	270.282	239.357	283.548	329.339	267.015	TraesCS2D03G0372200	Chr2D	124371529	124371966	+	438	-	TraesCS2D01G178300 && P49637.2 RecName: Full=60S ribosomal protein L27a-3 && PF00828:Ribosomal proteins 50S-L15, 50S-L18e, 60S-L27A	-
TraesCS7D03G0296700	292.377	279.632	252.403	276.299	313.585	266.958	TraesCS7D03G0296700	Chr7D	85853936	85854218	+	153	-	TraesCS7D01G132800 && P49689.3 RecName: Full=40S ribosomal protein S30 && -	-
TraesCS4B03G0255000	348.091	350.338	222.079	301.924	280.24	209.913	TraesCS4B03G0255000	Chr4B	128488187	128489255	+	972	-	TraesCS4B01G112000 && - && PF02496:ABA/WDS induced protein	-
TraesCS2D03G0992300	176.834	143.041	155.901	194.35	140.265	226.527	TraesCS2D03G0992300	Chr2D	555857189	555859719	+	912	-	TraesCS2D01G442500 && - && -	-
TraesCS7A03G0770100	277.679	282.73	386.179	243.406	214.877	318.421	TraesCS7A03G0770100	Chr7A	449363813	449367693	-	1787	-	TraesCS7A01G313100 && P26517.1 RecName: Full=Glyceraldehyde-3-phosphate dehydrogenase 1, cytosolic && PF02800:Glyceraldehyde 3-phosphate dehydrogenase, C-terminal domain|PF00044:Glyceraldehyde 3-phosphate dehydrogenase, NAD binding domain	-
TraesCS2A03G0160200	210.167	205.034	209.949	171.142	167.641	138.314	TraesCS2A03G0160200	Chr2A	41669029	41673376	+	1761	-	TraesCS2A01G082100 && Q9FE01.1 RecName: Full=L-ascorbate peroxidase 2, cytosolic; AltName: Full=APXb; AltName: Full=OsAPx02 && PF00141:Peroxidase	-
TraesCS4B03G0250700	0.385248	13.7898	0.773269	7.65884	1.16153	6.17169	TraesCS4B03G0250700	Chr4B	125590482	125593019	+	1167	-	TraesCS4B01G109900 && Q40677.2 RecName: Full=Fructose-bisphosphate aldolase, chloroplastic; AltName: Full=Chloroplastic aldolase; Short=AldP; Flags: Precursor && PF00274:Fructose-bisphosphate aldolase class-I	-
TraesCS4A03G0719000	368.802	272.259	397.451	306.562	240.278	261.304	TraesCS4A03G0719000	Chr4A	585581442	585582116	-	675	-	TRIAE_CS42_4AL_TGACv1_290805_AA0989530%2Ccupin-1 domain%2CGermin-like && P15290.1 RecName: Full=Oxalate oxidase GF-2.8; AltName: Full=Germin GF-2.8; Flags: Precursor && PF00190:Cupin	-
TraesCS7A03G1100500	207.989	209.06	198.957	376.624	343.335	400.071	TraesCS7A03G1100500	Chr7A	652068154	652068988	-	516	-	TraesCS7A01G453500 && P69309.2 RecName: Full=Polyubiquitin; Contains: RecName: Full=Ubiquitin; Flags: Precursor && PF00240:Ubiquitin family	ubiquitin
TraesCS6B03G0936600	364.425	480.602	378.722	467.396	413.539	364.756	TraesCS6B03G0936600	Chr6B	588834195	588834846	-	405	-	TraesCS6B01G330700 && O65660.1 RecName: Full=PLAT domain-containing protein 1; Short=AtPLAT1; Short=PLAT domain protein 1; Flags: Precursor && -	-
TraesCS4A03G0460700	288.603	356.203	294.073	442.9	453.126	506.029	TraesCS4A03G0460700	Chr4A	423400986	423403046	-	927	-	TraesCS4A01G169100 && Q8LRM8.1 RecName: Full=Translationally-controlled tumor protein homolog; Short=TCTP && PF00838:Translationally controlled tumour protein	-
TraesCS4D03G0058900	342.474	364.093	391.026	448.745	362.984	258.948	TraesCS4D03G0058900	Chr4D	16342847	16347096	-	2877	-	TraesCS4D01G035200 && P29114.2 RecName: Full=Linoleate 9S-lipoxygenase 1; AltName: Full=Lipoxygenase 1 && PF01477:PLAT/LH2 domain|PF00305:Lipoxygenase	Lipoxygenase
TraesCS4A03G0277700	405.813	431.348	323.16	603.481	576.054	598.968	TraesCS4A03G0277700	Chr4A	173714746	173716737	-	1548	-	TraesCS4A01G130800 && - && -	-
TraesCS2D03G0588300	0.35409	17.8512	1.62084	11.3713	2.88763	12.9582	TraesCS2D03G0588300	Chr2D	309737202	309738555	+	1179	-	TraesCS2D01G255100 && Q00434.1 RecName: Full=Oxygen-evolving enhancer protein 2, chloroplastic; Short=OEE2; AltName: Full=23 kDa subunit of oxygen evolving system of photosystem II; AltName: Full=23 kDa thylakoid membrane protein; AltName: Full=OEC 23 kDa subunit; Flags: Precursor && PF01789:PsbP	-
TraesCS1A03G0968100	357.047	371.224	357.332	400.975	377.12	260.578	TraesCS1A03G0968100	Chr1A	565002788	565003657	+	870	-	TraesCS1A01G396800 && Q8LEE9.2 RecName: Full=Fasciclin-like arabinogalactan protein 12; Flags: Precursor && PF02469:Fasciclin domain	-
TraesCS6B03G1249800	277.068	370.705	301.695	400.396	347.291	294.742	TraesCS6B03G1249800	Chr6B	718403800	718405385	+	1357	-	TraesCS6B01G450000 && Q9AR14.1 RecName: Full=Aquaporin PIP1-5; AltName: Full=Plasma membrane intrinsic protein 1-5; AltName: Full=ZmPIP1-5; AltName: Full=ZmPIP1-5b; AltName: Full=ZmPIP1;5 && PF00230:Major intrinsic protein	-
TraesCS2A03G0249400	235.266	236.379	193.57	278.427	281.069	298.535	TraesCS2A03G0249400	Chr2A	75734383	75737830	+	788	-	TraesCS2A01G121200 && P23345.2 RecName: Full=Superoxide dismutase [Cu-Zn] 4A && PF00080:Copper/zinc superoxide dismutase (SODC)	-
TraesCS6B03G1201400	341.014	273.789	295.88	316.005	252.351	264.308	TraesCS6B03G1201400	Chr6B	706649621	706651343	-	1528	-	TraesCS6B01G429300 && Q53QK0.1 RecName: Full=Flavonoid O-methyltransferase-like protein Os11g0303600 && PF00891:O-methyltransferase domain|PF08100:Dimerisation domain	-
TraesCS2B03G0580900	0.102817	16.9184	0.538191	9.37768	1.24478	7.32059	TraesCS2B03G0580900	Chr2B	252473557	252474753	-	937	-	TraesCS2B01G240000 && Q0D5P8.1 RecName: Full=Oxygen-evolving enhancer protein 3, chloroplastic; Short=OEE3; AltName: Full=LP02; Flags: Precursor >P83646.2 RecName: Full=Oxygen-evolving enhancer protein 3, chloroplastic; Short=OEE3; AltName: Full=LP02; Flags: Precursor && PF05757:Oxygen evolving enhancer protein 3 (PsbQ)	-
novel.8769	257.671	343.822	310.065	201.232	175.389	268.638	-	Chr5D	376661610	376690087	+	1552	-	- && - && -	-
TraesCS5D03G0747200	309.983	252.187	255.386	276.528	270.92	289.653	TraesCS5D03G0747200	Chr5D	426107460	426110166	-	1469	-	TraesCS5D01G332200 && Q10716.1 RecName: Full=Cysteine proteinase 1; Flags: Precursor && PF00112:Papain family cysteine protease|PF08246:Cathepsin propeptide inhibitor domain (I29)	Peptidase_C1
TraesCS7B03G0402800	1.16138	17.2869	1.14271	10.6256	3.60111	13.6207	TraesCS7B03G0402800	Chr7B	208342658	208345658	+	1742	-	TraesCS7B01G148000 && Q56YA5.2 RecName: Full=Serine--glyoxylate aminotransferase; AltName: Full=Alanine--glyoxylate aminotransferase; Short=AGT; AltName: Full=Asparagine aminotransferase; AltName: Full=Serine--pyruvate aminotransferase && PF00266:Aminotransferase class-V	Aminotran_5
TraesCS5D03G0077800	322.621	307.667	295.437	325.468	331.731	210.747	TraesCS5D03G0077800	Chr5D	28984972	28989613	-	2675	-	- && Q2QLY5.1 RecName: Full=5-methyltetrahydropteroyltriglutamate--homocysteine methyltransferase 1; AltName: Full=Cobalamin-independent methionine synthase 1 && PF08267:Cobalamin-independent synthase, N-terminal domain|PF01717:Cobalamin-independent synthase, Catalytic domain	-
TraesCS1D03G0941500	316.74	332.331	308.337	372.793	356.938	231.728	TraesCS1D03G0941500	Chr1D	472240433	472241302	+	870	-	TraesCS1D01G404700 && Q8LEE9.2 RecName: Full=Fasciclin-like arabinogalactan protein 12; Flags: Precursor && PF02469:Fasciclin domain	-
TraesCS5D03G0931600	0.322978	11.9491	0.800816	7.67902	0.679381	7.25719	TraesCS5D03G0931600	Chr5D	485401010	485401705	-	696	-	TraesCS5D01G422800 && P13192.2 RecName: Full=Photosystem I reaction center subunit III, chloroplastic; AltName: Full=Light-harvesting complex I 17 kDa protein; AltName: Full=PSI-F; Flags: Precursor && PF02507:Photosystem I reaction centre subunit III	-
TraesCS5B03G0553900	258.881	245.254	246.081	235.238	204.594	150.73	TraesCS5B03G0553900	Chr5B	380568640	380573334	-	1642	-	TraesCS5B01G208100 && P05167.1 RecName: Full=Thiol protease aleurain; Flags: Precursor && PF08246:Cathepsin propeptide inhibitor domain (I29)|PF00112:Papain family cysteine protease	Peptidase_C1
TraesCS6A03G0814800	0	6.62061	0.136109	5.97716	1.09927	5.6602	TraesCS6A03G0814800	Chr6A	550833987	550835612	-	975	-	TraesCS6A01G312200 && A2Z9B8.1 RecName: Full=Glycine cleavage system H protein, mitochondrial; Flags: Precursor >A3C6G9.1 RecName: Full=Glycine cleavage system H protein, mitochondrial; Flags: Precursor && PF01597:Glycine cleavage H-protein	-
TraesCS5A03G0543900	245.431	223.362	236.048	214.545	191.789	137.195	TraesCS5A03G0543900	Chr5A	423388230	423392280	-	1654	-	TraesCS5A01G210100 && P05167.1 RecName: Full=Thiol protease aleurain; Flags: Precursor && PF08246:Cathepsin propeptide inhibitor domain (I29)|PF00112:Papain family cysteine protease	Peptidase_C1
TraesCS1A03G0676300	410.579	313.126	582.54	315.269	331.126	470.176	TraesCS1A03G0676300	Chr1A	463066479	463067200	+	601	-	TraesCS1A01G265700 && - && -	-
TraesCS7D03G0902000	510.714	490.58	398.575	639.251	570.798	587.256	TraesCS7D03G0902000	Chr7D	498955866	498956996	-	933	-	TraesCS7D01G383300 && Q6ZCR3.1 RecName: Full=Germin-like protein 8-12; Flags: Precursor && PF00190:Cupin	-
TraesCS7D03G0737500	237.92	232.849	288.452	252.892	249.658	388.931	TraesCS7D03G0737500	Chr7D	394854277	394857691	-	1546	-	TraesCS7D01G309500 && P26517.1 RecName: Full=Glyceraldehyde-3-phosphate dehydrogenase 1, cytosolic && PF02800:Glyceraldehyde 3-phosphate dehydrogenase, C-terminal domain|PF00044:Glyceraldehyde 3-phosphate dehydrogenase, NAD binding domain	-
TraesCS5B03G1052300	0.0194862	5.10111	0.0483155	2.49186	0.153026	1.92977	TraesCS5B03G1052300	Chr5B	606065654	606071221	+	1648	-	TraesCS5B01G426500 && Q10CE4.1 RecName: Full=Peroxisomal (S)-2-hydroxy-acid oxidase GLO1; AltName: Full=Glycolate oxidase 1; Short=GOX 1; Short=OsGLO1; AltName: Full=Short chain alpha-hydroxy acid oxidase GLO1 >B8AKX6.1 RecName: Full=Peroxisomal (S)-2-hydroxy-acid oxidase GLO1; AltName: Full=Glycolate oxidase 1; Short=GOX 1; Short=OsGLO1; AltName: Full=Short chain alpha-hydroxy acid oxidase GLO1 …	FMN_dh
TraesCS1D03G0244200	377.581	321.526	331.275	511.204	422.492	368.071	TraesCS1D03G0244200	Chr1D	96141053	96145363	-	2052	-	TraesCS1D01G103200 && P61871.1 RecName: Full=Lipase; AltName: Full=Lipase II; AltName: Full=RNL; AltName: Full=Triacylglycerol lipase; Flags: Precursor >P61872.1 RecName: Full=Lipase; AltName: Full=RDL; AltName: Full=Triacylglycerol lipase; Short=ROL; Flags: Precursor && PF01764:Lipase (class 3)	Lipase_3
TraesCS7D03G1204200	371.274	464.577	412.089	354.929	414.596	541.349	TraesCS7D03G1204200	Chr7D	615240268	615240438	-	171	-	TraesCS7D01G509100 && - && -	-
TraesCS5A03G0043900	255.445	313.556	366.069	353.359	279.317	300.797	TraesCS5A03G0043900	Chr5A	16174078	16175132	-	1055	-	TraesCS5A01G018000 && P81370.2 RecName: Full=Thaumatin-like protein; AltName: Allergen=Act d 2; Flags: Precursor && PF00314:Thaumatin family	Thaumatin
novel.11439	274.81	253.854	247.084	263.916	226.755	199.816	-	Chr7B	3667793	3670188	+	947	-	- && P52184.1 RecName: Full=Profilin-1 && PF00235:Profilin	-
TraesCS7B03G0925800	262.003	353.93	283.95	316.813	204.651	258.011	TraesCS7B03G0925800	Chr7B	605872481	605873824	+	189	-	TraesCS7B01G345500 && Q28GR1.1 RecName: Full=Translation machinery-associated protein 7; AltName: Full=Coiled-coil domain-containing protein 72 && -	-
TraesCS2D03G0236100	1.19395	17.4368	2.68816	11.8072	2.82901	13.391	TraesCS2D03G0236100	Chr2D	64544851	64545630	+	780	-	TraesCS2D01G112000 && - && PF06596:Photosystem II reaction centre X protein (PsbX)	-
TraesCS6D03G0689300	0.06042	7.17405	0.0499367	4.17567	0.148275	3.37309	TraesCS6D03G0689300	Chr6D	423464243	423465786	-	1063	-	TraesCS6D01G291600 && A2Z9B8.1 RecName: Full=Glycine cleavage system H protein, mitochondrial; Flags: Precursor >A3C6G9.1 RecName: Full=Glycine cleavage system H protein, mitochondrial; Flags: Precursor && PF01597:Glycine cleavage H-protein	-
TraesCS3B03G1041200	245.859	256.976	299.362	273.632	283.832	197.498	TraesCS3B03G1041200	Chr3B	674973092	674974982	+	1032	-	TraesCS3B01G422900 && P17784.2 RecName: Full=Fructose-bisphosphate aldolase 1, cytoplasmic; AltName: Full=Cytoplasmic aldolase; Short=cALD; AltName: Full=Gravity-specific protein GSC 233 && PF00274:Fructose-bisphosphate aldolase class-I	-
TraesCS4A03G0597400	90.7325	117.712	102.9	104.726	84.4374	71.019	TraesCS4A03G0597400	Chr4A	531119814	531120505	-	252	-	TraesCS4A01G224300 && - && -	-
TraesCS4A03G0206400	1.52783	12.721	2.2634	10.7338	3.79185	10.7755	TraesCS4A03G0206400	Chr4A	112608976	112610089	-	1114	-	TraesCS4A01G099800 && P31853.2 RecName: Full=ATP synthase subunit b', chloroplastic; AltName: Full=ATP synthase F(0) sector subunit b'; AltName: Full=ATPase subunit II; Flags: Precursor && PF00430:ATP synthase B/B' CF(0)	-
TraesCS4B03G0073200	305.147	324.701	499.292	347.136	298.094	421.864	TraesCS4B03G0073200	Chr4B	27443435	27444109	-	675	-	TRIAE_CS42_4BS_TGACv1_328936_AA1095830%2Ccupin-1 domain%2Cgermin-like && P45851.1 RecName: Full=Oxalate oxidase 2; AltName: Full=Germin; Flags: Precursor && PF00190:Cupin	-
TraesCS5D03G1062900	190.189	161.537	192.323	209.95	217.773	224.817	TraesCS5D03G1062900	Chr5D	523304650	523307400	-	1767	-	TraesCS5D01G482800 && P37707.1 RecName: Full=B2 protein && PF10539:Development and cell death domain	-
TraesCS1D03G0534300	283.193	346.668	270.348	328.453	354.762	188.63	TraesCS1D03G0534300	Chr1D	301232727	301233167	-	441	-	TRIAE_CS42_1DL_TGACv1_061101_AA0185190%2Ccortical cell delineating protein && Q01595.1 RecName: Full=Cortical cell-delineating protein; AltName: Full=Root-specific protein ZRP3; Flags: Precursor && PF14547:Hydrophobic seed protein	-
TraesCS3D03G0352900	261.023	226.862	219.689	259.759	240.315	230.245	TraesCS3D03G0352900	Chr3D	136540896	136542307	-	624	-	TraesCS3D01G164500 && Q0JPA6.1 RecName: Full=Salt stress root protein RS1 >A2WMG6.1 RecName: Full=Salt stress root protein RS1 && PF05558:DREPP plasma membrane polypeptide	-
TraesCS6A03G1015200	276.455	336.992	285.157	274.629	291.175	261.816	TraesCS6A03G1015200	Chr6A	614528980	614530571	+	1347	-	TraesCS6A01G405600 && Q9AR14.1 RecName: Full=Aquaporin PIP1-5; AltName: Full=Plasma membrane intrinsic protein 1-5; AltName: Full=ZmPIP1-5; AltName: Full=ZmPIP1-5b; AltName: Full=ZmPIP1;5 && PF00230:Major intrinsic protein	-
novel.10403	266.368	184.789	226.865	268.704	276.673	259.733	-	Chr6D	110864258	111007488	+	336	-	- && Q58G87.2 RecName: Full=Polyubiquitin 3; Contains: RecName: Full=Ubiquitin-related; Contains: RecName: Full=Ubiquitin; Flags: Precursor && PF00240:Ubiquitin family	ubiquitin
TraesCS6A03G0613700	271.047	224.843	249.788	297.53	301.996	281.664	TraesCS6A03G0613700	Chr6A	419137813	419142467	+	2784	-	- && A2X7F7.1 RecName: Full=Phenylalanine ammonia-lyase && PF00221:Aromatic amino acid lyase	-
TraesCS6D03G0283500	279.893	225.488	216.402	231.113	268.026	258.047	TraesCS6D03G0283500	Chr6D	113307995	113309330	-	1017	-	TraesCS6D01G127800 && Q06398.2 RecName: Full=Probable glutathione S-transferase GSTU6; AltName: Full=28 kDa cold-induced protein && PF13410:Glutathione S-transferase, C-terminal domain|PF02798:Glutathione S-transferase, N-terminal domain	GST_N
TraesCS4A03G0550400	0.714818	14.3185	0.73849	7.76311	1.89456	6.73204	TraesCS4A03G0550400	Chr4A	498382102	498385281	+	1797	-	TraesCS4A01G206400 && Q40677.2 RecName: Full=Fructose-bisphosphate aldolase, chloroplastic; AltName: Full=Chloroplastic aldolase; Short=AldP; Flags: Precursor && PF00274:Fructose-bisphosphate aldolase class-I	-
TraesCS4B03G0339600	231.063	283.182	244.526	344.419	332.145	346.475	TraesCS4B03G0339600	Chr4B	196807397	196809337	+	507	-	TraesCS4B01G144200 && Q8LRM8.1 RecName: Full=Translationally-controlled tumor protein homolog; Short=TCTP && PF00838:Translationally controlled tumour protein	-
novel.12593	0.548076	10.3811	0.922739	6.81403	2.07233	5.95201	-	Chr7D	208666772	208669738	-	1582	-	- && Q56YA5.2 RecName: Full=Serine--glyoxylate aminotransferase; AltName: Full=Alanine--glyoxylate aminotransferase; Short=AGT; AltName: Full=Asparagine aminotransferase; AltName: Full=Serine--pyruvate aminotransferase && -	-
TraesCS7D03G0022500	331.209	248.581	234.808	257.083	192.584	159.513	TraesCS7D03G0022500	Chr7D	5156361	5160719	+	2508	-	- && Q9FSV7.1 RecName: Full=Sucrose:sucrose 1-fructosyltransferase; AltName: Full=Sucrose 1(F)-fructosyltransferase; AltName: Full=Sucrose:sucrose 1(F)-beta-D-fructosyltransferase; Flags: Precursor && PF00251:Glycosyl hydrolases family 32 N-terminal domain|PF11837:Domain of unknown function (DUF3357)|PF08244:Glycosyl hydrolases family 32 C terminal	-
TraesCS7A03G0821400	289.488	271.456	263.507	255.899	249.117	207.418	TraesCS7A03G0821400	Chr7A	491708423	491710843	+	1643	-	TraesCS7A01G333900 && Q84N28.1 RecName: Full=Flavone O-methyltransferase 1; AltName: Full=Caffeic acid O-methyltransferase; Short=TaCOMT1 && PF08100:Dimerisation domain|PF00891:O-methyltransferase domain	-
TraesCS3D03G0588200	38.9072	42.0875	36.16	40.0363	34.3742	26.7479	TraesCS3D03G0588200	Chr3D	352217359	352222999	-	3096	-	- && Q94B78.2 RecName: Full=Glycine dehydrogenase (decarboxylating) 1, mitochondrial; AltName: Full=Glycine cleavage system P protein 1; AltName: Full=Glycine decarboxylase 1; AltName: Full=Glycine decarboxylase P-protein 1; Short=AtGLDP1; AltName: Full=Glycine dehydrogenase (aminomethyl-transferring) 1; Flags: Precursor && PF02347:Glycine cleavage system P-protein	-
TraesCS3D03G0392400	121.719	107.867	131.815	143.388	131.898	191.894	TraesCS3D03G0392400	Chr3D	163712192	163712935	-	744	-	TraesCS3D01G180900 && - && -	-
TraesCS4D03G0824900	254.322	324.416	256.28	367.487	244.532	158.538	TraesCS4D03G0824900	Chr4D	505548608	505552061	-	1392	-	- && Q2QYE1.2 RecName: Full=Probable apyrase 3; Short=OsAPY3; AltName: Full=ATP-diphosphatase; AltName: Full=ATP-diphosphohydrolase; AltName: Full=Adenosine diphosphatase; Short=ADPase; Flags: Precursor && PF01150:GDA1/CD39 (nucleoside phosphatase) family	-
TraesCS2A03G0460300	0.540914	17.2743	1.15295	9.98486	2.43132	9.42558	TraesCS2A03G0460300	Chr2A	206575796	206577191	-	1128	-	TraesCS2A01G215000 && Q0D5P8.1 RecName: Full=Oxygen-evolving enhancer protein 3, chloroplastic; Short=OEE3; AltName: Full=LP02; Flags: Precursor >P83646.2 RecName: Full=Oxygen-evolving enhancer protein 3, chloroplastic; Short=OEE3; AltName: Full=LP02; Flags: Precursor && PF05757:Oxygen evolving enhancer protein 3 (PsbQ)	-
TraesCS4D03G0211900	0.228023	22.7754	0.832361	8.7549	0.484974	5.92218	TraesCS4D03G0211900	Chr4D	85972580	85975645	+	1690	-	TraesCS4D01G107400 && Q40677.2 RecName: Full=Fructose-bisphosphate aldolase, chloroplastic; AltName: Full=Chloroplastic aldolase; Short=AldP; Flags: Precursor && PF00274:Fructose-bisphosphate aldolase class-I	-
TraesCS2A03G0235700	0.469377	14.0062	0.872857	9.37862	1.53585	10.1019	TraesCS2A03G0235700	Chr2A	70139677	70140672	+	821	-	TraesCS2A01G114400 && P31093.1 RecName: Full=Photosystem I reaction center subunit N, chloroplastic; Short=PSI-N; Flags: Precursor && PF05479:Photosystem I reaction centre subunit N (PSAN or PSI-N)	-
TraesCS5B03G0540200	299.684	177.721	248.621	116	129.768	126.888	TraesCS5B03G0540200	Chr5B	371866057	371867692	-	1364	-	TraesCS5B01G202700 && Q6ERX1.1 RecName: Full=Probable cinnamyl alcohol dehydrogenase 8A; Short=OsCAD8A && PF08240:Alcohol dehydrogenase GroES-like domain|PF00107:Zinc-binding dehydrogenase	ADH_N
TraesCS2B03G0431200	356.242	379.102	313.625	242.409	200.661	188.141	TraesCS2B03G0431200	Chr2B	160191698	160192745	-	643	-	TraesCS2B01G177100 && Q8H5T6.1 RecName: Full=Hydrophobic protein LTI6A; AltName: Full=Low temperature-induced protein 6A && PF01679:Proteolipid membrane potential modulator	-
TraesCS7A03G1342600	232.88	199.346	171.554	212.164	213.322	242.796	TraesCS7A03G1342600	Chr7A	731790262	731792195	+	949	-	TraesCS7A01G552400 && P40621.1 RecName: Full=HMG1/2-like protein && PF00505:HMG (high mobility group) box	HMG_box
TraesCS2B03G0695000	0.649037	17.5446	1.65592	12.1525	3.35177	12.11	TraesCS2B03G0695000	Chr2B	373977524	373978842	-	1138	-	TraesCS2B01G267500 && Q00434.1 RecName: Full=Oxygen-evolving enhancer protein 2, chloroplastic; Short=OEE2; AltName: Full=23 kDa subunit of oxygen evolving system of photosystem II; AltName: Full=23 kDa thylakoid membrane protein; AltName: Full=OEC 23 kDa subunit; Flags: Precursor && PF01789:PsbP	-
TraesCS1D03G0931200	0	10.7501	0.0922642	5.42329	0.438331	7.40638	TraesCS1D03G0931200	Chr1D	469095064	469096001	+	863	-	TraesCS1D01G400100 && P20143.1 RecName: Full=Photosystem I reaction center subunit VI, chloroplastic; Short=PSI-H; AltName: Full=Light-harvesting complex I 11 kDa protein; Flags: Precursor && PF03244:Photosystem I reaction centre subunit VI	-
TraesCS2B03G0958900	186.207	198.55	250.901	207.055	230.501	271.12	TraesCS2B03G0958900	Chr2B	539460852	539462027	+	1176	-	TraesCS2B01G372900 && Q42829.1 RecName: Full=S-adenosylmethionine decarboxylase proenzyme; Short=AdoMetDC; Short=SAMDC; Contains: RecName: Full=S-adenosylmethionine decarboxylase alpha chain; Contains: RecName: Full=S-adenosylmethionine decarboxylase beta chain; Flags: Precursor && PF01536:Adenosylmethionine decarboxylase	SAM_decarbox
TraesCS2A03G1166300	1.97581	10.99	1.86037	5.7616	2.62694	5.22079	TraesCS2A03G1166300	Chr2A	733283292	733286946	+	1284	-	TraesCS2A01G500400 && P13564.2 RecName: Full=Glutamine synthetase leaf isozyme, chloroplastic; AltName: Full=GS2; AltName: Full=Glutamate--ammonia ligase; Flags: Precursor && PF00120:Glutamine synthetase, catalytic domain|PF03951:Glutamine synthetase, beta-Grasp domain	-
TraesCS7D03G0534100	266.73	296.45	254.519	354.076	367.559	289.781	TraesCS7D03G0534100	Chr7D	205931642	205933189	-	1435	-	TraesCS7D01G239200 && Q9XGP7.1 RecName: Full=Tricin synthase 1; AltName: Full=Caffeoyl-CoA 3-O-methyltransferase ROMT15 && PF01596:O-methyltransferase	-
TraesCS2B03G0705000	0.401206	18.5206	0.898067	8.48806	1.46048	9.008	TraesCS2B03G0705000	Chr2B	381129612	381131618	+	1921	-	- && P27665.1 RecName: Full=Oxygen-evolving enhancer protein 1, chloroplastic; Short=OEE1; AltName: Full=33 kDa subunit of oxygen evolving system of photosystem II; AltName: Full=33 kDa thylakoid membrane protein; AltName: Full=OEC 33 kDa subunit; Flags: Precursor && PF01716:Manganese-stabilising protein / photosystem II polypeptide	-
TraesCS5A03G1217700	290.588	245.723	219.434	290.148	212.075	201.839	TraesCS5A03G1217700	Chr5A	683270833	683272407	+	1248	-	TraesCS5A01G521000 && Q53QK0.1 RecName: Full=Flavonoid O-methyltransferase-like protein Os11g0303600 && PF00891:O-methyltransferase domain|PF08100:Dimerisation domain	-
TraesCS2B03G1501600	341.867	414.897	305.251	374.967	278.077	147.351	TraesCS2B03G1501600	Chr2B	793270810	793275417	-	2591	-	TraesCS2B01G600200 && Q1XIR9.1 RecName: Full=4-hydroxy-7-methoxy-3-oxo-3,4-dihydro-2H-1,4-benzoxazin-2-yl glucoside beta-D-glucosidase 1a, chloroplastic; AltName: Full=Beta-glucosidase 1a; Short=TaGlu1a; Flags: Precursor && PF00232:Glycosyl hydrolase family 1	Glyco_hydro_1
TraesCS4D03G0415800	242.332	224.394	202.204	202.395	244.084	208.862	TraesCS4D03G0415800	Chr4D	292069691	292070606	-	249	-	TraesCS4D01G167600 && P35687.1 RecName: Full=40S ribosomal protein S21 && -	-
TraesCS6D03G0894100	280.039	357.985	309.214	398.236	319.173	302.013	TraesCS6D03G0894100	Chr6D	486450959	486452599	+	1384	-	TraesCS6D01G389400 && Q9AR14.1 RecName: Full=Aquaporin PIP1-5; AltName: Full=Plasma membrane intrinsic protein 1-5; AltName: Full=ZmPIP1-5; AltName: Full=ZmPIP1-5b; AltName: Full=ZmPIP1;5 && PF00230:Major intrinsic protein	-
TraesCS2D03G0383200	295.543	292.077	234.075	267.816	248.651	190.365	TraesCS2D03G0383200	Chr2D	129839669	129843069	-	758	-	TraesCS2D01G183100 && Q7Y1L9.1 RecName: Full=Protein SPIRAL1-like 1 && -	-
TraesCS1A03G0273100	194.76	173.458	181.963	176.214	207.634	201.241	TraesCS1A03G0273100	Chr1A	116732177	116734257	+	1096	-	TraesCS1A01G112500 && Q0DKF0.1 RecName: Full=60S ribosomal protein L10-2; AltName: Full=Protein QM1; AltName: Full=Putative tumor suppressor SG12 >A2Y0T4.2 RecName: Full=60S ribosomal protein L10-2; AltName: Full=Protein QM1; AltName: Full=Putative tumor suppressor SG12 && PF00252:Ribosomal protein L16p/L10e	-
TraesCS5A03G0640300	0	15.2534	0.122029	3.19309	1.30441	5.44737	TraesCS5A03G0640300	Chr5A	472833989	472834423	+	435	-	TraesCS5A01G256900 && Q00327.1 RecName: Full=Photosystem I reaction center subunit V, chloroplastic; AltName: Full=PSI-G; AltName: Full=Photosystem I 9 kDa protein; Flags: Precursor && PF01241:Photosystem I psaG / psaK	-
TraesCS6D03G0526600	262.24	219.673	255.275	279.897	276.987	230.944	TraesCS6D03G0526600	Chr6D	322551569	322556144	-	3076	-	TraesCS6D01G212400 && A2X7F7.1 RecName: Full=Phenylalanine ammonia-lyase && PF00221:Aromatic amino acid lyase	-
TraesCS6D03G0004700	0.497879	11.7923	0.800126	6.31999	1.4662	4.61912	TraesCS6D03G0004700	Chr6D	799214	801609	+	1161	-	TraesCS6D01G001700 && Q9C9W5.1 RecName: Full=Glycerate dehydrogenase HPR, peroxisomal; Short=GDH; AltName: Full=NADH-dependent hydroxypyruvate reductase 1; Short=AtHPR1; Short=HPR 1 && PF00389:D-isomer specific 2-hydroxyacid dehydrogenase, catalytic domain|PF02826:D-isomer specific 2-hydroxyacid dehydrogenase, NAD binding domain	2-Hacid_dh_C
novel.10628	0.186164	12.7927	0.769314	7.65828	1.50764	8.13367	-	Chr6D	59471982	59473910	-	690	-	- && P31336.1 RecName: Full=Photosystem II 5 kDa protein, chloroplastic; Short=PSII-T; AltName: Full=Light-regulated unknown 11 kDa protein; Flags: Precursor && -	-
TraesCS7D03G0467800	0.421263	12.3912	1.79442	6.00253	1.97219	5.94636	TraesCS7D03G0467800	Chr7D	169552073	169553434	-	991	-	TraesCS7D01G209600 && O04616.1 RecName: Full=Protein CURVATURE THYLAKOID 1A, chloroplastic; Flags: Precursor && PF14159:CAAD domains of cyanobacterial aminoacyl-tRNA synthetase	-
TraesCS2D03G0467500	0.161861	16.1619	0.588618	5.3877	0.794438	5.09174	TraesCS2D03G0467500	Chr2D	190662970	190664177	-	992	-	TraesCS2D01G220800 && Q0D5P8.1 RecName: Full=Oxygen-evolving enhancer protein 3, chloroplastic; Short=OEE3; AltName: Full=LP02; Flags: Precursor >P83646.2 RecName: Full=Oxygen-evolving enhancer protein 3, chloroplastic; Short=OEE3; AltName: Full=LP02; Flags: Precursor && PF05757:Oxygen evolving enhancer protein 3 (PsbQ)	-
TraesCS4A03G0755600	214.861	271.039	155.508	271.448	256.303	218.789	TraesCS4A03G0755600	Chr4A	596552282	596552590	-	291	-	TraesCS4A01G299100 && - && -	-
TraesCS2D03G0602300	159.533	181.031	164.303	138.309	139.522	168.455	TraesCS2D03G0602300	Chr2D	319807990	319809847	+	777	-	TraesCS2D01G260700 && O64818.1 RecName: Full=Uncharacterized protein At2g23090 && PF12907:Zinc-binding	-
TraesCS1A03G0858500	282.065	288.119	261.2	322.65	338.357	255.301	TraesCS1A03G0858500	Chr1A	536770467	536773131	+	1764	-	TraesCS1A01G350200 && Q9ZRB7.1 RecName: Full=Tubulin alpha chain && PF00091:Tubulin/FtsZ family, GTPase domain|PF03953:Tubulin C-terminal domain	Tubulin
TraesCS1A03G0765800	229.82	255.353	215.95	238.895	261.022	252.661	TraesCS1A03G0765800	Chr1A	501279457	501279852	-	396	-	TraesCS1A01G308800 && P04353.2 RecName: Full=Calmodulin; Short=CaM && PF13499:EF-hand domain pair|PF13833:EF-hand domain pair	-
TraesCS7B03G1200200	245.115	179.054	163.928	228.727	244.42	217.048	TraesCS7B03G1200200	Chr7B	718678711	718679124	-	414	-	TraesCS7B01G444400 && P51419.2 RecName: Full=60S ribosomal protein L27-3 && PF01777:Ribosomal L27e protein family	-
TraesCS2B03G0359800	197.747	199.093	206.119	223.736	239.108	224.279	TraesCS2B03G0359800	Chr2B	123335031	123335594	+	564	-	TraesCS2B01G148900 && Q39096.1 RecName: Full=Protein EARLY RESPONSIVE TO DEHYDRATION 15; AltName: Full=PAM2-containing protein CID1; AltName: Full=Polyadenylate-binding protein-interacting protein 1; Short=PABP-interacting protein 1; Short=Poly(A)-binding protein-interacting protein 1; AltName: Full=Protein CTC-INTERACTING DOMAIN 1; AltName: Full=Protein LIGHT STRESS-REGULATED 1 && -	-
TraesCS5A03G0286500	0.0571071	2.70516	0	1.23503	0.018686	0.609904	TraesCS5A03G0286500	Chr5A	192494080	192495879	+	1687	-	TraesCS5A01G108000 && Q40677.2 RecName: Full=Fructose-bisphosphate aldolase, chloroplastic; AltName: Full=Chloroplastic aldolase; Short=AldP; Flags: Precursor && PF00274:Fructose-bisphosphate aldolase class-I	-
TraesCS6B03G0033400	0	4.8999	0.0668969	4.3381	0.57604	2.77016	TraesCS6B03G0033400	Chr6B	10905821	10908096	+	1587	-	TraesCS6B01G015000 && P41344.1 RecName: Full=Ferredoxin--NADP reductase, leaf isozyme, chloroplastic; Short=FNR; Flags: Precursor && PF00175:Oxidoreductase NAD-binding domain	NAD_binding_1
TraesCS2A03G1151900	250.115	228.148	225.079	290.887	280.829	192.834	TraesCS2A03G1151900	Chr2A	729833653	729836348	-	2057	-	TraesCS2A01G493600 && P32112.1 RecName: Full=Adenosylhomocysteinase; Short=AdoHcyase; AltName: Full=S-adenosyl-L-homocysteine hydrolase && PF00670:S-adenosyl-L-homocysteine hydrolase, NAD binding domain|PF05221:S-adenosyl-L-homocysteine hydrolase	-
TraesCS7D03G0496600	348.866	282.496	266.652	339.359	242.595	193.445	TraesCS7D03G0496600	Chr7D	185681580	185684835	+	2442	-	TraesCS7D01G222500 && Q5Z5C9.1 RecName: Full=BURP domain-containing protein 11; Short=OsBURP11 && PF03181:BURP domain	-
TraesCS5A03G0791200	257.692	198.425	217.61	236.02	222.284	242.468	TraesCS5A03G0791200	Chr5A	537324496	537327789	-	1634	-	TraesCS5A01G326100 && Q10716.1 RecName: Full=Cysteine proteinase 1; Flags: Precursor && PF00112:Papain family cysteine protease|PF08246:Cathepsin propeptide inhibitor domain (I29)	Peptidase_C1
TraesCS3B03G0728300	227.908	223.133	253.851	206.89	180.318	201.937	TraesCS3B03G0728300	Chr3B	465780092	465781163	+	1072	-	TraesCS3B01G282400 && P45851.1 RecName: Full=Oxalate oxidase 2; AltName: Full=Germin; Flags: Precursor && PF00190:Cupin	-
TraesCS5D03G0507800	241.026	212.875	225.724	176.474	164.67	127.3	TraesCS5D03G0507800	Chr5D	328059118	328062665	-	1086	-	TraesCS5D01G216300 && P05167.1 RecName: Full=Thiol protease aleurain; Flags: Precursor && PF08246:Cathepsin propeptide inhibitor domain (I29)|PF00112:Papain family cysteine protease	Peptidase_C1
TraesCS6D03G0573700	179.6	214.86	164.73	298.002	275.984	375.35	TraesCS6D03G0573700	Chr6D	350602823	350604300	-	1375	-	TraesCS6D01G234700 && P46524.1 RecName: Full=Dehydrin COR410; AltName: Full=Cold-induced COR410 protein && PF00257:Dehydrin	-
TraesCS2A03G0647200	196.371	218.113	188.947	123.81	105.232	137.054	TraesCS2A03G0647200	Chr2A	421902066	421904249	-	748	-	TraesCS2A01G263300 && O64818.1 RecName: Full=Uncharacterized protein At2g23090 && -	-
TraesCS4A03G0227300	296.104	290.35	228.985	441.979	394.429	275.413	TraesCS4A03G0227300	Chr4A	133262476	133266267	-	2153	-	- && Q10MX3.1 RecName: Full=Asparagine synthetase [glutamine-hydrolyzing] 1; AltName: Full=Glutamine-dependent asparagine synthetase 1 && PF13537:Glutamine amidotransferase domain|PF00733:Asparagine synthase	-
TraesCS2B03G0318200	0.214907	10.7063	0.659727	5.36937	1.59726	6.25966	TraesCS2B03G0318200	Chr2B	105024612	105025657	+	1046	-	TraesCS2B01G130300 && - && PF06596:Photosystem II reaction centre X protein (PsbX)	-
TraesCS7A03G0072700	197.803	244.443	270.274	292.127	284.112	428.747	TraesCS7A03G0072700	Chr7A	15691872	15693601	+	1567	-	TraesCS7A01G034300 && Q06398.2 RecName: Full=Probable glutathione S-transferase GSTU6; AltName: Full=28 kDa cold-induced protein && PF13410:Glutathione S-transferase, C-terminal domain|PF02798:Glutathione S-transferase, N-terminal domain	GST_N
TraesCS7B03G0760700	69.1141	74.3228	72.2959	48.9205	42.0707	45.1214	TraesCS7B03G0760700	Chr7B	514138704	514140419	+	1590	-	TraesCS7B01G278200 && C5X2M4.1 RecName: Full=Thiamine thiazole synthase 2, chloroplastic; AltName: Full=Thiazole biosynthetic enzyme 2; Flags: Precursor && PF01946:Thi4 family	-
TraesCS2A03G1191100	323.101	211.314	227.459	212.501	229.988	181.383	TraesCS2A03G1191100	Chr2A	741101921	741105182	+	1386	-	TraesCS2A01G512100 && P25776.2 RecName: Full=Oryzain alpha chain; Flags: Precursor && PF00112:Papain family cysteine protease|PF08246:Cathepsin propeptide inhibitor domain (I29)|PF00396:Granulin	Peptidase_C1
TraesCS7D03G0879600	67.0214	64.2503	53.4865	45.964	44.5509	50.4786	TraesCS7D03G0879600	Chr7D	485834325	485836094	+	1643	-	TraesCS7D01G373100 && C5X2M4.1 RecName: Full=Thiamine thiazole synthase 2, chloroplastic; AltName: Full=Thiazole biosynthetic enzyme 2; Flags: Precursor && PF01946:Thi4 family	-
TraesCS7A03G0552300	266.072	261.129	244.161	309.19	332.825	279.22	TraesCS7A03G0552300	Chr7A	220235930	220237682	-	1636	-	TraesCS7A01G240300 && Q9XGP7.1 RecName: Full=Tricin synthase 1; AltName: Full=Caffeoyl-CoA 3-O-methyltransferase ROMT15 && PF01596:O-methyltransferase	-
TraesCS5B03G1006500	0.43184	7.15724	0.713825	3.4699	1.84978	2.74437	TraesCS5B03G1006500	Chr5B	586629712	586630628	+	818	-	TraesCS5B01G407400 && P80883.1 RecName: Full=Cytochrome b6-f complex subunit 7; AltName: Full=Cytochrome b6-f complex subunit PetM; AltName: Full=Cytochrome b6-f complex subunit VII && PF08041:PetM family of cytochrome b6f complex subunit 7	-
TraesCS5B03G1028600	0.24105	9.21495	0.0442724	4.13016	1.26198	6.63107	TraesCS5B03G1028600	Chr5B	595304476	595305785	-	1199	-	TraesCS5B01G417400 && P13192.2 RecName: Full=Photosystem I reaction center subunit III, chloroplastic; AltName: Full=Light-harvesting complex I 17 kDa protein; AltName: Full=PSI-F; Flags: Precursor && PF02507:Photosystem I reaction centre subunit III	-
TraesCS5B03G0363000	219.003	189.152	227.473	199.072	209.364	266.295	TraesCS5B03G0363000	Chr5B	247555306	247558557	+	943	-	TraesCS5B01G131500 && P24805.1 RecName: Full=Stem-specific protein TSJT1 && PF12481:Aluminium induced protein	-
TraesCS5D03G0952600	0.325403	5.13388	0.252134	3.25094	0.818528	1.77715	TraesCS5D03G0952600	Chr5D	491693044	491700804	+	1579	-	TraesCS5D01G432900 && Q10CE4.1 RecName: Full=Peroxisomal (S)-2-hydroxy-acid oxidase GLO1; AltName: Full=Glycolate oxidase 1; Short=GOX 1; Short=OsGLO1; AltName: Full=Short chain alpha-hydroxy acid oxidase GLO1 >B8AKX6.1 RecName: Full=Peroxisomal (S)-2-hydroxy-acid oxidase GLO1; AltName: Full=Glycolate oxidase 1; Short=GOX 1; Short=OsGLO1; AltName: Full=Short chain alpha-hydroxy acid oxidase GLO1 …	FMN_dh
TraesCS3B03G0217400	249.806	215.71	243.186	279.907	246.242	232.687	TraesCS3B03G0217400	Chr3B	73206258	73208971	-	1538	-	TraesCS3B01G093100 && - && -	-
TraesCS1D03G0487600	217.656	239.762	260.876	218.853	210.425	258.493	TraesCS1D03G0487600	Chr1D	265738892	265739593	-	702	-	TraesCS1D01G191100 && Q06398.2 RecName: Full=Probable glutathione S-transferase GSTU6; AltName: Full=28 kDa cold-induced protein && PF13417:Glutathione S-transferase, N-terminal domain|PF13410:Glutathione S-transferase, C-terminal domain	-
TraesCS6B03G0802500	215.131	200.032	204.394	244.943	258.446	195.479	TraesCS6B03G0802500	Chr6B	509151173	509153921	+	1662	-	TraesCS6B01G276700 && Q4LB22.1 RecName: Full=S-adenosylmethionine synthase 3; Short=AdoMet synthase 3; AltName: Full=Methionine adenosyltransferase 3; Short=MAT 3 && PF02773:S-adenosylmethionine synthetase, C-terminal domain|PF02772:S-adenosylmethionine synthetase, central domain|PF00438:S-adenosylmethionine synthetase, N-terminal domain	-
TraesCS2D03G0683200	291.126	335.856	330.896	506.19	508.096	809.019	TraesCS2D03G0683200	Chr2D	379523779	379524159	+	381	-	TRIAE_CS42_2DL_TGACv1_157922_AA0501820%2Cnon-specific lipid transfer protein && - && PF14368:Probable lipid transfer	-
TraesCS6B03G0063600	228.795	279.122	271.32	304.643	244.329	119.35	TraesCS6B03G0063600	Chr6B	20050119	20050455	-	337	-	TRIAE_CS42_6BS_TGACv1_513929_AA1652350%2Cnon-specific lipid transfer protein && - && PF14368:Probable lipid transfer	-
TraesCS6B03G0889600	229.052	225.101	217.95	178.734	201.604	123.47	TraesCS6B03G0889600	Chr6B	564592931	564594607	+	1176	-	TraesCS6B01G310600 && P31691.1 RecName: Full=ADP,ATP carrier protein, mitochondrial; AltName: Full=ADP/ATP translocase; AltName: Full=Adenine nucleotide translocator; Short=ANT; Flags: Precursor && PF00153:Mitochondrial carrier protein	Mito_carr
TraesCS6A03G0750700	182.169	184.888	179.729	196.165	232.032	150.437	TraesCS6A03G0750700	Chr6A	514600482	514603584	+	1708	-	TraesCS6A01G282200 && P31691.1 RecName: Full=ADP,ATP carrier protein, mitochondrial; AltName: Full=ADP/ATP translocase; AltName: Full=Adenine nucleotide translocator; Short=ANT; Flags: Precursor && PF00153:Mitochondrial carrier protein	Mito_carr
TraesCS4D03G0502400	0.641622	7.43844	0.742415	5.24877	1.38564	4.20497	TraesCS4D03G0502400	Chr4D	352855589	352856589	+	1001	-	TraesCS4D01G205400 && P31853.2 RecName: Full=ATP synthase subunit b', chloroplastic; AltName: Full=ATP synthase F(0) sector subunit b'; AltName: Full=ATPase subunit II; Flags: Precursor && PF00430:ATP synthase B/B' CF(0)	-
TraesCS4A03G0744700	222.726	207.776	179.924	227.041	247.275	174.059	TraesCS4A03G0744700	Chr4A	594169688	594170976	-	1181	-	TraesCS4A01G293000 && Q43472.1 RecName: Full=Glycine-rich RNA-binding protein blt801; AltName: Full=Low temperature-responsive RNA-binding protein && PF00076:RNA recognition motif. (a.k.a. RRM, RBD, or RNP domain)	RRM_1
novel.2435	177.113	198.334	145.761	230.648	211.546	208.76	-	Chr2B	116512006	116515488	+	982	-	- && P23345.2 RecName: Full=Superoxide dismutase [Cu-Zn] 4A && PF00080:Copper/zinc superoxide dismutase (SODC)	-
TraesCS1D03G0118800	165.437	160.073	120.558	204.883	242.116	215.993	TraesCS1D03G0118800	Chr1D	37395644	37396751	+	745	-	TraesCS1D01G053700 && - && -	-
TraesCS4B03G0568800	0.97408	10.3408	1.50626	5.96819	2.68349	8.23713	TraesCS4B03G0568800	Chr4B	435292438	435293459	+	1022	-	TraesCS4B01G204500 && P31853.2 RecName: Full=ATP synthase subunit b', chloroplastic; AltName: Full=ATP synthase F(0) sector subunit b'; AltName: Full=ATPase subunit II; Flags: Precursor && PF00430:ATP synthase B/B' CF(0)	-
TraesCS5B03G1292300	0.189645	0.118204	0.0522467	0.0891599	0.0930806	0.030688	TraesCS5B03G1292300	Chr5B	691261126	691262860	-	1016	-	- && Q6AWU6.1 RecName: Full=Probable thiol methyltransferase 2; AltName: Full=Protein HARMLESS TO OZONE LAYER 3; Short=AtHOL3 && PF05724:Thiopurine S-methyltransferase (TPMT)	-
TraesCS7D03G0143500	77.3416	69.3465	80.6516	69.1873	77.3348	65.5378	TraesCS7D03G0143500	Chr7D	36560134	36562272	-	2118	-	TraesCS7D01G063900 && Q9SNN0.1 RecName: Full=Arginine decarboxylase 1; Short=ARGDC1; Short=OsADC1 && PF02784:Pyridoxal-dependent decarboxylase, pyridoxal binding domain	-
novel.2350	296.72	346.55	287.199	394.359	358.624	164.812	-	Chr2A	770500982	770505751	-	2210	-	- && D5MTF8.1 RecName: Full=4-hydroxy-7-methoxy-3-oxo-3,4-dihydro-2H-1,4-benzoxazin-2-yl glucoside beta-D-glucosidase 1d, chloroplastic; AltName: Full=Beta-glucosidase 1d; Short=TaGlu1d; Flags: Precursor && PF00232:Glycosyl hydrolase family 1	Glyco_hydro_1
TraesCS1D03G0221200	279.877	229.622	249.285	225.747	205.424	188.85	TraesCS1D03G0221200	Chr1D	83616905	83617944	+	966	-	TraesCS1D01G094700 && P46420.2 RecName: Full=Glutathione S-transferase 4; AltName: Full=GST class-phi member 4; AltName: Full=GST-27; AltName: Full=GST-IV && PF00043:Glutathione S-transferase, C-terminal domain|PF02798:Glutathione S-transferase, N-terminal domain	GST_N
TraesCS3D03G0297300	32.428	30.0728	16.6534	70.1601	62.171	94.1995	TraesCS3D03G0297300	Chr3D	103968678	103969577	-	612	-	TraesCS3D01G141100 && A3B0Y1.1 RecName: Full=Metallothionein-like protein 3B; AltName: Full=Class I metallothionein-like protein 3B; AltName: Full=OsMT-I-3b && -	-
TraesCS5D03G1080100	188.074	203.882	185.352	218.274	215.592	173.66	TraesCS5D03G1080100	Chr5D	528933046	528935136	+	1032	-	TraesCS5D01G492400 && Q84TB3.1 RecName: Full=Actin-depolymerizing factor 4; Short=ADF-4; Short=OsADF4 && PF00241:Cofilin/tropomyosin-type actin-binding protein	Cofilin_ADF
TraesCS4A03G0534300	205.985	213.673	218.036	213.156	199.058	183.432	TraesCS4A03G0534300	Chr4A	486930340	486930981	-	642	-	TraesCS4A01G199700 && Q9SJ54.1 RecName: Full=NDR1/HIN1-like protein 12 && PF03168:Late embryogenesis abundant protein	-
TraesCS3B03G0202300	128.05	162.02	138.873	137.562	136.51	110.938	TraesCS3B03G0202300	Chr3B	66358203	66361514	-	1274	-	TraesCS3B01G087400 && P46226.3 RecName: Full=Triosephosphate isomerase, cytosolic; Short=TIM; Short=Triose-phosphate isomerase && PF00121:Triosephosphate isomerase	-
TraesCS7B03G1231200	242.895	171.454	195.836	260.216	207.167	176.838	TraesCS7B03G1231200	Chr7B	726549536	726551452	+	1593	-	TraesCS7B01G456400 && A8QW51.1 RecName: Full=Probable O-methyltransferase 2; Short=SbOMT2 && PF00891:O-methyltransferase domain|PF08100:Dimerisation domain	-
TraesCS2B03G1322200	1.9326	9.52335	2.16174	6.46265	3.72289	5.02251	TraesCS2B03G1322200	Chr2B	731043094	731047754	+	2210	-	TraesCS2B01G528300 && P13564.2 RecName: Full=Glutamine synthetase leaf isozyme, chloroplastic; AltName: Full=GS2; AltName: Full=Glutamate--ammonia ligase; Flags: Precursor && PF00120:Glutamine synthetase, catalytic domain|PF03951:Glutamine synthetase, beta-Grasp domain	-
TraesCS5B03G0692600	403.293	378.113	362.074	519.059	358.088	154.835	TraesCS5B03G0692600	Chr5B	452847398	452851648	-	2206	-	TraesCS5B01G265500 && Q0J0N4.1 RecName: Full=Beta-glucosidase 30; Short=Os9bglu30; Flags: Precursor && PF00232:Glycosyl hydrolase family 1	Glyco_hydro_1
TraesCS2A03G0603800	0.441346	7.21119	0.573209	2.80613	0.515761	1.77525	TraesCS2A03G0603800	Chr2A	383065251	383069019	-	1528	-	TraesCS2A01G250800 && Q6YT73.1 RecName: Full=Peroxisomal (S)-2-hydroxy-acid oxidase GLO5; AltName: Full=Glycolate oxidase 5; Short=GOX 5; Short=OsGLO5; AltName: Full=Short chain alpha-hydroxy acid oxidase GLO5 >B8B7C5.1 RecName: Full=Peroxisomal (S)-2-hydroxy-acid oxidase GLO5; AltName: Full=Glycolate oxidase 5; Short=GOX 5; Short=OsGLO5; AltName: Full=Short chain alpha-hydroxy acid oxidase GLO5 …	FMN_dh
TraesCS6D03G0025700	0.0800329	5.85509	0.0826833	2.85963	0.333892	2.03975	TraesCS6D03G0025700	Chr6D	4907721	4910033	-	1605	-	TraesCS6D01G012200 && P41344.1 RecName: Full=Ferredoxin--NADP reductase, leaf isozyme, chloroplastic; Short=FNR; Flags: Precursor && PF00175:Oxidoreductase NAD-binding domain	NAD_binding_1
TraesCS5D03G0074100	213.533	231.502	221.136	221.528	232.072	235.503	TraesCS5D03G0074100	Chr5D	28020400	28021767	-	1061	-	TraesCS5D01G030000 && P46420.2 RecName: Full=Glutathione S-transferase 4; AltName: Full=GST class-phi member 4; AltName: Full=GST-27; AltName: Full=GST-IV && PF02798:Glutathione S-transferase, N-terminal domain|PF00043:Glutathione S-transferase, C-terminal domain	GST_N
TraesCS6A03G0669900	113.634	122.377	142.376	127.669	111.78	136.964	TraesCS6A03G0669900	Chr6A	459819583	459821832	-	947	-	TraesCS6A01G246400 && O48646.2 RecName: Full=Probable phospholipid hydroperoxide glutathione peroxidase 6, mitochondrial; Short=AtGPX1; Short=PHGPx; Flags: Precursor && PF00255:Glutathione peroxidase	GSHPx
TraesCS4A03G1039100	61.3525	45.4444	64.8746	70.0894	67.7968	58.8729	TraesCS4A03G1039100	Chr4A	692344940	692347925	-	2827	-	- && Q9SNN0.1 RecName: Full=Arginine decarboxylase 1; Short=ARGDC1; Short=OsADC1 && PF02784:Pyridoxal-dependent decarboxylase, pyridoxal binding domain	-
TraesCS2D03G0328500	257.606	274.646	236.066	219.019	190.938	182.418	TraesCS2D03G0328500	Chr2D	102697623	102698682	-	596	-	TraesCS2D01G157100 && Q8H5T6.1 RecName: Full=Hydrophobic protein LTI6A; AltName: Full=Low temperature-induced protein 6A && -	-
TraesCS3A03G0161300	138.772	160.493	152.647	158.377	146.862	129.063	TraesCS3A03G0161300	Chr3A	45821642	45825059	-	1363	-	TraesCS3A01G073300 && P46226.3 RecName: Full=Triosephosphate isomerase, cytosolic; Short=TIM; Short=Triose-phosphate isomerase && PF00121:Triosephosphate isomerase	-
TraesCS6A03G0586800	211.52	241.862	216.749	218.631	226.05	128.623	TraesCS6A03G0586800	Chr6A	391526202	391529172	+	1580	-	TraesCS6A01G213700 && Q7FAH2.1 RecName: Full=Glyceraldehyde-3-phosphate dehydrogenase 2, cytosolic && PF02800:Glyceraldehyde 3-phosphate dehydrogenase, C-terminal domain|PF00044:Glyceraldehyde 3-phosphate dehydrogenase, NAD binding domain	-
TraesCS4D03G0825600	292.491	319.274	249.686	309.922	280.956	127.953	TraesCS4D03G0825600	Chr4D	505612153	505614774	+	1156	-	TraesCS4D01G357200 && P15490.1 RecName: Full=Stem 28 kDa glycoprotein; AltName: Full=Vegetative storage protein A; Flags: Precursor && PF03767:HAD superfamily, subfamily IIIB (Acid phosphatase)	-
TraesCS2D03G0260200	173.301	190.711	148.025	197.082	188.527	189.961	TraesCS2D03G0260200	Chr2D	74591799	74595126	+	875	-	TraesCS2D01G123300 && P23345.2 RecName: Full=Superoxide dismutase [Cu-Zn] 4A && PF00080:Copper/zinc superoxide dismutase (SODC)	-
TraesCS7D03G0742800	0.212436	6.45493	0.380416	3.49562	0.486578	4.26263	TraesCS7D03G0742800	Chr7D	396849406	396850422	+	907	-	TraesCS7D01G311300 && P80470.2 RecName: Full=Photosystem II core complex proteins psbY, chloroplastic; AltName: Full=L-arginine-metabolizing enzyme; Short=L-AME; Contains: RecName: Full=Photosystem II protein psbY-1, chloroplastic; AltName: Full=psbY-A1; Contains: RecName: Full=Photosystem II protein psbY-2, chloroplastic; AltName: Full=psbY-A2; Flags: Precursor && PF06298:Photosystem II protein …	-
TraesCS6B03G0758700	272.136	194.955	201.328	292.944	299.476	292.701	TraesCS6B03G0758700	Chr6B	473321176	473327632	-	3247	-	TraesCS6B01G258400 && P14717.2 RecName: Full=Phenylalanine ammonia-lyase && PF00221:Aromatic amino acid lyase	-
TraesCS7D03G0986600	231.387	314.998	257.779	378.342	317.552	165.218	TraesCS7D03G0986600	Chr7D	537784055	537785911	+	1495	-	TraesCS7D01G417400 && P24102.2 RecName: Full=Peroxidase 22; Short=Atperox P22; AltName: Full=ATPEa; AltName: Full=Basic peroxidase E; Flags: Precursor && PF00141:Peroxidase	-
TraesCS2D03G0410100	139.538	128.461	111.424	148.313	162.789	178.58	TraesCS2D03G0410100	Chr2D	145714243	145716038	+	646	-	TraesCS2D01G196800 && - && PF12734:Cysteine-rich TM module stress tolerance	-
TraesCS7D03G0149600	69.1852	65.0384	78.4376	69.6604	72.3743	58.3153	TraesCS7D03G0149600	Chr7D	38729882	38733447	-	2707	-	TraesCS7D01G066500 && Q7SIC9.1 RecName: Full=Transketolase, chloroplastic; Short=TK && PF02780:Transketolase, C-terminal domain|PF00456:Transketolase, thiamine diphosphate binding domain|PF02779:Transketolase, pyrimidine binding domain	-
TraesCS6A03G0197800	0.387425	12.1141	0.39136	8.58102	0.929642	6.60361	TraesCS6A03G0197800	Chr6A	57893802	57894547	+	746	-	TraesCS6A01G086300 && P31336.1 RecName: Full=Photosystem II 5 kDa protein, chloroplastic; Short=PSII-T; AltName: Full=Light-regulated unknown 11 kDa protein; Flags: Precursor && -	-
TraesCS7A03G0916800	126.187	110.208	96.4799	64.6727	55.4412	56.7006	TraesCS7A03G0916800	Chr7A	553991560	553993173	+	1488	-	TraesCS7A01G376800 && C5X2M4.1 RecName: Full=Thiamine thiazole synthase 2, chloroplastic; AltName: Full=Thiazole biosynthetic enzyme 2; Flags: Precursor && PF01946:Thi4 family	-
TraesCS2D03G0270900	194.912	208.466	209.326	215.506	215.373	220.297	TraesCS2D03G0270900	Chr2D	77797381	77798555	+	1007	-	TraesCS2D01G129500 && Q39096.1 RecName: Full=Protein EARLY RESPONSIVE TO DEHYDRATION 15; AltName: Full=PAM2-containing protein CID1; AltName: Full=Polyadenylate-binding protein-interacting protein 1; Short=PABP-interacting protein 1; Short=Poly(A)-binding protein-interacting protein 1; AltName: Full=Protein CTC-INTERACTING DOMAIN 1; AltName: Full=Protein LIGHT STRESS-REGULATED 1 && -	-
TraesCS3D03G0095000	0.164346	13.6751	0.407492	9.45734	2.09725	9.73348	TraesCS3D03G0095000	Chr3D	21019119	21020208	+	977	-	TraesCS3D01G051800 && P23993.1 RecName: Full=Photosystem I reaction center subunit XI, chloroplastic; Short=PSI-L; AltName: Full=PSI subunit V; Flags: Precursor && PF02605:Photosystem I reaction centre subunit XI	-
TraesCS5A03G0889100	280.485	192.25	160.609	262.468	228.011	263.023	TraesCS5A03G0889100	Chr5A	571395183	571399709	+	429	-	TraesCS5A01G369100 && - && -	-
TraesCS7D03G0306500	183.262	225.15	217.165	219.509	197.753	163.392	TraesCS7D03G0306500	Chr7D	89626789	89630793	-	549	-	TraesCS7D01G136800 && - && -	-
TraesCS2B03G0289100	131.545	94.2966	53.8691	273.191	228.462	343.016	TraesCS2B03G0289100	Chr2B	92608753	92609509	+	675	-	TraesCS2B01G118900 && - && -	-
TraesCS7B03G0606700	0.362675	8.87764	0.926494	4.0302	0.647296	5.15383	TraesCS7B03G0606700	Chr7B	399087848	399088936	+	974	-	TraesCS7B01G215000 && P80470.2 RecName: Full=Photosystem II core complex proteins psbY, chloroplastic; AltName: Full=L-arginine-metabolizing enzyme; Short=L-AME; Contains: RecName: Full=Photosystem II protein psbY-1, chloroplastic; AltName: Full=psbY-A1; Contains: RecName: Full=Photosystem II protein psbY-2, chloroplastic; AltName: Full=psbY-A2; Flags: Precursor && PF06298:Photosystem II protein …	-
TraesCS2D03G0475700	141.059	151.276	171.458	169.694	199.213	257.764	TraesCS2D03G0475700	Chr2D	194365562	194367521	-	726	-	TraesCS2D01G224400 && P56330.1 RecName: Full=Protein translation factor SUI1 homolog; AltName: Full=Protein GOS2 && PF01253:Translation initiation factor SUI1	SUI1
TraesCS7A03G0464300	220.127	240.589	215.447	268.213	239.211	294.125	TraesCS7A03G0464300	Chr7A	162603492	162605096	-	826	-	TraesCS7A01G238600 && - && PF06522:NADH-ubiquinone reductase complex 1 MLRQ subunit	-
TraesCS3A03G0304900	166.325	149.675	153.761	154.099	188.874	153.725	TraesCS3A03G0304900	Chr3A	115842450	115842923	+	474	-	TraesCS3A01G313500 && P51414.2 RecName: Full=60S ribosomal protein L26-1 && PF00467:KOW motif|PF16906:Ribosomal proteins L26 eukaryotic, L24P archaeal	KOW
TraesCS6B03G0759200	211.012	171.158	192.749	252.172	248.577	208.61	TraesCS6B03G0759200	Chr6B	473845829	473850621	-	3188	-	- && A2X7F7.1 RecName: Full=Phenylalanine ammonia-lyase && PF00221:Aromatic amino acid lyase	-
TraesCS4B03G0939500	170.415	215.807	173.121	311.868	223.772	162.113	TraesCS4B03G0939500	Chr4B	651634923	651637565	-	1389	-	- && Q2QYE1.2 RecName: Full=Probable apyrase 3; Short=OsAPY3; AltName: Full=ATP-diphosphatase; AltName: Full=ATP-diphosphohydrolase; AltName: Full=Adenosine diphosphatase; Short=ADPase; Flags: Precursor && PF01150:GDA1/CD39 (nucleoside phosphatase) family	-
TraesCS1D03G0192200	174.679	130.727	155.123	151.324	145.208	169.36	TraesCS1D03G0192200	Chr1D	70193743	70194718	-	785	-	TraesCS1D01G083900 && Q0DKW8.1 RecName: Full=Hydrophobic protein LTI6B; AltName: Full=Low temperature-induced protein 6B >A2Y075.2 RecName: Full=Hydrophobic protein LTI6B; AltName: Full=Low temperature-induced protein 6B && -	-
TraesCS5A03G1134200	0.10348	8.06222	0.114034	5.41638	0.643333	4.9565	TraesCS5A03G1134200	Chr5A	655783885	655785012	-	931	-	TraesCS5A01G482800 && P13194.2 RecName: Full=Photosystem I reaction center subunit IV, chloroplastic; Short=PSI-E; AltName: Full=Photosystem I 10.8 kDa polypeptide; Flags: Precursor && PF02427:Photosystem I reaction centre subunit IV / PsaE	-
TraesCS3D03G0154900	258.277	218.194	234.51	282.469	256.489	212.55	TraesCS3D03G0154900	Chr3D	39382164	39384297	-	1077	-	TraesCS3D01G078700 && - && -	-
TraesCS3B03G0378600	169.78	163.863	154.768	173.21	212.35	179.839	TraesCS3B03G0378600	Chr3B	165428891	165429364	-	474	-	TraesCS3B01G158400 && P51414.2 RecName: Full=60S ribosomal protein L26-1 && PF00467:KOW motif|PF16906:Ribosomal proteins L26 eukaryotic, L24P archaeal	KOW
TraesCS4D03G0225500	190.178	199.924	191.784	210.334	196.603	174.01	TraesCS4D03G0225500	Chr4D	94177996	94178637	+	642	-	TraesCS4D01G113300 && Q9SJ54.1 RecName: Full=NDR1/HIN1-like protein 12 && PF03168:Late embryogenesis abundant protein	-
TraesCS1D03G0995900	288.912	232.36	280.209	290.427	259.101	252.826	TraesCS1D03G0995900	Chr1D	485682553	485684362	-	1810	-	TraesCS1D01G433600 && Q9FI25.1 RecName: Full=Berberine bridge enzyme-like 27; Short=AtBBE-like 27; Flags: Precursor && PF01565:FAD binding domain|PF08031:Berberine and berberine like	FAD_binding_4
TraesCS7D03G0801800	236.123	242.455	260.451	239.737	213.248	142.309	TraesCS7D03G0801800	Chr7D	435896179	435897750	+	1471	-	TraesCS7D01G339600 && Q5Z6F0.1 RecName: Full=Probable aquaporin TIP2-2; AltName: Full=Tonoplast intrinsic protein 2-2; Short=OsTIP2;2 && PF00230:Major intrinsic protein	-
TraesCS1B03G0869800	188.86	188.906	207.883	197.984	210.269	207.299	TraesCS1B03G0869800	Chr1B	548088876	548091747	-	555	-	TraesCS1B01G317000 && P51823.2 RecName: Full=ADP-ribosylation factor 2 && PF00025:ADP-ribosylation factor family	Arf
TraesCS1B03G0368500	0	0	0.147657	309.64	274.371	317.471	TraesCS1B03G0368500	Chr1B	179638103	179639014	-	719	-	TraesCS1B01G135800 && P43400.1 RecName: Full=Metallothionein-like protein 1; Short=MT-1 && -	-
TraesCS7D03G0139900	162.874	149.058	146.797	157.679	153.522	160.889	TraesCS7D03G0139900	Chr7D	34859775	34860676	-	793	-	TraesCS7D01G061900 && P59169.2 RecName: Full=Histone H3.3; AltName: Full=Histone H3.2 >Q71V89.3 RecName: Full=Histone H3.3 >P69245.2 RecName: Full=Histone H3.3 >P69244.2 RecName: Full=Histone H3.3; AltName: Full=Histone H3.2; AltName: Full=Minor histone H3 >Q71H73.3 RecName: Full=Histone H3.3 >Q6RUR1.3 RecName: Full=Histone H3.3 >Q71U98.3 RecName: Full=Histone H3.3 >Q711T2.3 RecName: Full=Histone…	Histone
TraesCS2B03G1355200	111.422	71.5462	78.6319	308.956	310.195	282.03	TraesCS2B03G1355200	Chr2B	744604193	744608078	+	1846	-	TraesCS2B01G540100 && P25776.2 RecName: Full=Oryzain alpha chain; Flags: Precursor && PF00396:Granulin|PF08246:Cathepsin propeptide inhibitor domain (I29)|PF00112:Papain family cysteine protease	Peptidase_C1
TraesCS7A03G0816900	251.094	274.064	273.85	229.566	201.739	138.723	TraesCS7A03G0816900	Chr7A	488763678	488765137	+	1271	-	TraesCS7A01G331300 && Q5Z6F0.1 RecName: Full=Probable aquaporin TIP2-2; AltName: Full=Tonoplast intrinsic protein 2-2; Short=OsTIP2;2 && PF00230:Major intrinsic protein	-
TraesCS6D03G0283400	170.503	146.904	140.51	108.123	106.498	113.116	TraesCS6D03G0283400	Chr6D	113298869	113300069	-	1102	-	TraesCS6D01G127700 && Q06398.2 RecName: Full=Probable glutathione S-transferase GSTU6; AltName: Full=28 kDa cold-induced protein && PF00043:Glutathione S-transferase, C-terminal domain|PF02798:Glutathione S-transferase, N-terminal domain	GST_N
TraesCS6A03G0980600	221.985	181.036	185.279	189.672	169.909	173.485	TraesCS6A03G0980600	Chr6A	607882906	607884722	+	1613	-	TraesCS6A01G389900 && Q53QK0.1 RecName: Full=Flavonoid O-methyltransferase-like protein Os11g0303600 && PF00891:O-methyltransferase domain|PF08100:Dimerisation domain	-
TraesCS3D03G1184000	116.515	79.7403	70.4099	123.426	100.284	145.167	TraesCS3D03G1184000	Chr3D	614237913	614238673	+	651	-	TraesCS3D01G536300 && - && PF01439:Metallothionein	-
TraesCS6B03G0966800	0	0.797545	0	0.853857	0.0540245	0.507628	TraesCS6B03G0966800	Chr6B	611373774	611375467	-	1167	-	- && A2Z9B8.1 RecName: Full=Glycine cleavage system H protein, mitochondrial; Flags: Precursor >A3C6G9.1 RecName: Full=Glycine cleavage system H protein, mitochondrial; Flags: Precursor && PF01597:Glycine cleavage H-protein	-
TraesCS5A03G0092400	0.494711	4.70566	0.56887	2.68989	0.380053	2.92369	TraesCS5A03G0092400	Chr5A	35020468	35025098	+	1493	-	- && Q9SA52.1 RecName: Full=Chloroplast stem-loop binding protein of 41 kDa b, chloroplastic; Short=CSP41-b; AltName: Full=Heteroglycan-interacting protein 1.3; AltName: Full=Protein CHLOROPLAST RNA BINDING; AltName: Full=Protein Gb5f; Flags: Precursor && PF01370:NAD dependent epimerase/dehydratase family	Epimerase
TraesCS5A03G0296100	0.0380038	3.94394	0.188459	2.00112	0.410362	2.43529	TraesCS5A03G0296100	Chr5A	210083036	210083968	+	845	-	TraesCS5A01G110300 && Q9ZP21.1 RecName: Full=Thioredoxin M-type, chloroplastic; Short=Trx-M; Flags: Precursor && PF00085:Thioredoxin	-
TraesCS7D03G1094300	182.922	230.392	215.102	242.856	226.561	109.726	TraesCS7D03G1094300	Chr7D	579778627	579780271	+	1379	-	TraesCS7D01G461200 && Q9FEQ8.1 RecName: Full=Peroxidase 2; AltName: Full=Plasma membrane-bound peroxidase 2; Short=pmPOX2; Flags: Precursor && PF00141:Peroxidase	-
TraesCS6D03G0634700	166.661	177.656	169.18	188.316	213.359	135.394	TraesCS6D03G0634700	Chr6D	392722139	392725331	+	1860	-	TraesCS6D01G262700 && P31691.1 RecName: Full=ADP,ATP carrier protein, mitochondrial; AltName: Full=ADP/ATP translocase; AltName: Full=Adenine nucleotide translocator; Short=ANT; Flags: Precursor && PF00153:Mitochondrial carrier protein	Mito_carr
TraesCS2B03G0600500	0.477751	6.93303	0.600871	2.63673	1.38654	2.88396	TraesCS2B03G0600500	Chr2B	264516906	264518451	+	1546	-	TraesCS2B01G273900 && P0C1M0.1 RecName: Full=ATP synthase subunit gamma, chloroplastic; AltName: Full=F-ATPase gamma subunit; Contains: RecName: Full=Inceptin; Flags: Precursor && PF00231:ATP synthase	-
TraesCS3D03G1007100	202.741	209.365	169.688	206.135	210.155	178.76	TraesCS3D03G1007100	Chr3D	564058354	564058503	-	150	-	TraesCS3D01G457600 && - && -	-
TraesCS3B03G0721900	31.8116	35.5223	31.4146	33.3434	28.4442	19.4951	TraesCS3B03G0721900	Chr3B	462364272	462371189	-	4259	-	- && Q94B78.2 RecName: Full=Glycine dehydrogenase (decarboxylating) 1, mitochondrial; AltName: Full=Glycine cleavage system P protein 1; AltName: Full=Glycine decarboxylase 1; AltName: Full=Glycine decarboxylase P-protein 1; Short=AtGLDP1; AltName: Full=Glycine dehydrogenase (aminomethyl-transferring) 1; Flags: Precursor && PF02347:Glycine cleavage system P-protein	-
TraesCS3D03G0738800	163.343	172.259	193.885	204.959	208.569	238.696	TraesCS3D03G0738800	Chr3D	442040102	442043519	+	636	-	TraesCS3D01G327800 && Q94AG2.2 RecName: Full=Somatic embryogenesis receptor kinase 1; Short=AtSERK1; AltName: Full=Somatic embryogenesis receptor-like kinase 1; Flags: Precursor && PF08263:Leucine rich repeat N-terminal domain|PF13855:Leucine rich repeat	LRRNT_2
TraesCS1B03G1150600	235.756	233.156	212.642	257.235	251.555	174.146	TraesCS1B03G1150600	Chr1B	656744720	656746166	+	1447	-	TraesCS1B01G425000 && Q8LEE9.2 RecName: Full=Fasciclin-like arabinogalactan protein 12; Flags: Precursor && PF02469:Fasciclin domain	-
TraesCS5B03G1007200	0.704237	1.97524	0.465637	4.50284	2.48868	1.50425	TraesCS5B03G1007200	Chr5B	586903495	586903722	+	228	-	TraesCS5B01G407800 && - && -	-
TraesCS5D03G0270700	169.768	169.783	137.829	150.977	147.109	155.166	TraesCS5D03G0270700	Chr5D	135065808	135067186	-	171	-	TraesCS5D01G115300 && Q5I7K3.1 RecName: Full=40S ribosomal protein S29 && -	-
TraesCS5A03G0223200	174.264	225.613	176.242	234.314	236.328	198.592	TraesCS5A03G0223200	Chr5A	120045156	120046368	-	1137	-	TraesCS5A01G088300 && P24068.2 RecName: Full=Ocs element-binding factor 1; Short=OCSBF-1 && PF00170:bZIP transcription factor	bZIP_1
TraesCS7A03G1094900	268.892	303.761	215.882	214.416	151.771	379.345	TraesCS7A03G1094900	Chr7A	648997145	648997570	+	426	-	non-specific lipid transfer protein && - && PF14368:Probable lipid transfer	-
TraesCS7D03G0199900	102.161	114.652	80.0896	117.25	94.5699	79.3151	TraesCS7D03G0199900	Chr7D	54850553	54852166	-	171	-	TraesCS7D01G086500 && - && -	-
TraesCS5A03G0957300	0.597455	5.06213	0.709826	4.03777	1.68613	5.25693	TraesCS5A03G0957300	Chr5A	597193263	597194222	+	860	-	TraesCS5A01G402600 && P80883.1 RecName: Full=Cytochrome b6-f complex subunit 7; AltName: Full=Cytochrome b6-f complex subunit PetM; AltName: Full=Cytochrome b6-f complex subunit VII && PF08041:PetM family of cytochrome b6f complex subunit 7	-
TraesCS7D03G0600600	94.0508	80.7928	94.151	92.7057	85.377	117.184	TraesCS7D03G0600600	Chr7D	248804106	248807674	+	1838	-	TraesCS7D01G265500 && - && PF07712:Stress up-regulated Nod 19	-
TraesCS7A03G1100700	140.192	128.967	136.498	200.965	207.241	216.201	TraesCS7A03G1100700	Chr7A	652174448	652175821	-	714	-	- && P69309.2 RecName: Full=Polyubiquitin; Contains: RecName: Full=Ubiquitin; Flags: Precursor && PF00240:Ubiquitin family	ubiquitin
TraesCS4B03G0082800	244.948	267.326	240.951	297.27	199.144	128.806	TraesCS4B03G0082800	Chr4B	30291158	30296072	-	3255	-	TraesCS4B01G037900 && P29114.2 RecName: Full=Linoleate 9S-lipoxygenase 1; AltName: Full=Lipoxygenase 1 && PF00305:Lipoxygenase|PF01477:PLAT/LH2 domain	Lipoxygenase
TraesCS7A03G0301500	114.406	99.2011	104.862	139.288	150.243	118.335	TraesCS7A03G0301500	Chr7A	85494424	85495516	+	855	-	TraesCS7A01G127600 && Q9XGD6.1 RecName: Full=Caffeoyl-CoA O-methyltransferase 1; AltName: Full=Trans-caffeoyl-CoA 3-O-methyltransferase 1; Short=CCoAMT-1; Short=CCoAOMT-1 && PF01596:O-methyltransferase	-
TraesCS1D03G0732900	171.342	187.281	156.948	161.647	179.753	181.185	TraesCS1D03G0732900	Chr1D	406264088	406265772	-	450	-	TraesCS1D01G308100 && Q6F332.3 RecName: Full=Calmodulin-2; Short=CaM-2 >A2Y609.1 RecName: Full=Calmodulin-2; Short=CaM-2 && PF13499:EF-hand domain pair	-
TraesCS2D03G0129100	0	0	0	0	0	0	TraesCS2D03G0129100	Chr2D	29861040	29862508	-	858	-	TraesCS2D01G065400 && P26667.1 RecName: Full=Ribulose bisphosphate carboxylase small chain PW9, chloroplastic; Short=RuBisCO small subunit PW9; Flags: Precursor && PF00101:Ribulose bisphosphate carboxylase, small chain|PF12338:Ribulose-1,5-bisphosphate carboxylase small subunit	-
TraesCS2B03G1009100	169.95	223.124	186.846	216.333	182.236	138.814	TraesCS2B03G1009100	Chr2B	571054283	571057539	-	1557	-	TraesCS2B01G396700 && Q7XUA6.1 RecName: Full=Probable aquaporin PIP2-3; AltName: Full=OsPIP2;3; AltName: Full=Plasma membrane intrinsic protein 2-3 && PF00230:Major intrinsic protein	-
TraesCS5A03G1006000	0.189645	2.44287	0.0870779	1.10955	0.248215	0.77743	TraesCS5A03G1006000	Chr5A	611628537	611636941	+	1524	-	TraesCS5A01G424400 && Q10CE4.1 RecName: Full=Peroxisomal (S)-2-hydroxy-acid oxidase GLO1; AltName: Full=Glycolate oxidase 1; Short=GOX 1; Short=OsGLO1; AltName: Full=Short chain alpha-hydroxy acid oxidase GLO1 >B8AKX6.1 RecName: Full=Peroxisomal (S)-2-hydroxy-acid oxidase GLO1; AltName: Full=Glycolate oxidase 1; Short=GOX 1; Short=OsGLO1; AltName: Full=Short chain alpha-hydroxy acid oxidase GLO1 …	FMN_dh
TraesCS7A03G0152700	168.986	166.511	155.151	160.78	164.952	161.522	TraesCS7A03G0152700	Chr7A	36293627	36294605	-	881	-	TraesCS7A01G067800 && P59169.2 RecName: Full=Histone H3.3; AltName: Full=Histone H3.2 >Q71V89.3 RecName: Full=Histone H3.3 >P69245.2 RecName: Full=Histone H3.3 >P69244.2 RecName: Full=Histone H3.3; AltName: Full=Histone H3.2; AltName: Full=Minor histone H3 >Q71H73.3 RecName: Full=Histone H3.3 >Q6RUR1.3 RecName: Full=Histone H3.3 >Q71U98.3 RecName: Full=Histone H3.3 >Q711T2.3 RecName: Full=Histone…	Histone
TraesCS4B03G0073600	207.761	156.257	344.015	178.891	181.808	201.024	TraesCS4B03G0073600	Chr4B	27486875	27487549	+	675	-	TRIAE_CS42_4BS_TGACv1_328195_AA1084400%2Ccupin-1 domain%2Cgermin-like && P15290.1 RecName: Full=Oxalate oxidase GF-2.8; AltName: Full=Germin GF-2.8; Flags: Precursor && PF00190:Cupin	-
TraesCS6B03G0794800	162.892	178.558	146.103	328.608	291.454	354.066	TraesCS6B03G0794800	Chr6B	501488503	501489872	-	1270	-	TraesCS6B01G273400 && P46524.1 RecName: Full=Dehydrin COR410; AltName: Full=Cold-induced COR410 protein && PF00257:Dehydrin	-
TraesCS5A03G0783800	0.100795	10.9314	0.0499837	7.63891	0.158309	7.18312	TraesCS5A03G0783800	Chr5A	535675101	535676791	+	1593	-	TraesCS5A01G322500 && Q10HD0.1 RecName: Full=Chlorophyll a-b binding protein, chloroplastic; AltName: Full=LHCII type I CAB; Short=LHCP; Flags: Precursor >A2XJ35.1 RecName: Full=Chlorophyll a-b binding protein, chloroplastic; AltName: Full=LHCII type I CAB; Short=LHCP; Flags: Precursor && PF00504:Chlorophyll A-B binding protein	-
TraesCS3D03G0846000	165.912	174.719	203.886	182.332	200.528	125.655	TraesCS3D03G0846000	Chr3D	499711025	499713624	+	1694	-	TraesCS3D01G383700 && P17784.2 RecName: Full=Fructose-bisphosphate aldolase 1, cytoplasmic; AltName: Full=Cytoplasmic aldolase; Short=cALD; AltName: Full=Gravity-specific protein GSC 233 && PF00274:Fructose-bisphosphate aldolase class-I	-
TraesCS3A03G0642900	24.921	29.1141	24.3158	27.1653	25.6995	18.731	TraesCS3A03G0642900	Chr3A	480056610	480062835	-	3697	-	- && Q94B78.2 RecName: Full=Glycine dehydrogenase (decarboxylating) 1, mitochondrial; AltName: Full=Glycine cleavage system P protein 1; AltName: Full=Glycine decarboxylase 1; AltName: Full=Glycine decarboxylase P-protein 1; Short=AtGLDP1; AltName: Full=Glycine dehydrogenase (aminomethyl-transferring) 1; Flags: Precursor && PF02347:Glycine cleavage system P-protein	-
novel.8307	184.04	193.399	169.069	194.951	193.112	156.178	-	Chr5B	660872354	660874297	+	881	-	- && Q84TB3.1 RecName: Full=Actin-depolymerizing factor 4; Short=ADF-4; Short=OsADF4 && PF00241:Cofilin/tropomyosin-type actin-binding protein	Cofilin_ADF
TraesCS7D03G0250800	50.215	42.4454	38.793	37.8057	37.8166	30.0806	TraesCS7D03G0250800	Chr7D	70491761	70494010	+	1107	-	TraesCS7D01G111800 && Q9FJ45.1 RecName: Full=GDSL esterase/lipase At5g45910; AltName: Full=Extracellular lipase At5g45910; Flags: Precursor && PF00657:GDSL-like Lipase/Acylhydrolase	Lipase_GDSL
TraesCS2B03G0532800	0.0349436	4.86782	0.115523	2.56284	0.274414	2.23919	TraesCS2B03G0532800	Chr2B	218702602	218704516	-	919	-	TraesCS2B01G220100 && P10708.1 RecName: Full=Chlorophyll a-b binding protein 7, chloroplastic; AltName: Full=LHCI type II CAB-7; Flags: Precursor && PF00504:Chlorophyll A-B binding protein	-
TraesCS7A03G0824500	257.16	177.104	174.625	163.319	148.797	163.504	TraesCS7A03G0824500	Chr7A	495076957	495078849	+	504	-	TraesCS7A01G335400 && Q94BT9.2 RecName: Full=Copper transport protein ATX1; AltName: Full=Copper chaperone ATX1 && PF00403:Heavy-metal-associated domain	HMA
TraesCS1A03G0429000	180.042	155.748	162.566	167.333	182.354	159.576	TraesCS1A03G0429000	Chr1A	286104063	286104494	-	432	-	TraesCS1A01G159100 && Q9LZ17.3 RecName: Full=40S ribosomal protein S17-4 && PF00833:Ribosomal S17	-
novel.2099	222.263	203.174	167.095	204.337	187.053	143.758	-	Chr2A	139168279	139171650	-	876	-	- && Q7Y1L9.1 RecName: Full=Protein SPIRAL1-like 1 && -	-
TraesCS3D03G0704100	0.212108	8.28924	0.210367	4.06861	0.832848	4.24233	TraesCS3D03G0704100	Chr3D	424515608	424516448	-	757	-	TraesCS3D01G309400 && Q5ZBY9.1 RecName: Full=Photosystem II reaction center W protein, chloroplastic; AltName: Full=PSII 6.1 kDa protein; Flags: Precursor && PF07123:Photosystem II reaction centre W protein (PsbW)	-
TraesCS7A03G0414600	242.689	236.674	235.133	244.759	174.691	130.339	TraesCS7A03G0414600	Chr7A	134014984	134016747	-	1597	-	TraesCS7A01G177300 && B8AQW7.1 RecName: Full=Patatin-like protein 1 && PF01734:Patatin-like phospholipase	-
TraesCS1D03G0119000	24.9769	32.1899	27.7861	24.5529	15.8071	29.9643	TraesCS1D03G0119000	Chr1D	37397142	37398843	-	1386	-	TraesCS1D01G053800 && Q5W7C1.1 RecName: Full=UPF0014 membrane protein STAR2; AltName: Full=Protein SENSITIVE TO ALUMINUM RHIZOTOXICITY 2 && PF03649:Uncharacterised protein family (UPF0014)	-
TraesCS1A03G0416600	155.848	162.955	152.418	159.635	163.94	141.143	TraesCS1A03G0416600	Chr1A	274422765	274425238	+	987	-	TraesCS1A01G155200 && Q08062.2 RecName: Full=Malate dehydrogenase, cytoplasmic && PF00056:lactate/malate dehydrogenase, NAD binding domain|PF02866:lactate/malate dehydrogenase, alpha/beta C-terminal domain	-
TraesCS2A03G1245800	152.161	146.223	161.089	148.546	163.258	193.91	TraesCS2A03G1245800	Chr2A	756216792	756218987	-	447	-	TraesCS2A01G539800 && Q94F47.1 RecName: Full=Ubiquitin-conjugating enzyme E2 28; AltName: Full=E2 ubiquitin-conjugating enzyme 28; AltName: Full=Ubiquitin carrier protein 28 && PF00179:Ubiquitin-conjugating enzyme	UQ_con
TraesCS5A03G1126800	174.475	199.967	164.742	216.08	213.368	173.835	TraesCS5A03G1126800	Chr5A	653657588	653659587	+	942	-	TraesCS5A01G478900 && Q84TB3.1 RecName: Full=Actin-depolymerizing factor 4; Short=ADF-4; Short=OsADF4 && PF00241:Cofilin/tropomyosin-type actin-binding protein	Cofilin_ADF
TraesCS5B03G1017200	3.93311	10.385	4.64384	7.90447	4.62455	6.96598	TraesCS5B03G1017200	Chr5B	590896584	590900594	-	1486	-	TraesCS5B01G412500 && Q42972.3 RecName: Full=Malate dehydrogenase, glyoxysomal; Flags: Precursor && PF00056:lactate/malate dehydrogenase, NAD binding domain|PF02866:lactate/malate dehydrogenase, alpha/beta C-terminal domain	-
TraesCS7D03G1218200	206.797	152.802	141.81	155.135	174.14	153.41	TraesCS7D03G1218200	Chr7D	618356396	618356809	-	414	-	TraesCS7D01G515600 && P51419.2 RecName: Full=60S ribosomal protein L27-3 && PF01777:Ribosomal L27e protein family	-
TraesCS4A03G1189100	0.0448195	5.67789	0.0185215	2.57073	0.131989	1.43602	TraesCS4A03G1189100	Chr4A	741217182	741219855	-	1433	-	TraesCS4A01G472500 && P41344.1 RecName: Full=Ferredoxin--NADP reductase, leaf isozyme, chloroplastic; Short=FNR; Flags: Precursor && PF00175:Oxidoreductase NAD-binding domain	NAD_binding_1
TraesCS5B03G1195500	181.486	180.696	170.389	180.869	229.023	193.801	TraesCS5B03G1195500	Chr5B	661102871	661108347	+	2387	-	TraesCS5B01G492500 && P22954.2 RecName: Full=Probable mediator of RNA polymerase II transcription subunit 37c; AltName: Full=Heat shock 70 kDa protein 2; AltName: Full=Heat shock cognate 70 kDa protein 2; AltName: Full=Heat shock cognate protein 70-2; Short=AtHsc70-2; AltName: Full=Heat shock protein 70-2; Short=AtHsp70-2 && PF00012:Hsp70 protein	HSP70
TraesCS7A03G0041900	0	2.30796	0.0178971	1.24203	0.0212564	0.483559	TraesCS7A03G0041900	Chr7A	8886782	8889674	-	1483	-	TraesCS7A01G020500 && P41344.1 RecName: Full=Ferredoxin--NADP reductase, leaf isozyme, chloroplastic; Short=FNR; Flags: Precursor && PF00175:Oxidoreductase NAD-binding domain	NAD_binding_1
TraesCS5A03G0060700	209.965	196.559	182.247	221.271	236.564	157.641	TraesCS5A03G0060700	Chr5A	21201520	21207239	-	3162	-	- && Q2QLY5.1 RecName: Full=5-methyltetrahydropteroyltriglutamate--homocysteine methyltransferase 1; AltName: Full=Cobalamin-independent methionine synthase 1 && PF08267:Cobalamin-independent synthase, N-terminal domain|PF01717:Cobalamin-independent synthase, Catalytic domain	-
TraesCS2D03G0055100	186.502	223.5	188.435	198.11	216.631	172.756	TraesCS2D03G0055100	Chr2D	12006952	12008169	+	993	-	TraesCS2D01G028600 && Q84QK0.1 RecName: Full=12-oxophytodienoate reductase 1; AltName: Full=12-oxophytodienoate-10,11-reductase 1; Short=OPDA-reductase 1; Short=OsOPR1 && PF00724:NADH:flavin oxidoreductase / NADH oxidase family	Oxidored_FMN
TraesCS6B03G0284600	0.136652	11.6262	0.489415	6.81005	0.80485	5.08594	TraesCS6B03G0284600	Chr6B	106978618	106979322	-	705	-	TraesCS6B01G115900 && P31336.1 RecName: Full=Photosystem II 5 kDa protein, chloroplastic; Short=PSII-T; AltName: Full=Light-regulated unknown 11 kDa protein; Flags: Precursor && -	-
TraesCS1D03G0956000	208.81	160.814	169.356	191.156	167.052	158.996	TraesCS1D03G0956000	Chr1D	476285690	476291226	+	1951	-	TraesCS1D01G412200 && P42210.1 RecName: Full=Phytepsin; AltName: Full=Aspartic proteinase; Contains: RecName: Full=Phytepsin 32 kDa subunit; Contains: RecName: Full=Phytepsin 29 kDa subunit; Contains: RecName: Full=Phytepsin 16 kDa subunit; Contains: RecName: Full=Phytepsin 11 kDa subunit; Flags: Precursor && PF05184:Saposin-like type B, region 1|PF03489:Saposin-like type B, region 2|PF00026:Euka…	Asp
TraesCS5D03G1159300	0	0	0	0	0.0458854	0.0453844	TraesCS5D03G1159300	Chr5D	550398782	550400206	+	687	-	TraesCS5D01G530800 && Q6AWU6.1 RecName: Full=Probable thiol methyltransferase 2; AltName: Full=Protein HARMLESS TO OZONE LAYER 3; Short=AtHOL3 && PF05724:Thiopurine S-methyltransferase (TPMT)	-
TraesCS6A03G0797500	0.603899	4.98181	1.1744	4.37567	1.18561	3.72493	TraesCS6A03G0797500	Chr6A	539257495	539258398	-	904	-	TraesCS6A01G303800 && Q07300.1 RecName: Full=ATP synthase delta chain, chloroplastic; AltName: Full=F-ATPase delta chain; Flags: Precursor && PF00213:ATP synthase delta (OSCP) subunit	-
TraesCS7A03G0160800	42.2834	44.1706	43.781	49.1217	53.5607	41.8772	TraesCS7A03G0160800	Chr7A	39127496	39131015	-	2725	-	TraesCS7A01G071100 && Q7SIC9.1 RecName: Full=Transketolase, chloroplastic; Short=TK && PF00456:Transketolase, thiamine diphosphate binding domain|PF02779:Transketolase, pyrimidine binding domain|PF02780:Transketolase, C-terminal domain	-
TraesCS1B03G0994700	183.08	180.096	175.924	248.158	261.609	198.712	TraesCS1B03G0994700	Chr1B	601220104	601223129	+	1937	-	TraesCS1B01G364500 && Q9ZRB7.1 RecName: Full=Tubulin alpha chain && PF00091:Tubulin/FtsZ family, GTPase domain|PF03953:Tubulin C-terminal domain	Tubulin
TraesCS7B03G0369400	182.415	191.041	179.245	266.916	271.996	233.594	TraesCS7B03G0369400	Chr7B	181175235	181177088	-	1752	-	TraesCS7B01G135900 && Q9XGP7.1 RecName: Full=Tricin synthase 1; AltName: Full=Caffeoyl-CoA 3-O-methyltransferase ROMT15 && PF01596:O-methyltransferase	-
TraesCS3A03G0871600	0.0185197	4.19016	0	2.55983	0.0545386	1.56435	TraesCS3A03G0871600	Chr3A	616417423	616420730	-	1734	-	TraesCS3A01G367000 && P46285.1 RecName: Full=Sedoheptulose-1,7-bisphosphatase, chloroplastic; AltName: Full=SED(1,7)P2ase; AltName: Full=Sedoheptulose bisphosphatase; Short=SBPase; Flags: Precursor && PF18913:Fructose-1-6-bisphosphatase, C-terminal domain|PF00316:Fructose-1-6-bisphosphatase, N-terminal domain	-
TraesCS1B03G1066600	210.115	253.705	211.601	315.652	301.909	483.329	TraesCS1B03G1066600	Chr1B	633650664	633650954	+	291	-	TRIAE_CS42_1BL_TGACv1_032595_AA0131770%2Cnon-specific lipid transfer protein && A2XBN5.2 RecName: Full=Non-specific lipid-transfer protein 2; Short=nsLTP2; AltName: Full=7 kDa lipid transfer protein; Flags: Precursor && -	-
TraesCS3D03G0070600	298.337	253.457	272.564	364.938	289.123	335.538	TraesCS3D03G0070600	Chr3D	14982921	14984271	+	1351	-	TraesCS3D01G039400 && - && PF14543:Xylanase inhibitor N-terminal|PF14541:Xylanase inhibitor C-terminal	-
TraesCS2A03G0857500	170.065	235.518	709.174	139.477	157.412	350.019	TraesCS2A03G0857500	Chr2A	594564117	594565441	-	1234	-	TraesCS2A01G350700 && O04138.2 RecName: Full=Chitinase 4; AltName: Full=OsChia2b; AltName: Full=Pathogenesis related (PR)-3 chitinase 4; Flags: Precursor && PF00182:Chitinase class I|PF00187:Chitin recognition protein	-
TraesCS3B03G0439100	194.122	170.098	165.962	167.722	148.948	146.036	TraesCS3B03G0439100	Chr3B	205935549	205937517	-	1091	-	TraesCS3B01G183300 && Q0JPA6.1 RecName: Full=Salt stress root protein RS1 >A2WMG6.1 RecName: Full=Salt stress root protein RS1 && PF05558:DREPP plasma membrane polypeptide	-
TraesCS2D03G1044700	23.6005	32.1242	23.4068	27.2302	29.2774	23.8746	TraesCS2D03G1044700	Chr2D	575757295	575760281	+	1558	-	TraesCS2D01G467900 && P54260.1 RecName: Full=Aminomethyltransferase, mitochondrial; AltName: Full=Glycine cleavage system T protein; Short=GCVT; Flags: Precursor && PF08669:Glycine cleavage T-protein C-terminal barrel domain|PF01571:Aminomethyltransferase folate-binding domain	GCV_T
TraesCS7D03G1268500	165.252	143.807	113.478	141.826	150.701	137.824	TraesCS7D03G1268500	Chr7D	633450630	633452604	+	980	-	TraesCS7D01G538400 && P40621.1 RecName: Full=HMG1/2-like protein && PF00505:HMG (high mobility group) box	HMG_box
novel.2298	90.2228	76.1605	91.7503	86.2728	91.446	102.566	-	Chr2A	671662760	671664561	-	777	-	- && Q06652.1 RecName: Full=Probable phospholipid hydroperoxide glutathione peroxidase; Short=PHGPx; AltName: Full=Salt-associated protein && PF00255:Glutathione peroxidase	GSHPx
TraesCS4B03G0655900	54.4234	54.1059	83.5912	58.0813	57.4056	96.6004	TraesCS4B03G0655900	Chr4B	499067339	499070411	+	1425	-	TraesCS4B01G240900 && P14654.1 RecName: Full=Glutamine synthetase cytosolic isozyme 1-2; AltName: Full=Glutamate--ammonia ligase GLN1;2; Short=OsGLN1;2; AltName: Full=Glutamine synthetase root isozyme; AltName: Full=OsGS1;2 && PF00120:Glutamine synthetase, catalytic domain|PF03951:Glutamine synthetase, beta-Grasp domain	-
TraesCS1D03G0580300	273.884	230.066	351.916	283.83	230.642	243.522	TraesCS1D03G0580300	Chr1D	329208573	329212954	-	1551	-	- && P12257.1 RecName: Full=Lichenase-2; AltName: Full=(1->3,1->4)-beta-glucanase isoenzyme EII; AltName: Full=Endo-beta-1,3-1,4 glucanase II; AltName: Full=Lichenase II; Flags: Precursor && PF00332:Glycosyl hydrolases family 17	Glyco_hydro_17
TraesCS2D03G1115800	1.92028	8.67209	2.43732	6.12615	3.01264	5.02727	TraesCS2D03G1115800	Chr2D	598123420	598127858	+	1873	-	TraesCS2D01G500600 && P13564.2 RecName: Full=Glutamine synthetase leaf isozyme, chloroplastic; AltName: Full=GS2; AltName: Full=Glutamate--ammonia ligase; Flags: Precursor && PF00120:Glutamine synthetase, catalytic domain|PF03951:Glutamine synthetase, beta-Grasp domain	-
TraesCS1A03G1033200	269.371	243.539	287.086	257.921	233.388	268.366	TraesCS1A03G1033200	Chr1A	583545244	583547075	-	1739	-	TraesCS1A01G424100 && Q9FI21.1 RecName: Full=Berberine bridge enzyme-like 28; Short=AtBBE-like 28; Flags: Precursor && PF01565:FAD binding domain|PF08031:Berberine and berberine like	FAD_binding_4
TraesCS2B03G0422300	175.902	203.654	194.438	185.238	162.837	169.32	TraesCS2B03G0422300	Chr2B	154767248	154770344	+	936	-	TraesCS2B01G172900 && - && PF01470:Pyroglutamyl peptidase	-
TraesCS5B03G1204900	0.228564	11.0764	0.50375	7.59365	1.00964	6.10266	TraesCS5B03G1204900	Chr5B	663993268	663994294	-	843	-	TraesCS5B01G496000 && P13194.2 RecName: Full=Photosystem I reaction center subunit IV, chloroplastic; Short=PSI-E; AltName: Full=Photosystem I 10.8 kDa polypeptide; Flags: Precursor && PF02427:Photosystem I reaction centre subunit IV / PsaE	-
TraesCS1B03G1132300	0	7.35429	0	3.50756	0.159209	3.34624	TraesCS1B03G1132300	Chr1B	650625022	650625907	+	792	-	TraesCS1B01G420100 && P20143.1 RecName: Full=Photosystem I reaction center subunit VI, chloroplastic; Short=PSI-H; AltName: Full=Light-harvesting complex I 11 kDa protein; Flags: Precursor && PF03244:Photosystem I reaction centre subunit VI	-
novel.2862	196.413	191.351	152.458	201.242	190.336	145.171	-	Chr2B	189420441	189423767	-	817	-	- && Q7Y1L9.1 RecName: Full=Protein SPIRAL1-like 1 && -	-
TraesCS4A03G0109400	81.6853	108.033	85.1003	99.4539	83.8327	70.3911	TraesCS4A03G0109400	Chr4A	46562535	46563450	+	916	-	TraesCS4A01G055900 && - && -	-
TraesCS6D03G0796600	181.357	177.833	146.318	163.946	169.135	170.485	TraesCS6D03G0796600	Chr6D	465240958	465241305	+	156	-	TraesCS6D01G343900 && P51425.1 RecName: Full=60S ribosomal protein L39 >P51426.2 RecName: Full=60S ribosomal protein L39-2 >Q6KAJ8.2 RecName: Full=60S ribosomal protein L39-1 && -	-
TraesCS4B03G0939900	243.254	236.255	231.688	258.122	214.614	129.118	TraesCS4B03G0939900	Chr4B	651772139	651774321	+	1282	-	TraesCS4B01G364000 && P15490.1 RecName: Full=Stem 28 kDa glycoprotein; AltName: Full=Vegetative storage protein A; Flags: Precursor && PF03767:HAD superfamily, subfamily IIIB (Acid phosphatase)	-
TraesCS3A03G0313700	174.238	139.333	149.615	188.79	211.352	167.345	TraesCS3A03G0313700	Chr3A	123440327	123445072	-	1879	-	TraesCS3A01G136100 && Q42797.1 RecName: Full=Trans-cinnamate 4-monooxygenase; AltName: Full=Cinnamic acid 4-hydroxylase; Short=C4H; Short=CA4H; AltName: Full=Cytochrome P450 73; AltName: Full=Cytochrome P450C4H && PF00067:Cytochrome P450	p450
TraesCS4A03G1222600	216.611	186.179	148.23	186.138	145.287	114.615	TraesCS4A03G1222600	Chr4A	747816807	747821067	-	2457	-	TraesCS4A01G484800 && Q9FSV7.1 RecName: Full=Sucrose:sucrose 1-fructosyltransferase; AltName: Full=Sucrose 1(F)-fructosyltransferase; AltName: Full=Sucrose:sucrose 1(F)-beta-D-fructosyltransferase; Flags: Precursor && PF08244:Glycosyl hydrolases family 32 C terminal|PF11837:Domain of unknown function (DUF3357)|PF00251:Glycosyl hydrolases family 32 N-terminal domain	-
TraesCS1A03G0778700	3.47317	13.8558	3.72721	7.98488	4.42683	6.03807	TraesCS1A03G0778700	Chr1A	506787436	506790467	-	1766	-	TraesCS1A01G313300 && P12782.1 RecName: Full=Phosphoglycerate kinase, chloroplastic; Flags: Precursor && PF00162:Phosphoglycerate kinase	-
TraesCS1A03G0990000	212.163	182.753	198.48	192.414	169.537	156.838	TraesCS1A03G0990000	Chr1A	571197824	571203656	+	2380	-	TraesCS1A01G404500 && P42210.1 RecName: Full=Phytepsin; AltName: Full=Aspartic proteinase; Contains: RecName: Full=Phytepsin 32 kDa subunit; Contains: RecName: Full=Phytepsin 29 kDa subunit; Contains: RecName: Full=Phytepsin 16 kDa subunit; Contains: RecName: Full=Phytepsin 11 kDa subunit; Flags: Precursor && PF03489:Saposin-like type B, region 2|PF00026:Eukaryotic aspartyl protease|PF05184:Sapos…	Asp
TraesCS4B03G0003100	46.9394	35.4303	58.8536	26.8983	26.1184	27.5057	TraesCS4B03G0003100	Chr4B	1304995	1306038	+	1044	-	TraesCS4B01G001000 && - && PF00168:C2 domain	C2
TraesCS2D03G0830600	142.78	143.421	153.395	128.215	117.202	145.582	TraesCS2D03G0830600	Chr2D	468959152	468961208	+	390	-	TraesCS2D01G361400 && P55142.2 RecName: Full=Glutaredoxin-C6; AltName: Full=Glutaredoxin-C2 homolog 1 && PF00462:Glutaredoxin	-
TraesCS4B03G0336700	280.623	233.616	236.704	396.817	314.272	289.884	TraesCS4B03G0336700	Chr4B	194373582	194374676	+	918	-	TraesCS4B01G143500 && Q7GCM7.1 RecName: Full=Xylanase inhibitor protein 1; AltName: Full=Class III chitinase homolog a; AltName: Full=RIXI protein; Flags: Precursor && -	-
TraesCS6B03G0761200	162.617	194.544	172.534	248.613	186.76	108.529	TraesCS6B03G0761200	Chr6B	475610037	475612777	+	861	-	- && Q6K215.1 RecName: Full=Probable aquaporin PIP2-2; AltName: Full=OsPIP2;2; AltName: Full=Plasma membrane intrinsic protein 2-2 && PF00230:Major intrinsic protein	-
TraesCS2A03G0325600	165.918	157.569	185.003	251.517	187.856	298.511	TraesCS2A03G0325600	Chr2A	110199729	110199998	+	270	-	TraesCS2A01G158800 && P08626.1 RecName: Full=Subtilisin-chymotrypsin inhibitor-2B; Short=CI-2B && -	-
TraesCS3A03G0224200	157.186	146.767	174.47	160.047	163.996	152.443	TraesCS3A03G0224200	Chr3A	66537868	66539067	+	1102	-	TraesCS3A01G102000 && Q941Z0.1 RecName: Full=Probable NADPH:quinone oxidoreductase 1 && PF03358:NADPH-dependent FMN reductase	FMN_red
TraesCS5A03G0981000	0.0294347	5.86164	0.0973101	3.68103	0.635667	4.22961	TraesCS5A03G0981000	Chr5A	604173091	604174283	-	1091	-	- && P13192.2 RecName: Full=Photosystem I reaction center subunit III, chloroplastic; AltName: Full=Light-harvesting complex I 17 kDa protein; AltName: Full=PSI-F; Flags: Precursor && PF02507:Photosystem I reaction centre subunit III	-
TraesCS4A03G0649400	30.9402	40.1958	29.3374	37.5326	33.6427	29.0168	TraesCS4A03G0649400	Chr4A	555805557	555810224	-	1889	-	TraesCS4A01G246100 && Q9SZJ5.1 RecName: Full=Serine hydroxymethyltransferase 1, mitochondrial; Short=AtSHMT1; AltName: Full=Glycine hydroxymethyltransferase 1; AltName: Full=Serine Transhydroxymethyltransferase; Short=STM; AltName: Full=Serine methylase 1; Flags: Precursor && PF00464:Serine hydroxymethyltransferase	SHMT
TraesCS4D03G0053900	157.664	182.188	216.852	170.347	144.587	116.309	TraesCS4D03G0053900	Chr4D	15347936	15348610	+	675	-	TRIAE_CS42_4DS_TGACv1_361717_AA1171970%2Ccupin-1 domain%2C<enter text here>%2Cgermin-like && P45851.1 RecName: Full=Oxalate oxidase 2; AltName: Full=Germin; Flags: Precursor && PF00190:Cupin	-
TraesCS2A03G0726900	198.511	189.702	239.598	215.425	214.939	292.013	TraesCS2A03G0726900	Chr2A	504488541	504488942	-	402	-	TraesCS2A01G290600 && - && -	-
TraesCS2A03G0437800	0.0553358	6.27721	0.228673	4.35328	0.742364	3.77874	TraesCS2A03G0437800	Chr2A	192539773	192541998	-	1741	-	TraesCS2A01G207900 && Q7X9A6.1 RecName: Full=Cytochrome b6-f complex iron-sulfur subunit, chloroplastic; AltName: Full=Plastohydroquinone:plastocyanin oxidoreductase iron-sulfur protein; AltName: Full=Rieske iron-sulfur protein; Short=ISP; Short=RISP; Flags: Precursor && PF00355:Rieske [2Fe-2S] domain	-
TraesCS5B03G0629700	174.02	190.87	169.428	245.321	193.53	243.987	TraesCS5B03G0629700	Chr5B	424543303	424544565	+	876	-	TraesCS5B01G242000 && Q93VP2.1 RecName: Full=Heavy metal-associated isoprenylated plant protein 22; Short=AtHIP22; Short=AtHIPP22; AltName: Full=Farnesylated protein 7; Short=AtFP7; Flags: Precursor && PF00403:Heavy-metal-associated domain	HMA
TraesCS4A03G0126900	77.6383	66.586	116.354	72.3984	74.7999	112.038	TraesCS4A03G0126900	Chr4A	60694335	60697446	+	1451	-	TraesCS4A01G063800 && P14654.1 RecName: Full=Glutamine synthetase cytosolic isozyme 1-2; AltName: Full=Glutamate--ammonia ligase GLN1;2; Short=OsGLN1;2; AltName: Full=Glutamine synthetase root isozyme; AltName: Full=OsGS1;2 && PF00120:Glutamine synthetase, catalytic domain|PF03951:Glutamine synthetase, beta-Grasp domain	-
TraesCS7B03G0752100	143.595	179.861	170.806	180.324	110.661	55.6143	TraesCS7B03G0752100	Chr7B	508145099	508146745	+	1387	-	TraesCS7B01G274200 && Q9FLC0.1 RecName: Full=Peroxidase 52; Short=Atperox P52; AltName: Full=ATP49; Flags: Precursor && PF00141:Peroxidase	-
TraesCS3D03G0143300	105.484	129.499	108.188	121.515	112.998	93.8244	TraesCS3D03G0143300	Chr3D	33166563	33169842	-	1194	-	TraesCS3D01G073000 && P46226.3 RecName: Full=Triosephosphate isomerase, cytosolic; Short=TIM; Short=Triose-phosphate isomerase && PF00121:Triosephosphate isomerase	-
TraesCS4D03G0492800	101.925	110.44	134.798	110.498	115.7	60.2117	TraesCS4D03G0492800	Chr4D	348101499	348103436	+	1104	-	TraesCS4D01G200700 && P49248.1 RecName: Full=Protein IN2-1 && PF13410:Glutathione S-transferase, C-terminal domain|PF13417:Glutathione S-transferase, N-terminal domain	-
TraesCS7A03G0202000	237.763	158.452	179.154	315.632	155.562	107.932	TraesCS7A03G0202000	Chr7A	51841425	51842990	-	1488	-	TraesCS7A01G084800 && A8QW51.1 RecName: Full=Probable O-methyltransferase 2; Short=SbOMT2 && PF00891:O-methyltransferase domain|PF08100:Dimerisation domain	-
TraesCS7D03G0746800	147.111	145.499	143.74	141.736	167.11	150.333	TraesCS7D03G0746800	Chr7D	399585357	399586596	-	611	-	TraesCS7D01G313800 && P52855.1 RecName: Full=60S acidic ribosomal protein P1; AltName: Full=L12 && PF00428:60s Acidic ribosomal protein	-
TraesCS5D03G0111300	0.583468	4.86757	0.593517	2.61652	0.793039	1.63412	TraesCS5D03G0111300	Chr5D	43604050	43606958	+	1431	-	TraesCS5D01G044400 && Q9SA52.1 RecName: Full=Chloroplast stem-loop binding protein of 41 kDa b, chloroplastic; Short=CSP41-b; AltName: Full=Heteroglycan-interacting protein 1.3; AltName: Full=Protein CHLOROPLAST RNA BINDING; AltName: Full=Protein Gb5f; Flags: Precursor && PF01370:NAD dependent epimerase/dehydratase family	Epimerase
TraesCS7D03G0888500	0.0428462	0.520758	0.035412	0.080575	0	0.0415998	TraesCS7D03G0888500	Chr7D	490713705	490715390	+	1499	-	TraesCS7D01G377400 && O65581.1 RecName: Full=Fructose-bisphosphate aldolase 5, cytosolic; Short=AtFBA5 && PF00274:Fructose-bisphosphate aldolase class-I	-
TraesCS3B03G0138600	0	3.17369	0	2.82465	0.0884658	2.97499	TraesCS3B03G0138600	Chr3B	42916075	42917260	+	1069	-	TraesCS3B01G061700 && P23993.1 RecName: Full=Photosystem I reaction center subunit XI, chloroplastic; Short=PSI-L; AltName: Full=PSI subunit V; Flags: Precursor && PF02605:Photosystem I reaction centre subunit XI	-
TraesCS2B03G0475000	175.605	147.511	131.118	151.686	179.483	153.809	TraesCS2B03G0475000	Chr2B	183150133	183150984	+	852	-	TraesCS2B01G197200 && P49637.2 RecName: Full=60S ribosomal protein L27a-3 && PF00828:Ribosomal proteins 50S-L15, 50S-L18e, 60S-L27A	-
TraesCS1A03G0718400	255.471	268.851	314.72	228.407	196.983	244.182	TraesCS1A03G0718400	Chr1A	483918254	483919708	+	1455	-	TraesCS1A01G284900 && Q9SLP4.1 RecName: Full=Chitinase 1; AltName: Full=Tulip bulb chitinase-1; Short=TBC-1; Flags: Precursor && PF00704:Glycosyl hydrolases family 18	-
TraesCS7B03G0270900	175.86	202.137	185.232	174.066	152.705	178.151	TraesCS7B03G0270900	Chr7B	121858459	121860132	-	905	-	TraesCS7B01G103600 && - && -	-
TraesCS3D03G0797700	0	4.47526	0.0151578	2.67293	0.216036	1.78064	TraesCS3D03G0797700	Chr3D	474368715	474372334	-	1751	-	TraesCS3D01G359900 && P46285.1 RecName: Full=Sedoheptulose-1,7-bisphosphatase, chloroplastic; AltName: Full=SED(1,7)P2ase; AltName: Full=Sedoheptulose bisphosphatase; Short=SBPase; Flags: Precursor && PF00316:Fructose-1-6-bisphosphatase, N-terminal domain|PF18913:Fructose-1-6-bisphosphatase, C-terminal domain	-
TraesCS1D03G0258500	187.807	167.889	163.501	140.203	174.927	139.24	TraesCS1D03G0258500	Chr1D	106624608	106625075	+	468	-	TraesCS1D01G109800 && P0CG86.1 RecName: Full=Ubiquitin-40S ribosomal protein S27a; Contains: RecName: Full=Ubiquitin; Contains: RecName: Full=40S ribosomal protein S27a; Flags: Precursor && PF00240:Ubiquitin family|PF01599:Ribosomal protein S27a	ubiquitin
TraesCS3B03G0782300	137.554	128.396	146.497	123.6	121.59	127.338	TraesCS3B03G0782300	Chr3B	501913483	501915615	+	868	-	TraesCS3B01G304100 && Q9FR35.1 RecName: Full=Peroxiredoxin-2C; AltName: Full=Peroxiredoxin IIC; AltName: Full=Thioredoxin reductase 2C && PF08534:Redoxin	-
TraesCS2A03G1098600	153.857	167.725	196.485	152.178	150.63	131.693	TraesCS2A03G1098600	Chr2A	714825334	714829590	-	1886	-	TraesCS2A01G466800 && Q7Y0F2.1 RecName: Full=Probable nucleoredoxin 1-2; Short=OsNrx1-2 && PF03107:C1 domain|PF13905:Thioredoxin-like	-
TraesCS5B03G0049000	89.4306	92.8858	81.6975	266.642	255.521	265.959	TraesCS5B03G0049000	Chr5B	20253889	20254961	+	832	-	TraesCS5B01G020700 && P46420.2 RecName: Full=Glutathione S-transferase 4; AltName: Full=GST class-phi member 4; AltName: Full=GST-27; AltName: Full=GST-IV && PF02798:Glutathione S-transferase, N-terminal domain|PF00043:Glutathione S-transferase, C-terminal domain	GST_C
TraesCS5D03G0350000	143.386	131.276	149.991	140.508	145.325	173.538	TraesCS5D03G0350000	Chr5D	224848175	224851598	+	972	-	TraesCS5D01G139300 && P24805.1 RecName: Full=Stem-specific protein TSJT1 && PF12481:Aluminium induced protein	-
TraesCS5D03G0285300	0.0343824	3.37525	0.0568337	2.81264	0.270007	1.83603	TraesCS5D03G0285300	Chr5D	159441990	159443011	+	934	-	TraesCS5D01G118500 && Q9ZP21.1 RecName: Full=Thioredoxin M-type, chloroplastic; Short=Trx-M; Flags: Precursor && PF00085:Thioredoxin	-
TraesCS1A03G0534000	0.0984061	6.47089	0.569324	3.08432	0.837187	3.94913	TraesCS1A03G0534000	Chr1A	361178956	361180483	+	979	-	TraesCS1A01G200000 && Q8LCA1.2 RecName: Full=Protein CURVATURE THYLAKOID 1B, chloroplastic; AltName: Full=Photosystem I protein P; AltName: Full=Thylakoid membrane phosphoprotein 14 kDa; Flags: Precursor && PF14159:CAAD domains of cyanobacterial aminoacyl-tRNA synthetase	-
TraesCS7A03G0779600	150.023	136.942	138.486	134.539	160.257	142.369	TraesCS7A03G0779600	Chr7A	455886910	455888125	+	597	-	- && P52855.1 RecName: Full=60S acidic ribosomal protein P1; AltName: Full=L12 && PF00428:60s Acidic ribosomal protein	-
TraesCS2A03G0608500	0.0378247	5.19845	0	2.88084	0.779728	3.92952	TraesCS2A03G0608500	Chr2A	388511520	388512463	-	849	-	TraesCS2A01G252600 && P36886.1 RecName: Full=Photosystem I reaction center subunit psaK, chloroplastic; AltName: Full=Light-harvesting complex I 7 kDa protein; AltName: Full=PSI-K; AltName: Full=Photosystem I subunit X; Flags: Precursor && PF01241:Photosystem I psaG / psaK	-
TraesCS2B03G0725400	158.859	154.757	152.949	163.705	171.41	160.135	TraesCS2B03G0725400	Chr2B	394404265	394406354	-	809	-	TraesCS2B01G279600 && Q9AXQ6.1 RecName: Full=Eukaryotic translation initiation factor 5A-1; Short=eIF-5A-1 && PF01287:Eukaryotic elongation factor 5A hypusine, DNA-binding OB fold	-
TraesCS7D03G0805700	163.643	131.93	134.431	174.978	178.031	159.545	TraesCS7D03G0805700	Chr7D	439192046	439194143	+	1555	-	TraesCS7D01G341500 && Q84N28.1 RecName: Full=Flavone O-methyltransferase 1; AltName: Full=Caffeic acid O-methyltransferase; Short=TaCOMT1 && PF08100:Dimerisation domain|PF00891:O-methyltransferase domain	-
TraesCS7A03G0844400	83.6581	82.4925	79.5773	80.0964	94.4867	87.23	TraesCS7A03G0844400	Chr7A	509177024	509180114	-	1137	-	TraesCS7A01G343800 && Q94F47.1 RecName: Full=Ubiquitin-conjugating enzyme E2 28; AltName: Full=E2 ubiquitin-conjugating enzyme 28; AltName: Full=Ubiquitin carrier protein 28 && PF00179:Ubiquitin-conjugating enzyme	UQ_con
TraesCS7B03G0680100	194.766	184.73	172.752	154.672	154.054	146.841	TraesCS7B03G0680100	Chr7B	458980189	458982431	+	1708	-	TraesCS7B01G245500 && Q84N28.1 RecName: Full=Flavone O-methyltransferase 1; AltName: Full=Caffeic acid O-methyltransferase; Short=TaCOMT1 && PF00891:O-methyltransferase domain|PF08100:Dimerisation domain	-
TraesCS4D03G0488600	92.5287	77.1257	90.8579	79.5498	95.343	83.6457	TraesCS4D03G0488600	Chr4D	344943693	344946646	+	1264	-	- && Q10N21.1 RecName: Full=L-ascorbate peroxidase 1, cytosolic; Short=APXa; AltName: Full=OsAPx01 && PF00141:Peroxidase	-
TraesCS7A03G0512200	223.123	209.192	196.773	247.181	180.246	114.689	TraesCS7A03G0512200	Chr7A	193482993	193486397	-	2559	-	TraesCS7A01G219700 && Q5Z5C9.1 RecName: Full=BURP domain-containing protein 11; Short=OsBURP11 && PF03181:BURP domain	-
TraesCS2A03G0645200	168.932	179.971	171.537	141.805	150.336	131.349	TraesCS2A03G0645200	Chr2A	418686483	418688461	+	879	-	TraesCS2A01G262500 && Q9AXQ6.1 RecName: Full=Eukaryotic translation initiation factor 5A-1; Short=eIF-5A-1 && PF01287:Eukaryotic elongation factor 5A hypusine, DNA-binding OB fold	-
TraesCS2D03G0860200	130.587	183.652	137.275	174.597	144.013	120.173	TraesCS2D03G0860200	Chr2D	482559244	482561510	-	1249	-	TraesCS2D01G376100 && Q7XUA6.1 RecName: Full=Probable aquaporin PIP2-3; AltName: Full=OsPIP2;3; AltName: Full=Plasma membrane intrinsic protein 2-3 && PF00230:Major intrinsic protein	-
TraesCS4D03G0805000	153.006	124.15	119.097	185.192	154.723	153.708	TraesCS4D03G0805000	Chr4D	500654614	500657568	+	1525	-	TraesCS4D01G346800 && Q53QK0.1 RecName: Full=Flavonoid O-methyltransferase-like protein Os11g0303600 && PF00891:O-methyltransferase domain|PF08100:Dimerisation domain	-
TraesCS5D03G0741600	0.074451	10.3018	0.266644	8.91397	0.998806	11.1319	TraesCS5D03G0741600	Chr5D	424315144	424316539	+	1294	-	TraesCS5D01G329200 && Q10HD0.1 RecName: Full=Chlorophyll a-b binding protein, chloroplastic; AltName: Full=LHCII type I CAB; Short=LHCP; Flags: Precursor >A2XJ35.1 RecName: Full=Chlorophyll a-b binding protein, chloroplastic; AltName: Full=LHCII type I CAB; Short=LHCP; Flags: Precursor && PF00504:Chlorophyll A-B binding protein	-
TraesCS4B03G0844400	0.0155437	2.44142	0	1.31539	0.0762907	1.05641	TraesCS4B03G0844400	Chr4B	615850398	615854515	-	2066	-	TraesCS4B01G325800 && Q43206.1 RecName: Full=Catalase-1 && PF06628:Catalase-related immune-responsive|PF00199:Catalase	Catalase
TraesCS2A03G0388400	0.0280955	6.04151	0.116104	5.12504	0.330953	3.92807	TraesCS2A03G0388400	Chr2A	153498658	153500214	+	1143	-	TraesCS2A01G187200 && P10708.1 RecName: Full=Chlorophyll a-b binding protein 7, chloroplastic; AltName: Full=LHCI type II CAB-7; Flags: Precursor && PF00504:Chlorophyll A-B binding protein	-
TraesCS2D03G0061200	207.882	237.439	352.313	225.579	206.709	235.631	TraesCS2D03G0061200	Chr2D	13097847	13099882	+	1430	-	TraesCS2D01G033100 && Q9FRV1.1 RecName: Full=Basic endochitinase A; AltName: Full=Rye seed chitinase-a; Short=RSC-a; Flags: Precursor && PF00182:Chitinase class I|PF00187:Chitin recognition protein	-
TraesCS2D03G1146600	323.312	199.421	236.567	84.1024	86.8052	70.6452	TraesCS2D03G1146600	Chr2D	608632010	608635929	+	1900	-	TraesCS2D01G513600 && P25776.2 RecName: Full=Oryzain alpha chain; Flags: Precursor && PF00396:Granulin|PF08246:Cathepsin propeptide inhibitor domain (I29)|PF00112:Papain family cysteine protease	Peptidase_C1
TraesCS7D03G0623200	0	7.62987	0	7.14719	0.549489	6.52186	TraesCS7D03G0623200	Chr7D	266728017	266729106	+	1090	-	TraesCS7D01G276300 && P07370.1 RecName: Full=Chlorophyll a-b binding protein 1B, chloroplastic; AltName: Full=LHCII type I CAB-1B; Short=LHCP; Flags: Precursor && PF00504:Chlorophyll A-B binding protein	-
TraesCS2D03G0603400	147.158	146.293	149.253	160.493	172.5	162.493	TraesCS2D03G0603400	Chr2D	320616080	320618008	-	879	-	TraesCS2D01G261500 && Q9AXQ6.1 RecName: Full=Eukaryotic translation initiation factor 5A-1; Short=eIF-5A-1 && PF01287:Eukaryotic elongation factor 5A hypusine, DNA-binding OB fold	-
TraesCS1A03G0761400	161.367	164.354	172.732	173.153	179.306	173.569	TraesCS1A03G0761400	Chr1A	499954374	499957004	-	561	-	TraesCS1A01G306200 && P51823.2 RecName: Full=ADP-ribosylation factor 2 && PF00025:ADP-ribosylation factor family	Arf
TraesCS4D03G0481800	256.785	231.231	221.178	320.841	295.175	179.588	TraesCS4D03G0481800	Chr4D	338923185	338927206	+	2403	-	TraesCS4D01G195100 && Q10MX3.1 RecName: Full=Asparagine synthetase [glutamine-hydrolyzing] 1; AltName: Full=Glutamine-dependent asparagine synthetase 1 && PF13537:Glutamine amidotransferase domain|PF00733:Asparagine synthase	-
TraesCS7A03G0934400	328.781	234.779	297.021	387.693	277.523	260.864	TraesCS7A03G0934400	Chr7A	566216685	566218252	-	1121	-	TraesCS7A01G386800 && Q6ZCR3.1 RecName: Full=Germin-like protein 8-12; Flags: Precursor && PF00190:Cupin	-
TraesCS4D03G0580300	63.02	53.1362	87.9635	43.3338	43.7321	67.8102	TraesCS4D03G0580300	Chr4D	403057908	403061068	+	1464	-	TraesCS4D01G240700 && P14654.1 RecName: Full=Glutamine synthetase cytosolic isozyme 1-2; AltName: Full=Glutamate--ammonia ligase GLN1;2; Short=OsGLN1;2; AltName: Full=Glutamine synthetase root isozyme; AltName: Full=OsGS1;2 && PF00120:Glutamine synthetase, catalytic domain|PF03951:Glutamine synthetase, beta-Grasp domain	-
TraesCS6B03G0715800	151.387	180.583	173.547	158.479	163.385	104.615	TraesCS6B03G0715800	Chr6B	441979088	441982123	+	2246	-	TraesCS6B01G243700 && Q7FAH2.1 RecName: Full=Glyceraldehyde-3-phosphate dehydrogenase 2, cytosolic && PF00044:Glyceraldehyde 3-phosphate dehydrogenase, NAD binding domain|PF02800:Glyceraldehyde 3-phosphate dehydrogenase, C-terminal domain	-
TraesCS2D03G0204900	130.587	127.617	126.23	143.248	151.504	126.516	TraesCS2D03G0204900	Chr2D	52334798	52337061	+	918	-	TraesCS2D01G097500 && P62162.2 RecName: Full=Calmodulin; Short=CaM >P62163.2 RecName: Full=Calmodulin-2; Short=CaM-2 >A2WN93.2 RecName: Full=Calmodulin-1; Short=CaM-1 >Q0JNS6.2 RecName: Full=Calmodulin-1; Short=CaM-1 && PF13499:EF-hand domain pair	-
TraesCS2B03G0476700	162.133	167.205	135.188	164.848	166.715	158.684	TraesCS2B03G0476700	Chr2B	183721904	183724823	+	246	-	TraesCS2B01G198200 && O82221.1 RecName: Full=Probable small nuclear ribonucleoprotein G; Short=snRNP-G; AltName: Full=Sm protein G; Short=Sm-G; Short=SmG && -	-
TraesCS5D03G1100400	0.0409085	1.83584	0	1.26936	0.160628	0.675215	TraesCS5D03G1100400	Chr5D	533464593	533465377	-	785	-	TraesCS5D01G502900 && - && PF11493:Thylakoid soluble phosphoprotein TSP9	-
TraesCS4A03G0633100	188.897	153.217	179.258	185.856	138.225	129.37	TraesCS4A03G0633100	Chr4A	548642642	548644454	+	1715	-	TraesCS4A01G239900 && Q53QK0.1 RecName: Full=Flavonoid O-methyltransferase-like protein Os11g0303600 && PF00891:O-methyltransferase domain|PF08100:Dimerisation domain	-
TraesCS3D03G0903500	197.405	189.937	164.613	210.458	197.412	164.575	TraesCS3D03G0903500	Chr3D	524418457	524420590	-	564	-	TraesCS3D01G411100 && - && PF06749:Protein of unknown function (DUF1218)	-
TraesCS1D03G0532400	104.555	101.859	55.7045	59.825	55.8285	43.5148	TraesCS1D03G0532400	Chr1D	300700705	300703336	+	1974	-	TraesCS1D01G212400 && Q6NKX1.1 RecName: Full=Proline dehydrogenase 2, mitochondrial; AltName: Full=Osmotic stress-induced proline dehydrogenase; AltName: Full=Proline oxidase; Flags: Precursor && PF01619:Proline dehydrogenase	-
TraesCS4D03G0018000	213.858	145.938	120.108	212.362	208.293	300.463	TraesCS4D03G0018000	Chr4D	5378301	5379090	+	790	-	TraesCS4D01G010800 && - && -	-
TraesCS4B03G0082200	197.722	235.709	206.377	263.366	187.305	117.742	TraesCS4B03G0082200	Chr4B	30020719	30025471	+	3076	-	TraesCS4B01G037700 && P29114.2 RecName: Full=Linoleate 9S-lipoxygenase 1; AltName: Full=Lipoxygenase 1 && PF01477:PLAT/LH2 domain|PF00305:Lipoxygenase	Lipoxygenase
TraesCS2A03G0187200	96.0796	72.2027	79.0599	69.9264	51.4966	48.1256	TraesCS2A03G0187200	Chr2A	49820654	49821641	-	988	-	TraesCS2A01G092200 && P20144.1 RecName: Full=Wound-induced protein 1 && PF07107:Wound-induced protein WI12	-
TraesCS5D03G0494200	239.013	126.17	173.282	125.302	119.867	159.374	TraesCS5D03G0494200	Chr5D	321913372	321915081	-	1443	-	TraesCS5D01G210600 && Q6ERX1.1 RecName: Full=Probable cinnamyl alcohol dehydrogenase 8A; Short=OsCAD8A && PF08240:Alcohol dehydrogenase GroES-like domain|PF00107:Zinc-binding dehydrogenase	ADH_N
TraesCS2B03G0835100	134.081	149.809	133.801	148.28	136.709	107.359	TraesCS2B03G0835100	Chr2B	465931145	465931435	-	291	-	TraesCS2B01G321100 && - && -	-
TraesCS2A03G0312800	186.526	174.945	177.448	131.794	118.517	125.397	TraesCS2A03G0312800	Chr2A	104825995	104826994	-	595	-	TraesCS2A01G152000 && Q8H5T6.1 RecName: Full=Hydrophobic protein LTI6A; AltName: Full=Low temperature-induced protein 6A && -	-
TraesCS6D03G0485700	151.961	166.582	152.864	163.549	175.129	102.626	TraesCS6D03G0485700	Chr6D	294362965	294366013	+	1530	-	TraesCS6D01G196300 && Q7FAH2.1 RecName: Full=Glyceraldehyde-3-phosphate dehydrogenase 2, cytosolic && PF00044:Glyceraldehyde 3-phosphate dehydrogenase, NAD binding domain|PF02800:Glyceraldehyde 3-phosphate dehydrogenase, C-terminal domain	-
TraesCS7D03G1031500	104.406	125.374	97.4664	191.72	188.612	211.167	TraesCS7D03G1031500	Chr7D	556782719	556784777	+	836	-	TraesCS7D01G436100 && Q4SUE2.1 RecName: Full=Translation machinery-associated protein 7; AltName: Full=Coiled-coil domain-containing protein 72 && PF09072:Translation machinery associated TMA7	-
TraesCS5D03G0248000	103.65	137.588	116.307	152.941	153.003	115.76	TraesCS5D03G0248000	Chr5D	119222298	119222666	-	369	-	TraesCS5D01G105300 && Q9LUS7.1 RecName: Full=Rapid alkalinization factor 23; Short=AtRALF23; AltName: Full=Protein RALF-like 23; Flags: Precursor && PF05498:Rapid ALkalinization Factor (RALF)	-
TraesCS7A03G0636000	157.308	146.565	140.913	146.382	134.317	146.783	TraesCS7A03G0636000	Chr7A	290245602	290247939	-	414	-	- && P15543.2 RecName: Full=Acyl carrier protein 3, chloroplastic; AltName: Full=Acyl carrier protein III; Short=ACP III; Flags: Precursor && PF00550:Phosphopantetheine attachment site	PP-binding
TraesCS7B03G0667900	96.6105	91.0559	84.1014	92.5957	92.1178	92.2222	TraesCS7B03G0667900	Chr7B	450130775	450133900	+	1067	-	TraesCS7B01G239300 && Q94F47.1 RecName: Full=Ubiquitin-conjugating enzyme E2 28; AltName: Full=E2 ubiquitin-conjugating enzyme 28; AltName: Full=Ubiquitin carrier protein 28 && PF00179:Ubiquitin-conjugating enzyme	UQ_con
TraesCS2A03G0241800	101.717	73.8497	74.4667	167.482	174.499	191.852	TraesCS2A03G0241800	Chr2A	72698961	72700189	-	633	-	TraesCS2A01G117700 && - && -	-
TraesCS5A03G0967000	5.3653	10.308	6.31859	10.0344	6.69436	6.08698	TraesCS5A03G0967000	Chr5A	600196424	600200457	-	1634	-	TraesCS5A01G407700 && Q42972.3 RecName: Full=Malate dehydrogenase, glyoxysomal; Flags: Precursor && PF00056:lactate/malate dehydrogenase, NAD binding domain|PF02866:lactate/malate dehydrogenase, alpha/beta C-terminal domain	-
TraesCS4A03G0673100	217.711	209.128	179.114	206.428	205.879	159.951	TraesCS4A03G0673100	Chr4A	569445438	569448539	-	1968	-	TraesCS4A01G257800 && Q9ZRR5.1 RecName: Full=Tubulin alpha-3 chain && PF03953:Tubulin C-terminal domain|PF00091:Tubulin/FtsZ family, GTPase domain	Tubulin
TraesCS5A03G0187700	128.84	121.903	117.464	175.595	152.932	129.099	TraesCS5A03G0187700	Chr5A	87935178	87936646	-	249	-	TraesCS5A01G073800 && Q42202.2 RecName: Full=Ubiquitin-60S ribosomal protein L40-2; AltName: Full=Protein EARLY-RESPONSIVE TO DEHYDRATION 16; AltName: Full=Protein EMBRYO DEFECTIVE 2167; AltName: Full=Protein HAPLESS 4; Contains: RecName: Full=Ubiquitin; Contains: RecName: Full=60S ribosomal protein L40-2; AltName: Full=CEP52; Flags: Precursor >B9DHA6.1 RecName: Full=Ubiquitin-60S ribosomal prote…	-
TraesCS5A03G0313000	102.785	108.69	101.336	142.149	126.268	126.254	TraesCS5A03G0313000	Chr5A	231256719	231258459	+	1440	-	- && Q39134.2 RecName: Full=Amino acid permease 3; AltName: Full=Amino acid transporter AAP3 && PF01490:Transmembrane amino acid transporter protein	Aa_trans
TraesCS5B03G0117800	80.3431	3.261	165.809	1.13092	22.7865	12.9621	TraesCS5B03G0117800	Chr5B	51563835	51564215	-	267	-	TraesCS5B01G045100 && Q01482.1 RecName: Full=Protein WIR1A && -	-
TraesCS2A03G0355700	144.142	135.522	120.218	138.805	168.238	133.346	TraesCS2A03G0355700	Chr2A	131060292	131061122	+	831	-	TraesCS2A01G170800 && P49637.2 RecName: Full=60S ribosomal protein L27a-3 && PF00828:Ribosomal proteins 50S-L15, 50S-L18e, 60S-L27A	-
TraesCS3A03G0365400	154.4	129.099	135.706	143.666	135.065	135.418	TraesCS3A03G0365400	Chr3A	164483912	164485984	-	1177	-	TraesCS3A01G156800 && Q0JPA6.1 RecName: Full=Salt stress root protein RS1 >A2WMG6.1 RecName: Full=Salt stress root protein RS1 && PF05558:DREPP plasma membrane polypeptide	-
TraesCS2D03G1101000	168.985	147.253	138.738	179.198	207.84	141.203	TraesCS2D03G1101000	Chr2D	593978382	593982088	+	2033	-	TraesCS2D01G493600 && O23254.1 RecName: Full=Serine hydroxymethyltransferase 4; Short=AtSHMT4; AltName: Full=Glycine hydroxymethyltransferase 4; AltName: Full=Serine methylase 4 && PF00464:Serine hydroxymethyltransferase	SHMT
TraesCS1A03G0669500	137.73	118.872	100.513	154.053	181.784	165.249	TraesCS1A03G0669500	Chr1A	459115895	459116887	+	540	-	TraesCS1A01G262400 && P27484.1 RecName: Full=Glycine-rich protein 2 && PF00098:Zinc knuckle|PF00313:'Cold-shock' DNA-binding domain	CSD
TraesCS1D03G0398800	131.629	142.478	128.595	130.993	135.402	115.056	TraesCS1D03G0398800	Chr1D	217082867	217086004	+	1446	-	TraesCS1D01G153900 && Q08062.2 RecName: Full=Malate dehydrogenase, cytoplasmic && PF00056:lactate/malate dehydrogenase, NAD binding domain|PF02866:lactate/malate dehydrogenase, alpha/beta C-terminal domain	-
TraesCS7B03G0615500	138.939	133.983	149.543	137.369	157.885	138.503	TraesCS7B03G0615500	Chr7B	406211401	406212684	-	588	-	TraesCS7B01G217900 && P52855.1 RecName: Full=60S acidic ribosomal protein P1; AltName: Full=L12 && PF00428:60s Acidic ribosomal protein	-
TraesCS5A03G0533600	214.189	114.701	159.634	75.8511	99.8658	85.4193	TraesCS5A03G0533600	Chr5A	415572699	415574309	+	1375	-	TraesCS5A01G205700 && Q6ERW9.2 RecName: Full=Probable cinnamyl alcohol dehydrogenase 8B; Short=OsCAD8B && PF08240:Alcohol dehydrogenase GroES-like domain|PF00107:Zinc-binding dehydrogenase	ADH_N
TraesCS5D03G0890100	219.303	305.743	324.557	216.996	181.982	168.706	TraesCS5D03G0890100	Chr5D	467871576	467875145	+	2334	-	TraesCS5D01G399100 && Q23892.2 RecName: Full=Lysosomal beta glucosidase; Flags: Precursor && PF00933:Glycosyl hydrolase family 3 N terminal domain|PF01915:Glycosyl hydrolase family 3 C-terminal domain	Glyco_hydro_3
TraesCS6A03G0944000	146.07	161.794	122.016	143.219	171.627	152.214	TraesCS6A03G0944000	Chr6A	598993183	598993469	-	144	-	TraesCS6A01G372200 && P49689.3 RecName: Full=40S ribosomal protein S30 && -	-
TraesCS2D03G0420300	0.0248362	2.34524	0	1.21436	0	0.675184	TraesCS2D03G0420300	Chr2D	155035437	155037119	-	1293	-	TraesCS2D01G200700 && P10708.1 RecName: Full=Chlorophyll a-b binding protein 7, chloroplastic; AltName: Full=LHCI type II CAB-7; Flags: Precursor && PF00504:Chlorophyll A-B binding protein	-
TraesCS2A03G1100700	20.4055	25.3794	15.7966	30.3518	26.3752	19.8119	TraesCS2A03G1100700	Chr2A	715726722	715729846	+	1739	-	- && P54260.1 RecName: Full=Aminomethyltransferase, mitochondrial; AltName: Full=Glycine cleavage system T protein; Short=GCVT; Flags: Precursor && PF08669:Glycine cleavage T-protein C-terminal barrel domain|PF01571:Aminomethyltransferase folate-binding domain	GCV_T
TraesCS2B03G0815100	0.0738235	14.7703	0.366087	14.3689	1.37688	14.5502	TraesCS2B03G0815100	Chr2B	456564790	456565511	+	435	-	TraesCS2B01G312600 && Q949Q5.1 RecName: Full=Photosystem I subunit O; Short=PSI-O; Flags: Precursor && -	-
TraesCS2D03G1008500	85.8219	92.3403	76.795	67.3547	68.5449	81.5127	TraesCS2D03G1008500	Chr2D	562466778	562468233	-	516	-	TraesCS2D01G450100 && - && -	-
TraesCS7A03G1029900	173.933	233.205	199.4	236.439	201.569	86.4209	TraesCS7A03G1029900	Chr7A	621063228	621064995	-	1367	-	TraesCS7A01G424100 && P24102.2 RecName: Full=Peroxidase 22; Short=Atperox P22; AltName: Full=ATPEa; AltName: Full=Basic peroxidase E; Flags: Precursor && PF00141:Peroxidase	-
novel.10760	191.423	150.314	173.096	199.4	234.026	181.381	-	Chr6D	407680174	407683700	-	1380	-	- && Q06378.1 RecName: Full=Glutamine synthetase; AltName: Full=Cytoplasmic GS3; AltName: Full=Glutamate--ammonia ligase && PF03951:Glutamine synthetase, beta-Grasp domain|PF00120:Glutamine synthetase, catalytic domain	-
TraesCS6B03G0928600	166.982	107.541	133.311	201.479	209.42	155.895	TraesCS6B03G0928600	Chr6B	585601793	585605867	-	1887	-	- && Q06378.1 RecName: Full=Glutamine synthetase; AltName: Full=Cytoplasmic GS3; AltName: Full=Glutamate--ammonia ligase && PF00120:Glutamine synthetase, catalytic domain|PF03951:Glutamine synthetase, beta-Grasp domain	-
TraesCS4D03G0246100	121.102	108.085	113.42	113.267	117.337	106.979	TraesCS4D03G0246100	Chr4D	107723424	107723873	-	450	-	TraesCS4D01G123000 && Q0IQF7.1 RecName: Full=40S ribosomal protein S16 >A2ZB00.1 RecName: Full=40S ribosomal protein S16 && PF00380:Ribosomal protein S9/S16	-
TraesCS4B03G0632100	3.09818	2.4735	3.36622	3.87877	4.11768	2.72077	TraesCS4B03G0632100	Chr4B	482533943	482536350	-	1845	-	TraesCS4B01G231400 && Q42521.2 RecName: Full=Glutamate decarboxylase 1; Short=GAD 1 && PF00282:Pyridoxal-dependent decarboxylase conserved domain	-
TraesCS1B03G0584400	168.666	143.618	151.043	177.061	165.673	157.914	TraesCS1B03G0584400	Chr1B	363599065	363599960	+	896	-	TraesCS1B01G199500 && - && PF04398:Protein of unknown function, DUF538	-
TraesCS2D03G0343400	207.023	155.045	198.08	166.254	150.777	147.34	TraesCS2D03G0343400	Chr2D	110037778	110039025	-	1097	-	TraesCS2D01G163300 && P42813.1 RecName: Full=Ribonuclease 1; Flags: Precursor && PF00445:Ribonuclease T2 family	Ribonuclease_T2
TraesCS3B03G0993700	0.0191378	6.04768	0.063269	2.35734	0.112717	1.46791	TraesCS3B03G0993700	Chr3B	643632721	643636220	+	1678	-	TraesCS3B01G398300 && P46285.1 RecName: Full=Sedoheptulose-1,7-bisphosphatase, chloroplastic; AltName: Full=SED(1,7)P2ase; AltName: Full=Sedoheptulose bisphosphatase; Short=SBPase; Flags: Precursor && PF18913:Fructose-1-6-bisphosphatase, C-terminal domain|PF00316:Fructose-1-6-bisphosphatase, N-terminal domain	-
TraesCS6A03G0462500	193.366	222.572	234.532	169.228	149.389	124.187	TraesCS6A03G0462500	Chr6A	219041606	219043195	+	1590	-	TraesCS6A01G185100 && Q6Z6K9.1 RecName: Full=Allene oxide synthase 4; AltName: Full=Cytochrome P450 74A4; AltName: Full=Hydroperoxide dehydrase 4 && PF00067:Cytochrome P450	p450
TraesCS1B03G0360700	97.778	79.2836	91.7705	138.776	165.536	155.713	TraesCS1B03G0360700	Chr1B	174251757	174253799	+	1027	-	TraesCS1B01G132700 && Q0DKF0.1 RecName: Full=60S ribosomal protein L10-2; AltName: Full=Protein QM1; AltName: Full=Putative tumor suppressor SG12 >A2Y0T4.2 RecName: Full=60S ribosomal protein L10-2; AltName: Full=Protein QM1; AltName: Full=Putative tumor suppressor SG12 && PF00252:Ribosomal protein L16p/L10e	-
TraesCS7B03G0771700	0	1.84339	0	0.729741	0.06177	0.224017	TraesCS7B03G0771700	Chr7B	521900092	521901803	+	1531	-	TraesCS7B01G283000 && O65581.1 RecName: Full=Fructose-bisphosphate aldolase 5, cytosolic; Short=AtFBA5 && PF00274:Fructose-bisphosphate aldolase class-I	-
TraesCS2D03G0860000	126.925	167.178	146.108	179.788	158.55	131.448	TraesCS2D03G0860000	Chr2D	482415977	482418933	-	1723	-	TraesCS2D01G376000 && Q7XUA6.1 RecName: Full=Probable aquaporin PIP2-3; AltName: Full=OsPIP2;3; AltName: Full=Plasma membrane intrinsic protein 2-3 && PF00230:Major intrinsic protein	-
TraesCS2B03G0698600	0.041978	5.49453	0.138778	4.06554	0.0824139	4.11645	TraesCS2B03G0698600	Chr2B	375992180	375993036	+	765	-	TraesCS2B01G272300 && P36886.1 RecName: Full=Photosystem I reaction center subunit psaK, chloroplastic; AltName: Full=Light-harvesting complex I 7 kDa protein; AltName: Full=PSI-K; AltName: Full=Photosystem I subunit X; Flags: Precursor && PF01241:Photosystem I psaG / psaK	-
TraesCS1D03G0184100	220.839	223.514	187.714	258.004	226.442	142.524	TraesCS1D03G0184100	Chr1D	65759476	65763319	+	1462	-	TraesCS1D01G079800 && Q9FEQ8.1 RecName: Full=Peroxidase 2; AltName: Full=Plasma membrane-bound peroxidase 2; Short=pmPOX2; Flags: Precursor && PF00141:Peroxidase	-
TraesCS7D03G0545400	111.518	105.875	94.6831	109.724	106.884	107.117	TraesCS7D03G0545400	Chr7D	212082959	212084065	-	1024	-	TraesCS7D01G243700 && A2Z2J6.1 RecName: Full=Zinc finger A20 and AN1 domain-containing stress-associated protein 1; Short=OsSAP1; AltName: Full=Multiple stress-responsive zinc finger protein ISAP1; Short=OsiSAP1 >A3C039.2 RecName: Full=Zinc finger A20 and AN1 domain-containing stress-associated protein 1; Short=OsSAP1; AltName: Full=Multiple stress-responsive zinc finger protein ISAP1; Short=OsiS…	zf-AN1
TraesCS2B03G0332500	42.888	33.7108	30.2082	81.7132	101.345	94.973	TraesCS2B03G0332500	Chr2B	112188791	112189246	-	456	-	- && - && -	-
TraesCS7B03G0600400	149.38	156.274	178.264	184.165	190.269	259.176	TraesCS7B03G0600400	Chr7B	393306922	393310660	-	1312	-	TraesCS7B01G213300 && P26517.1 RecName: Full=Glyceraldehyde-3-phosphate dehydrogenase 1, cytosolic && PF02800:Glyceraldehyde 3-phosphate dehydrogenase, C-terminal domain|PF00044:Glyceraldehyde 3-phosphate dehydrogenase, NAD binding domain	-
TraesCS1B03G1013800	142.787	160.561	102.703	196.139	176.896	128.241	TraesCS1B03G1013800	Chr1B	609566083	609566427	-	345	-	TraesCS1B01G371600 && Q8L9P8.1 RecName: Full=Protein RALF-like 33; Flags: Precursor && PF05498:Rapid ALkalinization Factor (RALF)	-
TraesCS2B03G0179300	0	0.45675	0	0.275618	0	0.221352	TraesCS2B03G0179300	Chr2B	50580009	50581721	-	986	-	TraesCS2B01G079400 && P26667.1 RecName: Full=Ribulose bisphosphate carboxylase small chain PW9, chloroplastic; Short=RuBisCO small subunit PW9; Flags: Precursor && PF00101:Ribulose bisphosphate carboxylase, small chain|PF12338:Ribulose-1,5-bisphosphate carboxylase small subunit	-
TraesCS1D03G0505000	120.374	153.329	118.184	162.087	154.841	136.972	TraesCS1D03G0505000	Chr1D	281765151	281765559	+	318	-	TraesCS1D01G197900 && Q94C12.1 RecName: Full=NADH dehydrogenase [ubiquinone] 1 beta subcomplex subunit 10-B && -	-
TraesCS6D03G0057700	0.22746	3.32523	0.153813	1.28326	0.24358	0.562146	TraesCS6D03G0057700	Chr6D	12449123	12451111	-	1553	-	TraesCS6D01G029300 && Q9LYA9.1 RecName: Full=Chloroplast stem-loop binding protein of 41 kDa a, chloroplastic; Short=CSP41-a; Flags: Precursor && PF01370:NAD dependent epimerase/dehydratase family	Epimerase
TraesCS4A03G0214400	103.176	113.654	122.597	143.342	134.09	70.3182	TraesCS4A03G0214400	Chr4A	117612532	117614450	-	1226	-	TraesCS4A01G104300 && P49248.1 RecName: Full=Protein IN2-1 && PF13417:Glutathione S-transferase, N-terminal domain|PF13410:Glutathione S-transferase, C-terminal domain	-
TraesCS2B03G0954100	138.367	152.669	131.172	175.922	178.552	112.516	TraesCS2B03G0954100	Chr2B	536836713	536848156	+	2507	-	TraesCS2B01G370600 && Q7XUK4.2 RecName: Full=Endoglucanase 12; AltName: Full=Endo-1,4-beta glucanase 12; AltName: Full=OsGLU3 && PF00759:Glycosyl hydrolase family 9	-
TraesCS6A03G0323300	115.299	99.0509	110.894	123.962	133.841	133.474	TraesCS6A03G0323300	Chr6A	110663450	110666196	-	769	-	- && P69309.2 RecName: Full=Polyubiquitin; Contains: RecName: Full=Ubiquitin; Flags: Precursor && PF00240:Ubiquitin family	ubiquitin
novel.11250	0.964138	8.77136	0.996066	5.89265	1.82005	4.71646	-	Chr7A	223828601	223831817	-	1732	-	- && Q56YA5.2 RecName: Full=Serine--glyoxylate aminotransferase; AltName: Full=Alanine--glyoxylate aminotransferase; Short=AGT; AltName: Full=Asparagine aminotransferase; AltName: Full=Serine--pyruvate aminotransferase && -	-
TraesCS5A03G0378300	118.133	108.396	120.389	108.302	109.614	130.095	TraesCS5A03G0378300	Chr5A	302161788	302165066	-	1142	-	TraesCS5A01G134000 && P24805.1 RecName: Full=Stem-specific protein TSJT1 && PF12481:Aluminium induced protein	-
TraesCS3A03G0172500	171.978	160.788	170.679	207.403	175.245	148.909	TraesCS3A03G0172500	Chr3A	50999239	51001345	-	1089	-	TraesCS3A01G078200 && - && -	-
TraesCS4A03G0718900	173.911	131.404	151.512	120.601	102.298	99.5959	TraesCS4A03G0718900	Chr4A	585564276	585564944	-	669	-	TRIAE_CS42_4AL_TGACv1_290805_AA0989520%2Ccupin-1 domain && P15290.1 RecName: Full=Oxalate oxidase GF-2.8; AltName: Full=Germin GF-2.8; Flags: Precursor && PF00190:Cupin	-
TraesCS1B03G1079500	140.289	139.714	150.089	156.941	161.412	106.38	TraesCS1B03G1079500	Chr1B	637893201	637896117	-	1362	-	TraesCS1B01G400300 && P19023.1 RecName: Full=ATP synthase subunit beta, mitochondrial; Flags: Precursor && PF00006:ATP synthase alpha/beta family, nucleotide-binding domain	ATP-synt_ab
TraesCS7A03G0020800	207.968	160.557	147.205	118.049	96.3547	81.8139	TraesCS7A03G0020800	Chr7A	4740206	4744501	+	2508	-	TraesCS7A01G010200 && Q9FSV7.1 RecName: Full=Sucrose:sucrose 1-fructosyltransferase; AltName: Full=Sucrose 1(F)-fructosyltransferase; AltName: Full=Sucrose:sucrose 1(F)-beta-D-fructosyltransferase; Flags: Precursor && PF00251:Glycosyl hydrolases family 32 N-terminal domain|PF08244:Glycosyl hydrolases family 32 C terminal|PF11837:Domain of unknown function (DUF3357)	-
TraesCS7A03G1309800	127.257	112.309	96.2993	232.943	193.162	177.764	TraesCS7A03G1309800	Chr7A	721076358	721078021	+	1450	-	TraesCS7A01G537900 && A8QW51.1 RecName: Full=Probable O-methyltransferase 2; Short=SbOMT2 && PF08100:Dimerisation domain|PF00891:O-methyltransferase domain	-
TraesCS1D03G0640800	185.339	164.449	197.655	167.166	148.928	205.31	TraesCS1D03G0640800	Chr1D	364169119	364169889	+	595	-	TraesCS1D01G266100 && - && -	-
TraesCS1D03G0645100	235.877	216.984	157.416	188.946	168.802	187.738	TraesCS1D03G0645100	Chr1D	366274592	366276309	-	1550	-	TraesCS1D01G268500 && P52580.1 RecName: Full=Isoflavone reductase homolog IRL && PF05368:NmrA-like family	NmrA
TraesCS7B03G1101600	126.835	121.375	125.3	113.994	119.373	122.178	TraesCS7B03G1101600	Chr7B	685546620	685548420	+	258	-	TraesCS7B01G408800 && Q96564.2 RecName: Full=40S ribosomal protein S27; AltName: Full=Manganese efficiency-related protein 1 && -	-
TraesCS7D03G1045000	122.03	152.414	80.0924	130.373	108.848	245.489	TraesCS7D03G1045000	Chr7D	562548588	562548927	+	340	-	TRIAE_CS42_7DL_TGACv1_605389_AA2006400%2Cnon-specific lipid transfer protein && - && PF14368:Probable lipid transfer	-
TraesCS2D03G0580700	0.737387	5.77379	0.807515	3.22409	1.55626	2.45208	TraesCS2D03G0580700	Chr2D	304425628	304428629	-	1742	-	- && Q6YT73.1 RecName: Full=Peroxisomal (S)-2-hydroxy-acid oxidase GLO5; AltName: Full=Glycolate oxidase 5; Short=GOX 5; Short=OsGLO5; AltName: Full=Short chain alpha-hydroxy acid oxidase GLO5 >B8B7C5.1 RecName: Full=Peroxisomal (S)-2-hydroxy-acid oxidase GLO5; AltName: Full=Glycolate oxidase 5; Short=GOX 5; Short=OsGLO5; AltName: Full=Short chain alpha-hydroxy acid oxidase GLO5 && PF01070:FMN-de…	FMN_dh
TraesCS1B03G0823400	116.277	117.593	130.274	147.832	140.804	134.914	TraesCS1B03G0823400	Chr1B	520838665	520839216	-	480	-	TraesCS1B01G296300 && Q9M531.1 RecName: Full=Histone H2A && PF16211:C-terminus of histone H2A|PF00125:Core histone H2A/H2B/H3/H4	Histone
TraesCS1A03G1008600	124.78	123.893	117.529	122.432	137.548	124.085	TraesCS1A03G1008600	Chr1A	576834209	576836696	-	988	-	TraesCS1A01G413000 && Q7GD79.1 RecName: Full=GTP-binding nuclear protein Ran-2; Short=OsRan2; AltName: Full=Ras-related nuclear protein 2 >A2Y7R5.1 RecName: Full=GTP-binding nuclear protein Ran-2; Short=OsRan2; AltName: Full=Ras-related nuclear protein 2 && PF00071:Ras family	Ras
TraesCS4B03G0073900	43.0665	40.6522	43.9612	273.164	230.438	236.945	TraesCS4B03G0073900	Chr4B	27499674	27500060	+	387	-	TraesCS4B01G033500 && P45851.1 RecName: Full=Oxalate oxidase 2; AltName: Full=Germin; Flags: Precursor && PF00190:Cupin	-
TraesCS7D03G1269500	188.928	183.292	158.675	213.076	124.569	68.5754	TraesCS7D03G1269500	Chr7D	633589797	633591218	+	1344	-	TraesCS7D01G539100 && Q38J50.1 RecName: Full=Tricetin 3',4',5'-O-trimethyltransferase; Short=TaOMT2; AltName: Full=Caffeic acid 3-O-methyltransferase; Short=TaCM; AltName: Full=Flavone O-methyltransferase 2 && PF08100:Dimerisation domain|PF00891:O-methyltransferase domain	-
TraesCS1A03G0502600	114.319	104.308	113.712	81.6778	85.6685	82.3042	TraesCS1A03G0502600	Chr1A	339246460	339247597	-	1027	-	TraesCS1A01G186700 && Q06398.2 RecName: Full=Probable glutathione S-transferase GSTU6; AltName: Full=28 kDa cold-induced protein && PF13410:Glutathione S-transferase, C-terminal domain|PF02798:Glutathione S-transferase, N-terminal domain	GST_N
TraesCS5D03G0237700	124.737	165.613	125.005	164.37	162.682	140.12	TraesCS5D03G0237700	Chr5D	113387608	113388772	-	1089	-	- && P24068.2 RecName: Full=Ocs element-binding factor 1; Short=OCSBF-1 && PF00170:bZIP transcription factor	bZIP_1
TraesCS7A03G0773000	0.0776306	2.34674	0.171096	2.04385	0.101606	1.58282	TraesCS7A03G0773000	Chr7A	452458678	452460028	+	1241	-	TraesCS7A01G314100 && P80470.2 RecName: Full=Photosystem II core complex proteins psbY, chloroplastic; AltName: Full=L-arginine-metabolizing enzyme; Short=L-AME; Contains: RecName: Full=Photosystem II protein psbY-1, chloroplastic; AltName: Full=psbY-A1; Contains: RecName: Full=Photosystem II protein psbY-2, chloroplastic; AltName: Full=psbY-A2; Flags: Precursor && PF06298:Photosystem II protein …	-
TraesCS5D03G0043200	132.998	126.896	141.911	137.484	138.137	101.037	TraesCS5D03G0043200	Chr5D	12679145	12684151	+	1929	-	TraesCS5D01G019800 && Q42971.2 RecName: Full=Enolase; AltName: Full=2-phospho-D-glycerate hydro-lyase; AltName: Full=2-phosphoglycerate dehydratase; AltName: Full=OSE1 && PF03952:Enolase, N-terminal domain|PF00113:Enolase, C-terminal TIM barrel domain	-
TraesCS6B03G1239800	150.195	122.465	125.846	257.325	185.372	171.389	TraesCS6B03G1239800	Chr6B	716408267	716410150	-	1799	-	TraesCS6B01G445100 && Q9SRQ1.1 RecName: Full=Cytochrome P450 89A9 && PF00067:Cytochrome P450	p450
TraesCS2D03G0925700	113.045	153.303	127.814	111.556	84.3806	42.3594	TraesCS2D03G0925700	Chr2D	526150658	526151053	-	396	-	TRIAE_CS42_2DL_TGACv1_159213_AA0534590%2C14 kDa Proline-rich protein%2Chydrophob_seed domain && Q9S7I2.1 RecName: Full=Putative lipid-binding protein AIR1; AltName: Full=Auxin-induced in root cultures protein 1; Flags: Precursor && PF14547:Hydrophobic seed protein	-
TraesCS2A03G0372500	191.447	174.741	151.63	238.049	231.254	201.715	TraesCS2A03G0372500	Chr2A	142571468	142572223	+	756	-	TraesCS2A01G179000 && - && -	-
TraesCS2D03G0485100	0.474486	4.04575	0.768632	2.44491	1.00606	2.43241	TraesCS2D03G0485100	Chr2D	201527137	201528828	+	1692	-	TraesCS2D01G229600 && P0C1M0.1 RecName: Full=ATP synthase subunit gamma, chloroplastic; AltName: Full=F-ATPase gamma subunit; Contains: RecName: Full=Inceptin; Flags: Precursor && PF00231:ATP synthase	-
TraesCS2D03G0247100	95.5467	88.8532	80.1389	163.279	188.528	207.2	TraesCS2D03G0247100	Chr2D	69316954	69318147	+	567	-	TraesCS2D01G117400 && - && -	-
TraesCS1D03G0955800	66.1327	83.2164	59.5463	73.0299	73.7463	44.2771	TraesCS1D03G0955800	Chr1D	476176035	476176829	-	657	-	TraesCS1D01G412000 && - && PF06522:NADH-ubiquinone reductase complex 1 MLRQ subunit	-
TraesCS2D03G0229100	129.996	189.564	252.9	95.1203	70.5014	63.9732	TraesCS2D03G0229100	Chr2D	62510731	62512275	-	1332	-	TraesCS2D01G107900 && Q05855.1 RecName: Full=Peroxidase; AltName: Full=WP2; Flags: Precursor && PF00141:Peroxidase	-
TraesCS4A03G0749800	205.99	103.081	562.099	69.012	138.154	276.138	TraesCS4A03G0749800	Chr4A	595330121	595330810	+	690	-	TraesCS4A01G296300 && P33679.2 RecName: Full=Zeamatin; Flags: Precursor && PF00314:Thaumatin family	Thaumatin
TraesCS2A03G0209700	82.3584	44.8313	23.9233	197.914	207.046	315.927	TraesCS2A03G0209700	Chr2A	59389933	59390596	-	588	-	TraesCS2A01G101600 && - && -	-
TraesCS7D03G0937200	191.204	205.206	226.008	198.352	188.76	236.197	TraesCS7D03G0937200	Chr7D	514105442	514107435	-	914	-	TraesCS7D01G397700 && A2YEZ6.2 RecName: Full=Zinc finger A20 and AN1 domain-containing stress-associated protein 8; Short=OsSAP8; AltName: Full=Stress-associated protein 3 >A3BDI8.1 RecName: Full=Zinc finger A20 and AN1 domain-containing stress-associated protein 8; Short=OsSAP8; AltName: Full=Stress-associated protein 3 && PF01754:A20-like zinc finger|PF01428:AN1-like Zinc finger	zf-A20
TraesCS6A03G0604900	27.1228	32.7124	26.5646	30.9643	28.5343	30.9601	TraesCS6A03G0604900	Chr6A	411940030	411941241	-	1139	-	TraesCS6A01G220500 && Q9FN42.1 RecName: Full=ATP-dependent Clp protease proteolytic subunit 2, mitochondrial; AltName: Full=ATP-dependent Clp protease proteolytic subunit 1, mitochondrial; AltName: Full=Endopeptidase ClpP2; AltName: Full=nClpP7; Flags: Precursor && PF00574:Clp protease	-
TraesCS4D03G0841400	170.413	101.1	45.3797	151.106	104.695	144.783	TraesCS4D03G0841400	Chr4D	511953472	511955922	-	1647	-	TraesCS4D01G358800 && Q7XJE6.1 RecName: Full=Metacaspase-1; Short=AtMC1; AltName: Full=Metacaspase 1b; Short=AtMCP1b; AltName: Full=Protein LSD ONE LIKE 3 && PF00656:Caspase domain	Peptidase_C14
TraesCS7B03G0871800	164.798	227.568	200.294	221.377	173.977	83.1273	TraesCS7B03G0871800	Chr7B	583065413	583067160	+	1237	-	TraesCS7B01G325800 && Q9FG34.1 RecName: Full=Peroxidase 54; Short=Atperox P54; AltName: Full=ATP29a; Flags: Precursor && PF00141:Peroxidase	-
TraesCS5A03G0421300	143.002	249.718	243.719	193.464	128.1	111.054	TraesCS5A03G0421300	Chr5A	331878332	331883022	+	2152	-	TraesCS5A01G153900 && P31752.2 RecName: Full=Asparagine synthetase [glutamine-hydrolyzing]; Short=AS && PF13537:Glutamine amidotransferase domain|PF00733:Asparagine synthase	-
TraesCS2A03G0920600	113.502	168.706	134.755	157.167	132.319	114.263	TraesCS2A03G0920600	Chr2A	626508523	626510949	-	1205	-	TraesCS2A01G379800 && Q7XUA6.1 RecName: Full=Probable aquaporin PIP2-3; AltName: Full=OsPIP2;3; AltName: Full=Plasma membrane intrinsic protein 2-3 && PF00230:Major intrinsic protein	-
TraesCS2D03G0917400	144.519	148.809	129.588	152.642	132.871	95.1801	TraesCS2D03G0917400	Chr2D	521247907	521250298	-	1651	-	TraesCS2D01G404800 && Q9AQU5.1 RecName: Full=Aquaporin PIP1-3/PIP1-4; AltName: Full=Plasma membrane intrinsic protein 1-3; AltName: Full=Plasma membrane intrinsic protein 1-4; AltName: Full=ZmPIP1-3; AltName: Full=ZmPIP1-4; AltName: Full=ZmPIP1;3; AltName: Full=ZmPIP1;4 && PF00230:Major intrinsic protein	-
TraesCS7D03G0473300	155.665	159.139	172.899	177.169	169.869	132.619	TraesCS7D03G0473300	Chr7D	172206637	172211727	+	2300	-	TraesCS7D01G211900 && Q8S528.2 RecName: Full=Aldehyde dehydrogenase family 2 member B7, mitochondrial; Short=ALDH2b; Flags: Precursor && PF00171:Aldehyde dehydrogenase family	Aldedh
TraesCS5D03G1087400	0.218457	8.16971	0.331014	6.05964	1.1437	5.83282	TraesCS5D03G1087400	Chr5D	530408012	530409054	-	882	-	TraesCS5D01G496400 && P13194.2 RecName: Full=Photosystem I reaction center subunit IV, chloroplastic; Short=PSI-E; AltName: Full=Photosystem I 10.8 kDa polypeptide; Flags: Precursor && PF02427:Photosystem I reaction centre subunit IV / PsaE	-
TraesCS2B03G0544100	126.742	137.849	127.677	148.771	133.602	112.306	TraesCS2B03G0544100	Chr2B	224722899	224725757	+	1314	-	TraesCS2B01G225900 && Q84RL7.2 RecName: Full=Aquaporin PIP2-1; AltName: Full=Plasma membrane intrinsic protein 2-1; AltName: Full=ZmPIP2-1; AltName: Full=ZmPIP2;1 && PF00230:Major intrinsic protein	-
TraesCS1A03G0501600	144.326	142.318	170.177	105.018	113.268	119.367	TraesCS1A03G0501600	Chr1A	338845123	338846346	-	1224	-	TraesCS1A01G186100 && Q06398.2 RecName: Full=Probable glutathione S-transferase GSTU6; AltName: Full=28 kDa cold-induced protein && PF13410:Glutathione S-transferase, C-terminal domain|PF13417:Glutathione S-transferase, N-terminal domain	-
TraesCS4B03G0869900	211.756	226.193	265.157	202.164	168.679	153.206	TraesCS4B03G0869900	Chr4B	624966619	624969519	-	1345	-	TraesCS4B01G335300 && A2A1A0.1 RecName: Full=S-norcoclaurine synthase 1; Short=CjNCS1 && PF14226:non-haem dioxygenase in morphine synthesis N-terminal|PF03171:2OG-Fe(II) oxygenase superfamily	2OG-FeII_Oxy
TraesCS3A03G0235800	122.957	119.067	110.339	126.341	138.283	124.63	TraesCS3A03G0235800	Chr3A	73058300	73060618	+	1081	-	TraesCS3A01G107800 && Q9FJA6.1 RecName: Full=40S ribosomal protein S3-3 && PF07650:KH domain|PF00189:Ribosomal protein S3, C-terminal domain	-
TraesCS4A03G0063800	125.445	86.4551	107.166	103.627	150.023	137.954	TraesCS4A03G0063800	Chr4A	25639097	25639918	-	822	-	TraesCS4A01G033600 && O82081.1 RecName: Full=Uclacyanin 1; Flags: Precursor && PF02298:Plastocyanin-like domain	Cu_bind_like
TraesCS7D03G0837000	157.992	166.597	163.685	157.915	140.194	154.229	TraesCS7D03G0837000	Chr7D	459053352	459057219	-	1310	-	TraesCS7D01G353600 && Q948T6.2 RecName: Full=Lactoylglutathione lyase; AltName: Full=Aldoketomutase; AltName: Full=Allergen Glb33; AltName: Full=Glyoxalase I; Short=Glx I; AltName: Full=Glyoxylase I 11; Short=OsGLYI-11; Short=OsGLYI11; AltName: Full=Ketone-aldehyde mutase; AltName: Full=Methylglyoxalase; AltName: Full=PP33; AltName: Full=S-D-lactoylglutathione methylglyoxal lyase; AltName: Allerg…	Glyoxalase
TraesCS1B03G0768500	186.906	98.1674	251.795	188.75	181.229	241.025	TraesCS1B03G0768500	Chr1B	490521222	490521613	+	267	-	TraesCS1B01G276700 && - && -	-
TraesCS6A03G0673200	125.64	114.323	119.449	150.32	156.751	117.217	TraesCS6A03G0673200	Chr6A	462424059	462426417	-	2112	-	TraesCS6A01G248000 && Q4LB22.1 RecName: Full=S-adenosylmethionine synthase 3; Short=AdoMet synthase 3; AltName: Full=Methionine adenosyltransferase 3; Short=MAT 3 && PF02772:S-adenosylmethionine synthetase, central domain|PF00438:S-adenosylmethionine synthetase, N-terminal domain|PF02773:S-adenosylmethionine synthetase, C-terminal domain	-
TraesCS3D03G0070400	215.829	166.834	187.175	401.975	295.489	394.149	TraesCS3D03G0070400	Chr3D	14932250	14933571	-	1322	-	TraesCS3D01G039300 && - && PF14543:Xylanase inhibitor N-terminal|PF14541:Xylanase inhibitor C-terminal	-
TraesCS4B03G0672600	52.0164	68.5858	50.5803	68.4649	54.1792	53.4911	TraesCS4B03G0672600	Chr4B	513689292	513689938	-	647	-	TraesCS4B01G248900 && - && -	-
TraesCS2A03G0053900	160.464	153.583	126.547	132.883	157.457	146.049	TraesCS2A03G0053900	Chr2A	15259433	15261123	+	1577	-	TraesCS2A01G026600 && Q69TI0.1 RecName: Full=Putative 12-oxophytodienoate reductase 5; AltName: Full=OPDA-reductase 5; Short=OsOPR5 && PF00724:NADH:flavin oxidoreductase / NADH oxidase family	Oxidored_FMN
TraesCS6D03G0823100	155.214	140.711	104.75	144.133	157.196	143.424	TraesCS6D03G0823100	Chr6D	472145592	472145866	-	150	-	TraesCS6D01G356300 && P49689.3 RecName: Full=40S ribosomal protein S30 && -	-
TraesCS7A03G0924900	0.182877	3.60763	0.0906879	0.27513	0.0538553	0.195313	TraesCS7A03G0924900	Chr7A	560073201	560075057	+	1756	-	TraesCS7A01G381100 && O65581.1 RecName: Full=Fructose-bisphosphate aldolase 5, cytosolic; Short=AtFBA5 && PF00274:Fructose-bisphosphate aldolase class-I	-
TraesCS7A03G0331500	171.613	154.157	151.581	154.628	166.479	120.992	TraesCS7A03G0331500	Chr7A	96621239	96626100	+	2721	-	TraesCS7A01G141300 && Q06572.2 RecName: Full=Pyrophosphate-energized vacuolar membrane proton pump; AltName: Full=Pyrophosphate-energized inorganic pyrophosphatase; Short=H(+)-PPase && PF03030:Inorganic H+ pyrophosphatase	-
TraesCS6D03G0342800	121.93	126.662	122.062	125.919	121.551	109.506	TraesCS6D03G0342800	Chr6D	150648425	150649488	+	576	-	TraesCS6D01G154100 && Q6H7P8.1 RecName: Full=Zinc finger A20 and AN1 domain-containing stress-associated protein 4; Short=OsSAP4 && PF01754:A20-like zinc finger|PF01428:AN1-like Zinc finger	zf-A20
TraesCS2B03G0580300	112.173	103.728	108.838	97.6111	98.8934	118.491	TraesCS2B03G0580300	Chr2B	251731848	251732765	-	576	-	TraesCS2B01G239600 && Q43312.3 RecName: Full=Protein H2A.7; AltName: Full=wcH2A-10; AltName: Full=wcH2A-4 && PF16211:C-terminus of histone H2A|PF00125:Core histone H2A/H2B/H3/H4	Histone
TraesCS3D03G0951200	118.616	103.762	122.262	111.276	118.772	95.6543	TraesCS3D03G0951200	Chr3D	547045490	547048086	-	1296	-	TraesCS3D01G432600 && A8KYS5.1 RecName: Full=Transaldolase && PF00923:Transaldolase/Fructose-6-phosphate aldolase	-
TraesCS3A03G0071700	84.9259	80.3646	53.4024	66.0299	59.2486	74.0659	TraesCS3A03G0071700	Chr3A	20208603	20209100	+	498	-	TraesCS3A01G035400 && Q943E9.1 RecName: Full=17.9 kDa heat shock protein 2; Short=OsHsp17.9B && PF00011:Hsp20/alpha crystallin family	-
novel.1622	138.914	136.889	147.655	134.874	136.819	89.399	-	Chr1D	461472781	461476384	-	2072	-	- && Q01859.2 RecName: Full=ATP synthase subunit beta, mitochondrial; Flags: Precursor && PF00006:ATP synthase alpha/beta family, nucleotide-binding domain|PF02874:ATP synthase alpha/beta family, beta-barrel domain	ATP-synt_ab
TraesCS7D03G0036600	0.125279	3.31861	0.17257	1.68843	0.286948	1.09471	TraesCS7D03G0036600	Chr7D	7803635	7806911	-	1538	-	TraesCS7D01G016800 && P41344.1 RecName: Full=Ferredoxin--NADP reductase, leaf isozyme, chloroplastic; Short=FNR; Flags: Precursor && PF00175:Oxidoreductase NAD-binding domain	NAD_binding_1
TraesCS4A03G0552000	146.11	155.198	124.1	170.712	150.442	132.032	TraesCS4A03G0552000	Chr4A	499373082	499375283	+	993	-	- && P23957.1 RecName: Full=V-type proton ATPase 16 kDa proteolipid subunit; Short=V-ATPase 16 kDa proteolipid subunit; AltName: Full=Vacuolar proton pump 16 kDa proteolipid subunit && PF00137:ATP synthase subunit C	-
TraesCS4D03G0576000	131.533	154.946	133.476	210.41	180.873	151.484	TraesCS4D03G0576000	Chr4D	400855238	400856686	-	1449	-	TraesCS4D01G238800 && Q7XYS3.2 RecName: Full=Allene oxide synthase 2; AltName: Full=Cytochrome P450 74A2; AltName: Full=Hydroperoxide dehydrase 2 && PF00067:Cytochrome P450	p450
TraesCS4A03G1043800	120.123	104.565	102.816	109.47	112.086	120.758	TraesCS4A03G1043800	Chr4A	694512850	694514333	+	1276	-	TraesCS4A01G421500 && P59169.2 RecName: Full=Histone H3.3; AltName: Full=Histone H3.2 >Q71V89.3 RecName: Full=Histone H3.3 >P69245.2 RecName: Full=Histone H3.3 >P69244.2 RecName: Full=Histone H3.3; AltName: Full=Histone H3.2; AltName: Full=Minor histone H3 >Q71H73.3 RecName: Full=Histone H3.3 >Q6RUR1.3 RecName: Full=Histone H3.3 >Q71U98.3 RecName: Full=Histone H3.3 >Q711T2.3 RecName: Full=Histone…	Histone
TraesCS7B03G0692300	127.349	102.564	197.107	181.63	203.059	258.739	TraesCS7B03G0692300	Chr7B	468325796	468332084	+	1454	-	- && A5H8G4.1 RecName: Full=Peroxidase 1; AltName: Full=Plasma membrane-bound peroxidase 1; Short=pmPOX1; Flags: Precursor && PF00141:Peroxidase	-
TraesCS6B03G0798600	57.4061	111.085	93.0202	124.728	91.6697	65.1194	TraesCS6B03G0798600	Chr6B	505474585	505475917	-	1163	-	TraesCS6B01G275100 && Q7XA61.1 RecName: Full=Probable aquaporin TIP2-1; AltName: Full=Tonoplast intrinsic protein 2-1; Short=OsTIP2;1 && PF00230:Major intrinsic protein	-
TraesCS7A03G0155900	56.1906	41.7837	64.5814	43.5452	56.2622	42.8676	TraesCS7A03G0155900	Chr7A	37642278	37644419	-	2142	-	TraesCS7A01G069300 && Q9SNN0.1 RecName: Full=Arginine decarboxylase 1; Short=ARGDC1; Short=OsADC1 && PF02784:Pyridoxal-dependent decarboxylase, pyridoxal binding domain	-
TraesCS5B03G0665700	0	2.15448	0	4.75299	0.218912	3.53651	TraesCS5B03G0665700	Chr5B	442338448	442338879	+	432	-	TraesCS5B01G256400 && Q00327.1 RecName: Full=Photosystem I reaction center subunit V, chloroplastic; AltName: Full=PSI-G; AltName: Full=Photosystem I 9 kDa protein; Flags: Precursor && PF01241:Photosystem I psaG / psaK	-
TraesCS4D03G0053500	122.268	99.2339	146.862	107.183	108.207	82.3589	TraesCS4D03G0053500	Chr4D	15239138	15239812	+	675	-	TRIAE_CS42_4DS_TGACv1_361560_AA1170110%2Ccupin-1 domain%2C<enter text here>%2Cgermin-like && P15290.1 RecName: Full=Oxalate oxidase GF-2.8; AltName: Full=Germin GF-2.8; Flags: Precursor && PF00190:Cupin	-
TraesCS2A03G0323300	171.923	132.491	165.809	141.128	133.426	119.658	TraesCS2A03G0323300	Chr2A	108702102	108703425	-	1165	-	TraesCS2A01G157400 && P42813.1 RecName: Full=Ribonuclease 1; Flags: Precursor && PF00445:Ribonuclease T2 family	Ribonuclease_T2
TraesCS4B03G0030000	120.993	116.384	119.005	161.05	164.829	96.5368	TraesCS4B03G0030000	Chr4B	12307140	12311868	+	2557	-	TraesCS4B01G014700 && Q2QLY5.1 RecName: Full=5-methyltetrahydropteroyltriglutamate--homocysteine methyltransferase 1; AltName: Full=Cobalamin-independent methionine synthase 1 && PF01717:Cobalamin-independent synthase, Catalytic domain|PF08267:Cobalamin-independent synthase, N-terminal domain	-
TraesCS6A03G0684600	113.202	130.27	115.315	181.59	172.083	253.219	TraesCS6A03G0684600	Chr6A	470854585	470856070	-	1375	-	TraesCS6A01G253300 && P46524.1 RecName: Full=Dehydrin COR410; AltName: Full=Cold-induced COR410 protein && PF00257:Dehydrin	-
TraesCS4D03G0082800	133.619	130.973	128.552	140.343	155.698	114.752	TraesCS4D03G0082800	Chr4D	22328005	22330651	-	1380	-	TraesCS4D01G046400 && P29305.1 RecName: Full=14-3-3-like protein A; Short=14-3-3A && PF00244:14-3-3 protein	-
novel.8839	125.257	115.991	104.224	118.754	145.332	121.389	-	Chr5D	523050279	523052605	+	834	-	- && P49216.2 RecName: Full=40S ribosomal protein S26; AltName: Full=S31 && PF01283:Ribosomal protein S26e	-
TraesCS3B03G0398700	19.5355	21.6421	13.9895	21.3885	22.526	23.839	TraesCS3B03G0398700	Chr3B	178495230	178495709	-	480	-	TraesCS3B01G167000 && - && PF04398:Protein of unknown function, DUF538	-
TraesCS4D03G0105300	183.713	179.906	162.816	157.378	154.616	125.802	TraesCS4D03G0105300	Chr4D	32836272	32839391	+	2038	-	TraesCS4D01G057000 && Q9ZRR5.1 RecName: Full=Tubulin alpha-3 chain && PF03953:Tubulin C-terminal domain|PF00091:Tubulin/FtsZ family, GTPase domain	Tubulin
TraesCS2A03G0988000	138.833	172.636	144.101	122.841	88.122	50.9415	TraesCS2A03G0988000	Chr2A	673224350	673224745	-	396	-	TRIAE_CS42_U_TGACv1_641853_AA2105760%2C14 kDa Proline rich protein%2Chydrophob_seed domain && Q9S7I2.1 RecName: Full=Putative lipid-binding protein AIR1; AltName: Full=Auxin-induced in root cultures protein 1; Flags: Precursor && PF14547:Hydrophobic seed protein	-
TraesCS4B03G0252400	135.222	142.26	129.419	159.243	145.272	118.954	TraesCS4B03G0252400	Chr4B	127040501	127042804	+	1001	-	TraesCS4B01G110500 && P23957.1 RecName: Full=V-type proton ATPase 16 kDa proteolipid subunit; Short=V-ATPase 16 kDa proteolipid subunit; AltName: Full=Vacuolar proton pump 16 kDa proteolipid subunit && PF00137:ATP synthase subunit C	-
TraesCS3A03G0811800	134.466	122.998	112.828	130.288	142.244	134.083	TraesCS3A03G0811800	Chr3A	586791239	586792507	+	486	-	TraesCS3A01G339200 && P50888.1 RecName: Full=60S ribosomal protein L24 && PF01246:Ribosomal protein L24e	-
TraesCS6B03G0084200	0.0433669	3.24361	0.0537637	1.89614	0.170281	1.13685	TraesCS6B03G0084200	Chr6B	24434837	24436743	-	1481	-	TraesCS6B01G036400 && Q9LYA9.1 RecName: Full=Chloroplast stem-loop binding protein of 41 kDa a, chloroplastic; Short=CSP41-a; Flags: Precursor && PF01370:NAD dependent epimerase/dehydratase family	Epimerase
novel.5464	169.751	119.302	72.5872	224.722	170.517	298.276	-	Chr3D	93330616	93331613	-	909	-	- && - && -	-
TraesCS7D03G1113700	146.027	159.977	194.834	141.363	125.309	111.841	TraesCS7D03G1113700	Chr7D	584816898	584817299	-	402	-	TRIAE_CS42_U_TGACv1_640987_AA2081540%2Ccortical cell delineating protein && Q01595.1 RecName: Full=Cortical cell-delineating protein; AltName: Full=Root-specific protein ZRP3; Flags: Precursor && PF14547:Hydrophobic seed protein	-
TraesCS5A03G0984700	123.107	124.337	114.228	126.5	151.431	115.923	TraesCS5A03G0984700	Chr5A	605596238	605599164	-	1748	-	TraesCS5A01G415400 && Q03033.1 RecName: Full=Elongation factor 1-alpha; Short=EF-1-alpha && PF00009:Elongation factor Tu GTP binding domain|PF03143:Elongation factor Tu C-terminal domain|PF03144:Elongation factor Tu domain 2	GTP_EFTU
TraesCS5B03G0053200	153.834	131.927	123.467	144.835	157.215	112.487	TraesCS5B03G0053200	Chr5B	21412101	21417989	-	3220	-	- && Q2QLY5.1 RecName: Full=5-methyltetrahydropteroyltriglutamate--homocysteine methyltransferase 1; AltName: Full=Cobalamin-independent methionine synthase 1 && PF08267:Cobalamin-independent synthase, N-terminal domain|PF01717:Cobalamin-independent synthase, Catalytic domain	-
TraesCS5D03G1058300	147.387	148.419	133.041	163.322	159.054	119.912	TraesCS5D03G1058300	Chr5D	521112839	521115315	+	636	-	TraesCS5D01G480200 && P49076.2 RecName: Full=ADP-ribosylation factor && PF00025:ADP-ribosylation factor family	Arf
TraesCS6B03G0354800	125.881	115.091	109.785	149.54	155.638	174.454	TraesCS6B03G0354800	Chr6B	145720037	145720498	-	462	-	- && P69309.2 RecName: Full=Polyubiquitin; Contains: RecName: Full=Ubiquitin; Flags: Precursor && PF00240:Ubiquitin family	ubiquitin
TraesCS3D03G0288200	135.935	121.74	123.121	144.055	157.717	128.017	TraesCS3D03G0288200	Chr3D	95681316	95684801	+	1880	-	TraesCS3D01G136900 && Q42797.1 RecName: Full=Trans-cinnamate 4-monooxygenase; AltName: Full=Cinnamic acid 4-hydroxylase; Short=C4H; Short=CA4H; AltName: Full=Cytochrome P450 73; AltName: Full=Cytochrome P450C4H && PF00067:Cytochrome P450	p450
TraesCS3D03G1086600	106.656	104.498	111.998	122.263	136.262	97.3298	TraesCS3D03G1086600	Chr3D	587595480	587597205	+	1488	-	TraesCS3D01G491400 && Q9LI00.1 RecName: Full=6-phosphogluconate dehydrogenase, decarboxylating 1; Short=OsG6PGH1 && PF03446:NAD binding domain of 6-phosphogluconate dehydrogenase|PF00393:6-phosphogluconate dehydrogenase, C-terminal domain	NAD_binding_2
novel.5865	129.268	141.509	126.106	117.139	115.152	107.823	-	Chr4A	589769200	589772940	+	945	-	- && - && -	-
TraesCS1D03G0237700	134.609	116.326	119.605	102.035	136.093	104.882	TraesCS1D03G0237700	Chr1D	92394471	92396727	-	1179	-	TraesCS1D01G101600 && P49398.3 RecName: Full=40S ribosomal protein S4; AltName: Full=SCAR protein SS620 && PF00900:Ribosomal family S4e|PF16121:40S ribosomal protein S4 C-terminus|PF08071:RS4NT (NUC023) domain|PF00467:KOW motif|PF01479:S4 domain	Ribosomal_S4e
TraesCS3D03G1065000	161.436	169.828	268.554	162.212	149.416	174.074	TraesCS3D03G1065000	Chr3D	581782629	581784120	+	1403	-	TraesCS3D01G481400 && P34742.2 RecName: Full=Glucan endo-1,3-beta-glucosidase GI; AltName: Full=(1->3)-beta-glucan endohydrolase GI; AltName: Full=(1->3)-beta-glucanase isoenzyme GI; AltName: Full=Beta-1,3-endoglucanase GI && PF00332:Glycosyl hydrolases family 17	Glyco_hydro_17
TraesCS3D03G0487700	123.438	112.927	115.491	125.633	112.745	109.314	TraesCS3D03G0487700	Chr3D	271047840	271050769	-	666	-	TraesCS3D01G206600 && P40392.2 RecName: Full=Ras-related protein RIC1 && PF00071:Ras family	Ras
TraesCS2A03G0132100	0	0	0	0	0	0	TraesCS2A03G0132100	Chr2A	34606880	34608333	-	861	-	TraesCS2A01G067200 && P26667.1 RecName: Full=Ribulose bisphosphate carboxylase small chain PW9, chloroplastic; Short=RuBisCO small subunit PW9; Flags: Precursor && PF00101:Ribulose bisphosphate carboxylase, small chain|PF12338:Ribulose-1,5-bisphosphate carboxylase small subunit	-
TraesCS6B03G0493800	1.903	8.41405	1.24515	4.39885	1.36212	4.61912	TraesCS6B03G0493800	Chr6B	231974904	231976014	+	810	-	TraesCS6B01G191500 && P27522.1 RecName: Full=Chlorophyll a-b binding protein 8, chloroplastic; AltName: Full=LHCI type III CAB-8; Flags: Precursor && PF00504:Chlorophyll A-B binding protein	-
TraesCS2B03G1500200	191.424	206.589	153.843	218.001	199.62	112.122	TraesCS2B03G1500200	Chr2B	792586202	792590809	-	2686	-	TraesCS2B01G599800 && Q1XH05.1 RecName: Full=4-hydroxy-7-methoxy-3-oxo-3,4-dihydro-2H-1,4-benzoxazin-2-yl glucoside beta-D-glucosidase 1b, chloroplastic; AltName: Full=Beta-glucosidase 1b; Short=Taglu1b; Flags: Precursor && PF00232:Glycosyl hydrolase family 1	Glyco_hydro_1
TraesCS2B03G1308200	140.119	118.068	111.554	155.553	162.853	103.304	TraesCS2B03G1308200	Chr2B	725212773	725216325	+	2059	-	TraesCS2B01G521700 && O23254.1 RecName: Full=Serine hydroxymethyltransferase 4; Short=AtSHMT4; AltName: Full=Glycine hydroxymethyltransferase 4; AltName: Full=Serine methylase 4 && PF00464:Serine hydroxymethyltransferase	SHMT
TraesCS5B03G1101100	154.291	143.163	164.95	117.391	132.169	110.85	TraesCS5B03G1101100	Chr5B	624776834	624778061	+	1131	-	TraesCS5B01G448500 && P27806.2 RecName: Full=Histone H1 && PF00538:linker histone H1 and H5 family	-
TraesCS1D03G0485700	97.6889	85.3334	107.826	55.8518	51.126	54.527	TraesCS1D03G0485700	Chr1D	264582299	264583450	+	1071	-	TraesCS1D01G189800 && Q06398.2 RecName: Full=Probable glutathione S-transferase GSTU6; AltName: Full=28 kDa cold-induced protein && PF02798:Glutathione S-transferase, N-terminal domain|PF13410:Glutathione S-transferase, C-terminal domain	GST_N
TraesCS2B03G0803000	129.633	132.268	150.103	122.495	113.245	150.786	TraesCS2B03G0803000	Chr2B	447888950	447889901	-	952	-	TraesCS2B01G307100 && - && -	-
TraesCS1A03G0915700	137.837	143.167	144.485	134.452	141.002	94.7403	TraesCS1A03G0915700	Chr1A	553207597	553211313	-	2125	-	TraesCS1A01G379000 && Q01859.2 RecName: Full=ATP synthase subunit beta, mitochondrial; Flags: Precursor && PF00006:ATP synthase alpha/beta family, nucleotide-binding domain|PF11421:ATP synthase F1 beta subunit|PF02874:ATP synthase alpha/beta family, beta-barrel domain	ATP-synt_ab
TraesCS2D03G0126300	199.474	201.318	199.375	212.549	205.936	160.925	TraesCS2D03G0126300	Chr2D	29457824	29459362	-	1432	-	TraesCS2D01G063900 && Q7XLR1.2 RecName: Full=Probable aquaporin PIP2-6; AltName: Full=OsPIP2;6; AltName: Full=Plasma membrane intrinsic protein 2-6 && PF00230:Major intrinsic protein	-
TraesCS3D03G1184300	126.691	91.8446	71.0009	112.118	97.0971	112.876	TraesCS3D03G1184300	Chr3D	614285070	614285418	+	237	-	TraesCS3D01G536600 && - && -	-
TraesCS3D03G0576000	165.091	184.861	156.695	149.668	154.669	78.8348	TraesCS3D03G0576000	Chr3D	341825357	341826094	-	738	-	TraesCS3D01G244900 && Q8LEJ6.2 RecName: Full=Fasciclin-like arabinogalactan protein 11; Flags: Precursor && PF02469:Fasciclin domain	-
TraesCS1D03G0681100	205.996	178.728	219.729	202.112	185.172	210.091	TraesCS1D03G0681100	Chr1D	384406969	384412152	+	1295	-	TraesCS1D01G283900 && Q9SLP4.1 RecName: Full=Chitinase 1; AltName: Full=Tulip bulb chitinase-1; Short=TBC-1; Flags: Precursor && PF00704:Glycosyl hydrolases family 18	-
TraesCS6D03G0672500	1.2622	4.17563	1.4043	2.85294	1.38197	2.7102	TraesCS6D03G0672500	Chr6D	411618955	411620809	-	1323	-	TraesCS6D01G283300 && Q07300.1 RecName: Full=ATP synthase delta chain, chloroplastic; AltName: Full=F-ATPase delta chain; Flags: Precursor && PF00213:ATP synthase delta (OSCP) subunit	-
TraesCS4B03G0570200	159.317	152.213	123.581	159.309	172.23	109.935	TraesCS4B03G0570200	Chr4B	436179039	436182869	-	1620	-	TraesCS4B01G205200 && Q9SN95.1 RecName: Full=UDP-glucuronic acid decarboxylase 5; AltName: Full=UDP-XYL synthase 5; AltName: Full=UDP-glucuronate decarboxylase 5; Short=UGD; Short=UXS-5 && PF16363:GDP-mannose 4,6 dehydratase	-
TraesCS3D03G1169900	130.071	129.717	119.223	125.863	125.384	115.192	TraesCS3D03G1169900	Chr3D	611028036	611030380	-	933	-	TraesCS3D01G529500 && P49100.2 RecName: Full=Cytochrome b5 && PF00173:Cytochrome b5-like Heme/Steroid binding domain	-
TraesCS4B03G0152200	46.4189	52.2428	40.1206	49.0774	48.7756	41.0887	TraesCS4B03G0152200	Chr4B	66055688	66060437	+	1935	-	- && Q9SZJ5.1 RecName: Full=Serine hydroxymethyltransferase 1, mitochondrial; Short=AtSHMT1; AltName: Full=Glycine hydroxymethyltransferase 1; AltName: Full=Serine Transhydroxymethyltransferase; Short=STM; AltName: Full=Serine methylase 1; Flags: Precursor && PF00464:Serine hydroxymethyltransferase	SHMT
TraesCS6D03G0894200	110.681	169.899	120.551	184.808	156.404	124.872	TraesCS6D03G0894200	Chr6D	486488494	486490127	-	1404	-	TraesCS6D01G389500 && Q9AR14.1 RecName: Full=Aquaporin PIP1-5; AltName: Full=Plasma membrane intrinsic protein 1-5; AltName: Full=ZmPIP1-5; AltName: Full=ZmPIP1-5b; AltName: Full=ZmPIP1;5 && PF00230:Major intrinsic protein	-
TraesCS5A03G1101100	151.881	148.749	130.745	150.835	158.41	118.931	TraesCS5A03G1101100	Chr5A	646983388	646985675	+	636	-	TraesCS5A01G467400 && P49076.2 RecName: Full=ADP-ribosylation factor && PF00025:ADP-ribosylation factor family	Arf
TraesCS3A03G1201400	57.1932	48.855	25.1314	30.4769	13.5729	32.661	TraesCS3A03G1201400	Chr3A	731273890	731275071	+	1073	-	TraesCS3A01G510100 && Q08655.1 RecName: Full=Abscisic stress-ripening protein 1 && PF02496:ABA/WDS induced protein	-
TraesCS1A03G0751400	144.588	157.071	127.007	190.263	154.431	114.498	TraesCS1A03G0751400	Chr1A	497606143	497607567	-	1425	-	TraesCS1A01G302100 && P52837.1 RecName: Full=Flavonol 4'-sulfotransferase; Short=F4-ST && PF00685:Sulfotransferase domain	Sulfotransfer_1
TraesCS1D03G0737600	50.2092	57.3082	47.6699	65.4146	74.4378	119.585	TraesCS1D03G0737600	Chr1D	408682479	408683215	-	559	-	TraesCS1D01G310300 && Q9LEI7.1 RecName: Full=Cysteine proteinase inhibitor; AltName: Full=Cystatin; AltName: Full=Hv-CPI && PF16845:Aspartic acid proteinase inhibitor	-
TraesCS1B03G0625000	0	4.52366	0	1.98832	0.246276	1.32233	TraesCS1B03G0625000	Chr1B	395720893	395722342	+	896	-	TraesCS1B01G214700 && Q8LCA1.2 RecName: Full=Protein CURVATURE THYLAKOID 1B, chloroplastic; AltName: Full=Photosystem I protein P; AltName: Full=Thylakoid membrane phosphoprotein 14 kDa; Flags: Precursor && PF14159:CAAD domains of cyanobacterial aminoacyl-tRNA synthetase	-
TraesCS3B03G0367400	128.334	111.537	109.787	142.88	158.829	129.727	TraesCS3B03G0367400	Chr3B	158300792	158304571	+	1898	-	TraesCS3B01G154000 && Q42797.1 RecName: Full=Trans-cinnamate 4-monooxygenase; AltName: Full=Cinnamic acid 4-hydroxylase; Short=C4H; Short=CA4H; AltName: Full=Cytochrome P450 73; AltName: Full=Cytochrome P450C4H && PF00067:Cytochrome P450	p450
TraesCS3A03G0685300	117.706	106.129	127.549	97.4908	104.748	97.5761	TraesCS3A03G0685300	Chr3A	509040347	509042856	+	1019	-	TraesCS3A01G270300 && Q9FR35.1 RecName: Full=Peroxiredoxin-2C; AltName: Full=Peroxiredoxin IIC; AltName: Full=Thioredoxin reductase 2C && PF08534:Redoxin	-
TraesCS3D03G0725400	101.039	91.0322	110.252	85.201	79.7213	92.7292	TraesCS3D03G0725400	Chr3D	434667157	434670011	-	656	-	TraesCS3D01G320600 && Q0D5W6.1 RecName: Full=Protein translation factor SUI1 homolog; AltName: Full=Protein GOS2; AltName: Full=Protein eIF1; AltName: Full=Translation initiation factor 1 >A6MZM2.1 RecName: Full=Protein translation factor SUI1 homolog; AltName: Full=Protein GOS2; AltName: Full=Protein eIF1; AltName: Full=Translation initiation factor 1 && PF01253:Translation initiation factor SUI1	SUI1
TraesCS4B03G0098100	125.87	125.55	121.755	133.032	138.729	104.478	TraesCS4B03G0098100	Chr4B	35548201	35550914	+	1442	-	TraesCS4B01G045500 && P29305.1 RecName: Full=14-3-3-like protein A; Short=14-3-3A && PF00244:14-3-3 protein	-
TraesCS4A03G0474900	215.431	210.587	227.494	301.225	204.005	199.298	TraesCS4A03G0474900	Chr4A	440895030	440896312	-	1283	-	TraesCS4A01G173800 && Q7GCM7.1 RecName: Full=Xylanase inhibitor protein 1; AltName: Full=Class III chitinase homolog a; AltName: Full=RIXI protein; Flags: Precursor && PF00704:Glycosyl hydrolases family 18	-
TraesCS1A03G0224700	128.694	123.029	116.365	102.241	130.649	107.577	TraesCS1A03G0224700	Chr1A	87632892	87635309	-	1197	-	TraesCS1A01G092900 && P49398.3 RecName: Full=40S ribosomal protein S4; AltName: Full=SCAR protein SS620 && PF00900:Ribosomal family S4e|PF16121:40S ribosomal protein S4 C-terminus|PF08071:RS4NT (NUC023) domain|PF00467:KOW motif|PF01479:S4 domain	Ribosomal_S4e
TraesCS2B03G1193200	103.505	23.0761	100.901	344.046	392	1213.49	TraesCS2B03G1193200	Chr2B	676039659	676040021	-	363	-	TraesCS2B01G471600 && - && PF03760:Late embryogenesis abundant (LEA) group 1	-
TraesCS3A03G0230700	128.984	148.133	180.744	106.974	116.714	141.379	TraesCS3A03G0230700	Chr3A	69455502	69457887	+	363	-	- && Q5SMY5.1 RecName: Full=Monothiol glutaredoxin-S2 && -	-
TraesCS6A03G0972500	139.36	142.684	111.229	126.747	135.904	113.831	TraesCS6A03G0972500	Chr6A	605965420	605967843	+	739	-	TraesCS6A01G385700 && P49690.3 RecName: Full=60S ribosomal protein L23; AltName: Full=Protein EMBRYO DEFECTIVE 2171 && PF00238:Ribosomal protein L14p/L23e	-
TraesCS6A03G0429300	103.915	111.298	102.214	124.703	120.607	116.259	TraesCS6A03G0429300	Chr6A	189374461	189378620	+	1471	-	TraesCS6A01G173700 && O22380.1 RecName: Full=Probable cinnamyl alcohol dehydrogenase; Short=CAD && PF00107:Zinc-binding dehydrogenase|PF08240:Alcohol dehydrogenase GroES-like domain	ADH_N
TraesCS5A03G0985100	115.28	110.259	103.485	104.116	123.507	99.8517	TraesCS5A03G0985100	Chr5A	606112526	606115638	-	1743	-	TraesCS5A01G415600 && Q03033.1 RecName: Full=Elongation factor 1-alpha; Short=EF-1-alpha && PF03143:Elongation factor Tu C-terminal domain|PF00009:Elongation factor Tu GTP binding domain|PF03144:Elongation factor Tu domain 2	GTP_EFTU
TraesCS2B03G1127400	202.855	69.1286	248.593	52.1897	102.613	135.43	TraesCS2B03G1127400	Chr2B	643935713	643936277	+	486	-	TraesCS2B01G442700 && Q05736.1 RecName: Full=Pathogenesis-related protein 1; Short=AOPR1 && PF00407:Pathogenesis-related protein Bet v 1 family	-
TraesCS3A03G0107800	0.0345675	8.20885	0	5.62306	0.780448	8.05487	TraesCS3A03G0107800	Chr3A	29086756	29087783	+	929	-	TraesCS3A01G052700 && P23993.1 RecName: Full=Photosystem I reaction center subunit XI, chloroplastic; Short=PSI-L; AltName: Full=PSI subunit V; Flags: Precursor && PF02605:Photosystem I reaction centre subunit XI	-
TraesCS4B03G0814900	102.069	125.522	125.479	179.472	229.395	149.308	TraesCS4B03G0814900	Chr4B	602076140	602076565	+	426	-	TRIAE_CS42_4BL_TGACv1_321332_AA1059120%2Ccortical cell delineating protein && Q01595.1 RecName: Full=Cortical cell-delineating protein; AltName: Full=Root-specific protein ZRP3; Flags: Precursor && PF14547:Hydrophobic seed protein	-
TraesCS5A03G0033100	172.762	170.681	202.844	114.374	94.0325	83.8407	TraesCS5A03G0033100	Chr5A	11699005	11703374	+	1701	-	- && Q42971.2 RecName: Full=Enolase; AltName: Full=2-phospho-D-glycerate hydro-lyase; AltName: Full=2-phosphoglycerate dehydratase; AltName: Full=OSE1 && PF00113:Enolase, C-terminal TIM barrel domain|PF03952:Enolase, N-terminal domain	-
TraesCS5A03G1242500	127.332	143.219	127.488	169.053	103.556	87.2614	TraesCS5A03G1242500	Chr5A	692057042	692059769	-	1719	-	TraesCS5A01G532000 && Q2QYE1.2 RecName: Full=Probable apyrase 3; Short=OsAPY3; AltName: Full=ATP-diphosphatase; AltName: Full=ATP-diphosphohydrolase; AltName: Full=Adenosine diphosphatase; Short=ADPase; Flags: Precursor && PF01150:GDA1/CD39 (nucleoside phosphatase) family	-
TraesCS1A03G0249100	152.428	143.988	134.458	157.238	158.211	98.2059	TraesCS1A03G0249100	Chr1A	101240942	101241970	+	955	-	TraesCS1A01G102700 && P46420.2 RecName: Full=Glutathione S-transferase 4; AltName: Full=GST class-phi member 4; AltName: Full=GST-27; AltName: Full=GST-IV && PF00043:Glutathione S-transferase, C-terminal domain|PF02798:Glutathione S-transferase, N-terminal domain	GST_N
TraesCS4B03G0028500	108.099	126.491	62.8015	158.938	139.861	114.503	TraesCS4B03G0028500	Chr4B	12157687	12158558	+	751	-	TraesCS4B01G014300 && - && -	-
TraesCS2D03G0923200	93.2444	85.3357	100.874	86.4854	88.3205	80.082	TraesCS2D03G0923200	Chr2D	525139866	525141773	-	913	-	TraesCS2D01G407700 && O48646.2 RecName: Full=Probable phospholipid hydroperoxide glutathione peroxidase 6, mitochondrial; Short=AtGPX1; Short=PHGPx; Flags: Precursor && PF00255:Glutathione peroxidase	GSHPx
TraesCS5D03G0318100	76.7818	89.0703	75.1451	95.0319	89.5568	79.8963	TraesCS5D03G0318100	Chr5D	195438512	195440144	+	1440	-	- && Q39134.2 RecName: Full=Amino acid permease 3; AltName: Full=Amino acid transporter AAP3 && PF01490:Transmembrane amino acid transporter protein	Aa_trans
TraesCS2D03G1042000	71.511	84.3187	104.414	114.492	122.632	110.092	TraesCS2D03G1042000	Chr2D	575052372	575056753	-	2213	-	TraesCS2D01G466800 && Q7Y0F2.1 RecName: Full=Probable nucleoredoxin 1-2; Short=OsNrx1-2 && PF13905:Thioredoxin-like|PF03107:C1 domain	-
TraesCS1A03G0232800	140.573	133.809	125.966	97.1368	117.754	96.9465	TraesCS1A03G0232800	Chr1A	94819167	94822045	+	567	-	TraesCS1A01G096500 && P42791.2 RecName: Full=60S ribosomal protein L18-2 && PF17135:Ribosomal protein 60S L18 and 50S L18e	-
TraesCS7B03G0783400	244.704	241.731	207.014	373.769	272.593	326.141	TraesCS7B03G0783400	Chr7B	529575584	529577827	-	1208	-	TraesCS7B01G289600 && Q6ZCR3.1 RecName: Full=Germin-like protein 8-12; Flags: Precursor && PF00190:Cupin	-
TraesCS7B03G0469800	59.5347	69.6941	71.9767	72.4129	78.166	67.4397	TraesCS7B03G0469800	Chr7B	260648032	260651221	-	1718	-	TraesCS7B01G175300 && Q40977.1 RecName: Full=Monodehydroascorbate reductase; Short=MDAR; AltName: Full=Ascorbate free radical reductase; Short=AFR reductase && PF07992:Pyridine nucleotide-disulphide oxidoreductase	Pyr_redox_2
TraesCS2A03G0782200	194.854	88.4923	221.675	57.8612	82.9664	108.515	TraesCS2A03G0782200	Chr2A	545048522	545049913	+	1122	-	TraesCS2A01G315600 && Q9SQ64.1 RecName: Full=Non-functional NADPH-dependent codeinone reductase 2 && PF00248:Aldo/keto reductase family	Aldo_ket_red
TraesCS2B03G0273100	99.381	93.6115	100.152	112.091	122.786	100.485	TraesCS2B03G0273100	Chr2B	84697905	84700146	+	1077	-	TraesCS2B01G113800 && P62162.2 RecName: Full=Calmodulin; Short=CaM >P62163.2 RecName: Full=Calmodulin-2; Short=CaM-2 >A2WN93.2 RecName: Full=Calmodulin-1; Short=CaM-1 >Q0JNS6.2 RecName: Full=Calmodulin-1; Short=CaM-1 && PF13499:EF-hand domain pair|PF13833:EF-hand domain pair	-
TraesCS1B03G1171700	216.003	179.306	203.289	84.1666	76.6666	76.9876	TraesCS1B03G1171700	Chr1B	665821213	665826980	+	2046	-	TraesCS1B01G434000 && P42210.1 RecName: Full=Phytepsin; AltName: Full=Aspartic proteinase; Contains: RecName: Full=Phytepsin 32 kDa subunit; Contains: RecName: Full=Phytepsin 29 kDa subunit; Contains: RecName: Full=Phytepsin 16 kDa subunit; Contains: RecName: Full=Phytepsin 11 kDa subunit; Flags: Precursor && PF00026:Eukaryotic aspartyl protease|PF05184:Saposin-like type B, region 1|PF03489:Sapos…	Asp
TraesCS7A03G0821000	111.853	107.453	105.816	93.4244	93.4441	108.13	TraesCS7A03G0821000	Chr7A	491480670	491481201	+	532	-	- && P47815.2 RecName: Full=Eukaryotic translation initiation factor 1A; Short=eIF-1A; AltName: Full=Eukaryotic translation initiation factor 4C; Short=eIF-4C && PF01176:Translation initiation factor 1A / IF-1	-
TraesCS7A03G0870200	113.976	101.27	104.859	97.5841	116.336	93.2402	TraesCS7A03G0870200	Chr7A	526005021	526007774	+	630	-	TraesCS7A01G356300 && Q9SS17.1 RecName: Full=40S ribosomal protein S24-1 && PF01282:Ribosomal protein S24e	Ribosomal_S24e
novel.8213	87.8228	108.161	141.694	96.8572	84.8335	114.901	-	Chr5B	448240431	448472983	+	1512	-	- && - && -	-
TraesCS1A03G0190000	173.468	178.559	164.663	200.431	182.174	116.241	TraesCS1A03G0190000	Chr1A	63003403	63006984	+	1593	-	TraesCS1A01G077700 && Q9FEQ8.1 RecName: Full=Peroxidase 2; AltName: Full=Plasma membrane-bound peroxidase 2; Short=pmPOX2; Flags: Precursor && PF00141:Peroxidase	-
TraesCS4D03G0128500	37.3078	42.4848	23.595	37.7888	34.4942	34.0328	TraesCS4D03G0128500	Chr4D	43863425	43868804	+	2207	-	TraesCS4D01G068100 && Q9SZJ5.1 RecName: Full=Serine hydroxymethyltransferase 1, mitochondrial; Short=AtSHMT1; AltName: Full=Glycine hydroxymethyltransferase 1; AltName: Full=Serine Transhydroxymethyltransferase; Short=STM; AltName: Full=Serine methylase 1; Flags: Precursor && PF00464:Serine hydroxymethyltransferase	SHMT
TraesCS5A03G0918100	149.452	135.519	187.702	96.0631	93.7046	124.686	TraesCS5A03G0918100	Chr5A	582691329	582694903	-	2040	-	TraesCS5A01G382900 && Q9S7D8.1 RecName: Full=ATP sulfurylase 4, chloroplastic; Flags: Precursor && PF01747:ATP-sulfurylase|PF14306:PUA-like domain	-
TraesCS5D03G1081100	123.671	115.087	111.208	121.642	162.605	124.196	TraesCS5D03G1081100	Chr5D	529056917	529062410	+	2458	-	TraesCS5D01G492900 && P27322.1 RecName: Full=Heat shock cognate 70 kDa protein 2 && PF00012:Hsp70 protein	HSP70
TraesCS4D03G0504200	155.16	152.709	116.38	151.729	160.754	110.934	TraesCS4D03G0504200	Chr4D	353800985	353805132	-	1889	-	TraesCS4D01G206100 && Q9ZV36.1 RecName: Full=UDP-glucuronic acid decarboxylase 6; AltName: Full=UDP-XYL synthase 6; AltName: Full=UDP-glucuronate decarboxylase 6; Short=UGD; Short=UXS-6 && PF16363:GDP-mannose 4,6 dehydratase	-
TraesCS2B03G1083100	135.29	146.876	130.129	120.946	101.11	53.7094	TraesCS2B03G1083100	Chr2B	618993920	618996062	-	1287	-	TraesCS2B01G425600 && Q9AQU5.1 RecName: Full=Aquaporin PIP1-3/PIP1-4; AltName: Full=Plasma membrane intrinsic protein 1-3; AltName: Full=Plasma membrane intrinsic protein 1-4; AltName: Full=ZmPIP1-3; AltName: Full=ZmPIP1-4; AltName: Full=ZmPIP1;3; AltName: Full=ZmPIP1;4 && PF00230:Major intrinsic protein	-
TraesCS2A03G0676600	163.875	100.356	123.119	147.555	134.903	96.9903	TraesCS2A03G0676600	Chr2A	451280981	451284047	+	1553	-	TraesCS2A01G273100 && Q10716.1 RecName: Full=Cysteine proteinase 1; Flags: Precursor && PF08246:Cathepsin propeptide inhibitor domain (I29)|PF00112:Papain family cysteine protease	Peptidase_C1
TraesCS4D03G0053300	82.768	69.3851	141.672	79.9821	81.1068	50.2484	TraesCS4D03G0053300	Chr4D	15234965	15235636	-	672	-	TRIAE_CS42_4DS_TGACv1_361560_AA1170120%2Ccupin-1 domain%2C<enter text here>%2Cgermin-like && P15290.1 RecName: Full=Oxalate oxidase GF-2.8; AltName: Full=Germin GF-2.8; Flags: Precursor && PF00190:Cupin	-
TraesCS5D03G0920800	2.71327	7.85342	3.94741	6.18588	3.30192	5.53933	TraesCS5D03G0920800	Chr5D	482612659	482616660	-	1728	-	TraesCS5D01G417600 && Q42972.3 RecName: Full=Malate dehydrogenase, glyoxysomal; Flags: Precursor && PF02866:lactate/malate dehydrogenase, alpha/beta C-terminal domain|PF00056:lactate/malate dehydrogenase, NAD binding domain	-
TraesCS4A03G0719200	92.0872	93.0872	134.686	155.895	138.808	102.032	TraesCS4A03G0719200	Chr4A	585590950	585591606	+	657	-	TRIAE_CS42_4AL_TGACv1_290805_AA0989550%2Ccupin-1 domain%2Cgermin-like && P15290.1 RecName: Full=Oxalate oxidase GF-2.8; AltName: Full=Germin GF-2.8; Flags: Precursor && PF00190:Cupin	-
TraesCS3B03G1121500	3.77203	2.19221	7.83601	0.479293	1.80133	0.989811	TraesCS3B03G1121500	Chr3B	711684290	711684604	-	315	-	TRIAE_CS42_3B_TGACv1_223185_AA0777690%2Cpseudo%2CLipid transfer protein DIR1 && - && PF14368:Probable lipid transfer	-
TraesCS4B03G0343200	117.657	119.461	110.819	131.331	137.231	89.2005	TraesCS4B03G0343200	Chr4B	202475060	202477534	+	1517	-	TraesCS4B01G144900 && Q8H8T0.1 RecName: Full=UDP-arabinopyranose mutase 1; Short=OsUAM1; AltName: Full=Reversibly glycosylated polypeptide 1; AltName: Full=UDP-L-arabinose mutase 1 && PF03214:Reversibly glycosylated polypeptide	-
TraesCS4D03G0042800	131.326	131.467	110.459	119.696	121.428	85.6251	TraesCS4D03G0042800	Chr4D	12264708	12269908	-	2392	-	TraesCS4D01G026800 && Q9LV10.1 RecName: Full=Protein NRT1/ PTR FAMILY 2.11; Short=AtNPF2.11; AltName: Full=Nitrate transporter 1.10; AltName: Full=Protein GLUCOSINOLATE TRANSPORTER-2 && PF00854:POT family	-
TraesCS2A03G0979000	117.201	140.274	117.026	127.964	104.873	68.0198	TraesCS2A03G0979000	Chr2A	666960232	666962859	-	1955	-	TraesCS2A01G407700 && Q9AQU5.1 RecName: Full=Aquaporin PIP1-3/PIP1-4; AltName: Full=Plasma membrane intrinsic protein 1-3; AltName: Full=Plasma membrane intrinsic protein 1-4; AltName: Full=ZmPIP1-3; AltName: Full=ZmPIP1-4; AltName: Full=ZmPIP1;3; AltName: Full=ZmPIP1;4 && PF00230:Major intrinsic protein	-
TraesCS7B03G1230900	118.467	79.1819	88.9069	175.837	121.26	108.82	TraesCS7B03G1230900	Chr7B	726403941	726405888	+	1624	-	TraesCS7B01G456200 && A8QW51.1 RecName: Full=Probable O-methyltransferase 2; Short=SbOMT2 && PF00891:O-methyltransferase domain|PF08100:Dimerisation domain	-
TraesCS2D03G0431000	127.244	140.659	137.019	157.818	133.818	104.514	TraesCS2D03G0431000	Chr2D	161941870	161944736	+	1514	-	- && Q84RL7.2 RecName: Full=Aquaporin PIP2-1; AltName: Full=Plasma membrane intrinsic protein 2-1; AltName: Full=ZmPIP2-1; AltName: Full=ZmPIP2;1 && PF00230:Major intrinsic protein	-
TraesCS2A03G0941300	42.2484	34.7689	38.1981	39.4281	32.1597	34.8634	TraesCS2A03G0941300	Chr2A	642411625	642416642	-	2031	-	TraesCS2A01G389900 && Q33E23.1 RecName: Full=Glutamate dehydrogenase 2, mitochondrial; Short=OsGDH2; Flags: Precursor >A2XW22.1 RecName: Full=Glutamate dehydrogenase 2, mitochondrial; Short=OsGDH2; Flags: Precursor && PF02812:Glu/Leu/Phe/Val dehydrogenase, dimerisation domain|PF00208:Glutamate/Leucine/Phenylalanine/Valine dehydrogenase	-
TraesCS1A03G0598600	111.383	95.8654	90.2405	104.716	113.926	95.8399	TraesCS1A03G0598600	Chr1A	404671880	404675791	+	1855	-	TraesCS1A01G230400 && Q9LZI2.1 RecName: Full=UDP-glucuronic acid decarboxylase 2; AltName: Full=UDP-XYL synthase 2; AltName: Full=UDP-glucuronate decarboxylase 2; Short=UGD; Short=UXS-2; AltName: Full=dTDP-glucose 4-6-dehydratase homolog D18 && PF16363:GDP-mannose 4,6 dehydratase	-
TraesCS1A03G0450700	43.5555	30.665	67.2552	39.3421	52.9775	43.4388	TraesCS1A03G0450700	Chr1A	300377652	300378779	-	1030	-	TraesCS1A01G166100 && C0HJG8.1 RecName: Full=Basic secretory protease; AltName: Full=Boswellia basic secretory protease; Short=BBSP, partial [Boswellia serrata] && PF04450:Peptidase of plants and bacteria	-
TraesCS5D03G0933900	107.272	103.699	100.065	98.2223	118.521	96.4647	TraesCS5D03G0933900	Chr5D	486164273	486167140	-	1736	-	TraesCS5D01G423400 && Q03033.1 RecName: Full=Elongation factor 1-alpha; Short=EF-1-alpha && PF03144:Elongation factor Tu domain 2|PF00009:Elongation factor Tu GTP binding domain|PF03143:Elongation factor Tu C-terminal domain	GTP_EFTU
TraesCS1D03G0105400	159.995	122.339	128.897	164.087	163.562	143.505	TraesCS1D03G0105400	Chr1D	32384121	32385075	-	843	-	TraesCS1D01G050000 && - && PF14368:Probable lipid transfer	-
TraesCS3B03G0728400	206.516	198.875	274.096	88.5242	76.4958	80.524	TraesCS3B03G0728400	Chr3B	465783582	465784851	+	1186	-	TraesCS3B01G282500 && P45851.1 RecName: Full=Oxalate oxidase 2; AltName: Full=Germin; Flags: Precursor && PF00190:Cupin	-
TraesCS4D03G0154200	99.7509	102.059	96.8321	92.2456	96.6484	94.9077	TraesCS4D03G0154200	Chr4D	55297868	55300203	+	273	-	TraesCS4D01G080900 && Q96564.2 RecName: Full=40S ribosomal protein S27; AltName: Full=Manganese efficiency-related protein 1 && -	-
TraesCS1A03G0466600	170.872	124.726	139.671	105.202	111.114	102.714	TraesCS1A03G0466600	Chr1A	311093207	311095039	-	564	-	TraesCS1A01G173400 && Q9M2Z4.1 RecName: Full=Membrane steroid-binding protein 2; Short=AtMP2; AltName: Full=Membrane-associated progesterone-binding protein 3; Short=AtMAPR3 && PF00173:Cytochrome b5-like Heme/Steroid binding domain	-
TraesCS5B03G0095800	1.08059	5.39288	1.27046	1.55986	0.343619	1.30036	TraesCS5B03G0095800	Chr5B	42132369	42136098	+	2110	-	TraesCS5B01G036800 && Q9SA52.1 RecName: Full=Chloroplast stem-loop binding protein of 41 kDa b, chloroplastic; Short=CSP41-b; AltName: Full=Heteroglycan-interacting protein 1.3; AltName: Full=Protein CHLOROPLAST RNA BINDING; AltName: Full=Protein Gb5f; Flags: Precursor && PF01370:NAD dependent epimerase/dehydratase family	Epimerase
TraesCS2D03G0804200	125.539	137.865	121.774	159.403	158.227	97.763	TraesCS2D03G0804200	Chr2D	451867140	451871089	-	2634	-	TraesCS2D01G351300 && Q7XUK4.2 RecName: Full=Endoglucanase 12; AltName: Full=Endo-1,4-beta glucanase 12; AltName: Full=OsGLU3 && PF00759:Glycosyl hydrolase family 9	-
TraesCS7D03G0108300	220.937	201.117	156.258	155.423	172.366	182.915	TraesCS7D03G0108300	Chr7D	26113537	26116106	+	2024	-	TraesCS7D01G048200 && Q8S9J6.1 RecName: Full=Aspartyl protease family protein At5g10770; Flags: Precursor && PF14543:Xylanase inhibitor N-terminal|PF14541:Xylanase inhibitor C-terminal	-
TraesCS5B03G1031900	112.59	110.454	108.835	113.126	148.6	119.081	TraesCS5B03G1031900	Chr5B	597276436	597279671	-	1909	-	TraesCS5B01G418100 && Q03033.1 RecName: Full=Elongation factor 1-alpha; Short=EF-1-alpha && PF03144:Elongation factor Tu domain 2|PF00009:Elongation factor Tu GTP binding domain|PF03143:Elongation factor Tu C-terminal domain	GTP_EFTU
TraesCS1D03G0515200	0	1.94445	0	0.79549	0.103809	0.410701	TraesCS1D03G0515200	Chr1D	290789826	290791276	+	911	-	TraesCS1D01G203500 && Q8LCA1.2 RecName: Full=Protein CURVATURE THYLAKOID 1B, chloroplastic; AltName: Full=Photosystem I protein P; AltName: Full=Thylakoid membrane phosphoprotein 14 kDa; Flags: Precursor && PF14159:CAAD domains of cyanobacterial aminoacyl-tRNA synthetase	-
TraesCS3D03G0619700	172.497	107.481	94.7378	101.7	136.82	116.272	TraesCS3D03G0619700	Chr3D	373594259	373595385	+	288	-	TraesCS3D01G268000 && P0DKK1.1 RecName: Full=60S ribosomal protein L37a-1 >P0DKK2.1 RecName: Full=60S ribosomal protein L37a-2 && -	-
TraesCS3B03G1115100	180.914	148.659	87.8096	154.533	99.1069	221.4	TraesCS3B03G1115100	Chr3B	707053929	707054463	-	535	-	TraesCS3B01G451800 && - && -	-
TraesCS2B03G0727100	16.7771	26.7244	17.3053	20.9875	18.2154	17.7167	TraesCS2B03G0727100	Chr2B	395730494	395736029	-	2184	-	- && Q9LR30.1 RecName: Full=Glutamate--glyoxylate aminotransferase 1; Short=AtGGT2; AltName: Full=Alanine aminotransferase GGT1; AltName: Full=Alanine--glyoxylate aminotransferase GGT1; AltName: Full=Alanine-2-oxoglutarate aminotransferase 1 && PF00155:Aminotransferase class I and II	Aminotran_1_2
TraesCS1B03G0892400	1.61136	7.12169	2.11201	5.09635	3.01972	3.77688	TraesCS1B03G0892400	Chr1B	557716501	557719501	-	1973	-	TraesCS1B01G325100 && P12782.1 RecName: Full=Phosphoglycerate kinase, chloroplastic; Flags: Precursor && PF00162:Phosphoglycerate kinase	-
novel.9844	1.83213	5.66215	1.55631	4.45036	2.04827	4.29886	-	Chr6B	592466152	592467966	+	1262	-	- && Q07300.1 RecName: Full=ATP synthase delta chain, chloroplastic; AltName: Full=F-ATPase delta chain; Flags: Precursor && PF00213:ATP synthase delta (OSCP) subunit	-
TraesCS2B03G0817900	14.244	29.4099	17.1516	22.197	18.0173	27.7979	TraesCS2B03G0817900	Chr2B	457380068	457383196	+	1125	-	TraesCS2B01G313700 && Q6ER94.1 RecName: Full=2-Cys peroxiredoxin BAS1, chloroplastic; AltName: Full=Thiol-specific antioxidant protein; Flags: Precursor && PF10417:C-terminal domain of 1-Cys peroxiredoxin|PF00578:AhpC/TSA family	-
TraesCS3B03G0572600	121.212	102.302	102.183	123.085	137.244	117.503	TraesCS3B03G0572600	Chr3B	342314075	342315341	-	1193	-	TraesCS3B01G228500 && A6XMY9.1 RecName: Full=S-adenosylmethionine synthase 1; Short=AdoMet synthase 1; AltName: Full=Methionine adenosyltransferase 1; Short=MAT 1 && PF02773:S-adenosylmethionine synthetase, C-terminal domain|PF00438:S-adenosylmethionine synthetase, N-terminal domain|PF02772:S-adenosylmethionine synthetase, central domain	-
TraesCS3D03G0332500	73.9883	103.163	46.6282	75.7736	48.111	64.4498	TraesCS3D03G0332500	Chr3D	124473762	124474238	-	477	-	TraesCS3D01G156500 && Q9ZQ80.1 RecName: Full=Nodulin-related protein 1; Short=AtNRP1; AltName: Full=RPS2-interacting protein 11 && -	-
TraesCS4D03G0020000	105.823	107.84	67.5163	126.944	108.156	118.465	TraesCS4D03G0020000	Chr4D	5882534	5883494	+	833	-	TraesCS4D01G012500 && - && -	-
TraesCS4A03G0218000	106.664	108.901	121.73	100.728	106.394	86.6895	TraesCS4A03G0218000	Chr4A	120463389	120466566	+	1325	-	TraesCS4A01G106300 && Q10N21.1 RecName: Full=L-ascorbate peroxidase 1, cytosolic; Short=APXa; AltName: Full=OsAPx01 && PF00141:Peroxidase	-
TraesCS7A03G0613600	82.742	58.327	77.6993	53.9599	45.1909	48.9505	TraesCS7A03G0613600	Chr7A	268275303	268279381	+	1972	-	TraesCS7A01G264500 && - && PF07712:Stress up-regulated Nod 19	-
TraesCS6A03G0854900	109.765	114.382	106.7	115.12	121.321	78.6405	TraesCS6A03G0854900	Chr6A	566167669	566171541	+	1440	-	TraesCS6A01G331000 && Q9FMU6.1 RecName: Full=Mitochondrial phosphate carrier protein 3, mitochondrial; AltName: Full=Mitochondrial phosphate transporter 3; Short=MPT3; AltName: Full=Phosphate transporter 3;1; Flags: Precursor && PF00153:Mitochondrial carrier protein	Mito_carr
TraesCS2B03G0421300	153.236	106.615	118.522	195.474	178.426	111.219	TraesCS2B03G0421300	Chr2B	154530981	154532969	+	1989	-	TraesCS2B01G172300 && Q9FI25.1 RecName: Full=Berberine bridge enzyme-like 27; Short=AtBBE-like 27; Flags: Precursor && PF08031:Berberine and berberine like|PF01565:FAD binding domain	FAD_binding_4
TraesCS7D03G0794200	65.3685	67.9825	61.5226	68.8348	73.7302	73.3164	TraesCS7D03G0794200	Chr7D	429655127	429658617	+	1434	-	TraesCS7D01G335800 && Q94F47.1 RecName: Full=Ubiquitin-conjugating enzyme E2 28; AltName: Full=E2 ubiquitin-conjugating enzyme 28; AltName: Full=Ubiquitin carrier protein 28 && PF00179:Ubiquitin-conjugating enzyme	UQ_con
TraesCS2A03G1066600	69.4246	74.1412	61.341	52.2447	57.2069	70.265	TraesCS2A03G1066600	Chr2A	703419471	703420979	-	556	-	TraesCS2A01G450500 && - && -	-
TraesCS3D03G0296500	104.45	98.3711	96.05	105.014	128.532	111.486	TraesCS3D03G0296500	Chr3D	103314684	103315562	-	879	-	TraesCS3D01G140800 && P51414.2 RecName: Full=60S ribosomal protein L26-1 && PF00467:KOW motif|PF16906:Ribosomal proteins L26 eukaryotic, L24P archaeal	KOW
TraesCS1A03G0554500	88.8834	129.481	128.985	143.481	131.673	80.3488	TraesCS1A03G0554500	Chr1A	373687801	373688235	-	435	-	TRIAE_CS42_1AL_TGACv1_000330_AA0009140%2Ccortical cell delineating protein%2Ccysteine-rich protein%2C LTPlike && Q01595.1 RecName: Full=Cortical cell-delineating protein; AltName: Full=Root-specific protein ZRP3; Flags: Precursor && PF14547:Hydrophobic seed protein	-
novel.2474	152.115	165.87	158.339	151.684	131.887	61.0818	-	Chr2B	203771616	203773475	+	1197	-	- && - && -	-
TraesCS2B03G0885800	0.0760376	9.2654	0.146637	3.24119	0.771288	4.70024	TraesCS2B03G0885800	Chr2B	494008118	494009499	-	1267	-	TraesCS2B01G340300 && P27525.1 RecName: Full=Chlorophyll a-b binding protein CP24 10B, chloroplastic; Short=CAB-10B; Short=LHCP; Flags: Precursor && PF00504:Chlorophyll A-B binding protein	-
TraesCS2A03G0222200	91.1967	145.807	206.783	73.8768	52.6415	59.6387	TraesCS2A03G0222200	Chr2A	64653668	64655247	-	1330	-	TraesCS2A01G107600 && Q05855.1 RecName: Full=Peroxidase; AltName: Full=WP2; Flags: Precursor && PF00141:Peroxidase	-
TraesCS6D03G0853000	0.884864	9.72064	1.4322	4.99214	1.91818	4.47461	TraesCS6D03G0853000	Chr6D	477903785	477904929	+	871	-	TraesCS6D01G370200 && - && -	-
TraesCS4D03G0330600	112.039	115.543	102.224	130.498	135.32	83.813	TraesCS4D03G0330600	Chr4D	179562072	179564534	+	1616	-	TraesCS4D01G151900 && Q8H8T0.1 RecName: Full=UDP-arabinopyranose mutase 1; Short=OsUAM1; AltName: Full=Reversibly glycosylated polypeptide 1; AltName: Full=UDP-L-arabinose mutase 1 && PF03214:Reversibly glycosylated polypeptide	-
TraesCS1D03G0634900	78.7419	99.0514	78.8834	85.6325	92.459	68.1694	TraesCS1D03G0634900	Chr1D	359721783	359724119	+	896	-	TraesCS1D01G263400 && P00068.1 RecName: Full=Cytochrome c && PF00034:Cytochrome c	-
TraesCS6B03G0851200	140.161	132.839	136.715	91.6087	100.645	78.1912	TraesCS6B03G0851200	Chr6B	538711054	538711551	+	384	-	TraesCS6B01G295500 && P50883.2 RecName: Full=60S ribosomal protein L12-1 && PF03946:Ribosomal protein L11, N-terminal domain	-
novel.2113	123.2	140.892	124.682	142.521	146.484	73.6784	-	Chr2A	168852127	168853559	-	807	-	- && - && -	-
TraesCS1D03G0027100	107.238	118.254	116.856	160.026	172.379	102.902	TraesCS1D03G0027100	Chr1D	7162457	7164005	-	1435	-	TraesCS1D01G013000 && Q69TI0.1 RecName: Full=Putative 12-oxophytodienoate reductase 5; AltName: Full=OPDA-reductase 5; Short=OsOPR5 && PF00724:NADH:flavin oxidoreductase / NADH oxidase family	Oxidored_FMN
TraesCS5B03G0297500	155.952	146.725	133.469	81.6782	99.4313	82.4274	TraesCS5B03G0297500	Chr5B	175671986	175674740	+	1044	-	TraesCS5B01G112200 && Q9FLF0.1 RecName: Full=40S ribosomal protein S9-2 && PF01479:S4 domain|PF00163:Ribosomal protein S4/S9 N-terminal domain	S4
TraesCS2D03G0368800	82.2252	81.7101	63.6843	92.9647	101.841	98.8214	TraesCS2D03G0368800	Chr2D	122599686	122602056	-	1422	-	TraesCS2D01G176800 && Q8H395.1 RecName: Full=Protein TIFY 10b; Short=OsTIFY10b; AltName: Full=Jasmonate ZIM domain-containing protein 7; Short=OsJAZ7; AltName: Full=OsJAZ6 && PF06200:tify domain|PF09425:Jas motif	Zim
TraesCS3A03G1064300	154.922	136.191	147.042	154.661	175.579	141.632	TraesCS3A03G1064300	Chr3A	695603356	695604601	+	1246	-	TraesCS3A01G458400 && - && -	-
TraesCS3D03G0444800	114.784	104.904	100.49	118.576	129.484	114.737	TraesCS3D03G0444800	Chr3D	214534001	214536297	+	1506	-	TraesCS3D01G198600 && A6XMY9.1 RecName: Full=S-adenosylmethionine synthase 1; Short=AdoMet synthase 1; AltName: Full=Methionine adenosyltransferase 1; Short=MAT 1 && PF02773:S-adenosylmethionine synthetase, C-terminal domain|PF00438:S-adenosylmethionine synthetase, N-terminal domain|PF02772:S-adenosylmethionine synthetase, central domain	-
TraesCS6B03G1156300	95.9114	95.4753	76.9699	96.8269	96.8816	108.503	TraesCS6B03G1156300	Chr6B	693651448	693651736	-	150	-	TraesCS6B01G410000 && P49689.3 RecName: Full=40S ribosomal protein S30 && -	-
TraesCS7D03G1050400	55.4767	70.4034	81.4319	130.716	119.56	158.516	TraesCS7D03G1050400	Chr7D	564242412	564266593	+	690	-	TraesCS7D01G443100 && P69309.2 RecName: Full=Polyubiquitin; Contains: RecName: Full=Ubiquitin; Flags: Precursor && PF00240:Ubiquitin family	ubiquitin
TraesCS7B03G0714900	32.2559	4.1366	128.46	1.07362	22.2765	6.51296	TraesCS7B03G0714900	Chr7B	484706136	484706621	-	225	-	TraesCS7B01G259700 && - && -	-
TraesCS2D03G0214800	144.765	142.993	121.817	152.704	145.504	133.402	TraesCS2D03G0214800	Chr2D	56574541	56576409	-	1382	-	TraesCS2D01G101100 && - && -	-
TraesCS1B03G0644100	86.602	90.9618	52.0405	36.1634	39.1566	33.995	TraesCS1B03G0644100	Chr1B	406766624	406769413	+	2292	-	TraesCS1B01G223300 && Q6NKX1.1 RecName: Full=Proline dehydrogenase 2, mitochondrial; AltName: Full=Osmotic stress-induced proline dehydrogenase; AltName: Full=Proline oxidase; Flags: Precursor && PF01619:Proline dehydrogenase	-
TraesCS5A03G1127700	106.292	100.778	99.5426	106.653	134.39	103.662	TraesCS5A03G1127700	Chr5A	654031778	654036893	+	2633	-	TraesCS5A01G479300 && P22954.2 RecName: Full=Probable mediator of RNA polymerase II transcription subunit 37c; AltName: Full=Heat shock 70 kDa protein 2; AltName: Full=Heat shock cognate 70 kDa protein 2; AltName: Full=Heat shock cognate protein 70-2; Short=AtHsc70-2; AltName: Full=Heat shock protein 70-2; Short=AtHsp70-2 && PF00012:Hsp70 protein	HSP70
TraesCS7A03G0644200	112.581	141.491	117.046	110.023	104.232	83.5025	TraesCS7A03G0644200	Chr7A	295337204	295338583	+	261	-	- && Q9LZI6.1 RecName: Full=NADH dehydrogenase [ubiquinone] iron-sulfur protein 5-B && -	-
TraesCS5B03G0770700	35.2174	45.0866	33.7684	41.4597	46.7163	24.3235	TraesCS5B03G0770700	Chr5B	488878421	488882094	+	1469	-	TraesCS5B01G300800 && Q43153.1 RecName: Full=Bifunctional L-3-cyanoalanine synthase/cysteine synthase, mitochondrial; AltName: Full=Beta-cyanoalanine synthase; Short=SoCAS; AltName: Full=Beta-substituted Ala synthase 3-1; Short=SPIol-Bsas3-1; AltName: Full=Cysteine synthase C; Flags: Precursor && PF00291:Pyridoxal-phosphate dependent enzyme	PALP
TraesCS1A03G0302700	72.6517	66.3036	74.1068	76.418	99.9934	57.0882	TraesCS1A03G0302700	Chr1A	140307325	140310907	-	1982	-	TraesCS1A01G122500 && P43279.2 RecName: Full=NADP-dependent malic enzyme, chloroplastic; Short=NADP-ME; Flags: Precursor && PF00390:Malic enzyme, N-terminal domain|PF03949:Malic enzyme, NAD binding domain	Malic_M
TraesCS5D03G0852000	102.882	40.8578	117.757	247.434	280.729	1183.68	TraesCS5D03G0852000	Chr5D	453234187	453235034	+	751	-	TraesCS5D01G379200 && P12952.1 RecName: Full=Dehydrin DHN2; AltName: Full=B9 && PF00257:Dehydrin	-
TraesCS6D03G0340100	0.954127	3.925	0.450617	2.74271	0.69576	2.64678	TraesCS6D03G0340100	Chr6D	148371703	148373132	+	1178	-	TraesCS6D01G152700 && P27522.1 RecName: Full=Chlorophyll a-b binding protein 8, chloroplastic; AltName: Full=LHCI type III CAB-8; Flags: Precursor && PF00504:Chlorophyll A-B binding protein	-
TraesCS6D03G0563700	108.902	107.368	107.143	126.036	128.688	94.9432	TraesCS6D03G0563700	Chr6D	344148104	344150764	-	2661	-	TraesCS6D01G230100 && Q4LB22.1 RecName: Full=S-adenosylmethionine synthase 3; Short=AdoMet synthase 3; AltName: Full=Methionine adenosyltransferase 3; Short=MAT 3 && PF02773:S-adenosylmethionine synthetase, C-terminal domain|PF02772:S-adenosylmethionine synthetase, central domain|PF00438:S-adenosylmethionine synthetase, N-terminal domain	-
TraesCS6A03G0672900	118.343	112.205	127.78	132.565	135.892	90.8289	TraesCS6A03G0672900	Chr6A	462296720	462299588	-	2268	-	TraesCS6A01G247900 && Q4LB23.1 RecName: Full=S-adenosylmethionine synthase 2; Short=AdoMet synthase 2; AltName: Full=Methionine adenosyltransferase 2; Short=MAT 2 && PF00438:S-adenosylmethionine synthetase, N-terminal domain|PF02773:S-adenosylmethionine synthetase, C-terminal domain|PF02772:S-adenosylmethionine synthetase, central domain	-
TraesCS2A03G0228500	96.871	98.9433	78.871	96.1544	117.747	102.309	TraesCS2A03G0228500	Chr2A	67035571	67036569	-	423	-	TraesCS2A01G110500 && Q9M9W1.1 RecName: Full=60S ribosomal protein L22-2 && PF01776:Ribosomal L22e protein family	-
TraesCS5A03G1097200	98.2454	105.306	96.1434	132.161	118.47	138.478	TraesCS5A03G1097200	Chr5A	645858071	645860174	+	1348	-	TraesCS5A01G464900 && - && PF03763:Remorin, C-terminal region	-
TraesCS2A03G1101500	146.031	111.236	118.78	100.383	91.3713	111.687	TraesCS2A03G1101500	Chr2A	716055044	716058535	-	749	-	TraesCS2A01G468300 && Q6Z1D5.1 RecName: Full=Autophagy-related protein 8C; AltName: Full=Autophagy-related ubiquitin-like modifier ATG8C; Flags: Precursor >A2YS06.2 RecName: Full=Autophagy-related protein 8C; AltName: Full=Autophagy-related ubiquitin-like modifier ATG8C; Flags: Precursor && PF02991:Autophagy protein Atg8 ubiquitin like	-
TraesCS3D03G0186300	196.132	193.185	195.378	190.913	159.582	255.4	TraesCS3D03G0186300	Chr3D	47864138	47864859	+	465	-	TraesCS3D01G094200 && P01053.2 RecName: Full=Subtilisin-chymotrypsin inhibitor-2A; Short=CI-2A && -	-
TraesCS4B03G0925800	99.3377	113.799	90.9402	144.782	154.973	102.768	TraesCS4B03G0925800	Chr4B	646718226	646722070	+	2003	-	TraesCS4B01G356800 && A2X5P7.2 RecName: Full=Beta-fructofuranosidase, insoluble isoenzyme 1; AltName: Full=Cell wall beta-fructosidase 1; AltName: Full=Invertase 1; AltName: Full=OsCIN1; AltName: Full=Sucrose hydrolase 1; Flags: Precursor && PF08244:Glycosyl hydrolases family 32 C terminal|PF00251:Glycosyl hydrolases family 32 N-terminal domain	-
TraesCS5B03G0418800	28.0067	48.8748	50.3846	283.524	177.656	119.697	TraesCS5B03G0418800	Chr5B	284925543	284928954	+	2174	-	TraesCS5B01G152600 && P31752.2 RecName: Full=Asparagine synthetase [glutamine-hydrolyzing]; Short=AS && PF00733:Asparagine synthase|PF13537:Glutamine amidotransferase domain	-
TraesCS5B03G1032300	102.558	94.4889	98.5732	91.635	108.337	87.628	TraesCS5B03G1032300	Chr5B	597556754	597559920	-	1699	-	TraesCS5B01G418200 && Q03033.1 RecName: Full=Elongation factor 1-alpha; Short=EF-1-alpha && PF00009:Elongation factor Tu GTP binding domain|PF03143:Elongation factor Tu C-terminal domain|PF03144:Elongation factor Tu domain 2	GTP_EFTU
TraesCS6B03G0768400	20.487	24.5888	20.5707	24.3315	19.3627	23.3432	TraesCS6B03G0768400	Chr6B	479825604	479826817	-	1138	-	TraesCS6B01G262000 && Q9FN42.1 RecName: Full=ATP-dependent Clp protease proteolytic subunit 2, mitochondrial; AltName: Full=ATP-dependent Clp protease proteolytic subunit 1, mitochondrial; AltName: Full=Endopeptidase ClpP2; AltName: Full=nClpP7; Flags: Precursor && PF00574:Clp protease	-
TraesCS3B03G0779200	163.465	118.218	101.097	113.967	124.232	110.209	TraesCS3B03G0779200	Chr3B	499769769	499770891	+	288	-	TraesCS3B01G302300 && P0DKK1.1 RecName: Full=60S ribosomal protein L37a-1 >P0DKK2.1 RecName: Full=60S ribosomal protein L37a-2 && -	-
TraesCS2D03G0605000	18.1219	29.6076	18.8973	22.0614	17.3385	19.1611	TraesCS2D03G0605000	Chr2D	321097124	321102368	-	2309	-	TraesCS2D01G262400 && Q9S7E9.1 RecName: Full=Glutamate--glyoxylate aminotransferase 2; Short=AtGGT2; AltName: Full=Alanine aminotransferase GGT2; AltName: Full=Alanine--glyoxylate aminotransferase GGT2; AltName: Full=Alanine-2-oxoglutarate aminotransferase 2 && PF00155:Aminotransferase class I and II	Aminotran_1_2
TraesCS6B03G0755000	116.294	127.297	114.578	125.378	131.256	111.89	TraesCS6B03G0755000	Chr6B	470348443	470353703	-	1038	-	TraesCS6B01G257900 && Q9LZG0.1 RecName: Full=Adenosine kinase 2; Short=AK 2; AltName: Full=Adenosine 5'-phosphotransferase 2 && PF00294:pfkB family carbohydrate kinase	PfkB
TraesCS4A03G1114800	111.888	122.185	123.006	105.78	101.603	101.233	TraesCS4A03G1114800	Chr4A	719637214	719639354	+	632	-	TraesCS4A01G445300 && - && PF06592:Protein of unknown function (DUF1138)	-
TraesCS1B03G0646400	79.6084	118.581	101.63	136.768	148.61	100.961	TraesCS1B03G0646400	Chr1B	408026892	408027248	-	357	-	cortical cell delineating protein%2Ccysteine-rich protein%2C LTPlike && Q01595.1 RecName: Full=Cortical cell-delineating protein; AltName: Full=Root-specific protein ZRP3; Flags: Precursor && PF14547:Hydrophobic seed protein	-
TraesCS7A03G0563500	87.282	86.2888	72.6114	85.2341	80.5127	89.6789	TraesCS7A03G0563500	Chr7A	227442910	227443890	-	897	-	TraesCS7A01G245100 && Q84PD8.1 RecName: Full=Zinc finger A20 and AN1 domain-containing stress-associated protein 11; Short=OsSAP11 && PF01754:A20-like zinc finger|PF01428:AN1-like Zinc finger	zf-AN1
TraesCS6A03G0406200	111.426	107.857	103.965	107.796	101.757	87.6137	TraesCS6A03G0406200	Chr6A	169127289	169127867	-	579	-	TraesCS6A01G165500 && A2YEZ6.2 RecName: Full=Zinc finger A20 and AN1 domain-containing stress-associated protein 8; Short=OsSAP8; AltName: Full=Stress-associated protein 3 >A3BDI8.1 RecName: Full=Zinc finger A20 and AN1 domain-containing stress-associated protein 8; Short=OsSAP8; AltName: Full=Stress-associated protein 3 && PF01754:A20-like zinc finger|PF01428:AN1-like Zinc finger	zf-A20
TraesCS3A03G1237100	99.9686	112.253	102.176	116.404	121.657	117.237	TraesCS3A03G1237100	Chr3A	741025276	741027593	-	938	-	TraesCS3A01G524000 && P49100.2 RecName: Full=Cytochrome b5 && PF00173:Cytochrome b5-like Heme/Steroid binding domain	-
TraesCS3A03G0258600	42.6886	38.0026	46.5237	27.2173	24.9768	23.679	TraesCS3A03G0258600	Chr3A	90746688	90748512	+	1825	-	TraesCS3A01G118300 && F8WKW0.1 RecName: Full=Crocetin glucosyltransferase, chloroplastic; AltName: Full=UDP-glucose glucosyltransferase 1; Short=GjUGT1; AltName: Full=UDP-glycosyltransferase 75L6; Flags: Precursor && PF00201:UDP-glucoronosyl and UDP-glucosyl transferase	UDPGT
TraesCS5D03G0933300	103.466	103.545	103.911	99.4217	121.689	102.301	TraesCS5D03G0933300	Chr5D	486023142	486026001	-	1825	-	TraesCS5D01G423300 && Q03033.1 RecName: Full=Elongation factor 1-alpha; Short=EF-1-alpha && PF03143:Elongation factor Tu C-terminal domain|PF00009:Elongation factor Tu GTP binding domain|PF03144:Elongation factor Tu domain 2	GTP_EFTU
TraesCS1A03G0552200	61.0747	69.896	34.8252	29.9552	32.9448	29.8558	TraesCS1A03G0552200	Chr1A	372628863	372630502	+	1131	-	TraesCS1A01G209100 && Q6NKX1.1 RecName: Full=Proline dehydrogenase 2, mitochondrial; AltName: Full=Osmotic stress-induced proline dehydrogenase; AltName: Full=Proline oxidase; Flags: Precursor && PF01619:Proline dehydrogenase	-
TraesCS7D03G0319800	144.458	129.555	129.926	128.666	128.954	92.2916	TraesCS7D03G0319800	Chr7D	92642550	92648256	+	3780	-	TraesCS7D01G142600 && Q06572.2 RecName: Full=Pyrophosphate-energized vacuolar membrane proton pump; AltName: Full=Pyrophosphate-energized inorganic pyrophosphatase; Short=H(+)-PPase && PF03030:Inorganic H+ pyrophosphatase	-
TraesCS4A03G0697400	107.761	108.44	104.298	114.971	119.902	88.551	TraesCS4A03G0697400	Chr4A	579831955	579834656	-	1507	-	TraesCS4A01G268700 && P29305.1 RecName: Full=14-3-3-like protein A; Short=14-3-3A && PF00244:14-3-3 protein	-
TraesCS7D03G0362100	0.310773	5.74647	0.485164	3.53904	1.49142	4.22426	TraesCS7D03G0362100	Chr7D	113135189	113137907	-	930	-	TraesCS7D01G161000 && Q5S1S6.1 RecName: Full=Peroxiredoxin Q, chloroplastic; AltName: Full=Thioredoxin reductase; Flags: Precursor && PF05421:Protein of unknown function (DUF751)|PF00578:AhpC/TSA family	-
TraesCS2A03G0433700	0	3.4839	0.0392333	2.90127	0.442678	2.53488	TraesCS2A03G0433700	Chr2A	189723152	189724594	+	1353	-	TraesCS2A01G206200 && Q07473.1 RecName: Full=Chlorophyll a-b binding protein CP29.1, chloroplastic; AltName: Full=LHCB4.1; AltName: Full=LHCII protein 4.1; Flags: Precursor && PF00504:Chlorophyll A-B binding protein	-
TraesCS2B03G0175100	226.655	215.903	211.164	131.4	110.466	79.1849	TraesCS2B03G0175100	Chr2B	49471029	49472776	+	1638	-	TraesCS2B01G077700 && Q7XLR1.2 RecName: Full=Probable aquaporin PIP2-6; AltName: Full=OsPIP2;6; AltName: Full=Plasma membrane intrinsic protein 2-6 && PF00230:Major intrinsic protein	-
TraesCS1B03G0711800	138.31	147.173	101.294	162.094	142.354	97.2536	TraesCS1B03G0711800	Chr1B	450647819	450649092	-	948	-	TraesCS1B01G251800 && Q9ZVJ6.1 RecName: Full=Annexin D4; AltName: Full=AnnAt4 && PF00191:Annexin	-
TraesCS7A03G1043900	0.287753	2.52888	0.475651	3.89619	1.86428	7.5992	TraesCS7A03G1043900	Chr7A	628688217	628688874	-	558	-	TraesCS7A01G429600 && - && -	-
TraesCS2D03G1182700	47.0767	33.9777	25.8748	25.2752	28.6559	55.5203	TraesCS2D03G1182700	Chr2D	619987313	619990229	+	1792	-	TraesCS2D01G530600 && P26018.1 RecName: Full=Chalcone synthase 1; AltName: Full=Naringenin-chalcone synthase 1 && PF02797:Chalcone and stilbene synthases, C-terminal domain|PF00195:Chalcone and stilbene synthases, N-terminal domain	Chal_sti_synt_N
TraesCS2B03G1176300	106.256	96.2968	96.8735	50.4975	32.7684	57.3202	TraesCS2B03G1176300	Chr2B	666457689	666460577	+	1114	-	TraesCS2B01G464400 && - && -	-
TraesCS5D03G0955500	133.568	120.563	105.098	155.564	143.472	113.184	TraesCS5D03G0955500	Chr5D	492939382	492943454	-	2436	-	TraesCS5D01G434600 && Q66GR0.1 RecName: Full=Fasciclin-like arabinogalactan protein 17; Flags: Precursor && PF02469:Fasciclin domain	-
TraesCS5D03G0900300	115.684	116.811	103.936	127.716	157.126	89.8358	TraesCS5D03G0900300	Chr5D	472350832	472353337	+	1929	-	TraesCS5D01G404300 && Q2QS14.1 RecName: Full=UDP-glucose 6-dehydrogenase 4; Short=UDP-Glc dehydrogenase 4; Short=UDP-GlcDH 4; Short=UDPGDH 4; AltName: Full=Os-UGD4 && PF03721:UDP-glucose/GDP-mannose dehydrogenase family, NAD binding domain|PF00984:UDP-glucose/GDP-mannose dehydrogenase family, central domain|PF03720:UDP-glucose/GDP-mannose dehydrogenase family, UDP binding domain	-
novel.12509	90.5184	100.199	95.9056	116.795	114.589	99.8628	-	Chr7D	19793598	19795934	-	833	-	- && - && -	-
novel.12961	96.2099	101.951	91.0907	124.114	123.378	112.337	-	ChrUnknown	27169432	27171404	-	743	-	- && P49100.2 RecName: Full=Cytochrome b5 && -	-
TraesCS2D03G0726800	99.0557	100.303	110.061	98.3982	100.843	105.404	TraesCS2D03G0726800	Chr2D	408356774	408357570	+	402	-	TraesCS2D01G316700 && P59169.2 RecName: Full=Histone H3.3; AltName: Full=Histone H3.2 >Q71V89.3 RecName: Full=Histone H3.3 >P69245.2 RecName: Full=Histone H3.3 >P69244.2 RecName: Full=Histone H3.3; AltName: Full=Histone H3.2; AltName: Full=Minor histone H3 >Q71H73.3 RecName: Full=Histone H3.3 >Q6RUR1.3 RecName: Full=Histone H3.3 >Q71U98.3 RecName: Full=Histone H3.3 >Q711T2.3 RecName: Full=Histone…	Histone
TraesCS6A03G0363500	100.744	81.6475	89.1402	104.087	115.865	99.4504	TraesCS6A03G0363500	Chr6A	138273729	138279529	-	2552	-	- && Q6ETN3.1 RecName: Full=Probable 4-coumarate--CoA ligase 3; Short=4CL 3; Short=Os4CL3; AltName: Full=4-coumaroyl-CoA synthase 3 && PF13193:AMP-binding enzyme C-terminal domain|PF00501:AMP-binding enzyme	AMP-binding
TraesCS5D03G1128300	122.199	135.168	114.934	144.32	139.956	83.9713	TraesCS5D03G1128300	Chr5D	542681406	542687310	+	4159	-	TraesCS5D01G517200 && Q69V23.1 RecName: Full=Probable cellulose synthase A catalytic subunit 3 [UDP-forming]; AltName: Full=OsCesA3 && PF03552:Cellulose synthase|PF14569:Zinc-binding RING-finger	-
TraesCS2A03G0741400	16.1591	26.4657	18.2426	24.9106	15.7185	26.7168	TraesCS2A03G0741400	Chr2A	515270296	515273357	+	1097	-	TraesCS2A01G297500 && Q6ER94.1 RecName: Full=2-Cys peroxiredoxin BAS1, chloroplastic; AltName: Full=Thiol-specific antioxidant protein; Flags: Precursor && PF10417:C-terminal domain of 1-Cys peroxiredoxin|PF00578:AhpC/TSA family	-
TraesCS7A03G0900900	125.536	141.494	140.455	127.37	120.317	138.635	TraesCS7A03G0900900	Chr7A	547305894	547309676	+	1288	-	TraesCS7A01G369700 && Q948T6.2 RecName: Full=Lactoylglutathione lyase; AltName: Full=Aldoketomutase; AltName: Full=Allergen Glb33; AltName: Full=Glyoxalase I; Short=Glx I; AltName: Full=Glyoxylase I 11; Short=OsGLYI-11; Short=OsGLYI11; AltName: Full=Ketone-aldehyde mutase; AltName: Full=Methylglyoxalase; AltName: Full=PP33; AltName: Full=S-D-lactoylglutathione methylglyoxal lyase; AltName: Allerg…	Glyoxalase
TraesCS4D03G0216200	125.752	121.961	110.726	129.449	119.379	100.662	TraesCS4D03G0216200	Chr4D	88080211	88082488	+	1094	-	TraesCS4D01G108200 && P23957.1 RecName: Full=V-type proton ATPase 16 kDa proteolipid subunit; Short=V-ATPase 16 kDa proteolipid subunit; AltName: Full=Vacuolar proton pump 16 kDa proteolipid subunit && PF00137:ATP synthase subunit C	-
TraesCS2A03G1051400	83.5146	70.456	65.6122	62.7455	53.5464	74.0215	TraesCS2A03G1051400	Chr2A	696830411	696832933	+	949	-	TraesCS2A01G443300 && - && -	-
TraesCS5A03G1105300	102.512	96.09	83.7867	99.4172	120.74	97.4713	TraesCS5A03G1105300	Chr5A	648065078	648067361	+	848	-	TraesCS5A01G469300 && P49216.2 RecName: Full=40S ribosomal protein S26; AltName: Full=S31 && PF01283:Ribosomal protein S26e	-
TraesCS4A03G0663700	148.692	130.265	140.587	136.735	122.137	89.4978	TraesCS4A03G0663700	Chr4A	564040299	564043799	+	1482	-	TraesCS4A01G252800 && P00787.2 RecName: Full=Cathepsin B; AltName: Full=Cathepsin B1; AltName: Full=RSG-2; Contains: RecName: Full=Cathepsin B light chain; Contains: RecName: Full=Cathepsin B heavy chain; Flags: Precursor && PF08127:Peptidase family C1 propeptide|PF00112:Papain family cysteine protease	Peptidase_C1
TraesCS3D03G0236100	94.1922	123.855	90.0792	108.704	116.531	70.6978	TraesCS3D03G0236100	Chr3D	67644810	67648017	-	1645	-	TraesCS3D01G113600 && Q9LGQ6.1 RecName: Full=Acyl transferase 9; Short=OsAT9 && PF02458:Transferase family	-
TraesCS6A03G0782800	140.481	112.405	121.139	107.146	130.728	91.2451	TraesCS6A03G0782800	Chr6A	533910792	533914789	-	1714	-	TraesCS6A01G298100 && Q06378.1 RecName: Full=Glutamine synthetase; AltName: Full=Cytoplasmic GS3; AltName: Full=Glutamate--ammonia ligase && PF00120:Glutamine synthetase, catalytic domain|PF03951:Glutamine synthetase, beta-Grasp domain	-
TraesCS1D03G0222800	145.72	126.174	116.197	95.5115	95.9528	80.9814	TraesCS1D03G0222800	Chr1D	83982254	83983225	+	889	-	TraesCS1D01G095400 && P46420.2 RecName: Full=Glutathione S-transferase 4; AltName: Full=GST class-phi member 4; AltName: Full=GST-27; AltName: Full=GST-IV && PF00043:Glutathione S-transferase, C-terminal domain|PF02798:Glutathione S-transferase, N-terminal domain	GST_N
TraesCS6A03G0323000	109.229	101.518	113.745	105.017	102.072	102.059	TraesCS6A03G0323000	Chr6A	110558387	110568715	+	2038	-	TraesCS6A01G136600 && P69309.2 RecName: Full=Polyubiquitin; Contains: RecName: Full=Ubiquitin; Flags: Precursor && PF00240:Ubiquitin family	ubiquitin
TraesCS7B03G0275300	183.471	170.431	211.544	134.699	132.405	182.937	TraesCS7B03G0275300	Chr7B	123912137	123912980	+	844	-	TraesCS7B01G104900 && P35792.1 RecName: Full=Pathogenesis-related protein PRB1-2; Flags: Precursor && PF00188:Cysteine-rich secretory protein family	SCP
novel.5933	40.1742	36.0818	44.8088	35.1703	33.4373	32.1025	-	Chr4A	689687855	689691448	+	2701	-	- && Q7SIC9.1 RecName: Full=Transketolase, chloroplastic; Short=TK && PF00456:Transketolase, thiamine diphosphate binding domain	-
TraesCS3A03G0325200	117.662	109.47	115.416	110.366	101.979	88.1874	TraesCS3A03G0325200	Chr3A	131457115	131460623	+	1119	-	- && Q9FJ45.1 RecName: Full=GDSL esterase/lipase At5g45910; AltName: Full=Extracellular lipase At5g45910; Flags: Precursor && PF00657:GDSL-like Lipase/Acylhydrolase	Lipase_GDSL
TraesCS3B03G0928800	115.921	112.72	115.413	128.831	131.53	126.291	TraesCS3B03G0928800	Chr3B	596145967	596151344	+	574	-	TraesCS3B01G368600 && P51823.2 RecName: Full=ADP-ribosylation factor 2 && PF00025:ADP-ribosylation factor family	Arf
TraesCS7A03G0254100	86.3437	88.2703	78.1144	88.4787	83.4373	72.9338	TraesCS7A03G0254100	Chr7A	68244909	68248198	+	1934	-	TraesCS7A01G107400 && P49232.2 RecName: Full=Profilin-1 && PF00235:Profilin	-
novel.4815	43.03	64.6145	43.4632	104.726	128.261	248.525	-	Chr3B	69842844	69843906	-	756	-	- && P43396.1 RecName: Full=Metallothionein-like protein 1; Short=MT-1 [Coffea arabica] && PF01439:Metallothionein	-
TraesCS1A03G0671500	79.2366	95.6035	85.141	80.51	87.8048	63.0938	TraesCS1A03G0671500	Chr1A	460305059	460307474	+	890	-	TraesCS1A01G263300 && P00068.1 RecName: Full=Cytochrome c && PF00034:Cytochrome c	-
TraesCS2B03G0082300	103.019	103.642	97.4067	107.617	130.759	117.42	TraesCS2B03G0082300	Chr2B	20241048	20242667	-	1500	-	TraesCS2B01G040000 && Q69TH8.1 RecName: Full=Putative 12-oxophytodienoate reductase 4; AltName: Full=OPDA-reductase 4; Short=OsOPR4 && PF00724:NADH:flavin oxidoreductase / NADH oxidase family	Oxidored_FMN
TraesCS1D03G0426100	144.509	114.836	135.708	103.604	98.3227	105.68	TraesCS1D03G0426100	Chr1D	239056536	239058773	+	1176	-	TraesCS1D01G165400 && Q9M2Z4.1 RecName: Full=Membrane steroid-binding protein 2; Short=AtMP2; AltName: Full=Membrane-associated progesterone-binding protein 3; Short=AtMAPR3 && PF00173:Cytochrome b5-like Heme/Steroid binding domain	-
TraesCS2D03G0231300	122.448	109.503	79.5536	101.319	121.912	98.7474	TraesCS2D03G0231300	Chr2D	63234213	63236815	+	754	-	TraesCS2D01G109000 && Q9SRX2.1 RecName: Full=60S ribosomal protein L19-1; AltName: Full=Protein EMBRYO DEFECTIVE 2386 && PF01280:Ribosomal protein L19e	-
TraesCS7B03G0675100	97.4451	130.405	153.454	120.148	92.7171	70.8662	TraesCS7B03G0675100	Chr7B	456102451	456103816	+	1191	-	TraesCS7B01G243000 && Q5Z6F0.1 RecName: Full=Probable aquaporin TIP2-2; AltName: Full=Tonoplast intrinsic protein 2-2; Short=OsTIP2;2 && PF00230:Major intrinsic protein	-
TraesCS7D03G1259900	11.0937	13.5865	11.0884	15.116	11.7942	14.6006	TraesCS7D03G1259900	Chr7D	630704133	630708889	-	2475	-	TraesCS7D01G534500 && Q5Z974.1 RecName: Full=ATP-dependent zinc metalloprotease FTSH 1, chloroplastic; Short=OsFTSH1; Flags: Precursor && PF17862:AAA+ lid domain|PF01434:Peptidase family M41|PF00004:ATPase family associated with various cellular activities (AAA)	AAA
TraesCS4A03G0451500	108.382	108.981	99.31	128.623	128.248	80.6607	TraesCS4A03G0451500	Chr4A	408033799	408036222	+	1448	-	TraesCS4A01G166900 && Q8H8T0.1 RecName: Full=UDP-arabinopyranose mutase 1; Short=OsUAM1; AltName: Full=Reversibly glycosylated polypeptide 1; AltName: Full=UDP-L-arabinose mutase 1 && PF03214:Reversibly glycosylated polypeptide	-
TraesCS2B03G1235700	13.0238	20.8446	13.1276	9.38578	7.61709	5.12872	TraesCS2B03G1235700	Chr2B	696492034	696495155	+	1763	-	TraesCS2B01G490900 && P54260.1 RecName: Full=Aminomethyltransferase, mitochondrial; AltName: Full=Glycine cleavage system T protein; Short=GCVT; Flags: Precursor && PF08669:Glycine cleavage T-protein C-terminal barrel domain|PF01571:Aminomethyltransferase folate-binding domain	GCV_T
TraesCS7D03G0505500	0	4.67374	0	2.01814	0.186686	2.13664	TraesCS7D03G0505500	Chr7D	189087110	189088527	+	1182	-	TraesCS7D01G227300 && Q9SDM1.1 RecName: Full=Chlorophyll a-b binding protein 1B-21, chloroplastic; AltName: Full=LHCI type I CAB-1B-21; AltName: Full=LHCI-730 chlorophyll a/b binding protein; AltName: Full=Light-harvesting complex I 21 kDa protein; Flags: Precursor && PF00504:Chlorophyll A-B binding protein	-
TraesCS2B03G0868400	89.668	53.6781	104.03	39.4507	45.1519	71.6639	TraesCS2B03G0868400	Chr2B	485707009	485708681	+	1367	-	TraesCS2B01G333900 && Q9SQ64.1 RecName: Full=Non-functional NADPH-dependent codeinone reductase 2 && PF00248:Aldo/keto reductase family	Aldo_ket_red
TraesCS5D03G0850800	152.693	116.904	96.3245	134.421	113.606	160.565	TraesCS5D03G0850800	Chr5D	453010018	453010845	+	828	-	TraesCS5D01G378600 && - && -	-
TraesCS3D03G0708100	67.2734	71.7217	95.8698	82.8339	89.5555	98.4388	TraesCS3D03G0708100	Chr3D	426688524	426691903	+	1075	-	TraesCS3D01G311100 && - && -	-
TraesCS6B03G0802600	108.426	103.621	110.913	123.326	124.472	80.4549	TraesCS6B03G0802600	Chr6B	509319795	509322472	+	1828	-	TraesCS6B01G276800 && Q4LB23.1 RecName: Full=S-adenosylmethionine synthase 2; Short=AdoMet synthase 2; AltName: Full=Methionine adenosyltransferase 2; Short=MAT 2 && PF02772:S-adenosylmethionine synthetase, central domain|PF00438:S-adenosylmethionine synthetase, N-terminal domain|PF02773:S-adenosylmethionine synthetase, C-terminal domain	-
TraesCS5D03G0608700	0.294617	5.07609	0.313069	5.06556	0.867614	5.27143	TraesCS5D03G0608700	Chr5D	372766106	372766868	+	763	-	TraesCS5D01G265500 && Q00327.1 RecName: Full=Photosystem I reaction center subunit V, chloroplastic; AltName: Full=PSI-G; AltName: Full=Photosystem I 9 kDa protein; Flags: Precursor && PF01241:Photosystem I psaG / psaK	-
TraesCS3A03G0800800	93.5911	99.8517	94.1348	114.215	116.32	131.66	TraesCS3A03G0800800	Chr3A	581658951	581663162	+	1145	-	TraesCS3A01G334500 && Q94AG2.2 RecName: Full=Somatic embryogenesis receptor kinase 1; Short=AtSERK1; AltName: Full=Somatic embryogenesis receptor-like kinase 1; Flags: Precursor && PF08263:Leucine rich repeat N-terminal domain|PF13855:Leucine rich repeat	LRRNT_2
TraesCS3A03G1269800	49.5144	78.7673	66.344	62.5797	61.4937	59.6593	TraesCS3A03G1269800	Chr3A	750533478	750535007	-	1421	-	TraesCS3A01G535300 && Q94CS9.1 RecName: Full=Probable aquaporin TIP1-2; AltName: Full=Tonoplast intrinsic protein 1-2; Short=OsTIP1;2 && PF00230:Major intrinsic protein	-
TraesCS5D03G0614200	92.1369	83.2088	102.276	65.5812	79.5722	68.6241	TraesCS5D03G0614200	Chr5D	374360607	374364401	-	2682	-	TraesCS5D01G268000 && Q07078.2 RecName: Full=Heat shock protein 81-3; Short=HSP81-3; AltName: Full=Gravity-specific protein GSC 381 && PF00183:Hsp90 protein|PF02518:Histidine kinase-, DNA gyrase B-, and HSP90-like ATPase	HATPase_c
TraesCS1D03G0241700	77.8368	55.2132	71.5754	58.4724	65.0268	73.2314	TraesCS1D03G0241700	Chr1D	93786788	93789209	-	1385	-	TraesCS1D01G102400 && A2Y0H2.1 RecName: Full=REF/SRPP-like protein OsI_017815 && PF05755:Rubber elongation factor protein (REF)	-
TraesCS7D03G0445800	104.547	98.7673	90.6162	101.43	90.7689	115.849	TraesCS7D03G0445800	Chr7D	158647140	158648673	-	763	-	TraesCS7D01G199700 && - && -	-
TraesCS1B03G0574200	69.5025	73.1801	58.1984	88.1597	91.431	98.6154	TraesCS1B03G0574200	Chr1B	355707300	355708929	-	1406	-	TraesCS1B01G194300 && Q06398.2 RecName: Full=Probable glutathione S-transferase GSTU6; AltName: Full=28 kDa cold-induced protein && PF02798:Glutathione S-transferase, N-terminal domain|PF13410:Glutathione S-transferase, C-terminal domain	GST_N
TraesCS2A03G0162100	104.298	96.7936	96.725	90.428	119.347	93.6281	TraesCS2A03G0162100	Chr2A	42794180	42797536	+	1715	-	TraesCS2A01G083000 && Q40034.1 RecName: Full=Elongation factor 1-alpha; Short=EF-1-alpha && PF03143:Elongation factor Tu C-terminal domain|PF00009:Elongation factor Tu GTP binding domain|PF03144:Elongation factor Tu domain 2	GTP_EFTU
TraesCS7D03G0820000	128.613	130.734	212.762	164.886	162.187	178.052	TraesCS7D03G0820000	Chr7D	448878631	448881673	-	1600	-	TraesCS7D01G347300 && A5H8G4.1 RecName: Full=Peroxidase 1; AltName: Full=Plasma membrane-bound peroxidase 1; Short=pmPOX1; Flags: Precursor && PF00141:Peroxidase	-
novel.12004	111.015	122.626	84.8606	112.533	121.362	103.212	-	Chr7B	388588394	388590291	-	593	-	- && - && PF05162:Ribosomal protein L41	-
TraesCS1B03G0768700	140.711	150.265	167.301	122.457	97.2954	164.084	TraesCS1B03G0768700	Chr1B	490536867	490537610	+	613	-	TraesCS1B01G276900 && - && -	-
TraesCS7A03G0978900	130.482	138.343	152.465	155.748	162.656	216.805	TraesCS7A03G0978900	Chr7A	588949962	588951687	-	1076	-	TraesCS7A01G404300 && A2YEZ6.2 RecName: Full=Zinc finger A20 and AN1 domain-containing stress-associated protein 8; Short=OsSAP8; AltName: Full=Stress-associated protein 3 >A3BDI8.1 RecName: Full=Zinc finger A20 and AN1 domain-containing stress-associated protein 8; Short=OsSAP8; AltName: Full=Stress-associated protein 3 && PF01754:A20-like zinc finger|PF01428:AN1-like Zinc finger	zf-A20
TraesCS1D03G0486100	89.3545	62.6342	85.1722	47.9375	57.5701	53.2862	TraesCS1D03G0486100	Chr1D	264831734	264832441	+	708	-	TraesCS1D01G190100 && Q06398.2 RecName: Full=Probable glutathione S-transferase GSTU6; AltName: Full=28 kDa cold-induced protein && PF02798:Glutathione S-transferase, N-terminal domain|PF13410:Glutathione S-transferase, C-terminal domain	GST_N
TraesCS2B03G0446000	140.009	160.013	184.181	173.281	173.975	404.973	TraesCS2B03G0446000	Chr2B	167310337	167310600	+	264	-	TraesCS2B01G184400 && P08626.1 RecName: Full=Subtilisin-chymotrypsin inhibitor-2B; Short=CI-2B && -	-
TraesCS5A03G0458000	96.0634	89.3931	77.1696	93.7359	113.077	93.8054	TraesCS5A03G0458000	Chr5A	363118542	363120431	-	930	-	TraesCS5A01G170200 && P40978.1 RecName: Full=40S ribosomal protein S19 && PF01090:Ribosomal protein S19e	-
TraesCS2D03G0683800	15.0425	29.576	18.2064	26.0635	18.3333	26.174	TraesCS2D03G0683800	Chr2D	379676742	379679937	+	1140	-	TraesCS2D01G295500 && Q96468.1 RecName: Full=2-Cys peroxiredoxin BAS1, chloroplastic; AltName: Full=Thiol-specific antioxidant protein; Flags: Precursor && PF10417:C-terminal domain of 1-Cys peroxiredoxin|PF00578:AhpC/TSA family	-
TraesCS7B03G0342700	0	4.64258	0.0451	2.95028	0.187479	2.70201	TraesCS7B03G0342700	Chr7B	161728800	161730271	+	1177	-	TraesCS7B01G192500 && Q9SDM1.1 RecName: Full=Chlorophyll a-b binding protein 1B-21, chloroplastic; AltName: Full=LHCI type I CAB-1B-21; AltName: Full=LHCI-730 chlorophyll a/b binding protein; AltName: Full=Light-harvesting complex I 21 kDa protein; Flags: Precursor && PF00504:Chlorophyll A-B binding protein	-
TraesCS1A03G0286300	86.8609	93.3561	74.2887	64.079	76.442	48.3156	TraesCS1A03G0286300	Chr1A	126150506	126151018	+	393	-	TraesCS1A01G116700 && Q39096.1 RecName: Full=Protein EARLY RESPONSIVE TO DEHYDRATION 15; AltName: Full=PAM2-containing protein CID1; AltName: Full=Polyadenylate-binding protein-interacting protein 1; Short=PABP-interacting protein 1; Short=Poly(A)-binding protein-interacting protein 1; AltName: Full=Protein CTC-INTERACTING DOMAIN 1; AltName: Full=Protein LIGHT STRESS-REGULATED 1 && -	-
TraesCS2D03G0639100	107.074	98.6493	84.9769	101.554	118.764	96.9142	TraesCS2D03G0639100	Chr2D	347339223	347341643	+	1071	-	TraesCS2D01G275100 && P49199.2 RecName: Full=40S ribosomal protein S8 && PF01201:Ribosomal protein S8e	-
TraesCS4A03G0501200	91.9133	93.7871	90.1136	75.5949	77.7663	92.8794	TraesCS4A03G0501200	Chr4A	463826484	463828608	-	711	-	- && Q9FGZ9.1 RecName: Full=Ubiquitin-like protein 5 && PF00240:Ubiquitin family	ubiquitin
TraesCS7B03G0855600	114.984	104.836	99.53	107.522	128.167	103.178	TraesCS7B03G0855600	Chr7B	573372410	573374012	+	608	-	TraesCS7B01G319200 && O24413.3 RecName: Full=60S acidic ribosomal protein P3; AltName: Full=P1/P2-like; AltName: Full=P3A && PF00428:60s Acidic ribosomal protein	-
TraesCS2D03G0669200	125.214	116.623	123.305	121.042	109.459	131.581	TraesCS2D03G0669200	Chr2D	372172287	372173396	-	813	-	TraesCS2D01G288600 && - && -	-
TraesCS5D03G0990100	129.211	116.995	134.402	98.3533	105.795	89.8546	TraesCS5D03G0990100	Chr5D	502940486	502941721	+	1143	-	TraesCS5D01G451300 && P27806.2 RecName: Full=Histone H1 && PF00538:linker histone H1 and H5 family	-
TraesCS1D03G0200400	38.0365	40.6524	54.0486	37.7381	38.2764	38.7353	TraesCS1D03G0200400	Chr1D	74481478	74484037	+	1209	-	TraesCS1D01G086700 && P52894.1 RecName: Full=Alanine aminotransferase 2; Short=ALAAT-2; AltName: Full=Glutamate pyruvate transaminase 2; Short=GPT; AltName: Full=Glutamic--alanine transaminase 2; AltName: Full=Glutamic--pyruvic transaminase 2 && PF00155:Aminotransferase class I and II	Aminotran_1_2
TraesCS7D03G0020100	121.76	119.01	114.373	96.8412	100.689	54.2751	TraesCS7D03G0020100	Chr7D	4565258	4568974	-	2380	-	TraesCS7D01G008700 && Q9FSV7.1 RecName: Full=Sucrose:sucrose 1-fructosyltransferase; AltName: Full=Sucrose 1(F)-fructosyltransferase; AltName: Full=Sucrose:sucrose 1(F)-beta-D-fructosyltransferase; Flags: Precursor && PF00251:Glycosyl hydrolases family 32 N-terminal domain|PF08244:Glycosyl hydrolases family 32 C terminal|PF11837:Domain of unknown function (DUF3357)	-
TraesCS4D03G0752900	0.0601371	2.06624	0.211237	1.58328	0.23613	1.26993	TraesCS4D03G0752900	Chr4D	484777294	484780791	-	2136	-	TraesCS4D01G322700 && Q43206.1 RecName: Full=Catalase-1 && PF06628:Catalase-related immune-responsive|PF00199:Catalase	Catalase
TraesCS7B03G0528900	10.109	13.3607	11.2239	14.945	9.56459	13.1851	TraesCS7B03G0528900	Chr7B	324794650	324798929	-	1582	-	- && P83643.2 RecName: Full=ACT domain-containing protein DS12, chloroplastic; AltName: Full=Uncharacterized protein DS12 from 2D-PAGE of leaf; Flags: Precursor >Q0J709.2 RecName: Full=ACT domain-containing protein DS12, chloroplastic; AltName: Full=Uncharacterized protein DS12 from 2D-PAGE of leaf; Flags: Precursor && -	-
TraesCS2B03G0560500	0	3.28073	0.0292951	3.73278	0.313145	4.30175	TraesCS2B03G0560500	Chr2B	239905800	239907697	+	1812	-	TraesCS2B01G233400 && Q9XF88.1 RecName: Full=Chlorophyll a-b binding protein CP29.2, chloroplastic; AltName: Full=LHCB4.2; AltName: Full=LHCII protein 4.2; Flags: Precursor && PF00504:Chlorophyll A-B binding protein	-
TraesCS4B03G0062100	98.4634	112.358	101.202	99.2629	97.2298	82.9782	TraesCS4B03G0062100	Chr4B	24045495	24049222	-	877	-	TraesCS4B01G028800 && - && PF06747:CHCH domain	-
TraesCS7B03G0396900	80.1888	74.7291	68.6105	73.3857	73.1923	72.1873	TraesCS7B03G0396900	Chr7B	204712194	204713621	+	1364	-	TraesCS7B01G146400 && A2Z2J6.1 RecName: Full=Zinc finger A20 and AN1 domain-containing stress-associated protein 1; Short=OsSAP1; AltName: Full=Multiple stress-responsive zinc finger protein ISAP1; Short=OsiSAP1 >A3C039.2 RecName: Full=Zinc finger A20 and AN1 domain-containing stress-associated protein 1; Short=OsSAP1; AltName: Full=Multiple stress-responsive zinc finger protein ISAP1; Short=OsiS…	zf-AN1
TraesCS5A03G0967100	126.62	122.98	119.877	107.698	107.256	69.767	TraesCS5A03G0967100	Chr5A	600324227	600326771	+	1717	-	TraesCS5A01G407800 && P46259.1 RecName: Full=Tubulin alpha-1 chain && PF00091:Tubulin/FtsZ family, GTPase domain|PF03953:Tubulin C-terminal domain	Tubulin
TraesCS6A03G0385100	102.513	108.498	106.007	107.28	108.327	84.9373	TraesCS6A03G0385100	Chr6A	152643979	152647522	-	1675	-	TraesCS6A01G158300 && P12783.1 RecName: Full=Phosphoglycerate kinase, cytosolic && PF00162:Phosphoglycerate kinase	-
TraesCS5B03G1164500	79.548	83.6443	81.0957	95.5314	92.2123	97.8994	TraesCS5B03G1164500	Chr5B	649224945	649227296	+	1551	-	TraesCS5B01G476700 && - && PF03763:Remorin, C-terminal region	-
TraesCS2B03G0817200	110.078	162.727	151.515	207.723	221.242	308.763	TraesCS2B03G0817200	Chr2B	457255507	457255887	+	381	-	TRIAE_CS42_2BL_TGACv1_130206_AA0406280%2Cnon-specific lipid transfer protein && - && PF14368:Probable lipid transfer	-
TraesCS4A03G0585900	131.663	121.351	119.861	140.005	124.324	99.601	TraesCS4A03G0585900	Chr4A	521246317	521250555	+	2031	-	TraesCS4A01G219900 && Q8W033.2 RecName: Full=Aldehyde dehydrogenase family 3 member I1, chloroplastic; Short=AtALDH3; Short=Ath-ALDH3; Flags: Precursor && PF00171:Aldehyde dehydrogenase family	Aldedh
TraesCS3B03G1515200	48.0815	73.2008	63.3962	82.8611	87.0034	65.7248	TraesCS3B03G1515200	Chr3B	847159323	847160878	-	1454	-	TraesCS3B01G608500 && Q94CS9.1 RecName: Full=Probable aquaporin TIP1-2; AltName: Full=Tonoplast intrinsic protein 1-2; Short=OsTIP1;2 && PF00230:Major intrinsic protein	-
TraesCS5B03G0146300	101.501	131.606	105.256	147.278	138.262	106.025	TraesCS5B03G0146300	Chr5B	65289411	65292569	-	759	-	TraesCS5B01G058500 && P0C132.1 RecName: Full=Auxin-responsive protein IAA30; AltName: Full=Indoleacetic acid-induced protein 30 && PF02309:AUX/IAA family	-
TraesCS6A03G0329900	144.613	123.726	111.998	122.845	131.769	101.282	TraesCS6A03G0329900	Chr6A	114377629	114378830	-	1083	-	TraesCS6A01G139100 && Q06398.2 RecName: Full=Probable glutathione S-transferase GSTU6; AltName: Full=28 kDa cold-induced protein && PF02798:Glutathione S-transferase, N-terminal domain|PF13410:Glutathione S-transferase, C-terminal domain	GST_N
TraesCS5A03G1009900	114.603	110.569	97.3501	150.556	143.368	102.417	TraesCS5A03G1009900	Chr5A	613375406	613379275	-	2219	-	TraesCS5A01G426600 && Q66GR0.1 RecName: Full=Fasciclin-like arabinogalactan protein 17; Flags: Precursor && PF02469:Fasciclin domain	-
TraesCS6B03G1250200	80.8334	108.774	78.8724	147.692	109.321	86.7995	TraesCS6B03G1250200	Chr6B	718437358	718438881	-	1342	-	TraesCS6B01G450200 && Q9AR14.1 RecName: Full=Aquaporin PIP1-5; AltName: Full=Plasma membrane intrinsic protein 1-5; AltName: Full=ZmPIP1-5; AltName: Full=ZmPIP1-5b; AltName: Full=ZmPIP1;5 && PF00230:Major intrinsic protein	-
TraesCS6A03G0000500	93.1567	104.95	105.79	102.825	97.4991	108.823	TraesCS6A03G0000500	Chr6A	120701	122577	-	1130	-	TraesCS6A01G000300 && Q9FHW7.1 RecName: Full=SKP1-like protein 1B; AltName: Full=SKP1-like 2; AltName: Full=UFO-binding protein 2 && PF01466:Skp1 family, dimerisation domain|PF03931:Skp1 family, tetramerisation domain	Skp1_POZ
novel.3221	123.279	126.239	119.609	138.268	132.407	67.1096	-	Chr2D	139911165	139912520	+	689	-	- && - && -	-
TraesCS5D03G0423300	83.3025	87.4141	75.8953	87.9811	105.729	82.052	TraesCS5D03G0423300	Chr5D	276330795	276332691	-	904	-	TraesCS5D01G174600 && P40978.1 RecName: Full=40S ribosomal protein S19 && PF01090:Ribosomal protein S19e	-
TraesCS6D03G0317700	86.9776	76.7612	73.6918	96.6647	107.217	81.3022	TraesCS6D03G0317700	Chr6D	132415255	132420685	-	2161	-	TraesCS6D01G141700 && Q6ETN3.1 RecName: Full=Probable 4-coumarate--CoA ligase 3; Short=4CL 3; Short=Os4CL3; AltName: Full=4-coumaroyl-CoA synthase 3 && PF00501:AMP-binding enzyme|PF13193:AMP-binding enzyme C-terminal domain	AMP-binding
TraesCS1B03G0882400	39.2069	35.6699	32.0081	48.1776	51.4724	94.1421	TraesCS1B03G0882400	Chr1B	553268243	553269006	-	670	-	TraesCS1B01G322100 && Q9LEI7.1 RecName: Full=Cysteine proteinase inhibitor; AltName: Full=Cystatin; AltName: Full=Hv-CPI && PF16845:Aspartic acid proteinase inhibitor	-
TraesCS3B03G1024800	0	3.19813	0.0171345	2.7291	0.28491	3.01928	TraesCS3B03G1024800	Chr3B	665579593	665582490	+	1549	-	TraesCS3B01G413700 && Q9FPP4.1 RecName: Full=Photosystem II 22 kDa protein, chloroplastic; AltName: Full=CP22; Flags: Precursor && PF00504:Chlorophyll A-B binding protein	-
TraesCS3B03G0037700	106.339	106.491	105	111.561	129.239	118.244	TraesCS3B03G0037700	Chr3B	11796363	11796932	+	501	-	TraesCS3B01G012100 && - && -	-
TraesCS1D03G0568600	94.9816	85.6006	81.0783	102.78	118.921	89.2103	TraesCS1D03G0568600	Chr1D	322244524	322248243	-	1679	-	TraesCS1D01G231600 && Q9LZI2.1 RecName: Full=UDP-glucuronic acid decarboxylase 2; AltName: Full=UDP-XYL synthase 2; AltName: Full=UDP-glucuronate decarboxylase 2; Short=UGD; Short=UXS-2; AltName: Full=dTDP-glucose 4-6-dehydratase homolog D18 && PF16363:GDP-mannose 4,6 dehydratase	-
TraesCS3D03G0602400	97.9909	92.5135	71.9244	96.797	100.691	79.2278	TraesCS3D03G0602400	Chr3D	361730362	361732923	+	1303	-	TraesCS3D01G258000 && Q9FJ45.1 RecName: Full=GDSL esterase/lipase At5g45910; AltName: Full=Extracellular lipase At5g45910; Flags: Precursor && PF00657:GDSL-like Lipase/Acylhydrolase	Lipase_GDSL
TraesCS4A03G0204100	83.9298	103.234	82.4131	115.493	125.31	96.9193	TraesCS4A03G0204100	Chr4A	110832709	110833669	-	885	-	TraesCS4A01G098900 && Q6NQE2.1 RecName: Full=Probable NAD(P)H dehydrogenase (quinone) FQR1-like 1 && PF03358:NADPH-dependent FMN reductase	FMN_red
TraesCS1D03G0050900	132.62	94.2019	110.901	175.043	96.2095	74.739	TraesCS1D03G0050900	Chr1D	11352488	11354372	-	1788	-	TraesCS1D01G027200 && Q8GT21.1 RecName: Full=Benzyl alcohol O-benzoyltransferase; AltName: Full=Benzoyl coenzyme A:benzyl alcohol benzoyl transferase && PF02458:Transferase family	-
TraesCS7B03G0232300	95.6957	93.081	99.1142	100.727	86.3533	81.6594	TraesCS7B03G0232300	Chr7B	102758030	102758513	-	399	-	TraesCS7B01G086700 && P53665.1 RecName: Full=Acyl carrier protein 1, mitochondrial; AltName: Full=MtACP-1; Short=ACP; AltName: Full=NADH-ubiquinone oxidoreductase 9.6 kDa subunit; Flags: Precursor && PF00550:Phosphopantetheine attachment site	PP-binding
TraesCS7A03G1015500	98.7389	90.8476	86.6788	103.689	128.041	105.185	TraesCS7A03G1015500	Chr7A	614208154	614209601	+	696	-	TraesCS7A01G419100 && O24413.3 RecName: Full=60S acidic ribosomal protein P3; AltName: Full=P1/P2-like; AltName: Full=P3A && PF00428:60s Acidic ribosomal protein	-
TraesCS4A03G0877700	116.299	121.26	106.732	122.547	126.216	74.6573	TraesCS4A03G0877700	Chr4A	628857280	628863129	-	4122	-	- && Q69V23.1 RecName: Full=Probable cellulose synthase A catalytic subunit 3 [UDP-forming]; AltName: Full=OsCesA3 && PF03552:Cellulose synthase|PF14569:Zinc-binding RING-finger	-
TraesCS6A03G0617100	116.981	127.581	105.764	126.821	132.688	97.1679	TraesCS6A03G0617100	Chr6A	422553159	422558428	+	1520	-	TraesCS6A01G223400 && Q9LZG0.1 RecName: Full=Adenosine kinase 2; Short=AK 2; AltName: Full=Adenosine 5'-phosphotransferase 2 && PF00294:pfkB family carbohydrate kinase	PfkB
TraesCS3A03G0165800	125.032	113.595	121.488	102.623	133.784	106.287	TraesCS3A03G0165800	Chr3A	47433999	47434409	+	291	-	TraesCS3A01G075800 && A2WKP3.1 RecName: Full=Histone H2B.3 && -	-
TraesCS6B03G0935300	100.948	113.416	106.321	130.296	116.49	93.6185	TraesCS6B03G0935300	Chr6B	587991485	587994093	+	1533	-	TraesCS6B01G330100 && Q9LX07.1 RecName: Full=Annexin D7; AltName: Full=AnnAt7 && PF00191:Annexin	-
TraesCS5A03G0850600	102.351	105.891	109.457	110.382	111.224	73.6654	TraesCS5A03G0850600	Chr5A	558343576	558352598	+	2137	-	TraesCS5A01G353700 && Q43772.1 RecName: Full=UTP--glucose-1-phosphate uridylyltransferase; AltName: Full=UDP-glucose pyrophosphorylase; Short=UDPGP; Short=UGPase && PF01704:UTP--glucose-1-phosphate uridylyltransferase	-
TraesCS4D03G0728500	131.597	167.445	148.853	105.244	95.949	68.2042	TraesCS4D03G0728500	Chr4D	477701535	477702014	-	480	-	TRIAE_CS42_4DL_TGACv1_343111_AA1130020%2Ccortical cell delineating protein && Q01595.1 RecName: Full=Cortical cell-delineating protein; AltName: Full=Root-specific protein ZRP3; Flags: Precursor && PF14547:Hydrophobic seed protein	-
TraesCS5D03G0877500	149.844	105.431	165.019	77.1885	79.0344	78.8424	TraesCS5D03G0877500	Chr5D	463558226	463561636	-	1812	-	TraesCS5D01G392300 && Q9S7D8.1 RecName: Full=ATP sulfurylase 4, chloroplastic; Flags: Precursor && PF01747:ATP-sulfurylase|PF14306:PUA-like domain	-
TraesCS6D03G0852800	135.441	202.229	90.7508	187.623	143.854	158.726	TraesCS6D03G0852800	Chr6D	477880086	477880929	+	749	-	TraesCS6D01G370000 && - && -	-
TraesCS6B03G0456700	102.792	85.7702	88.1998	77.0296	85.149	63.6994	TraesCS6B03G0456700	Chr6B	206181056	206186507	-	2185	-	TraesCS6B01G179900 && Q6ETN3.1 RecName: Full=Probable 4-coumarate--CoA ligase 3; Short=4CL 3; Short=Os4CL3; AltName: Full=4-coumaroyl-CoA synthase 3 && PF00501:AMP-binding enzyme|PF13193:AMP-binding enzyme C-terminal domain	AMP-binding
TraesCS3A03G0116000	104.445	106.821	97.8726	91.0595	94.0761	63.9591	TraesCS3A03G0116000	Chr3A	32844688	32847975	-	1149	-	TraesCS3A01G055600 && Q43470.1 RecName: Full=14-3-3-like protein B; Short=14-3-3B && PF00244:14-3-3 protein	-
TraesCS1D03G0745400	3.07598	7.83505	3.24281	5.24468	3.22077	4.00855	TraesCS1D03G0745400	Chr1D	411341411	411344711	-	2349	-	TraesCS1D01G313800 && P12782.1 RecName: Full=Phosphoglycerate kinase, chloroplastic; Flags: Precursor && PF00162:Phosphoglycerate kinase	-
TraesCS5A03G1045700	134.393	130.181	134.073	92.062	99.3011	83.525	TraesCS5A03G1045700	Chr5A	625803666	625804885	+	1146	-	TraesCS5A01G443900 && P27806.2 RecName: Full=Histone H1 && PF00538:linker histone H1 and H5 family	-
TraesCS6D03G0118600	68.5265	67.3922	82.4034	59.6652	48.8949	36.719	TraesCS6D03G0118600	Chr6D	33803497	33805570	-	1165	-	TraesCS6D01G057700 && Q9LZX1.1 RecName: Full=Protein LURP-one-related 15 && PF04525:LURP-one-related	-
TraesCS2A03G0414000	109.908	118.291	115.751	133.903	122.365	85.4515	TraesCS2A03G0414000	Chr2A	175120522	175123478	+	1581	-	TraesCS2A01G198500 && Q84RL7.2 RecName: Full=Aquaporin PIP2-1; AltName: Full=Plasma membrane intrinsic protein 2-1; AltName: Full=ZmPIP2-1; AltName: Full=ZmPIP2;1 && PF00230:Major intrinsic protein	-
TraesCS1A03G0258300	92.0559	88.2184	93.5931	93.6827	92.5389	106.58	TraesCS1A03G0258300	Chr1A	106211882	106214127	+	1102	-	TraesCS1A01G106600 && - && PF00582:Universal stress protein family	Usp
TraesCS7D03G0504900	102.69	95.4991	198.235	118.564	117.01	44.2144	TraesCS7D03G0504900	Chr7D	188719486	188719692	+	177	-	TraesCS7D01G226700 && - && -	-
TraesCS7B03G0624300	118.365	106.587	97.7143	109.837	99.0956	72.3522	TraesCS7B03G0624300	Chr7B	415812227	415814594	-	1407	-	TraesCS7B01G219800 && Q0J8G4.1 RecName: Full=Fructokinase-2; AltName: Full=Fructokinase II; AltName: Full=OsFKII >A2YQL4.2 RecName: Full=Fructokinase-2; AltName: Full=Fructokinase II; AltName: Full=OsFKII && PF00294:pfkB family carbohydrate kinase	PfkB
TraesCS4B03G0021300	85.8188	101.102	91.7813	63.7563	61.0776	57.4512	TraesCS4B03G0021300	Chr4B	8360912	8364647	-	1633	-	TraesCS4B01G010500 && Q43497.1 RecName: Full=Monodehydroascorbate reductase; Short=MDAR; AltName: Full=Ascorbate free radical reductase; Short=AFR reductase && PF07992:Pyridine nucleotide-disulphide oxidoreductase	Pyr_redox_2
TraesCS3A03G0377300	13.109	22.6749	16.8394	20.0817	15.6094	21.3634	TraesCS3A03G0377300	Chr3A	174125340	174129021	-	1242	-	TraesCS3A01G161300 && P49133.1 RecName: Full=Triose phosphate/phosphate translocator, chloroplastic; Short=cTPT; Flags: Precursor && PF03151:Triose-phosphate Transporter family	-
TraesCS5A03G0408000	0	0	0	0.09772	0	0.403612	TraesCS5A03G0408000	Chr5A	324925661	324926469	-	309	-	TraesCS5A01G147000 && Q84N29.1 RecName: Full=Probable non-specific lipid-transfer protein 3; Short=TaLTP3; Flags: Precursor && -	-
TraesCS5A03G0234700	123.143	105.44	94.6553	110.587	91.0742	100.606	TraesCS5A03G0234700	Chr5A	128846934	128860046	+	1010	-	TraesCS5A01G092000 && - && PF00582:Universal stress protein family	Usp
TraesCS5A03G1103900	100.649	93.3766	96.9139	109.09	109.199	81.9179	TraesCS5A03G1103900	Chr5A	647493063	647498723	-	2407	-	TraesCS5A01G468400 && Q75HE6.1 RecName: Full=Probable methylenetetrahydrofolate reductase && PF02219:Methylenetetrahydrofolate reductase	-
TraesCS6D03G0667200	122.849	166.152	128.05	163.889	153.083	136.016	TraesCS6D03G0667200	Chr6D	409738068	409739207	-	1043	-	TraesCS6D01G280900 && O65660.1 RecName: Full=PLAT domain-containing protein 1; Short=AtPLAT1; Short=PLAT domain protein 1; Flags: Precursor && PF01477:PLAT/LH2 domain	-
TraesCS5B03G0823900	105.269	83.0943	99.9978	100.225	92.7592	87.7776	TraesCS5B03G0823900	Chr5B	513774645	513777693	-	1532	-	TraesCS5B01G326500 && Q10716.1 RecName: Full=Cysteine proteinase 1; Flags: Precursor && PF08246:Cathepsin propeptide inhibitor domain (I29)|PF00112:Papain family cysteine protease	Peptidase_C1
TraesCS5B03G1073600	108.65	107.871	101.047	142.494	142.23	108.904	TraesCS5B03G1073600	Chr5B	613884574	613884993	-	420	-	TRIAE_CS42_5BL_TGACv1_404184_AA1288940%2Cnon-specific lipid transfer protein GPI-anchored && - && PF14368:Probable lipid transfer	-
TraesCS2A03G0685200	98.3876	99.5914	83.1268	97.6472	126.819	99.668	TraesCS2A03G0685200	Chr2A	460048136	460050615	+	1129	-	TraesCS2A01G276100 && P49199.2 RecName: Full=40S ribosomal protein S8 && PF01201:Ribosomal protein S8e	-
TraesCS4D03G0042100	93.2165	110.545	92.4695	88.2026	88.9794	71.3123	TraesCS4D03G0042100	Chr4D	11921431	11925124	-	874	-	TraesCS4D01G026400 && - && PF06747:CHCH domain	-
TraesCS4D03G0255200	83.6475	89.1504	84.8237	74.64	58.3745	70.5911	TraesCS4D03G0255200	Chr4D	112996009	112997537	+	587	-	TraesCS4D01G128400 && Q9FGZ9.1 RecName: Full=Ubiquitin-like protein 5 && PF00240:Ubiquitin family	ubiquitin
TraesCS2A03G0636900	102.277	134.559	112.248	145.185	156.002	74.4562	TraesCS2A03G0636900	Chr2A	410801713	410802963	+	1152	-	TraesCS2A01G258600 && O82081.1 RecName: Full=Uclacyanin 1; Flags: Precursor && PF02298:Plastocyanin-like domain	Cu_bind_like
TraesCS3A03G0243400	95.9775	114.482	92.4772	116.84	109.312	70.1112	TraesCS3A03G0243400	Chr3A	79280842	79284328	-	1685	-	TraesCS3A01G111400 && Q9LGQ6.1 RecName: Full=Acyl transferase 9; Short=OsAT9 && PF02458:Transferase family	-
TraesCS7B03G0440900	69.8562	57.5558	62.6089	64.1967	61.2971	70.072	TraesCS7B03G0440900	Chr7B	236890310	236893655	+	1928	-	TraesCS7B01G162600 && - && PF07712:Stress up-regulated Nod 19	-
TraesCS4A03G0041200	98.4075	88.3652	94.7043	74.9168	88.3608	84.5614	TraesCS4A03G0041200	Chr4A	16100966	16101980	-	264	-	TraesCS4A01G022600 && Q96564.2 RecName: Full=40S ribosomal protein S27; AltName: Full=Manganese efficiency-related protein 1 && -	-
TraesCS4B03G0576600	129.433	105.853	116.786	114.102	111.359	105.862	TraesCS4B03G0576600	Chr4B	443761636	443763875	-	1442	-	TraesCS4B01G207900 && - && -	-
TraesCS5A03G1061900	112.349	102.395	101.991	105.072	103.955	103.498	TraesCS5A03G1061900	Chr5A	633459481	633463623	+	1011	-	- && O48850.2 RecName: Full=Vesicle-associated membrane protein 725; Short=AtVAMP725 && PF00957:Synaptobrevin|PF13774:Regulated-SNARE-like domain	-
TraesCS7A03G0528000	0	4.29988	0	2.83241	0.0792043	2.03682	TraesCS7A03G0528000	Chr7A	203428042	203429743	-	1194	-	TraesCS7A01G227100 && Q9SDM1.1 RecName: Full=Chlorophyll a-b binding protein 1B-21, chloroplastic; AltName: Full=LHCI type I CAB-1B-21; AltName: Full=LHCI-730 chlorophyll a/b binding protein; AltName: Full=Light-harvesting complex I 21 kDa protein; Flags: Precursor && PF00504:Chlorophyll A-B binding protein	-
TraesCS1A03G0127500	56.5857	52.1273	48.1176	94.5431	108.049	97.3539	TraesCS1A03G0127500	Chr1A	35552345	35554908	+	1160	-	TraesCS1A01G051700 && - && -	-
TraesCS6B03G0188800	83.2246	62.1562	85.5626	58.1826	71.1956	65.7447	TraesCS6B03G0188800	Chr6B	60874988	60877090	+	1381	-	TraesCS6B01G080000 && P42620.1 RecName: Full=Glutathionyl-hydroquinone reductase YqjG; Short=GS-HQR && PF13409:Glutathione S-transferase, N-terminal domain|PF13410:Glutathione S-transferase, C-terminal domain	-
novel.12800	118.336	113.329	93.988	57.269	55.9169	56.767	-	ChrUnknown	53182126	53184284	+	1238	-	- && P40621.1 RecName: Full=HMG1/2-like protein && -	-
TraesCS1D03G0632700	85.2235	89.7064	68.3144	92.8786	107.205	96.472	TraesCS1D03G0632700	Chr1D	358629660	358630725	-	988	-	TraesCS1D01G262400 && P27484.1 RecName: Full=Glycine-rich protein 2 && PF00313:'Cold-shock' DNA-binding domain|PF00098:Zinc knuckle	CSD
TraesCS3B03G1338300	63.9384	59.6435	60.8189	44.9547	43.5389	68.7897	TraesCS3B03G1338300	Chr3B	793258474	793258930	+	223	-	TraesCS3B01G537600 && - && -	-
TraesCS5B03G0672800	82.9715	79.0134	92.8859	60.2711	74.0516	62.1002	TraesCS5B03G0672800	Chr5B	444707294	444711477	-	3022	-	TraesCS5B01G258900 && Q07078.2 RecName: Full=Heat shock protein 81-3; Short=HSP81-3; AltName: Full=Gravity-specific protein GSC 381 && PF00183:Hsp90 protein	-
TraesCS7D03G1087900	9.94507	15.4561	10.1345	16.9765	13.6724	20.9925	TraesCS7D03G1087900	Chr7D	578385078	578389063	+	2467	-	TraesCS7D01G458400 && Q655S1.1 RecName: Full=ATP-dependent zinc metalloprotease FTSH 2, chloroplastic; Short=OsFTSH2; Flags: Precursor && PF00004:ATPase family associated with various cellular activities (AAA)|PF01434:Peptidase family M41|PF17862:AAA+ lid domain	AAA
TraesCS1B03G0509100	57.831	53.3048	53.0077	122.914	145.083	115.358	TraesCS1B03G0509100	Chr1B	313750307	313753475	+	1416	-	- && Q08062.2 RecName: Full=Malate dehydrogenase, cytoplasmic && PF02866:lactate/malate dehydrogenase, alpha/beta C-terminal domain|PF00056:lactate/malate dehydrogenase, NAD binding domain	-
TraesCS7B03G0112600	118.397	107.461	106.926	118.783	121.609	86.0119	TraesCS7B03G0112600	Chr7B	44499732	44504960	+	3037	-	TraesCS7B01G042600 && Q06572.2 RecName: Full=Pyrophosphate-energized vacuolar membrane proton pump; AltName: Full=Pyrophosphate-energized inorganic pyrophosphatase; Short=H(+)-PPase && PF03030:Inorganic H+ pyrophosphatase	-
TraesCS2D03G1029100	104.227	200.816	146.21	147.137	131.209	146.733	TraesCS2D03G1029100	Chr2D	570577289	570577516	+	228	-	TraesCS2D01G461100 && P26154.1 RecName: Full=Cold-regulated protein BLT14 && -	-
TraesCS4D03G0561600	6.49709	3.68573	3.41206	6.15682	4.10235	5.91384	TraesCS4D03G0561600	Chr4D	393574312	393576575	+	1898	-	TraesCS4D01G232700 && Q42521.2 RecName: Full=Glutamate decarboxylase 1; Short=GAD 1 && PF00282:Pyridoxal-dependent decarboxylase conserved domain	-
TraesCS1D03G0028000	130.934	86.0907	156.353	55.4041	59.7032	56.2404	TraesCS1D03G0028000	Chr1D	7248635	7250357	+	1320	-	TraesCS1D01G013600 && Q69TI0.1 RecName: Full=Putative 12-oxophytodienoate reductase 5; AltName: Full=OPDA-reductase 5; Short=OsOPR5 && PF00724:NADH:flavin oxidoreductase / NADH oxidase family	Oxidored_FMN
TraesCS6A03G0264300	90.5008	84.6122	68.9385	89.2139	110.673	116.145	TraesCS6A03G0264300	Chr6A	84199272	84199733	-	462	-	- && P69309.2 RecName: Full=Polyubiquitin; Contains: RecName: Full=Ubiquitin; Flags: Precursor && PF00240:Ubiquitin family	ubiquitin
TraesCS7B03G0641600	0.985068	3.90492	0.683887	1.74133	0.773578	2.25713	TraesCS7B03G0641600	Chr7B	431520573	431521387	+	815	-	TraesCS7B01G226200 && P00228.2 RecName: Full=Ferredoxin, chloroplastic; Flags: Precursor && PF00111:2Fe-2S iron-sulfur cluster binding domain	Fer2
TraesCS1D03G0534700	110.674	136.456	110.243	156.666	136.327	50.7902	TraesCS1D03G0534700	Chr1D	301264482	301264826	+	345	-	TRIAE_CS42_1DL_TGACv1_061101_AA0185230%2Ccortical cell delineating protein && Q01595.1 RecName: Full=Cortical cell-delineating protein; AltName: Full=Root-specific protein ZRP3; Flags: Precursor && PF14547:Hydrophobic seed protein	-
TraesCS4D03G0020600	95.5396	83.7547	93.4549	96.8032	91.8103	48.8939	TraesCS4D03G0020600	Chr4D	6127652	6133581	+	2890	-	TraesCS4D01G012900 && Q2QLY5.1 RecName: Full=5-methyltetrahydropteroyltriglutamate--homocysteine methyltransferase 1; AltName: Full=Cobalamin-independent methionine synthase 1 && PF08267:Cobalamin-independent synthase, N-terminal domain|PF01717:Cobalamin-independent synthase, Catalytic domain	-
TraesCS6D03G0531300	18.8474	22.3782	17.4224	21.2857	17.4308	24.3988	TraesCS6D03G0531300	Chr6D	326820890	326822202	+	1237	-	TraesCS6D01G214700 && Q9FN42.1 RecName: Full=ATP-dependent Clp protease proteolytic subunit 2, mitochondrial; AltName: Full=ATP-dependent Clp protease proteolytic subunit 1, mitochondrial; AltName: Full=Endopeptidase ClpP2; AltName: Full=nClpP7; Flags: Precursor && PF00574:Clp protease	-
TraesCS1B03G0753200	129.658	108.726	98.3243	122.463	114.914	86.5557	TraesCS1B03G0753200	Chr1B	480024829	480027825	+	1706	-	- && Q9ZRB2.1 RecName: Full=Tubulin beta-1 chain; AltName: Full=Beta-1-tubulin && PF00091:Tubulin/FtsZ family, GTPase domain|PF03953:Tubulin C-terminal domain	Tubulin
TraesCS2B03G1093200	65.9074	51.8948	67.5545	50.9734	59.0245	58.176	TraesCS2B03G1093200	Chr2B	624202346	624204287	-	917	-	TraesCS2B01G429100 && Q06652.1 RecName: Full=Probable phospholipid hydroperoxide glutathione peroxidase; Short=PHGPx; AltName: Full=Salt-associated protein && PF00255:Glutathione peroxidase	GSHPx
TraesCS5D03G0067400	102.987	85.9152	118.509	94.7662	100.177	92.6901	TraesCS5D03G0067400	Chr5D	25594339	25598506	+	1546	-	TraesCS5D01G027600 && P38076.1 RecName: Full=Cysteine synthase; AltName: Full=CSase A; AltName: Full=O-acetylserine (thiol)-lyase; Short=OAS-TL A; AltName: Full=O-acetylserine sulfhydrylase && PF00291:Pyridoxal-phosphate dependent enzyme	PALP
TraesCS1A03G0907900	122.08	159.102	113.49	160.996	150.97	242.472	TraesCS1A03G0907900	Chr1A	551529754	551530398	+	645	-	TraesCS1A01G374200 && A2XBN5.2 RecName: Full=Non-specific lipid-transfer protein 2; Short=nsLTP2; AltName: Full=7 kDa lipid transfer protein; Flags: Precursor && -	-
TraesCS5A03G0612100	105.167	102.735	102.36	84.9695	69.0973	105.359	TraesCS5A03G0612100	Chr5A	458744782	458746136	+	844	-	TraesCS5A01G244000 && Q93VP2.1 RecName: Full=Heavy metal-associated isoprenylated plant protein 22; Short=AtHIP22; Short=AtHIPP22; AltName: Full=Farnesylated protein 7; Short=AtFP7; Flags: Precursor && PF00403:Heavy-metal-associated domain	HMA
TraesCS6D03G0850600	92.1009	79.6851	90.4072	70.229	76.2715	73.8016	TraesCS6D03G0850600	Chr6D	477344536	477350069	-	2038	-	TraesCS6D01G368800 && P48642.2 RecName: Full=Glutathione reductase, cytosolic; Short=GR; Short=GRase && PF02852:Pyridine nucleotide-disulphide oxidoreductase, dimerisation domain|PF07992:Pyridine nucleotide-disulphide oxidoreductase	Pyr_redox_2
TraesCS2A03G0693800	170.871	85.6347	86.0414	86.1698	104.309	90.4193	TraesCS2A03G0693800	Chr2A	465399445	465401115	-	670	-	- && O80626.1 RecName: Full=60S ribosomal protein L35-2 && PF00831:Ribosomal L29 protein	-
TraesCS3B03G0379300	4.34866	4.84758	3.4559	11.3233	9.35848	11.8545	TraesCS3B03G0379300	Chr3B	165765932	165766441	-	192	-	TraesCS3B01G158700 && Q96386.1 RecName: Full=Metallothionein-like protein type 3; Short=MT-3 [Carica papaya] && -	-
TraesCS1A03G0708600	146.508	115.207	107.69	175.679	180.515	165.791	TraesCS1A03G0708600	Chr1A	480063316	480065365	+	731	-	TraesCS1A01G280700 && - && PF00582:Universal stress protein family	Usp
TraesCS6B03G1146700	10.8522	7.02589	6.01809	10.0505	6.43753	13.3236	TraesCS6B03G1146700	Chr6B	690063231	690067770	-	1376	-	TraesCS6B01G406000 && Q0J6T3.2 RecName: Full=Probable cinnamyl alcohol dehydrogenase 5; Short=OsCAD5 && PF08240:Alcohol dehydrogenase GroES-like domain|PF00107:Zinc-binding dehydrogenase	ADH_N
TraesCS7B03G0073600	76.3945	57.7599	77.4754	78.2823	86.3567	71.6694	TraesCS7B03G0073600	Chr7B	28337833	28339561	+	1470	-	TraesCS7B01G027200 && Q9XGD6.1 RecName: Full=Caffeoyl-CoA O-methyltransferase 1; AltName: Full=Trans-caffeoyl-CoA 3-O-methyltransferase 1; Short=CCoAMT-1; Short=CCoAOMT-1 && PF01596:O-methyltransferase	-
TraesCS6D03G0332100	96.409	110.19	106.266	91.8745	95.5061	73.6209	TraesCS6D03G0332100	Chr6D	143790202	143793736	+	1852	-	TraesCS6D01G148700 && P12783.1 RecName: Full=Phosphoglycerate kinase, cytosolic && PF00162:Phosphoglycerate kinase	-
TraesCS2A03G0261000	73.3244	71.6635	76.5575	93.487	88.9741	92.364	TraesCS2A03G0261000	Chr2A	79854341	79856823	+	2259	-	TraesCS2A01G127100 && Q39096.1 RecName: Full=Protein EARLY RESPONSIVE TO DEHYDRATION 15; AltName: Full=PAM2-containing protein CID1; AltName: Full=Polyadenylate-binding protein-interacting protein 1; Short=PABP-interacting protein 1; Short=Poly(A)-binding protein-interacting protein 1; AltName: Full=Protein CTC-INTERACTING DOMAIN 1; AltName: Full=Protein LIGHT STRESS-REGULATED 1 && -	-
TraesCS7D03G0872400	91.0068	114.652	113.056	91.9441	65.4011	35.9045	TraesCS7D03G0872400	Chr7D	480313134	480314738	+	1379	-	TraesCS7D01G369400 && Q9FLC0.1 RecName: Full=Peroxidase 52; Short=Atperox P52; AltName: Full=ATP49; Flags: Precursor && PF00141:Peroxidase	-
TraesCS7A03G0490700	105.773	105.522	112.178	87.9109	75.1964	53.6481	TraesCS7A03G0490700	Chr7A	178822117	178827345	+	2291	-	TraesCS7A01G210100 && Q8S528.2 RecName: Full=Aldehyde dehydrogenase family 2 member B7, mitochondrial; Short=ALDH2b; Flags: Precursor && PF00171:Aldehyde dehydrogenase family	Aldedh
TraesCS2A03G0862200	90.3459	104.065	84.018	119.073	119.135	71.794	TraesCS2A03G0862200	Chr2A	597189821	597193749	+	2845	-	TraesCS2A01G352800 && Q7XUK4.2 RecName: Full=Endoglucanase 12; AltName: Full=Endo-1,4-beta glucanase 12; AltName: Full=OsGLU3 && PF00759:Glycosyl hydrolase family 9	-
novel.1444	95.9334	117.057	97.8094	105.186	78.0661	79.7772	-	Chr1D	28203482	28210195	-	1423	-	- && Q9FRL8.1 RecName: Full=Glutathione S-transferase DHAR2; AltName: Full=Chloride intracellular channel homolog 2; Short=CLIC homolog 2; AltName: Full=Glutathione-dependent dehydroascorbate reductase 2; Short=AtDHAR2; Short=CytDHAR; Short=GSH-dependent dehydroascorbate reductase 2 && PF13417:Glutathione S-transferase, N-terminal domain	-
TraesCS3A03G0797100	112.541	129.038	105.015	136.458	134.134	96.2232	TraesCS3A03G0797100	Chr3A	579299800	579302767	+	1776	-	TraesCS3A01G333300 && Q9ZRB1.1 RecName: Full=Tubulin beta-2 chain; AltName: Full=Beta-2-tubulin && PF03953:Tubulin C-terminal domain|PF00091:Tubulin/FtsZ family, GTPase domain	Tubulin
TraesCS3D03G0826800	0.0245702	3.10115	0.0812282	3.1651	0.506495	2.45711	TraesCS3D03G0826800	Chr3D	488145233	488148734	+	1307	-	TraesCS3D01G374200 && P54773.1 RecName: Full=Photosystem II 22 kDa protein, chloroplastic; AltName: Full=CP22; Flags: Precursor && PF00504:Chlorophyll A-B binding protein	-
TraesCS6B03G1014600	11.7748	13.4652	11.0187	13.7252	12.5138	15.1171	TraesCS6B03G1014600	Chr6B	638656887	638657216	-	330	-	TraesCS6B01G358900 && - && -	-
TraesCS7D03G0971200	111.412	97.6397	94.1515	99.4601	124.469	95.2742	TraesCS7D03G0971200	Chr7D	532176114	532177641	+	718	-	TraesCS7D01G411600 && O24413.3 RecName: Full=60S acidic ribosomal protein P3; AltName: Full=P1/P2-like; AltName: Full=P3A && PF00428:60s Acidic ribosomal protein	-
TraesCS3A03G0974500	97.5401	157.04	109.886	129.718	134.637	145.405	TraesCS3A03G0974500	Chr3A	661857991	661858311	+	321	-	TRIAE_CS42_3AL_TGACv1_195643_AA0652190%2CLipid transfer protein DIR1 && - && PF14368:Probable lipid transfer	-
TraesCS1A03G0829500	170.659	162.943	136.157	166.334	120.329	87.4127	TraesCS1A03G0829500	Chr1A	524174228	524184861	-	1400	-	- && P47917.1 RecName: Full=O-methyltransferase ZRP4; Short=OMT && PF00891:O-methyltransferase domain|PF08100:Dimerisation domain	-
TraesCS5D03G0333200	61.2913	66.1544	65.188	65.4777	64.6002	56.6308	TraesCS5D03G0333200	Chr5D	213180953	213182295	-	1116	-	TraesCS5D01G132200 && Q10AZ4.1 RecName: Full=Actin-3 >A2XNS1.2 RecName: Full=Actin-3 && PF00022:Actin	Actin
TraesCS3D03G0283300	72.7727	62.4687	34.675	81.0895	63.1313	84.0661	TraesCS3D03G0283300	Chr3D	93731401	93732028	+	372	-	TraesCS3D01G134800 && - && -	-
novel.7339	64.4862	63.924	78.2325	72.7297	69.1378	49.3092	-	Chr4D	488730352	488737581	-	3338	-	- && Q6YZX6.1 RecName: Full=Putative aconitate hydratase, cytoplasmic; Short=Aconitase; AltName: Full=Citrate hydro-lyase && PF00330:Aconitase family (aconitate hydratase)|PF00694:Aconitase C-terminal domain	Aconitase
TraesCS4A03G0229400	48.121	51.8864	63.3511	60.2992	65.5241	73.4596	TraesCS4A03G0229400	Chr4A	135413740	135416766	-	2303	-	TraesCS4A01G110900 && A2XFI3.2 RecName: Full=Pyruvate decarboxylase 2; Short=PDC && PF02775:Thiamine pyrophosphate enzyme, C-terminal TPP binding domain|PF02776:Thiamine pyrophosphate enzyme, N-terminal TPP binding domain|PF00205:Thiamine pyrophosphate enzyme, central domain	TPP_enzyme_N
TraesCS1B03G1232000	83.0338	78.209	76.3031	80.5891	85.1038	88.3907	TraesCS1B03G1232000	Chr1B	681517720	681521550	+	2078	-	TraesCS1B01G459100 && - && -	-
TraesCS7D03G1269300	105.088	139.772	120.213	155.375	102.543	47.5592	TraesCS7D03G1269300	Chr7D	633519071	633520685	-	1538	-	TraesCS7D01G538900 && Q38J50.1 RecName: Full=Tricetin 3',4',5'-O-trimethyltransferase; Short=TaOMT2; AltName: Full=Caffeic acid 3-O-methyltransferase; Short=TaCM; AltName: Full=Flavone O-methyltransferase 2 && PF00891:O-methyltransferase domain|PF08100:Dimerisation domain	-
TraesCS5A03G1036300	93.0886	84.4123	77.789	85.79	102.872	82.9132	TraesCS5A03G1036300	Chr5A	622417354	622419537	-	1215	-	TraesCS5A01G439100 && Q9SF40.1 RecName: Full=60S ribosomal protein L4-1; Short=L1 && PF14374:60S ribosomal protein L4 C-terminal domain|PF00573:Ribosomal protein L4/L1 family	-
TraesCS7B03G0252300	74.7602	71.4907	63.8331	107.749	119.186	122.273	TraesCS7B03G0252300	Chr7B	111814261	111816446	-	753	-	TraesCS7B01G095200 && Q9FKA5.1 RecName: Full=Uncharacterized protein At5g39570 && -	-
TraesCS6D03G0506000	89.6997	83.2408	79.1027	103.156	92.5578	83.3483	TraesCS6D03G0506000	Chr6D	308485927	308491835	+	1833	-	TraesCS6D01G203000 && Q6K638.1 RecName: Full=Hydroxycinnamoyltransferase 2; Short=OsHCT2; AltName: Full=BAHD-like hydroxycinnamoyl transferase HCT2 && PF02458:Transferase family	-
TraesCS1A03G0109100	103.592	112.056	99.8485	110.39	96.2537	89.342	TraesCS1A03G0109100	Chr1A	29390501	29395282	+	1479	-	TraesCS1A01G045700 && Q9FRL8.1 RecName: Full=Glutathione S-transferase DHAR2; AltName: Full=Chloride intracellular channel homolog 2; Short=CLIC homolog 2; AltName: Full=Glutathione-dependent dehydroascorbate reductase 2; Short=AtDHAR2; Short=CytDHAR; Short=GSH-dependent dehydroascorbate reductase 2 && PF13410:Glutathione S-transferase, C-terminal domain|PF13417:Glutathione S-transferase, N-termi…	-
TraesCS1A03G0227100	61.1501	45.7287	54.6192	48.6957	56.0511	60.2308	TraesCS1A03G0227100	Chr1A	88920867	88923136	-	1451	-	TraesCS1A01G093800 && A2Y0H2.1 RecName: Full=REF/SRPP-like protein OsI_017815 && PF05755:Rubber elongation factor protein (REF)	-
TraesCS1D03G0380200	0	0	0	0	0	0	TraesCS1D03G0380200	Chr1D	209014959	209018681	+	1074	-	TraesCS1D01G149800 && P80022.2 RecName: Full=Extracellular ribonuclease LE; Short=RNase LE; Flags: Precursor && PF00445:Ribonuclease T2 family	Ribonuclease_T2
TraesCS2D03G0159800	94.8016	92.0807	88.9663	86.6661	112.724	91.6481	TraesCS2D03G0159800	Chr2D	37141547	37145138	+	1733	-	TraesCS2D01G080800 && Q40034.1 RecName: Full=Elongation factor 1-alpha; Short=EF-1-alpha && PF03143:Elongation factor Tu C-terminal domain|PF00009:Elongation factor Tu GTP binding domain|PF03144:Elongation factor Tu domain 2	GTP_EFTU
TraesCS6D03G0797300	102.261	77.3035	82.2032	98.6118	105.017	105.165	TraesCS6D03G0797300	Chr6D	465540192	465541652	+	1204	-	TraesCS6D01G344400 && - && -	-
TraesCS4A03G0754900	91.4606	88.8701	88.0637	117.767	123.646	80.8035	TraesCS4A03G0754900	Chr4A	596476782	596481965	-	2975	-	TraesCS4A01G298700 && Q2QLY5.1 RecName: Full=5-methyltetrahydropteroyltriglutamate--homocysteine methyltransferase 1; AltName: Full=Cobalamin-independent methionine synthase 1 && PF08267:Cobalamin-independent synthase, N-terminal domain|PF01717:Cobalamin-independent synthase, Catalytic domain	-
TraesCS4B03G0203200	0	4.18082	0	1.77042	0.128352	1.82809	TraesCS4B03G0203200	Chr4B	93742303	93744070	+	1228	-	TraesCS4B01G089500 && Q9XF89.1 RecName: Full=Chlorophyll a-b binding protein CP26, chloroplastic; AltName: Full=LHCB5; AltName: Full=LHCIIc; AltName: Full=Light-harvesting complex II protein 5; Flags: Precursor && PF00504:Chlorophyll A-B binding protein	-
TraesCS3D03G0560000	97.8513	95.3106	114.819	99.6	99.9806	82.5475	TraesCS3D03G0560000	Chr3D	329964256	329968521	-	1742	-	TraesCS3D01G237500 && Q9SRZ6.1 RecName: Full=Cytosolic isocitrate dehydrogenase [NADP] && PF00180:Isocitrate/isopropylmalate dehydrogenase	-
TraesCS1D03G0902800	46.1832	41.781	65.9466	81.6752	71.0616	116.789	TraesCS1D03G0902800	Chr1D	463323022	463323902	+	881	-	TraesCS1D01G388500 && - && PF14861:Plant antimicrobial peptide	-
TraesCS2D03G1213000	128.168	148.435	117.822	106.985	100.078	65.3214	TraesCS2D03G1213000	Chr2D	625894744	625898729	-	1694	-	TraesCS2D01G546500 && Q9SP22.1 RecName: Full=Calreticulin; Flags: Precursor && PF00262:Calreticulin family	-
TraesCS6B03G0171500	65.4272	60.8567	79.9471	49.1005	45.1468	38.174	TraesCS6B03G0171500	Chr6B	54534459	54536585	-	1150	-	TraesCS6B01G073600 && Q9LZX1.1 RecName: Full=Protein LURP-one-related 15 && PF04525:LURP-one-related	-
TraesCS2B03G1096500	55.5494	92.194	93.833	74.2687	41.5534	37.3991	TraesCS2B03G1096500	Chr2B	626758536	626758931	-	396	-	TRIAE_CS42_2BL_TGACv1_132798_AA0439870%2C14kDa Proline-rich protein%2Chydrophob_seed domain && Q9S7I2.1 RecName: Full=Putative lipid-binding protein AIR1; AltName: Full=Auxin-induced in root cultures protein 1; Flags: Precursor && PF14547:Hydrophobic seed protein	-
TraesCS1D03G0405100	91.2844	79.4563	79.5212	85.2487	100.671	82.1518	TraesCS1D03G0405100	Chr1D	223097265	223098039	-	775	-	TraesCS1D01G156400 && Q9LZ17.3 RecName: Full=40S ribosomal protein S17-4 && PF00833:Ribosomal S17	-
TraesCS3A03G0919600	92.754	91.121	124.5	98.0149	101.958	64.5387	TraesCS3A03G0919600	Chr3A	639339000	639341489	+	1630	-	TraesCS3A01G391100 && P17784.2 RecName: Full=Fructose-bisphosphate aldolase 1, cytoplasmic; AltName: Full=Cytoplasmic aldolase; Short=cALD; AltName: Full=Gravity-specific protein GSC 233 && PF00274:Fructose-bisphosphate aldolase class-I	-
TraesCS4A03G0494100	90.1809	63.3377	131.333	92.0112	74.514	63.8293	TraesCS4A03G0494100	Chr4A	455591722	455592378	+	657	-	TRIAE_CS42_4AL_TGACv1_291355_AA0994140%2Ccupin-1 domain%2Cgermin-like && P15290.1 RecName: Full=Oxalate oxidase GF-2.8; AltName: Full=Germin GF-2.8; Flags: Precursor && PF00190:Cupin	-
TraesCS4D03G0015700	75.4373	85.2375	86.1177	91.2311	90.0952	92.3857	TraesCS4D03G0015700	Chr4D	4468944	4472922	-	1733	-	TraesCS4D01G009200 && Q43497.1 RecName: Full=Monodehydroascorbate reductase; Short=MDAR; AltName: Full=Ascorbate free radical reductase; Short=AFR reductase && PF07992:Pyridine nucleotide-disulphide oxidoreductase	Pyr_redox_2
TraesCS1B03G1150400	108.801	153.255	116.498	129.908	135.856	80.7786	TraesCS1B03G1150400	Chr1B	656687332	656688135	+	804	-	TraesCS1B01G424900 && Q8LEJ6.2 RecName: Full=Fasciclin-like arabinogalactan protein 11; Flags: Precursor && PF02469:Fasciclin domain	-
TraesCS7D03G0732300	96.0395	82.9267	84.6422	91.3462	109.799	81.2538	TraesCS7D03G0732300	Chr7D	390060143	390062703	+	1391	-	TraesCS7D01G306600 && P41095.3 RecName: Full=60S acidic ribosomal protein P0 && PF17777:Insertion domain in 60S ribosomal protein L10P|PF00428:60s Acidic ribosomal protein|PF00466:Ribosomal protein L10	-
TraesCS3B03G1172000	75.9738	70.5958	84.5451	74.6817	83.8808	71.5417	TraesCS3B03G1172000	Chr3B	737734311	737737716	-	1796	-	TraesCS3B01G473800 && A8KYS5.1 RecName: Full=Transaldolase && PF00923:Transaldolase/Fructose-6-phosphate aldolase	-
TraesCS5B03G1143000	0.0944506	4.29751	0.234188	3.10836	0.679914	3.24018	TraesCS5B03G1143000	Chr5B	640824085	640825104	+	1020	-	TraesCS5B01G466700 && P36213.1 RecName: Full=Photosystem I reaction center subunit II, chloroplastic; AltName: Full=Photosystem I 20 kDa subunit; Short=PSI-D; Flags: Precursor && PF02531:PsaD	-
TraesCS7B03G0593200	93.224	79.6262	83.1371	85.669	103.133	82.6256	TraesCS7B03G0593200	Chr7B	387720688	387723432	+	1443	-	TraesCS7B01G209900 && P41095.3 RecName: Full=60S acidic ribosomal protein P0 && PF17777:Insertion domain in 60S ribosomal protein L10P|PF00428:60s Acidic ribosomal protein|PF00466:Ribosomal protein L10	-
TraesCS2A03G1152000	90.8137	88.8016	81.8553	122.979	125.969	79.7411	TraesCS2A03G1152000	Chr2A	729864770	729868465	+	2034	-	TraesCS2A01G493700 && O23254.1 RecName: Full=Serine hydroxymethyltransferase 4; Short=AtSHMT4; AltName: Full=Glycine hydroxymethyltransferase 4; AltName: Full=Serine methylase 4 && PF00464:Serine hydroxymethyltransferase	SHMT
TraesCS1D03G0450600	0.123909	1.04262	0.204821	0.679641	0.222994	0.521322	TraesCS1D03G0450600	Chr1D	251728603	251734806	-	1555	-	TraesCS1D01G175000 && O24303.1 RecName: Full=Protein TIC110, chloroplastic; AltName: Full=Chloroplast inner envelope protein, 110 kDa; Short=psIEP110; AltName: Full=IAP100; AltName: Full=Translocon at the inner envelope membrane of chloroplasts 110; Flags: Precursor && PF16940:Chloroplast envelope transporter	-
TraesCS5B03G1174100	89.8018	85.6055	73.9966	85.8087	111.529	90.018	TraesCS5B03G1174100	Chr5B	655004247	655006627	+	948	-	TraesCS5B01G481800 && P49216.2 RecName: Full=40S ribosomal protein S26; AltName: Full=S31 && PF01283:Ribosomal protein S26e	-
TraesCS5D03G0475200	86.2737	75.5684	88.0675	87.0901	79.3797	93.5007	TraesCS5D03G0475200	Chr5D	306944574	306945428	-	855	-	TraesCS5D01G200900 && Q8H1E4.1 RecName: Full=Ethylene-responsive transcription factor RAP2-4; AltName: Full=Ethylene-responsive transcription factor ERF059; AltName: Full=Protein RELATED TO APETALA2 4 && PF00847:AP2 domain	AP2
TraesCS5D03G0812800	88.7612	99.654	95.4512	100.317	101.692	71.3269	TraesCS5D03G0812800	Chr5D	443404489	443412430	+	2284	-	- && Q43772.1 RecName: Full=UTP--glucose-1-phosphate uridylyltransferase; AltName: Full=UDP-glucose pyrophosphorylase; Short=UDPGP; Short=UGPase && PF01704:UTP--glucose-1-phosphate uridylyltransferase	-
TraesCS4B03G0978100	98.8571	68.7765	42.3842	91.7794	68.4951	91.0736	TraesCS4B03G0978100	Chr4B	662526426	662528857	-	1620	-	TraesCS4B01G383100 && Q7XJE6.1 RecName: Full=Metacaspase-1; Short=AtMC1; AltName: Full=Metacaspase 1b; Short=AtMCP1b; AltName: Full=Protein LSD ONE LIKE 3 && PF00656:Caspase domain	Peptidase_C14
novel.1350	135.575	88.0015	115.923	51.5224	66.1958	48.9334	-	Chr1D	264791562	264792648	+	1001	-	- && Q06398.2 RecName: Full=Probable glutathione S-transferase GSTU6; AltName: Full=28 kDa cold-induced protein && PF02798:Glutathione S-transferase, N-terminal domain	GST_N
TraesCS5D03G0372700	52.9868	56.0615	60.9078	53.623	58.5899	56.8211	TraesCS5D03G0372700	Chr5D	241583027	241585003	-	580	-	TraesCS5D01G150000 && P36397.2 RecName: Full=ADP-ribosylation factor 1; Short=AtARF1 && PF00025:ADP-ribosylation factor family	Arf
TraesCS4B03G0994900	96.396	84.0663	93.7794	87.302	73.3332	69.7426	TraesCS4B03G0994900	Chr4B	666760073	666760642	-	570	-	TraesCS4B01G390700 && - && -	-
TraesCS3A03G0312400	91.6897	86.5389	82.7465	84.3014	93.0009	76.7484	TraesCS3A03G0312400	Chr3A	122914149	122914470	+	221	-	- && Q0DK10.1 RecName: Full=60S ribosomal protein L11 >A2YDY2.2 RecName: Full=60S ribosomal protein L11 && -	-
TraesCS2D03G0699600	80.8866	92.7047	89.4689	88.4675	79.8748	72.2041	TraesCS2D03G0699600	Chr2D	388851296	388855634	-	399	-	- && - && -	-
TraesCS5B03G1258900	114.043	118.048	105.681	125.749	125.923	77.1822	TraesCS5B03G1258900	Chr5B	681986007	681992643	+	4827	-	TraesCS5B01G517500 && Q69V23.1 RecName: Full=Probable cellulose synthase A catalytic subunit 3 [UDP-forming]; AltName: Full=OsCesA3 && PF14569:Zinc-binding RING-finger|PF03552:Cellulose synthase	-
TraesCS3A03G0950500	82.5134	76.176	66.4669	93.3695	83.0729	92.1003	TraesCS3A03G0950500	Chr3A	650259717	650261873	+	1519	-	TraesCS3A01G406000 && Q7F2L3.1 RecName: Full=NAC domain-containing protein 48; Short=ONAC048 && PF02365:No apical meristem (NAM) protein	NAM
TraesCS1A03G0701000	95.7687	98.878	77.2254	65.1328	71.0325	81.7584	TraesCS1A03G0701000	Chr1A	474647314	474649338	+	675	-	TraesCS1A01G277500 && O24415.1 RecName: Full=60S acidic ribosomal protein P2B && PF00428:60s Acidic ribosomal protein	-
TraesCS4D03G0799400	22.8345	21.4132	20.0414	36.3903	39.548	56.8323	TraesCS4D03G0799400	Chr4D	499681936	499683527	-	931	-	- && Q75GA5.1 RecName: Full=Probable aquaporin TIP4-1; AltName: Full=Tonoplast intrinsic protein 4-1; Short=OsTIP4;1 && PF00230:Major intrinsic protein	-
TraesCS4D03G0096100	76.174	55.851	71.4307	66.2054	78.0871	54.5986	TraesCS4D03G0096100	Chr4D	29483543	29487966	+	1989	-	TraesCS4D01G052500 && Q42521.2 RecName: Full=Glutamate decarboxylase 1; Short=GAD 1 && PF00282:Pyridoxal-dependent decarboxylase conserved domain	-
TraesCS5B03G0981700	108.171	142.253	139.384	130.703	109.854	99.2309	TraesCS5B03G0981700	Chr5B	575553767	575556769	+	2508	-	TraesCS5B01G394300 && Q23892.2 RecName: Full=Lysosomal beta glucosidase; Flags: Precursor && PF00933:Glycosyl hydrolase family 3 N terminal domain|PF01915:Glycosyl hydrolase family 3 C-terminal domain	Glyco_hydro_3
TraesCS6B03G0462600	81.9656	87.8687	87.491	85.9758	77.4397	60.4911	TraesCS6B03G0462600	Chr6B	209846189	209848117	-	668	-	TraesCS6B01G181600 && - && -	-
TraesCS4D03G0621900	86.3524	86.8179	71.5452	88.8881	105.052	79.9979	TraesCS4D03G0621900	Chr4D	429316394	429318564	-	1209	-	TraesCS4D01G260400 && P49397.2 RecName: Full=40S ribosomal protein S3a; AltName: Full=CYC07 protein && PF01015:Ribosomal S3Ae family	-
TraesCS2B03G0460200	109.358	111.439	96.3618	109.901	91.162	91.0091	TraesCS2B03G0460200	Chr2B	174415979	174416089	-	111	-	TraesCS2B01G191000 && C7J4U3.1 RecName: Full=Dolichyl-diphosphooligosaccharide--protein glycosyltransferase subunit 4A && -	-
TraesCS1A03G0750100	82.546	78.9885	83.721	83.0883	85.8957	71.7048	TraesCS1A03G0750100	Chr1A	497227257	497229275	-	447	-	TraesCS1A01G301600 && P35135.1 RecName: Full=Ubiquitin-conjugating enzyme E2-17 kDa; AltName: Full=E2 ubiquitin-conjugating enzyme; AltName: Full=Ubiquitin carrier protein; AltName: Full=Ubiquitin-protein ligase && PF00179:Ubiquitin-conjugating enzyme	UQ_con
TraesCS6A03G0972200	0.524103	6.9491	0.275652	2.95683	1.12249	3.60826	TraesCS6A03G0972200	Chr6A	605956138	605957005	+	674	-	TraesCS6A01G385400 && - && -	-
novel.12486	129.722	114.549	132.339	97.7286	96.1226	82.067	-	Chr7D	631959103	631963188	+	1949	-	- && P55307.1 RecName: Full=Catalase isozyme 1 && PF06628:Catalase-related immune-responsive|PF00199:Catalase	Catalase
TraesCS2B03G0257400	101.721	82.6869	68.1467	80.7117	106.114	87.5541	TraesCS2B03G0257400	Chr2B	77013102	77016273	-	740	-	TraesCS2B01G109000 && Q9SRX2.1 RecName: Full=60S ribosomal protein L19-1; AltName: Full=Protein EMBRYO DEFECTIVE 2386 && PF01280:Ribosomal protein L19e	-
TraesCS2B03G0589500	71.4585	69.4453	77.9514	76.2998	82.2276	103.78	TraesCS2B03G0589500	Chr2B	256077385	256079481	+	968	-	TraesCS2B01G244400 && P56330.1 RecName: Full=Protein translation factor SUI1 homolog; AltName: Full=Protein GOS2 && PF01253:Translation initiation factor SUI1	SUI1
TraesCS5D03G1060400	97.6445	96.1992	96.062	103.491	105.406	78.1879	TraesCS5D03G1060400	Chr5D	522607382	522612856	-	2141	-	TraesCS5D01G481300 && Q75HE6.1 RecName: Full=Probable methylenetetrahydrofolate reductase && PF02219:Methylenetetrahydrofolate reductase	-
TraesCS5A03G0584200	143.838	83.3878	102.177	107.97	101.694	80.3962	TraesCS5A03G0584200	Chr5A	445014606	445016563	-	1770	-	TraesCS5A01G228900 && O24325.1 RecName: Full=Vacuolar-processing enzyme; Short=VPE; AltName: Full=Legumain-like proteinase; Short=LLP; Flags: Precursor && PF01650:Peptidase C13 family	-
TraesCS3D03G0819500	1.12889	2.42525	0.516137	0.993718	0.40082	0.722925	TraesCS3D03G0819500	Chr3D	485081236	485083742	+	1337	-	TraesCS3D01G370700 && Q43139.2 RecName: Full=Fructose-1,6-bisphosphatase, cytosolic; Short=FBPase; AltName: Full=D-fructose-1,6-bisphosphate 1-phosphohydrolase && PF00316:Fructose-1-6-bisphosphatase, N-terminal domain|PF18913:Fructose-1-6-bisphosphatase, C-terminal domain	-
TraesCS3D03G0229400	87.1811	94.1155	81.9431	94.3487	92.4275	96.3624	TraesCS3D03G0229400	Chr3D	64493009	64498502	+	2472	-	TraesCS3D01G110700 && P43279.2 RecName: Full=NADP-dependent malic enzyme, chloroplastic; Short=NADP-ME; Flags: Precursor && PF03949:Malic enzyme, NAD binding domain|PF00390:Malic enzyme, N-terminal domain	Malic_M
TraesCS2B03G1400600	15.6588	12.848	8.14472	21.7285	19.5956	38.4647	TraesCS2B03G1400600	Chr2B	761088816	761091983	+	1776	-	TraesCS2B01G558400 && P26018.1 RecName: Full=Chalcone synthase 1; AltName: Full=Naringenin-chalcone synthase 1 && PF00195:Chalcone and stilbene synthases, N-terminal domain|PF02797:Chalcone and stilbene synthases, C-terminal domain	Chal_sti_synt_N
TraesCS4A03G0770500	106.363	91.4358	87.5864	85.2794	110.427	93.1592	TraesCS4A03G0770500	Chr4A	600003969	600005093	-	330	-	TraesCS4A01G307100 && Q9SIK2.1 RecName: Full=40S ribosomal protein S25-2 && -	-
TraesCS5A03G0647900	75.0239	70.4149	79.7244	54.3496	67.9587	55.5657	TraesCS5A03G0647900	Chr5A	475036744	475040543	-	2644	-	TraesCS5A01G260600 && Q07078.2 RecName: Full=Heat shock protein 81-3; Short=HSP81-3; AltName: Full=Gravity-specific protein GSC 381 && PF00183:Hsp90 protein|PF02518:Histidine kinase-, DNA gyrase B-, and HSP90-like ATPase	HATPase_c
TraesCS6B03G0418100	98.3105	81.1398	92.2718	92.178	89.2212	80.5027	TraesCS6B03G0418100	Chr6B	177981571	177984147	-	1385	-	TraesCS6B01G164600 && P69309.2 RecName: Full=Polyubiquitin; Contains: RecName: Full=Ubiquitin; Flags: Precursor && PF00240:Ubiquitin family	ubiquitin
TraesCS4B03G0312000	82.0435	81.9405	77.4151	76.1469	67.6273	86.1234	TraesCS4B03G0312000	Chr4B	176514861	176516546	+	757	-	TraesCS4B01G133400 && Q9FGZ9.1 RecName: Full=Ubiquitin-like protein 5 && PF00240:Ubiquitin family	ubiquitin
TraesCS3A03G1023600	85.6775	74.4065	88.0765	81.0044	85.5988	69.3298	TraesCS3A03G1023600	Chr3A	683126072	683129177	-	1771	-	TraesCS3A01G439800 && A8KYS5.1 RecName: Full=Transaldolase && PF00923:Transaldolase/Fructose-6-phosphate aldolase	-
TraesCS1A03G0787500	78.3578	72.4243	70.7167	68.1545	71.1125	61.9534	TraesCS1A03G0787500	Chr1A	510136813	510140336	-	1618	-	TraesCS1A01G317200 && P37707.1 RecName: Full=B2 protein && PF10539:Development and cell death domain	-
TraesCS1B03G1221300	47.0778	46.4724	41.9179	87.6582	96.0786	164.77	TraesCS1B03G1221300	Chr1B	679342086	679342971	+	794	-	TraesCS1B01G455900 && O82355.1 RecName: Full=Desiccation-related protein At2g46140; AltName: Full=LEA type-2 family protein At2g46140 && PF03168:Late embryogenesis abundant protein	-
TraesCS7D03G0805300	55.7307	63.1142	57.6644	75.3808	70.6135	84.8745	TraesCS7D03G0805300	Chr7D	438964104	438966351	+	979	-	TraesCS7D01G341300 && P47815.2 RecName: Full=Eukaryotic translation initiation factor 1A; Short=eIF-1A; AltName: Full=Eukaryotic translation initiation factor 4C; Short=eIF-4C && PF01176:Translation initiation factor 1A / IF-1	-
TraesCS2B03G0226100	97.4178	89.9091	93.4038	76.5749	95.4204	76.1905	TraesCS2B03G0226100	Chr2B	64957051	64960354	+	1668	-	TraesCS2B01G097100 && Q40034.1 RecName: Full=Elongation factor 1-alpha; Short=EF-1-alpha && PF03143:Elongation factor Tu C-terminal domain|PF00009:Elongation factor Tu GTP binding domain|PF03144:Elongation factor Tu domain 2	GTP_EFTU
TraesCS1D03G0777300	87.3038	83.7649	88.249	90.4668	97.9429	119.691	TraesCS1D03G0777300	Chr1D	421860971	421862792	+	757	-	TraesCS1D01G327200 && O64394.3 RecName: Full=Thioredoxin H-type; Short=Trx-H; AltName: Full=TrxTa && PF00085:Thioredoxin	-
TraesCS3A03G0967800	117.491	115.761	104.128	120.505	115.766	95.2158	TraesCS3A03G0967800	Chr3A	658924156	658926489	-	873	-	TraesCS3A01G415300 && - && PF06749:Protein of unknown function (DUF1218)	-
TraesCS4A03G0086900	85.1983	80.9823	71.3637	81.2146	106.498	76.4629	TraesCS4A03G0086900	Chr4A	37018839	37021087	+	1176	-	TraesCS4A01G044700 && P49397.2 RecName: Full=40S ribosomal protein S3a; AltName: Full=CYC07 protein && PF01015:Ribosomal S3Ae family	-
TraesCS3A03G1257300	78.0254	52.7486	30.0988	96.6573	63.7094	112.998	TraesCS3A03G1257300	Chr3A	746108442	746109291	+	761	-	TraesCS3A01G530800 && - && PF01439:Metallothionein	-
TraesCS4A03G0220600	109.442	110.667	83.5521	257.507	230.435	412.998	TraesCS4A03G0220600	Chr4A	122617339	122617936	-	500	-	TraesCS4A01G107100 && P68178.1 RecName: Full=Salt stress-induced hydrophobic peptide ESI3 >P68179.1 RecName: Full=Low temperature-induced protein lt101.1; AltName: Full=Blt101.1; Short=Blt101 && -	-
TraesCS1A03G0177500	97.6508	90.2431	79.8141	87.0608	87.5472	81.6998	TraesCS1A03G0177500	Chr1A	59114065	59115460	+	1396	-	TraesCS1A01G072600 && - && PF00170:bZIP transcription factor	bZIP_1
TraesCS1D03G0380000	0.0276124	0.0516315	0	0	0	0	TraesCS1D03G0380000	Chr1D	208807782	208809489	+	1163	-	TraesCS1D01G149700 && - && PF00445:Ribonuclease T2 family	Ribonuclease_T2
TraesCS7B03G0341300	90.7153	90.58	173.943	117.541	104.009	46.6805	TraesCS7B03G0341300	Chr7B	161023913	161024119	+	177	-	TraesCS7B01G191800 && - && -	-
TraesCS5B03G0992400	77.5507	84.3187	69.2568	115.892	148.304	86.8183	TraesCS5B03G0992400	Chr5B	580683107	580686122	+	2427	-	TraesCS5B01G399800 && Q2QS14.1 RecName: Full=UDP-glucose 6-dehydrogenase 4; Short=UDP-Glc dehydrogenase 4; Short=UDP-GlcDH 4; Short=UDPGDH 4; AltName: Full=Os-UGD4 && PF03721:UDP-glucose/GDP-mannose dehydrogenase family, NAD binding domain|PF00984:UDP-glucose/GDP-mannose dehydrogenase family, central domain|PF03720:UDP-glucose/GDP-mannose dehydrogenase family, UDP binding domain	-
TraesCS5A03G0058300	121.286	118.818	123.603	70.1352	71.9706	78.1434	TraesCS5A03G0058300	Chr5A	20885980	20887325	-	1035	-	TraesCS5A01G024100 && P46420.2 RecName: Full=Glutathione S-transferase 4; AltName: Full=GST class-phi member 4; AltName: Full=GST-27; AltName: Full=GST-IV && PF02798:Glutathione S-transferase, N-terminal domain|PF00043:Glutathione S-transferase, C-terminal domain	GST_C
TraesCS1A03G0951500	20.0376	22.7349	23.4704	11.2609	16.2501	12.1431	TraesCS1A03G0951500	Chr1A	559968061	559969127	+	968	-	TraesCS1A01G390500 && Q9LQU4.1 RecName: Full=Protein PLANT CADMIUM RESISTANCE 2; Short=AtPCR2 && PF04749:PLAC8 family	-
TraesCS6A03G0767600	83.1582	83.2392	77.6937	100.336	87.3621	71.4456	TraesCS6A03G0767600	Chr6A	524540023	524542138	-	1815	-	TraesCS6A01G290800 && Q6YWR4.1 RecName: Full=Homeobox-leucine zipper protein HOX16; AltName: Full=HD-ZIP protein HOX16; AltName: Full=Homeodomain transcription factor HOX16; AltName: Full=OsHox16 && PF02183:Homeobox associated leucine zipper|PF00046:Homeodomain	Homeobox
TraesCS7D03G0789900	92.0519	103.135	94.4683	99.3547	90.6847	69.1412	TraesCS7D03G0789900	Chr7D	426532173	426533243	-	1071	-	TraesCS7D01G333200 && - && PF04398:Protein of unknown function, DUF538	-
TraesCS2A03G0132000	0	0	0	0	0	0	TraesCS2A03G0132000	Chr2A	34601979	34603441	-	843	-	TraesCS2A01G067100 && P26667.1 RecName: Full=Ribulose bisphosphate carboxylase small chain PW9, chloroplastic; Short=RuBisCO small subunit PW9; Flags: Precursor && PF12338:Ribulose-1,5-bisphosphate carboxylase small subunit|PF00101:Ribulose bisphosphate carboxylase, small chain	-
TraesCS1A03G0966200	121.72	115.664	87.8793	121.615	118.875	81.0225	TraesCS1A03G0966200	Chr1A	564247616	564249256	+	1450	-	TraesCS1A01G396200 && Q76BW5.1 RecName: Full=Xyloglucan endotransglycosylase/hydrolase protein 8; AltName: Full=End-xyloglucan transferase; AltName: Full=OsXRT5; AltName: Full=OsXTH8; Flags: Precursor && PF06955:Xyloglucan endo-transglycosylase (XET) C-terminus|PF00722:Glycosyl hydrolases family 16	-
TraesCS2B03G1193900	49.8148	55.0657	43.3292	36.517	42.23	47.7408	TraesCS2B03G1193900	Chr2B	676568150	676570031	-	898	-	TraesCS2B01G472100 && - && -	-
TraesCS4A03G0238700	118.493	61.87	150.987	39.1275	46.2759	54.6838	TraesCS4A03G0238700	Chr4A	140894422	140895411	+	906	-	TraesCS4A01G116400 && Q05736.1 RecName: Full=Pathogenesis-related protein 1; Short=AOPR1 && PF00407:Pathogenesis-related protein Bet v 1 family	-
TraesCS5A03G0274800	79.4141	91.6959	72.8169	67.851	75.9526	80.6987	TraesCS5A03G0274800	Chr5A	171229598	171231256	+	425	-	TraesCS5A01G105800 && Q5I7K3.1 RecName: Full=40S ribosomal protein S29 && -	-
TraesCS4B03G0570700	69.9291	70.9106	70.8162	86.1292	96.2493	95.0944	TraesCS4B03G0570700	Chr4B	436711689	436712674	+	901	-	TraesCS4B01G205400 && Q6NQE2.1 RecName: Full=Probable NAD(P)H dehydrogenase (quinone) FQR1-like 1 && PF03358:NADPH-dependent FMN reductase	FMN_red
TraesCS2A03G1223400	10.7665	8.34185	5.48069	11.6648	7.00315	21.3768	TraesCS2A03G1223400	Chr2A	751085238	751088364	+	1724	-	TraesCS2A01G527700 && P26018.1 RecName: Full=Chalcone synthase 1; AltName: Full=Naringenin-chalcone synthase 1 && PF02797:Chalcone and stilbene synthases, C-terminal domain|PF00195:Chalcone and stilbene synthases, N-terminal domain	Chal_sti_synt_N
TraesCS7A03G0912600	100.416	98.0284	104.451	98.522	89.3745	72.2882	TraesCS7A03G0912600	Chr7A	551720302	551722377	-	449	-	TraesCS7A01G375100 && - && -	-
TraesCS2D03G0356600	97.5027	93.9281	91.9709	103.505	131.517	97.1544	TraesCS2D03G0356600	Chr2D	116881493	116885650	+	1767	-	TraesCS2D01G170400 && Q75W16.1 RecName: Full=Phospho-2-dehydro-3-deoxyheptonate aldolase 2, chloroplastic; AltName: Full=3-deoxy-D-arabino-heptulosonate 7-phosphate synthase 2; AltName: Full=DAHP synthase 2; AltName: Full=Phospho-2-keto-3-deoxyheptonate aldolase 2; Flags: Precursor && PF01474:Class-II DAHP synthetase family	-
TraesCS1B03G0260800	1.49497	1.96216	1.87714	151.761	142.603	145.93	TraesCS1B03G0260800	Chr1B	107857272	107858760	-	1117	-	TraesCS1B01G097400 && O65857.2 RecName: Full=Probable glutathione S-transferase GSTF1; AltName: Full=GST-I && PF02798:Glutathione S-transferase, N-terminal domain|PF00043:Glutathione S-transferase, C-terminal domain	GST_C
TraesCS3B03G0904100	70.7545	68.5768	75.6696	56.5403	57.3151	60.3897	TraesCS3B03G0904100	Chr3B	582001273	582003612	-	792	-	TraesCS3B01G356600 && Q0D5W6.1 RecName: Full=Protein translation factor SUI1 homolog; AltName: Full=Protein GOS2; AltName: Full=Protein eIF1; AltName: Full=Translation initiation factor 1 >A6MZM2.1 RecName: Full=Protein translation factor SUI1 homolog; AltName: Full=Protein GOS2; AltName: Full=Protein eIF1; AltName: Full=Translation initiation factor 1 && PF01253:Translation initiation factor SUI1	SUI1
TraesCS4B03G0148100	107.994	118.785	126.712	87.106	99.5783	126.416	TraesCS4B03G0148100	Chr4B	63305205	63307498	-	642	-	TraesCS4B01G067600 && Q9LEV3.1 RecName: Full=CBS domain-containing protein CBSX3, mitochondrial; Flags: Precursor && PF00571:CBS domain	CBS
TraesCS4B03G0814800	156.345	180.706	163.485	73.4332	62.7506	36.4488	TraesCS4B03G0814800	Chr4B	602072219	602072644	-	426	-	TRIAE_CS42_4BL_TGACv1_321332_AA1059110%2Ccortical cell delineating protein%2Cwheat root protein && Q01595.1 RecName: Full=Cortical cell-delineating protein; AltName: Full=Root-specific protein ZRP3; Flags: Precursor && PF14547:Hydrophobic seed protein	-
TraesCS7A03G1080800	95.4661	103.522	86.6734	82.7115	79.3883	98.0768	TraesCS7A03G1080800	Chr7A	645203000	645204810	+	625	-	TraesCS7A01G446000 && Q4SUE2.1 RecName: Full=Translation machinery-associated protein 7; AltName: Full=Coiled-coil domain-containing protein 72 && PF09072:Translation machinery associated TMA7	-
TraesCS5D03G0895300	99.4919	115.986	95.3717	123.512	130.727	81.4606	TraesCS5D03G0895300	Chr5D	470464130	470467618	-	2068	-	TraesCS5D01G401900 && Q60E70.1 RecName: Full=COBRA-like protein 3; AltName: Full=Protein BRITTLE CULM1-like 4; Flags: Precursor && PF04833:COBRA-like protein	-
TraesCS4A03G1188300	82.8802	82.191	72.6039	77.1014	93.0306	72.9837	TraesCS4A03G1188300	Chr4A	740961342	740963297	-	983	-	TraesCS4A01G472200 && P49210.3 RecName: Full=60S ribosomal protein L9 && PF00347:Ribosomal protein L6	-
TraesCS2D03G1218500	55.1606	48.3432	57.3703	53.5298	48.0864	41.5996	TraesCS2D03G1218500	Chr2D	627736748	627739737	+	1888	-	TraesCS2D01G549300 && Q8H191.1 RecName: Full=Probable polyamine oxidase 4; Short=AtPAO4; AltName: Full=Amine oxidase 2 && PF01593:Flavin containing amine oxidoreductase	Amino_oxidase
TraesCS4B03G0224500	109.215	105.69	108.969	124.733	111.582	91.5547	TraesCS4B03G0224500	Chr4B	106479899	106484016	+	1903	-	TraesCS4B01G098300 && Q8W033.2 RecName: Full=Aldehyde dehydrogenase family 3 member I1, chloroplastic; Short=AtALDH3; Short=Ath-ALDH3; Flags: Precursor && PF00171:Aldehyde dehydrogenase family	Aldedh
TraesCS6B03G0915000	90.262	87.4316	80.9365	114.035	111.679	96.5827	TraesCS6B03G0915000	Chr6B	576362787	576364808	-	1638	-	TraesCS6B01G321100 && Q6YWR4.1 RecName: Full=Homeobox-leucine zipper protein HOX16; AltName: Full=HD-ZIP protein HOX16; AltName: Full=Homeodomain transcription factor HOX16; AltName: Full=OsHox16 && PF00046:Homeodomain|PF02183:Homeobox associated leucine zipper	Homeobox
TraesCS3D03G0992200	106.224	108.487	105.929	113.553	113.484	95.9944	TraesCS3D03G0992200	Chr3D	560496168	560497512	+	1345	-	TraesCS3D01G451200 && - && -	-
TraesCS4B03G0839000	75.2396	158.009	159.163	74.2306	67.2901	129.213	TraesCS4B03G0839000	Chr4B	612757372	612757683	+	312	-	TRIAE_CS42_4BL_TGACv1_320395_AA1037620%2CLipid transfer protein DIR1 && - && PF14368:Probable lipid transfer	-
TraesCS1B03G1157600	83.7814	86.9401	70.9252	86.8753	101.203	82.3893	TraesCS1B03G1157600	Chr1B	660512156	660514561	+	537	-	TraesCS1B01G427900 && Q943F3.1 RecName: Full=60S ribosomal protein L18a && PF01775:Ribosomal proteins 50S-L18Ae/60S-L20/60S-L18A	-
TraesCS7D03G1126900	80.5754	88.7726	86.5916	94.1719	97.0573	73.1454	TraesCS7D03G1126900	Chr7D	590028103	590034919	+	2636	-	TraesCS7D01G475900 && Q40002.1 RecName: Full=V-type proton ATPase catalytic subunit A; Short=V-ATPase subunit A; AltName: Full=V-ATPase 69 kDa subunit; AltName: Full=Vacuolar proton pump subunit alpha && PF16886:ATPsynthase alpha/beta subunit N-term extension|PF00006:ATP synthase alpha/beta family, nucleotide-binding domain|PF02874:ATP synthase alpha/beta family, beta-barrel domain	ATP-synt_ab
novel.6596	121.531	83.4915	67.9912	122.309	121.083	173.033	-	Chr4B	10805793	10807453	-	1661	-	- && - && -	-
TraesCS3D03G0563400	83.0053	93.3935	90.6986	89.912	84.8729	70.6198	TraesCS3D03G0563400	Chr3D	332082643	332087363	+	985	-	TraesCS3D01G239100 && Q41396.1 RecName: Full=V-type proton ATPase subunit E; Short=V-ATPase subunit E; AltName: Full=Vacuolar proton pump subunit E && PF01991:ATP synthase (E/31 kDa) subunit	-
TraesCS5A03G0547300	49.5361	60.8734	40.9412	62.5933	73.9376	35.2684	TraesCS5A03G0547300	Chr5A	425708347	425710296	+	1563	-	TraesCS5A01G213900 && Q6ERW9.2 RecName: Full=Probable cinnamyl alcohol dehydrogenase 8B; Short=OsCAD8B && PF08240:Alcohol dehydrogenase GroES-like domain|PF00107:Zinc-binding dehydrogenase	ADH_N
TraesCS5B03G0578500	48.0552	28.7618	33.9081	29.2616	41.6978	33.5527	TraesCS5B03G0578500	Chr5B	396860542	396862748	-	1261	-	TraesCS5B01G219700 && Q9SUD4.1 RecName: Full=Tetraspanin-7 && PF00335:Tetraspanin family	Tetraspannin
TraesCS2A03G1133700	92.6658	81.8277	78.5166	59.9846	68.5197	58.5814	TraesCS2A03G1133700	Chr2A	724238218	724240072	+	743	-	TraesCS2A01G485400 && P35686.2 RecName: Full=40S ribosomal protein S20 && PF00338:Ribosomal protein S10p/S20e	Ribosomal_S10
TraesCS5D03G1102600	94.1308	80.3809	105.955	82.1456	81.324	75.5693	TraesCS5D03G1102600	Chr5D	534053891	534057670	-	2268	-	TraesCS5D01G504100 && Q8L7Y9.1 RecName: Full=Non-specific phospholipase C1; Flags: Precursor && PF04185:Phosphoesterase family	Phosphoesterase
TraesCS4A03G0198500	102.009	85.1183	89.1224	95.6911	100.63	94.2173	TraesCS4A03G0198500	Chr4A	104650702	104652974	+	1467	-	TraesCS4A01G096500 && - && -	-
TraesCS5A03G0942400	101.269	96.5089	90.6958	107.685	123.912	67.585	TraesCS5A03G0942400	Chr5A	592375409	592377728	+	2052	-	TraesCS5A01G394900 && Q2QS14.1 RecName: Full=UDP-glucose 6-dehydrogenase 4; Short=UDP-Glc dehydrogenase 4; Short=UDP-GlcDH 4; Short=UDPGDH 4; AltName: Full=Os-UGD4 && PF03721:UDP-glucose/GDP-mannose dehydrogenase family, NAD binding domain|PF00984:UDP-glucose/GDP-mannose dehydrogenase family, central domain|PF03720:UDP-glucose/GDP-mannose dehydrogenase family, UDP binding domain	-
TraesCS5B03G0043100	14.5832	12.9102	13.4268	187.159	170.56	137.426	TraesCS5B03G0043100	Chr5B	18235926	18240310	-	1700	-	TraesCS5B01G018700 && P38076.1 RecName: Full=Cysteine synthase; AltName: Full=CSase A; AltName: Full=O-acetylserine (thiol)-lyase; Short=OAS-TL A; AltName: Full=O-acetylserine sulfhydrylase && PF00291:Pyridoxal-phosphate dependent enzyme	PALP
TraesCS7B03G0948700	55.846	43.1261	48.6009	103.631	110.885	142.083	TraesCS7B03G0948700	Chr7B	617047355	617047810	-	456	-	- && P69309.2 RecName: Full=Polyubiquitin; Contains: RecName: Full=Ubiquitin; Flags: Precursor && PF00240:Ubiquitin family	ubiquitin
TraesCS3D03G1145800	85.7903	87.1702	75.6492	85.1892	105.382	98.809	TraesCS3D03G1145800	Chr3D	604194788	604195728	+	207	-	TraesCS3D01G517900 && O22860.1 RecName: Full=60S ribosomal protein L38 && -	-
TraesCS7A03G0326600	84.9474	105.907	97.709	102.43	90.3077	72.8763	TraesCS7A03G0326600	Chr7A	94955921	94957929	+	747	-	TraesCS7A01G139000 && P46269.2 RecName: Full=Cytochrome b-c1 complex subunit 8; AltName: Full=Complex III subunit 8; AltName: Full=Complex III subunit VII; AltName: Full=Ubiquinol-cytochrome c reductase complex 8.2 kDa protein; AltName: Full=Ubiquinol-cytochrome c reductase complex ubiquinone-binding protein QP-C && PF10890:Cytochrome b-c1 complex subunit 8	-
TraesCS5B03G1172800	92.1609	89.9078	88.7969	97.4341	95.4932	65.2021	TraesCS5B03G1172800	Chr5B	653968924	653974446	-	2390	-	- && Q75HE6.1 RecName: Full=Probable methylenetetrahydrofolate reductase && PF02219:Methylenetetrahydrofolate reductase	-
TraesCS7A03G0835900	134.614	107.15	180.006	153.359	149.567	167.337	TraesCS7A03G0835900	Chr7A	501972028	501974994	+	1496	-	TraesCS7A01G339600 && A5H8G4.1 RecName: Full=Peroxidase 1; AltName: Full=Plasma membrane-bound peroxidase 1; Short=pmPOX1; Flags: Precursor && PF00141:Peroxidase	-
TraesCS2D03G0268900	81.2327	79.6352	78.7063	85.2288	102.573	91.0973	TraesCS2D03G0268900	Chr2D	77344340	77346342	-	1099	-	TraesCS2D01G128300 && P29546.2 RecName: Full=Elongation factor 1-beta; Short=EF-1-beta; AltName: Full=Elongation factor 1-beta'; Short=EF-1-beta'; AltName: Full=Elongation factor 1B-alpha 2; AltName: Full=eEF-1B alpha 2 && PF00736:EF-1 guanine nucleotide exchange domain	-
TraesCS7D03G0689800	78.595	77.8112	67.4717	80.4076	91.2834	75.4148	TraesCS7D03G0689800	Chr7D	351978034	351980423	+	1151	-	TraesCS7D01G291300 && Q9FJA6.1 RecName: Full=40S ribosomal protein S3-3 && PF00189:Ribosomal protein S3, C-terminal domain|PF07650:KH domain	-
TraesCS4B03G0135300	120.553	102.694	113.525	99.6094	93.387	85.6936	TraesCS4B03G0135300	Chr4B	57270214	57273577	-	1439	-	TraesCS4B01G062500 && P00787.2 RecName: Full=Cathepsin B; AltName: Full=Cathepsin B1; AltName: Full=RSG-2; Contains: RecName: Full=Cathepsin B light chain; Contains: RecName: Full=Cathepsin B heavy chain; Flags: Precursor && PF08127:Peptidase family C1 propeptide|PF00112:Papain family cysteine protease	Peptidase_C1
TraesCS2A03G0786100	50.4384	55.27	45.8011	51.4856	60.4953	32.5049	TraesCS2A03G0786100	Chr2A	547023512	547025647	+	729	-	TraesCS2A01G317900 && P36591.2 RecName: Full=Dihydrofolate reductase && PF03959:Serine hydrolase (FSH1)	-
TraesCS2D03G0693200	1.55615	3.48292	3.39074	2.17266	2.22191	1.28196	TraesCS2D03G0693200	Chr2D	384460021	384460701	+	681	-	TraesCS2D01G300000 && - && -	-
TraesCS4B03G0869600	72.0674	72.6824	80.4645	77.0866	77.4028	56.564	TraesCS4B03G0869600	Chr4B	624902908	624907595	-	2400	-	TraesCS4B01G335100 && Q6YZX6.1 RecName: Full=Putative aconitate hydratase, cytoplasmic; Short=Aconitase; AltName: Full=Citrate hydro-lyase && PF00694:Aconitase C-terminal domain|PF00330:Aconitase family (aconitate hydratase)	Aconitase
TraesCS3B03G0713100	90.2797	76.2999	85.0529	76.2374	65.1525	44.063	TraesCS3B03G0713100	Chr3B	457915781	457923310	-	1452	-	- && Q93Z38.2 RecName: Full=Tryptophan aminotransferase-related protein 4 && PF04863:Alliinase EGF-like domain|PF04864:Allinase	-
TraesCS4D03G0511900	102.397	79.848	85.9188	89.2672	100.363	97.4291	TraesCS4D03G0511900	Chr4D	360112038	360114237	-	1442	-	TraesCS4D01G208800 && - && -	-
TraesCS7D03G0863800	86.5946	73.3485	70.5843	76.5133	94.2066	76.9296	TraesCS7D03G0863800	Chr7D	476091817	476094052	-	781	-	TraesCS7D01G366400 && Q9SS17.1 RecName: Full=40S ribosomal protein S24-1 && PF01282:Ribosomal protein S24e	Ribosomal_S24e
TraesCS3D03G0884200	80.314	75.7069	68.9596	84.3063	69.0549	68.5216	TraesCS3D03G0884200	Chr3D	516433910	516436087	+	1553	-	TraesCS3D01G401200 && Q7F2L3.1 RecName: Full=NAC domain-containing protein 48; Short=ONAC048 && PF02365:No apical meristem (NAM) protein	NAM
TraesCS4A03G0729500	98.8099	82.0631	83.4521	94.3609	95.5188	77.7	TraesCS4A03G0729500	Chr4A	589507198	589512119	+	2392	-	- && Q9LV10.1 RecName: Full=Protein NRT1/ PTR FAMILY 2.11; Short=AtNPF2.11; AltName: Full=Nitrate transporter 1.10; AltName: Full=Protein GLUCOSINOLATE TRANSPORTER-2 && PF00854:POT family	-
TraesCS4D03G0083900	77.6374	89.1393	83.4156	92.254	88.7429	55.9686	TraesCS4D03G0083900	Chr4D	23389174	23396098	+	2191	-	- && Q9SNX2.1 RecName: Full=Phosphoglucomutase, cytoplasmic; Short=PGM; AltName: Full=Glucose phosphomutase && PF02878:Phosphoglucomutase/phosphomannomutase, alpha/beta/alpha domain I|PF02880:Phosphoglucomutase/phosphomannomutase, alpha/beta/alpha domain III|PF00408:Phosphoglucomutase/phosphomannomutase, C-terminal domain|PF02879:Phosphoglucomutase/phosphomannomutase, alpha/beta/alpha domain II	PGM_PMM_III
TraesCS4D03G0780800	70.2239	78.4307	67.3886	65.0309	77.3551	81.0803	TraesCS4D03G0780800	Chr4D	494003576	494006199	+	423	-	TraesCS4D01G335700 && P49690.3 RecName: Full=60S ribosomal protein L23; AltName: Full=Protein EMBRYO DEFECTIVE 2171 && PF00238:Ribosomal protein L14p/L23e	-
TraesCS7B03G0089900	93.9279	88.8844	67.822	92.9138	96.5012	79.4265	TraesCS7B03G0089900	Chr7B	36061779	36062374	+	506	-	TraesCS7B01G034200 && P49689.3 RecName: Full=40S ribosomal protein S30 && -	-
TraesCS1A03G0663000	104.265	93.1612	93.6552	101.764	96.2659	81.5578	TraesCS1A03G0663000	Chr1A	453793375	453796206	+	1710	-	TraesCS1A01G258800 && Q9ZRB2.1 RecName: Full=Tubulin beta-1 chain; AltName: Full=Beta-1-tubulin && PF00091:Tubulin/FtsZ family, GTPase domain|PF03953:Tubulin C-terminal domain	Tubulin
TraesCS7D03G0831900	82.7689	72.9336	66.9163	92.8324	80.189	76.8912	TraesCS7D03G0831900	Chr7D	454912428	454914377	-	1815	-	TraesCS7D01G352200 && Q0DKA5.1 RecName: Full=Acyl transferase 7; Short=OsAT7 && PF02458:Transferase family	-
TraesCS4A03G0603000	0	3.57151	0	1.18186	0.193543	1.81858	TraesCS4A03G0603000	Chr4A	534275247	534277162	-	1303	-	TraesCS4A01G226900 && Q9XF89.1 RecName: Full=Chlorophyll a-b binding protein CP26, chloroplastic; AltName: Full=LHCB5; AltName: Full=LHCIIc; AltName: Full=Light-harvesting complex II protein 5; Flags: Precursor && PF00504:Chlorophyll A-B binding protein	-
novel.7927	89.8933	95.3791	74.1495	87.0831	91.6092	73.7273	-	Chr5A	607840471	607841822	-	543	-	- && - && PF05162:Ribosomal protein L41	-
TraesCS3B03G0304400	50.6463	55.018	42.9885	61.0866	51.5254	45.7277	TraesCS3B03G0304400	Chr3B	118720537	118726129	+	2561	-	TraesCS3B01G128000 && P43279.2 RecName: Full=NADP-dependent malic enzyme, chloroplastic; Short=NADP-ME; Flags: Precursor && PF03949:Malic enzyme, NAD binding domain|PF00390:Malic enzyme, N-terminal domain	Malic_M
TraesCS1A03G1031600	56.2951	66.2939	61.5616	94.2342	85.938	164.349	TraesCS1A03G1031600	Chr1A	582667670	582668528	+	745	-	TraesCS1A01G423800 && P46518.1 RecName: Full=Late embryogenesis abundant protein Lea14-A && PF03168:Late embryogenesis abundant protein	-
TraesCS4B03G0557600	57.9387	69.109	71.0557	66.1301	62.866	39.3386	TraesCS4B03G0557600	Chr4B	427217028	427218908	+	1047	-	TraesCS4B01G199700 && Q10N44.1 RecName: Full=Protein IN2-1 homolog A && PF13410:Glutathione S-transferase, C-terminal domain|PF13417:Glutathione S-transferase, N-terminal domain	-
TraesCS7B03G0816400	95.2179	106.971	108.629	157.607	154.03	199.21	TraesCS7B03G0816400	Chr7B	548749579	548751568	-	1002	-	- && A2YEZ6.2 RecName: Full=Zinc finger A20 and AN1 domain-containing stress-associated protein 8; Short=OsSAP8; AltName: Full=Stress-associated protein 3 >A3BDI8.1 RecName: Full=Zinc finger A20 and AN1 domain-containing stress-associated protein 8; Short=OsSAP8; AltName: Full=Stress-associated protein 3 && PF01754:A20-like zinc finger|PF01428:AN1-like Zinc finger	zf-A20
TraesCS5A03G0843800	0	7.59998	0.0332598	3.67038	0.316023	8.04873	TraesCS5A03G0843800	Chr5A	554070799	554071596	+	798	-	TraesCS5A01G350600 && P12329.1 RecName: Full=Chlorophyll a-b binding protein 1, chloroplastic; AltName: Full=LHCII type I CAB-1; Short=LHCP; Flags: Precursor && PF00504:Chlorophyll A-B binding protein	-
TraesCS7A03G1141400	10.8152	14.9397	10.7931	13.2391	11.4439	14.6847	TraesCS7A03G1141400	Chr7A	671217322	671221545	+	2705	-	TraesCS7A01G471000 && Q655S1.1 RecName: Full=ATP-dependent zinc metalloprotease FTSH 2, chloroplastic; Short=OsFTSH2; Flags: Precursor && PF17862:AAA+ lid domain|PF00004:ATPase family associated with various cellular activities (AAA)	AAA
TraesCS2D03G1092400	154.535	93.1869	107.767	108.145	121.666	125.842	TraesCS2D03G1092400	Chr2D	591222447	591227008	+	1773	-	TraesCS2D01G489200 && Q2UXF7.1 RecName: Full=Fructan 6-exohydrolase; Flags: Precursor && PF00251:Glycosyl hydrolases family 32 N-terminal domain|PF08244:Glycosyl hydrolases family 32 C terminal	-
TraesCS1A03G0685700	0.424778	0.476567	1.08833	0.119823	0.583765	0.371179	TraesCS1A03G0685700	Chr1A	466593986	466601287	+	756	-	TraesCS1A01G270900 && - && PF06749:Protein of unknown function (DUF1218)	-
TraesCS3B03G0705000	81.806	92.3086	78.653	118.327	117.849	68.0193	TraesCS3B03G0705000	Chr3B	452439319	452440056	-	738	-	TraesCS3B01G272700 && Q8LEJ6.2 RecName: Full=Fasciclin-like arabinogalactan protein 11; Flags: Precursor && PF02469:Fasciclin domain	-
TraesCS5D03G1033100	0.159134	3.3029	0.0263046	2.48387	0.249937	1.29784	TraesCS5D03G1033100	Chr5D	512960168	512961176	+	1009	-	TraesCS5D01G468400 && P36213.1 RecName: Full=Photosystem I reaction center subunit II, chloroplastic; AltName: Full=Photosystem I 20 kDa subunit; Short=PSI-D; Flags: Precursor && PF02531:PsaD	-
TraesCS6A03G0861500	99.3852	107.072	77.0698	84.5642	88.2828	76.7953	TraesCS6A03G0861500	Chr6A	568180143	568180974	+	717	-	TraesCS6A01G334800 && Q75KD7.1 RecName: Full=Allene oxide cyclase, chloroplastic; Short=OsAOC; AltName: Full=Protein COLEOPTILE PHOTOMORPHOGENESIS 2; AltName: Full=Protein HEBIBA; Flags: Precursor >A2XID3.1 RecName: Full=Allene oxide cyclase, chloroplastic; Short=OsAOC; Flags: Precursor && PF06351:Allene oxide cyclase	-
TraesCS2D03G0389700	118.006	113.764	96.8918	154.191	142.741	100.424	TraesCS2D03G0389700	Chr2D	133296247	133296744	+	498	-	TraesCS2D01G186000 && - && -	-
TraesCS2B03G0472100	74.2472	74.6888	55.2784	75.0724	82.1253	76.7937	TraesCS2B03G0472100	Chr2B	181300089	181302388	-	1378	-	TraesCS2B01G195600 && Q8H395.1 RecName: Full=Protein TIFY 10b; Short=OsTIFY10b; AltName: Full=Jasmonate ZIM domain-containing protein 7; Short=OsJAZ7; AltName: Full=OsJAZ6 && PF06200:tify domain|PF09425:Jas motif	Zim
TraesCS5B03G0035300	83.6848	90.3679	111.826	105.087	98.399	85.3461	TraesCS5B03G0035300	Chr5B	15107932	15108639	+	708	-	TraesCS5B01G015700 && P81370.2 RecName: Full=Thaumatin-like protein; AltName: Allergen=Act d 2; Flags: Precursor && PF00314:Thaumatin family	Thaumatin
TraesCS4D03G0185600	56.8996	64.1607	60.1689	80.847	63.9648	81.6979	TraesCS4D03G0185600	Chr4D	70118907	70121214	-	1854	-	TraesCS4D01G094400 && Q53NF7.1 RecName: Full=NAC domain-containing protein 71; Short=ONAC071 && PF02365:No apical meristem (NAM) protein	NAM
TraesCS4A03G0204700	103.669	107.217	85.1299	104.735	111.627	76.4098	TraesCS4A03G0204700	Chr4A	111008170	111012460	+	2068	-	TraesCS4A01G099100 && Q9SN95.1 RecName: Full=UDP-glucuronic acid decarboxylase 5; AltName: Full=UDP-XYL synthase 5; AltName: Full=UDP-glucuronate decarboxylase 5; Short=UGD; Short=UXS-5 && PF16363:GDP-mannose 4,6 dehydratase	-
TraesCS2D03G1306900	84.0443	94.3313	79.4779	106.211	105.83	70.7679	TraesCS2D03G1306900	Chr2D	647957642	647959503	-	1635	-	TraesCS2D01G582200 && - && -	-
TraesCS7D03G0474900	113.691	99.7577	95.6693	120.427	123.6	101.936	TraesCS7D03G0474900	Chr7D	173284202	173292820	-	1277	-	TraesCS7D01G212900 && Q96519.1 RecName: Full=Peroxidase 11; Short=Atperox P11; AltName: Full=ATP23a/ATP23b; Flags: Precursor && PF00141:Peroxidase	-
TraesCS6D03G0563400	96.4375	92.4739	98.741	103.981	100.661	64.2117	TraesCS6D03G0563400	Chr6D	344133290	344135913	-	2624	-	TraesCS6D01G230000 && Q4LB23.1 RecName: Full=S-adenosylmethionine synthase 2; Short=AdoMet synthase 2; AltName: Full=Methionine adenosyltransferase 2; Short=MAT 2 && PF00438:S-adenosylmethionine synthetase, N-terminal domain|PF02773:S-adenosylmethionine synthetase, C-terminal domain|PF02772:S-adenosylmethionine synthetase, central domain	-
TraesCS2D03G0438600	0	3.87338	0.0177415	2.22026	0.189646	2.45931	TraesCS2D03G0438600	Chr2D	167880260	167881845	-	1496	-	TraesCS2D01G209900 && Q07473.1 RecName: Full=Chlorophyll a-b binding protein CP29.1, chloroplastic; AltName: Full=LHCB4.1; AltName: Full=LHCII protein 4.1; Flags: Precursor && PF00504:Chlorophyll A-B binding protein	-
TraesCS5A03G0887500	3.72043	12.7921	5.03719	8.10123	6.00673	11.9773	TraesCS5A03G0887500	Chr5A	571018650	571021002	-	1312	-	TraesCS5A01G368400 && P19683.1 RecName: Full=31 kDa ribonucleoprotein, chloroplastic; Flags: Precursor && PF00076:RNA recognition motif. (a.k.a. RRM, RBD, or RNP domain)	RRM_1
TraesCS4D03G0114700	101.795	92.3994	96.5995	68.5308	71.2883	64.0391	TraesCS4D03G0114700	Chr4D	37731827	37735241	-	1354	-	TraesCS4D01G061400 && P00787.2 RecName: Full=Cathepsin B; AltName: Full=Cathepsin B1; AltName: Full=RSG-2; Contains: RecName: Full=Cathepsin B light chain; Contains: RecName: Full=Cathepsin B heavy chain; Flags: Precursor && PF08127:Peptidase family C1 propeptide|PF00112:Papain family cysteine protease	Peptidase_C1
TraesCS2B03G0773900	113.213	76.3314	70.0807	83.0559	103.577	84.3646	TraesCS2B03G0773900	Chr2B	421738662	421740464	-	826	-	TraesCS2B01G296200 && O80626.1 RecName: Full=60S ribosomal protein L35-2 && PF00831:Ribosomal L29 protein	-
TraesCS1B03G0684600	87.2927	93.2994	69.9778	81.5603	94.5021	74.2933	TraesCS1B03G0684600	Chr1B	433651630	433652776	-	465	-	TraesCS1B01G240000 && Q9M7X7.1 RecName: Full=60S ribosomal protein L29-1 && PF01779:Ribosomal L29e protein family	-
TraesCS4B03G0842800	28.9774	29.4031	27.9412	30.1309	29.2765	28.6234	TraesCS4B03G0842800	Chr4B	614667184	614672206	+	1403	-	TraesCS4B01G325100 && Q9FM19.1 RecName: Full=Hypersensitive-induced response protein 1; Short=AtHIR1 && PF01145:SPFH domain / Band 7 family	-
TraesCS1B03G0099700	5.40176	3.42863	2.49849	139.887	164.281	137.996	TraesCS1B03G0099700	Chr1B	27651091	27652957	-	648	-	TraesCS1B01G045700 && - && -	-
TraesCS2D03G0880600	66.4072	74.2797	64.4272	60.9539	61.2417	55.3003	TraesCS2D03G0880600	Chr2D	494111509	494116731	+	751	-	TraesCS2D01G386800 && Q9SJI8.1 RecName: Full=Multiprotein-bridging factor 1a && PF08523:Multiprotein bridging factor 1|PF01381:Helix-turn-helix	HTH_3
TraesCS1A03G0572600	15.9398	18.5601	15.7318	17.2938	15.6757	22.0237	TraesCS1A03G0572600	Chr1A	386973333	386976353	-	1100	-	TraesCS1A01G217300 && Q336R9.2 RecName: Full=Peptide methionine sulfoxide reductase A4, chloroplastic; Short=OsMSRA4; AltName: Full=Peptide-methionine (S)-S-oxide reductase; Short=Peptide Met(O) reductase; AltName: Full=Protein-methionine-S-oxide reductase; Flags: Precursor && PF01625:Peptide methionine sulfoxide reductase	PMSR
TraesCS2D03G0466800	75.7237	67.4943	73.9642	61.6788	64.5679	70.6515	TraesCS2D03G0466800	Chr2D	189881831	189882969	-	891	-	TraesCS2D01G220400 && Q43312.3 RecName: Full=Protein H2A.7; AltName: Full=wcH2A-10; AltName: Full=wcH2A-4 && PF00125:Core histone H2A/H2B/H3/H4|PF16211:C-terminus of histone H2A	Histone
TraesCS6B03G0496500	87.0773	79.1298	74.3524	90.0649	85.7499	86.5367	TraesCS6B03G0496500	Chr6B	233356133	233356711	+	579	-	TraesCS6B01G192900 && Q6H7P8.1 RecName: Full=Zinc finger A20 and AN1 domain-containing stress-associated protein 4; Short=OsSAP4 && PF01754:A20-like zinc finger|PF01428:AN1-like Zinc finger	zf-A20
TraesCS2A03G0302700	137.588	140.684	150.762	62.0556	47.5804	52.9047	TraesCS2A03G0302700	Chr2A	98753948	98757095	+	907	-	- && - && PF01470:Pyroglutamyl peptidase	-
TraesCS3A03G0900500	0	2.76814	0.117648	3.61382	0.475085	2.68118	TraesCS3A03G0900500	Chr3A	631588765	631591032	+	1128	-	TraesCS3A01G381000 && P54773.1 RecName: Full=Photosystem II 22 kDa protein, chloroplastic; AltName: Full=CP22; Flags: Precursor && PF00504:Chlorophyll A-B binding protein	-
TraesCS4D03G0485500	73.1283	75.9534	72.0994	69.6606	80.2346	67.6796	TraesCS4D03G0485500	Chr4D	341788522	341791493	-	1746	-	TraesCS4D01G197100 && Q03033.1 RecName: Full=Elongation factor 1-alpha; Short=EF-1-alpha && PF03144:Elongation factor Tu domain 2|PF00009:Elongation factor Tu GTP binding domain|PF03143:Elongation factor Tu C-terminal domain	GTP_EFTU
TraesCS2B03G0297300	82.4193	109.786	87.5978	86.1155	79.1465	62.9603	TraesCS2B03G0297300	Chr2B	97156171	97158336	+	466	-	TraesCS2B01G122300 && - && -	-
TraesCS2D03G0644100	119.598	75.7741	72.805	79.9863	97.5023	74.9264	TraesCS2D03G0644100	Chr2D	350345286	350347089	-	903	-	TraesCS2D01G277700 && O80626.1 RecName: Full=60S ribosomal protein L35-2 && PF00831:Ribosomal L29 protein	-
TraesCS5A03G1079500	0.100145	3.02734	0.137949	1.78913	0.491528	2.49562	TraesCS5A03G1079500	Chr5A	638943691	638944652	+	962	-	TraesCS5A01G457500 && P36213.1 RecName: Full=Photosystem I reaction center subunit II, chloroplastic; AltName: Full=Photosystem I 20 kDa subunit; Short=PSI-D; Flags: Precursor && PF02531:PsaD	-
TraesCS7B03G0555500	73.4898	68.4194	64.9845	74.4593	80.3238	71.9789	TraesCS7B03G0555500	Chr7B	356863554	356865854	+	1144	-	TraesCS7B01G198400 && Q9FJA6.1 RecName: Full=40S ribosomal protein S3-3 && PF00189:Ribosomal protein S3, C-terminal domain|PF07650:KH domain	-
TraesCS3B03G0677100	15.5978	13.0103	12.5123	12.5096	12.3091	14.4018	TraesCS3B03G0677100	Chr3B	431260282	431260585	-	210	-	TraesCS3B01G260400 && - && -	-
TraesCS7A03G0649900	78.1298	99.3888	83.9967	104.932	107.735	105.842	TraesCS7A03G0649900	Chr7A	302864675	302865052	-	261	-	TraesCS7A01G279400 && - && -	-
TraesCS5A03G0479300	63.6088	91.3114	53.8577	122.589	106.043	77.1926	TraesCS5A03G0479300	Chr5A	379600126	379601732	-	1404	-	TraesCS5A01G181000 && Q9AR14.1 RecName: Full=Aquaporin PIP1-5; AltName: Full=Plasma membrane intrinsic protein 1-5; AltName: Full=ZmPIP1-5; AltName: Full=ZmPIP1-5b; AltName: Full=ZmPIP1;5 && PF00230:Major intrinsic protein	-
TraesCS3B03G1134600	74.4723	75.1701	80.1336	57.135	66.632	69.7269	TraesCS3B03G1134600	Chr3B	718511418	718512904	-	677	-	TraesCS3B01G460000 && P55857.1 RecName: Full=Small ubiquitin-related modifier 1; Short=OsSUMO1; AltName: Full=Ubiquitin-like protein SMT3 && PF11976:Ubiquitin-2 like Rad60 SUMO-like	-
TraesCS1D03G0844700	82.6558	85.1174	73.417	88.377	92.8513	57.3927	TraesCS1D03G0844700	Chr1D	445698178	445698874	-	697	-	TraesCS1D01G360000 && Q945T0.1 RecName: Full=Rapid alkalinization factor; Short=NtRALF; Flags: Precursor && PF05498:Rapid ALkalinization Factor (RALF)	-
TraesCS7A03G1031600	53.2914	40.471	63.5936	40.6025	45.6004	47.4273	TraesCS7A03G1031600	Chr7A	621527246	621529573	+	1207	-	TraesCS7A01G424700 && Q9XIC7.1 RecName: Full=Somatic embryogenesis receptor kinase 2; Short=AtSERK2; AltName: Full=Somatic embryogenesis receptor-like kinase 2; Flags: Precursor && PF08263:Leucine rich repeat N-terminal domain	LRRNT_2
TraesCS1D03G0474300	89.592	86.2727	76.4414	109.189	99.4597	85.1679	TraesCS1D03G0474300	Chr1D	257990202	257991110	-	909	-	TraesCS1D01G184600 && - && PF04398:Protein of unknown function, DUF538	-
TraesCS1D03G0636400	79.449	68.9738	70.3068	77.5709	92.2927	69.0034	TraesCS1D03G0636400	Chr1D	362348311	362352524	+	1675	-	TraesCS1D01G264200 && Q9SF40.1 RecName: Full=60S ribosomal protein L4-1; Short=L1 && PF00573:Ribosomal protein L4/L1 family|PF14374:60S ribosomal protein L4 C-terminal domain	-
TraesCS7B03G1057200	84.7327	88.7	87.4662	90.339	87.6919	59.5712	TraesCS7B03G1057200	Chr7B	665840841	665847559	+	2562	-	TraesCS7B01G392600 && Q40002.1 RecName: Full=V-type proton ATPase catalytic subunit A; Short=V-ATPase subunit A; AltName: Full=V-ATPase 69 kDa subunit; AltName: Full=Vacuolar proton pump subunit alpha && PF16886:ATPsynthase alpha/beta subunit N-term extension|PF00006:ATP synthase alpha/beta family, nucleotide-binding domain|PF02874:ATP synthase alpha/beta family, beta-barrel domain	ATP-synt_ab
TraesCS1B03G0563100	94.9491	76.3593	85.804	104.722	104.099	113.584	TraesCS1B03G0563100	Chr1B	348127632	348130000	+	1224	-	TraesCS1B01G191000 && Q9M2Z4.1 RecName: Full=Membrane steroid-binding protein 2; Short=AtMP2; AltName: Full=Membrane-associated progesterone-binding protein 3; Short=AtMAPR3 && PF00173:Cytochrome b5-like Heme/Steroid binding domain	-
TraesCS2D03G0479400	79.0123	75.5272	89.4258	76.5387	68.8675	72.2277	TraesCS2D03G0479400	Chr2D	196950555	196951444	-	417	-	TraesCS2D01G226500 && Q84VK7.2 RecName: Full=Succinate dehydrogenase subunit 3-2, mitochondrial; Flags: Precursor && -	-
TraesCS2A03G1313500	30.6522	28.2936	32.3602	43.8018	33.9818	36.4476	TraesCS2A03G1313500	Chr2A	773100243	773102669	-	2308	-	TraesCS2A01G581600 && Q9SMT7.1 RecName: Full=Oxalate--CoA ligase; AltName: Full=4-coumarate--CoA ligase isoform 8; Short=At4CL8; AltName: Full=4-coumarate--CoA ligase-like 10; AltName: Full=Acyl-activating enzyme 3; AltName: Full=Adenosine monophosphate binding protein 3; Short=AtMPBP3; AltName: Full=Oxalyl-CoA synthetase && PF13193:AMP-binding enzyme C-terminal domain|PF00501:AMP-binding enzyme	AMP-binding
TraesCS7A03G0627300	105.054	103.293	87.0764	115.193	107.674	102.414	TraesCS7A03G0627300	Chr7A	280051476	280054143	-	2550	-	TraesCS7A01G269600 && Q0WUQ1.1 RecName: Full=BAG family molecular chaperone regulator 1; AltName: Full=Bcl-2-associated athanogene 1 && PF02179:BAG domain	-
TraesCS3A03G0482500	80.1373	78.5617	69.8605	89.2323	98.5924	90.5741	TraesCS3A03G0482500	Chr3A	291107156	291109624	-	1873	-	TraesCS3A01G195300 && A6XMY9.1 RecName: Full=S-adenosylmethionine synthase 1; Short=AdoMet synthase 1; AltName: Full=Methionine adenosyltransferase 1; Short=MAT 1 && PF02773:S-adenosylmethionine synthetase, C-terminal domain|PF00438:S-adenosylmethionine synthetase, N-terminal domain|PF02772:S-adenosylmethionine synthetase, central domain	-
TraesCS3B03G0317200	97.8207	60.6079	83.4711	108.834	127.939	170.663	TraesCS3B03G0317200	Chr3B	127510521	127514432	-	2732	-	TraesCS3B01G133400 && Q94A08.2 RecName: Full=Probable galactinol--sucrose galactosyltransferase 2; AltName: Full=Protein SEED IMBIBITION 2; AltName: Full=Raffinose synthase 2 && PF05691:Raffinose synthase or seed imbibition protein Sip1	-
TraesCS2B03G0965200	92.9459	81.1473	82.9548	76.9048	91.7799	80.11	TraesCS2B03G0965200	Chr2B	544603884	544605817	-	757	-	TraesCS2B01G375100 && O22644.1 RecName: Full=60S ribosomal protein L23A && PF00276:Ribosomal protein L23|PF03939:Ribosomal protein L23, N-terminal domain	-
TraesCS1A03G0502500	110.354	69.1135	84.043	49.337	65.4589	58.8114	TraesCS1A03G0502500	Chr1A	339220808	339221860	-	967	-	TraesCS1A01G186600 && Q06398.2 RecName: Full=Probable glutathione S-transferase GSTU6; AltName: Full=28 kDa cold-induced protein && PF02798:Glutathione S-transferase, N-terminal domain|PF00043:Glutathione S-transferase, C-terminal domain	GST_N
TraesCS6B03G0733100	85.9794	78.8023	78.5746	96.5237	92.7586	80.1747	TraesCS6B03G0733100	Chr6B	455916476	455921304	+	1897	-	TraesCS6B01G249400 && Q6K638.1 RecName: Full=Hydroxycinnamoyltransferase 2; Short=OsHCT2; AltName: Full=BAHD-like hydroxycinnamoyl transferase HCT2 && PF02458:Transferase family	-
TraesCS7D03G1019200	88.6336	80.7967	74.054	102.799	108.571	104.488	TraesCS7D03G1019200	Chr7D	551905853	551909992	-	2292	-	TraesCS7D01G430700 && Q653F4.1 RecName: Full=Probable glucuronosyltransferase Os06g0687900 && PF03360:Glycosyltransferase family 43	-
TraesCS1A03G0744600	4.35822	12.61	4.43619	8.32533	7.74573	9.39826	TraesCS1A03G0744600	Chr1A	495266336	495267219	+	700	-	TraesCS1A01G298800 && - && -	-
TraesCS1B03G0542400	139.252	103.799	279.976	115.838	147.853	234.717	TraesCS1B03G0542400	Chr1B	336203522	336204199	-	678	-	TraesCS1B01G183100 && C0HJG8.1 RecName: Full=Basic secretory protease; AltName: Full=Boswellia basic secretory protease; Short=BBSP, partial [Boswellia serrata] && PF04450:Peptidase of plants and bacteria	-
TraesCS2A03G0773700	63.2056	72.5095	79.7927	73.994	77.9636	75.7246	TraesCS2A03G0773700	Chr2A	538485415	538487941	-	1101	-	TraesCS2A01G311200 && B9FSC8.1 RecName: Full=Putative 12-oxophytodienoate reductase 11; AltName: Full=OPDA-reductase 11; Short=OsOPR11 && PF00724:NADH:flavin oxidoreductase / NADH oxidase family	Oxidored_FMN
TraesCS4B03G0534500	84.1209	82.8215	79.6887	84.5474	108.717	83.0047	TraesCS4B03G0534500	Chr4B	411903231	411905227	-	820	-	TraesCS4B01G190000 && Q949H0.1 RecName: Full=40S ribosomal protein S7 && PF01251:Ribosomal protein S7e	-
TraesCS7B03G0543200	1.5711	5.90486	2.54506	3.54546	2.49842	4.57618	TraesCS7B03G0543200	Chr7B	338644101	338645790	+	1022	-	TraesCS7B01G189500 && - && -	-
TraesCS1A03G0886300	81.2021	76.6261	75.6919	80.8263	89.4222	73.171	TraesCS1A03G0886300	Chr1A	545784053	545790318	-	594	-	- && O82204.1 RecName: Full=60S ribosomal protein L28-1 && PF01778:Ribosomal L28e protein family	-
TraesCS6D03G0363400	85.1333	74.9791	69.0075	98.8297	108.47	106.582	TraesCS6D03G0363400	Chr6D	163613054	163617888	+	1685	-	TraesCS6D01G162800 && O22380.1 RecName: Full=Probable cinnamyl alcohol dehydrogenase; Short=CAD && PF00107:Zinc-binding dehydrogenase|PF08240:Alcohol dehydrogenase GroES-like domain	ADH_N
TraesCS2D03G1278500	50.2494	40.5616	46.2716	70.3931	48.2942	54.492	TraesCS2D03G1278500	Chr2D	642810736	642812908	-	2077	-	TraesCS2D01G598500 && Q9SMT7.1 RecName: Full=Oxalate--CoA ligase; AltName: Full=4-coumarate--CoA ligase isoform 8; Short=At4CL8; AltName: Full=4-coumarate--CoA ligase-like 10; AltName: Full=Acyl-activating enzyme 3; AltName: Full=Adenosine monophosphate binding protein 3; Short=AtMPBP3; AltName: Full=Oxalyl-CoA synthetase && PF13193:AMP-binding enzyme C-terminal domain|PF00501:AMP-binding enzyme	AMP-binding
TraesCS7B03G0458700	92.2673	85.7742	81.5954	73.6289	84.8616	85.9118	TraesCS7B03G0458700	Chr7B	254455468	254457732	+	552	-	TraesCS7B01G169600 && P15543.2 RecName: Full=Acyl carrier protein 3, chloroplastic; AltName: Full=Acyl carrier protein III; Short=ACP III; Flags: Precursor && PF00550:Phosphopantetheine attachment site	PP-binding
TraesCS4B03G0939700	84.0215	99.8275	78.7126	170.577	118.833	64.3427	TraesCS4B03G0939700	Chr4B	651750196	651752921	+	1194	-	TraesCS4B01G363900 && P15490.1 RecName: Full=Stem 28 kDa glycoprotein; AltName: Full=Vegetative storage protein A; Flags: Precursor && PF03767:HAD superfamily, subfamily IIIB (Acid phosphatase)	-
TraesCS5B03G1075600	79.8379	76.3396	64.0331	76.9373	96.0486	77.9809	TraesCS5B03G1075600	Chr5B	614342964	614344803	-	938	-	TraesCS5B01G437200 && P34788.1 RecName: Full=40S ribosomal protein S18 && PF00416:Ribosomal protein S13/S18	-
novel.9326	48.3341	45.5347	112.241	47.6872	93.2396	283.482	-	Chr6A	619988489	619989391	+	782	-	- && - && -	-
TraesCS7A03G1186200	84.0161	84.6935	87.2938	89.5585	89.6189	64.6015	TraesCS7A03G1186200	Chr7A	684384046	684390819	+	2585	-	TraesCS7A01G489500 && Q40002.1 RecName: Full=V-type proton ATPase catalytic subunit A; Short=V-ATPase subunit A; AltName: Full=V-ATPase 69 kDa subunit; AltName: Full=Vacuolar proton pump subunit alpha && PF16886:ATPsynthase alpha/beta subunit N-term extension|PF00006:ATP synthase alpha/beta family, nucleotide-binding domain|PF02874:ATP synthase alpha/beta family, beta-barrel domain	ATP-synt_ab
TraesCS7D03G0900800	1.23599	3.80286	1.4673	3.78236	1.5883	2.61825	TraesCS7D03G0900800	Chr7D	498633226	498635225	-	1429	-	TraesCS7D01G382900 && - && -	-
TraesCS3B03G0918900	94.2957	113.794	93.3969	132.071	132.04	106.767	TraesCS3B03G0918900	Chr3B	590406799	590409847	+	1744	-	TraesCS3B01G363500 && P93176.1 RecName: Full=Tubulin beta chain; AltName: Full=Beta-tubulin && PF03953:Tubulin C-terminal domain|PF00091:Tubulin/FtsZ family, GTPase domain	Tubulin
TraesCS4B03G0894800	101.391	73.6771	63.9775	77.5352	94.6102	79.981	TraesCS4B03G0894800	Chr4B	636898412	636900227	-	782	-	TraesCS4B01G344400 && Q9FDZ9.1 RecName: Full=60S ribosomal protein L21-2 && PF01157:Ribosomal protein L21e	-
TraesCS2B03G1439700	113.486	127.815	95.0274	74.4463	90.0478	58.9618	TraesCS2B03G1439700	Chr2B	774186637	774190560	-	1680	-	TraesCS2B01G576100 && Q9SP22.1 RecName: Full=Calreticulin; Flags: Precursor && PF00262:Calreticulin family	-
TraesCS1B03G0553200	54.6758	53.6351	47.2199	61.0539	45.8063	54.6204	TraesCS1B03G0553200	Chr1B	342862885	342866181	+	1503	-	TraesCS1B01G188300 && O64823.1 RecName: Full=Calcium uniporter protein 2, mitochondrial; Flags: Precursor && PF04678:Mitochondrial calcium uniporter	-
TraesCS2B03G0520900	57.881	57.0553	50.4148	47.4204	45.5788	51.8847	TraesCS2B03G0520900	Chr2B	209453639	209455964	+	1164	-	TraesCS2B01G215800 && - && -	-
TraesCS4D03G0053600	84.3507	88.6477	107.109	115.324	129.129	67.901	TraesCS4D03G0053600	Chr4D	15245717	15246391	+	675	-	<enter text here>%2Ccupin-1 domain%2C<enter text here>%2Cgermin-like && P15290.1 RecName: Full=Oxalate oxidase GF-2.8; AltName: Full=Germin GF-2.8; Flags: Precursor && PF00190:Cupin	-
TraesCS3D03G0964200	57.5152	48.5022	46.5929	46.8551	47.8285	42.973	TraesCS3D03G0964200	Chr3D	550340800	550341876	+	957	-	TraesCS3D01G439100 && - && -	-
TraesCS5B03G1060700	52.5867	59.7559	58.2793	69.2346	61.3633	64.9311	TraesCS5B03G1060700	Chr5B	609649715	609653514	-	618	-	TraesCS5B01G431100 && P25866.1 RecName: Full=Ubiquitin-conjugating enzyme E2 2; AltName: Full=E2 ubiquitin-conjugating enzyme 2; AltName: Full=Ubiquitin carrier protein 2; AltName: Full=Ubiquitin-conjugating enzyme E2-16 kDa; AltName: Full=Ubiquitin-protein ligase 2 && PF00179:Ubiquitin-conjugating enzyme	UQ_con
TraesCS3B03G1438600	70.0068	69.3547	82.632	86.5604	71.4528	77.2201	TraesCS3B03G1438600	Chr3B	825166540	825168655	-	300	-	- && Q94DM8.1 RecName: Full=Ubiquitin-fold modifier 1; Flags: Precursor && PF03671:Ubiquitin fold modifier 1 protein	-
TraesCS6D03G0568200	27.8539	72.3346	55.5376	100.52	96.853	65.5957	TraesCS6D03G0568200	Chr6D	347296992	347298332	+	1146	-	TraesCS6D01G232100 && Q7XA61.1 RecName: Full=Probable aquaporin TIP2-1; AltName: Full=Tonoplast intrinsic protein 2-1; Short=OsTIP2;1 && PF00230:Major intrinsic protein	-
TraesCS3A03G0190200	84.4859	70.7568	78.211	76.2523	83.0459	70.6578	TraesCS3A03G0190200	Chr3A	55378764	55380648	-	1127	-	TraesCS3A01G085600 && P51427.2 RecName: Full=40S ribosomal protein S5-2 && PF00177:Ribosomal protein S7p/S5e	-
TraesCS1D03G0971200	67.9761	69.6048	69.6861	68.7622	78.7774	69.7003	TraesCS1D03G0971200	Chr1D	479536687	479539562	-	1533	-	TraesCS1D01G420600 && Q7GD79.1 RecName: Full=GTP-binding nuclear protein Ran-2; Short=OsRan2; AltName: Full=Ras-related nuclear protein 2 >A2Y7R5.1 RecName: Full=GTP-binding nuclear protein Ran-2; Short=OsRan2; AltName: Full=Ras-related nuclear protein 2 && PF00071:Ras family	Ras
TraesCS5A03G0786200	27.9447	39.6767	29.7792	37.0548	33.1336	32.2846	TraesCS5A03G0786200	Chr5A	536232559	536237128	-	1664	-	- && P46225.1 RecName: Full=Triosephosphate isomerase, chloroplastic; Short=TIM; Short=Triose-phosphate isomerase; Flags: Precursor && PF00121:Triosephosphate isomerase	-
TraesCS6A03G0834500	69.1236	67.8673	78.5853	57.1718	58.1543	88.1092	TraesCS6A03G0834500	Chr6A	559244971	559245878	+	741	-	TraesCS6A01G323400 && Q9FGT8.1 RecName: Full=Temperature-induced lipocalin-1; Short=AtTIL1 && PF08212:Lipocalin-like domain	Lipocalin_2
TraesCS2B03G0949900	125.972	118.294	387.106	88.4031	139.381	262.165	TraesCS2B03G0949900	Chr2B	534688522	534689828	-	1217	-	TraesCS2B01G369000 && O04138.2 RecName: Full=Chitinase 4; AltName: Full=OsChia2b; AltName: Full=Pathogenesis related (PR)-3 chitinase 4; Flags: Precursor && PF00182:Chitinase class I|PF00187:Chitin recognition protein	-
TraesCS5D03G0169600	89.6546	119.383	96.1293	112.507	113.177	77.1877	TraesCS5D03G0169600	Chr5D	66916212	66919278	+	759	-	TraesCS5D01G069300 && P0C132.1 RecName: Full=Auxin-responsive protein IAA30; AltName: Full=Indoleacetic acid-induced protein 30 && PF02309:AUX/IAA family	-
TraesCS3B03G1112700	106.771	113.019	93.7037	102.373	95.4304	79.352	TraesCS3B03G1112700	Chr3B	705694621	705697318	-	1099	-	TraesCS3B01G450500 && - && PF06749:Protein of unknown function (DUF1218)	-
TraesCS3A03G0892000	2.45939	2.16744	1.81607	2.27461	2.35485	2.3487	TraesCS3A03G0892000	Chr3A	627562483	627565229	+	1593	-	TraesCS3A01G377600 && Q43139.2 RecName: Full=Fructose-1,6-bisphosphatase, cytosolic; Short=FBPase; AltName: Full=D-fructose-1,6-bisphosphate 1-phosphohydrolase && PF00316:Fructose-1-6-bisphosphatase, N-terminal domain|PF18913:Fructose-1-6-bisphosphatase, C-terminal domain	-
TraesCS6D03G0748800	110.653	84.7526	118.374	129.582	104.747	114.293	TraesCS6D03G0748800	Chr6D	450341799	450342148	-	350	-	TRIAE_CS42_6DL_TGACv1_527081_AA1698210%2Cnon-specific lipid transfer protein && - && PF14368:Probable lipid transfer	-
TraesCS2D03G0611000	80.6653	103.832	91.9467	121.082	142.386	64.8636	TraesCS2D03G0611000	Chr2D	326272331	326273437	-	1008	-	TraesCS2D01G264900 && O82081.1 RecName: Full=Uclacyanin 1; Flags: Precursor && PF02298:Plastocyanin-like domain	Cu_bind_like
TraesCS2B03G0442900	128.753	101.446	144.177	71.8308	65.1403	53.6373	TraesCS2B03G0442900	Chr2B	165732584	165733803	-	1069	-	TraesCS2B01G182900 && P42813.1 RecName: Full=Ribonuclease 1; Flags: Precursor && PF00445:Ribonuclease T2 family	Ribonuclease_T2
TraesCS3B03G0876000	0.0724903	3.32091	0.419389	2.01076	0.498111	2.53374	TraesCS3B03G0876000	Chr3B	568805093	568806064	+	886	-	TraesCS3B01G344200 && Q5ZBY9.1 RecName: Full=Photosystem II reaction center W protein, chloroplastic; AltName: Full=PSII 6.1 kDa protein; Flags: Precursor && PF07123:Photosystem II reaction centre W protein (PsbW)	-
TraesCS4A03G1074200	0	0	0	0	0.0231789	0	TraesCS4A03G1074200	Chr4A	706828987	706831662	+	1360	-	TraesCS4A01G430200 && - && PF03018:Dirigent-like protein|PF01419:Jacalin-like lectin domain	-
TraesCS7A03G0093800	148.464	165.099	170.703	0.317847	0.464554	0.722041	TraesCS7A03G0093800	Chr7A	20269355	20270678	-	475	-	TraesCS7A01G041600 && - && -	-
TraesCS3D03G0363500	15.8861	24.4519	18.3074	23.9167	17.1977	22.1861	TraesCS3D03G0363500	Chr3D	143614897	143619124	-	1789	-	TraesCS3D01G168600 && P49133.1 RecName: Full=Triose phosphate/phosphate translocator, chloroplastic; Short=cTPT; Flags: Precursor && PF03151:Triose-phosphate Transporter family	-
TraesCS5A03G0890200	60.15	9.27389	73.7467	169.163	211.46	896.189	TraesCS5A03G0890200	Chr5A	571620189	571620993	+	709	-	TraesCS5A01G369800 && P12952.1 RecName: Full=Dehydrin DHN2; AltName: Full=B9 && PF00257:Dehydrin	-
TraesCS2B03G0178800	0	0.196827	0	0.0152272	0	0	TraesCS2B03G0178800	Chr2B	50506432	50508521	-	1983	-	TraesCS2B01G079100 && P00871.2 RecName: Full=Ribulose bisphosphate carboxylase small chain PWS4.3, chloroplastic; Short=RuBisCO small subunit PWS4.3; Flags: Precursor && PF00101:Ribulose bisphosphate carboxylase, small chain|PF12338:Ribulose-1,5-bisphosphate carboxylase small subunit	-
TraesCS2B03G0601600	87.1117	81.9366	91.8269	76.8522	73.6061	88.1615	TraesCS2B03G0601600	Chr2B	266062594	266065168	+	609	-	TraesCS2B01G274200 && Q69RC4.1 RecName: Full=Autophagy-related protein 8A; AltName: Full=Autophagy-related ubiquitin-like modifier ATG8A; Flags: Precursor >Q2XPP5.1 RecName: Full=Autophagy-related protein 8A; AltName: Full=Autophagy-related ubiquitin-like modifier ATG8A; Short=Protein autophagy 8; AltName: Full=OsAtg8; Flags: Precursor && PF02991:Autophagy protein Atg8 ubiquitin like	-
TraesCS6A03G0578100	3.43177	12.1327	4.15119	8.46243	5.15349	9.53245	TraesCS6A03G0578100	Chr6A	382521218	382522630	+	1413	-	TraesCS6A01G209800 && Q43467.1 RecName: Full=Elongation factor Tu, chloroplastic; Short=EF-Tu; Flags: Precursor && PF03143:Elongation factor Tu C-terminal domain|PF00009:Elongation factor Tu GTP binding domain|PF03144:Elongation factor Tu domain 2	GTP_EFTU
TraesCS3A03G0785200	68.6313	62.8372	76.2476	55.4475	56.9791	59.7369	TraesCS3A03G0785200	Chr3A	572740726	572743161	-	904	-	- && Q0D5W6.1 RecName: Full=Protein translation factor SUI1 homolog; AltName: Full=Protein GOS2; AltName: Full=Protein eIF1; AltName: Full=Translation initiation factor 1 >A6MZM2.1 RecName: Full=Protein translation factor SUI1 homolog; AltName: Full=Protein GOS2; AltName: Full=Protein eIF1; AltName: Full=Translation initiation factor 1 && PF01253:Translation initiation factor SUI1	SUI1
TraesCS2B03G0806700	96.0616	103.978	95.1352	81.6977	87.6102	75.0457	TraesCS2B03G0806700	Chr2B	450815722	450816078	-	231	-	TraesCS2B01G309100 && Q7XLX6.2 RecName: Full=DNA-binding protein S1FA2 && -	-
novel.9052	77.3229	86.1574	74.8792	88.506	77.4874	64.5644	-	Chr5D	487236039	487237379	-	537	-	- && - && PF05162:Ribosomal protein L41	-
TraesCS2D03G0953600	0	0.121308	0.0536188	0	0	0	TraesCS2D03G0953600	Chr2D	538341287	538341781	-	495	-	TRIAE_CS42_2DL_TGACv1_158753_AA0525440%2C36.4 kDa Proline-rich protein%2Chydrophob_seed domain && Q00451.1 RecName: Full=36.4 kDa proline-rich protein && PF14547:Hydrophobic seed protein	-
TraesCS2A03G0357400	72.1209	72.8075	75.7534	60.8942	72.8976	82.2348	TraesCS2A03G0357400	Chr2A	131786665	131789651	+	240	-	TraesCS2A01G171800 && O82221.1 RecName: Full=Probable small nuclear ribonucleoprotein G; Short=snRNP-G; AltName: Full=Sm protein G; Short=Sm-G; Short=SmG && -	-
TraesCS5B03G0238100	76.1688	103.981	78.705	80.6537	79.3977	66.2663	TraesCS5B03G0238100	Chr5B	125093850	125095293	-	1444	-	TraesCS5B01G094300 && P24068.2 RecName: Full=Ocs element-binding factor 1; Short=OCSBF-1 && PF00170:bZIP transcription factor	bZIP_1
TraesCS2A03G0904700	58.2519	59.8325	57.4983	86.1031	87.4081	67.2664	TraesCS2A03G0904700	Chr2A	618161640	618164948	-	559	-	TraesCS2A01G372000 && Q25AG5.1 RecName: Full=Elicitor-responsive protein 3; AltName: Full=16 kDa phloem protein; AltName: Full=RPP16 >Q0JBH9.1 RecName: Full=Elicitor-responsive protein 3; Short=OsERG3; AltName: Full=16 kDa phloem protein; AltName: Full=RPP16 && PF00168:C2 domain	C2
TraesCS2D03G0323600	99.7779	63.0048	162.829	197.596	244.761	644.245	TraesCS2D03G0323600	Chr2D	99998885	100001820	-	934	-	TraesCS2D01G154300 && P52572.1 RecName: Full=1-Cys peroxiredoxin PER1; AltName: Full=B15C; AltName: Full=Rehydrin homolog; AltName: Full=Thioredoxin peroxidase && PF00578:AhpC/TSA family|PF10417:C-terminal domain of 1-Cys peroxiredoxin	-
TraesCS4B03G0694300	70.7047	67.4054	61.386	80.8782	96.905	79.9009	TraesCS4B03G0694300	Chr4B	526471528	526473763	-	1269	-	- && P49397.2 RecName: Full=40S ribosomal protein S3a; AltName: Full=CYC07 protein && PF01015:Ribosomal S3Ae family	-
TraesCS1A03G0572400	84.1708	76.0406	78.9171	82.3979	91.097	70.1717	TraesCS1A03G0572400	Chr1A	386898097	386900919	+	826	-	TraesCS1A01G217200 && P93554.1 RecName: Full=Nucleoside diphosphate kinase 1; AltName: Full=Nucleoside diphosphate kinase I; Short=NDK I; Short=NDP kinase I; Short=NDPK I; AltName: Full=PP18 && PF00334:Nucleoside diphosphate kinase	NDK
TraesCS7B03G0949200	66.474	59.6912	57.7109	82.9212	91.5784	84.6236	TraesCS7B03G0949200	Chr7B	617339254	617340413	-	843	-	TraesCS7B01G354200 && P69309.2 RecName: Full=Polyubiquitin; Contains: RecName: Full=Ubiquitin; Flags: Precursor && PF00240:Ubiquitin family	ubiquitin
TraesCS1A03G0472600	12.1938	26.2756	19.0173	62.6291	75.1804	86.604	TraesCS1A03G0472600	Chr1A	314831663	314832431	-	769	-	TraesCS1A01G175200 && P82900.2 RecName: Full=Non-specific lipid-transfer protein 2G; Short=LTP2G; AltName: Full=7 kDa lipid transfer protein 1; AltName: Full=Lipid transfer protein 2 isoform 1; Short=LTP2-1; Flags: Precursor && PF14368:Probable lipid transfer	-
TraesCS7B03G0953600	24.7664	23.4036	36.5974	53.2641	64.5477	109.094	TraesCS7B03G0953600	Chr7B	619637266	619638335	+	966	-	TraesCS7B01G355200 && Q8LC95.2 RecName: Full=Early nodulin-like protein 3; AltName: Full=Phytocyanin-like protein; Flags: Precursor && PF02298:Plastocyanin-like domain	Cu_bind_like
TraesCS3D03G0423000	0.391397	6.81327	1.06289	3.94311	1.82956	4.66871	TraesCS3D03G0423000	Chr3D	185889176	185891735	+	1723	-	TraesCS3D01G194300 && Q5EFU4.1 RecName: Full=Magnesium-protoporphyrin IX monomethyl ester [oxidative] cyclase, chloroplastic; Short=Mg-protoporphyrin IX monomethyl ester oxidative cyclase; AltName: Full=Protein Xantha-l; Flags: Precursor && PF02915:Rubrerythrin	-
TraesCS3B03G0695000	83.5031	87.79	89.9608	87.073	81.4945	66.4769	TraesCS3B03G0695000	Chr3B	442433688	442438060	+	1461	-	TraesCS3B01G267400 && Q41396.1 RecName: Full=V-type proton ATPase subunit E; Short=V-ATPase subunit E; AltName: Full=Vacuolar proton pump subunit E && PF01991:ATP synthase (E/31 kDa) subunit	-
TraesCS2D03G0885000	22.2355	19.9073	21.059	28.2069	23.903	28.1444	TraesCS2D03G0885000	Chr2D	497256457	497263600	+	3781	-	TraesCS2D01G388800 && Q33E23.1 RecName: Full=Glutamate dehydrogenase 2, mitochondrial; Short=OsGDH2; Flags: Precursor >A2XW22.1 RecName: Full=Glutamate dehydrogenase 2, mitochondrial; Short=OsGDH2; Flags: Precursor && PF02812:Glu/Leu/Phe/Val dehydrogenase, dimerisation domain|PF00208:Glutamate/Leucine/Phenylalanine/Valine dehydrogenase|PF00538:linker histone H1 and H5 family	-
TraesCS1B03G0692600	65.6776	57.5251	52.6367	93.6305	115.299	92.5075	TraesCS1B03G0692600	Chr1B	438672823	438676625	-	1726	-	TraesCS1B01G243800 && Q9LZI2.1 RecName: Full=UDP-glucuronic acid decarboxylase 2; AltName: Full=UDP-XYL synthase 2; AltName: Full=UDP-glucuronate decarboxylase 2; Short=UGD; Short=UXS-2; AltName: Full=dTDP-glucose 4-6-dehydratase homolog D18 && PF16363:GDP-mannose 4,6 dehydratase	-
TraesCS4A03G0762400	66.0187	70.1012	72.4814	75.0039	73.3616	78.5674	TraesCS4A03G0762400	Chr4A	598156940	598160297	+	1308	-	TraesCS4A01G303300 && Q43497.1 RecName: Full=Monodehydroascorbate reductase; Short=MDAR; AltName: Full=Ascorbate free radical reductase; Short=AFR reductase && PF07992:Pyridine nucleotide-disulphide oxidoreductase	Pyr_redox_2
TraesCS7D03G0997000	0.358625	2.59088	0.592801	4.84354	1.34414	6.96385	TraesCS7D03G0997000	Chr7D	543204229	543205313	-	985	-	TraesCS7D01G421800 && - && -	-
TraesCS2B03G1034800	61.7992	68.1468	63.6066	59.6536	55.569	52.4243	TraesCS2B03G1034800	Chr2B	584615930	584620850	+	860	-	TraesCS2B01G407000 && Q9SJI8.1 RecName: Full=Multiprotein-bridging factor 1a && PF08523:Multiprotein bridging factor 1|PF01381:Helix-turn-helix	HTH_3
TraesCS7D03G0681100	7.45191	12.1827	9.01725	9.6974	8.12331	11.2325	TraesCS7D03G0681100	Chr7D	337912472	337916731	+	1560	-	TraesCS7D01G289900 && P83643.2 RecName: Full=ACT domain-containing protein DS12, chloroplastic; AltName: Full=Uncharacterized protein DS12 from 2D-PAGE of leaf; Flags: Precursor >Q0J709.2 RecName: Full=ACT domain-containing protein DS12, chloroplastic; AltName: Full=Uncharacterized protein DS12 from 2D-PAGE of leaf; Flags: Precursor && -	-
TraesCS6B03G1022200	83.0708	79.8312	77.7643	76.0254	81.3499	55.7239	TraesCS6B03G1022200	Chr6B	641710210	641714186	+	1941	-	TraesCS6B01G361800 && Q9FMU6.1 RecName: Full=Mitochondrial phosphate carrier protein 3, mitochondrial; AltName: Full=Mitochondrial phosphate transporter 3; Short=MPT3; AltName: Full=Phosphate transporter 3;1; Flags: Precursor && PF00153:Mitochondrial carrier protein	Mito_carr
TraesCS2B03G1515500	28.4332	24.5836	28.9849	34.3655	26.4444	28.1253	TraesCS2B03G1515500	Chr2B	797143620	797145896	+	2042	-	TraesCS2B01G605800 && Q9SMT7.1 RecName: Full=Oxalate--CoA ligase; AltName: Full=4-coumarate--CoA ligase isoform 8; Short=At4CL8; AltName: Full=4-coumarate--CoA ligase-like 10; AltName: Full=Acyl-activating enzyme 3; AltName: Full=Adenosine monophosphate binding protein 3; Short=AtMPBP3; AltName: Full=Oxalyl-CoA synthetase && PF00501:AMP-binding enzyme|PF13193:AMP-binding enzyme C-terminal domain	AMP-binding
TraesCS6B03G0433700	38.6782	38.3985	35.6281	38.5811	36.4537	45.8278	TraesCS6B03G0433700	Chr6B	187921577	187923600	-	1624	-	TraesCS6B01G169700 && O48604.1 RecName: Full=4-hydroxyphenylpyruvate dioxygenase; AltName: Full=4-hydroxyphenylpyruvic acid oxidase; Short=4HPPD; Short=HPD; Short=HPPDase && -	-
novel.4112	58.0542	44.3804	25.3091	55.4285	44.5482	64.5583	-	Chr3A	109305732	109306992	-	1077	-	- && - && -	-
TraesCS4B03G0064300	87.974	82.5722	76.7493	88.0067	86.9761	60.2766	TraesCS4B03G0064300	Chr4B	24630546	24638514	+	2142	-	TraesCS4B01G029600 && Q9LV10.1 RecName: Full=Protein NRT1/ PTR FAMILY 2.11; Short=AtNPF2.11; AltName: Full=Nitrate transporter 1.10; AltName: Full=Protein GLUCOSINOLATE TRANSPORTER-2 && PF00854:POT family	-
TraesCS1D03G0971000	72.1772	88.0833	75.8533	86.5673	84.4172	49.822	TraesCS1D03G0971000	Chr1D	479528584	479533069	-	1450	-	TraesCS1D01G420500 && Q9ZP06.1 RecName: Full=Malate dehydrogenase 1, mitochondrial; AltName: Full=mNAD-MDH 1; Flags: Precursor && PF02866:lactate/malate dehydrogenase, alpha/beta C-terminal domain|PF00056:lactate/malate dehydrogenase, NAD binding domain	-
TraesCS2B03G0809700	107.921	85.9463	78.6773	91.2646	108.52	79.904	TraesCS2B03G0809700	Chr2B	451663947	451665798	+	757	-	TraesCS2B01G310300 && P46252.3 RecName: Full=60S acidic ribosomal protein P2A; Short=P2 && PF00428:60s Acidic ribosomal protein	-
TraesCS7B03G1258000	239.631	342.007	191.846	19.9536	2.92505	1.9548	TraesCS7B03G1258000	Chr7B	735155924	735158174	-	1595	-	TraesCS7B01G467200 && Q9M8Y5.1 RecName: Full=GDSL esterase/lipase LTL1; AltName: Full=Extracellular lipase LTL1; AltName: Full=Lithium-tolerant lipase 1; Short=AtLTL1; Short=Li-tolerant lipase 1; Flags: Precursor && PF00657:GDSL-like Lipase/Acylhydrolase	Lipase_GDSL
TraesCS1B03G0518100	76.8392	67.7747	77.7739	69.4982	77.0757	68.3766	TraesCS1B03G0518100	Chr1B	321690971	321691716	+	746	-	TraesCS1B01G174800 && Q9LZ17.3 RecName: Full=40S ribosomal protein S17-4 && PF00833:Ribosomal S17	-
TraesCS7D03G0798300	45.4032	45.6882	44.1287	76.5341	79.0874	134.783	TraesCS7D03G0798300	Chr7D	433265987	433271205	+	1242	-	TraesCS7D01G337800 && Q9SUT9.1 RecName: Full=Reticulon-like protein B2; Short=AtRTNLB2; AltName: Full=VirB2-interacting protein 2 && PF02453:Reticulon	-
novel.10550	80.0855	77.0618	62.5994	84.8445	99.1627	84.0979	-	Chr6D	477913376	477915906	+	1057	-	- && P49690.3 RecName: Full=60S ribosomal protein L23; AltName: Full=Protein EMBRYO DEFECTIVE 2171 && PF00238:Ribosomal protein L14p/L23e	-
TraesCS1B03G0764800	77.5299	64.7273	67.1648	72.3388	88.4656	69.6295	TraesCS1B03G0764800	Chr1B	488329383	488331940	+	1668	-	TraesCS1B01G274700 && Q9SF40.1 RecName: Full=60S ribosomal protein L4-1; Short=L1 && PF14374:60S ribosomal protein L4 C-terminal domain|PF00573:Ribosomal protein L4/L1 family	-
TraesCS1A03G0646700	84.7645	84.6601	94.1857	90.4901	69.0798	64.5958	TraesCS1A03G0646700	Chr1A	443784774	443787176	-	627	-	TraesCS1A01G250300 && P46270.1 RecName: Full=Cytochrome b-c1 complex subunit 9; AltName: Full=Complex III subunit 9; AltName: Full=Complex III subunit X; AltName: Full=Ubiquinol-cytochrome c reductase complex 8.0 kDa protein && PF05365:Ubiquinol-cytochrome C reductase, UQCRX/QCR9 like	-
TraesCS3D03G0169100	80.7373	75.5425	74.3416	71.4381	82.7294	69.689	TraesCS3D03G0169100	Chr3D	43159196	43161076	-	1025	-	TraesCS3D01G085600 && P51427.2 RecName: Full=40S ribosomal protein S5-2 && PF00177:Ribosomal protein S7p/S5e	-
TraesCS7B03G1204400	73.7488	82.5714	72.3026	54.8839	56.2152	34.1706	TraesCS7B03G1204400	Chr7B	719391743	719396700	-	2418	-	TraesCS7B01G446900 && P36183.1 RecName: Full=Endoplasmin homolog; AltName: Full=Glucose-regulated protein 94 homolog; Short=GRP-94 homolog; Flags: Precursor && PF02518:Histidine kinase-, DNA gyrase B-, and HSP90-like ATPase|PF00183:Hsp90 protein	HATPase_c
TraesCS3D03G0754700	79.0143	73.4802	70.0734	90.7688	108.864	84.8911	TraesCS3D03G0754700	Chr3D	449370908	449373743	-	1987	-	TraesCS3D01G336900 && P37115.1 RecName: Full=Trans-cinnamate 4-monooxygenase; AltName: Full=Cinnamic acid 4-hydroxylase; Short=C4H; Short=CA4H; AltName: Full=Cytochrome P450 73; AltName: Full=Cytochrome P450C4H && PF00067:Cytochrome P450	p450
novel.460	36.8127	46.8205	35.7256	50.3105	52.7631	81.845	-	Chr1A	503189266	503190026	-	656	-	- && Q9LEI7.1 RecName: Full=Cysteine proteinase inhibitor; AltName: Full=Cystatin; AltName: Full=Hv-CPI && PF16845:Aspartic acid proteinase inhibitor	-
TraesCS4D03G0521400	104.015	98.6144	89.9384	95.2017	90.6743	70.3176	TraesCS4D03G0521400	Chr4D	366310385	366311865	-	615	-	TraesCS4D01G213600 && Q9M047.1 RecName: Full=LIM domain-containing protein WLIM2b; AltName: Full=Widely-expressed LIM protein 2B && PF00412:LIM domain	LIM
TraesCS1D03G0546000	76.1668	75.7589	79.1741	79.8709	83.0492	78.2779	TraesCS1D03G0546000	Chr1D	309012107	309014688	+	944	-	TraesCS1D01G219000 && P93554.1 RecName: Full=Nucleoside diphosphate kinase 1; AltName: Full=Nucleoside diphosphate kinase I; Short=NDK I; Short=NDP kinase I; Short=NDPK I; AltName: Full=PP18 && PF00334:Nucleoside diphosphate kinase	NDK
TraesCS2A03G0487300	46.5379	38.419	56.8987	13.3986	20.2706	25.676	TraesCS2A03G0487300	Chr2A	233301362	233305758	+	2017	-	TraesCS2A01G225200 && Q6Z4A7.1 RecName: Full=Probable 5'-adenylylsulfate reductase 1, chloroplastic; AltName: Full=Adenosine 5'-phosphosulfate 5'-adenylylsulfate sulfotransferase 1; Short=APS sulfotransferase 1; AltName: Full=Adenosine 5'-phosphosulfate reductase-like 1; Short=APR-like1; Short=OsAPRL1; AltName: Full=Thioredoxin-independent APS reductase 1; Flags: Precursor && PF01507:Phosphoadeno…	-
TraesCS1B03G1190400	67.777	75.6678	63.4677	71.6308	71.8375	51.5182	TraesCS1B03G1190400	Chr1B	672852252	672857779	+	1628	-	TraesCS1B01G443200 && P17783.1 RecName: Full=Malate dehydrogenase, mitochondrial; Flags: Precursor && PF02866:lactate/malate dehydrogenase, alpha/beta C-terminal domain|PF00056:lactate/malate dehydrogenase, NAD binding domain	-
TraesCS4A03G0052400	71.8529	85.1212	80.9524	74.7627	70.1927	85.6124	TraesCS4A03G0052400	Chr4A	19498069	19501123	-	1019	-	TraesCS4A01G027800 && Q10RE5.1 RecName: Full=1,2-dihydroxy-3-keto-5-methylthiopentene dioxygenase 2; AltName: Full=Acireductone dioxygenase (Fe(2+)-requiring) 2; Short=ARD 2; Short=Fe-ARD 2; AltName: Full=Submergence-induced protein 2A >A2XCT8.2 RecName: Full=1,2-dihydroxy-3-keto-5-methylthiopentene dioxygenase 2; AltName: Full=Acireductone dioxygenase (Fe(2+)-requiring) 2; Short=ARD 2; Short=Fe-…	-
TraesCS2B03G0307700	81.1209	102.893	118.687	53.9274	35.149	26.9289	TraesCS2B03G0307700	Chr2B	101304102	101305266	-	939	-	TraesCS2B01G125300 && Q05855.1 RecName: Full=Peroxidase; AltName: Full=WP2; Flags: Precursor && PF00141:Peroxidase	-
TraesCS6A03G0819000	95.7486	77.8529	89.3938	96.5144	84.32	84.6744	TraesCS6A03G0819000	Chr6A	553130553	553132202	+	489	-	- && Q8LGG8.2 RecName: Full=Universal stress protein A-like protein && PF00582:Universal stress protein family	Usp
TraesCS3D03G0868700	33.6163	34.4105	45.4443	30.4438	27.9941	22.6793	TraesCS3D03G0868700	Chr3D	509022060	509025717	-	1581	-	TraesCS3D01G393200 && O04153.2 RecName: Full=Calreticulin-3; AltName: Full=Protein PRIORITY IN SWEET LIFE 1; Flags: Precursor && PF00262:Calreticulin family	-
TraesCS5A03G1014200	61.4995	59.6275	62.9727	55.5344	54.5438	57.3121	TraesCS5A03G1014200	Chr5A	615276530	615280756	-	1001	-	TraesCS5A01G429000 && P25866.1 RecName: Full=Ubiquitin-conjugating enzyme E2 2; AltName: Full=E2 ubiquitin-conjugating enzyme 2; AltName: Full=Ubiquitin carrier protein 2; AltName: Full=Ubiquitin-conjugating enzyme E2-16 kDa; AltName: Full=Ubiquitin-protein ligase 2 && PF00179:Ubiquitin-conjugating enzyme	UQ_con
TraesCS5A03G0918800	75.5933	74.6854	84.6919	92.364	86.3619	86.1012	TraesCS5A03G0918800	Chr5A	582835512	582838401	-	1325	-	TraesCS5A01G383200 && P24805.1 RecName: Full=Stem-specific protein TSJT1 && PF12481:Aluminium induced protein	-
TraesCS1B03G1254300	109.586	101.156	115.833	123.658	120.069	77.0703	TraesCS1B03G1254300	Chr1B	687570771	687572387	-	1617	-	TraesCS1B01G469800 && Q9FI25.1 RecName: Full=Berberine bridge enzyme-like 27; Short=AtBBE-like 27; Flags: Precursor && PF08031:Berberine and berberine like|PF01565:FAD binding domain	FAD_binding_4
TraesCS2D03G0485800	89.8867	69.6625	83.8739	73.0001	70.2222	91.5793	TraesCS2D03G0485800	Chr2D	202936892	202939505	+	637	-	TraesCS2D01G229900 && Q69RC4.1 RecName: Full=Autophagy-related protein 8A; AltName: Full=Autophagy-related ubiquitin-like modifier ATG8A; Flags: Precursor >Q2XPP5.1 RecName: Full=Autophagy-related protein 8A; AltName: Full=Autophagy-related ubiquitin-like modifier ATG8A; Short=Protein autophagy 8; AltName: Full=OsAtg8; Flags: Precursor && PF02991:Autophagy protein Atg8 ubiquitin like	-
TraesCS2D03G0214700	40.4106	32.2308	9.06709	129.367	101.59	159.974	TraesCS2D03G0214700	Chr2D	56564181	56565220	-	925	-	TraesCS2D01G101000 && - && -	-
TraesCS2B03G0205100	0	0	0	0	0	0	TraesCS2B03G0205100	Chr2B	58334563	58335201	+	639	-	TraesCS2B01G090300 && Q6ZBZ2.1 RecName: Full=Germin-like protein 8-14; AltName: Full=Germin-like protein 1; AltName: Full=Germin-like protein 5; Short=OsGER5; Flags: Precursor && PF00190:Cupin	-
TraesCS1D03G0560200	81.2503	89.4682	71.3631	83.6136	98.3679	79.9511	TraesCS1D03G0560200	Chr1D	317987773	317989103	-	498	-	TraesCS1D01G227300 && Q9M7X7.1 RecName: Full=60S ribosomal protein L29-1 && PF01779:Ribosomal L29e protein family	-
TraesCS2D03G0798400	90.1529	101.688	434.649	49.2248	76.4279	182.722	TraesCS2D03G0798400	Chr2D	448981492	448982803	-	1225	-	TraesCS2D01G348800 && O04138.2 RecName: Full=Chitinase 4; AltName: Full=OsChia2b; AltName: Full=Pathogenesis related (PR)-3 chitinase 4; Flags: Precursor && PF00182:Chitinase class I|PF00187:Chitin recognition protein	-
TraesCS7B03G1097500	91.7795	72.5973	77.2353	70.1743	86.7521	78.0723	TraesCS7B03G1097500	Chr7B	683767410	683768817	+	500	-	- && Q9SIK2.1 RecName: Full=40S ribosomal protein S25-2 && PF03297:S25 ribosomal protein	-
TraesCS3A03G0869500	74.6233	59.5498	63.3766	47.0783	55.8015	72.2458	TraesCS3A03G0869500	Chr3A	615037770	615038674	+	905	-	TraesCS3A01G365600 && Q9SR77.1 RecName: Full=Heme-binding-like protein At3g10130, chloroplastic; Flags: Precursor && PF04832:SOUL heme-binding protein	-
TraesCS3A03G0081800	165.466	106.469	113.019	149.182	95.6799	112.689	TraesCS3A03G0081800	Chr3A	21955494	21956771	+	1278	-	TraesCS3A01G040800 && - && PF14541:Xylanase inhibitor C-terminal|PF14543:Xylanase inhibitor N-terminal	-
TraesCS7A03G0072900	13.0641	14.2898	19.0949	4.8107	5.74874	6.68569	TraesCS7A03G0072900	Chr7A	15768328	15769413	+	998	-	TraesCS7A01G034500 && Q06398.2 RecName: Full=Probable glutathione S-transferase GSTU6; AltName: Full=28 kDa cold-induced protein && PF13417:Glutathione S-transferase, N-terminal domain	-
TraesCS3D03G0747800	79.9722	75.466	72.9458	73.7549	88.3466	77.8068	TraesCS3D03G0747800	Chr3D	445911928	445914612	+	775	-	TraesCS3D01G332800 && P50888.1 RecName: Full=60S ribosomal protein L24 && PF01246:Ribosomal protein L24e	-
TraesCS3D03G0733600	62.0593	71.3293	65.4171	74.0067	78.9533	106.449	TraesCS3D03G0733600	Chr3D	438876691	438878112	+	652	-	TraesCS3D01G325100 && P09229.2 RecName: Full=Cysteine proteinase inhibitor 1; AltName: Full=Oryzacystatin I; Short=OC-I; AltName: Full=Oryzacystatin-1; AltName: Full=OsCP1; AltName: Full=SPOC-I; Flags: Precursor && PF16845:Aspartic acid proteinase inhibitor	-
TraesCS6B03G0301000	81.573	82.9301	86.61	83.8515	79.5747	65.4233	TraesCS6B03G0301000	Chr6B	121696487	121700352	-	946	-	TraesCS6B01G120900 && Q9SJ12.1 RecName: Full=Probable ATP synthase 24 kDa subunit, mitochondrial; Flags: Precursor && PF15704:Mitochondrial ATP synthase subunit	-
TraesCS4A03G1019900	106.903	121.564	97.5217	116.857	94.9612	128.382	TraesCS4A03G1019900	Chr4A	686318692	686321938	-	2739	-	TraesCS4A01G412500 && Q54GU0.1 RecName: Full=Putative transporter arsB && PF03600:Citrate transporter	-
TraesCS5A03G0965300	70.775	77.6495	65.7288	73.4165	84.1239	70.5502	TraesCS5A03G0965300	Chr5A	599659239	599660789	-	510	-	TraesCS5A01G407100 && Q5I7K3.1 RecName: Full=40S ribosomal protein S29 && -	-
TraesCS2A03G0809500	76.5295	87.5854	74.9491	82.9641	79.755	52.5387	TraesCS2A03G0809500	Chr2A	565119440	565122775	+	1232	-	TraesCS2A01G337300 && Q7XTE8.2 RecName: Full=14-3-3-like protein GF14-B; AltName: Full=G-box factor 14-3-3 homolog B && PF00244:14-3-3 protein	-
TraesCS2A03G0467700	60.0644	58.9415	72.3459	56.6835	66.7021	94.2177	TraesCS2A03G0467700	Chr2A	210623096	210625077	+	733	-	TraesCS2A01G219000 && P56330.1 RecName: Full=Protein translation factor SUI1 homolog; AltName: Full=Protein GOS2 && PF01253:Translation initiation factor SUI1	SUI1
TraesCS5D03G0828900	71.2649	72.523	79.3816	80.1077	82.7667	77.7341	TraesCS5D03G0828900	Chr5D	447482627	447483797	+	219	-	- && Q9LRI7.1 RecName: Full=Hydrophobic protein OSR8 && -	-
TraesCS2B03G1163200	48.4363	38.8273	44.2355	30.3417	34.8152	24.0851	TraesCS2B03G1163200	Chr2B	661455304	661457830	+	1446	-	TraesCS2B01G459100 && O23913.1 RecName: Full=Ubiquinol oxidase 1b, mitochondrial; AltName: Full=Alternative oxidase 1b; Flags: Precursor && PF01786:Alternative oxidase	AOX
TraesCS2A03G1256000	109.269	129.009	96.7809	87.5846	87.6214	55.766	TraesCS2A03G1256000	Chr2A	758484421	758488939	-	2223	-	TraesCS2A01G545600 && Q9SP22.1 RecName: Full=Calreticulin; Flags: Precursor && PF00262:Calreticulin family	-
TraesCS2D03G0584300	0	3.05147	0	2.11651	0	1.78478	TraesCS2D03G0584300	Chr2D	308095457	308096402	-	856	-	TraesCS2D01G253200 && P36886.1 RecName: Full=Photosystem I reaction center subunit psaK, chloroplastic; AltName: Full=Light-harvesting complex I 7 kDa protein; AltName: Full=PSI-K; AltName: Full=Photosystem I subunit X; Flags: Precursor && PF01241:Photosystem I psaG / psaK	-
TraesCS4A03G0617300	79.4008	73.7945	70.6797	64.2622	77.3649	62.9291	TraesCS4A03G0617300	Chr4A	541268158	541270512	-	273	-	TraesCS4A01G233300 && Q96564.2 RecName: Full=40S ribosomal protein S27; AltName: Full=Manganese efficiency-related protein 1 && -	-
TraesCS1B03G0761000	71.7519	72.7572	57.8979	84.13	94.1614	81.5841	TraesCS1B03G0761000	Chr1B	485971980	485973312	+	926	-	TraesCS1B01G273000 && P27484.1 RecName: Full=Glycine-rich protein 2 && PF00098:Zinc knuckle|PF00313:'Cold-shock' DNA-binding domain	CSD
TraesCS4B03G0647900	168.877	152.066	169.414	11.253	11.3997	17.5799	TraesCS4B03G0647900	Chr4B	494497128	494498576	-	1449	-	TraesCS4B01G237600 && Q7XYS3.2 RecName: Full=Allene oxide synthase 2; AltName: Full=Cytochrome P450 74A2; AltName: Full=Hydroperoxide dehydrase 2 && PF00067:Cytochrome P450	p450
TraesCS2A03G0224200	89.718	80.2403	58.9781	68.8617	84.3039	70.9944	TraesCS2A03G0224200	Chr2A	66052081	66054867	+	1130	-	TraesCS2A01G108900 && Q9SRX2.1 RecName: Full=60S ribosomal protein L19-1; AltName: Full=Protein EMBRYO DEFECTIVE 2386 && PF01280:Ribosomal protein L19e	-
TraesCS2A03G0721300	69.2292	73.3442	77.1431	84.0456	81.1234	73.1366	TraesCS2A03G0721300	Chr2A	498979075	498981475	+	1348	-	TraesCS2A01G288200 && P49727.1 RecName: Full=Cytochrome b-c1 complex subunit Rieske, mitochondrial; AltName: Full=Complex III subunit 5; AltName: Full=Rieske iron-sulfur protein; Short=RISP; AltName: Full=Ubiquinol-cytochrome c reductase iron-sulfur subunit; Flags: Precursor && PF02921:Ubiquinol cytochrome reductase transmembrane region|PF00355:Rieske [2Fe-2S] domain	-
TraesCS2B03G0990700	92.3671	84.7516	72.1467	91.7673	80.3555	89.8793	TraesCS2B03G0990700	Chr2B	557971190	557976735	+	1253	-	TraesCS2B01G386900 && P93788.1 RecName: Full=Remorin; AltName: Full=pp34 && PF03766:Remorin, N-terminal region|PF03763:Remorin, C-terminal region	-
TraesCS1B03G1051200	115.831	105.904	90.0557	95.5439	103.98	93.0718	TraesCS1B03G1051200	Chr1B	628325801	628326001	-	201	-	TraesCS1B01G387100 && P05621.2 RecName: Full=Histone H2B.2 && -	-
TraesCS7A03G0786200	90.9874	72.4832	72.3474	63.4284	67.3057	57.4383	TraesCS7A03G0786200	Chr7A	463573929	463575964	-	1014	-	TraesCS7A01G319000 && Q0J8G4.1 RecName: Full=Fructokinase-2; AltName: Full=Fructokinase II; AltName: Full=OsFKII >A2YQL4.2 RecName: Full=Fructokinase-2; AltName: Full=Fructokinase II; AltName: Full=OsFKII && PF00294:pfkB family carbohydrate kinase	PfkB
TraesCS1B03G0853300	1.85114	3.08514	7.58324	3.10279	8.37461	6.09515	TraesCS1B03G0853300	Chr1B	540012957	540013355	+	399	-	TRIAE_CS42_1BL_TGACv1_032959_AA0135760%2Cnon-specific lipid transfer protein && Q43019.1 RecName: Full=Non-specific lipid-transfer protein 3; Short=LTP 3; Flags: Precursor && PF00234:Protease inhibitor/seed storage/LTP family	-
TraesCS3A03G0291900	71.8078	57.5403	24.4071	97.217	77.6383	126.87	TraesCS3A03G0291900	Chr3A	109309648	109310835	-	970	-	TraesCS3A01G307900 && - && -	-
TraesCS5D03G1025000	77.3465	77.1304	63.614	71.9525	93.9968	75.6634	TraesCS5D03G1025000	Chr5D	509536259	509538736	-	935	-	TraesCS5D01G462800 && P60039.1 RecName: Full=60S ribosomal protein L7-3 && PF08079:Ribosomal L30 N-terminal domain|PF00327:Ribosomal protein L30p/L7e	-
TraesCS5B03G0968300	81.7453	88.2925	76.6906	100.812	109.286	100.87	TraesCS5B03G0968300	Chr5B	569914860	569917473	-	1131	-	TraesCS5B01G387700 && P24805.1 RecName: Full=Stem-specific protein TSJT1 && PF12481:Aluminium induced protein	-
TraesCS3B03G0844300	102.091	77.0739	100.677	84.705	79.9523	80.4468	TraesCS3B03G0844300	Chr3B	551280112	551284681	-	1915	-	TraesCS3B01G331100 && P37833.1 RecName: Full=Aspartate aminotransferase, cytoplasmic; AltName: Full=Transaminase A && PF00155:Aminotransferase class I and II	Aminotran_1_2
TraesCS3B03G0098300	147.268	83.742	121.576	142.166	109.634	125.254	TraesCS3B03G0098300	Chr3B	27856523	27857855	-	1333	-	TraesCS3B01G042800 && - && PF14541:Xylanase inhibitor C-terminal|PF14543:Xylanase inhibitor N-terminal	-
TraesCS1D03G0584800	78.3929	88.9267	67.7518	91.2466	72.9065	52.7982	TraesCS1D03G0584800	Chr1D	332014123	332016108	-	1784	-	TraesCS1D01G239800 && Q9ZVJ6.1 RecName: Full=Annexin D4; AltName: Full=AnnAt4 && PF00191:Annexin	-
TraesCS5D03G0002700	26.3066	26.6142	21.6837	123.778	128.943	168.099	TraesCS5D03G0002700	Chr5D	1866423	1868501	+	907	-	TraesCS5D01G001500 && P59234.1 RecName: Full=Protein yippee-like && PF03226:Yippee zinc-binding/DNA-binding /Mis18, centromere assembly	-
TraesCS1B03G0574600	53.0524	49.3909	56.7344	43.3816	46.5149	39.4479	TraesCS1B03G0574600	Chr1B	355756408	355757517	-	1003	-	TraesCS1B01G194700 && Q06398.2 RecName: Full=Probable glutathione S-transferase GSTU6; AltName: Full=28 kDa cold-induced protein && PF13410:Glutathione S-transferase, C-terminal domain|PF02798:Glutathione S-transferase, N-terminal domain	GST_N
TraesCS1D03G0985100	0	9.52424	0	3.51719	0.0781247	4.55902	TraesCS1D03G0985100	Chr1D	483130943	483131857	+	807	-	TraesCS1D01G428200 && P27523.1 RecName: Full=Chlorophyll a-b binding protein of LHCII type III, chloroplastic; Short=CAB; Flags: Precursor && PF00504:Chlorophyll A-B binding protein	-
TraesCS5B03G1056100	94.3299	89.0316	81.2497	107.112	100.293	75.851	TraesCS5B03G1056100	Chr5B	607968591	607972446	-	2253	-	TraesCS5B01G428500 && Q66GR0.1 RecName: Full=Fasciclin-like arabinogalactan protein 17; Flags: Precursor && PF02469:Fasciclin domain	-
TraesCS6D03G0321300	74.6172	80.5094	73.7071	80.1238	75.2544	58.1479	TraesCS6D03G0321300	Chr6D	135514498	135516515	-	785	-	TraesCS6D01G143400 && - && -	-
TraesCS3B03G0463400	9.50402	20.4786	12.7337	17.8729	11.9898	16.743	TraesCS3B03G0463400	Chr3B	217733338	217737497	-	1730	-	TraesCS3B01G192400 && P49133.1 RecName: Full=Triose phosphate/phosphate translocator, chloroplastic; Short=cTPT; Flags: Precursor && PF03151:Triose-phosphate Transporter family	-
TraesCS3B03G0924300	70.9699	62.9771	76.4747	68.429	68.1405	77.6434	TraesCS3B03G0924300	Chr3B	593407098	593411274	+	1281	-	TraesCS3B01G365400 && Q94AG2.2 RecName: Full=Somatic embryogenesis receptor kinase 1; Short=AtSERK1; AltName: Full=Somatic embryogenesis receptor-like kinase 1; Flags: Precursor && PF08263:Leucine rich repeat N-terminal domain|PF13855:Leucine rich repeat	LRRNT_2
TraesCS7B03G0712900	87.7633	96.6292	96.903	98.1869	89.056	92.7391	TraesCS7B03G0712900	Chr7B	483959920	483966551	-	1172	-	TraesCS7B01G258800 && Q948T6.2 RecName: Full=Lactoylglutathione lyase; AltName: Full=Aldoketomutase; AltName: Full=Allergen Glb33; AltName: Full=Glyoxalase I; Short=Glx I; AltName: Full=Glyoxylase I 11; Short=OsGLYI-11; Short=OsGLYI11; AltName: Full=Ketone-aldehyde mutase; AltName: Full=Methylglyoxalase; AltName: Full=PP33; AltName: Full=S-D-lactoylglutathione methylglyoxal lyase; AltName: Allerg…	Glyoxalase
TraesCS4A03G0234400	75.5303	76.4103	66.2472	80.1992	95.0743	77.137	TraesCS4A03G0234400	Chr4A	138201870	138204064	+	1000	-	TraesCS4A01G114100 && Q949H0.1 RecName: Full=40S ribosomal protein S7 && PF01251:Ribosomal protein S7e	-
TraesCS4D03G0468100	145.681	124.016	136.547	36.9095	26.0716	32.7563	TraesCS4D03G0468100	Chr4D	329155569	329156713	-	850	-	TraesCS4D01G189200 && Q05736.1 RecName: Full=Pathogenesis-related protein 1; Short=AOPR1 && PF00407:Pathogenesis-related protein Bet v 1 family	-
TraesCS1D03G0428700	60.5379	60.0689	53.8257	65.6801	54.4247	57.0534	TraesCS1D03G0428700	Chr1D	240416716	240419939	-	1393	-	- && O64823.1 RecName: Full=Calcium uniporter protein 2, mitochondrial; Flags: Precursor && PF04678:Mitochondrial calcium uniporter	-
novel.5656	80.6771	74.7869	67.5572	79.6297	95.411	77.6648	-	Chr3D	602166958	602169327	-	937	-	- && P0DKK8.1 RecName: Full=40S ribosomal protein S10-1 >P0DKK9.1 RecName: Full=40S ribosomal protein S10-2 && -	-
TraesCS4B03G0812000	45.1504	58.3765	38.4981	78.6462	68.8822	96.898	TraesCS4B03G0812000	Chr4B	601382980	601384887	-	1707	-	TraesCS4B01G312600 && Q54GU0.1 RecName: Full=Putative transporter arsB && PF03600:Citrate transporter	-
TraesCS3B03G0934200	83.7411	76.0903	69.0878	78.0724	91.3772	80.3977	TraesCS3B03G0934200	Chr3B	598490582	598493258	+	859	-	TraesCS3B01G370900 && P50888.1 RecName: Full=60S ribosomal protein L24 && PF01246:Ribosomal protein L24e	-
TraesCS5D03G1000500	57.3646	50.4244	63.6311	72.7789	62.373	145.103	TraesCS5D03G1000500	Chr5D	506140135	506140657	+	234	-	TraesCS5D01G455700 && - && -	-
TraesCS2D03G0392100	112.458	100.769	101.894	160.965	150.692	109.863	TraesCS2D03G0392100	Chr2D	133620587	133621369	+	783	-	TraesCS2D01G187700 && - && -	-
TraesCS4D03G0053800	63.1792	76.8541	75.537	99.2841	87.6028	70.0964	TraesCS4D03G0053800	Chr4D	15342696	15343368	+	552	-	TraesCS4D01G032100 && P45851.1 RecName: Full=Oxalate oxidase 2; AltName: Full=Germin; Flags: Precursor && PF00190:Cupin	-
TraesCS2D03G0839400	79.7199	77.7431	63.3904	83.1215	71.1094	81.1616	TraesCS2D03G0839400	Chr2D	473164659	473168340	+	1169	-	TraesCS2D01G366300 && P93788.1 RecName: Full=Remorin; AltName: Full=pp34 && PF03763:Remorin, C-terminal region|PF03766:Remorin, N-terminal region	-
TraesCS7D03G1269100	96.3751	130.417	114.119	146.828	94.7961	35.3948	TraesCS7D03G1269100	Chr7D	633490938	633493585	-	1812	-	TraesCS7D01G538700 && Q9LMA1.1 RecName: Full=Probable flavin-containing monooxygenase 1 && PF00743:Flavin-binding monooxygenase-like	FMO-like
TraesCS2A03G0217100	83.4382	95.5776	85.0134	75.5546	76.8122	66.7831	TraesCS2A03G0217100	Chr2A	62678422	62680822	+	458	-	TraesCS2A01G105400 && P48505.2 RecName: Full=Ubiquinol-cytochrome c reductase complex 6.7 kDa protein; Short=CR6 && -	-
TraesCS7A03G0779200	71.5505	76.3761	70.4277	75.7536	84.7534	63.3837	TraesCS7A03G0779200	Chr7A	455339532	455341077	+	456	-	TraesCS7A01G316200 && Q69UI2.2 RecName: Full=40S ribosomal protein S13-1 && PF00312:Ribosomal protein S15|PF08069:Ribosomal S13/S15 N-terminal domain	-
TraesCS7D03G0245800	87.4758	104.142	83.4156	108.427	99.7049	41.9013	TraesCS7D03G0245800	Chr7D	67326981	67328975	-	1547	-	TraesCS7D01G108900 && Q9FJ45.1 RecName: Full=GDSL esterase/lipase At5g45910; AltName: Full=Extracellular lipase At5g45910; Flags: Precursor && PF00657:GDSL-like Lipase/Acylhydrolase	Lipase_GDSL
TraesCS6B03G0815900	92.1652	118.681	78.8362	140.84	123.093	53.8054	TraesCS6B03G0815900	Chr6B	516397065	516398264	+	977	-	TraesCS6B01G282000 && Q41001.1 RecName: Full=Blue copper protein; Flags: Precursor && PF02298:Plastocyanin-like domain	Cu_bind_like
TraesCS4A03G0711500	85.6516	90.7071	83.1362	107.33	84.2138	46.132	TraesCS4A03G0711500	Chr4A	583581792	583587585	-	3257	-	TraesCS4A01G275900 && Q53RB0.1 RecName: Full=Probable linoleate 9S-lipoxygenase 4; AltName: Full=Lipoxygenase 4 && PF01477:PLAT/LH2 domain|PF00305:Lipoxygenase	Lipoxygenase
TraesCS6A03G0672200	104.347	108.59	87.8441	168.809	143.137	213.425	TraesCS6A03G0672200	Chr6A	462080955	462083436	+	381	-	TraesCS6A01G247500 && - && -	-
TraesCS2A03G0732900	67.1114	84.6122	81.5827	86.1298	74.6782	55.6554	TraesCS2A03G0732900	Chr2A	508427424	508429693	+	935	-	TraesCS2A01G293700 && Q9FT52.3 RecName: Full=ATP synthase subunit d, mitochondrial; Short=ATPase subunit d && PF05873:ATP synthase D chain, mitochondrial (ATP5H)	-
TraesCS3A03G1194500	80.5789	82.4771	83.4251	89.7772	82.9005	63.1937	TraesCS3A03G1194500	Chr3A	729272013	729273206	-	1194	-	TraesCS3A01G507400 && Q6PQJ9.1 RecName: Full=3-oxo-Delta(4,5)-steroid 5-beta-reductase; AltName: Full=Delta(4)-3-oxosteroid 5-beta-reductase; AltName: Full=Delta-4,5-steroid 5-beta-reductase; Short=At5beta-StR; AltName: Full=Progesterone 5-beta-reductase; Short=5beta-POR && -	-
TraesCS7A03G1149100	70.4492	80.9388	71.4574	97.4483	96.4024	54.4306	TraesCS7A03G1149100	Chr7A	673727496	673729317	+	1703	-	TraesCS7A01G474200 && Q9FEQ8.1 RecName: Full=Peroxidase 2; AltName: Full=Plasma membrane-bound peroxidase 2; Short=pmPOX2; Flags: Precursor && PF00141:Peroxidase	-
novel.12097	56.3974	58.5835	53.2238	72.678	81.016	85.9082	-	Chr7B	617091200	617093253	-	1128	-	- && P69309.2 RecName: Full=Polyubiquitin; Contains: RecName: Full=Ubiquitin; Flags: Precursor && PF00240:Ubiquitin family	ubiquitin
TraesCS5B03G0934300	4.28011	11.5191	3.8033	8.46776	5.95008	10.7613	TraesCS5B03G0934300	Chr5B	552975334	552977588	-	1298	-	TraesCS5B01G370700 && P19683.1 RecName: Full=31 kDa ribonucleoprotein, chloroplastic; Flags: Precursor && PF00076:RNA recognition motif. (a.k.a. RRM, RBD, or RNP domain)	RRM_1
TraesCS1D03G0753700	66.3534	66.676	69.6968	61.9988	61.2862	77.9881	TraesCS1D03G0753700	Chr1D	414460674	414462327	+	770	-	TraesCS1D01G316900 && Q0D5W6.1 RecName: Full=Protein translation factor SUI1 homolog; AltName: Full=Protein GOS2; AltName: Full=Protein eIF1; AltName: Full=Translation initiation factor 1 >A6MZM2.1 RecName: Full=Protein translation factor SUI1 homolog; AltName: Full=Protein GOS2; AltName: Full=Protein eIF1; AltName: Full=Translation initiation factor 1 && PF01253:Translation initiation factor SUI1	SUI1
TraesCS5A03G1242700	102.947	115.621	101.829	153.718	98.3136	42.3346	TraesCS5A03G1242700	Chr5A	692073132	692076025	+	1322	-	TraesCS5A01G532200 && P15490.1 RecName: Full=Stem 28 kDa glycoprotein; AltName: Full=Vegetative storage protein A; Flags: Precursor && PF03767:HAD superfamily, subfamily IIIB (Acid phosphatase)	-
TraesCS7B03G0730400	70.4267	65.1042	66.291	67.9576	87.1331	71.452	TraesCS7B03G0730400	Chr7B	493437270	493440556	-	1704	-	TraesCS7B01G266300 && Q6YW46.2 RecName: Full=Elongation factor 1-gamma 2; Short=EF-1-gamma 2; AltName: Full=eEF-1B gamma 2 && PF00647:Elongation factor 1 gamma, conserved domain|PF02798:Glutathione S-transferase, N-terminal domain|PF00043:Glutathione S-transferase, C-terminal domain	GST_C
TraesCS1B03G0139900	7.64952	11.0559	9.1169	172.26	142.78	123.694	TraesCS1B03G0139900	Chr1B	46186077	46191470	-	1738	-	TraesCS1B01G059100 && Q9FRL8.1 RecName: Full=Glutathione S-transferase DHAR2; AltName: Full=Chloride intracellular channel homolog 2; Short=CLIC homolog 2; AltName: Full=Glutathione-dependent dehydroascorbate reductase 2; Short=AtDHAR2; Short=CytDHAR; Short=GSH-dependent dehydroascorbate reductase 2 && PF13417:Glutathione S-transferase, N-terminal domain|PF13410:Glutathione S-transferase, C-termi…	-
TraesCS7A03G0566800	137.868	131.538	126.162	120.972	88.7934	41.2347	TraesCS7A03G0566800	Chr7A	230010423	230013419	+	1910	-	TraesCS7A01G246300 && Q7EXZ4.1 RecName: Full=Beta-glucosidase 28; Short=Os8bglu28; Flags: Precursor && PF00232:Glycosyl hydrolase family 1	Glyco_hydro_1
TraesCS2B03G1009400	102.136	138.055	108.112	36.3001	13.6909	17.4189	TraesCS2B03G1009400	Chr2B	571192042	571194937	-	1568	-	TraesCS2B01G396800 && Q7XUA6.1 RecName: Full=Probable aquaporin PIP2-3; AltName: Full=OsPIP2;3; AltName: Full=Plasma membrane intrinsic protein 2-3 && PF00230:Major intrinsic protein	-
TraesCS1A03G0117100	85.9773	76.5449	74.9998	122.836	137.37	108.837	TraesCS1A03G0117100	Chr1A	32329498	32330577	-	970	-	TraesCS1A01G048700 && - && PF14368:Probable lipid transfer	-
TraesCS1A03G0502000	68.98	55.8747	63.6905	59.3729	70.0201	63.9735	TraesCS1A03G0502000	Chr1A	339200722	339201937	-	1216	-	TraesCS1A01G186500 && Q06398.2 RecName: Full=Probable glutathione S-transferase GSTU6; AltName: Full=28 kDa cold-induced protein && PF13417:Glutathione S-transferase, N-terminal domain|PF13410:Glutathione S-transferase, C-terminal domain	-
TraesCS5B03G0020200	1.42246	0.523903	11.3291	0.405309	1.81947	1.71589	TraesCS5B03G0020200	Chr5B	9331528	9333209	+	745	-	TraesCS5B01G009000 && D9HP26.1 RecName: Full=Cell number regulator 10; AltName: Full=ZmCNR10 && PF04749:PLAC8 family	-
TraesCS1A03G0488100	85.5706	74.7876	73.5409	94.411	85.4437	75.8979	TraesCS1A03G0488100	Chr1A	328856716	328857544	-	829	-	TraesCS1A01G181100 && - && PF04398:Protein of unknown function, DUF538	-
TraesCS2D03G0813800	80.9323	77.8975	66.5999	75.8022	88.3686	74.966	TraesCS2D03G0813800	Chr2D	457825942	457827942	-	915	-	TraesCS2D01G354800 && O22644.1 RecName: Full=60S ribosomal protein L23A && PF00276:Ribosomal protein L23|PF03939:Ribosomal protein L23, N-terminal domain	-
TraesCS4D03G0474600	77.8473	77.8758	70.6179	75.549	98.1878	80.7793	TraesCS4D03G0474600	Chr4D	335081781	335084000	-	1002	-	TraesCS4D01G191400 && Q949H0.1 RecName: Full=40S ribosomal protein S7 && PF01251:Ribosomal protein S7e	-
TraesCS5A03G0895100	69.0284	68.2062	60.2952	74.5661	90.5813	75.7398	TraesCS5A03G0895100	Chr5A	572871389	572874378	-	1391	-	TraesCS5A01G372700 && Q0JGY1.1 RecName: Full=60S ribosomal protein L5-1 && PF17144:Ribosomal large subunit proteins 60S L5, and 50S L18|PF14204:Ribosomal L18 C-terminal region	-
TraesCS6A03G0639300	78.8267	74.9021	67.5261	96.5904	91.106	82.4432	TraesCS6A03G0639300	Chr6A	441758007	441762806	-	1720	-	TraesCS6A01G232200 && Q6K638.1 RecName: Full=Hydroxycinnamoyltransferase 2; Short=OsHCT2; AltName: Full=BAHD-like hydroxycinnamoyl transferase HCT2 && PF02458:Transferase family	-
TraesCS5B03G0986700	82.314	101.952	82.7279	97.2597	107.044	63.9952	TraesCS5B03G0986700	Chr5B	577880949	577884485	-	2095	-	TraesCS5B01G396900 && Q60E70.1 RecName: Full=COBRA-like protein 3; AltName: Full=Protein BRITTLE CULM1-like 4; Flags: Precursor && PF04833:COBRA-like protein	-
TraesCS5B03G0937300	65.8465	28.1725	72.5126	176.231	203.594	786.922	TraesCS5B03G0937300	Chr5B	553618005	553618994	+	892	-	TraesCS5B01G372100 && P12952.1 RecName: Full=Dehydrin DHN2; AltName: Full=B9 && PF00257:Dehydrin	-
TraesCS2D03G0127900	84.384	74.8643	68.0576	68.6261	87.0189	76.6654	TraesCS2D03G0127900	Chr2D	29735498	29736561	-	693	-	TraesCS2D01G064600 && Q9M3V8.1 RecName: Full=40S ribosomal protein S6 && PF01092:Ribosomal protein S6e	-
TraesCS2B03G0766500	76.0459	76.386	63.3373	76.4037	97.1371	77.1012	TraesCS2B03G0766500	Chr2B	418736838	418739219	+	1584	-	TraesCS2B01G293800 && P49199.2 RecName: Full=40S ribosomal protein S8 && PF01201:Ribosomal protein S8e	-
TraesCS5D03G0463700	55.728	59.5578	61.1493	54.7279	56.1063	44.3995	TraesCS5D03G0463700	Chr5D	302610595	302614050	+	1349	-	TraesCS5D01G196100 && P46274.1 RecName: Full=Mitochondrial outer membrane porin; AltName: Full=Voltage-dependent anion-selective channel protein; Short=VDAC && PF01459:Eukaryotic porin	-
TraesCS3B03G0315300	59.0451	71.0024	55.4281	73.0614	82.0972	58.7318	TraesCS3B03G0315300	Chr3B	126613216	126616626	+	1754	-	TraesCS3B01G132400 && Q9LGQ6.1 RecName: Full=Acyl transferase 9; Short=OsAT9 && PF02458:Transferase family	-
TraesCS3A03G0460600	1.00754	9.53976	2.33164	5.87374	2.55351	7.52352	TraesCS3A03G0460600	Chr3A	255281296	255283651	-	1753	-	TraesCS3A01G191700 && Q5EFU4.1 RecName: Full=Magnesium-protoporphyrin IX monomethyl ester [oxidative] cyclase, chloroplastic; Short=Mg-protoporphyrin IX monomethyl ester oxidative cyclase; AltName: Full=Protein Xantha-l; Flags: Precursor && PF02915:Rubrerythrin	-
TraesCS5D03G0553100	134.258	82.2785	103.552	104.243	89.943	71.1016	TraesCS5D03G0553100	Chr5D	349877254	349879128	+	1676	-	TraesCS5D01G238800 && O24325.1 RecName: Full=Vacuolar-processing enzyme; Short=VPE; AltName: Full=Legumain-like proteinase; Short=LLP; Flags: Precursor && PF01650:Peptidase C13 family	-
TraesCS1A03G0449900	0.103125	1.58121	0.102279	0.426654	0.222708	0.300376	TraesCS1A03G0449900	Chr1A	300299884	300308858	+	1557	-	- && O24303.1 RecName: Full=Protein TIC110, chloroplastic; AltName: Full=Chloroplast inner envelope protein, 110 kDa; Short=psIEP110; AltName: Full=IAP100; AltName: Full=Translocon at the inner envelope membrane of chloroplasts 110; Flags: Precursor && PF16940:Chloroplast envelope transporter	-
TraesCS6B03G0849400	0.0191036	4.44729	0.031578	2.60461	0.168774	2.26285	TraesCS6B03G0849400	Chr6B	537059444	537061795	+	1681	-	TraesCS6B01G294700 && P26302.1 RecName: Full=Phosphoribulokinase, chloroplastic; Short=PRK; Short=PRKase; AltName: Full=Phosphopentokinase; Flags: Precursor && PF00485:Phosphoribulokinase / Uridine kinase family	-
novel.7566	144.027	136.205	143.388	9.31925	1.71515	1.87191	-	Chr5A	476138420	476139697	+	1066	-	- && - && -	-
TraesCS2A03G0644800	87.6084	101.278	65.8437	118.741	113.019	70.3085	TraesCS2A03G0644800	Chr2A	417686663	417687420	-	651	-	TraesCS2A01G262400 && Q39131.1 RecName: Full=Lamin-like protein; Flags: Precursor && PF02298:Plastocyanin-like domain	Cu_bind_like
TraesCS6D03G0103400	81.1209	93.0992	74.2289	68.5866	73.6157	47.9706	TraesCS6D03G0103400	Chr6D	25207994	25212049	-	2568	-	TraesCS6D01G049100 && P24067.3 RecName: Full=Luminal-binding protein 2; Short=BiP2; AltName: Full=B-70; Short=B70; AltName: Full=Heat shock protein 70 homolog 2; Flags: Precursor && PF00012:Hsp70 protein	HSP70
TraesCS1A03G0763600	73.2124	77.9113	70.3208	72.398	93.6878	75.7665	TraesCS1A03G0763600	Chr1A	500310826	500313106	+	679	-	TraesCS1A01G307400 && Q5I7K9.2 RecName: Full=60S ribosomal protein L30 && PF01248:Ribosomal protein L7Ae/L30e/S12e/Gadd45 family	-
TraesCS4B03G0948800	83.3646	130.608	79.8027	132.27	143.182	63.1979	TraesCS4B03G0948800	Chr4B	653835256	653835849	-	594	-	TRIAE_CS42_4BL_TGACv1_320342_AA1036020%2Cglycine-rich/proline-rich protein%2Clow temperature germinability protein%2Chydrophob_seed domain && Q39176.1 RecName: Full=Lipid transfer protein EARLI 1; AltName: Full=Protein EARLY ARABIDOPSIS ALUMINUM INDUCED 1; Short=pEARLI1; Flags: Precursor && PF14547:Hydrophobic seed protein	-
TraesCS6D03G0526000	98.8148	96.0949	85.1073	106.836	107.476	115.742	TraesCS6D03G0526000	Chr6D	321971142	321977231	-	5034	-	TraesCS6D01G212200 && P14717.2 RecName: Full=Phenylalanine ammonia-lyase && PF00221:Aromatic amino acid lyase	-
TraesCS5A03G1203100	80.283	70.7071	65.7957	72.0632	85.0666	71.5284	TraesCS5A03G1203100	Chr5A	678935942	678937957	-	952	-	TraesCS5A01G513300 && Q9FDZ9.1 RecName: Full=60S ribosomal protein L21-2 && PF01157:Ribosomal protein L21e	-
TraesCS7D03G1221800	73.7159	81.4382	71.6965	42.2448	44.1904	26.9449	TraesCS7D03G1221800	Chr7D	618949761	618954741	-	2511	-	TraesCS7D01G517800 && P36183.1 RecName: Full=Endoplasmin homolog; AltName: Full=Glucose-regulated protein 94 homolog; Short=GRP-94 homolog; Flags: Precursor && PF02518:Histidine kinase-, DNA gyrase B-, and HSP90-like ATPase|PF00183:Hsp90 protein	HATPase_c
TraesCS4A03G0010100	64.9021	64.2035	61.2831	71.5262	76.7311	68.6423	TraesCS4A03G0010100	Chr4A	3430702	3432528	+	903	-	TraesCS4A01G006000 && A5BUU4.1 RecName: Full=40S ribosomal protein SA && PF00318:Ribosomal protein S2	-
TraesCS3A03G0704500	41.1972	22.513	36.5007	20.6081	26.266	28.7591	TraesCS3A03G0704500	Chr3A	520581871	520583781	-	1559	-	TraesCS3A01G279800 && Q4R1I9.1 RecName: Full=Anthocyanidin 5,3-O-glucosyltransferase; AltName: Full=UDP-glucose: anthocyanidin 5,3-O-glucosyltransferase && PF00201:UDP-glucoronosyl and UDP-glucosyl transferase	UDPGT
TraesCS7A03G1103500	22.2781	12.7479	23.0107	58.7096	62.9003	111.984	TraesCS7A03G1103500	Chr7A	653539173	653540558	+	1293	-	TraesCS7A01G454600 && Q8LC95.2 RecName: Full=Early nodulin-like protein 3; AltName: Full=Phytocyanin-like protein; Flags: Precursor && PF02298:Plastocyanin-like domain	Cu_bind_like
TraesCS5A03G1045500	96.2639	91.8413	94.5222	82.3492	93.3556	64.8828	TraesCS5A03G1045500	Chr5A	625534980	625536361	+	1272	-	TraesCS5A01G443800 && P23444.2 RecName: Full=Histone H1 && PF00538:linker histone H1 and H5 family	-
TraesCS5D03G0919700	78.0402	78.2046	69.0496	77.4538	82.461	77.4527	TraesCS5D03G0919700	Chr5D	481983559	481985233	-	630	-	TraesCS5D01G417000 && Q5I7K3.1 RecName: Full=40S ribosomal protein S29 && -	-
TraesCS4D03G0493300	78.3621	49.249	77.0187	27.4168	26.7851	74.5763	TraesCS4D03G0493300	Chr4D	348359759	348364339	+	1304	-	TraesCS4D01G201100 && Q8H8U5.1 RecName: Full=Protein IN2-1 homolog B; AltName: Full=Glutathione S-transferase GSTZ5 >A1XBB7.1 RecName: Full=Protein IN2-1 homolog B; AltName: Full=Glutathione S-transferase GSTZ5 && PF13410:Glutathione S-transferase, C-terminal domain|PF13417:Glutathione S-transferase, N-terminal domain	-
novel.9477	76.0974	73.9759	66.2556	75.5554	80.8742	72.4603	-	Chr6A	513310080	513312274	-	679	-	- && Q9M573.1 RecName: Full=60S ribosomal protein L31 && PF01198:Ribosomal protein L31e	Ribosomal_L31e
TraesCS2B03G1427400	67.2167	73.2055	85.8564	58.8934	64.8972	70.0582	TraesCS2B03G1427400	Chr2B	769884204	769886924	-	988	-	TraesCS2B01G570100 && Q94F47.1 RecName: Full=Ubiquitin-conjugating enzyme E2 28; AltName: Full=E2 ubiquitin-conjugating enzyme 28; AltName: Full=Ubiquitin carrier protein 28 && PF00179:Ubiquitin-conjugating enzyme	UQ_con
TraesCS2A03G0353000	57.4447	61.4771	43.2647	60.9745	66.8755	62.6378	TraesCS2A03G0353000	Chr2A	128811699	128814108	-	1449	-	TraesCS2A01G169300 && Q8H395.1 RecName: Full=Protein TIFY 10b; Short=OsTIFY10b; AltName: Full=Jasmonate ZIM domain-containing protein 7; Short=OsJAZ7; AltName: Full=OsJAZ6 && PF09425:Jas motif|PF06200:tify domain	Zim
TraesCS1D03G0000800	63.7671	65.162	59.7094	56.111	61.038	59.8443	TraesCS1D03G0000800	Chr1D	55880	57669	+	769	-	TraesCS1D01G004200 && O49453.1 RecName: Full=Uncharacterized protein At4g28440 && -	-
TraesCS6B03G0432100	85.86	83.365	80.331	89.3953	84.7512	55.8571	TraesCS6B03G0432100	Chr6B	187142406	187145569	+	1952	-	TraesCS6B01G169300 && Q9ZRB0.1 RecName: Full=Tubulin beta-3 chain; AltName: Full=Beta-3-tubulin && PF00091:Tubulin/FtsZ family, GTPase domain|PF03953:Tubulin C-terminal domain	Tubulin
TraesCS5B03G1168400	87.3778	89.317	76.5378	90.5022	93.3383	71.1753	TraesCS5B03G1168400	Chr5B	650739002	650741831	+	1075	-	TraesCS5B01G479100 && P49076.2 RecName: Full=ADP-ribosylation factor && PF00025:ADP-ribosylation factor family	Arf
TraesCS3A03G0737300	64.569	60.6374	67.091	83.9574	81.773	80.2322	TraesCS3A03G0737300	Chr3A	543886001	543890067	-	1781	-	TraesCS3A01G305400 && P37833.1 RecName: Full=Aspartate aminotransferase, cytoplasmic; AltName: Full=Transaminase A && PF00155:Aminotransferase class I and II	Aminotran_1_2
TraesCS6B03G0137600	92.8873	104.797	87.7964	56.6671	61.6655	36.6939	TraesCS6B03G0137600	Chr6B	42985623	42989557	-	2465	-	TraesCS6B01G058300 && P24067.3 RecName: Full=Luminal-binding protein 2; Short=BiP2; AltName: Full=B-70; Short=B70; AltName: Full=Heat shock protein 70 homolog 2; Flags: Precursor && PF00012:Hsp70 protein	HSP70
TraesCS4D03G0485800	59.0994	59.0091	59.7524	56.5447	65.4994	58.728	TraesCS4D03G0485800	Chr4D	342015514	342018521	+	1735	-	TraesCS4D01G197200 && Q03033.1 RecName: Full=Elongation factor 1-alpha; Short=EF-1-alpha && PF03144:Elongation factor Tu domain 2|PF00009:Elongation factor Tu GTP binding domain|PF03143:Elongation factor Tu C-terminal domain	GTP_EFTU
TraesCS7A03G0954200	72.8389	70.9084	75.3752	87.5418	87.4591	116.581	TraesCS7A03G0954200	Chr7A	576202127	576203795	-	962	-	- && Q69TY4.1 RecName: Full=Peroxiredoxin-2E-1, chloroplastic; AltName: Full=Peroxiredoxin IIE-1; AltName: Full=Thioredoxin reductase 2E-1; Flags: Precursor && PF08534:Redoxin	-
TraesCS3D03G0311200	79.4449	81.8847	79.2412	75.0947	68.5459	56.4264	TraesCS3D03G0311200	Chr3D	110725197	110728971	-	1456	-	TraesCS3D01G146200 && Q9FJ45.1 RecName: Full=GDSL esterase/lipase At5g45910; AltName: Full=Extracellular lipase At5g45910; Flags: Precursor && PF00657:GDSL-like Lipase/Acylhydrolase	Lipase_GDSL
TraesCS7B03G0722800	73.5346	57.0015	60.1347	71.9878	66.6253	64.2409	TraesCS7B03G0722800	Chr7B	488476363	488476776	-	414	-	TraesCS7B01G263000 && - && -	-
[truncated: 64,222 more rows]

## Sheet: gene fpkm
gene_id	CM42_15PEG_R_1	CM42_15PEG_R_2	CM42_15PEG_R_3	ZM366_15PEG_R_1	ZM366_15PEG_R_2	ZM366_15PEG_R_3	gene_name	gene_chr	gene_start	gene_end	gene_strand	gene_length	gene_biotype	gene_description	tf_family
[truncated: 65,535 more rows]
