# Supplementary material for: Transcriptome Analysis of Roots from Wheat (Triticum aestivum L.) Varieties in Response to Drought Stress
Source: Int J Mol Sci. 2023 Apr 14;24(8):7245. doi: 10.3390/ijms24087245 (PMC10139362; doi:10.3390/ijms24087245)
Supplement: Supplementary file 1 [file ijms-24-07245-s001.zip › Table S8 Genes expressed only in CM42.xlsx]

## Sheet: Table S8 Genes expressed only i
gene_id	gene_name	gene_chr	gene_start	gene_end	gene_strand	gene_length	gene_biotype	gene_description	tf_family
TraesCS1A03G0005000	TraesCS1A03G0005000	Chr1A	1226759	1227184	-	426	-	TraesCS1A01G002400 && H2DH21.1 RecName: Full=Cytochrome P450 CYP72A219; AltName: Full=Cytochrome P450 CYP72A129 [Panax ginseng] && PF00067:Cytochrome P450	p450
TraesCS1A03G0013600	TraesCS1A03G0013600	Chr1A	3563033	3568128	-	1268	-	TraesCS1A01G004500 && Q8RWJ7.1 RecName: Full=Protein SAWADEE HOMEODOMAIN HOMOLOG 2; AltName: Full=Probable DNA-binding transcription factor 2 && PF16719:SAWADEE domain	-
TraesCS1A03G0016400	TraesCS1A03G0016400	Chr1A	4439929	4443198	+	1331	-	TraesCS1A01G005900 && Q54JK4.1 RecName: Full=Charged multivesicular body protein 5; AltName: Full=Vacuolar protein-sorting-associated protein 60 && PF03357:Snf7	ESCRT-III
TraesCS1A03G0046000	TraesCS1A03G0046000	Chr1A	11374596	11377413	-	1298	-	TraesCS1A01G020200 && Q9FGG3.1 RecName: Full=WAT1-related protein At5g64700 && PF00892:EamA-like transporter family	DUF6
TraesCS1A03G0061600	TraesCS1A03G0061600	Chr1A	14134880	14135104	-	225	-	TraesCS1A01G026800 && P01053.2 RecName: Full=Subtilisin-chymotrypsin inhibitor-2A; Short=CI-2A && -	-
TraesCS1A03G0070500	TraesCS1A03G0070500	Chr1A	16003801	16005231	+	1358	-	TraesCS1A01G031100 && Q9FJ47.1 RecName: Full=Senescence-specific cysteine protease SAG12; AltName: Full=Cysteine proteinase SAG12; AltName: Full=Protein SENESCENCE-ASSOCIATED GENE 12; Flags: Precursor && PF00112:Papain family cysteine protease|PF08246:Cathepsin propeptide inhibitor domain (I29)	Peptidase_C1
TraesCS1A03G0104500	TraesCS1A03G0104500	Chr1A	26395408	26399476	+	1835	-	TraesCS1A01G043900 && Q0IP28.1 RecName: Full=Laccase-25; AltName: Full=Benzenediol:oxygen oxidoreductase 25; AltName: Full=Diphenol oxidase 25; AltName: Full=Urishiol oxidase 25; Flags: Precursor && PF00394:Multicopper oxidase|PF07731:Multicopper oxidase|PF07732:Multicopper oxidase	-
TraesCS1A03G0117300	TraesCS1A03G0117300	Chr1A	32426684	32427577	-	894	-	TraesCS1A01G048900 && - && -	-
TraesCS1A03G0124000	TraesCS1A03G0124000	Chr1A	34731008	34734163	+	423	-	TraesCS1A01G051200 && - && -	-
TraesCS1A03G0129100	TraesCS1A03G0129100	Chr1A	36577857	36581723	-	1442	-	TraesCS1A01G052300 && Q9FXB6.1 RecName: Full=GDSL esterase/lipase LIP-4; AltName: Full=Extracellular lipase LIP-4; Flags: Precursor && PF00657:GDSL-like Lipase/Acylhydrolase	Lipase_GDSL
TraesCS1A03G0140400	TraesCS1A03G0140400	Chr1A	40616836	40618464	-	382	-	TraesCS1A01G057700 && - && -	-
TraesCS1A03G0146000	TraesCS1A03G0146000	Chr1A	43626586	43631725	-	1722	-	TraesCS1A01G060100 && P49018.1 RecName: Full=GPI-anchor transamidase; Short=GPI transamidase; Flags: Precursor && PF01650:Peptidase C13 family	-
TraesCS1A03G0146100	TraesCS1A03G0146100	Chr1A	43636189	43637792	-	1604	-	TraesCS1A01G060200 && Q943I6.1 RecName: Full=Zinc finger protein STOP1 homolog; AltName: Full=Protein STOP1 homolog && -	-
TraesCS1A03G0154200	TraesCS1A03G0154200	Chr1A	46663599	46664941	-	627	-	- && - && PF05180:DNL zinc finger	-
TraesCS1A03G0158800	TraesCS1A03G0158800	Chr1A	49761051	49766880	-	1999	-	TraesCS1A01G064900 && Q93Y91.1 RecName: Full=Sugar transport protein 5; AltName: Full=Hexose transporter 5 && PF00083:Sugar (and other) transporter	Sugar_tr
TraesCS1A03G0175300	TraesCS1A03G0175300	Chr1A	56528583	56534010	-	2513	-	TraesCS1A01G071700 && Q2VEX9.1 RecName: Full=Prolycopene isomerase, chloroplastic; Short=CrtISO; AltName: Full=Carotenoid isomerase; Flags: Precursor && PF01593:Flavin containing amine oxidoreductase	Amino_oxidase
TraesCS1A03G0183000	TraesCS1A03G0183000	Chr1A	60775307	60778434	+	822	-	TraesCS1A01G075200 && - && -	-
TraesCS1A03G0194000	TraesCS1A03G0194000	Chr1A	65066873	65069915	-	1716	-	TraesCS1A01G079800 && - && -	-
TraesCS1A03G0194700	TraesCS1A03G0194700	Chr1A	65497696	65500589	-	2466	-	TraesCS1A01G080200 && - && -	-
TraesCS1A03G0215100	TraesCS1A03G0215100	Chr1A	79422183	79425384	+	1665	-	TraesCS1A01G088600 && A3AZW5.1 RecName: Full=Probable sucrose-phosphatase 3; Short=OsSPP3 && PF05116:Sucrose-6F-phosphate phosphohydrolase|PF08472:Sucrose-6-phosphate phosphohydrolase C-terminal	-
TraesCS1A03G0217500	TraesCS1A03G0217500	Chr1A	81305472	81307535	-	1586	-	TraesCS1A01G089500 && Q9FR99.1 RecName: Full=1-aminocyclopropane-1-carboxylate oxidase; Short=ACC oxidase; AltName: Full=Ethylene-forming enzyme; Short=EFE && PF03171:2OG-Fe(II) oxygenase superfamily|PF14226:non-haem dioxygenase in morphine synthesis N-terminal	2OG-FeII_Oxy
TraesCS1A03G0217900	TraesCS1A03G0217900	Chr1A	81507237	81509760	+	2164	-	TraesCS1A01G089800 && - && PF05686:Glycosyl transferase family 90	-
TraesCS1A03G0243400	TraesCS1A03G0243400	Chr1A	98684315	98685174	+	664	-	TraesCS1A01G100000 && - && -	-
TraesCS1A03G0252000	TraesCS1A03G0252000	Chr1A	101852717	101862730	+	1845	-	TraesCS1A01G104100 && Q42517.1 RecName: Full=Peroxidase N; AltName: Full=Neutral peroxidase; Flags: Precursor && PF00141:Peroxidase	-
TraesCS1A03G0261500	TraesCS1A03G0261500	Chr1A	109308886	109310402	-	1326	-	TraesCS1A01G108400 && A5H8G4.1 RecName: Full=Peroxidase 1; AltName: Full=Plasma membrane-bound peroxidase 1; Short=pmPOX1; Flags: Precursor && PF00141:Peroxidase	-
TraesCS1A03G0266000	TraesCS1A03G0266000	Chr1A	111120787	111123688	+	2403	-	TraesCS1A01G110000 && Q8GXZ3.1 RecName: Full=Serine/threonine-protein kinase At5g01020 && PF07714:Protein tyrosine and serine/threonine kinase	Pkinase_Tyr
TraesCS1A03G0267500	TraesCS1A03G0267500	Chr1A	112491034	112492948	-	1915	-	TraesCS1A01G110800 && Q6VAA7.1 RecName: Full=UDP-glycosyltransferase 88B1 && PF00201:UDP-glucoronosyl and UDP-glucosyl transferase	UDPGT
TraesCS1A03G0280400	TraesCS1A03G0280400	Chr1A	121009558	121012883	+	3326	-	TraesCS1A01G114700 && - && PF13855:Leucine rich repeat|PF08263:Leucine rich repeat N-terminal domain	LRRNT_2
TraesCS1A03G0298200	TraesCS1A03G0298200	Chr1A	136099069	136103300	+	3342	-	TraesCS1A01G121200 && - && PF12854:PPR repeat|PF13041:PPR repeat family	-
TraesCS1A03G0300100	TraesCS1A03G0300100	Chr1A	138057107	138058750	-	1644	-	TraesCS1A01G121800 && - && PF13359:DDE superfamily endonuclease	-
TraesCS1A03G0300200	TraesCS1A03G0300200	Chr1A	138058853	138061853	-	939	-	TraesCS1A01G122000 && - && PF00903:Glyoxalase/Bleomycin resistance protein/Dioxygenase superfamily	Glyoxalase
TraesCS1A03G0316300	TraesCS1A03G0316300	Chr1A	155628559	155634445	+	2563	-	TraesCS1A01G126900 && Q8RWI9.2 RecName: Full=ABC transporter G family member 15; Short=ABC transporter ABCG.15; Short=AtABCG15; AltName: Full=White-brown complex homolog protein 15; Short=AtWBC15; AltName: Full=White-brown complex homolog protein 22; Short=AtWBC22 && PF19055:ABC-2 type transporter|PF01061:ABC-2 type transporter|PF00005:ABC transporter	ABC2_membrane
TraesCS1A03G0318900	TraesCS1A03G0318900	Chr1A	157183417	157183952	-	438	-	TraesCS1A01G127800 && - && PF06839:GRF zinc finger	zf-GRF
TraesCS1A03G0330400	TraesCS1A03G0330400	Chr1A	172982018	173009540	-	2346	-	- && - && PF07460:NUMOD3 motif	-
TraesCS1A03G0342500	TraesCS1A03G0342500	Chr1A	193921770	193928726	-	1819	-	TraesCS1A01G133900 && O04621.1 RecName: Full=Protein trichome birefringence-like 26 && PF13839:GDSL/SGNH-like Acyl-Esterase family found in Pmr5 and Cas1p|PF14416:PMR5 N terminal Domain	-
TraesCS1A03G0349500	TraesCS1A03G0349500	Chr1A	208903180	208916609	-	4280	-	- && Q9XGC9.1 RecName: Full=DNA mismatch repair protein MSH2; AltName: Full=MUS1 && PF05190:MutS family domain IV|PF00488:MutS domain V|PF01624:MutS domain I|PF05192:MutS domain III|PF05188:MutS domain II	-
TraesCS1A03G0359400	TraesCS1A03G0359400	Chr1A	220264290	220267793	-	513	-	TraesCS1A01G136700 && P32518.1 RecName: Full=Deoxyuridine 5'-triphosphate nucleotidohydrolase; Short=dUTPase; AltName: Full=P18; AltName: Full=dUTP pyrophosphatase && -	-
TraesCS1A03G0374400	TraesCS1A03G0374400	Chr1A	239367091	239377286	-	1427	-	- && Q9FNY2.1 RecName: Full=Transcription factor-like protein DPB; AltName: Full=DP-like protein B; Short=AtDPbB; AltName: Full=E2F dimerization partner protein B && PF02319:E2F/DP family winged-helix DNA-binding domain|PF08781:Transcription factor DP	E2F_TDP
TraesCS1A03G0383500	TraesCS1A03G0383500	Chr1A	246319062	246325129	-	4684	-	TraesCS1A01G142800 && P29516.2 RecName: Full=Tubulin beta-8 chain; AltName: Full=Beta-8-tubulin && PF00091:Tubulin/FtsZ family, GTPase domain	Tubulin
TraesCS1A03G0403500	TraesCS1A03G0403500	Chr1A	259849716	259859023	+	2062	-	TraesCS1A01G150200 && Q9FNL7.1 RecName: Full=Protein NRT1/ PTR FAMILY 5.2; Short=AtNPF5.2; AltName: Full=Peptide transporter PTR3-A; Short=AtPTR3 && PF00854:POT family	-
TraesCS1A03G0410700	TraesCS1A03G0410700	Chr1A	266892644	266901935	+	5635	-	TraesCS1A01G152900 && Q9M8D3.3 RecName: Full=Probable phosphoribosylformylglycinamidine synthase, chloroplastic/mitochondrial; Short=FGAM synthase; Short=FGAMS; AltName: Full=Formylglycinamide ribonucleotide amidotransferase; Short=FGAR amidotransferase; Short=FGAR-AT; AltName: Full=Formylglycinamide ribotide amidotransferase; Flags: Precursor && PF18076:Formylglycinamide ribonucleotide amidotran…	-
TraesCS1A03G0425600	TraesCS1A03G0425600	Chr1A	281610748	281616867	+	2601	-	- && - && PF12274:Protein of unknown function (DUF3615)	-
TraesCS1A03G0429800	TraesCS1A03G0429800	Chr1A	287808929	287813271	+	2057	-	TraesCS1A01G159600 && Q8LNV6.1 RecName: Full=Cytokinin dehydrogenase 3; AltName: Full=Cytokinin oxidase 3; Short=OsCKX3; Flags: Precursor && PF01565:FAD binding domain|PF09265:Cytokinin dehydrogenase 1, FAD and cytokinin binding	FAD_binding_4
TraesCS1A03G0435000	TraesCS1A03G0435000	Chr1A	291139266	291144669	-	1433	-	TraesCS1A01G161000 && - && -	-
TraesCS1A03G0462400	TraesCS1A03G0462400	Chr1A	308344053	308350684	+	2123	-	TraesCS1A01G171500 && Q8RWV8.1 RecName: Full=U11/U12 small nuclear ribonucleoprotein 65 kDa protein; Short=U11/U12 snRNP 65 kDa protein; Short=U11/U12-65K && PF00076:RNA recognition motif. (a.k.a. RRM, RBD, or RNP domain)	RRM_1
TraesCS1A03G0468700	TraesCS1A03G0468700	Chr1A	311480176	311482049	+	1771	-	TraesCS1A01G173800 && Q8GT20.1 RecName: Full=Benzyl alcohol O-benzoyltransferase; AltName: Full=Benzoyl coenzyme A:benzyl alcohol benzoyl transferase && PF02458:Transferase family	-
TraesCS1A03G0470400	TraesCS1A03G0470400	Chr1A	313202439	313203686	+	1248	-	TraesCS1A01G174200 && - && PF03732:Retrotransposon gag protein	Retrotrans_gag
TraesCS1A03G0503400	TraesCS1A03G0503400	Chr1A	339757542	339760063	+	2522	-	TraesCS1A01G187300 && O65351.1 RecName: Full=Subtilisin-like protease SBT1.7; AltName: Full=Cucumisin-like serine protease; AltName: Full=Subtilase subfamily 1 member 7; Short=AtSBT1.7; AltName: Full=Subtilisin-like serine protease 1; Short=At-SLP1; Flags: Precursor && PF17766:Fibronectin type-III domain|PF05922:Peptidase inhibitor I9|PF02225:PA domain|PF00082:Subtilase family	Peptidase_S8
TraesCS1A03G0508800	TraesCS1A03G0508800	Chr1A	344952504	344954348	-	534	-	TraesCS1A01G189700 && - && -	-
TraesCS1A03G0518600	TraesCS1A03G0518600	Chr1A	351934519	351940396	-	3587	-	TraesCS1A01G193400 && A2ZAI7.2 RecName: Full=Homeobox-leucine zipper protein ROC3; AltName: Full=GLABR 2-like homeobox protein 3; AltName: Full=HD-ZIP protein ROC3; AltName: Full=Homeodomain transcription factor ROC3; AltName: Full=Protein RICE OUTERMOST CELL-SPECIFIC 3 && PF00046:Homeodomain|PF01852:START domain	START
TraesCS1A03G0520200	TraesCS1A03G0520200	Chr1A	352747586	352748167	+	582	-	TraesCS1A01G193700 && Q9AWK2.1 RecName: Full=Probable calcium-binding protein CML11; AltName: Full=Calmodulin-like protein 11 && PF13499:EF-hand domain pair	-
TraesCS1A03G0531200	TraesCS1A03G0531200	Chr1A	358566274	358581514	-	9766	-	TraesCS1A01G198700 && Q94II3.1 RecName: Full=Probable methyltransferase PMT21; AltName: Full=Protein EARLY-RESPONSIVE TO DEHYDRATION 3 && PF03141:Putative S-adenosyl-L-methionine-dependent methyltransferase	-
TraesCS1A03G0547700	TraesCS1A03G0547700	Chr1A	370230509	370238871	+	3843	-	TraesCS1A01G206600 && - && -	-
TraesCS1A03G0548800	TraesCS1A03G0548800	Chr1A	370692903	370693529	-	627	-	TraesCS1A01G207200 && - && PF03168:Late embryogenesis abundant protein	-
TraesCS1A03G0557000	TraesCS1A03G0557000	Chr1A	375530443	375531114	+	510	-	- && Q39176.1 RecName: Full=Lipid transfer protein EARLI 1; AltName: Full=Protein EARLY ARABIDOPSIS ALUMINUM INDUCED 1; Short=pEARLI1; Flags: Precursor && PF14547:Hydrophobic seed protein	-
TraesCS1A03G0557700	TraesCS1A03G0557700	Chr1A	375669499	375670503	-	1005	-	TraesCS1A01G211800 && Q9M202.1 RecName: Full=Zinc finger protein ZAT9 && PF13912:C2H2-type zinc finger	-
TraesCS1A03G0597200	TraesCS1A03G0597200	Chr1A	403929396	403930921	-	1526	-	TraesCS1A01G229800 && Q8LEA8.2 RecName: Full=Phytochrome A-associated F-box protein; AltName: Full=Empfindlicher im dunkelroten Licht protein 1 && -	-
TraesCS1A03G0602900	TraesCS1A03G0602900	Chr1A	407323668	407324631	+	964	-	TraesCS1A01G232200 && - && PF03168:Late embryogenesis abundant protein	-
TraesCS1A03G0605300	TraesCS1A03G0605300	Chr1A	408764120	408764568	-	198	-	TraesCS1A01G233300 && - && -	-
TraesCS1A03G0626200	TraesCS1A03G0626200	Chr1A	430856406	430858179	-	945	-	TraesCS1A01G241400 && Q9FXH7.1 RecName: Full=Protein SHI RELATED SEQUENCE 7 && PF05142:Domain of unknown function (DUF702)	-
TraesCS1A03G0630800	TraesCS1A03G0630800	Chr1A	434361585	434366830	+	1779	-	TraesCS1A01G244100 && Q00IB6.1 RecName: Full=RNA polymerase II C-terminal domain phosphatase-like 4; Short=FCP-like 4; AltName: Full=Carboxyl-terminal phosphatase-like 4; Short=AtCPL4; Short=CTD phosphatase-like 4 && PF03031:NLI interacting factor-like phosphatase	NIF
TraesCS1A03G0636200	TraesCS1A03G0636200	Chr1A	437256363	437264456	-	3300	-	TraesCS1A01G246100 && - && -	-
TraesCS1A03G0637100	TraesCS1A03G0637100	Chr1A	438238451	438241335	+	579	-	TraesCS1A01G246200 && - && -	-
TraesCS1A03G0637200	TraesCS1A03G0637200	Chr1A	438271856	438273935	+	1993	-	TraesCS1A01G246300 && Q6YV88.1 RecName: Full=Ent-cassadiene C2-hydroxylase; AltName: Full=Cytochrome P450 71Z7 && PF00067:Cytochrome P450	p450
TraesCS1A03G0659000	TraesCS1A03G0659000	Chr1A	450984795	450990708	-	2245	-	TraesCS1A01G256800 && Q9ZVJ3.2 RecName: Full=65-kDa microtubule-associated protein 5; Short=AtMAP65-5 && PF03999:Microtubule associated protein (MAP65/ASE1 family)	-
TraesCS1A03G0663800	TraesCS1A03G0663800	Chr1A	454223629	454226284	-	1341	-	TraesCS1A01G259400 && Q9LJF8.2 RecName: Full=F-box/LRR-repeat protein At3g26922 && -	-
TraesCS1A03G0668400	TraesCS1A03G0668400	Chr1A	457979330	457980480	-	1048	-	TraesCS1A01G261500 && - && -	-
TraesCS1A03G0702700	TraesCS1A03G0702700	Chr1A	475858475	475862227	-	1485	-	- && Q688J2.1 RecName: Full=Auxin transporter-like protein 2 && PF01490:Transmembrane amino acid transporter protein	Aa_trans
TraesCS1A03G0703600	TraesCS1A03G0703600	Chr1A	476082071	476084090	-	1939	-	TraesCS1A01G278900 && Q8S9H7.1 RecName: Full=Transcription factor DIVARICATA && PF00249:Myb-like DNA-binding domain	Myb_DNA-binding
TraesCS1A03G0706600	TraesCS1A03G0706600	Chr1A	478641265	478643000	+	879	-	TraesCS1A01G279900 && - && -	-
TraesCS1A03G0709000	TraesCS1A03G0709000	Chr1A	480237002	480240049	-	1205	-	TraesCS1A01G281000 && - && -	-
TraesCS1A03G0710000	TraesCS1A03G0710000	Chr1A	481318956	481320670	-	1514	-	TraesCS1A01G281200 && Q9FUH9.1 RecName: Full=Microtubule-binding protein TANGLED1; AltName: Full=Protein PIGMY1 && -	-
TraesCS1A03G0712800	TraesCS1A03G0712800	Chr1A	482198654	482202139	-	1471	-	TraesCS1A01G282300 && Q0PGJ6.1 RecName: Full=Aldo-keto reductase family 4 member C9 && PF00248:Aldo/keto reductase family	Aldo_ket_red
TraesCS1A03G0712900	TraesCS1A03G0712900	Chr1A	482202594	482205801	-	1139	-	TraesCS1A01G282400 && Q0PGJ6.1 RecName: Full=Aldo-keto reductase family 4 member C9 && PF00248:Aldo/keto reductase family	Aldo_ket_red
TraesCS1A03G0713000	TraesCS1A03G0713000	Chr1A	482206316	482207495	+	597	-	TraesCS1A01G282500 && Q5N9J9.3 RecName: Full=Probable phytol kinase 2, chloroplastic; Flags: Precursor && -	-
TraesCS1A03G0713100	TraesCS1A03G0713100	Chr1A	482207549	482209324	-	1319	-	TraesCS1A01G282600 && Q84TF0.1 RecName: Full=Aldo-keto reductase family 4 member C10 && PF00248:Aldo/keto reductase family	Aldo_ket_red
TraesCS1A03G0740300	TraesCS1A03G0740300	Chr1A	493545028	493545396	-	369	-	TraesCS1A01G296800 && - && -	-
TraesCS1A03G0752900	TraesCS1A03G0752900	Chr1A	497810753	497814326	+	1416	-	TraesCS1A01G302500 && A2Y5T7.3 RecName: Full=Serotonin N-acetyltransferase 1, chloroplastic; Short=OsSNAT1; AltName: Full=Nuclear shuttle protein-interacting protein homolog; AltName: Full=Probable acetyltransferase NSI; Flags: Precursor && -	-
TraesCS1A03G0758500	TraesCS1A03G0758500	Chr1A	499408357	499409105	+	627	-	TraesCS1A01G305300 && - && -	-
TraesCS1A03G0769700	TraesCS1A03G0769700	Chr1A	502328095	502329960	-	1744	-	TraesCS1A01G310200 && O64733.1 RecName: Full=UDP-glycosyltransferase 87A2 && PF00201:UDP-glucoronosyl and UDP-glucosyl transferase	UDPGT
TraesCS1A03G0778600	TraesCS1A03G0778600	Chr1A	506784814	506787238	+	1679	-	TraesCS1A01G313200 && - && -	-
TraesCS1A03G0787300	TraesCS1A03G0787300	Chr1A	510124024	510129469	+	1192	-	- && Q8RX28.1 RecName: Full=Histone deacetylase 5 && PF00850:Histone deacetylase domain	Hist_deacetyl
TraesCS1A03G0788800	TraesCS1A03G0788800	Chr1A	510456421	510456702	+	282	-	TraesCS1A01G317700 && - && -	-
TraesCS1A03G0790200	TraesCS1A03G0790200	Chr1A	511279066	511280511	-	1355	-	TraesCS1A01G318500 && P37834.2 RecName: Full=Peroxidase 1; Flags: Precursor && PF00141:Peroxidase	-
TraesCS1A03G0791900	TraesCS1A03G0791900	Chr1A	511921506	511923272	+	1767	-	TraesCS1A01G319700 && Q9SN22.1 RecName: Full=Scarecrow-like protein 32; Short=AtSCL32; AltName: Full=GRAS family protein 18; Short=AtGRAS-18 && PF03514:GRAS domain family	GRAS
TraesCS1A03G0803400	TraesCS1A03G0803400	Chr1A	516035675	516037232	-	610	-	TraesCS1A01G323700 && - && -	-
TraesCS1A03G0808500	TraesCS1A03G0808500	Chr1A	518067163	518070065	+	2185	-	TraesCS1A01G325500 && F4HQX1.1 RecName: Full=Jacalin-related lectin 3; AltName: Full=Mannose-binding lectin superfamily protein && PF01419:Jacalin-like lectin domain	-
TraesCS1A03G0811200	TraesCS1A03G0811200	Chr1A	518758466	518763017	+	2672	-	TraesCS1A01G327400 && Q8H8K7.1 RecName: Full=Formin-like protein 4; AltName: Full=OsFH4; Flags: Precursor && PF02181:Formin Homology 2 Domain	FH2
TraesCS1A03G0821800	TraesCS1A03G0821800	Chr1A	521628717	521631259	+	456	-	TraesCS1A01G331000 && - && -	-
TraesCS1A03G0825700	TraesCS1A03G0825700	Chr1A	522997092	523001905	+	1544	-	TraesCS1A01G332900 && Q8VYE2.1 RecName: Full=Mitochondrial import inner membrane translocase subunit TIM50; AltName: Full=Protein EMBRYO DEFECTIVE 1860; Flags: Precursor && PF03031:NLI interacting factor-like phosphatase	NIF
TraesCS1A03G0852100	TraesCS1A03G0852100	Chr1A	534912026	534913399	-	1374	-	TraesCS1A01G347000 && - && PF03168:Late embryogenesis abundant protein	-
TraesCS1A03G0859800	TraesCS1A03G0859800	Chr1A	537018014	537020311	+	1866	-	TraesCS1A01G350400 && Q93VB5.1 RecName: Full=Heat stress transcription factor A-4d; AltName: Full=Heat stress transcription factor 10; Short=rHsf10; AltName: Full=Heat stress transcription factor 15; Short=OsHsf-15; AltName: Full=Protein SPOTTED LEAF 7 && PF00447:HSF-type DNA-binding	HSF_DNA-bind
TraesCS1A03G0869900	TraesCS1A03G0869900	Chr1A	539648432	539649211	-	683	-	TraesCS1A01G355300 && P09762.1 RecName: Full=Wound-induced protein WIN2; Flags: Precursor && PF00967:Barwin family	-
TraesCS1A03G0874800	TraesCS1A03G0874800	Chr1A	541945225	541946369	+	1145	-	TraesCS1A01G358100 && Q93WU9.1 RecName: Full=Probable WRKY transcription factor 51; AltName: Full=WRKY DNA-binding protein 51 && PF03106:WRKY DNA -binding domain	WRKY
TraesCS1A03G0883600	TraesCS1A03G0883600	Chr1A	544808639	544810584	+	958	-	TraesCS1A01G362500 && Q5TKP8.1 RecName: Full=Probable cytokinin riboside 5'-monophosphate phosphoribohydrolase LOGL7; AltName: Full=Protein LONELY GUY-like 7 && PF03641:Possible lysine decarboxylase	-
TraesCS1A03G0908700	TraesCS1A03G0908700	Chr1A	551743001	551747683	-	3787	-	TraesCS1A01G374900 && - && PF14309:Domain of unknown function (DUF4378)|PF14383:DUF761-associated sequence motif	-
TraesCS1A03G0923500	TraesCS1A03G0923500	Chr1A	554917030	554918626	-	1597	-	TraesCS1A01G382100 && Q0V7S0.1 RecName: Full=F-box protein At1g47340 && PF00646:F-box domain	F-box
TraesCS1A03G0926900	TraesCS1A03G0926900	Chr1A	556096732	556097585	+	854	-	TraesCS1A01G383800 && Q2R0D1.1 RecName: Full=CASP-like protein 1U2; Short=OsCASPL1U2 && PF04535:Domain of unknown function (DUF588)	-
TraesCS1A03G0950700	TraesCS1A03G0950700	Chr1A	559866734	559884256	-	2727	-	TraesCS1A01G390000 && - && -	-
TraesCS1A03G0957100	TraesCS1A03G0957100	Chr1A	561875597	561875857	+	261	-	TraesCS1A01G393000 && - && -	-
TraesCS1A03G0961000	TraesCS1A03G0961000	Chr1A	562874986	562879004	+	2228	-	- && - && -	-
TraesCS1A03G0977000	TraesCS1A03G0977000	Chr1A	566588263	566591522	-	1250	-	TraesCS1A01G400500 && Q1XDB4.1 RecName: Full=Uncharacterized protein ycf23 (chloroplast) [Pyropia yezoensis] && PF04481:Protein of unknown function (DUF561)	-
TraesCS1A03G1007900	TraesCS1A03G1007900	Chr1A	576649111	576649547	-	252	-	TraesCS1A01G412600 && - && -	-
TraesCS1A03G1018200	TraesCS1A03G1018200	Chr1A	578968442	578973283	+	1977	-	TraesCS1A01G417000 && - && PF00931:NB-ARC domain|PF18052:Rx N-terminal domain	NB-ARC
TraesCS1A03G1030200	TraesCS1A03G1030200	Chr1A	581953562	581956120	-	2211	-	TraesCS1A01G422900 && Q94CD8.1 RecName: Full=Glucan endo-1,3-beta-glucosidase 4; AltName: Full=(1->3)-beta-glucan endohydrolase 4; Short=(1->3)-beta-glucanase 4; AltName: Full=Beta-1,3-endoglucanase 4; Short=Beta-1,3-glucanase 4; Flags: Precursor && PF00332:Glycosyl hydrolases family 17|PF07983:X8 domain	Glyco_hydro_17
TraesCS1A03G1036900	TraesCS1A03G1036900	Chr1A	585025817	585030069	-	2016	-	TraesCS1A01G425900 && Q9STE7.1 RecName: Full=Putative disease resistance RPP13-like protein 3 && PF00931:NB-ARC domain|PF18052:Rx N-terminal domain	NB-ARC
TraesCS1A03G1083900	TraesCS1A03G1083900	Chr1A	597385498	597386948	+	1451	-	TraesCS1A01G444900 && Q9SL78.1 RecName: Full=Putative RING-H2 finger protein ATL12; AltName: Full=RING-type E3 ubiquitin transferase ATL12; Flags: Precursor && PF13639:Ring finger domain	-
TraesCS1B03G0023100	TraesCS1B03G0023100	Chr1B	6212886	6215721	-	770	-	TraesCS1B01G011900 && - && -	-
TraesCS1B03G0098000	TraesCS1B03G0098000	Chr1B	26936048	26937158	-	1111	-	TraesCS1B01G045300 && Q9LRJ9.1 RecName: Full=Cysteine-rich repeat secretory protein 38; Flags: Precursor && PF01657:Salt stress response/antifungal	-
TraesCS1B03G0451700	TraesCS1B03G0451700	Chr1B	269986835	269988542	+	804	-	TraesCS1B01G156200 && Q5XF11.1 RecName: Full=F-box protein At4g35930 && -	-
TraesCS1B03G0452400	TraesCS1B03G0452400	Chr1B	270380434	270404427	-	7018	-	TraesCS1B01G156600 && F4HW04.1 RecName: Full=DNA polymerase epsilon catalytic subunit A; AltName: Full=DNA polymerase 2 a; Short=AtPOL2a; AltName: Full=DNA polymerase II subunit a; AltName: Full=Protein ABA OVERLY SENSITIVE a; AltName: Full=Protein EARLY IN SHORT DAYS 7; AltName: Full=Protein EMBRYO DEFECTIVE 142; AltName: Full=Protein EMBRYO DEFECTIVE 2284; AltName: Full=Protein EMBRYO DEFECTIVE…	DNA_pol_B_exo
TraesCS1B03G0453100	TraesCS1B03G0453100	Chr1B	271328652	271335545	+	1641	-	TraesCS1B01G156900 && Q9FNY2.1 RecName: Full=Transcription factor-like protein DPB; AltName: Full=DP-like protein B; Short=AtDPbB; AltName: Full=E2F dimerization partner protein B && PF02319:E2F/DP family winged-helix DNA-binding domain|PF08781:Transcription factor DP	E2F_TDP
TraesCS1B03G0482400	TraesCS1B03G0482400	Chr1B	293182170	293184879	+	2451	-	TraesCS1B01G164400 && - && -	-
TraesCS1B03G0485000	TraesCS1B03G0485000	Chr1B	295202633	295208341	+	1218	-	TraesCS1B01G165500 && P32143.2 RecName: Full=Sulfofructose kinase; Short=SF kinase && PF00294:pfkB family carbohydrate kinase	PfkB
TraesCS1B03G0494000	TraesCS1B03G0494000	Chr1B	303449061	303454000	+	4089	-	TraesCS1B01G167700 && Q9LP24.1 RecName: Full=Probable leucine-rich repeat receptor-like protein kinase At1g35710; Flags: Precursor && PF08263:Leucine rich repeat N-terminal domain|PF00069:Protein kinase domain|PF13855:Leucine rich repeat	Pkinase
TraesCS1B03G0502600	TraesCS1B03G0502600	Chr1B	308857098	308865333	-	1458	-	- && - && -	-
TraesCS1B03G0506400	TraesCS1B03G0506400	Chr1B	311603977	311606882	-	648	-	TraesCS1B01G171700 && Q39256.1 RecName: Full=Polyubiquitin 8; Contains: RecName: Full=Ubiquitin-related 1; Contains: RecName: Full=Ubiquitin-related 2; Contains: RecName: Full=Ubiquitin-related 3; Contains: RecName: Full=Ubiquitin-related 4; Contains: RecName: Full=Ubiquitin-related 5; Contains: RecName: Full=Ubiquitin-related 6; Contains: RecName: Full=Ubiquitin-related 7; Contains: RecName: Ful…	ubiquitin
TraesCS1B03G0512300	TraesCS1B03G0512300	Chr1B	315481724	315485161	+	1053	-	TraesCS1B01G173200 && Q7XDB8.1 RecName: Full=Probable cytokinin riboside 5'-monophosphate phosphoribohydrolase LOGL10; AltName: Full=Protein LONELY GUY-like 10 && PF03641:Possible lysine decarboxylase	-
TraesCS1B03G0521500	TraesCS1B03G0521500	Chr1B	323736760	323741789	+	2362	-	- && Q8LNV6.1 RecName: Full=Cytokinin dehydrogenase 3; AltName: Full=Cytokinin oxidase 3; Short=OsCKX3; Flags: Precursor && PF09265:Cytokinin dehydrogenase 1, FAD and cytokinin binding|PF01565:FAD binding domain	FAD_binding_4
TraesCS1B03G0535900	TraesCS1B03G0535900	Chr1B	333295954	333296968	-	798	-	TraesCS1B01G180300 && Q9C717.1 RecName: Full=Protein FLX-like 3; Short=AtFLXL3 && -	-
TraesCS1B03G0539000	TraesCS1B03G0539000	Chr1B	334892049	334896477	-	1927	-	- && Q93V85.1 RecName: Full=WAT1-related protein At3g02690, chloroplastic; Flags: Precursor && PF00892:EamA-like transporter family	DUF6
TraesCS1B03G0547500	TraesCS1B03G0547500	Chr1B	338391065	338396556	-	1994	-	TraesCS1B01G185400 && Q8RWV8.1 RecName: Full=U11/U12 small nuclear ribonucleoprotein 65 kDa protein; Short=U11/U12 snRNP 65 kDa protein; Short=U11/U12-65K && PF00076:RNA recognition motif. (a.k.a. RRM, RBD, or RNP domain)	RRM_1
TraesCS1B03G0579900	TraesCS1B03G0579900	Chr1B	361048940	361057263	-	1584	-	- && Q42191.2 RecName: Full=Mitochondrial inner membrane protein OXA1; AltName: Full=Oxidase assembly 1 protein; Short=AtOXA1; Flags: Precursor && -	-
TraesCS1B03G0582900	TraesCS1B03G0582900	Chr1B	363080949	363082493	+	1545	-	TraesCS1B01G198800 && - && -	-
TraesCS1B03G0619700	TraesCS1B03G0619700	Chr1B	392182782	392183532	+	751	-	TraesCS1B01G212600 && - && PF05899:Protein of unknown function (DUF861)	Cupin_3
TraesCS1B03G0649600	TraesCS1B03G0649600	Chr1B	409511546	409514429	+	2177	-	TraesCS1B01G224900 && Q05085.1 RecName: Full=Protein NRT1/ PTR FAMILY 6.3; Short=AtNPF6.3; AltName: Full=Nitrate transporter 1.1; Short=AtNRT1; AltName: Full=Nitrate/chlorate transporter; AltName: Full=Protein CHLORINA 1 && PF00854:POT family	-
TraesCS1B03G0665600	TraesCS1B03G0665600	Chr1B	421661085	421661855	-	771	-	TraesCS1B01G231500 && Q40478.1 RecName: Full=Ethylene-responsive transcription factor 5; AltName: Full=Ethylene-responsive element-binding factor 4; Short=EREBP-4; AltName: Full=Ethylene-responsive element-binding factor 5 homolog; AltName: Full=NtERF4 && PF00847:AP2 domain	AP2
TraesCS1B03G0681000	TraesCS1B03G0681000	Chr1B	432379071	432384217	-	2105	-	TraesCS1B01G238400 && O65479.2 RecName: Full=Putative cysteine-rich receptor-like protein kinase 20; Short=Cysteine-rich RLK20; Flags: Precursor && PF00069:Protein kinase domain	Pkinase
TraesCS1B03G0707600	TraesCS1B03G0707600	Chr1B	448145032	448150400	-	1723	-	- && Q54SN4.1 RecName: Full=DNA-directed RNA polymerases I and III subunit rpac1; Short=RNA polymerases I and III subunit AC1 && PF01000:RNA polymerase Rpb3/RpoA insert domain|PF01193:RNA polymerase Rpb3/Rpb11 dimerisation domain	RNA_pol_L
TraesCS1B03G0756400	TraesCS1B03G0756400	Chr1B	482278811	482282251	+	1251	-	TraesCS1B01G270900 && - && PF14767:Replication protein A interacting middle|PF14768:Replication protein A interacting C-terminal|PF14766:Replication protein A interacting N-terminal	-
TraesCS1B03G0759300	TraesCS1B03G0759300	Chr1B	484246300	484249044	+	1604	-	TraesCS1B01G272000 && Q3HRP0.1 RecName: Full=Calcineurin B-like protein 7 && PF13499:EF-hand domain pair	-
TraesCS1B03G0770700	TraesCS1B03G0770700	Chr1B	491957069	491957812	+	516	-	TraesCS1B01G277600 && - && -	-
TraesCS1B03G0774700	TraesCS1B03G0774700	Chr1B	493548077	493550280	+	1959	-	TraesCS1B01G279000 && Q9LJF8.2 RecName: Full=F-box/LRR-repeat protein At3g26922 && PF00646:F-box domain|PF08387:FBD	F-box
TraesCS1B03G0777000	TraesCS1B03G0777000	Chr1B	494530205	494554731	-	1590	-	TraesCS1B01G279900 && Q0WP01.1 RecName: Full=Protein NRT1/ PTR FAMILY 5.10; Short=AtNPF5.10 && PF00854:POT family	-
TraesCS1B03G0800900	TraesCS1B03G0800900	Chr1B	505673580	505675809	-	2127	-	TraesCS1B01G287500 && - && PF14559:Tetratricopeptide repeat	-
TraesCS1B03G0807800	TraesCS1B03G0807800	Chr1B	509714160	509717072	-	815	-	TraesCS1B01G289000 && - && -	-
TraesCS1B03G0808200	TraesCS1B03G0808200	Chr1B	509924575	509934454	-	1443	-	TraesCS1B01G289100 && Q54DA8.1 RecName: Full=Protein STIP1 homolog && PF12796:Ankyrin repeats (3 copies)	-
TraesCS1B03G0816800	TraesCS1B03G0816800	Chr1B	516809582	516812786	+	1885	-	TraesCS1B01G292900 && - && PF12937:F-box-like	-
TraesCS1B03G0817800	TraesCS1B03G0817800	Chr1B	517227446	517231075	+	2141	-	TraesCS1B01G293500 && Q6L512.1 RecName: Full=Kinesin-like protein KIN-10C && PF12836:Helix-hairpin-helix motif|PF00225:Kinesin motor domain	Kinesin
TraesCS1B03G0821000	TraesCS1B03G0821000	Chr1B	518702377	518704999	-	1185	-	TraesCS1B01G295000 && Q9D3B1.1 RecName: Full=Very-long-chain (3R)-3-hydroxyacyl-CoA dehydratase 2; AltName: Full=3-hydroxyacyl-CoA dehydratase 2; Short=HACD2; AltName: Full=Protein-tyrosine phosphatase-like member B && PF04387:Protein tyrosine phosphatase-like protein, PTPLA	-
TraesCS1B03G0839600	TraesCS1B03G0839600	Chr1B	532764904	532768696	+	1631	-	TraesCS1B01G303900 && - && PF07762:Protein of unknown function (DUF1618)	-
TraesCS1B03G0844300	TraesCS1B03G0844300	Chr1B	535921197	535929321	+	979	-	TraesCS1B01G305800 && A2Y5N0.1 RecName: Full=Protein G1-like8 && PF04852:Protein of unknown function (DUF640)	-
TraesCS1B03G0848500	TraesCS1B03G0848500	Chr1B	537401509	537404346	-	2079	-	TraesCS1B01G308200 && Q6IEQ7.1 RecName: Full=WRKY transcription factor WRKY24; Short=OsWRKY24 && PF03106:WRKY DNA -binding domain	WRKY
TraesCS1B03G0849700	TraesCS1B03G0849700	Chr1B	537828458	537831778	+	2301	-	TraesCS1B01G308800 && Q851V5.1 RecName: Full=Putative B3 domain-containing protein Os03g0621600 && PF02362:B3 DNA binding domain	B3
TraesCS1B03G0859400	TraesCS1B03G0859400	Chr1B	543193972	543197598	+	1307	-	TraesCS1B01G312700 && A2Y5T7.3 RecName: Full=Serotonin N-acetyltransferase 1, chloroplastic; Short=OsSNAT1; AltName: Full=Nuclear shuttle protein-interacting protein homolog; AltName: Full=Probable acetyltransferase NSI; Flags: Precursor && PF00583:Acetyltransferase (GNAT) family	Acetyltransf_1
TraesCS1B03G0880600	TraesCS1B03G0880600	Chr1B	552200374	552202425	+	1650	-	TraesCS1B01G321500 && Q9FL41.1 RecName: Full=WAT1-related protein At5g07050 && PF00892:EamA-like transporter family	DUF6
TraesCS1B03G0886100	TraesCS1B03G0886100	Chr1B	555000015	555001160	+	1146	-	TraesCS1B01G323200 && O64763.1 RecName: Full=E3 ubiquitin-protein ligase ATL9; AltName: Full=RING-H2 finger protein ATL9; AltName: Full=RING-type E3 ubiquitin transferase ATL9; Flags: Precursor && PF13639:Ring finger domain	-
TraesCS1B03G0887600	TraesCS1B03G0887600	Chr1B	555689729	555691626	-	1027	-	TraesCS1B01G323800 && - && -	-
TraesCS1B03G0892300	TraesCS1B03G0892300	Chr1B	557713663	557716006	+	1656	-	TraesCS1B01G325000 && - && -	-
TraesCS1B03G0929000	TraesCS1B03G0929000	Chr1B	573242825	573243076	-	252	-	TraesCS1B01G338400 && - && -	-
TraesCS1B03G0929300	TraesCS1B03G0929300	Chr1B	573405857	573408996	+	1981	-	- && F4HQX1.1 RecName: Full=Jacalin-related lectin 3; AltName: Full=Mannose-binding lectin superfamily protein && PF01419:Jacalin-like lectin domain	-
TraesCS1B03G0933800	TraesCS1B03G0933800	Chr1B	574689445	574691711	+	1263	-	TraesCS1B01G339900 && - && -	-
TraesCS1B03G0934300	TraesCS1B03G0934300	Chr1B	574812286	574813344	-	1059	-	TraesCS1B01G340000 && P15312.1 RecName: Full=Root-specific lectin; Flags: Precursor && PF00187:Chitin recognition protein	-
TraesCS1B03G0935300	TraesCS1B03G0935300	Chr1B	575788999	575794161	-	1138	-	TraesCS1B01G341000 && Q84J78.1 RecName: Full=Single-stranded DNA-binding protein, mitochondrial; Flags: Precursor && PF00436:Single-strand binding protein family	-
TraesCS1B03G0936400	TraesCS1B03G0936400	Chr1B	576367772	576370907	-	858	-	TraesCS1B01G341400 && P32765.1 RecName: Full=21 kDa seed protein; Flags: Precursor && PF00197:Trypsin and protease inhibitor	-
TraesCS1B03G0947200	TraesCS1B03G0947200	Chr1B	580371171	580372886	+	1445	-	TraesCS1B01G345200 && Q39224.1 RecName: Full=Protein SRG1; Short=AtSRG1; AltName: Full=Protein SENESCENCE-RELATED GENE 1 && PF14226:non-haem dioxygenase in morphine synthesis N-terminal|PF03171:2OG-Fe(II) oxygenase superfamily	2OG-FeII_Oxy
TraesCS1B03G0952700	TraesCS1B03G0952700	Chr1B	584637585	584644297	+	2798	-	TraesCS1B01G347900 && Q0DGS1.2 RecName: Full=Auxin response factor 14 && PF02362:B3 DNA binding domain|PF06507:Auxin response factor	Auxin_resp
TraesCS1B03G0960000	TraesCS1B03G0960000	Chr1B	588352397	588353797	-	788	-	TraesCS1B01G350800 && Q42831.1 RecName: Full=Non-symbiotic hemoglobin; AltName: Full=HORvu GLB1; AltName: Full=Non-legume hemoglobin && PF00042:Globin	-
TraesCS1B03G0972200	TraesCS1B03G0972200	Chr1B	592222885	592224027	+	1143	-	TraesCS1B01G355900 && Q08632.1 RecName: Full=Short-chain type dehydrogenase/reductase && PF13561:Enoyl-(Acyl carrier protein) reductase	-
TraesCS1B03G0975800	TraesCS1B03G0975800	Chr1B	594255374	594261756	+	1167	-	TraesCS1B01G357300 && - && PF12937:F-box-like	-
TraesCS1B03G0999300	TraesCS1B03G0999300	Chr1B	603371042	603372091	+	972	-	TraesCS1B01G365400 && - && PF01190:Pollen protein Ole e 1 like	-
TraesCS1B03G1002000	TraesCS1B03G1002000	Chr1B	604611381	604611797	-	417	-	TraesCS1B01G366800 && Q9ZVL3.1 RecName: Full=Nuclear transcription factor Y subunit C-3; Short=AtNF-YC-3 && PF00808:Histone-like transcription factor (CBF/NF-Y) and archaeal histone	-
TraesCS1B03G1006700	TraesCS1B03G1006700	Chr1B	606630612	606645339	-	1440	-	- && Q9FHB6.1 RecName: Full=Protein DETOXIFICATION 16; Short=AtDTX16; AltName: Full=Multidrug and toxic compound extrusion protein 16; Short=MATE protein 16 && PF01554:MatE	MatE
TraesCS1B03G1007100	TraesCS1B03G1007100	Chr1B	606700425	606702959	+	1141	-	TraesCS1B01G369400 && O32107.1 RecName: Full=Uncharacterized membrane protein YuiD && PF02681:Divergent PAP2 family	-
TraesCS1B03G1017200	TraesCS1B03G1017200	Chr1B	610902456	610908216	+	1662	-	- && - && -	-
TraesCS1B03G1021800	TraesCS1B03G1021800	Chr1B	612720128	612721531	-	1270	-	TraesCS1B01G374900 && Q93WU9.1 RecName: Full=Probable WRKY transcription factor 51; AltName: Full=WRKY DNA-binding protein 51 && PF03106:WRKY DNA -binding domain	WRKY
TraesCS1B03G1039700	TraesCS1B03G1039700	Chr1B	621870274	621876169	+	2956	-	TraesCS1B01G382600 && P93733.4 RecName: Full=Phospholipase D beta 1; Short=AtPLDbeta1; Short=PLD beta 1; Short=PLDbeta && PF12357:Phospholipase D C terminal|PF00168:C2 domain|PF13091:PLD-like domain|PF00614:Phospholipase D Active site motif	C2
TraesCS1B03G1075600	TraesCS1B03G1075600	Chr1B	636773860	636775192	+	942	-	TraesCS1B01G398600 && A2WMH2.1 RecName: Full=Protein GOS9 >P0C5C6.1 RecName: Full=Protein GOS9 && PF01419:Jacalin-like lectin domain|PF03018:Dirigent-like protein	-
TraesCS1B03G1085800	TraesCS1B03G1085800	Chr1B	639798509	639799505	+	651	-	TraesCS1B01G403100 && - && -	-
TraesCS1B03G1086600	TraesCS1B03G1086600	Chr1B	640345497	640353148	-	3548	-	TraesCS1B01G403300 && Q39214.1 RecName: Full=Disease resistance protein RPM1; AltName: Full=Resistance to Pseudomonas syringae protein 3 && PF18052:Rx N-terminal domain|PF00931:NB-ARC domain	NB-ARC
TraesCS1B03G1086800	TraesCS1B03G1086800	Chr1B	640364191	640372402	-	2412	-	- && Q39214.1 RecName: Full=Disease resistance protein RPM1; AltName: Full=Resistance to Pseudomonas syringae protein 3 && PF18052:Rx N-terminal domain|PF00931:NB-ARC domain	NB-ARC
TraesCS1B03G1123200	TraesCS1B03G1123200	Chr1B	648925336	648931896	+	2400	-	TraesCS1B01G416700 && Q9C7Z9.2 RecName: Full=Serine carboxypeptidase-like 18; Flags: Precursor && PF00450:Serine carboxypeptidase	Peptidase_S10
TraesCS1B03G1136400	TraesCS1B03G1136400	Chr1B	652656757	652657035	+	279	-	TraesCS1B01G421700 && - && -	-
TraesCS1B03G1164300	TraesCS1B03G1164300	Chr1B	662124700	662126049	-	1350	-	TraesCS1B01G430400 && - && -	-
TraesCS1B03G1189300	TraesCS1B03G1189300	Chr1B	672148862	672153718	-	2012	-	TraesCS1B01G442700 && Q9FGY4.1 RecName: Full=F-box protein At5g49610 && PF00646:F-box domain	F-box
TraesCS1B03G1202000	TraesCS1B03G1202000	Chr1B	676074220	676076882	+	1683	-	TraesCS1B01G448000 && Q9URY4.1 RecName: Full=Putative amidase C869.01; Flags: Precursor && PF01425:Amidase	Amidase
TraesCS1B03G1220400	TraesCS1B03G1220400	Chr1B	679130161	679131755	+	1595	-	TraesCS1B01G455400 && - && -	-
TraesCS1B03G1248900	TraesCS1B03G1248900	Chr1B	685781265	685784745	+	2913	-	TraesCS1B01G467400 && Q9LYZ2.1 RecName: Full=Putative F-box/LRR-repeat protein At5g02930 && PF08387:FBD	-
TraesCS1B03G1251000	TraesCS1B03G1251000	Chr1B	686687762	686689692	-	1506	-	TraesCS1B01G468600 && Q7XJE5.1 RecName: Full=Metacaspase-2; Short=AtMC2; AltName: Full=Metacaspase 1c; Short=AtMCP1c && PF00656:Caspase domain	Peptidase_C14
TraesCS1B03G1254800	TraesCS1B03G1254800	Chr1B	687914342	687916761	-	1188	-	TraesCS1B01G470800 && Q10J20.1 RecName: Full=Probable esterase D14L; AltName: Full=Protein DWARF-14-like; Short=Protein D14-like; AltName: Full=Protein HEBIBA D14L && PF12697:Alpha/beta hydrolase family	-
TraesCS1B03G1267000	TraesCS1B03G1267000	Chr1B	692428541	692430522	-	1559	-	TraesCS1B01G474400 && - && -	-
TraesCS1B03G1273800	TraesCS1B03G1273800	Chr1B	694440417	694442509	-	1847	-	TraesCS1B01G476400 && Q9SBQ9.1 RecName: Full=Flavonoid 3'-monooxygenase; AltName: Full=Cytochrome P450 75B2; AltName: Full=Flavonoid 3'-hydroxylase [Petunia x hybrida] && PF00067:Cytochrome P450	p450
TraesCS1B03G1274400	TraesCS1B03G1274400	Chr1B	694535216	694536294	-	760	-	TraesCS1B01G481000 && - && -	-
TraesCS1B03G1280900	TraesCS1B03G1280900	Chr1B	697281492	697284401	+	1880	-	TraesCS1B01G479700 && Q9SL78.1 RecName: Full=Putative RING-H2 finger protein ATL12; AltName: Full=RING-type E3 ubiquitin transferase ATL12; Flags: Precursor && PF13639:Ring finger domain	-
TraesCS1B03G1284200	TraesCS1B03G1284200	Chr1B	700083691	700084872	-	993	-	TraesCS1B01G481300 && Q6EPG8.1 RecName: Full=Acetylserotonin O-methyltransferase 1; Short=OsASMT1 && PF00891:O-methyltransferase domain|PF08100:Dimerisation domain	-
TraesCS1B03G1284300	TraesCS1B03G1284300	Chr1B	700212012	700213754	-	1644	-	- && Q6EPG8.1 RecName: Full=Acetylserotonin O-methyltransferase 1; Short=OsASMT1 && PF08100:Dimerisation domain|PF00891:O-methyltransferase domain	-
TraesCS1B03G1284400	TraesCS1B03G1284400	Chr1B	700335360	700336838	-	1380	-	TraesCS1B01G481500 && Q6EPG8.1 RecName: Full=Acetylserotonin O-methyltransferase 1; Short=OsASMT1 && PF00891:O-methyltransferase domain|PF08100:Dimerisation domain	-
TraesCS1D03G0008000	TraesCS1D03G0008000	Chr1D	2612463	2616304	+	3750	-	TraesCS1D01G002700 && Q9LP24.1 RecName: Full=Probable leucine-rich repeat receptor-like protein kinase At1g35710; Flags: Precursor && PF13855:Leucine rich repeat|PF12799:Leucine Rich repeats (2 copies)|PF08263:Leucine rich repeat N-terminal domain|PF00069:Protein kinase domain	Pkinase
TraesCS1D03G0008800	TraesCS1D03G0008800	Chr1D	2722891	2723820	-	621	-	TraesCS1D01G002100 && F4JJ23.1 RecName: Full=Protein NEN4; AltName: Full=NAC45/NAC86-dependent exonuclease-domain protein 4 && PF00929:Exonuclease	Exonuc_X-T
TraesCS1D03G0020700	TraesCS1D03G0020700	Chr1D	5584625	5585680	+	1056	-	<enter text here>%2Cceliac disease associated && P04729.1 RecName: Full=Gamma-gliadin B-I; Flags: Precursor && PF13016:Cys-rich Gliadin N-terminal	-
TraesCS1D03G0028500	TraesCS1D03G0028500	Chr1D	7329510	7332180	+	2671	-	TraesCS1D01G013800 && O64477.1 RecName: Full=G-type lectin S-receptor-like serine/threonine-protein kinase At2g19130; Flags: Precursor && PF08276:PAN-like domain|PF00954:S-locus glycoprotein domain|PF01453:D-mannose binding lectin|PF00069:Protein kinase domain	Pkinase
TraesCS1D03G0043500	TraesCS1D03G0043500	Chr1D	10157489	10165721	+	4144	-	TraesCS1D01G022900 && - && -	-
TraesCS1D03G0044100	TraesCS1D03G0044100	Chr1D	10261405	10262472	-	855	-	TraesCS1D01G023300 && O81865.1 RecName: Full=Protein PHLOEM PROTEIN 2-LIKE A1; Short=AtPP2-A1 && PF14299:Phloem protein 2	-
TraesCS1D03G0053000	TraesCS1D03G0053000	Chr1D	11541380	11541634	-	255	-	TraesCS1D01G028100 && P82977.2 RecName: Full=Subtilisin-chymotrypsin inhibitor WSCI; Flags: Precursor && -	-
TraesCS1D03G0101000	TraesCS1D03G0101000	Chr1D	30144230	30147950	-	1099	-	TraesCS1D01G047800 && - && PF11069:Cilia- and flagella-associated protein 298	-
TraesCS1D03G0124500	TraesCS1D03G0124500	Chr1D	40265930	40268180	-	1406	-	TraesCS1D01G056800 && Q5JKN2.1 RecName: Full=Putative protein ABIL2; AltName: Full=Abl interactor-like protein 2 && -	-
TraesCS1D03G0129200	TraesCS1D03G0129200	Chr1D	42552815	42557494	+	4580	-	TraesCS1D01G059300 && - && -	-
TraesCS1D03G0132900	TraesCS1D03G0132900	Chr1D	44475324	44476701	-	1378	-	TraesCS1D01G061200 && Q943I6.1 RecName: Full=Zinc finger protein STOP1 homolog; AltName: Full=Protein STOP1 homolog && -	-
TraesCS1D03G0133600	TraesCS1D03G0133600	Chr1D	44626457	44630944	+	2386	-	TraesCS1D01G061500 && Q9ZQC5.1 RecName: Full=Interactor of constitutive active ROPs 2, chloroplastic; AltName: Full=ROP-interactive partner 2; Flags: Precursor && -	-
TraesCS1D03G0133700	TraesCS1D03G0133700	Chr1D	44656425	44658917	+	1424	-	TraesCS1D01G061600 && Q9SH88.2 RecName: Full=Ribosome biogenesis regulatory protein homolog && PF04939:Ribosome biogenesis regulatory protein (RRS1)	-
TraesCS1D03G0149900	TraesCS1D03G0149900	Chr1D	51247198	51249920	-	2637	-	TraesCS1D01G066600 && Q9FJD4.1 RecName: Full=Importin subunit beta-1; AltName: Full=Karyopherin subunit beta-1; Short=ATKPNB1 && PF03810:Importin-beta N-terminal domain|PF13513:HEAT-like repeat	-
TraesCS1D03G0180400	TraesCS1D03G0180400	Chr1D	63601594	63602703	-	480	-	TraesCS1D01G078700 && - && -	-
TraesCS1D03G0213300	TraesCS1D03G0213300	Chr1D	81027139	81029703	+	1978	-	TraesCS1D01G091600 && Q8GXZ3.1 RecName: Full=Serine/threonine-protein kinase At5g01020 && PF07714:Protein tyrosine and serine/threonine kinase	Pkinase_Tyr
TraesCS1D03G0219600	TraesCS1D03G0219600	Chr1D	83005353	83006138	+	786	-	TraesCS1D01G094100 && - && PF11321:Protein of unknown function (DUF3123)	-
TraesCS1D03G0224900	TraesCS1D03G0224900	Chr1D	84882179	84883961	+	1610	-	TraesCS1D01G096400 && P24102.2 RecName: Full=Peroxidase 22; Short=Atperox P22; AltName: Full=ATPEa; AltName: Full=Basic peroxidase E; Flags: Precursor && PF00141:Peroxidase	-
TraesCS1D03G0230600	TraesCS1D03G0230600	Chr1D	87949586	87950946	-	1361	-	TraesCS1D01G098000 && Q9FR99.1 RecName: Full=1-aminocyclopropane-1-carboxylate oxidase; Short=ACC oxidase; AltName: Full=Ethylene-forming enzyme; Short=EFE && PF03171:2OG-Fe(II) oxygenase superfamily|PF14226:non-haem dioxygenase in morphine synthesis N-terminal	2OG-FeII_Oxy
TraesCS1D03G0256100	TraesCS1D03G0256100	Chr1D	104445590	104456975	-	4788	-	TraesCS1D01G108700 && Q9LQ02.1 RecName: Full=DNA-directed RNA polymerase IV subunit 1; AltName: Full=DNA-directed RNA polymerase D subunit 1; Short=AtNRPD1a; Short=Nuclear RNA polymerase D 1a; AltName: Full=Protein RNA-DIRECTED DNA METHYLATION DEFECTIVE 3; AltName: Full=Protein SILENCING DEFECTIVE 4; AltName: Full=Protein SILENCING MOVEMENT DEFICIENT 2; AltName: Full=RNA polymerase IV subunit 1a;…	-
TraesCS1D03G0263900	TraesCS1D03G0263900	Chr1D	109499689	109503234	-	1966	-	TraesCS1D01G111200 && Q9LUC6.1 RecName: Full=Cytochrome P450 72A14 && PF00067:Cytochrome P450	p450
TraesCS1D03G0268300	TraesCS1D03G0268300	Chr1D	112586456	112588386	-	1009	-	TraesCS1D01G113100 && Q8L5T5.2 RecName: Full=LOB domain-containing protein 15; AltName: Full=ASYMMETRIC LEAVES 2-like protein 11; Short=AS2-like protein 11 && PF03195:Lateral organ boundaries (LOB) domain	-
TraesCS1D03G0271000	TraesCS1D03G0271000	Chr1D	113602875	113617894	-	603	-	- && Q38859.1 RecName: Full=DNA-directed RNA polymerases II, IV and V subunit 11; AltName: Full=DNA-directed RNA polymerase II 13.6 kDa polypeptide; AltName: Full=DNA-directed RNA polymerase II subunit J; AltName: Full=DNA-directed RNA polymerase II subun	-
TraesCS1D03G0279000	TraesCS1D03G0279000	Chr1D	117067267	117068375	-	840	-	TraesCS1D01G117700 && - && PF00564:PB1 domain	-
TraesCS1D03G0282100	TraesCS1D03G0282100	Chr1D	117462014	117463549	-	1536	-	TraesCS1D01G118800 && Q9ZQ96.1 RecName: Full=UDP-glycosyltransferase 73C3 && PF00201:UDP-glucoronosyl and UDP-glucosyl transferase	UDPGT
TraesCS1D03G0291200	TraesCS1D03G0291200	Chr1D	126743408	126745033	-	1626	-	TraesCS1D01G122600 && - && PF13359:DDE superfamily endonuclease	-
TraesCS1D03G0300500	TraesCS1D03G0300500	Chr1D	140036835	140047038	+	1631	-	TraesCS1D01G126000 && O04621.1 RecName: Full=Protein trichome birefringence-like 26 && PF13839:GDSL/SGNH-like Acyl-Esterase family found in Pmr5 and Cas1p|PF14416:PMR5 N terminal Domain	-
TraesCS1D03G0304500	TraesCS1D03G0304500	Chr1D	143018488	143019018	-	531	-	TraesCS1D01G127600 && - && PF10604:Polyketide cyclase / dehydrase and lipid transport	-
TraesCS1D03G0336700	TraesCS1D03G0336700	Chr1D	178681258	178687636	+	1343	-	- && P74038.1 RecName: Full=Ribosomal RNA small subunit methyltransferase I; AltName: Full=16S rRNA 2'-O-ribose C1402 methyltransferase; AltName: Full=rRNA (cytidine-2'-O-)-methyltransferase RsmI && PF00590:Tetrapyrrole (Corrin/Porphyrin) Methylases	-
TraesCS1D03G0342700	TraesCS1D03G0342700	Chr1D	184850599	184871956	-	2132	-	- && - && PF07460:NUMOD3 motif	-
TraesCS1D03G0349700	TraesCS1D03G0349700	Chr1D	193258212	193262527	+	1513	-	TraesCS1D01G138600 && Q5XF11.1 RecName: Full=F-box protein At4g35930 && -	-
TraesCS1D03G0352200	TraesCS1D03G0352200	Chr1D	195338941	195341497	+	2557	-	TraesCS1D01G139700 && O80939.1 RecName: Full=L-type lectin-domain containing receptor kinase IV.1; Short=Arabidopsis thaliana lectin-receptor kinase e; Short=AthlecRK-e; Short=LecRK-IV.1; AltName: Full=Lectin Receptor Kinase 1; Flags: Precursor && PF00069:Protein kinase domain|PF00139:Legume lectin domain	Pkinase
TraesCS1D03G0413500	TraesCS1D03G0413500	Chr1D	228508642	228509795	-	842	-	TraesCS1D01G159900 && Q9FMW4.1 RecName: Full=Putative GEM-like protein 8 && PF02893:GRAM domain	GRAM
TraesCS1D03G0423600	TraesCS1D03G0423600	Chr1D	238147921	238148223	-	303	-	TraesCS1D01G164400 && - && -	-
TraesCS1D03G0473400	TraesCS1D03G0473400	Chr1D	257181123	257182137	-	901	-	TraesCS1D01G184200 && - && -	-
TraesCS1D03G0486900	TraesCS1D03G0486900	Chr1D	265018131	265019249	+	819	-	TraesCS1D01G190700 && O03982.1 RecName: Full=Heavy metal-associated isoprenylated plant protein 39; Short=AtHIP39; Flags: Precursor && -	-
TraesCS1D03G0536700	TraesCS1D03G0536700	Chr1D	302380929	302381600	+	672	-	TRIAE_CS42_1DL_TGACv1_063136_AA0224300%2CGlycine-rich structural cell wall protein%2Cglycine-rich/cysteine-rich hybrid && Q01595.1 RecName: Full=Cortical cell-delineating protein; AltName: Full=Root-specific protein ZRP3; Flags: Precursor && PF14547:Hydrophobic seed protein	-
TraesCS1D03G0546300	TraesCS1D03G0546300	Chr1D	309049637	309055112	-	3177	-	- && Q54DK3.1 RecName: Full=Probable serine/threonine-protein kinase cdc7; AltName: Full=Cell division control protein 7 && PF00069:Protein kinase domain	Pkinase
TraesCS1D03G0547900	TraesCS1D03G0547900	Chr1D	310202786	310208271	+	2675	-	TraesCS1D01G220000 && Q8LPJ4.1 RecName: Full=ABC transporter E family member 2; Short=ABC transporter ABCE.2; Short=AtABCE2; AltName: Full=RNase L inhibitor-like protein 2; Short=AtRLI2; Short=AthaRLI2 && PF00005:ABC transporter|PF00037:4Fe-4S binding domain|PF04068:Possible Fer4-like domain in RNase L inhibitor, RLI	ABC_tran
TraesCS1D03G0548000	TraesCS1D03G0548000	Chr1D	310208297	310210739	-	2357	-	TraesCS1D01G220100 && Q0DCT8.1 RecName: Full=Protein kinase G11A && PF00069:Protein kinase domain	Pkinase
TraesCS1D03G0553200	TraesCS1D03G0553200	Chr1D	313149747	313151476	+	1315	-	TraesCS1D01G223000 && O23507.1 RecName: Full=Metalloendoproteinase 1-MMP; Short=At1-MMP; Flags: Precursor && PF01471:Putative peptidoglycan binding domain|PF00413:Matrixin	PG_binding_1
TraesCS1D03G0559600	TraesCS1D03G0559600	Chr1D	317958120	317958426	+	222	-	TraesCS1D01G227000 && P26571.1 RecName: Full=Metallothionein-like protein 1; Short=MT-1 && -	-
TraesCS1D03G0584500	TraesCS1D03G0584500	Chr1D	331790734	331792826	+	2093	-	TraesCS1D01G239600 && P98188.1 RecName: Full=Cytochrome P450 94A2; AltName: Full=P450-dependent fatty acid omega-hydroxylase && PF00067:Cytochrome P450	p450
TraesCS1D03G0587200	TraesCS1D03G0587200	Chr1D	334342599	334344361	-	942	-	TraesCS1D01G241300 && Q94CK9.1 RecName: Full=Protein LATERAL ROOT PRIMORDIUM 1 && PF05142:Domain of unknown function (DUF702)	-
TraesCS1D03G0616300	TraesCS1D03G0616300	Chr1D	350954832	350960024	+	1771	-	TraesCS1D01G256000 && Q9ZVJ3.2 RecName: Full=65-kDa microtubule-associated protein 5; Short=AtMAP65-5 && PF03999:Microtubule associated protein (MAP65/ASE1 family)	-
TraesCS1D03G0646500	TraesCS1D03G0646500	Chr1D	367015257	367018055	-	1573	-	TraesCS1D01G269300 && Q8H1F6.1 RecName: Full=DAR GTPase 3, chloroplastic; AltName: Full=Protein EMBRYO DEFECTIVE 3129; Flags: Precursor && PF01926:50S ribosome-binding GTPase	-
TraesCS1D03G0674700	TraesCS1D03G0674700	Chr1D	381072530	381074218	-	1488	-	TraesCS1D01G280500 && Q9FUH9.1 RecName: Full=Microtubule-binding protein TANGLED1; AltName: Full=Protein PIGMY1 && -	-
TraesCS1D03G0677300	TraesCS1D03G0677300	Chr1D	381783956	381784278	+	225	-	TraesCS1D01G282100 && - && -	-
TraesCS1D03G0711300	TraesCS1D03G0711300	Chr1D	397883691	397884557	+	867	-	TraesCS1D01G292900 && - && PF14009:Domain of unknown function (DUF4228)	-
TraesCS1D03G0711800	TraesCS1D03G0711800	Chr1D	398046180	398049158	-	2086	-	- && Q6IEQ7.1 RecName: Full=WRKY transcription factor WRKY24; Short=OsWRKY24 && PF03106:WRKY DNA -binding domain	WRKY
TraesCS1D03G0713700	TraesCS1D03G0713700	Chr1D	399218978	399222084	+	2105	-	TraesCS1D01G298300 && F4ISY0.1 RecName: Full=WEB family protein At2g38370 && PF05701:Weak chloroplast movement under blue light	-
TraesCS1D03G0736400	TraesCS1D03G0736400	Chr1D	407523337	407525325	+	1607	-	TraesCS1D01G309800 && Q9FL41.1 RecName: Full=WAT1-related protein At5g07050 && PF00892:EamA-like transporter family	DUF6
TraesCS1D03G0755700	TraesCS1D03G0755700	Chr1D	415094650	415096149	+	1325	-	TraesCS1D01G317900 && P37834.2 RecName: Full=Peroxidase 1; Flags: Precursor && PF00141:Peroxidase	-
TraesCS1D03G0755800	TraesCS1D03G0755800	Chr1D	415118181	415119770	+	1419	-	TraesCS1D01G318000 && P37834.2 RecName: Full=Peroxidase 1; Flags: Precursor && PF00141:Peroxidase	-
TraesCS1D03G0757000	TraesCS1D03G0757000	Chr1D	415662929	415664543	-	1615	-	TraesCS1D01G319100 && Q9ZQ95.1 RecName: Full=UDP-glycosyltransferase 73C6; AltName: Full=Flavonol-3-O-glycoside-7-O-glucosyltransferase 1; AltName: Full=Zeatin O-glucosyltransferase 2 && PF00201:UDP-glucoronosyl and UDP-glucosyl transferase	UDPGT
TraesCS1D03G0766600	TraesCS1D03G0766600	Chr1D	418539571	418539948	+	258	-	TraesCS1D01G323400 && - && -	-
TraesCS1D03G0766700	TraesCS1D03G0766700	Chr1D	418540583	418542966	+	2300	-	TraesCS1D01G323500 && - && -	-
TraesCS1D03G0791400	TraesCS1D03G0791400	Chr1D	426248879	426249779	+	579	-	TraesCS1D01G334000 && A2A1A0.1 RecName: Full=S-norcoclaurine synthase 1; Short=CjNCS1 && PF14226:non-haem dioxygenase in morphine synthesis N-terminal	-
TraesCS1D03G0794200	TraesCS1D03G0794200	Chr1D	427958711	427963947	+	5081	-	TraesCS1D01G335400 && Q9LIK7.1 RecName: Full=Putative calcium-transporting ATPase 13, plasma membrane-type; AltName: Full=Ca(2+)-ATPase isoform 13 && PF00702:haloacid dehalogenase-like hydrolase|PF00122:E1-E2 ATPase|PF00689:Cation transporting ATPase, C-terminus|PF00690:Cation transporter/ATPase, N-terminus	Cation_ATPase_C
TraesCS1D03G0833100	TraesCS1D03G0833100	Chr1D	441998123	441999357	+	1155	-	TraesCS1D01G354300 && - && PF01190:Pollen protein Ole e 1 like	-
TraesCS1D03G0835000	TraesCS1D03G0835000	Chr1D	442364579	442365120	-	438	-	TraesCS1D01G355100 && P28814.1 RecName: Full=Barwin && PF00967:Barwin family	-
TraesCS1D03G0839600	TraesCS1D03G0839600	Chr1D	443842494	443844849	-	2356	-	TraesCS1D01G357400 && Q9M3A8.1 RecName: Full=Pentatricopeptide repeat-containing protein At3g49240; AltName: Full=Protein EMBRYO DEFECTIVE 1796 && PF13812:Pentatricopeptide repeat domain|PF13041:PPR repeat family	-
TraesCS1D03G0846400	TraesCS1D03G0846400	Chr1D	446244074	446246922	+	2849	-	TraesCS1D01G360600 && P17801.2 RecName: Full=Putative receptor protein kinase ZmPK1; Flags: Precursor && PF01453:D-mannose binding lectin|PF00069:Protein kinase domain|PF00954:S-locus glycoprotein domain	Pkinase
TraesCS1D03G0851300	TraesCS1D03G0851300	Chr1D	447563518	447564853	-	1336	-	TraesCS1D01G363300 && Q93WU9.1 RecName: Full=Probable WRKY transcription factor 51; AltName: Full=WRKY DNA-binding protein 51 && PF03106:WRKY DNA -binding domain	WRKY
TraesCS1D03G0889300	TraesCS1D03G0889300	Chr1D	460447713	460450697	-	1565	-	TraesCS1D01G382900 && Q338B0.2 RecName: Full=Heat stress transcription factor A-2c; AltName: Full=Heat stress transcription factor 25; Short=OsHsf-25; AltName: Full=Heat stress transcription factor 6; Short=OsHSF6; Short=rHsf6 && PF00447:HSF-type DNA-binding	HSF_DNA-bind
TraesCS1D03G0896800	TraesCS1D03G0896800	Chr1D	462417102	462424752	+	2720	-	TraesCS1D01G387000 && O82485.1 RecName: Full=Oligopeptide transporter 7; Short=AtOPT7 && PF03169:OPT oligopeptide transporter protein	OPT
TraesCS1D03G0899500	TraesCS1D03G0899500	Chr1D	462834896	462840935	-	753	-	- && - && -	-
TraesCS1D03G0904000	TraesCS1D03G0904000	Chr1D	463557935	463558588	-	513	-	TraesCS1D01G389100 && - && -	-
TraesCS1D03G0905100	TraesCS1D03G0905100	Chr1D	463717876	463719484	+	1609	-	TraesCS1D01G389600 && - && -	-
TraesCS1D03G0910600	TraesCS1D03G0910600	Chr1D	464914112	464917307	+	2447	-	TraesCS1D01G392100 && Q9LXA5.1 RecName: Full=L-type lectin-domain containing receptor kinase IX.1; Short=LecRK-IX.1; Flags: Precursor && PF00182:Chitinase class I|PF00069:Protein kinase domain	Pkinase
TraesCS1D03G0911100	TraesCS1D03G0911100	Chr1D	465061438	465064941	+	2658	-	TraesCS1D01G392500 && Q6YU51.1 RecName: Full=Probable 1-deoxy-D-xylulose-5-phosphate synthase 2, chloroplastic; Short=1-deoxyxylulose-5-phosphate synthase; Short=DXP synthase; Short=DXPS; Flags: Precursor && PF13292:1-deoxy-D-xylulose-5-phosphate synthase|PF02780:Transketolase, C-terminal domain|PF02779:Transketolase, pyrimidine binding domain	-
TraesCS1D03G0911200	TraesCS1D03G0911200	Chr1D	465073702	465075102	+	1401	-	TraesCS1D01G392600 && Q9FGY4.1 RecName: Full=F-box protein At5g49610 && PF00646:F-box domain	F-box
TraesCS1D03G0934300	TraesCS1D03G0934300	Chr1D	470215215	470217045	-	1831	-	TraesCS1D01G402100 && Q42602.2 RecName: Full=Cytochrome P450 89A2; AltName: Full=ATH 6-1; AltName: Full=CYPLXXXIX && PF00067:Cytochrome P450	p450
TraesCS1D03G0948700	TraesCS1D03G0948700	Chr1D	473510529	473518987	+	3317	-	- && - && PF04578:Protein of unknown function, DUF594|PF13968:Domain of unknown function (DUF4220)	-
TraesCS1D03G0979500	TraesCS1D03G0979500	Chr1D	481729021	481730488	-	1468	-	TraesCS1D01G425200 && - && PF07816:Protein of unknown function (DUF1645)	-
TraesCS1D03G0984300	TraesCS1D03G0984300	Chr1D	482772684	482776232	+	3018	-	TraesCS1D01G427700 && - && -	-
TraesCS1D03G0984700	TraesCS1D03G0984700	Chr1D	483016367	483020748	-	1137	-	TraesCS1D01G428000 && Q3B7H2.1 RecName: Full=Phosphatidate cytidylyltransferase, mitochondrial; AltName: Full=CDP-diacylglycerol synthase; Short=CDP-DAG synthase; AltName: Full=Mitochondrial translocator assembly and maintenance protein 41 homolog; Short=TAM41; Flags: Precursor && PF09139:Phosphatidate cytidylyltransferase, mitochondrial	-
TraesCS1D03G0989900	TraesCS1D03G0989900	Chr1D	484169356	484172127	-	1992	-	TraesCS1D01G430800 && Q0D5R3.1 RecName: Full=Cysteine-rich receptor-like protein kinase 6; Short=Cysteine-rich RLK6; Flags: Precursor && PF00069:Protein kinase domain|PF01657:Salt stress response/antifungal	Pkinase
TraesCS1D03G0990500	TraesCS1D03G0990500	Chr1D	484204521	484207047	-	2180	-	TraesCS1D01G431200 && Q9M069.2 RecName: Full=Glucan endo-1,3-beta-glucosidase 7; AltName: Full=(1->3)-beta-glucan endohydrolase 7; Short=(1->3)-beta-glucanase 7; AltName: Full=Beta-1,3-endoglucanase 7; Short=Beta-1,3-glucanase 7; Flags: Precursor && PF00332:Glycosyl hydrolases family 17|PF07983:X8 domain	Glyco_hydro_17
TraesCS1D03G1002000	TraesCS1D03G1002000	Chr1D	486869479	486871260	-	1464	-	TraesCS1D01G436300 && - && -	-
TraesCS2A03G0008200	TraesCS2A03G0008200	Chr2A	2335769	2337055	-	1287	-	TraesCS2A01G003400 && Q9LZ31.1 RecName: Full=Cytochrome P450 77A4; AltName: Full=Fatty acid epoxidase && PF00067:Cytochrome P450	p450
TraesCS2A03G0012800	TraesCS2A03G0012800	Chr2A	3043315	3044607	+	1212	-	TraesCS2A01G005900 && Q8VWZ7.1 RecName: Full=Geraniol 8-hydroxylase; AltName: Full=Cytochrome P450 76B6; AltName: Full=Geraniol 10-hydroxylase; Short=CrG10H && PF00067:Cytochrome P450	p450
TraesCS2A03G0037100	TraesCS2A03G0037100	Chr2A	9870676	9873085	-	1675	-	TraesCS2A01G017600 && - && PF07762:Protein of unknown function (DUF1618)	-
TraesCS2A03G0046400	TraesCS2A03G0046400	Chr2A	13060511	13064012	+	2255	-	TraesCS2A01G022200 && Q9SJW9.1 RecName: Full=CDT1-like protein a, chloroplastic; Short=AtCDT1a; Flags: Precursor && PF16679:DNA replication factor Cdt1 C-terminal domain|PF08839:DNA replication factor CDT1 like	-
TraesCS2A03G0051300	TraesCS2A03G0051300	Chr2A	14889550	14892420	-	1726	-	TraesCS2A01G025000 && Q9URY4.1 RecName: Full=Putative amidase C869.01; Flags: Precursor && PF01425:Amidase	Amidase
TraesCS2A03G0055900	TraesCS2A03G0055900	Chr2A	15980566	15985138	+	2647	-	TraesCS2A01G027800 && Q0JF02.1 RecName: Full=Syn-copalyl diphosphate synthase; Short=OsCPSsyn; Short=Syn-CPP synthase; AltName: Full=OsCPS4; AltName: Full=OsCyc1 && PF03936:Terpene synthase family, metal binding domain|PF01397:Terpene synthase, N-terminal domain	-
TraesCS2A03G0065300	TraesCS2A03G0065300	Chr2A	18009687	18010058	-	372	-	TraesCS2A01G033100 && - && -	-
TraesCS2A03G0069100	TraesCS2A03G0069100	Chr2A	18512840	18513697	-	858	-	TraesCS2A01G035600 && Q9SND9.1 RecName: Full=Uncharacterized acetyltransferase At3g50280 && PF02458:Transferase family	-
TraesCS2A03G0076700	TraesCS2A03G0076700	Chr2A	19635262	19642502	-	3787	-	TraesCS2A01G040000 && Q9LRR4.1 RecName: Full=Putative disease resistance RPP13-like protein 1 && PF00931:NB-ARC domain|PF18052:Rx N-terminal domain	NB-ARC
TraesCS2A03G0096200	TraesCS2A03G0096200	Chr2A	23409779	23410381	-	603	-	TraesCS2A01G051100 && Q9SH66.1 RecName: Full=Dirigent protein 5; Short=AtDIR5; Flags: Precursor && PF03018:Dirigent-like protein	-
TraesCS2A03G0101800	TraesCS2A03G0101800	Chr2A	24823842	24825975	-	1927	-	TraesCS2A01G053300 && D5JBX1.1 RecName: Full=Germacrene A oxidase; Short=BsGAO; AltName: Full=Germacrene A alcohol dehydrogenase; AltName: Full=Germacrene A hydroxylase && PF00067:Cytochrome P450	p450
TraesCS2A03G0125000	TraesCS2A03G0125000	Chr2A	32467216	32470470	-	2820	-	TraesCS2A01G063500 && Q9SY69.1 RecName: Full=Pentatricopeptide repeat-containing protein At1g10270; AltName: Full=Protein GLUTAMINE-RICH PROTEIN 23 && PF12854:PPR repeat|PF13041:PPR repeat family	-
TraesCS2A03G0137500	TraesCS2A03G0137500	Chr2A	35719517	35721253	-	1737	-	TraesCS2A01G070800 && Q9M156.1 RecName: Full=UDP-glycosyltransferase 72B1; AltName: Full=Arbutin synthase; AltName: Full=Probable hydroquinone glucosyltransferase && PF00201:UDP-glucoronosyl and UDP-glucosyl transferase	UDPGT
TraesCS2A03G0138300	TraesCS2A03G0138300	Chr2A	36298594	36314476	+	3082	-	- && Q39214.1 RecName: Full=Disease resistance protein RPM1; AltName: Full=Resistance to Pseudomonas syringae protein 3 && PF18052:Rx N-terminal domain|PF00931:NB-ARC domain	NB-ARC
TraesCS2A03G0143100	TraesCS2A03G0143100	Chr2A	37001964	37009172	-	3565	-	TraesCS2A01G073800 && Q9FQ03.1 RecName: Full=5'-3' exoribonuclease 3; AltName: Full=Protein EXORIBONUCLEASE 3 && PF03159:XRN 5'-3' exonuclease N-terminus|PF17846:Xrn1 helical domain	-
TraesCS2A03G0161300	TraesCS2A03G0161300	Chr2A	41851566	41853796	+	1294	-	TraesCS2A01G082500 && Q10N05.1 RecName: Full=Probable glucuronosyltransferase Os03g0287800 && PF03360:Glycosyltransferase family 43	-
TraesCS2A03G0165200	TraesCS2A03G0165200	Chr2A	43535783	43541991	+	3592	-	- && Q0AKB3.1 RecName: Full=Chaperone protein DnaJ && PF11926:Domain of unknown function (DUF3444)|PF00226:DnaJ domain	DnaJ
TraesCS2A03G0186700	TraesCS2A03G0186700	Chr2A	49556472	49558507	-	1929	-	TraesCS2A01G091900 && P33543.1 RecName: Full=Putative kinase-like protein TMKL1; Flags: Precursor && PF07714:Protein tyrosine and serine/threonine kinase|PF13855:Leucine rich repeat	Pkinase_Tyr
TraesCS2A03G0197600	TraesCS2A03G0197600	Chr2A	54648088	54656496	-	3871	-	- && - && -	-
TraesCS2A03G0198000	TraesCS2A03G0198000	Chr2A	54867463	54873058	-	2264	-	TraesCS2A01G096500 && Q56XM9.1 RecName: Full=Nuclear poly(A) polymerase 3; Short=PAP(III); Short=Poly(A) polymerase III; AltName: Full=Polynucleotide adenylyltransferase 3 && PF04928:Poly(A) polymerase central domain	-
TraesCS2A03G0201500	TraesCS2A03G0201500	Chr2A	56652271	56653780	+	1394	-	TraesCS2A01G098700 && O49839.1 RecName: Full=Protein kinase 2A, chloroplastic; Flags: Precursor && PF07714:Protein tyrosine and serine/threonine kinase	Pkinase_Tyr
TraesCS2A03G0221600	TraesCS2A03G0221600	Chr2A	64493294	64495143	+	1305	-	TraesCS2A01G107300 && A5H452.1 RecName: Full=Peroxidase 70; AltName: Full=Plasma membrane-bound peroxidase 2b; Short=pmPOX2b; Flags: Precursor && PF00141:Peroxidase	-
TraesCS2A03G0223600	TraesCS2A03G0223600	Chr2A	65054866	65056125	-	869	-	TraesCS2A01G108400 && A5H452.1 RecName: Full=Peroxidase 70; AltName: Full=Plasma membrane-bound peroxidase 2b; Short=pmPOX2b; Flags: Precursor && PF00141:Peroxidase	-
TraesCS2A03G0241700	TraesCS2A03G0241700	Chr2A	72688242	72697882	+	1408	-	TraesCS2A01G117600 && Q54DA8.1 RecName: Full=Protein STIP1 homolog && PF00515:Tetratricopeptide repeat|PF12796:Ankyrin repeats (3 copies)	TPR_1
TraesCS2A03G0265200	TraesCS2A03G0265200	Chr2A	82038441	82039211	+	753	-	TraesCS2A01G129300 && Q9STE5.1 RecName: Full=Putative disease resistance RPP13-like protein 2 && PF18052:Rx N-terminal domain|PF00931:NB-ARC domain	NB-ARC
TraesCS2A03G0274100	TraesCS2A03G0274100	Chr2A	85265000	85271009	+	4977	-	TraesCS2A01G134000 && B8ANF1.1 RecName: Full=Magnesium-chelatase subunit ChlH, chloroplastic; Short=Mg-chelatase subunit H; AltName: Full=Mg-protoporphyrin IX chelatase subunit ChlH; Flags: Precursor && PF11965:Domain of unknown function (DUF3479)|PF02514:CobN/Magnesium Chelatase	-
TraesCS2A03G0289400	TraesCS2A03G0289400	Chr2A	91625965	91631894	+	2573	-	TraesCS2A01G141400 && Q8H329.2 RecName: Full=Metal tolerance protein 8; Short=OsMTP8 && PF01545:Cation efflux family	-
TraesCS2A03G0294000	TraesCS2A03G0294000	Chr2A	93722524	93727071	-	2132	-	TraesCS2A01G144100 && Q0JP99.1 RecName: Full=B3 domain-containing protein Os01g0234100 && PF02362:B3 DNA binding domain	B3
TraesCS2A03G0296100	TraesCS2A03G0296100	Chr2A	94761634	94763144	-	1323	-	TraesCS2A01G144900 && Q9FEQ8.1 RecName: Full=Peroxidase 2; AltName: Full=Plasma membrane-bound peroxidase 2; Short=pmPOX2; Flags: Precursor && PF00141:Peroxidase	-
TraesCS2A03G0323000	TraesCS2A03G0323000	Chr2A	108568127	108569409	-	1199	-	TraesCS2A01G157300 && P42815.1 RecName: Full=Ribonuclease 3; Flags: Precursor && PF00445:Ribonuclease T2 family	Ribonuclease_T2
TraesCS2A03G0346000	TraesCS2A03G0346000	Chr2A	123711236	123712916	-	898	-	TraesCS2A01G166600 && - && -	-
TraesCS2A03G0353700	TraesCS2A03G0353700	Chr2A	128990520	128991733	+	1114	-	TraesCS2A01G169600 && Q8H398.2 RecName: Full=SPX domain-containing protein 6; AltName: Full=Protein SPX DOMAIN GENE 6; Short=OsSPX6 && PF03105:SPX domain	SPX
TraesCS2A03G0384500	TraesCS2A03G0384500	Chr2A	150722991	150729754	-	2828	-	TraesCS2A01G185300 && F4I2H2.1 RecName: Full=Switch 2; AltName: Full=Protein CHROMATIN REMODELING 9; Short=AtCHR9 && PF00271:Helicase conserved C-terminal domain|PF00176:SNF2 family N-terminal domain	SNF2_N
TraesCS2A03G0386800	TraesCS2A03G0386800	Chr2A	152786841	152787233	-	393	-	TraesCS2A01G186400 && O80939.1 RecName: Full=L-type lectin-domain containing receptor kinase IV.1; Short=Arabidopsis thaliana lectin-receptor kinase e; Short=AthlecRK-e; Short=LecRK-IV.1; AltName: Full=Lectin Receptor Kinase 1; Flags: Precursor && PF00139:Legume lectin domain	-
TraesCS2A03G0415900	TraesCS2A03G0415900	Chr2A	176347367	176350641	+	1173	-	TraesCS2A01G199100 && - && -	-
TraesCS2A03G0427000	TraesCS2A03G0427000	Chr2A	183983467	183985151	+	1685	-	TraesCS2A01G203500 && D3UAG0.1 RecName: Full=UDP-glycosyltransferase 71K1; AltName: Full=UDP-glucose:chalcone 2'-O-glucosyltransferase; AltName: Full=UDP-glucose:flavonol 2'-O-glucosyltransferase && PF00201:UDP-glucoronosyl and UDP-glucosyl transferase	UDPGT
TraesCS2A03G0446500	TraesCS2A03G0446500	Chr2A	198303030	198303979	-	950	-	TraesCS2A01G209700 && - && -	-
TraesCS2A03G0447100	TraesCS2A03G0447100	Chr2A	198734609	198745629	-	3125	-	- && Q84S18.1 RecName: Full=Probable mixed-linked glucan synthase 8; AltName: Full=1,3;1,4-beta-D-glucan synthase 8; AltName: Full=Cellulose synthase-like protein F8; AltName: Full=OsCslF8 && PF03552:Cellulose synthase	-
TraesCS2A03G0457400	TraesCS2A03G0457400	Chr2A	203645210	203650363	+	1961	-	TraesCS2A01G213600 && Q9LVY0.1 RecName: Full=Peptide chain release factor PrfB1, chloroplastic; Short=AtPrfB1; AltName: Full=AtPrfB; AltName: Full=Protein HIGH CHLOROPHYLL FLUORESCENCE 109; Flags: Precursor && PF00472:RF-1 domain|PF03462:PCRF domain	-
TraesCS2A03G0465400	TraesCS2A03G0465400	Chr2A	209398073	209401314	-	2204	-	TraesCS2A01G217600 && Q0D5R3.1 RecName: Full=Cysteine-rich receptor-like protein kinase 6; Short=Cysteine-rich RLK6; Flags: Precursor && PF01657:Salt stress response/antifungal|PF07714:Protein tyrosine and serine/threonine kinase	Pkinase_Tyr
TraesCS2A03G0467400	TraesCS2A03G0467400	Chr2A	210424308	210432757	+	2344	-	TraesCS2A01G218900 && Q8H1D9.1 RecName: Full=Tyrosyl-DNA phosphodiesterase 1; Short=AtTDP; Short=Tyr-DNA phosphodiesterase 1 && PF06087:Tyrosyl-DNA phosphodiesterase	Tyr-DNA_phospho
TraesCS2A03G0468600	TraesCS2A03G0468600	Chr2A	211358851	211364309	-	2128	-	TraesCS2A01G219400 && Q9CXF4.1 RecName: Full=TBC1 domain family member 15; AltName: Full=GTPase-activating protein RAB7; Short=GAP for RAB7; Short=Rab7-GAP && PF00566:Rab-GTPase-TBC domain	TBC
TraesCS2A03G0475300	TraesCS2A03G0475300	Chr2A	216452351	216457228	-	2562	-	TraesCS2A01G221800 && Q9LUR0.1 RecName: Full=Condensin-2 complex subunit H2; AltName: Full=Chromosome-associated protein H2; Short=AtCAP-H2; AltName: Full=Non-SMC condensin II complex subunit H2; AltName: Full=Protein HYPERSENSITIVE TO EXCESS BORON 2; Short=Hypersensitive to excess B 2 && PF16869:Condensin II complex subunit CAP-H2 or CNDH2, mid domain|PF16858:Condensin II complex subunit CAP-H2 …	-
TraesCS2A03G0475700	TraesCS2A03G0475700	Chr2A	217432020	217435913	+	2574	-	TraesCS2A01G222000 && Q0D622.2 RecName: Full=DEAD-box ATP-dependent RNA helicase 32 && PF00271:Helicase conserved C-terminal domain|PF00270:DEAD/DEAH box helicase|PF13959:Domain of unknown function (DUF4217)	DEAD
TraesCS2A03G0478700	TraesCS2A03G0478700	Chr2A	218958058	218963727	-	1873	-	TraesCS2A01G222800 && - && PF13088:BNR repeat-like domain	-
TraesCS2A03G0479800	TraesCS2A03G0479800	Chr2A	221031373	221044937	-	3551	-	TraesCS2A01G223200 && Q8H4D4.1 RecName: Full=tRNA wybutosine-synthesizing protein 2/3/4; Includes: RecName: Full=tRNA wybutosine-synthesizing protein 3 homolog; Short=tRNA-yW-synthesizing protein 3; AltName: Full=tRNA(Phe) 7-((3-amino-3-carboxypropyl)-4-demethylwyosine(37)-N(4))-methyltransferase; Includes: RecName: Full=tRNA wybutosine-synthesizing protein 2 homolog; Short=tRNA-yW-synthesizing p…	Kelch_1
TraesCS2A03G0492100	TraesCS2A03G0492100	Chr2A	239715105	239748358	-	3933	-	- && D1KF50.1 RecName: Full=ATP-dependent DNA helicase SRS2-like protein At4g25120; AltName: Full=AtSRS2 && PF13361:UvrD-like helicase C-terminal domain|PF00580:UvrD/REP helicase N-terminal domain	UvrD-helicase
TraesCS2A03G0492400	TraesCS2A03G0492400	Chr2A	239767720	239770412	-	357	-	TraesCS2A01G226600 && Q9ZPQ3.2 RecName: Full=D-aminoacyl-tRNA deacylase; AltName: Full=Ethanol tolerance protein GEKO1 && PF04414:D-aminoacyl-tRNA deacylase	-
TraesCS2A03G0501900	TraesCS2A03G0501900	Chr2A	255828866	255829166	+	216	-	TraesCS2A01G228500 && - && -	-
TraesCS2A03G0504200	TraesCS2A03G0504200	Chr2A	260728111	260728789	+	534	-	TraesCS2A01G228900 && - && -	-
TraesCS2A03G0510400	TraesCS2A03G0510400	Chr2A	269802991	269803272	+	282	-	TraesCS2A01G230500 && - && -	-
TraesCS2A03G0536500	TraesCS2A03G0536500	Chr2A	302689751	302690080	+	330	-	TraesCS2A01G235800 && - && -	-
TraesCS2A03G0539900	TraesCS2A03G0539900	Chr2A	309675379	309679496	+	714	-	TraesCS2A01G236700 && - && -	-
TraesCS2A03G0549100	TraesCS2A03G0549100	Chr2A	323358106	323387600	-	1987	-	- && Q9SKZ5.2 RecName: Full=Folate-biopterin transporter 1, chloroplastic; Flags: Precursor && PF03092:BT1 family	-
TraesCS2A03G0549600	TraesCS2A03G0549600	Chr2A	324518646	324533027	+	4176	-	- && Q9LUG9.1 RecName: Full=Mediator of RNA polymerase II transcription subunit 33A; AltName: Full=REF4-related 1 protein; AltName: Full=REF4-resembling 1 protein && -	-
TraesCS2A03G0557400	TraesCS2A03G0557400	Chr2A	335356557	335358701	+	1207	-	TraesCS2A01G239400 && - && -	-
TraesCS2A03G0565500	TraesCS2A03G0565500	Chr2A	341831414	341832837	+	561	-	TraesCS2A01G242600 && - && -	-
TraesCS2A03G0571400	TraesCS2A03G0571400	Chr2A	349129450	349142920	-	780	-	- && Q0WQE7.1 RecName: Full=AUGMIN subunit 3 && PF14932:HAUS augmin-like complex subunit 3	-
TraesCS2A03G0604300	TraesCS2A03G0604300	Chr2A	383364038	383372121	-	2099	-	- && Q10CE8.1 RecName: Full=Transcription factor PCF6 && PF03634:TCP family transcription factor	TCP
TraesCS2A03G0616800	TraesCS2A03G0616800	Chr2A	396004624	396009694	+	3118	-	TraesCS2A01G255700 && P0C7P8.1 RecName: Full=Transcription factor EMB1444; AltName: Full=Basic helix-loop-helix protein EMB1444; AltName: Full=LONESOME HIGHWAY-like protein 1; AltName: Full=Protein EMBRYO DEFECTIVE 1444; AltName: Full=bHLH transcription factor EMB1444 && PF14215:bHLH-MYC and R2R3-MYB transcription factors N-terminal	-
TraesCS2A03G0618200	TraesCS2A03G0618200	Chr2A	396986293	396986841	-	549	-	TraesCS2A01G256200 && - && PF04520:Senescence regulator	-
TraesCS2A03G0627700	TraesCS2A03G0627700	Chr2A	404352761	404353693	+	933	-	TraesCS2A01G257900 && - && -	-
TraesCS2A03G0629300	TraesCS2A03G0629300	Chr2A	404852222	404868829	-	1861	-	TraesCS2A01G257600 && - && -	-
TraesCS2A03G0631700	TraesCS2A03G0631700	Chr2A	407315947	407334009	-	2001	-	TraesCS2A01G258200 && Q7XSA2.3 RecName: Full=Protein argonaute 1B; Short=OsAGO1b && PF02171:Piwi domain|PF16487:Mid domain of argonaute|PF08699:Argonaute linker 1 domain|PF02170:PAZ domain|PF16488:Argonaute linker 2 domain	Piwi
TraesCS2A03G0640300	TraesCS2A03G0640300	Chr2A	413564622	413568173	+	3552	-	TraesCS2A01G260000 && Q8LPB4.1 RecName: Full=Phytosulfokine receptor 1; Short=DcPSKR1; AltName: Full=Phytosulfokine LRR receptor kinase 1; Flags: Precursor && PF00069:Protein kinase domain|PF13855:Leucine rich repeat	Pkinase
TraesCS2A03G0645300	TraesCS2A03G0645300	Chr2A	419167232	419173068	+	4249	-	TraesCS2A01G262600 && Q75K81.1 RecName: Full=Zinc finger CCCH domain-containing protein 36; Short=OsC3H36 && PF13966:zinc-binding in reverse transcriptase	-
TraesCS2A03G0647800	TraesCS2A03G0647800	Chr2A	422974312	422975274	+	870	-	TraesCS2A01G263800 && - && -	-
TraesCS2A03G0652000	TraesCS2A03G0652000	Chr2A	426231968	426234423	+	1299	-	TraesCS2A01G265700 && Q9ZUX7.2 RecName: Full=tRNA dimethylallyltransferase 2; AltName: Full=Isopentenyl-diphosphate: tRNA isopentenyltransferase 2; Short=AtIPT2; Short=IPP transferase 2; Short=IPPT 2 && PF01715:IPP transferase	IPPT
TraesCS2A03G0661500	TraesCS2A03G0661500	Chr2A	436652958	436656254	-	2066	-	TraesCS2A01G268700 && Q8S4F6.1 RecName: Full=Sulfoquinovosyl transferase SQD2; AltName: Full=Protein SULFOQUINOVOSYLDIACYLGLYCEROL 2; AltName: Full=Sulfolipid synthase SQD2; AltName: Full=UDP-sulfoquinovose: diacylglycerol alpha-sulfoquinovosyltransferase SQD2; Flags: Precursor && PF00534:Glycosyl transferases group 1|PF13439:Glycosyltransferase Family 4	Glycos_transf_1
TraesCS2A03G0708700	TraesCS2A03G0708700	Chr2A	480083860	480088134	+	2316	-	TraesCS2A01G284100 && - && PF06813:Nodulin-like	-
TraesCS2A03G0733200	TraesCS2A03G0733200	Chr2A	508798981	508803796	-	1122	-	TraesCS2A01G293900 && - && -	-
TraesCS2A03G0734000	TraesCS2A03G0734000	Chr2A	509049600	509051537	-	1612	-	TraesCS2A01G294200 && Q8S340.1 RecName: Full=Purple acid phosphatase 22; Flags: Precursor && PF16656:Purple acid Phosphatase, N-terminal domain|PF00149:Calcineurin-like phosphoesterase|PF14008:Iron/zinc purple acid phosphatase-like protein C	Metallophos
TraesCS2A03G0735700	TraesCS2A03G0735700	Chr2A	511197673	511201404	+	1816	-	TraesCS2A01G294700 && Q9ZQG9.2 RecName: Full=Glucan endo-1,3-beta-glucosidase 14; AltName: Full=(1->3)-beta-glucan endohydrolase 14; Short=(1->3)-beta-glucanase 14; AltName: Full=Beta-1,3-endoglucanase 14; Short=Beta-1,3-glucanase 14; Flags: Precursor && PF00332:Glycosyl hydrolases family 17	Glyco_hydro_17
TraesCS2A03G0735900	TraesCS2A03G0735900	Chr2A	511411632	511412809	+	1178	-	TraesCS2A01G294900 && - && -	-
TraesCS2A03G0753400	TraesCS2A03G0753400	Chr2A	523805075	523806536	-	390	-	TraesCS2A01G303000 && - && -	-
TraesCS2A03G0796800	TraesCS2A03G0796800	Chr2A	556131861	556133654	-	390	-	- && - && -	-
TraesCS2A03G0805300	TraesCS2A03G0805300	Chr2A	562519591	562520328	-	738	-	- && - && -	-
TraesCS2A03G0811700	TraesCS2A03G0811700	Chr2A	566539171	566542151	+	2426	-	TraesCS2A01G335600 && - && -	-
TraesCS2A03G0836000	TraesCS2A03G0836000	Chr2A	582969054	582971281	+	1677	-	TraesCS2A01G323000 && Q94BN0.1 RecName: Full=BTB/POZ and TAZ domain-containing protein 2; AltName: Full=BTB and TAZ domain protein 2 && PF02135:TAZ zinc finger|PF00651:BTB/POZ domain	BTB
TraesCS2A03G0849800	TraesCS2A03G0849800	Chr2A	589428753	589430921	+	924	-	TraesCS2A01G347300 && Q1XDS2.1 RecName: Full=Uncharacterized protein ycf20 (chloroplast) [Pyropia yezoensis] && PF04483:Protein of unknown function (DUF565)	-
TraesCS2A03G0863300	TraesCS2A03G0863300	Chr2A	597869096	597870256	-	1044	-	TraesCS2A01G353600 && - && -	-
TraesCS2A03G0869100	TraesCS2A03G0869100	Chr2A	601572307	601574354	+	1225	-	TraesCS2A01G355100 && A7UL74.1 RecName: Full=Protein CHROMOSOME TRANSMISSION FIDELITY 7; AltName: Full=Cohesion establishment factor CTF7; AltName: Full=Protein ESTABLISHMENT OF COHESION 1 && PF13878:zinc-finger of acetyl-transferase ESCO|PF13880:ESCO1/2 acetyl-transferase	-
TraesCS2A03G0898600	TraesCS2A03G0898600	Chr2A	615855628	615861567	-	2096	-	- && - && PF05686:Glycosyl transferase family 90	-
TraesCS2A03G0900000	TraesCS2A03G0900000	Chr2A	616170531	616171591	-	654	-	TraesCS2A01G369600 && - && -	-
TraesCS2A03G0917500	TraesCS2A03G0917500	Chr2A	625033897	625043228	-	1530	-	TraesCS2A01G378400 && Q9C942.1 RecName: Full=Caffeoylshikimate esterase; AltName: Full=Lysophospholipase 2; Short=LysoPL2 && PF12146:Serine aminopeptidase, S33	-
TraesCS2A03G0935100	TraesCS2A03G0935100	Chr2A	636319737	636323179	+	2275	-	TraesCS2A01G386800 && F8RP11.1 RecName: Full=Hsp70-Hsp90 organizing protein; Short=TaHop && PF13414:TPR repeat|PF17830:STI1 domain|PF00515:Tetratricopeptide repeat	TPR_1
TraesCS2A03G0935300	TraesCS2A03G0935300	Chr2A	636340372	636345221	-	2693	-	TraesCS2A01G387000 && I1K0K6.1 RecName: Full=Elongation factor G-2, chloroplastic; Short=cEF-G 2; Flags: Precursor && PF00009:Elongation factor Tu GTP binding domain|PF14492:Elongation Factor G, domain III|PF00679:Elongation factor G C-terminus|PF03144:Elongation factor Tu domain 2|PF03764:Elongation factor G, domain IV	GTP_EFTU
TraesCS2A03G0947900	TraesCS2A03G0947900	Chr2A	646662271	646663147	+	411	-	TraesCS2A01G393300 && Q6NMM1.1 RecName: Full=Vesicle transport protein GOT1; AltName: Full=Golgi transport 1 && PF04178:Got1/Sft2-like family	-
TraesCS2A03G0955500	TraesCS2A03G0955500	Chr2A	653916970	653918109	-	1140	-	TraesCS2A01G396600 && Q8VZN1.1 RecName: Full=Transcription repressor OFP5; AltName: Full=Ovate family protein 5; Short=AtOFP5 && PF04844:Transcriptional repressor, ovate	-
TraesCS2A03G0958600	TraesCS2A03G0958600	Chr2A	655452732	655454577	+	1846	-	TraesCS2A01G398500 && Q9LZX4.1 RecName: Full=Fasciclin-like arabinogalactan protein 10; Flags: Precursor && PF02469:Fasciclin domain	-
TraesCS2A03G0959200	TraesCS2A03G0959200	Chr2A	655642777	655644816	-	1763	-	TraesCS2A01G398800 && Q50EK3.1 RecName: Full=Cytochrome P450 704C1; AltName: Full=Cytochrome P450 CYPD [Pinus taeda] && PF00067:Cytochrome P450	p450
TraesCS2A03G0961300	TraesCS2A03G0961300	Chr2A	656644011	656646230	+	2220	-	TraesCS2A01G399900 && O82752.1 RecName: Full=Protein DETOXIFICATION 49; Short=AtDTX49; AltName: Full=Multidrug and toxic compound extrusion protein 49; Short=MATE protein 49; AltName: Full=Protein NOVEL ION CARRIER 1; Short=Protein NIC1 && PF01554:MatE	MatE
TraesCS2A03G0974800	TraesCS2A03G0974800	Chr2A	665103209	665107832	-	2999	-	TraesCS2A01G405700 && - && PF04782:Protein of unknown function (DUF632)|PF04783:Protein of unknown function (DUF630)	-
TraesCS2A03G0975500	TraesCS2A03G0975500	Chr2A	665372431	665375535	+	2143	-	TraesCS2A01G406200 && P29162.1 RecName: Full=L-ascorbate oxidase homolog; AltName: Full=Pollen-specific protein NTP303; Flags: Precursor && PF07731:Multicopper oxidase|PF07732:Multicopper oxidase|PF00394:Multicopper oxidase	-
TraesCS2A03G0984600	TraesCS2A03G0984600	Chr2A	671680494	671686338	-	3520	-	TraesCS2A01G410400 && Q9SH30.2 RecName: Full=Probable copper-transporting ATPase HMA5; AltName: Full=Probable copper-transporting ATPase 3; AltName: Full=Protein HEAVY METAL ATPASE 5 && PF00122:E1-E2 ATPase|PF00702:haloacid dehalogenase-like hydrolase|PF00403:Heavy-metal-associated domain	E1-E2_ATPase
TraesCS2A03G0999400	TraesCS2A03G0999400	Chr2A	676987637	676988505	+	869	-	TraesCS2A01G417500 && Q96543.1 RecName: Full=Oleosin 16 kDa && PF01277:Oleosin	-
TraesCS2A03G1014600	TraesCS2A03G1014600	Chr2A	682567003	682568746	+	1403	-	TraesCS2A01G425000 && Q9SD84.1 RecName: Full=PLASMODESMATA CALLOSE-BINDING PROTEIN 2; Short=AtPDCB2; AltName: Full=Glucan endo-1,3-beta-glucosidase-like protein 3; Flags: Precursor && PF07983:X8 domain	-
TraesCS2A03G1019500	TraesCS2A03G1019500	Chr2A	684098988	684105088	+	3435	-	TraesCS2A01G428000 && - && PF03004:Plant transposase (Ptta/En/Spm family)	-
TraesCS2A03G1031400	TraesCS2A03G1031400	Chr2A	689733399	689734840	-	791	-	TraesCS2A01G432900 && Q3SZ85.2 RecName: Full=Putative peptidyl-tRNA hydrolase PTRHD1; AltName: Full=Peptidyl-tRNA hydrolase domain-containing protein 1 && PF01981:Peptidyl-tRNA hydrolase PTH2	PTH2
TraesCS2A03G1045100	TraesCS2A03G1045100	Chr2A	694700052	694700369	+	318	-	Li脜聭id tranfer protein DIR1 && - && PF14368:Probable lipid transfer	-
TraesCS2A03G1048300	TraesCS2A03G1048300	Chr2A	695399028	695400093	+	663	-	TraesCS2A01G441800 && - && -	-
TraesCS2A03G1050800	TraesCS2A03G1050800	Chr2A	696398557	696401042	+	2229	-	- && Q9LMP1.1 RecName: Full=Wall-associated receptor kinase 2; Flags: Precursor && PF07714:Protein tyrosine and serine/threonine kinase	Pkinase_Tyr
TraesCS2A03G1059800	TraesCS2A03G1059800	Chr2A	699739965	699741227	+	1093	-	TraesCS2A01G447300 && Q8GWP0.1 RecName: Full=Transcription factor MYB39; AltName: Full=Myb-related protein 39; Short=AtMYB39 && PF00249:Myb-like DNA-binding domain	Myb_DNA-binding
TraesCS2A03G1082800	TraesCS2A03G1082800	Chr2A	709770176	709772502	-	861	-	TraesCS2A01G458600 && P0CH06.1 RecName: Full=Ubiquitin-60S ribosomal protein L40; Contains: RecName: Full=Ubiquitin; Contains: RecName: Full=60S ribosomal protein L40; AltName: Full=CEP52; Flags: Precursor >P0CH07.1 RecName: Full=Ubiquitin-60S ribosomal protein L40; Contains: RecName: Full=Ubiquitin; Contains: RecName: Full=60S ribosomal protein L40; AltName: Full=CEP52; Flags: Precursor && PF002…	ubiquitin
TraesCS2A03G1088400	TraesCS2A03G1088400	Chr2A	711326808	711328561	+	992	-	TraesCS2A01G461700 && Q8GZM7.1 RecName: Full=Transcription factor PIF1; AltName: Full=Basic helix-loop-helix protein 15; Short=AtbHLH15; Short=bHLH 15; AltName: Full=Protein PHY-INTERACTING FACTOR 1; AltName: Full=Protein PHYTOCHROME INTERACTING FACTOR 3-LIKE 5; AltName: Full=Transcription factor EN 101; AltName: Full=bHLH transcription factor bHLH015 && PF00010:Helix-loop-helix DNA-binding domain	HLH
TraesCS2A03G1094700	TraesCS2A03G1094700	Chr2A	713950654	713953694	+	2478	-	TraesCS2A01G465100 && Q7XA40.2 RecName: Full=Putative disease resistance protein RGA3; AltName: Full=Blight resistance protein B149; AltName: Full=RGA1-blb && PF00931:NB-ARC domain|PF18052:Rx N-terminal domain	NB-ARC
TraesCS2A03G1098800	TraesCS2A03G1098800	Chr2A	715261317	715262635	-	1319	-	TraesCS2A01G467000 && Q43872.1 RecName: Full=Peroxidase 64; Short=Atperox P64; AltName: Full=ATP17a; AltName: Full=PRXR4; Flags: Precursor && PF00141:Peroxidase	-
TraesCS2A03G1113100	TraesCS2A03G1113100	Chr2A	719288312	719290251	-	1356	-	TraesCS2A01G474100 && Q9C8T1.1 RecName: Full=ABC transporter I family member 1; Short=ABC transporter ABCI.1; Short=AtABCI1; AltName: Full=Cytochrome c biogenesis ATP-binding export protein ccmA-like; AltName: Full=MRP-related protein 3; AltName: Full=Putative non-intrinsic ABC protein 10 && PF00005:ABC transporter	ABC_tran
TraesCS2A03G1115700	TraesCS2A03G1115700	Chr2A	719877201	719879452	+	2252	-	TraesCS2A01G475600 && O80742.1 RecName: Full=U-box domain-containing protein 19; AltName: Full=Plant U-box protein 19 && PF04564:U-box domain	U-box
TraesCS2A03G1116000	TraesCS2A03G1116000	Chr2A	720050886	720057330	+	1806	-	TraesCS2A01G475700 && - && -	-
TraesCS2A03G1116100	TraesCS2A03G1116100	Chr2A	720059767	720060734	-	732	-	TraesCS2A01G475800 && Q8RXX9.2 RecName: Full=E3 ubiquitin-protein ligase ATL6; AltName: Full=RING-H2 finger protein ATL6; AltName: Full=RING-type E3 ubiquitin transferase ATL6; Flags: Precursor && PF13639:Ring finger domain	-
TraesCS2A03G1125200	TraesCS2A03G1125200	Chr2A	722225574	722229329	+	2426	-	TraesCS2A01G480700 && - && -	-
TraesCS2A03G1129800	TraesCS2A03G1129800	Chr2A	723211557	723215932	-	889	-	TraesCS2A01G483600 && - && -	-
TraesCS2A03G1130500	TraesCS2A03G1130500	Chr2A	723334199	723337332	+	1741	-	TraesCS2A01G483900 && Q9LHQ6.1 RecName: Full=Organic cation/carnitine transporter 4; Short=AtOCT4 && PF00083:Sugar (and other) transporter	Sugar_tr
TraesCS2A03G1131000	TraesCS2A03G1131000	Chr2A	723391738	723393702	+	1429	-	TraesCS2A01G484100 && Q8LDW9.2 RecName: Full=Xyloglucan endotransglucosylase/hydrolase protein 9; Short=At-XTH9; Short=XTH-9; Flags: Precursor && PF06955:Xyloglucan endo-transglycosylase (XET) C-terminus	-
TraesCS2A03G1135900	TraesCS2A03G1135900	Chr2A	725415111	725421984	-	2698	-	TraesCS2A01G486200 && O81905.1 RecName: Full=Receptor-like serine/threonine-protein kinase SD1-8; AltName: Full=Arabidopsis thaliana receptor kinase 3; AltName: Full=S-domain-1 (SD1) receptor kinase 8; Short=SD1-8; Flags: Precursor && PF00954:S-locus glycoprotein domain|PF01453:D-mannose binding lectin|PF08276:PAN-like domain|PF00069:Protein kinase domain	Pkinase
TraesCS2A03G1140700	TraesCS2A03G1140700	Chr2A	726570798	726573914	+	1897	-	TraesCS2A01G488200 && Q0WVU3.1 RecName: Full=Myb family transcription factor PHL5; AltName: Full=Protein PHR1-LIKE 5 && PF00249:Myb-like DNA-binding domain|PF14379:MYB-CC type transfactor, LHEQLE motif	Myb_DNA-binding
TraesCS2A03G1146300	TraesCS2A03G1146300	Chr2A	727865673	727867352	-	1680	-	TraesCS2A01G490700 && A9ZPJ6.1 RecName: Full=Agmatine coumaroyltransferase-1 && PF02458:Transferase family	-
TraesCS2A03G1148800	TraesCS2A03G1148800	Chr2A	728245921	728247004	+	1084	-	TraesCS2A01G491600 && - && -	-
TraesCS2A03G1150700	TraesCS2A03G1150700	Chr2A	729093817	729103000	-	2898	-	TraesCS2A01G492800 && Q8W4S4.1 RecName: Full=V-type proton ATPase subunit a3; Short=V-ATPase subunit a3; AltName: Full=V-type proton ATPase 95 kDa subunit a isoform 3; Short=V-ATPase 95 kDa isoform a3; AltName: Full=Vacuolar H(+)-ATPase subunit a isoform 3; AltName: Full=Vacuolar proton pump subunit a3; AltName: Full=Vacuolar proton translocating ATPase 95 kDa subunit a isoform 3 && PF01496:V-typ…	-
TraesCS2A03G1161700	TraesCS2A03G1161700	Chr2A	732412129	732413336	-	1208	-	TraesCS2A01G497900 && I4DST8.1 RecName: Full=Tuliposide A-converting enzyme 1, chloroplastic; Short=TgTCEA1; Flags: Precursor && PF07859:alpha/beta hydrolase fold	Abhydrolase_3
TraesCS2A03G1172300	TraesCS2A03G1172300	Chr2A	737057203	737060636	+	3332	-	TraesCS2A01G503900 && Q39214.1 RecName: Full=Disease resistance protein RPM1; AltName: Full=Resistance to Pseudomonas syringae protein 3 && PF00931:NB-ARC domain|PF18052:Rx N-terminal domain	NB-ARC
TraesCS2A03G1176900	TraesCS2A03G1176900	Chr2A	737825484	737826066	+	483	-	TraesCS2A01G505700 && P31164.1 RecName: Full=50S ribosomal protein L11, chloroplastic; AltName: Full=CL11; Flags: Precursor && -	-
TraesCS2A03G1178300	TraesCS2A03G1178300	Chr2A	738465164	738466771	+	684	-	TraesCS2A01G506600 && Q2TBP7.3 RecName: Full=C-Myc-binding protein; AltName: Full=Associate of Myc 1; Short=AMY-1 && -	-
TraesCS2A03G1178700	TraesCS2A03G1178700	Chr2A	738479715	738483456	-	471	-	TraesCS2A01G506700 && - && -	-
TraesCS2A03G1186400	TraesCS2A03G1186400	Chr2A	739412714	739414097	-	1217	-	TraesCS2A01G509800 && Q9FLC0.1 RecName: Full=Peroxidase 52; Short=Atperox P52; AltName: Full=ATP49; Flags: Precursor && PF00141:Peroxidase	-
TraesCS2A03G1213100	TraesCS2A03G1213100	Chr2A	748816476	748817177	-	702	-	TraesCS2A01G522600 && - && -	-
TraesCS2A03G1217100	TraesCS2A03G1217100	Chr2A	749284917	749285212	-	186	-	TraesCS2A01G524400 && - && -	-
TraesCS2A03G1236500	TraesCS2A03G1236500	Chr2A	753885333	753886354	-	935	-	TraesCS2A01G534200 && Q84JK2.1 RecName: Full=Protein FD; AltName: Full=bZIP transcription factor 14; Short=AtbZIP14 && PF00170:bZIP transcription factor	bZIP_1
TraesCS2A03G1236600	TraesCS2A03G1236600	Chr2A	753895728	753897145	-	1313	-	TraesCS2A01G534300 && Q7PCC6.1 RecName: Full=bZIP transcription factor 27; Short=AtbZIP27; AltName: Full=Protein FD PARALOG && PF00170:bZIP transcription factor	bZIP_1
TraesCS2A03G1243900	TraesCS2A03G1243900	Chr2A	755639319	755642559	-	940	-	TraesCS2A01G538800 && Q8GWE1.1 RecName: Full=Ubiquitin carboxyl-terminal hydrolase 3 && PF01088:Ubiquitin carboxyl-terminal hydrolase, family 1	-
TraesCS2A03G1244500	TraesCS2A03G1244500	Chr2A	755681214	755681676	+	369	-	TraesCS2A01G539100 && O03982.1 RecName: Full=Heavy metal-associated isoprenylated plant protein 39; Short=AtHIP39; Flags: Precursor && -	-
TraesCS2A03G1283300	TraesCS2A03G1283300	Chr2A	764618073	764619485	+	519	-	TraesCS2A01G555300 && Q7XKD0.1 RecName: Full=Thioredoxin X, chloroplastic; Short=OsTrxx; AltName: Full=OsTrx16; Flags: Precursor && PF00085:Thioredoxin	-
TraesCS2A03G1288400	TraesCS2A03G1288400	Chr2A	766260012	766263659	-	2393	-	TraesCS2A01G593200 && - && PF04842:Plant protein of unknown function (DUF639)	-
TraesCS2A03G1291000	TraesCS2A03G1291000	Chr2A	766832708	766833432	-	725	-	TraesCS2A01G592100 && - && PF01477:PLAT/LH2 domain	-
TraesCS2A03G1317200	TraesCS2A03G1317200	Chr2A	773815928	773819114	-	1502	-	TraesCS2A01G580100 && Q9V3R6.1 RecName: Full=tRNA-specific adenosine deaminase 1; AltName: Full=dADAT1; AltName: Full=tRNA-specific adenosine-37 deaminase && PF02137:Adenosine-deaminase (editase) domain	-
TraesCS2A03G1321200	TraesCS2A03G1321200	Chr2A	774768930	774775118	-	3776	-	TraesCS2A01G581400 && O95714.2 RecName: Full=E3 ubiquitin-protein ligase HERC2; AltName: Full=HECT domain and RCC1-like domain-containing protein 2; AltName: Full=HECT-type E3 ubiquitin transferase HERC2 && PF13713:Transcription factor BRX N-terminal domain|PF08381:Transcription factor regulating root and shoot growth via Pin3|PF00415:Regulator of chromosome condensation (RCC1) repeat|PF01363:FYV…	FYVE
TraesCS2A03G1323900	TraesCS2A03G1323900	Chr2A	775486662	775487656	-	901	-	TraesCS2A01G578000 && Q03666.1 RecName: Full=Probable glutathione S-transferase; AltName: Full=Auxin-induced protein PCNT107 && PF02798:Glutathione S-transferase, N-terminal domain|PF00043:Glutathione S-transferase, C-terminal domain	GST_N
TraesCS2A03G1324100	TraesCS2A03G1324100	Chr2A	775556625	775558201	-	1577	-	TraesCS2A01G577800 && O81117.2 RecName: Full=Cytochrome P450 94A1; AltName: Full=P450-dependent fatty acid omega-hydroxylase && PF00067:Cytochrome P450	p450
TraesCS2A03G1324400	TraesCS2A03G1324400	Chr2A	775580331	775584030	+	1570	-	- && P93832.1 RecName: Full=3-isopropylmalate dehydrogenase 2, chloroplastic; Short=3-IPM-DH 2; Short=IMDH 2; AltName: Full=Beta-IPM dehydrogenase 2; Flags: Precursor && PF00180:Isocitrate/isopropylmalate dehydrogenase	-
TraesCS2A03G1324600	TraesCS2A03G1324600	Chr2A	775586413	775591610	-	1908	-	- && P0C898.1 RecName: Full=Putative pentatricopeptide repeat-containing protein At3g15130 && -	-
TraesCS2A03G1335500	TraesCS2A03G1335500	Chr2A	778408157	778410079	-	1321	-	TraesCS2A01G572800 && P22195.2 RecName: Full=Cationic peroxidase 1; AltName: Full=PNPC1; Flags: Precursor && PF00141:Peroxidase	-
TraesCS2A03G1336900	TraesCS2A03G1336900	Chr2A	778653875	778655206	-	1332	-	TraesCS2A01G571700 && P84516.2 RecName: Full=Cationic peroxidase SPC4; Flags: Precursor && PF00141:Peroxidase	-
TraesCS2A03G1343600	TraesCS2A03G1343600	Chr2A	780359436	780364520	-	1581	-	- && - && -	-
TraesCS2A03G1353600	TraesCS2A03G1353600	Chr2A	782843506	782848279	+	2473	-	TraesCS2A01G564000 && Q10R93.1 RecName: Full=Receptor homology region, transmembrane domain- and RING domain-containing protein 1; Short=OsRMR1; Flags: Precursor && PF13639:Ring finger domain|PF02225:PA domain	-
TraesCS2A03G1363900	TraesCS2A03G1363900	Chr2A	785501048	785503353	-	2184	-	TraesCS2A01G558400 && Q9FL59.1 RecName: Full=FT-interacting protein 1 && PF08372:Plant phosphoribosyltransferase C-terminal|PF00168:C2 domain	C2
TraesCS2A03G1364000	TraesCS2A03G1364000	Chr2A	785505856	785507714	-	936	-	TraesCS2A01G558500 && O64781.1 RecName: Full=G-type lectin S-receptor-like serine/threonine-protein kinase At1g61390; Flags: Precursor && PF00069:Protein kinase domain	Pkinase
TraesCS2A03G1368200	TraesCS2A03G1368200	Chr2A	786364377	786369208	+	4020	-	TraesCS2A01G560700 && Q9LRR4.1 RecName: Full=Putative disease resistance RPP13-like protein 1 && PF00931:NB-ARC domain|PF18052:Rx N-terminal domain	NB-ARC
TraesCS2B03G0004100	TraesCS2B03G0004100	Chr2B	593205	600260	+	2251	-	- && O65405.2 RecName: Full=Cysteine-rich receptor-like protein kinase 28; Short=Cysteine-rich RLK28; Flags: Precursor && PF00069:Protein kinase domain	Pkinase
TraesCS2B03G0005000	TraesCS2B03G0005000	Chr2B	794419	800602	-	3917	-	- && Q9M667.2 RecName: Full=Disease resistance protein RPP13; AltName: Full=Resistance to Peronospora parasitica protein 13 && PF18052:Rx N-terminal domain|PF00931:NB-ARC domain	NB-ARC
TraesCS2B03G0005500	TraesCS2B03G0005500	Chr2B	823285	827294	-	1324	-	TraesCS2B01G021500 && O65479.2 RecName: Full=Putative cysteine-rich receptor-like protein kinase 20; Short=Cysteine-rich RLK20; Flags: Precursor && PF00069:Protein kinase domain	Pkinase
TraesCS2B03G0010300	TraesCS2B03G0010300	Chr2B	2698016	2703512	+	2723	-	- && - && -	-
TraesCS2B03G0015000	TraesCS2B03G0015000	Chr2B	4111148	4113262	-	2115	-	TraesCS2B01G018400 && Q8RXS5.2 RecName: Full=Probable disease resistance protein At5g63020; AltName: Full=pNd11 && PF18052:Rx N-terminal domain|PF00931:NB-ARC domain	NB-ARC
TraesCS2B03G0016200	TraesCS2B03G0016200	Chr2B	5031749	5033515	-	402	-	TraesCS2B01G018000 && - && -	-
TraesCS2B03G0016300	TraesCS2B03G0016300	Chr2B	5034478	5034879	-	402	-	TraesCS2B01G017900 && - && -	-
TraesCS2B03G0016400	TraesCS2B03G0016400	Chr2B	5035649	5037309	-	1661	-	TraesCS2B01G017800 && - && -	-
TraesCS2B03G0017300	TraesCS2B03G0017300	Chr2B	5224896	5229545	+	1900	-	- && D2YZP9.1 RecName: Full=(S)-beta-bisabolene synthase; AltName: Full=Terpene synthase 1; Short=ZoTPS1 && PF03936:Terpene synthase family, metal binding domain|PF01397:Terpene synthase, N-terminal domain	-
TraesCS2B03G0018400	TraesCS2B03G0018400	Chr2B	5488231	5490367	+	1871	-	TraesCS2B01G016800 && Q6YV88.1 RecName: Full=Ent-cassadiene C2-hydroxylase; AltName: Full=Cytochrome P450 71Z7 && PF00067:Cytochrome P450	p450
TraesCS2B03G0018600	TraesCS2B03G0018600	Chr2B	5525526	5527171	-	1646	-	TraesCS2B01G016600 && Q7XHC4.1 RecName: Full=Acyl transferase 15; Short=OsAT15 && PF02458:Transferase family	-
TraesCS2B03G0018700	TraesCS2B03G0018700	Chr2B	5530391	5532332	+	1861	-	TraesCS2B01G016500 && Q6Z5I7.1 RecName: Full=Oryzalexin E synthase; AltName: Full=Cytochrome P450 76M6 && PF00067:Cytochrome P450	p450
TraesCS2B03G0019200	TraesCS2B03G0019200	Chr2B	5654103	5657492	+	1929	-	TraesCS2B01G016000 && Q6Z398.1 RecName: Full=Hexokinase-4, chloroplastic; AltName: Full=Hexokinase II; Flags: Precursor && PF03727:Hexokinase|PF00349:Hexokinase	-
TraesCS2B03G0025700	TraesCS2B03G0025700	Chr2B	6898563	6903761	-	1772	-	- && - && -	-
TraesCS2B03G0030800	TraesCS2B03G0030800	Chr2B	8082243	8086823	-	1272	-	TraesCS2B01G010000 && O09053.3 RecName: Full=Werner syndrome ATP-dependent helicase homolog; AltName: Full=Exonuclease WRN && PF01612:3'-5' exonuclease	3_5_exonuc
TraesCS2B03G0031900	TraesCS2B03G0031900	Chr2B	8209424	8214046	-	1185	-	TraesCS2B01G009500 && - && -	-
TraesCS2B03G0036700	TraesCS2B03G0036700	Chr2B	9601532	9604373	-	1156	-	- && Q9M8Z7.1 RecName: Full=Sterol 3-beta-glucosyltransferase UGT80A2; AltName: Full=UDP-glucose:sterol glucosyltransferase 80A2 && PF03033:Glycosyltransferase family 28 N-terminal domain	-
TraesCS2B03G0047600	TraesCS2B03G0047600	Chr2B	12734549	12737361	+	1905	-	- && Q8LPS2.1 RecName: Full=Protein ACCELERATED CELL DEATH 6 && PF13962:Domain of unknown function|PF12796:Ankyrin repeats (3 copies)	-
TraesCS2B03G0051000	TraesCS2B03G0051000	Chr2B	13253976	13259260	-	2143	-	TraesCS2B01G024500 && Q9M8Z8.1 RecName: Full=Probable pectate lyase 8; Flags: Precursor && PF00544:Pectate lyase	-
TraesCS2B03G0054400	TraesCS2B03G0054400	Chr2B	14028498	14030981	-	1670	-	TraesCS2B01G026100 && - && PF07762:Protein of unknown function (DUF1618)	-
TraesCS2B03G0054500	TraesCS2B03G0054500	Chr2B	14079067	14081658	-	1699	-	TraesCS2B01G026200 && - && PF07762:Protein of unknown function (DUF1618)	-
TraesCS2B03G0076300	TraesCS2B03G0076300	Chr2B	19513692	19515110	-	1419	-	TraesCS2B01G036900 && Q9SRQ1.1 RecName: Full=Cytochrome P450 89A9 && PF00067:Cytochrome P450	p450
TraesCS2B03G0079200	TraesCS2B03G0079200	Chr2B	19766681	19773156	+	3764	-	TraesCS2B01G038100 && Q60CZ8.1 RecName: Full=Putative late blight resistance protein homolog R1A-10 >Q6L438.2 RecName: Full=Putative late blight resistance protein homolog R1A-6 && PF18052:Rx N-terminal domain|PF00931:NB-ARC domain	NB-ARC
TraesCS2B03G0083000	TraesCS2B03G0083000	Chr2B	20383222	20384914	-	1693	-	TraesCS2B01G040500 && Q2V6J9.1 RecName: Full=UDP-glucose flavonoid 3-O-glucosyltransferase 7; AltName: Full=Flavonol 3-O-glucosyltransferase 7; Short=FaGT7 && PF00201:UDP-glucoronosyl and UDP-glucosyl transferase	UDPGT
TraesCS2B03G0085200	TraesCS2B03G0085200	Chr2B	21483804	21487258	-	2262	-	TraesCS2B01G041700 && Q9SK82.1 RecName: Full=UDP-glycosyltransferase 85A1; AltName: Full=Cytokinin-O-glucosyltransferase 2; AltName: Full=Zeatin O-glucosyltransferase 2; Short=AtZOG2 && PF02826:D-isomer specific 2-hydroxyacid dehydrogenase, NAD binding domain|PF00201:UDP-glucoronosyl and UDP-glucosyl transferase	2-Hacid_dh_C
TraesCS2B03G0092000	TraesCS2B03G0092000	Chr2B	24530164	24538242	-	2420	-	TraesCS2B01G045000 && - && PF03081:Exo70 exocyst complex subunit	Exo70
TraesCS2B03G0098100	TraesCS2B03G0098100	Chr2B	26595216	26597908	-	1842	-	TraesCS2B01G047200 && - && -	-
TraesCS2B03G0098600	TraesCS2B03G0098600	Chr2B	26620896	26624147	-	2920	-	TraesCS2B01G047400 && Q08277.1 RecName: Full=Heat shock protein 82 && PF02518:Histidine kinase-, DNA gyrase B-, and HSP90-like ATPase|PF00183:Hsp90 protein	HATPase_c
TraesCS2B03G0102000	TraesCS2B03G0102000	Chr2B	27131082	27132758	-	1677	-	TraesCS2B01G048600 && Q9SND9.1 RecName: Full=Uncharacterized acetyltransferase At3g50280 && PF02458:Transferase family	-
TraesCS2B03G0108300	TraesCS2B03G0108300	Chr2B	28260506	28270159	+	5073	-	TraesCS2B01G051500 && Q9SYS7.1 RecName: Full=Putative cysteine-rich receptor-like protein kinase 39; Short=Cysteine-rich RLK39; Flags: Precursor && PF00069:Protein kinase domain|PF00635:MSP (Major sperm protein) domain	Pkinase
TraesCS2B03G0108400	TraesCS2B03G0108400	Chr2B	28273456	28278337	+	1624	-	TraesCS2B01G051600 && Q7XSK2.2 RecName: Full=Beta-glucosidase 16; Short=Os4bglu16; Flags: Precursor && PF00232:Glycosyl hydrolase family 1	Glyco_hydro_1
TraesCS2B03G0115000	TraesCS2B03G0115000	Chr2B	29305628	29307832	-	2205	-	TraesCS2B01G053500 && Q9M345.1 RecName: Full=L-type lectin-domain containing receptor kinase IV.2; Short=Arabidopsis thaliana lectin-receptor kinase a4; Short=AthlecRK-a4; Short=LecRK-IV.2; AltName: Full=Protein SMALL, GLUED-TOGETHER, AND COLLAPSED POLLEN; Flags: Precursor && PF00139:Legume lectin domain|PF00069:Protein kinase domain	Pkinase
TraesCS2B03G0117800	TraesCS2B03G0117800	Chr2B	29996216	30002700	+	3561	-	- && Q9LRR4.1 RecName: Full=Putative disease resistance RPP13-like protein 1 && PF00931:NB-ARC domain	NB-ARC
TraesCS2B03G0118100	TraesCS2B03G0118100	Chr2B	30019544	30020629	+	1086	-	TraesCS2B01G055400 && Q9SND9.1 RecName: Full=Uncharacterized acetyltransferase At3g50280 && PF02458:Transferase family	-
TraesCS2B03G0138000	TraesCS2B03G0138000	Chr2B	34441063	34444743	-	2282	-	TraesCS2B01G064900 && - && PF04578:Protein of unknown function, DUF594|PF13968:Domain of unknown function (DUF4220)	-
TraesCS2B03G0156900	TraesCS2B03G0156900	Chr2B	42752427	42755450	+	2849	-	TraesCS2B01G071100 && Q9SHI3.1 RecName: Full=Receptor-like protein 2; Short=AtRLP2; Flags: Precursor && PF13855:Leucine rich repeat	-
TraesCS2B03G0161400	TraesCS2B03G0161400	Chr2B	44367839	44369436	-	1598	-	TraesCS2B01G072900 && Q9FJ75.1 RecName: Full=Probable long-chain-alcohol O-fatty-acyltransferase 4; AltName: Full=Wax synthase 4 && PF13813:Membrane bound O-acyl transferase family	-
TraesCS2B03G0167400	TraesCS2B03G0167400	Chr2B	46418655	46422833	-	2550	-	TraesCS2B01G075200 && Q09092.2 RecName: Full=Putative serine/threonine-protein kinase receptor; AltName: Full=S-receptor kinase; Short=SRK; Flags: Precursor && PF00069:Protein kinase domain|PF07714:Protein tyrosine and serine/threonine kinase	Pkinase_Tyr
TraesCS2B03G0180400	TraesCS2B03G0180400	Chr2B	50980758	50985574	-	4280	-	TraesCS2B01G080200 && C0LGP4.1 RecName: Full=Probable LRR receptor-like serine/threonine-protein kinase At3g47570; Flags: Precursor && PF00069:Protein kinase domain|PF13855:Leucine rich repeat	Pkinase
TraesCS2B03G0192900	TraesCS2B03G0192900	Chr2B	54460170	54472661	-	4107	-	- && Q60CZ8.1 RecName: Full=Putative late blight resistance protein homolog R1A-10 >Q6L438.2 RecName: Full=Putative late blight resistance protein homolog R1A-6 && PF18052:Rx N-terminal domain|PF00931:NB-ARC domain	NB-ARC
TraesCS2B03G0194500	TraesCS2B03G0194500	Chr2B	54839941	54841341	-	1401	-	TraesCS2B01G086200 && Q766C3.1 RecName: Full=Aspartic proteinase nepenthesin-1; AltName: Full=Nepenthesin-I; Flags: Precursor && PF14541:Xylanase inhibitor C-terminal|PF14543:Xylanase inhibitor N-terminal	-
TraesCS2B03G0194700	TraesCS2B03G0194700	Chr2B	55028889	55040029	+	2161	-	pseudo_transcript && Q9S9M3.2 RecName: Full=Wall-associated receptor kinase-like 3; Flags: Precursor && PF07714:Protein tyrosine and serine/threonine kinase|PF13947:Wall-associated receptor kinase galacturonan-binding	Pkinase_Tyr
TraesCS2B03G0222000	TraesCS2B03G0222000	Chr2B	63118015	63120393	+	1330	-	TraesCS2B01G095900 && Q9SN74.1 RecName: Full=Transcription factor bHLH47; AltName: Full=Basic helix-loop-helix protein 47; Short=AtbHLH47; Short=bHLH 47; AltName: Full=Protein POPEYE; AltName: Full=Transcription factor EN 139; AltName: Full=bHLH transcription factor bHLH047 && -	-
TraesCS2B03G0227100	TraesCS2B03G0227100	Chr2B	65216529	65219835	-	1697	-	TraesCS2B01G097800 && O49621.1 RecName: Full=MLO-like protein 1; Short=AtMlo1; AltName: Full=MLO protein homolog 1; Short=AtMlo-H1 && PF03094:Mlo family	-
TraesCS2B03G0255300	TraesCS2B03G0255300	Chr2B	76552805	76554682	-	1669	-	TraesCS2B01G108100 && - && PF08268:F-box associated domain	-
TraesCS2B03G0257700	TraesCS2B03G0257700	Chr2B	77161421	77164317	-	2464	-	TraesCS2B01G109100 && - && -	-
TraesCS2B03G0263300	TraesCS2B03G0263300	Chr2B	80099513	80100900	-	1312	-	TraesCS2B01G110700 && Q6EPG8.1 RecName: Full=Acetylserotonin O-methyltransferase 1; Short=OsASMT1 && PF00891:O-methyltransferase domain|PF08100:Dimerisation domain	-
TraesCS2B03G0264600	TraesCS2B03G0264600	Chr2B	80456493	80458103	+	1611	-	TraesCS2B01G111100 && Q9XFB7.1 RecName: Full=Nicotianamine synthase 9; AltName: Full=S-adenosyl-L-methionine:S-adenosyl-L-methionine:S-adenosyl-methionine 3-amino-3-carboxypropyltransferase 9 && PF03059:Nicotianamine synthase protein	-
TraesCS2B03G0276000	TraesCS2B03G0276000	Chr2B	85496857	85502737	-	1570	-	TraesCS2B01G114700 && O50044.1 RecName: Full=2-dehydro-3-deoxyphosphooctonate aldolase; AltName: Full=3-deoxy-D-manno-octulosonic acid 8-phosphate synthase; AltName: Full=KDO-8-phosphate synthase; Short=KDO 8-P synthase; Short=KDOPS; AltName: Full=Phospho-2-dehydro-3-deoxyoctonate aldolase && PF00793:DAHP synthetase I family	-
TraesCS2B03G0307900	TraesCS2B03G0307900	Chr2B	101308818	101311233	-	2218	-	TraesCS2B01G125400 && Q42434.1 RecName: Full=Luminal-binding protein; Short=BiP; AltName: Full=78 kDa glucose-regulated protein homolog; Short=GRP-78; Flags: Precursor && PF00012:Hsp70 protein	HSP70
TraesCS2B03G0318800	TraesCS2B03G0318800	Chr2B	105521101	105530576	+	2025	-	TraesCS2B01G130700 && B3H6K1.2 RecName: Full=Uncharacterized protein At4g17910; Flags: Precursor && PF06423:GWT1	-
TraesCS2B03G0320700	TraesCS2B03G0320700	Chr2B	105925335	105931254	-	4684	-	TraesCS2B01G132000 && Q3SX11.1 RecName: Full=Ribosome biogenesis protein NSA2 homolog; AltName: Full=TGF-beta-inducible nuclear protein 1 && PF01201:Ribosomal protein S8e	-
TraesCS2B03G0348300	TraesCS2B03G0348300	Chr2B	118401563	118402883	-	1197	-	TraesCS2B01G144200 && Q7FAE1.1 RecName: Full=Momilactone A synthase; Short=OsMAS && PF13561:Enoyl-(Acyl carrier protein) reductase	-
TraesCS2B03G0350700	TraesCS2B03G0350700	Chr2B	119016601	119017852	-	1182	-	TraesCS2B01G145000 && Q7FAE1.1 RecName: Full=Momilactone A synthase; Short=OsMAS && PF13561:Enoyl-(Acyl carrier protein) reductase	-
TraesCS2B03G0369200	TraesCS2B03G0369200	Chr2B	127179546	127181474	+	1929	-	TraesCS2B01G152600 && Q6F4N5.1 RecName: Full=Aspartyl protease 25; AltName: Full=Protein RICE ANTHER DOWN-REGULATED BY CHILLING 1; Flags: Precursor && PF14541:Xylanase inhibitor C-terminal|PF14543:Xylanase inhibitor N-terminal	-
TraesCS2B03G0371800	TraesCS2B03G0371800	Chr2B	129593701	129599779	-	2058	-	TraesCS2B01G153700 && - && -	-
TraesCS2B03G0395100	TraesCS2B03G0395100	Chr2B	143395494	143402898	-	1737	-	TraesCS2B01G163100 && Q54DA8.1 RecName: Full=Protein STIP1 homolog && PF13637:Ankyrin repeats (many copies)	-
TraesCS2B03G0401400	TraesCS2B03G0401400	Chr2B	145665626	145668409	-	1002	-	- && - && -	-
TraesCS2B03G0415800	TraesCS2B03G0415800	Chr2B	151094429	151095871	-	1443	-	TraesCS2B01G170400 && - && PF07893:Protein of unknown function (DUF1668)	-
TraesCS2B03G0415900	TraesCS2B03G0415900	Chr2B	151296352	151297502	+	1151	-	TraesCS2B01G170500 && - && PF07893:Protein of unknown function (DUF1668)	-
TraesCS2B03G0426300	TraesCS2B03G0426300	Chr2B	157028851	157041012	+	6834	-	TraesCS2B01G174600 && B9FUF9.2 RecName: Full=Kinesin-like protein KIN-12E && PF00225:Kinesin motor domain	Kinesin
TraesCS2B03G0429700	TraesCS2B03G0429700	Chr2B	159661452	159677145	-	2481	-	- && Q9NZC9.1 RecName: Full=SWI/SNF-related matrix-associated actin-dependent regulator of chromatin subfamily A-like protein 1; AltName: Full=HepA-related protein; Short=hHARP; AltName: Full=Sucrose nonfermenting protein 2-like 1 && PF00271:Helicase cons	SNF2_N
TraesCS2B03G0435900	TraesCS2B03G0435900	Chr2B	161910122	161910556	-	435	-	TraesCS2B01G179300 && - && -	-
TraesCS2B03G0441600	TraesCS2B03G0441600	Chr2B	164916432	164924922	-	1730	-	TraesCS2B01G181900 && Q94AR8.1 RecName: Full=3-isopropylmalate dehydratase large subunit, chloroplastic; AltName: Full=AtLEUC; AltName: Full=Isopropylmalate isomerase large subunit 1; Short=AtIIL1; Flags: Precursor && PF00330:Aconitase family (aconitate hydratase)	Aconitase
TraesCS2B03G0446100	TraesCS2B03G0446100	Chr2B	167353301	167358394	+	2949	-	TraesCS2B01G184500 && P52551.2 RecName: Full=Myb-related protein B; Short=B-Myb; AltName: Full=Myb-like protein 2; AltName: Full=Myb-related protein 1; AltName: Full=XMYB1 && PF13921:Myb-like DNA-binding domain	-
TraesCS2B03G0452500	TraesCS2B03G0452500	Chr2B	170840194	170841595	-	1279	-	TraesCS2B01G187500 && Q8H0Y8.2 RecName: Full=Probable WRKY transcription factor 41; AltName: Full=WRKY DNA-binding protein 41 && PF03106:WRKY DNA -binding domain	WRKY
TraesCS2B03G0473800	TraesCS2B03G0473800	Chr2B	182679990	182683077	+	900	-	- && Q9XG77.1 RecName: Full=Proteasome subunit alpha type-6; AltName: Full=20S proteasome alpha subunit A; AltName: Full=20S proteasome subunit alpha-1 && PF10584:Proteasome subunit A N-terminal signature|PF00227:Proteasome subunit	Proteasome
TraesCS2B03G0475600	TraesCS2B03G0475600	Chr2B	183504202	183507135	-	1287	-	TraesCS2B01G197600 && - && PF11705:DNA-directed RNA polymerase III subunit Rpc31	-
TraesCS2B03G0480600	TraesCS2B03G0480600	Chr2B	186249319	186250790	-	1472	-	TraesCS2B01G199700 && Q0ZPV7.1 RecName: Full=Carboxylesterase 1; Short=AeCXE1 && PF07859:alpha/beta hydrolase fold	Abhydrolase_3
TraesCS2B03G0483900	TraesCS2B03G0483900	Chr2B	187210668	187218118	-	1412	-	TraesCS2B01G200700 && P51103.1 RecName: Full=Dihydroflavonol 4-reductase; Short=DFR; AltName: Full=Dihydrokaempferol 4-reductase; AltName: Full=Flavanone 4-reductase; Short=FNR && PF01370:NAD dependent epimerase/dehydratase family	Epimerase
TraesCS2B03G0487000	TraesCS2B03G0487000	Chr2B	189185982	189188168	-	2069	-	TraesCS2B01G201900 && Q9LMX7.1 RecName: Full=Cytochrome P450 78A5; AltName: Full=Protein KLUH && PF00067:Cytochrome P450	p450
TraesCS2B03G0488600	TraesCS2B03G0488600	Chr2B	190205164	190225430	-	912	-	- && - && -	-
TraesCS2B03G0492400	TraesCS2B03G0492400	Chr2B	192190751	192192367	-	495	-	TraesCS2B01G204300 && - && PF04616:Glycosyl hydrolases family 43	-
TraesCS2B03G0496600	TraesCS2B03G0496600	Chr2B	193094427	193116070	+	644	-	- && - && -	-
TraesCS2B03G0521100	TraesCS2B03G0521100	Chr2B	209456662	209464223	-	2407	-	- && B5X4Z4.1 RecName: Full=Probable amino-acid acetyltransferase NAGS2, chloroplastic; AltName: Full=N-acetylglutamate synthase 2; Flags: Precursor && PF00696:Amino acid kinase family|PF00583:Acetyltransferase (GNAT) family	AA_kinase
TraesCS2B03G0524500	TraesCS2B03G0524500	Chr2B	211983652	211986337	-	2466	-	TraesCS2B01G216900 && - && -	-
TraesCS2B03G0524800	TraesCS2B03G0524800	Chr2B	212853925	212855661	+	1131	-	TraesCS2B01G217000 && - && -	-
TraesCS2B03G0534100	TraesCS2B03G0534100	Chr2B	219202472	219204600	+	2129	-	TraesCS2B01G220900 && O80939.1 RecName: Full=L-type lectin-domain containing receptor kinase IV.1; Short=Arabidopsis thaliana lectin-receptor kinase e; Short=AthlecRK-e; Short=LecRK-IV.1; AltName: Full=Lectin Receptor Kinase 1; Flags: Precursor && PF00069:Protein kinase domain|PF00139:Legume lectin domain	Pkinase
TraesCS2B03G0534300	TraesCS2B03G0534300	Chr2B	219236562	219238601	+	2040	-	TraesCS2B01G221100 && O80939.1 RecName: Full=L-type lectin-domain containing receptor kinase IV.1; Short=Arabidopsis thaliana lectin-receptor kinase e; Short=AthlecRK-e; Short=LecRK-IV.1; AltName: Full=Lectin Receptor Kinase 1; Flags: Precursor && PF00139:Legume lectin domain|PF00069:Protein kinase domain	Pkinase
TraesCS2B03G0554900	TraesCS2B03G0554900	Chr2B	235039917	235045462	-	4506	-	TraesCS2B01G231000 && Q9FNA4.1 RecName: Full=Elongator complex protein 1; Short=AtELP1; AltName: Full=Elongator component 1; AltName: Full=Protein ABA-OVERLY SENSITIVE 1; AltName: Full=Protein ELONGATA 2 && PF04762:IKI3 family	-
TraesCS2B03G0555800	TraesCS2B03G0555800	Chr2B	235269912	235272373	-	2072	-	TraesCS2B01G231400 && - && -	-
TraesCS2B03G0563200	TraesCS2B03G0563200	Chr2B	241096632	241099465	+	1404	-	TraesCS2B01G234300 && Q9M0Y3.1 RecName: Full=Equilibrative nucleotide transporter 3; Short=AtENT3; AltName: Full=Nucleoside transporter ENT3; AltName: Full=Protein FLUOROURIDINE RESISTANT 1 && PF01733:Nucleoside transporter	-
TraesCS2B03G0563400	TraesCS2B03G0563400	Chr2B	241195775	241197392	+	1618	-	TraesCS2B01G234400 && - && PF00564:PB1 domain	-
TraesCS2B03G0576500	TraesCS2B03G0576500	Chr2B	247606355	247608022	-	1089	-	TraesCS2B01G238400 && - && PF12776:Myb/SANT-like DNA-binding domain	-
TraesCS2B03G0581600	TraesCS2B03G0581600	Chr2B	252639312	252640883	+	1047	-	TraesCS2B01G240300 && - && PF12776:Myb/SANT-like DNA-binding domain	-
TraesCS2B03G0582300	TraesCS2B03G0582300	Chr2B	252870960	252874420	+	2525	-	TraesCS2B01G240900 && Q0D5R2.1 RecName: Full=Cysteine-rich receptor-like protein kinase 10; Short=Cysteine-rich RLK10; Flags: Precursor && PF01657:Salt stress response/antifungal|PF07714:Protein tyrosine and serine/threonine kinase	Pkinase_Tyr
TraesCS2B03G0584200	TraesCS2B03G0584200	Chr2B	253718727	253722114	+	2271	-	TraesCS2B01G241700 && Q0D5R3.1 RecName: Full=Cysteine-rich receptor-like protein kinase 6; Short=Cysteine-rich RLK6; Flags: Precursor && PF00069:Protein kinase domain|PF01657:Salt stress response/antifungal	Pkinase
TraesCS2B03G0586900	TraesCS2B03G0586900	Chr2B	255307767	255311351	-	2164	-	- && O65479.2 RecName: Full=Putative cysteine-rich receptor-like protein kinase 20; Short=Cysteine-rich RLK20; Flags: Precursor && PF07714:Protein tyrosine and serine/threonine kinase|PF01657:Salt stress response/antifungal	Pkinase_Tyr
TraesCS2B03G0587200	TraesCS2B03G0587200	Chr2B	255440973	255442034	+	1062	-	TraesCS2B01G243200 && Q766C3.1 RecName: Full=Aspartic proteinase nepenthesin-1; AltName: Full=Nepenthesin-I; Flags: Precursor && PF14541:Xylanase inhibitor C-terminal|PF14543:Xylanase inhibitor N-terminal	-
TraesCS2B03G0587400	TraesCS2B03G0587400	Chr2B	255482841	255484579	+	1739	-	TraesCS2B01G243300 && Q766C3.1 RecName: Full=Aspartic proteinase nepenthesin-1; AltName: Full=Nepenthesin-I; Flags: Precursor && PF14541:Xylanase inhibitor C-terminal|PF14543:Xylanase inhibitor N-terminal	-
TraesCS2B03G0587600	TraesCS2B03G0587600	Chr2B	255536590	255538207	+	1618	-	TraesCS2B01G243400 && Q766C3.1 RecName: Full=Aspartic proteinase nepenthesin-1; AltName: Full=Nepenthesin-I; Flags: Precursor && PF14541:Xylanase inhibitor C-terminal|PF14543:Xylanase inhibitor N-terminal	-
TraesCS2B03G0613400	TraesCS2B03G0613400	Chr2B	280861437	280861901	+	465	-	TraesCS2B01G252100 && - && -	-
TraesCS2B03G0697100	TraesCS2B03G0697100	Chr2B	375480695	375486032	-	3904	-	TraesCS2B01G273100 && C0LGQ9.1 RecName: Full=Probable LRR receptor-like serine/threonine-protein kinase At4g20940 && PF07714:Protein tyrosine and serine/threonine kinase|PF13855:Leucine rich repeat|PF08263:Leucine rich repeat N-terminal domain	Pkinase_Tyr
TraesCS2B03G0709800	TraesCS2B03G0709800	Chr2B	383715149	383715457	+	309	-	- && - && -	-
TraesCS2B03G0726000	TraesCS2B03G0726000	Chr2B	394763672	394764664	+	993	-	TraesCS2B01G279900 && - && -	-
TraesCS2B03G0726800	TraesCS2B03G0726800	Chr2B	395705669	395709658	-	1778	-	TraesCS2B01G280500 && Q9LUH3.1 RecName: Full=Protein DETOXIFICATION 18; Short=AtDTX18; AltName: Full=Multidrug and toxic compound extrusion protein 18; Short=MATE protein 18; AltName: Full=Protein LIKE ALF5 && PF01554:MatE	MatE
TraesCS2B03G0736900	TraesCS2B03G0736900	Chr2B	400372074	400382118	+	3805	-	TraesCS2B01G284400 && - && PF00149:Calcineurin-like phosphoesterase	Metallophos
TraesCS2B03G0749300	TraesCS2B03G0749300	Chr2B	408085688	408091049	-	5362	-	TraesCS2B01G288900 && - && -	-
TraesCS2B03G0761600	TraesCS2B03G0761600	Chr2B	415214093	415215959	+	704	-	TraesCS2B01G292300 && Q9H773.1 RecName: Full=dCTP pyrophosphatase 1; AltName: Full=Deoxycytidine-triphosphatase 1; Short=dCTPase 1; AltName: Full=RS21C6; AltName: Full=XTP3-transactivated gene A protein && PF03819:MazG nucleotide pyrophosphohydrolase domain	-
TraesCS2B03G0767900	TraesCS2B03G0767900	Chr2B	419611711	419611902	+	192	-	TraesCS2B01G294300 && - && -	-
TraesCS2B03G0778800	TraesCS2B03G0778800	Chr2B	425506801	425510269	+	1636	-	TraesCS2B01G297700 && - && PF05627:Cleavage site for pathogenic type III effector avirulence factor Avr	-
TraesCS2B03G0790300	TraesCS2B03G0790300	Chr2B	434034681	434039556	-	2145	-	TraesCS2B01G302300 && Q7XRV0.2 RecName: Full=RecQ-mediated genome instability protein 1; AltName: Full=BLM-associated protein of 75 kDa homolog; Short=BLAP75 && PF08585:RecQ mediated genome instability protein	-
TraesCS2B03G0817700	TraesCS2B03G0817700	Chr2B	457349536	457354398	-	2017	-	TraesCS2B01G313600 && Q9FNY0.1 RecName: Full=Transcription factor E2FA; AltName: Full=E2F transcription factor-3; Short=AtE2F3 && PF16421:E2F transcription factor CC-MB domain|PF02319:E2F/DP family winged-helix DNA-binding domain	E2F_TDP
TraesCS2B03G0824800	TraesCS2B03G0824800	Chr2B	460846556	460847733	-	930	-	TraesCS2B01G316900 && - && -	-
TraesCS2B03G0828900	TraesCS2B03G0828900	Chr2B	462203179	462208049	+	2392	-	TraesCS2B01G317900 && Q84WW6.1 RecName: Full=Histone-lysine N-methyltransferase ASHH1; AltName: Full=ASH1 homolog 1; AltName: Full=Protein SET DOMAIN GROUP 26 && PF00856:SET domain|PF17907:AWS domain	SET
TraesCS2B03G0843000	TraesCS2B03G0843000	Chr2B	471089761	471090963	+	1203	-	TraesCS2B01G323600 && Q9FXA4.1 RecName: Full=U-box domain-containing protein 26; AltName: Full=Plant U-box protein 26 && PF04564:U-box domain	U-box
TraesCS2B03G0853800	TraesCS2B03G0853800	Chr2B	476730028	476731932	-	1579	-	TraesCS2B01G327200 && Q7XTH4.3 RecName: Full=Endoglucanase 11; AltName: Full=Endo-1,4-beta glucanase 11; AltName: Full=OsGLU4; Flags: Precursor && PF00759:Glycosyl hydrolase family 9	-
TraesCS2B03G0877500	TraesCS2B03G0877500	Chr2B	490051323	490053206	+	1758	-	TraesCS2B01G337500 && F8WKW1.1 RecName: Full=7-deoxyloganetin glucosyltransferase; AltName: Full=Genipin glucosyltransferase; AltName: Full=UDP-glucose glucosyltransferase 2; Short=GjUGT2; AltName: Full=UDP-glycosyltransferase 85A24 && PF00201:UDP-glucoronosyl and UDP-glucosyl transferase	UDPGT
TraesCS2B03G0891100	TraesCS2B03G0891100	Chr2B	497133350	497134860	+	1332	-	- && F4ILY9.1 RecName: Full=Amino acid transporter ANTL1; AltName: Full=Aromatic and neutral amino acid transporter-like protein 1 && PF01490:Transmembrane amino acid transporter protein	Aa_trans
TraesCS2B03G0897300	TraesCS2B03G0897300	Chr2B	501345300	501345851	+	192	-	TraesCS2B01G346400 && - && -	-
TraesCS2B03G0904700	TraesCS2B03G0904700	Chr2B	505906383	505910526	+	2159	-	TraesCS2B01G350400 && Q6F4F5.1 RecName: Full=Cytochrome P450 724B1; AltName: Full=Dwarf protein 11; AltName: Full=OsDWARF11 && PF00067:Cytochrome P450	p450
TraesCS2B03G0905000	TraesCS2B03G0905000	Chr2B	505967183	505967353	-	171	-	TraesCS2B01G350700 && - && -	-
TraesCS2B03G0917500	TraesCS2B03G0917500	Chr2B	515552291	515555903	-	1428	-	TraesCS2B01G355500 && Q6NQK2.1 RecName: Full=NAC domain-containing protein 8; Short=ANAC008 && PF02365:No apical meristem (NAM) protein	NAM
TraesCS2B03G0923900	TraesCS2B03G0923900	Chr2B	519156281	519160814	+	4052	-	TraesCS2B01G358200 && Q6YUU5.1 RecName: Full=Putative multidrug resistance protein; AltName: Full=P-glycoprotein && PF00005:ABC transporter|PF00664:ABC transporter transmembrane region	ABC_membrane
TraesCS2B03G0924200	TraesCS2B03G0924200	Chr2B	519181328	519184905	-	1411	-	TraesCS2B01G358500 && - && -	-
TraesCS2B03G0927000	TraesCS2B03G0927000	Chr2B	521262335	521264300	+	1393	-	TraesCS2B01G359600 && Q94BN0.1 RecName: Full=BTB/POZ and TAZ domain-containing protein 2; AltName: Full=BTB and TAZ domain protein 2 && PF02135:TAZ zinc finger|PF00651:BTB/POZ domain	BTB
TraesCS2B03G0944400	TraesCS2B03G0944400	Chr2B	530868305	530870709	+	1578	-	TraesCS2B01G366600 && B9DFG5.1 RecName: Full=PTI1-like tyrosine-protein kinase 3; Short=PTI1-3 && PF07714:Protein tyrosine and serine/threonine kinase	Pkinase_Tyr
TraesCS2B03G0950900	TraesCS2B03G0950900	Chr2B	534858625	534860142	+	1313	-	TraesCS2B01G369700 && - && PF04862:Protein of unknown function (DUF642)	-
TraesCS2B03G0993000	TraesCS2B03G0993000	Chr2B	558923273	558926150	-	1702	-	TraesCS2B01G387800 && Q9M0K4.2 RecName: Full=Transcription factor LAF1; AltName: Full=Myb-related protein 18; Short=AtMYB18; AltName: Full=Protein LONG AFTER FAR-RED LIGHT 1 && PF00249:Myb-like DNA-binding domain	Myb_DNA-binding
TraesCS2B03G1006100	TraesCS2B03G1006100	Chr2B	568207862	568209640	+	1779	-	TraesCS2B01G395100 && Q9SCP6.1 RecName: Full=UDP-glycosyltransferase 73D1 && PF00201:UDP-glucoronosyl and UDP-glucosyl transferase	UDPGT
TraesCS2B03G1017800	TraesCS2B03G1017800	Chr2B	575576947	575579224	-	1002	-	TraesCS2B01G399600 && - && -	-
TraesCS2B03G1030400	TraesCS2B03G1030400	Chr2B	581149603	581155029	-	3561	-	TraesCS2B01G405300 && O04251.3 RecName: Full=BRCT domain-containing protein At4g02110 && PF12738:twin BRCT domain	-
TraesCS2B03G1043500	TraesCS2B03G1043500	Chr2B	591433844	591436293	-	1055	-	TraesCS2B01G410000 && Q7XC35.1 RecName: Full=Cyclin-P4-1; Short=CycP4;1 && PF08613:Cyclin	-
TraesCS2B03G1047100	TraesCS2B03G1047100	Chr2B	593745876	593746479	+	604	-	TraesCS2B01G411600 && P59259.2 RecName: Full=Histone H4 >Q6LAF3.3 RecName: Full=Histone H4 >Q6PMI5.3 RecName: Full=Histone H4 >Q6WZ83.3 RecName: Full=Histone H4 >Q76H85.3 RecName: Full=Histone H4 >P62788.2 RecName: Full=Histone H4 >P62787.2 RecName: Full=Histone H4 >P62887.2 RecName: Full=Histone H4 >P62785.2 RecName: Full=Histone H4 variant TH011 >P0CG89.1 RecName: Full=Histone H4 && PF15511:Cen…	-
TraesCS2B03G1048600	TraesCS2B03G1048600	Chr2B	595095832	595096158	-	327	-	TraesCS2B01G412300 && - && -	-
TraesCS2B03G1057000	TraesCS2B03G1057000	Chr2B	600811715	600819845	+	852	-	- && Q8LPG1.1 RecName: Full=Protein FATTY ACID EXPORT 4, chloroplastic; Short=At-FAX4; Flags: Precursor && PF03647:Transmembrane proteins 14C	-
TraesCS2B03G1057100	TraesCS2B03G1057100	Chr2B	600821615	600823018	-	1404	-	TraesCS2B01G415000 && Q8VZN1.1 RecName: Full=Transcription repressor OFP5; AltName: Full=Ovate family protein 5; Short=AtOFP5 && PF04844:Transcriptional repressor, ovate	-
TraesCS2B03G1062100	TraesCS2B03G1062100	Chr2B	604440072	604446157	-	2967	-	- && B8AT51.1 RecName: Full=SPX domain-containing membrane protein OsI_17046 >Q0JAW2.2 RecName: Full=SPX domain-containing membrane protein Os04g0573000 && PF03105:SPX domain|PF07690:Major Facilitator Superfamily	MFS_1
TraesCS2B03G1062700	TraesCS2B03G1062700	Chr2B	604682187	604682816	-	630	-	TraesCS2B01G417300 && - && -	-
TraesCS2B03G1073100	TraesCS2B03G1073100	Chr2B	612722286	612741746	+	3814	-	TraesCS2B01G421000 && Q7XSA2.3 RecName: Full=Protein argonaute 1B; Short=OsAGO1b && PF02170:PAZ domain|PF16486:N-terminal domain of argonaute|PF12764:Glycine-rich region of argonaut|PF08699:Argonaute linker 1 domain|PF02171:Piwi domain|PF16487:Mid domain of argonaute|PF16488:Argonaute linker 2 domain	Piwi
TraesCS2B03G1079900	TraesCS2B03G1079900	Chr2B	617666210	617668107	+	1518	-	- && Q9SX98.1 RecName: Full=Lysine histidine transporter-like 8; AltName: Full=Amino acid transporter-like protein 1 && PF01490:Transmembrane amino acid transporter protein	Aa_trans
TraesCS2B03G1081800	TraesCS2B03G1081800	Chr2B	618310196	618314668	-	2687	-	TraesCS2B01G424500 && P48147.2 RecName: Full=Prolyl endopeptidase; Short=PE; AltName: Full=Post-proline cleaving enzyme && PF00326:Prolyl oligopeptidase family|PF02897:Prolyl oligopeptidase, N-terminal beta-propeller domain	-
TraesCS2B03G1094800	TraesCS2B03G1094800	Chr2B	624847837	624848441	-	378	-	TraesCS2B01G429700 && - && -	-
TraesCS2B03G1099100	TraesCS2B03G1099100	Chr2B	628300682	628303146	+	1047	-	- && Q8W583.1 RecName: Full=Acyl-acyl carrier protein thioesterase ATL3, chloroplastic; AltName: Full=Acyl-ACP thioesterase ATL3; AltName: Full=Acyl-lipid thioesterase 3; Flags: Precursor && PF13279:Thioesterase-like superfamily	-
TraesCS2B03G1107000	TraesCS2B03G1107000	Chr2B	632889802	632890329	-	528	-	TraesCS2B01G435100 && - && PF15511:Centromere kinetochore component CENP-T histone fold	-
TraesCS2B03G1117300	TraesCS2B03G1117300	Chr2B	639301899	639303166	-	1178	-	TraesCS2B01G439400 && F4JZL7.1 RecName: Full=Heavy metal-associated isoprenylated plant protein 33; Short=AtHIP33; Flags: Precursor && -	-
TraesCS2B03G1132500	TraesCS2B03G1132500	Chr2B	645774896	645780884	-	2682	-	TraesCS2B01G445100 && Q0JA82.1 RecName: Full=Ent-kaur-16-ene synthase, chloroplastic; AltName: Full=Ent-kaurene synthase B; AltName: Full=Kaurene synthase 1; Short=OsKS1; Flags: Precursor && PF03936:Terpene synthase family, metal binding domain|PF01397:Terpene synthase, N-terminal domain	-
TraesCS2B03G1133100	TraesCS2B03G1133100	Chr2B	646106173	646112395	-	2807	-	TraesCS2B01G445200 && Q0JA82.1 RecName: Full=Ent-kaur-16-ene synthase, chloroplastic; AltName: Full=Ent-kaurene synthase B; AltName: Full=Kaurene synthase 1; Short=OsKS1; Flags: Precursor && PF01397:Terpene synthase, N-terminal domain|PF03936:Terpene synthase family, metal binding domain	-
TraesCS2B03G1133600	TraesCS2B03G1133600	Chr2B	646470287	646475252	-	2838	-	TraesCS2B01G445500 && Q0JF02.1 RecName: Full=Syn-copalyl diphosphate synthase; Short=OsCPSsyn; Short=Syn-CPP synthase; AltName: Full=OsCPS4; AltName: Full=OsCyc1 && PF01397:Terpene synthase, N-terminal domain|PF03936:Terpene synthase family, metal binding domain	-
TraesCS2B03G1135900	TraesCS2B03G1135900	Chr2B	647330495	647332395	+	1901	-	TraesCS2B01G446700 && - && PF03140:Plant protein of unknown function	-
TraesCS2B03G1137400	TraesCS2B03G1137400	Chr2B	647912711	647913235	-	525	-	TraesCS2B01G447100 && - && -	-
TraesCS2B03G1155000	TraesCS2B03G1155000	Chr2B	657799702	657800607	-	906	-	TraesCS2B01G455300 && Q7XTL7.3 RecName: Full=Vacuolar iron transporter homolog 5; AltName: Full=Protein NODULIN-LIKE 5 && PF01988:VIT family	DUF125
TraesCS2B03G1159700	TraesCS2B03G1159700	Chr2B	659768828	659771343	+	894	-	TraesCS2B01G457200 && Q9SDW0.1 RecName: Full=Trihelix transcription factor GT-3a; AltName: Full=Trihelix DNA-binding protein GT-3a && PF13837:Myb/SANT-like DNA-binding domain	-
TraesCS2B03G1166400	TraesCS2B03G1166400	Chr2B	662428857	662429177	-	321	-	TRIAE_CS42_2BL_TGACv1_131855_AA0432910%2Clipid transfer protein DIR1 && - && PF14368:Probable lipid transfer	-
TraesCS2B03G1184900	TraesCS2B03G1184900	Chr2B	672134692	672138032	+	1685	-	TraesCS2B01G468300 && - && PF01293:Phosphoenolpyruvate carboxykinase	-
TraesCS2B03G1205200	TraesCS2B03G1205200	Chr2B	682026886	682031396	+	3359	-	TraesCS2B01G477300 && Q7XP59.1 RecName: Full=Glutamate receptor 3.1; AltName: Full=Ligand-gated ion channel 3.1; Flags: Precursor && PF00060:Ligand-gated ion channel|PF00497:Bacterial extracellular solute-binding proteins, family 3|PF01094:Receptor family ligand binding region	ANF_receptor
TraesCS2B03G1207400	TraesCS2B03G1207400	Chr2B	683438206	683442463	-	3558	-	TraesCS2B01G478300 && D1FP57.1 RecName: Full=Putative E3 ubiquitin-protein ligase LIN-2; Short=LjLIN && PF04564:U-box domain	U-box
TraesCS2B03G1217100	TraesCS2B03G1217100	Chr2B	687983899	687985789	+	1891	-	TraesCS2B01G481900 && Q9LRW3.1 RecName: Full=Scarecrow-like protein 29; Short=AtSCL29; AltName: Full=GRAS family protein 16; Short=AtGRAS-16 && PF03514:GRAS domain family	GRAS
TraesCS2B03G1222600	TraesCS2B03G1222600	Chr2B	690082225	690085505	-	3281	-	TraesCS2B01G484700 && Q9SA72.1 RecName: Full=Probable receptor-like protein kinase At1g30570; Flags: Precursor && PF07714:Protein tyrosine and serine/threonine kinase|PF12819:Malectin-like domain	Pkinase_Tyr
TraesCS2B03G1223600	TraesCS2B03G1223600	Chr2B	690251360	690253146	-	1719	-	TraesCS2B01G485000 && Q2QRN7.1 RecName: Full=Probable kinase CHARK; AltName: Full=CHASE domain receptor-like serine/threonine kinase; AltName: Full=OsCRL4; AltName: Full=OsHKL1 && PF00069:Protein kinase domain	Pkinase
TraesCS2B03G1226500	TraesCS2B03G1226500	Chr2B	691183684	691191466	+	6247	-	- && Q7XA40.2 RecName: Full=Putative disease resistance protein RGA3; AltName: Full=Blight resistance protein B149; AltName: Full=RGA1-blb && PF18052:Rx N-terminal domain|PF00931:NB-ARC domain	NB-ARC
TraesCS2B03G1231200	TraesCS2B03G1231200	Chr2B	693782243	693787912	+	5250	-	TraesCS2B01G488400 && Q7XA42.2 RecName: Full=Putative disease resistance protein RGA1; AltName: Full=RGA3-blb && PF18052:Rx N-terminal domain|PF02892:BED zinc finger|PF00931:NB-ARC domain	NB-ARC
TraesCS2B03G1231800	TraesCS2B03G1231800	Chr2B	694085457	694086797	+	858	-	TraesCS2B01G488600 && - && PF18052:Rx N-terminal domain|PF02892:BED zinc finger	zf-BED
TraesCS2B03G1231900	TraesCS2B03G1231900	Chr2B	694089193	694090635	+	1443	-	TraesCS2B01G488700 && - && -	-
TraesCS2B03G1233300	TraesCS2B03G1233300	Chr2B	694855613	694858022	-	1802	-	TraesCS2B01G489500 && Q7Y214.1 RecName: Full=Transcription factor GTE7; AltName: Full=Bromodomain-containing protein GTE7; AltName: Full=Protein GLOBAL TRANSCRIPTION FACTOR GROUP E7 && PF17035:Bromodomain extra-terminal - transcription regulation|PF00439:Bromodomain	Bromodomain
TraesCS2B03G1235200	TraesCS2B03G1235200	Chr2B	696272194	696276226	-	1389	-	TraesCS2B01G490500 && Q682U6.1 RecName: Full=Exonuclease DPD1, chloroplastic/mitochondrial; AltName: Full=Mg2+-dependent DNA exonuclease; AltName: Full=Protein DEFECTIVE IN POLLEN DNA DEGRADATION 1; Flags: Precursor && PF00929:Exonuclease	Exonuc_X-T
TraesCS2B03G1235600	TraesCS2B03G1235600	Chr2B	696488768	696491635	+	893	-	TraesCS2B01G490800 && O04433.1 RecName: Full=Signal recognition particle 14 kDa protein; Short=SRP14 && PF02290:Signal recognition particle 14kD protein	-
TraesCS2B03G1238100	TraesCS2B03G1238100	Chr2B	697805937	697808161	+	1925	-	TraesCS2B01G491400 && P43309.1 RecName: Full=Polyphenol oxidase, chloroplastic; Short=PPO; AltName: Full=Catechol oxidase; Flags: Precursor && PF12142:Polyphenol oxidase middle domain|PF12143:Protein of unknown function (DUF_B2219)|PF00264:Common central domain of tyrosinase	-
TraesCS2B03G1238900	TraesCS2B03G1238900	Chr2B	698079939	698080340	-	402	-	TraesCS2B01G491800 && - && -	-
TraesCS2B03G1244200	TraesCS2B03G1244200	Chr2B	699485115	699486971	+	639	-	TraesCS2B01G494400 && Q9XG80.1 RecName: Full=Probable phospholipase A2 homolog 1; Flags: Precursor && -	-
TraesCS2B03G1246400	TraesCS2B03G1246400	Chr2B	700594933	700596640	+	1708	-	TraesCS2B01G495400 && Q9M8J9.1 RecName: Full=BTB/POZ and MATH domain-containing protein 2; AltName: Full=Protein BTB-POZ AND MATH DOMAIN 2; Short=AtBPM2 && PF00917:MATH domain|PF00651:BTB/POZ domain	BTB
TraesCS2B03G1264800	TraesCS2B03G1264800	Chr2B	706006446	706008323	+	1878	-	TraesCS2B01G503100 && Q9AR73.1 RecName: Full=Hydroquinone glucosyltransferase; AltName: Full=Arbutin synthase && PF00201:UDP-glucoronosyl and UDP-glucosyl transferase	UDPGT
TraesCS2B03G1266900	TraesCS2B03G1266900	Chr2B	706659806	706669110	+	2892	-	TraesCS2B01G503900 && Q39214.1 RecName: Full=Disease resistance protein RPM1; AltName: Full=Resistance to Pseudomonas syringae protein 3 && PF18052:Rx N-terminal domain|PF00931:NB-ARC domain	NB-ARC
TraesCS2B03G1273900	TraesCS2B03G1273900	Chr2B	711178623	711181640	-	2663	-	- && - && -	-
TraesCS2B03G1279300	TraesCS2B03G1279300	Chr2B	713537539	713542707	-	3074	-	TraesCS2B01G508900 && - && PF16987:KIX domain	-
TraesCS2B03G1303400	TraesCS2B03G1303400	Chr2B	722240759	722242374	+	1616	-	TraesCS2B01G518900 && A9ZPJ6.1 RecName: Full=Agmatine coumaroyltransferase-1 && PF02458:Transferase family	-
TraesCS2B03G1303700	TraesCS2B03G1303700	Chr2B	722388020	722389669	-	1650	-	TraesCS2B01G519100 && A9ZPJ6.1 RecName: Full=Agmatine coumaroyltransferase-1 && PF02458:Transferase family	-
TraesCS2B03G1305300	TraesCS2B03G1305300	Chr2B	722969972	722971262	-	1291	-	TraesCS2B01G519900 && - && -	-
TraesCS2B03G1305700	TraesCS2B03G1305700	Chr2B	723226431	723229531	-	1094	-	TraesCS2B01G520100 && Q84WS8.1 RecName: Full=U11/U12 small nuclear ribonucleoprotein 25 kDa protein; Short=U11/U12 snRNP 25 kDa protein; Short=U11/U12-25K && PF18036:Ubiquitin-like domain	-
TraesCS2B03G1314300	TraesCS2B03G1314300	Chr2B	727399604	727407789	+	4109	-	TraesCS2B01G524400 && - && PF15996:Arginine/serine-rich protein PNISR	-
TraesCS2B03G1321200	TraesCS2B03G1321200	Chr2B	730740088	730741735	-	1455	-	- && Q9FF99.1 RecName: Full=Probable amino acid permease 7; AltName: Full=Amino acid transporter AAP7 && PF01490:Transmembrane amino acid transporter protein	Aa_trans
TraesCS2B03G1344200	TraesCS2B03G1344200	Chr2B	740417588	740420180	-	1985	-	pseudo_transcript && Q9S9M3.2 RecName: Full=Wall-associated receptor kinase-like 3; Flags: Precursor && PF00069:Protein kinase domain|PF13947:Wall-associated receptor kinase galacturonan-binding	Pkinase
TraesCS2B03G1345200	TraesCS2B03G1345200	Chr2B	740718062	740723868	+	639	-	TraesCS2B01G537000 && - && -	-
TraesCS2B03G1349200	TraesCS2B03G1349200	Chr2B	742077087	742080308	-	2458	-	TraesCS2B01G538200 && Q9LVI6.1 RecName: Full=Probable inactive receptor kinase RLK902; AltName: Full=Receptor-like kinase 902; Flags: Precursor && PF07714:Protein tyrosine and serine/threonine kinase|PF00069:Protein kinase domain	Pkinase
TraesCS2B03G1354300	TraesCS2B03G1354300	Chr2B	744295641	744296276	+	539	-	TraesCS2B01G540000 && P25776.2 RecName: Full=Oryzain alpha chain; Flags: Precursor && PF00396:Granulin	-
TraesCS2B03G1381400	TraesCS2B03G1381400	Chr2B	754470223	754474233	-	1676	-	TraesCS2B01G550500 && Q9LZ82.1 RecName: Full=Protein BTR1; AltName: Full=Binding to ToMV RNA 1 && PF00013:KH domain	KH_1
TraesCS2B03G1392900	TraesCS2B03G1392900	Chr2B	758317868	758320606	+	1869	-	TraesCS2B01G555200 && Q9LTC0.1 RecName: Full=Probable receptor-like protein kinase At5g47070 && PF07714:Protein tyrosine and serine/threonine kinase	Pkinase_Tyr
TraesCS2B03G1405500	TraesCS2B03G1405500	Chr2B	762244318	762244584	+	267	-	TraesCS2B01G560800 && - && -	-
TraesCS2B03G1409000	TraesCS2B03G1409000	Chr2B	763208481	763215510	+	5260	-	TraesCS2B01G562700 && Q7XA42.2 RecName: Full=Putative disease resistance protein RGA1; AltName: Full=RGA3-blb && PF18052:Rx N-terminal domain|PF00931:NB-ARC domain	NB-ARC
TraesCS2B03G1409300	TraesCS2B03G1409300	Chr2B	763263305	763264692	-	1388	-	TraesCS2B01G563000 && O23507.1 RecName: Full=Metalloendoproteinase 1-MMP; Short=At1-MMP; Flags: Precursor && PF01471:Putative peptidoglycan binding domain|PF00413:Matrixin	PG_binding_1
TraesCS2B03G1411600	TraesCS2B03G1411600	Chr2B	763998091	764001046	+	2175	-	- && Q9XID3.1 RecName: Full=G-type lectin S-receptor-like serine/threonine-protein kinase At1g34300; Flags: Precursor && PF13947:Wall-associated receptor kinase galacturonan-binding|PF00069:Protein kinase domain|PF07645:Calcium-binding EGF domain	Pkinase
TraesCS2B03G1415700	TraesCS2B03G1415700	Chr2B	765071125	765074373	-	561	-	TraesCS2B01G565200 && - && PF06108:Protein of unknown function (DUF952)	-
TraesCS2B03G1416100	TraesCS2B03G1416100	Chr2B	765134667	765143248	-	757	-	TraesCS2B01G565400 && - && PF06108:Protein of unknown function (DUF952)	-
TraesCS2B03G1416200	TraesCS2B03G1416200	Chr2B	765136453	765137341	+	540	-	TraesCS2B01G565300 && Q8L7G3.1 RecName: Full=Cysteine-rich receptor-like protein kinase 7; Short=Cysteine-rich RLK7; Flags: Precursor && PF07714:Protein tyrosine and serine/threonine kinase	Pkinase_Tyr
TraesCS2B03G1420800	TraesCS2B03G1420800	Chr2B	766792375	766793809	-	1435	-	TraesCS2B01G566800 && Q5KQF5.1 RecName: Full=CBL-interacting protein kinase 22; AltName: Full=OsCIPK22 && PF00069:Protein kinase domain|PF03822:NAF domain	Pkinase
TraesCS2B03G1422900	TraesCS2B03G1422900	Chr2B	767511849	767513227	+	1379	-	TraesCS2B01G567900 && Q5KQF5.1 RecName: Full=CBL-interacting protein kinase 22; AltName: Full=OsCIPK22 && PF03822:NAF domain|PF00069:Protein kinase domain	Pkinase
TraesCS2B03G1423800	TraesCS2B03G1423800	Chr2B	767904013	767905263	-	1251	-	TraesCS2B01G568300 && Q9M1V2.1 RecName: Full=Cytosolic sulfotransferase 5; Short=AtSOT5; AltName: Full=Flavonoid 7-sulfotransferase 3a; Short=AtST3a && PF00685:Sulfotransferase domain	Sulfotransfer_1
TraesCS2B03G1424700	TraesCS2B03G1424700	Chr2B	768176160	768179294	-	2034	-	TraesCS2B01G568700 && Q8GXT3.1 RecName: Full=Transcription factor bHLH123; AltName: Full=Basic helix-loop-helix protein 123; Short=AtbHLH123; Short=bHLH 123; AltName: Full=Transcription factor EN 63; AltName: Full=bHLH transcription factor bHLH123 && -	-
TraesCS2B03G1425700	TraesCS2B03G1425700	Chr2B	768738346	768739395	+	863	-	TraesCS2B01G569200 && O03982.1 RecName: Full=Heavy metal-associated isoprenylated plant protein 39; Short=AtHIP39; Flags: Precursor && PF00403:Heavy-metal-associated domain	HMA
TraesCS2B03G1425800	TraesCS2B03G1425800	Chr2B	768790708	768791679	+	722	-	TraesCS2B01G569300 && O03982.1 RecName: Full=Heavy metal-associated isoprenylated plant protein 39; Short=AtHIP39; Flags: Precursor && PF00403:Heavy-metal-associated domain	HMA
TraesCS2B03G1425900	TraesCS2B03G1425900	Chr2B	768986797	768988234	+	1179	-	TraesCS2B01G569400 && O03982.1 RecName: Full=Heavy metal-associated isoprenylated plant protein 39; Short=AtHIP39; Flags: Precursor && -	-
TraesCS2B03G1426100	TraesCS2B03G1426100	Chr2B	769093140	769094401	+	1021	-	TraesCS2B01G569500 && O03982.1 RecName: Full=Heavy metal-associated isoprenylated plant protein 39; Short=AtHIP39; Flags: Precursor && -	-
TraesCS2B03G1426500	TraesCS2B03G1426500	Chr2B	769237769	769238965	+	916	-	TraesCS2B01G569800 && O03982.1 RecName: Full=Heavy metal-associated isoprenylated plant protein 39; Short=AtHIP39; Flags: Precursor && PF00403:Heavy-metal-associated domain	HMA
TraesCS2B03G1428200	TraesCS2B03G1428200	Chr2B	769922219	769925395	+	1021	-	TraesCS2B01G570300 && - && PF02631:RecX family	-
TraesCS2B03G1428700	TraesCS2B03G1428700	Chr2B	769984497	769988093	+	839	-	TraesCS2B01G570600 && Q8W485.1 RecName: Full=Uncharacterized protein At5g50100, mitochondrial; Flags: Precursor && PF04134:Protein of unknown function, DUF393	-
TraesCS2B03G1428800	TraesCS2B03G1428800	Chr2B	770272575	770277027	-	2055	-	TraesCS2B01G570700 && - && -	-
TraesCS2B03G1429700	TraesCS2B03G1429700	Chr2B	770834429	770836253	+	1825	-	TraesCS2B01G571300 && Q9LZD3.1 RecName: Full=Exocyst complex component EXO70A1; Short=AtExo70a1; AltName: Full=Exocyst subunit Exo70 family protein A1 && PF03081:Exo70 exocyst complex subunit	Exo70
TraesCS2B03G1430300	TraesCS2B03G1430300	Chr2B	770969713	770980268	-	1780	-	TraesCS2B01G571700 && Q56X52.2 RecName: Full=Ubiquinol oxidase 4, chloroplastic/chromoplastic; AltName: Full=Alternative oxidase 4; AltName: Full=Plastid terminal oxidase; AltName: Full=Protein IMMUTANS; Flags: Precursor && PF01786:Alternative oxidase	AOX
TraesCS2B03G1430400	TraesCS2B03G1430400	Chr2B	770980404	770984017	-	1151	-	TraesCS2B01G571800 && - && -	-
TraesCS2B03G1431000	TraesCS2B03G1431000	Chr2B	771059495	771059980	-	486	-	TraesCS2B01G572300 && O82081.1 RecName: Full=Uclacyanin 1; Flags: Precursor && PF02298:Plastocyanin-like domain	Cu_bind_like
TraesCS2B03G1436200	TraesCS2B03G1436200	Chr2B	772978724	772980523	+	1800	-	TraesCS2B01G574300 && Q8W3M4.1 RecName: Full=Uncharacterized protein At4g06744; Flags: Precursor && -	-
TraesCS2B03G1441800	TraesCS2B03G1441800	Chr2B	774692182	774694276	+	1657	-	TraesCS2B01G577100 && D1MI46.1 RecName: Full=Geraniol 8-hydroxylase; AltName: Full=Cytochrome P450 76B10; AltName: Full=Geraniol 10-hydroxylase; Short=SmG10H && PF00067:Cytochrome P450	p450
TraesCS2B03G1443300	TraesCS2B03G1443300	Chr2B	775037490	775039363	+	1040	-	TraesCS2B01G577700 && Q2N2K3.1 RecName: Full=Probable phytol kinase, chloroplastic; Flags: Precursor && -	-
TraesCS2B03G1444900	TraesCS2B03G1444900	Chr2B	775782989	775786381	-	1220	-	TraesCS2B01G578600 && Q9FEF8.1 RecName: Full=Probable mediator of RNA polymerase II transcription subunit 36b; AltName: Full=Histone-glutamine methyltransferase; AltName: Full=SKP1-interacting partner 7; AltName: Full=rRNA 2'-O-methyltransferase fibrillarin 1 && PF01269:Fibrillarin	-
TraesCS2B03G1450900	TraesCS2B03G1450900	Chr2B	777713916	777717051	-	957	-	TraesCS2B01G580900 && - && -	-
TraesCS2B03G1464400	TraesCS2B03G1464400	Chr2B	781377590	781381346	+	2278	-	TraesCS2B01G585400 && Q8RXR6.1 RecName: Full=BTB/POZ domain-containing protein At1g50280 && PF03000:NPH3 family	-
TraesCS2B03G1472300	TraesCS2B03G1472300	Chr2B	783916260	783921090	-	4051	-	TraesCS2B01G587400 && Q7XA39.1 RecName: Full=Putative disease resistance protein RGA4; AltName: Full=RGA4-blb && PF00931:NB-ARC domain|PF18052:Rx N-terminal domain	NB-ARC
TraesCS2B03G1475100	TraesCS2B03G1475100	Chr2B	784579556	784580840	-	1130	-	TraesCS2B01G589000 && A2WYS8.2 RecName: Full=Probable esterase PIR7A >Q0JG98.2 RecName: Full=Probable esterase PIR7A && PF12697:Alpha/beta hydrolase family	-
TraesCS2B03G1489500	TraesCS2B03G1489500	Chr2B	788988904	788994031	-	2699	-	TraesCS2B01G595100 && Q94KB1.1 RecName: Full=MLO-like protein 14; Short=AtMlo14 && PF03094:Mlo family	-
TraesCS2B03G1515900	TraesCS2B03G1515900	Chr2B	797226566	797228837	-	1740	-	TraesCS2B01G606100 && Q9SXB5.1 RecName: Full=G-type lectin S-receptor-like serine/threonine-protein kinase At1g11305; Flags: Precursor && PF00069:Protein kinase domain|PF00168:C2 domain	Pkinase
TraesCS2B03G1516600	TraesCS2B03G1516600	Chr2B	797565670	797567072	-	1273	-	TraesCS2B01G606200 && Q8VWG4.1 RecName: Full=Acetylserotonin O-methyltransferase 3; Short=OsASMT3 && PF08100:Dimerisation domain|PF00891:O-methyltransferase domain	-
TraesCS2B03G1516800	TraesCS2B03G1516800	Chr2B	797607213	797608781	-	1569	-	TraesCS2B01G606300 && P54769.1 RecName: Full=Tyrosine/DOPA decarboxylase 2; Includes: RecName: Full=DOPA decarboxylase; Short=DDC; Includes: RecName: Full=Tyrosine decarboxylase [Papaver somniferum] && PF00282:Pyridoxal-dependent decarboxylase conserved domain	-
TraesCS2B03G1517000	TraesCS2B03G1517000	Chr2B	797612262	797613932	-	1577	-	TraesCS2B01G606400 && Q2R0J4.1 RecName: Full=Tryptamine benzoyltransferase 2; Short=OsTBT2 && PF02458:Transferase family	-
TraesCS2B03G1518000	TraesCS2B03G1518000	Chr2B	797898091	797900404	-	1770	-	TraesCS2B01G606900 && A3A871.1 RecName: Full=Ent-isokaurene C2-hydroxylase; AltName: Full=Cytochrome P450 71Z6 && PF00067:Cytochrome P450	p450
TraesCS2B03G1519400	TraesCS2B03G1519400	Chr2B	798035848	798039681	+	1768	-	TraesCS2B01G607100 && Q9V3R6.1 RecName: Full=tRNA-specific adenosine deaminase 1; AltName: Full=dADAT1; AltName: Full=tRNA-specific adenosine-37 deaminase && PF02137:Adenosine-deaminase (editase) domain	-
TraesCS2B03G1519600	TraesCS2B03G1519600	Chr2B	798043341	798048235	-	2884	-	TraesCS2B01G607200 && C0LGH8.1 RecName: Full=Probable LRR receptor-like serine/threonine-protein kinase At1g63430; Flags: Precursor && PF08263:Leucine rich repeat N-terminal domain|PF07714:Protein tyrosine and serine/threonine kinase|PF13855:Leucine rich repeat	Pkinase_Tyr
TraesCS2B03G1524300	TraesCS2B03G1524300	Chr2B	799377586	799380085	-	1366	-	TraesCS2B01G608900 && Q7SCY7.2 RecName: Full=Protein sym-1 && PF04117:Mpv17 / PMP22 family	Mpv17_PMP22
TraesCS2B03G1528000	TraesCS2B03G1528000	Chr2B	800086509	800087730	+	1222	-	TraesCS2B01G610400 && Q7XTL7.3 RecName: Full=Vacuolar iron transporter homolog 5; AltName: Full=Protein NODULIN-LIKE 5 && PF01988:VIT family	DUF125
TraesCS2B03G1544900	TraesCS2B03G1544900	Chr2B	804807135	804808455	+	1218	-	TraesCS2B01G628500 && - && PF13532:2OG-Fe(II) oxygenase superfamily	-
TraesCS2B03G1555100	TraesCS2B03G1555100	Chr2B	807765883	807768894	+	1316	-	- && - && PF01419:Jacalin-like lectin domain|PF03018:Dirigent-like protein	-
TraesCS2B03G1568700	TraesCS2B03G1568700	Chr2B	811034105	811042521	-	1091	-	TraesCS2B01G620700 && Q67Z52.1 RecName: Full=Tubulin-folding cofactor B; Short=AtTFCB; AltName: Full=Protein EMBRYO DEFECTIVE 2804 && PF14560:Ubiquitin-like domain|PF01302:CAP-Gly domain	-
TraesCS2B03G1577100	TraesCS2B03G1577100	Chr2B	812513918	812515467	+	1550	-	TraesCS2B01G616700 && Q9SZB9.2 RecName: Full=Peroxidase 47; Short=Atperox P47; AltName: Full=ATP32; Flags: Precursor && PF00141:Peroxidase	-
TraesCS2B03G1578100	TraesCS2B03G1578100	Chr2B	812713677	812717490	+	1777	-	- && B9FDT1.1 RecName: Full=Dolichyl-diphosphooligosaccharide--protein glycosyltransferase subunit 1B; AltName: Full=Ribophorin IB; Short=RPN-IB; AltName: Full=Ribophorin-1B; Flags: Precursor && PF04597:Ribophorin I	-
TraesCS2D03G0002000	TraesCS2D03G0002000	Chr2D	685135	687301	+	949	-	TraesCS2D01G001500 && Q6AZD4.1 RecName: Full=Mitochondrial inner membrane protease subunit 2; AltName: Full=IMP2-like protein && PF10502:Signal peptidase, peptidase S26	-
TraesCS2D03G0028100	TraesCS2D03G0028100	Chr2D	7289911	7293329	-	1917	-	TraesCS2D01G014700 && Q8GSQ1.1 RecName: Full=Cytochrome P450 85A1; AltName: Full=C6-oxidase; AltName: Full=Dwarf protein; AltName: Full=OsDWARF && PF00067:Cytochrome P450	p450
TraesCS2D03G0034500	TraesCS2D03G0034500	Chr2D	8849983	8850835	+	369	-	TraesCS2D01G018200 && - && PF18052:Rx N-terminal domain	-
TraesCS2D03G0045900	TraesCS2D03G0045900	Chr2D	10650928	10654216	+	2066	-	TraesCS2D01G023000 && Q9SJW9.1 RecName: Full=CDT1-like protein a, chloroplastic; Short=AtCDT1a; Flags: Precursor && PF08839:DNA replication factor CDT1 like|PF16679:DNA replication factor Cdt1 C-terminal domain	-
TraesCS2D03G0056400	TraesCS2D03G0056400	Chr2D	12519305	12521268	+	1847	-	- && Q7X7X4.2 RecName: Full=Cytochrome P450 99A2 && PF00067:Cytochrome P450	p450
TraesCS2D03G0056600	TraesCS2D03G0056600	Chr2D	12532287	12534087	-	1709	-	TraesCS2D01G029900 && Q7X7X4.2 RecName: Full=Cytochrome P450 99A2 && PF00067:Cytochrome P450	p450
TraesCS2D03G0056800	TraesCS2D03G0056800	Chr2D	12551900	12553843	-	1824	-	TraesCS2D01G030000 && Q7X7X4.2 RecName: Full=Cytochrome P450 99A2 && PF00067:Cytochrome P450	p450
TraesCS2D03G0056900	TraesCS2D03G0056900	Chr2D	12557408	12562096	+	2921	-	TraesCS2D01G030100 && Q66QH3.1 RecName: Full=Syn-pimara-7,15-diene synthase; AltName: Full=9-beta-pimara-7,15-diene synthase; AltName: Full=Ent-kaurene synthase-like 4; Short=OsKS4; Short=OsKSL4; AltName: Full=OsDTS2 && PF03936:Terpene synthase family, metal binding domain|PF01397:Terpene synthase, N-terminal domain	-
TraesCS2D03G0061400	TraesCS2D03G0061400	Chr2D	13104684	13107863	-	2635	-	TraesCS2D01G033200 && Q08277.1 RecName: Full=Heat shock protein 82 && PF02518:Histidine kinase-, DNA gyrase B-, and HSP90-like ATPase|PF00183:Hsp90 protein	HATPase_c
TraesCS2D03G0066700	TraesCS2D03G0066700	Chr2D	13893301	13895080	+	688	-	TraesCS2D01G036100 && Q9LUV2.1 RecName: Full=Stress-response A/B barrel domain-containing protein HS1; AltName: Full=Pop3 family protein At3g17210; AltName: Full=Protein HEAT STABLE 1; Short=AtHS1 && PF07876:Stress responsive A/B Barrel Domain	-
TraesCS2D03G0072400	TraesCS2D03G0072400	Chr2D	14601871	14604021	-	2151	-	TraesCS2D01G039400 && Q9M345.1 RecName: Full=L-type lectin-domain containing receptor kinase IV.2; Short=Arabidopsis thaliana lectin-receptor kinase a4; Short=AthlecRK-a4; Short=LecRK-IV.2; AltName: Full=Protein SMALL, GLUED-TOGETHER, AND COLLAPSED POLLEN; Flags: Precursor && PF00069:Protein kinase domain|PF00139:Legume lectin domain	Pkinase
TraesCS2D03G0080400	TraesCS2D03G0080400	Chr2D	16293087	16294176	+	907	-	TraesCS2D01G044100 && O65857.2 RecName: Full=Probable glutathione S-transferase GSTF1; AltName: Full=GST-I && PF00043:Glutathione S-transferase, C-terminal domain|PF02798:Glutathione S-transferase, N-terminal domain	GST_N
TraesCS2D03G0109800	TraesCS2D03G0109800	Chr2D	24193449	24195517	-	1644	-	TraesCS2D01G056900 && - && PF13968:Domain of unknown function (DUF4220)|PF04578:Protein of unknown function, DUF594	-
TraesCS2D03G0119900	TraesCS2D03G0119900	Chr2D	27582376	27582950	+	465	-	TraesCS2D01G061800 && - && -	-
TraesCS2D03G0150900	TraesCS2D03G0150900	Chr2D	35226501	35232053	+	3777	-	TraesCS2D01G077200 && - && PF12552:Protein of unknown function (DUF3741)|PF14309:Domain of unknown function (DUF4378)|PF14383:DUF761-associated sequence motif	-
TraesCS2D03G0155100	TraesCS2D03G0155100	Chr2D	36145863	36148541	+	1649	-	TraesCS2D01G079100 && Q9SN74.1 RecName: Full=Transcription factor bHLH47; AltName: Full=Basic helix-loop-helix protein 47; Short=AtbHLH47; Short=bHLH 47; AltName: Full=Protein POPEYE; AltName: Full=Transcription factor EN 139; AltName: Full=bHLH transcription factor bHLH047 && -	-
TraesCS2D03G0163300	TraesCS2D03G0163300	Chr2D	38022105	38028563	+	4366	-	TraesCS2D01G082800 && Q0AKB3.1 RecName: Full=Chaperone protein DnaJ && PF00226:DnaJ domain|PF11926:Domain of unknown function (DUF3444)	DnaJ
TraesCS2D03G0173200	TraesCS2D03G0173200	Chr2D	39700583	39704257	+	1749	-	TraesCS2D01G087000 && - && -	-
TraesCS2D03G0195800	TraesCS2D03G0195800	Chr2D	48002856	48012971	+	4008	-	TraesCS2D01G093700 && Q2QAV0.1 RecName: Full=Serine/threonine-protein kinase TIO; AltName: Full=Fused homolog; Short=AtFUSED; AltName: Full=Protein TWO-IN-ONE; Short=AtTIO && PF13646:HEAT repeats|PF00069:Protein kinase domain	Pkinase
TraesCS2D03G0196500	TraesCS2D03G0196500	Chr2D	48272558	48273580	+	1023	-	TraesCS2D01G094200 && Q9XFB7.1 RecName: Full=Nicotianamine synthase 9; AltName: Full=S-adenosyl-L-methionine:S-adenosyl-L-methionine:S-adenosyl-methionine 3-amino-3-carboxypropyltransferase 9 && PF03059:Nicotianamine synthase protein	-
TraesCS2D03G0198700	TraesCS2D03G0198700	Chr2D	49399801	49404728	-	1475	-	- && Q56XM9.1 RecName: Full=Nuclear poly(A) polymerase 3; Short=PAP(III); Short=Poly(A) polymerase III; AltName: Full=Polynucleotide adenylyltransferase 3 && PF04928:Poly(A) polymerase central domain	-
TraesCS2D03G0205900	TraesCS2D03G0205900	Chr2D	52560343	52563248	+	1261	-	TraesCS2D01G097900 && - && -	-
TraesCS2D03G0226000	TraesCS2D03G0226000	Chr2D	61155758	61160851	-	1112	-	TraesCS2D01G106300 && Q0JMW0.1 RecName: Full=Thiamine pyrophosphokinase 2; Short=OsTPK2; AltName: Full=Thiamine kinase 2 && PF04263:Thiamin pyrophosphokinase, catalytic domain|PF04265:Thiamin pyrophosphokinase, vitamin B1 binding domain	-
TraesCS2D03G0231700	TraesCS2D03G0231700	Chr2D	63239134	63239622	+	489	-	TraesCS2D01G109100 && Q9M0R6.1 RecName: Full=Putative RING-H2 finger protein ATL35; AltName: Full=RING-type E3 ubiquitin transferase ATL35; Flags: Precursor && PF13639:Ring finger domain	-
TraesCS2D03G0232900	TraesCS2D03G0232900	Chr2D	63712527	63716110	-	2507	-	TraesCS2D01G110200 && - && -	-
TraesCS2D03G0268200	TraesCS2D03G0268200	Chr2D	76549070	76551604	+	1166	-	TraesCS2D01G127600 && O74362.1 RecName: Full=Pre-rRNA-processing protein esf2; AltName: Full=18S rRNA factor 2 && PF00076:RNA recognition motif. (a.k.a. RRM, RBD, or RNP domain)	RRM_1
TraesCS2D03G0272100	TraesCS2D03G0272100	Chr2D	78034045	78047734	+	4788	-	TraesCS2D01G130000 && A3BXL8.1 RecName: Full=ABC transporter G family member 53; Short=OsABCG53; AltName: Full=Pleiotropic drug resistance protein 20; Short=OsPDR20 && PF01061:ABC-2 type transporter|PF00005:ABC transporter|PF08370:Plant PDR ABC transporter associated|PF14510:ABC-transporter N-terminal	ABC2_membrane
TraesCS2D03G0274200	TraesCS2D03G0274200	Chr2D	78948380	78955133	+	5152	-	TraesCS2D01G131000 && Q9LYS2.2 RecName: Full=ABC transporter C family member 10; Short=ABC transporter ABCC.10; Short=AtABCC10; AltName: Full=ATP-energized glutathione S-conjugate pump 14; AltName: Full=Glutathione S-conjugate-transporting ATPase 14; AltName: Full=Multidrug resistance-associated protein 14 && PF00005:ABC transporter|PF00664:ABC transporter transmembrane region	ABC_tran
TraesCS2D03G0275900	TraesCS2D03G0275900	Chr2D	79269426	79272982	+	2193	-	pseudo_transcript && Q39191.2 RecName: Full=Wall-associated receptor kinase 1; Flags: Precursor && PF07714:Protein tyrosine and serine/threonine kinase	Pkinase_Tyr
TraesCS2D03G0277300	TraesCS2D03G0277300	Chr2D	79616722	79618511	+	1790	-	TraesCS2D01G132500 && Q6F4N5.1 RecName: Full=Aspartyl protease 25; AltName: Full=Protein RICE ANTHER DOWN-REGULATED BY CHILLING 1; Flags: Precursor && PF14541:Xylanase inhibitor C-terminal|PF14543:Xylanase inhibitor N-terminal	-
TraesCS2D03G0280000	TraesCS2D03G0280000	Chr2D	80903201	80905441	-	813	-	- && Q339M6.1 RecName: Full=CASP-like protein 5A2; Short=OsCASPL5A2 >A2Z669.1 RecName: Full=CASP-like protein 5A2; Short=OsCASPL5A2 && PF04535:Domain of unknown function (DUF588)	-
TraesCS2D03G0284700	TraesCS2D03G0284700	Chr2D	82065642	82074474	-	2316	-	- && Q9LKW9.1 RecName: Full=Sodium/hydrogen exchanger 7; AltName: Full=Na(+)/H(+) exchanger 7; Short=NHE-7; AltName: Full=Protein SALT OVERLY SENSITIVE 1 && PF00999:Sodium/hydrogen exchanger family	Na_H_Exchanger
TraesCS2D03G0301100	TraesCS2D03G0301100	Chr2D	87725129	87725749	-	621	-	TraesCS2D01G143400 && - && -	-
TraesCS2D03G0324900	TraesCS2D03G0324900	Chr2D	101373972	101378805	+	2165	-	- && - && PF01936:NYN domain	DUF88
TraesCS2D03G0332100	TraesCS2D03G0332100	Chr2D	104911311	104915083	+	2260	-	TraesCS2D01G159000 && Q9S9V9.1 RecName: Full=Putative F-box/LRR-repeat protein 23 && PF12937:F-box-like	-
TraesCS2D03G0344600	TraesCS2D03G0344600	Chr2D	111093168	111095643	+	1324	-	TraesCS2D01G163800 && A2YNY4.1 RecName: Full=Origin of replication complex subunit 6; Short=OsORC6 && PF05460:Origin recognition complex subunit 6 (ORC6)	-
TraesCS2D03G0353500	TraesCS2D03G0353500	Chr2D	114907923	114909405	-	1369	-	TraesCS2D01G168600 && Q8H0Y8.2 RecName: Full=Probable WRKY transcription factor 41; AltName: Full=WRKY DNA-binding protein 41 && PF03106:WRKY DNA -binding domain	WRKY
TraesCS2D03G0358300	TraesCS2D03G0358300	Chr2D	117988431	117990812	-	1702	-	TraesCS2D01G171700 && Q8LHA8.1 RecName: Full=Cyclin-D2-2; AltName: Full=G1/S-specific cyclin-D2-2; Short=CycD2;2 && PF02984:Cyclin, C-terminal domain|PF00134:Cyclin, N-terminal domain	Cyclin_C
TraesCS2D03G0360400	TraesCS2D03G0360400	Chr2D	119459834	119464482	+	1993	-	TraesCS2D01G173200 && Q338N2.2 RecName: Full=Zinc finger CCCH domain-containing protein 62; Short=OsC3H62 && -	-
TraesCS2D03G0365400	TraesCS2D03G0365400	Chr2D	120900243	120901496	+	1254	-	TraesCS2D01G175100 && Q9SMZ3.2 RecName: Full=F-box only protein 13 && PF00646:F-box domain	F-box
TraesCS2D03G0376900	TraesCS2D03G0376900	Chr2D	127603804	127605057	-	1254	-	TraesCS2D01G180600 && O64640.1 RecName: Full=Probable carboxylesterase 8; AltName: Full=AtCXE8 && PF07859:alpha/beta hydrolase fold	Abhydrolase_3
TraesCS2D03G0380400	TraesCS2D03G0380400	Chr2D	129226785	129227567	-	557	-	TraesCS2D01G182000 && - && PF06522:NADH-ubiquinone reductase complex 1 MLRQ subunit	-
TraesCS2D03G0386000	TraesCS2D03G0386000	Chr2D	131500457	131504157	-	3260	-	TraesCS2D01G183900 && Q9S7I6.1 RecName: Full=LRR receptor-like serine/threonine-protein kinase RPK2; AltName: Full=Protein TOADSTOOL 2; AltName: Full=Receptor-like protein kinase 2; Flags: Precursor && PF00069:Protein kinase domain|PF08263:Leucine rich repeat N-terminal domain|PF13855:Leucine rich repeat	Pkinase
TraesCS2D03G0389500	TraesCS2D03G0389500	Chr2D	133150088	133152707	-	1144	-	TraesCS2D01G185800 && Q9SD84.1 RecName: Full=PLASMODESMATA CALLOSE-BINDING PROTEIN 2; Short=AtPDCB2; AltName: Full=Glucan endo-1,3-beta-glucosidase-like protein 3; Flags: Precursor && PF07983:X8 domain	-
TraesCS2D03G0398600	TraesCS2D03G0398600	Chr2D	137826635	137827153	+	519	-	TraesCS2D01G191400 && - && -	-
TraesCS2D03G0403100	TraesCS2D03G0403100	Chr2D	141044107	141049172	-	1325	-	TraesCS2D01G193500 && Q54II8.1 RecName: Full=UPF0553 protein && PF10343:Potential Queuosine, Q, salvage protein family	-
TraesCS2D03G0433700	TraesCS2D03G0433700	Chr2D	163887969	163891347	-	1336	-	TraesCS2D01G207500 && - && -	-
TraesCS2D03G0444300	TraesCS2D03G0444300	Chr2D	172779874	172781652	-	1779	-	TraesCS2D01G212200 && D3UAG0.1 RecName: Full=UDP-glycosyltransferase 71K1; AltName: Full=UDP-glucose:chalcone 2'-O-glucosyltransferase; AltName: Full=UDP-glucose:flavonol 2'-O-glucosyltransferase && PF00201:UDP-glucoronosyl and UDP-glucosyl transferase	UDPGT
TraesCS2D03G0456100	TraesCS2D03G0456100	Chr2D	183511488	183517046	+	2559	-	TraesCS2D01G217600 && O81905.1 RecName: Full=Receptor-like serine/threonine-protein kinase SD1-8; AltName: Full=Arabidopsis thaliana receptor kinase 3; AltName: Full=S-domain-1 (SD1) receptor kinase 8; Short=SD1-8; Flags: Precursor && PF00954:S-locus glycoprotein domain|PF07714:Protein tyrosine and serine/threonine kinase|PF08276:PAN-like domain|PF01453:D-mannose binding lectin	Pkinase_Tyr
TraesCS2D03G0481600	TraesCS2D03G0481600	Chr2D	198544060	198548612	-	2262	-	- && Q9LUR0.1 RecName: Full=Condensin-2 complex subunit H2; AltName: Full=Chromosome-associated protein H2; Short=AtCAP-H2; AltName: Full=Non-SMC condensin II complex subunit H2; AltName: Full=Protein HYPERSENSITIVE TO EXCESS BORON 2; Short=Hypersensitive	-
TraesCS2D03G0491500	TraesCS2D03G0491500	Chr2D	206285193	206290547	+	1344	-	TraesCS2D01G231700 && Q8L7W0.1 RecName: Full=SH3 domain-containing protein 3 && PF14604:Variant SH3 domain	-
TraesCS2D03G0495100	TraesCS2D03G0495100	Chr2D	209404332	209405063	-	594	-	TraesCS2D01G233200 && Q9LP65.1 RecName: Full=Protein C2-DOMAIN ABA-RELATED 5 && PF00168:C2 domain	C2
TraesCS2D03G0525300	TraesCS2D03G0525300	Chr2D	254397420	254401122	-	1168	-	TraesCS2D01G239300 && Q8GZ43.1 RecName: Full=RanBP2-type zinc finger protein At1g67325 && PF00641:Zn-finger in Ran binding protein and others	zf-RanBP
TraesCS2D03G0588000	TraesCS2D03G0588000	Chr2D	309607787	309609775	-	663	-	TraesCS2D01G254900 && Q8RXN6.1 RecName: Full=U4/U6 small nuclear ribonucleoprotein Prp31 homolog; AltName: Full=Pre-mRNA-processing factor 31 homolog; AltName: Full=Protein EMBRYO DEFECTIVE 1220 && PF09785:Prp31 C terminal domain	-
TraesCS2D03G0596500	TraesCS2D03G0596500	Chr2D	316631036	316633732	-	1623	-	TraesCS2D01G258000 && Q9ZUX7.2 RecName: Full=tRNA dimethylallyltransferase 2; AltName: Full=Isopentenyl-diphosphate: tRNA isopentenyltransferase 2; Short=AtIPT2; Short=IPP transferase 2; Short=IPPT 2 && PF01715:IPP transferase	IPPT
TraesCS2D03G0614700	TraesCS2D03G0614700	Chr2D	328264641	328276697	+	1495	-	TraesCS2D01G266700 && Q8LEA0.1 RecName: Full=Probable tetraacyldisaccharide 4'-kinase, mitochondrial; AltName: Full=Protein LIPID X 4'-kinase; Short=AtLpxK; Flags: Precursor && PF02606:Tetraacyldisaccharide-1-P 4'-kinase	-
TraesCS2D03G0620200	TraesCS2D03G0620200	Chr2D	333235334	333236518	+	1185	-	TraesCS2D01G269000 && - && PF12767:Transcriptional regulator of RNA polII, SAGA, subunit	-
TraesCS2D03G0625500	TraesCS2D03G0625500	Chr2D	336525739	336528257	-	1434	-	TraesCS2D01G270300 && Q2HIV9.1 RecName: Full=Transcription factor bHLH35; AltName: Full=Basic helix-loop-helix protein 35; Short=AtbHLH35; Short=bHLH 35; AltName: Full=Transcription factor EN 41; AltName: Full=bHLH transcription factor bHLH035 && PF00010:Helix-loop-helix DNA-binding domain	HLH
TraesCS2D03G0640000	TraesCS2D03G0640000	Chr2D	347785671	347785850	-	180	-	TraesCS2D01G275500 && - && -	-
TraesCS2D03G0640100	TraesCS2D03G0640100	Chr2D	347787091	347787282	+	192	-	TraesCS2D01G275600 && - && -	-
TraesCS2D03G0640200	TraesCS2D03G0640200	Chr2D	347790783	347791695	+	818	-	TraesCS2D01G275700 && - && PF06839:GRF zinc finger	zf-GRF
TraesCS2D03G0640700	TraesCS2D03G0640700	Chr2D	348363899	348366875	+	2467	-	TraesCS2D01G276100 && Q9FGR7.1 RecName: Full=Pentatricopeptide repeat-containing protein At5g50280, chloroplastic; AltName: Full=Protein EMBRYO DEFECTIVE 1006; Flags: Precursor && PF13041:PPR repeat family|PF13812:Pentatricopeptide repeat domain	-
TraesCS2D03G0657600	TraesCS2D03G0657600	Chr2D	360437718	360454678	-	2556	-	- && Q7XRV0.2 RecName: Full=RecQ-mediated genome instability protein 1; AltName: Full=BLM-associated protein of 75 kDa homolog; Short=BLAP75 && PF16099:Recq-mediated genome instability protein 1, C-terminal OB-fold|PF08585:RecQ mediated genome instability	-
TraesCS2D03G0676600	TraesCS2D03G0676600	Chr2D	376150361	376152509	-	1794	-	TraesCS2D01G291800 && Q8S340.1 RecName: Full=Purple acid phosphatase 22; Flags: Precursor && PF14008:Iron/zinc purple acid phosphatase-like protein C|PF16656:Purple acid Phosphatase, N-terminal domain|PF00149:Calcineurin-like phosphoesterase	Metallophos
TraesCS2D03G0678500	TraesCS2D03G0678500	Chr2D	377750660	377755062	-	2310	-	TraesCS2D01G293000 && Q9LZB8.1 RecName: Full=ABC transporter B family member 29, chloroplastic; Short=ABC transporter ABCB.29; Short=AtABCB29; AltName: Full=ABC2 homolog 12; Flags: Precursor && PF00005:ABC transporter|PF00664:ABC transporter transmembrane region	ABC_tran
TraesCS2D03G0685400	TraesCS2D03G0685400	Chr2D	380546469	380548189	-	1721	-	TraesCS2D01G296100 && Q9SVC6.1 RecName: Full=E3 ubiquitin-protein ligase PUB22; AltName: Full=Plant U-box protein 22; AltName: Full=U-box domain-containing protein 22 && PF04564:U-box domain	U-box
TraesCS2D03G0689600	TraesCS2D03G0689600	Chr2D	382894443	382909338	-	885	-	- && - && -	-
TraesCS2D03G0731300	TraesCS2D03G0731300	Chr2D	410590400	410595076	+	1714	-	TraesCS2D01G318300 && Q93Y91.1 RecName: Full=Sugar transport protein 5; AltName: Full=Hexose transporter 5 && PF00083:Sugar (and other) transporter	Sugar_tr
TraesCS2D03G0736700	TraesCS2D03G0736700	Chr2D	413671510	413672582	-	900	-	TraesCS2D01G320200 && O64937.2 RecName: Full=Elongation factor 1-alpha; Short=EF-1-alpha && PF03143:Elongation factor Tu C-terminal domain	-
TraesCS2D03G0736800	TraesCS2D03G0736800	Chr2D	413672752	413674237	-	480	-	TraesCS2D01G320300 && O64937.2 RecName: Full=Elongation factor 1-alpha; Short=EF-1-alpha && PF00009:Elongation factor Tu GTP binding domain	GTP_EFTU
TraesCS2D03G0763100	TraesCS2D03G0763100	Chr2D	428608368	428611395	+	2858	-	TraesCS2D01G332700 && Q9FL51.1 RecName: Full=Probably inactive leucine-rich repeat receptor-like protein kinase At5g06940; Flags: Precursor && PF07714:Protein tyrosine and serine/threonine kinase|PF13855:Leucine rich repeat|PF08263:Leucine rich repeat N-terminal domain	Pkinase_Tyr
TraesCS2D03G0799600	TraesCS2D03G0799600	Chr2D	449487883	449490188	+	1319	-	TraesCS2D01G349800 && - && PF04862:Protein of unknown function (DUF642)	-
TraesCS2D03G0833000	TraesCS2D03G0833000	Chr2D	470397084	470401294	+	2585	-	TraesCS2D01G362200 && Q8RWW0.1 RecName: Full=Receptor-like serine/threonine-protein kinase ALE2; AltName: Full=Protein ABNORMAL LEAF SHAPE 2; Flags: Precursor && PF07714:Protein tyrosine and serine/threonine kinase	Pkinase_Tyr
TraesCS2D03G0837100	TraesCS2D03G0837100	Chr2D	472332119	472340406	+	1660	-	TraesCS2D01G364700 && Q7XU38.3 RecName: Full=Cytochrome P450 87A3 && PF00067:Cytochrome P450	p450
TraesCS2D03G0844500	TraesCS2D03G0844500	Chr2D	475335381	475344811	-	1492	-	- && B3H6K1.2 RecName: Full=Uncharacterized protein At4g17910; Flags: Precursor && PF06423:GWT1	-
TraesCS2D03G0865900	TraesCS2D03G0865900	Chr2D	485464824	485466625	-	1330	-	TraesCS2D01G378900 && Q7XRS1.2 RecName: Full=Protein G1-like4 >A2XVI8.1 RecName: Full=Protein G1-like4 && PF04852:Protein of unknown function (DUF640)	-
TraesCS2D03G0868500	TraesCS2D03G0868500	Chr2D	487057332	487061734	+	3465	-	TraesCS2D01G380500 && O64973.2 RecName: Full=Disease resistance protein RPS5; AltName: Full=Resistance to Pseudomonas syringae protein 5; AltName: Full=pNd3/pNd10 && PF00931:NB-ARC domain|PF13855:Leucine rich repeat	NB-ARC
TraesCS2D03G0889700	TraesCS2D03G0889700	Chr2D	500913474	500914039	+	566	-	TraesCS2D01G391500 && P59259.2 RecName: Full=Histone H4 >Q6LAF3.3 RecName: Full=Histone H4 >Q6PMI5.3 RecName: Full=Histone H4 >Q6WZ83.3 RecName: Full=Histone H4 >Q76H85.3 RecName: Full=Histone H4 >P62788.2 RecName: Full=Histone H4 >P62787.2 RecName: Full=Histone H4 >P62887.2 RecName: Full=Histone H4 >P62785.2 RecName: Full=Histone H4 variant TH011 >P0CG89.1 RecName: Full=Histone H4 && PF15511:Cen…	-
TraesCS2D03G0892800	TraesCS2D03G0892800	Chr2D	502623604	502624425	-	822	-	TraesCS2D01G392600 && - && PF13639:Ring finger domain	-
TraesCS2D03G0901800	TraesCS2D03G0901800	Chr2D	509963791	509970989	-	2896	-	TraesCS2D01G396700 && B8AT51.1 RecName: Full=SPX domain-containing membrane protein OsI_17046 >Q0JAW2.2 RecName: Full=SPX domain-containing membrane protein Os04g0573000 && PF03105:SPX domain|PF07690:Major Facilitator Superfamily	MFS_1
TraesCS2D03G0922000	TraesCS2D03G0922000	Chr2D	524679592	524684877	+	1924	-	- && P13027.1 RecName: Full=Anthocyanin regulatory R-S protein && PF14215:bHLH-MYC and R2R3-MYB transcription factors N-terminal|PF00010:Helix-loop-helix DNA-binding domain	HLH
TraesCS2D03G0932300	TraesCS2D03G0932300	Chr2D	529677466	529678780	+	971	-	TraesCS2D01G412900 && Q0JB92.1 RecName: Full=Homeobox-leucine zipper protein HOX17; AltName: Full=HD-ZIP protein HOX17; AltName: Full=Homeodomain transcription factor HOX17; AltName: Full=OsHox17 && PF00046:Homeodomain|PF02183:Homeobox associated leucine zipper	Homeobox
TraesCS2D03G0955700	TraesCS2D03G0955700	Chr2D	539083869	539089721	-	3633	-	- && Q0JA82.1 RecName: Full=Ent-kaur-16-ene synthase, chloroplastic; AltName: Full=Ent-kaurene synthase B; AltName: Full=Kaurene synthase 1; Short=OsKS1; Flags: Precursor && PF01397:Terpene synthase, N-terminal domain|PF03936:Terpene synthase family, meta	-
TraesCS2D03G0956500	TraesCS2D03G0956500	Chr2D	539568960	539570747	-	1788	-	- && Q9SHH0.1 RecName: Full=Cationic amino acid transporter 8, vacuolar && PF13906:C-terminus of AA_permease|PF13520:Amino acid permease	-
TraesCS2D03G0973900	TraesCS2D03G0973900	Chr2D	547112261	547113155	-	895	-	TraesCS2D01G432000 && Q7XTL7.3 RecName: Full=Vacuolar iron transporter homolog 5; AltName: Full=Protein NODULIN-LIKE 5 && PF01988:VIT family	DUF125
TraesCS2D03G0976400	TraesCS2D03G0976400	Chr2D	547576442	547578897	+	822	-	TraesCS2D01G433900 && Q9SDW0.1 RecName: Full=Trihelix transcription factor GT-3a; AltName: Full=Trihelix DNA-binding protein GT-3a && PF13837:Myb/SANT-like DNA-binding domain	-
TraesCS2D03G0978400	TraesCS2D03G0978400	Chr2D	548481156	548484844	-	1418	-	- && Q6YZ54.1 RecName: Full=Replication factor C subunit 3; Short=OsRFC3; AltName: Full=Activator 1 subunit 3 && PF00004:ATPase family associated with various cellular activities (AAA)|PF08542:Replication factor C C-terminal domain	AAA
TraesCS2D03G0982900	TraesCS2D03G0982900	Chr2D	550291141	550293346	-	653	-	TraesCS2D01G438000 && - && PF04588:Hypoxia induced protein conserved region	-
TraesCS2D03G0984400	TraesCS2D03G0984400	Chr2D	550793539	550794642	+	925	-	TraesCS2D01G439200 && - && -	-
TraesCS2D03G0986400	TraesCS2D03G0986400	Chr2D	551930328	551932408	-	482	-	TraesCS2D01G439800 && - && -	-
TraesCS2D03G1016300	TraesCS2D03G1016300	Chr2D	565732496	565732786	+	291	-	TraesCS2D01G453900 && - && -	-
TraesCS2D03G1019700	TraesCS2D03G1019700	Chr2D	567115527	567118558	+	1464	-	TraesCS2D01G456100 && Q8GWA7.1 RecName: Full=Protein MULTIPLE CHLOROPLAST DIVISION SITE 1; Flags: Precursor && -	-
TraesCS2D03G1027700	TraesCS2D03G1027700	Chr2D	569994012	569996156	+	2145	-	TraesCS2D01G460500 && Q9LRW3.1 RecName: Full=Scarecrow-like protein 29; Short=AtSCL29; AltName: Full=GRAS family protein 16; Short=AtGRAS-16 && PF03514:GRAS domain family	GRAS
TraesCS2D03G1030500	TraesCS2D03G1030500	Chr2D	571080257	571082003	+	987	-	TraesCS2D01G461700 && Q8GZM7.1 RecName: Full=Transcription factor PIF1; AltName: Full=Basic helix-loop-helix protein 15; Short=AtbHLH15; Short=bHLH 15; AltName: Full=Protein PHY-INTERACTING FACTOR 1; AltName: Full=Protein PHYTOCHROME INTERACTING FACTOR 3-LIKE 5; AltName: Full=Transcription factor EN 101; AltName: Full=bHLH transcription factor bHLH015 && PF00010:Helix-loop-helix DNA-binding domain	HLH
TraesCS2D03G1039600	TraesCS2D03G1039600	Chr2D	574502101	574507517	+	5016	-	TraesCS2D01G465600 && Q7XA40.2 RecName: Full=Putative disease resistance protein RGA3; AltName: Full=Blight resistance protein B149; AltName: Full=RGA1-blb && PF00931:NB-ARC domain|PF18052:Rx N-terminal domain	NB-ARC
TraesCS2D03G1043900	TraesCS2D03G1043900	Chr2D	575652443	575654612	-	1161	-	TraesCS2D01G467600 && Q682U6.1 RecName: Full=Exonuclease DPD1, chloroplastic/mitochondrial; AltName: Full=Mg2+-dependent DNA exonuclease; AltName: Full=Protein DEFECTIVE IN POLLEN DNA DEGRADATION 1; Flags: Precursor && PF00929:Exonuclease	Exonuc_X-T
TraesCS2D03G1047900	TraesCS2D03G1047900	Chr2D	576865173	576867330	+	1945	-	TraesCS2D01G468600 && P43309.1 RecName: Full=Polyphenol oxidase, chloroplastic; Short=PPO; AltName: Full=Catechol oxidase; Flags: Precursor && PF00264:Common central domain of tyrosinase|PF12142:Polyphenol oxidase middle domain|PF12143:Protein of unknown function (DUF_B2219)	-
TraesCS2D03G1068300	TraesCS2D03G1068300	Chr2D	582579804	582581261	+	1458	-	TraesCS2D01G478000 && Q9AR73.1 RecName: Full=Hydroquinone glucosyltransferase; AltName: Full=Arbutin synthase && PF00201:UDP-glucoronosyl and UDP-glucosyl transferase	UDPGT
TraesCS2D03G1076400	TraesCS2D03G1076400	Chr2D	587530017	587533197	+	1002	-	TraesCS2D01G481800 && D7U6G6.1 RecName: Full=Anthocyanidin reductase ((2S)-flavan-3-ol-forming); Short=VvANR && PF01370:NAD dependent epimerase/dehydratase family	Epimerase
TraesCS2D03G1077300	TraesCS2D03G1077300	Chr2D	587650921	587653565	+	1282	-	TraesCS2D01G482200 && Q5FB34.1 RecName: Full=Anthocyanidin reductase ((2S)-flavan-3-ol-forming); Short=VvANR && PF01370:NAD dependent epimerase/dehydratase family	Epimerase
TraesCS2D03G1079400	TraesCS2D03G1079400	Chr2D	588349973	588352832	+	1991	-	TraesCS2D01G483600 && Q9LHQ6.1 RecName: Full=Organic cation/carnitine transporter 4; Short=AtOCT4 && PF00083:Sugar (and other) transporter	Sugar_tr
TraesCS2D03G1097900	TraesCS2D03G1097900	Chr2D	593046250	593047401	+	1152	-	TraesCS2D01G491900 && - && -	-
TraesCS2D03G1120900	TraesCS2D03G1120900	Chr2D	600890254	600894017	+	1077	-	TraesCS2D01G503200 && O65857.2 RecName: Full=Probable glutathione S-transferase GSTF1; AltName: Full=GST-I && PF00043:Glutathione S-transferase, C-terminal domain|PF02798:Glutathione S-transferase, N-terminal domain	GST_C
TraesCS2D03G1121500	TraesCS2D03G1121500	Chr2D	601227594	601231456	-	2824	-	TraesCS2D01G503400 && Q8GYA4.3 RecName: Full=Cysteine-rich receptor-like protein kinase 10; Short=Cysteine-rich RLK10; AltName: Full=Receptor-like protein kinase 4; Flags: Precursor && PF00069:Protein kinase domain	Pkinase
TraesCS2D03G1123300	TraesCS2D03G1123300	Chr2D	601674815	601676757	-	1744	-	TraesCS2D01G504100 && P37120.1 RecName: Full=Flavonoid 3',5'-hydroxylase; Short=F3'5'H; AltName: Full=CYPLXXVA2; AltName: Full=Cytochrome P450 75A2; AltName: Full=P-450EG1 [Solanum melongena] && PF00067:Cytochrome P450	p450
TraesCS2D03G1123800	TraesCS2D03G1123800	Chr2D	601751620	601754284	-	1811	-	TraesCS2D01G504400 && Q8RWZ5.1 RecName: Full=G-type lectin S-receptor-like serine/threonine-protein kinase SD2-5; AltName: Full=S-domain-2 (SD2) receptor kinase 5; Short=SD2-5; Flags: Precursor && PF07714:Protein tyrosine and serine/threonine kinase	Pkinase_Tyr
TraesCS2D03G1124800	TraesCS2D03G1124800	Chr2D	601878478	601879227	+	750	-	TraesCS2D01G504700 && - && -	-
TraesCS2D03G1126800	TraesCS2D03G1126800	Chr2D	602729610	602733987	-	1730	-	TraesCS2D01G505400 && Q5XF57.1 RecName: Full=Probable receptor-like serine/threonine-protein kinase At5g57670 && PF07714:Protein tyrosine and serine/threonine kinase	Pkinase_Tyr
TraesCS2D03G1129300	TraesCS2D03G1129300	Chr2D	603253496	603257180	-	1431	-	TraesCS2D01G506500 && Q6PQQ3.2 RecName: Full=AP2-like ethylene-responsive transcription factor AIL5; AltName: Full=Protein AINTEGUMENTA-LIKE 5 && PF00847:AP2 domain	AP2
TraesCS2D03G1129800	TraesCS2D03G1129800	Chr2D	603368702	603369666	-	868	-	TraesCS2D01G506900 && Q9FKM7.1 RecName: Full=Auxin-responsive protein IAA33; AltName: Full=Indoleacetic acid-induced protein 33 && PF02309:AUX/IAA family	-
TraesCS2D03G1131400	TraesCS2D03G1131400	Chr2D	603918516	603921482	+	1089	-	TraesCS2D01G507100 && Q94A32.1 RecName: Full=Protein FATTY ACID EXPORT 2, chloroplastic; Short=At-FAX2; Flags: Precursor && PF03647:Transmembrane proteins 14C	-
TraesCS2D03G1133000	TraesCS2D03G1133000	Chr2D	604156406	604159545	-	1236	-	TraesCS2D01G507800 && F4JJL0.1 RecName: Full=Endonuclease 4; Short=AtENDO4; AltName: Full=Deoxyribonuclease ENDO4; AltName: Full=Single-stranded-nucleate endonuclease ENDO4; Flags: Precursor && PF02265:S1/P1 Nuclease	-
TraesCS2D03G1134000	TraesCS2D03G1134000	Chr2D	604342138	604344778	-	1114	-	TraesCS2D01G508400 && F4JJL0.1 RecName: Full=Endonuclease 4; Short=AtENDO4; AltName: Full=Deoxyribonuclease ENDO4; AltName: Full=Single-stranded-nucleate endonuclease ENDO4; Flags: Precursor && PF02265:S1/P1 Nuclease	-
TraesCS2D03G1134200	TraesCS2D03G1134200	Chr2D	604356550	604361702	+	1884	-	TraesCS2D01G508600 && B0F9L7.1 RecName: Full=Golgin candidate 2; Short=AtGC2 && PF09787:Golgin subfamily A member 5	-
TraesCS2D03G1134400	TraesCS2D03G1134400	Chr2D	604538291	604544237	+	2628	-	TraesCS2D01G508800 && Q9SXS2.2 RecName: Full=Probable sulfate transporter 3.3; AltName: Full=AST91 && PF00916:Sulfate permease family|PF01740:STAS domain	Sulfate_transp
TraesCS2D03G1137800	TraesCS2D03G1137800	Chr2D	605441519	605450366	+	2490	-	TraesCS2D01G510600 && Q9FNA3.1 RecName: Full=Alpha-N-acetylglucosaminidase; AltName: Full=N-acetyl-glucosaminidase; Short=AtNAGLU; AltName: Full=Protein CYCLOPS 1; Flags: Precursor && PF12972:Alpha-N-acetylglucosaminidase (NAGLU) C-terminal domain|PF12971:Alpha-N-acetylglucosaminidase (NAGLU) N-terminal domain|PF05089:Alpha-N-acetylglucosaminidase (NAGLU) tim-barrel domain	-
TraesCS2D03G1140800	TraesCS2D03G1140800	Chr2D	606472020	606474675	+	1395	-	TraesCS2D01G512100 && Q8GXG1.2 RecName: Full=Probable isoaspartyl peptidase/L-asparaginase 2; AltName: Full=L-asparagine amidohydrolase 2; Contains: RecName: Full=Isoaspartyl peptidase/L-asparaginase 2 subunit alpha; Contains: RecName: Full=Isoaspartyl peptidase/L-asparaginase 2 subunit beta; Flags: Precursor && PF01112:Asparaginase	Asparaginase_2
TraesCS2D03G1141100	TraesCS2D03G1141100	Chr2D	606563088	606563318	-	231	-	TraesCS2D01G512300 && - && -	-
TraesCS2D03G1141300	TraesCS2D03G1141300	Chr2D	606578507	606579155	-	574	-	TraesCS2D01G512400 && - && -	-
TraesCS2D03G1141600	TraesCS2D03G1141600	Chr2D	606624457	606626166	+	1710	-	TraesCS2D01G512700 && Q9C9B0.2 RecName: Full=UDP-glycosyltransferase 89B1; AltName: Full=Flavonol 3-O-glucosyltransferase UGT89B1; AltName: Full=Flavonol 7-O-glucosyltransferase UGT89B1 && PF00201:UDP-glucoronosyl and UDP-glucosyl transferase	UDPGT
TraesCS2D03G1145400	TraesCS2D03G1145400	Chr2D	608291846	608295665	+	1549	-	- && P24846.1 RecName: Full=4-hydroxy-tetrahydrodipicolinate synthase 1, chloroplastic; Short=HTPA synthase 1; Flags: Precursor && PF00701:Dihydrodipicolinate synthetase family	-
TraesCS2D03G1147100	TraesCS2D03G1147100	Chr2D	608855977	608859873	+	2711	-	TraesCS2D01G513900 && Q93Y06.1 RecName: Full=Probable inactive receptor kinase At5g67200; Flags: Precursor && PF00069:Protein kinase domain	Pkinase
TraesCS2D03G1148600	TraesCS2D03G1148600	Chr2D	609473848	609474643	+	699	-	TraesCS2D01G514500 && - && -	-
TraesCS2D03G1148900	TraesCS2D03G1148900	Chr2D	609550561	609551108	+	548	-	TraesCS2D01G514700 && - && -	-
TraesCS2D03G1149300	TraesCS2D03G1149300	Chr2D	609590887	609591515	+	629	-	TraesCS2D01G515000 && - && -	-
TraesCS2D03G1151900	TraesCS2D03G1151900	Chr2D	610368513	610375213	-	3907	-	TraesCS2D01G516000 && Q7XTV7.2 RecName: Full=Probable E3 ubiquitin-protein ligase HIP1; AltName: Full=HAL3-interacting protein 1; Short=OsHIP1; AltName: Full=RING-H2 finger HIP1 && PF13639:Ring finger domain	-
TraesCS2D03G1152200	TraesCS2D03G1152200	Chr2D	610582041	610583826	+	705	-	TraesCS2D01G516100 && - && PF02330:Mitochondrial glycoprotein	-
TraesCS2D03G1153100	TraesCS2D03G1153100	Chr2D	610616250	610623377	-	2111	-	- && Q0J9J6.1 RecName: Full=Crossover junction endonuclease EME1; AltName: Full=Essential meiotic endonuclease 1; Short=OsEME1 && PF02732:ERCC4 domain	-
TraesCS2D03G1153900	TraesCS2D03G1153900	Chr2D	610878136	610883297	+	2014	-	TraesCS2D01G516500 && O13747.1 RecName: Full=RING finger protein ETP1 homolog; AltName: Full=BRAP2 homolog && PF02148:Zn-finger in ubiquitin-hydrolases and other protein|PF07576:BRCA1-associated protein 2	-
TraesCS2D03G1155900	TraesCS2D03G1155900	Chr2D	611419739	611423225	+	1965	-	- && Q9LEW0.1 RecName: Full=Ubiquitin carboxyl-terminal hydrolase 22; AltName: Full=Deubiquitinating enzyme 22; Short=AtUBP22; AltName: Full=Ubiquitin thioesterase 22; AltName: Full=Ubiquitin-specific-processing protease 22 && PF00443:Ubiquitin carboxyl-t	UCH
TraesCS2D03G1156000	TraesCS2D03G1156000	Chr2D	611423722	611426307	+	1266	-	TraesCS2D01G517700 && Q9M2E2.1 RecName: Full=(+)-neomenthol dehydrogenase; AltName: Full=Menthone:neomenthol reductase; AltName: Full=Short-chain dehydrogenase/reductase 1; Short=AtSDR1 && PF00106:short chain dehydrogenase	adh_short
TraesCS2D03G1157400	TraesCS2D03G1157400	Chr2D	611694582	611706943	-	5817	-	TraesCS2D01G518700 && F4JKH6.1 RecName: Full=Protein TSS; AltName: Full=TPR-domain suppressor of STIMPY && PF15044:Mitochondrial function, CLU-N-term|PF13424:Tetratricopeptide repeat|PF12807:Translation initiation factor eIF3 subunit 135	-
TraesCS2D03G1157900	TraesCS2D03G1157900	Chr2D	611854472	611862768	-	3035	-	TraesCS2D01G519000 && P60300.2 RecName: Full=Putative chloride channel-like protein CLC-g; AltName: Full=CBS domain-containing protein CBSCLC6 && PF00654:Voltage gated chloride channel	Voltage_CLC
TraesCS2D03G1158000	TraesCS2D03G1158000	Chr2D	611917343	611919925	-	1501	-	- && - && -	-
TraesCS2D03G1159300	TraesCS2D03G1159300	Chr2D	612366706	612367575	+	870	-	TRIAE_CS42_2DL_TGACv1_159978_AA0545140%2C36.4 kDa Proline-rich protein%2C / cold acclimation protein? && Q00451.1 RecName: Full=36.4 kDa proline-rich protein && PF14547:Hydrophobic seed protein	-
TraesCS2D03G1159900	TraesCS2D03G1159900	Chr2D	612414647	612421766	-	2106	-	TraesCS2D01G520000 && Q2QRX6.2 RecName: Full=Putative bifunctional dihydrofolate reductase-thymidylate synthase; Short=DHFR-TS; Includes: RecName: Full=Dihydrofolate reductase; Includes: RecName: Full=Thymidylate synthase && PF00186:Dihydrofolate reductase|PF00303:Thymidylate synthase	-
TraesCS2D03G1162000	TraesCS2D03G1162000	Chr2D	612972730	612974276	-	1364	-	TraesCS2D01G521300 && O48882.1 RecName: Full=1-aminocyclopropane-1-carboxylate oxidase 2; Short=ACC oxidase 2; AltName: Full=Ethylene-forming enzyme; Short=EFE && PF03171:2OG-Fe(II) oxygenase superfamily|PF14226:non-haem dioxygenase in morphine synthesis N-terminal	2OG-FeII_Oxy
TraesCS2D03G1162700	TraesCS2D03G1162700	Chr2D	613215886	613220271	+	2129	-	TraesCS2D01G521500 && B6U151.1 RecName: Full=Glutamyl-tRNA(Gln) amidotransferase subunit A, chloroplastic/mitochondrial; Short=Glu-AdT subunit A; Flags: Precursor && PF01425:Amidase	Amidase
TraesCS2D03G1166400	TraesCS2D03G1166400	Chr2D	614800317	614803648	-	1301	-	TraesCS2D01G523000 && Q7XJ60.1 RecName: Full=Microtubule-associated protein RP/EB family member 1A; AltName: Full=APC-binding protein EB1A; AltName: Full=End-binding protein 1A; Short=AtEB1A; AltName: Full=Protein ATEB1 homolog 2; Short=AtEB1H2 && PF00307:Calponin homology (CH) domain|PF03271:EB1-like C-terminal motif	CH
TraesCS2D03G1170700	TraesCS2D03G1170700	Chr2D	616243957	616245915	+	1959	-	TraesCS2D01G525000 && - && -	-
TraesCS2D03G1174800	TraesCS2D03G1174800	Chr2D	617986199	617986777	-	496	-	TraesCS2D01G527200 && - && -	-
TraesCS2D03G1192500	TraesCS2D03G1192500	Chr2D	621611427	621612257	+	831	-	TraesCS2D01G536100 && - && PF04043:Plant invertase/pectin methylesterase inhibitor	-
TraesCS2D03G1194300	TraesCS2D03G1194300	Chr2D	622184877	622185308	-	432	-	- && Q6WNR0.1 RecName: Full=Isoflavone 2'-hydroxylase; AltName: Full=4'-methoxyisoflavone 2'-hydroxylase; AltName: Full=Cytochrome P450 81E7 && PF00067:Cytochrome P450	p450
TraesCS2D03G1212000	TraesCS2D03G1212000	Chr2D	625800584	625804094	+	1300	-	TraesCS2D01G546100 && - && PF12274:Protein of unknown function (DUF3615)	-
TraesCS2D03G1212900	TraesCS2D03G1212900	Chr2D	625889618	625893919	+	1727	-	TraesCS2D01G546400 && Q5T2D3.1 RecName: Full=OTU domain-containing protein 3 && PF02338:OTU-like cysteine protease	OTU
TraesCS2D03G1217700	TraesCS2D03G1217700	Chr2D	627323824	627331500	+	3079	-	TraesCS2D01G548900 && Q0J951.1 RecName: Full=Auxin response factor 12; AltName: Full=OsARF8 && PF02309:AUX/IAA family|PF02362:B3 DNA binding domain|PF06507:Auxin response factor	Auxin_resp
TraesCS2D03G1235300	TraesCS2D03G1235300	Chr2D	631881278	631885573	+	2352	-	TraesCS2D01G554500 && Q2QLI6.1 RecName: Full=Microtubule-associated protein 70-1; Short=AtMAP70-1; AltName: Full=70 kDa microtubule-associated protein 1 && PF07058:Microtubule-associated protein 70	-
TraesCS2D03G1249400	TraesCS2D03G1249400	Chr2D	636549592	636554541	+	1428	-	TraesCS2D01G560200 && Q7XKC0.2 RecName: Full=Probable protein arginine N-methyltransferase 6.1 && PF06325:Ribosomal protein L11 methyltransferase (PrmA)	-
TraesCS2D03G1256100	TraesCS2D03G1256100	Chr2D	637997429	637998868	-	1440	-	TraesCS2D01G563100 && Q9FGD6.1 RecName: Full=Dof zinc finger protein DOF5.8; Short=AtDOF5.8 && PF02701:Dof domain, zinc finger	zf-Dof
TraesCS2D03G1271400	TraesCS2D03G1271400	Chr2D	640938356	640940745	+	2390	-	TraesCS2D01G595300 && - && PF00931:NB-ARC domain|PF18052:Rx N-terminal domain	NB-ARC
TraesCS2D03G1289900	TraesCS2D03G1289900	Chr2D	645211828	645212729	-	648	-	TraesCS2D01G589500 && Q8L7C9.1 RecName: Full=Glutathione S-transferase U20; Short=AtGSTU20; AltName: Full=FIN219-interacting protein 1; AltName: Full=GST class-tau member 20 && PF02798:Glutathione S-transferase, N-terminal domain|PF00043:Glutathione S-transferase, C-terminal domain	GST_N
TraesCS2D03G1308300	TraesCS2D03G1308300	Chr2D	648096792	648097367	-	489	-	TraesCS2D01G581800 && - && -	-
TraesCS2D03G1314000	TraesCS2D03G1314000	Chr2D	649182444	649185594	-	978	-	TraesCS2D01G579500 && O65857.2 RecName: Full=Probable glutathione S-transferase GSTF1; AltName: Full=GST-I && PF00043:Glutathione S-transferase, C-terminal domain|PF02798:Glutathione S-transferase, N-terminal domain	GST_C
TraesCS2D03G1324400	TraesCS2D03G1324400	Chr2D	651644896	651645527	-	342	-	TraesCS2D01G575400 && A8QW51.1 RecName: Full=Probable O-methyltransferase 2; Short=SbOMT2 && PF00891:O-methyltransferase domain	-
TraesCS2D03G1334300	TraesCS2D03G1334300	Chr2D	654555689	654559401	+	2154	-	- && Q66GI4.1 RecName: Full=Proteinaceous RNase P 1, chloroplastic/mitochondrial; AltName: Full=Pentatricopeptide repeat-containing protein At2g32230; Flags: Precursor && PF16953:Protein-only RNase P|PF17177:Pentacotripeptide-repeat region of PRORP	-
TraesCS3A03G0002600	TraesCS3A03G0002600	Chr3A	730535	733253	-	1659	-	TraesCS3A01G001100 && Q9FFN2.2 RecName: Full=Probable glycosyltransferase At5g03795 && PF03016:Exostosin family	-
TraesCS3A03G0004000	TraesCS3A03G0004000	Chr3A	1075288	1077959	+	1998	-	- && - && PF06075:Plant protein of unknown function (DUF936)	-
TraesCS3A03G0016300	TraesCS3A03G0016300	Chr3A	7500062	7500565	-	504	-	TraesCS3A01G007000 && - && -	-
TraesCS3A03G0020200	TraesCS3A03G0020200	Chr3A	8667965	8674038	+	2726	-	TraesCS3A01G009400 && F4HQA1.1 RecName: Full=Protein PAF1 homolog; AltName: Full=Protein EARLY FLOWERING 7; AltName: Full=Protein VERNALIZATION INDEPENDENCE 2 && PF03985:Paf1	-
TraesCS3A03G0025700	TraesCS3A03G0025700	Chr3A	9618194	9622397	-	1538	-	TraesCS3A01G012300 && - && PF13432:Tetratricopeptide repeat	-
TraesCS3A03G0027100	TraesCS3A03G0027100	Chr3A	9845757	9852029	-	1996	-	TraesCS3A01G013400 && P93604.1 RecName: Full=Rust resistance kinase Lr10; AltName: Full=Probable receptor-like serine/threonine-protein kinase LRK10; Flags: Precursor && PF00069:Protein kinase domain	Pkinase
TraesCS3A03G0036800	TraesCS3A03G0036800	Chr3A	11529909	11532065	+	1224	-	TraesCS3A01G017800 && - && -	-
TraesCS3A03G0038300	TraesCS3A03G0038300	Chr3A	11651428	11652730	+	1146	-	TraesCS3A01G018500 && P93604.1 RecName: Full=Rust resistance kinase Lr10; AltName: Full=Probable receptor-like serine/threonine-protein kinase LRK10; Flags: Precursor && PF00069:Protein kinase domain	Pkinase
TraesCS3A03G0050200	TraesCS3A03G0050200	Chr3A	13510570	13511960	-	1329	-	TraesCS3A01G024800 && Q9SND9.1 RecName: Full=Uncharacterized acetyltransferase At3g50280 && PF02458:Transferase family	-
TraesCS3A03G0073200	TraesCS3A03G0073200	Chr3A	20550923	20554679	-	807	-	TraesCS3A01G036100 && Q9M5P4.1 RecName: Full=Chloroplastic group IIB intron splicing facilitator CRS2, chloroplastic; AltName: Full=Chloroplastic RNA splicing factor 2; AltName: Full=Protein CHLOROPLAST RNA SPLICING 2; Flags: Precursor && PF01195:Peptidyl-tRNA hydrolase	-
TraesCS3A03G0077700	TraesCS3A03G0077700	Chr3A	21349961	21353817	+	1384	-	TraesCS3A01G038400 && Q84TF0.1 RecName: Full=Aldo-keto reductase family 4 member C10 && PF00248:Aldo/keto reductase family	Aldo_ket_red
TraesCS3A03G0089600	TraesCS3A03G0089600	Chr3A	24482140	24489475	-	1293	-	TraesCS3A01G044000 && Q9C9G4.1 RecName: Full=Endonuclease 2; Short=AtENDO2; AltName: Full=Deoxyribonuclease ENDO2; AltName: Full=Single-stranded-nucleate endonuclease ENDO2; Flags: Precursor && PF02265:S1/P1 Nuclease	-
TraesCS3A03G0110900	TraesCS3A03G0110900	Chr3A	30975777	30978743	+	1590	-	TraesCS3A01G053300 && Q3HRN8.2 RecName: Full=Calcineurin B-like protein 9 && PF13499:EF-hand domain pair	-
TraesCS3A03G0115900	TraesCS3A03G0115900	Chr3A	32840568	32844190	+	1831	-	TraesCS3A01G055500 && Q8S4F6.1 RecName: Full=Sulfoquinovosyl transferase SQD2; AltName: Full=Protein SULFOQUINOVOSYLDIACYLGLYCEROL 2; AltName: Full=Sulfolipid synthase SQD2; AltName: Full=UDP-sulfoquinovose: diacylglycerol alpha-sulfoquinovosyltransferase SQD2; Flags: Precursor && PF00534:Glycosyl transferases group 1|PF13439:Glycosyltransferase Family 4	Glycos_transf_1
TraesCS3A03G0128800	TraesCS3A03G0128800	Chr3A	37133111	37133320	-	210	-	TraesCS3A01G059800 && - && -	-
TraesCS3A03G0138000	TraesCS3A03G0138000	Chr3A	39145613	39153425	-	1530	-	TraesCS3A01G064400 && Q8RWZ5.1 RecName: Full=G-type lectin S-receptor-like serine/threonine-protein kinase SD2-5; AltName: Full=S-domain-2 (SD2) receptor kinase 5; Short=SD2-5; Flags: Precursor && PF00069:Protein kinase domain|PF00314:Thaumatin family	Pkinase
TraesCS3A03G0146100	TraesCS3A03G0146100	Chr3A	41918298	41921432	+	2978	-	TraesCS3A01G068500 && Q9STE7.1 RecName: Full=Putative disease resistance RPP13-like protein 3 && PF18052:Rx N-terminal domain|PF00931:NB-ARC domain	NB-ARC
TraesCS3A03G0158000	TraesCS3A03G0158000	Chr3A	44715809	44721206	-	1472	-	TraesCS3A01G071900 && - && -	-
TraesCS3A03G0158100	TraesCS3A03G0158100	Chr3A	44811732	44814338	+	1635	-	TraesCS3A01G072000 && - && PF08387:FBD	-
TraesCS3A03G0174600	TraesCS3A03G0174600	Chr3A	51739108	51741571	+	1336	-	TraesCS3A01G079300 && Q9ZVQ8.1 RecName: Full=Putative F-box protein PP2-B8; AltName: Full=Protein PHLOEM PROTEIN 2-LIKE B8; Short=AtPP2-B8 && PF14299:Phloem protein 2	-
TraesCS3A03G0180300	TraesCS3A03G0180300	Chr3A	52807462	52809664	+	2125	-	TraesCS3A01G081100 && Q9LYR6.1 RecName: Full=Protein NRT1/ PTR FAMILY 6.1; Short=AtNPF6.1 && PF00854:POT family	-
TraesCS3A03G0199200	TraesCS3A03G0199200	Chr3A	57964513	57966990	+	246	-	TraesCS3A01G090500 && - && -	-
TraesCS3A03G0225300	TraesCS3A03G0225300	Chr3A	66730861	66732393	+	1054	-	TraesCS3A01G102900 && Q9XEF0.1 RecName: Full=Transcription factor bHLH51; AltName: Full=Basic helix-loop-helix protein 51; Short=AtbHLH51; Short=bHLH 51; AltName: Full=Transcription factor EN 57; AltName: Full=bHLH transcription factor bHLH051 && PF00010:Helix-loop-helix DNA-binding domain	HLH
TraesCS3A03G0227300	TraesCS3A03G0227300	Chr3A	67677739	67683130	-	1509	-	TraesCS3A01G104000 && - && PF09713:Plant protein 1589 of unknown function (A_thal_3526)	-
TraesCS3A03G0242800	TraesCS3A03G0242800	Chr3A	79092122	79093082	+	961	-	TraesCS3A01G111200 && Q8VWQ5.1 RecName: Full=Probable WRKY transcription factor 50; AltName: Full=WRKY DNA-binding protein 50 && PF03106:WRKY DNA -binding domain	WRKY
TraesCS3A03G0263000	TraesCS3A03G0263000	Chr3A	94323905	94327730	-	1898	-	TraesCS3A01G120100 && Q9LN71.1 RecName: Full=E3 ubiquitin-protein ligase At1g12760; AltName: Full=RING finger protein At1g12760 && PF13639:Ring finger domain	-
TraesCS3A03G0268400	TraesCS3A03G0268400	Chr3A	98379337	98381241	+	1504	-	TraesCS3A01G122600 && Q3I411.1 RecName: Full=Gibberellin 3-beta-dioxygenase 2-1; AltName: Full=Gibberellin 3 beta-hydroxylase 2-1; AltName: Full=Gibberellin 3-oxidase 2-1 && PF03171:2OG-Fe(II) oxygenase superfamily|PF14226:non-haem dioxygenase in morphine synthesis N-terminal	2OG-FeII_Oxy
TraesCS3A03G0276500	TraesCS3A03G0276500	Chr3A	102162332	102163752	+	300	-	TraesCS3A01G126000 && - && -	-
TraesCS3A03G0304400	TraesCS3A03G0304400	Chr3A	115611772	115612833	+	525	-	TraesCS3A01G313200 && A2WLS0.1 RecName: Full=Metallothionein-like protein 3A; AltName: Full=Class I metallothionein-like protein 3A; AltName: Full=OsMT-I-3a; Short=OsMT3; Short=OsMT3a >A1YTM8.1 RecName: Full=Metallothionein-like protein 3A; AltName: Full=Class I metallothionein-like protein 3A; AltName: Full=OsMT-I-3a; Short=OsMT3; Short=OsMT3a && -	-
TraesCS3A03G0307500	TraesCS3A03G0307500	Chr3A	118369809	118380705	-	3013	-	TraesCS3A01G314500 && - && -	-
TraesCS3A03G0316200	TraesCS3A03G0316200	Chr3A	125316283	125318308	-	2026	-	TraesCS3A01G134500 && P81898.2 RecName: Full=Peptide-N4-(N-acetyl-beta-glucosaminyl)asparagine amidase A; Short=PNGase A; AltName: Full=Glycopeptide N-glycosidase; AltName: Full=N-glycanase; Contains: RecName: Full=Peptide-N4-(N-acetyl-beta-glucosaminyl)asparagine amidase A light chain; AltName: Full=PNGase A small chain; AltName: Full=PNGase A subunit B; Contains: RecName: Full=Peptide-N4-(N-ace…	-
TraesCS3A03G0318200	TraesCS3A03G0318200	Chr3A	126798968	126801720	-	1422	-	TraesCS3A01G133400 && Q9SQ80.1 RecName: Full=Gibberellin 2-beta-dioxygenase 1; AltName: Full=GA 2-oxidase 1; AltName: Full=Gibberellin 2-beta-hydroxylase 1; AltName: Full=Gibberellin 2-oxidase 1; AltName: Full=Protein SLENDER && PF03171:2OG-Fe(II) oxygenase superfamily|PF14226:non-haem dioxygenase in morphine synthesis N-terminal	2OG-FeII_Oxy
TraesCS3A03G0331800	TraesCS3A03G0331800	Chr3A	135536422	135543614	-	2344	-	TraesCS3A01G143200 && Q6NLC1.1 RecName: Full=ABC transporter D family member 2, chloroplastic; Short=ABC transporter ABCD.2; Short=AtABCD2; Flags: Precursor && PF06472:ABC transporter transmembrane region 2|PF00005:ABC transporter	ABC_tran
TraesCS3A03G0335100	TraesCS3A03G0335100	Chr3A	138430246	138432965	-	2151	-	TraesCS3A01G144600 && Q5NAT0.1 RecName: Full=Endoglucanase 2; AltName: Full=Endo-1,4-beta glucanase 2; AltName: Full=OsCel9A; AltName: Full=OsGLU5; Flags: Precursor && PF00759:Glycosyl hydrolase family 9|PF09478:Carbohydrate binding domain CBM49	-
TraesCS3A03G0359000	TraesCS3A03G0359000	Chr3A	158227327	158234723	-	1322	-	- && Q07469.1 RecName: Full=Bark storage protein A; Flags: Precursor [Populus deltoides] && PF01048:Phosphorylase superfamily	-
TraesCS3A03G0388600	TraesCS3A03G0388600	Chr3A	182170648	182171620	-	762	-	TraesCS3A01G165400 && Q8GWS3.1 RecName: Full=Heavy metal-associated isoprenylated plant protein 2; Short=AtHIP02; Flags: Precursor && -	-
TraesCS3A03G0405600	TraesCS3A03G0405600	Chr3A	196816608	196818175	+	1216	-	TraesCS3A01G171300 && - && -	-
TraesCS3A03G0419700	TraesCS3A03G0419700	Chr3A	209907586	209910709	+	1323	-	TraesCS3A01G176800 && - && PF03017:TNP1/EN/SPM transposase	-
TraesCS3A03G0428400	TraesCS3A03G0428400	Chr3A	219514189	219517224	+	1131	-	TraesCS3A01G179500 && - && PF03798:TLC domain	LAG1
TraesCS3A03G0454400	TraesCS3A03G0454400	Chr3A	245984937	245993662	-	3342	-	- && P98204.1 RecName: Full=Phospholipid-transporting ATPase 1; Short=AtALA1; AltName: Full=Aminophospholipid flippase 1 && PF16209:Phospholipid-translocating ATPase N-terminal|PF13246:Cation transport ATPase (P-type)|PF16212:Phospholipid-translocating P-	-
TraesCS3A03G0516300	TraesCS3A03G0516300	Chr3A	348715022	348716857	+	1731	-	TraesCS3A01G201700 && - && -	-
TraesCS3A03G0543600	TraesCS3A03G0543600	Chr3A	385574184	385575324	+	941	-	TraesCS3A01G209800 && Q8VWQ5.1 RecName: Full=Probable WRKY transcription factor 50; AltName: Full=WRKY DNA-binding protein 50 && PF03106:WRKY DNA -binding domain	WRKY
TraesCS3A03G0570200	TraesCS3A03G0570200	Chr3A	414472809	414474758	+	1950	-	TraesCS3A01G219500 && - && -	-
TraesCS3A03G0581500	TraesCS3A03G0581500	Chr3A	430085827	430094522	+	1598	-	TraesCS3A01G223700 && Q66IL0.1 RecName: Full=Chitinase domain-containing protein 1; Flags: Precursor && PF00704:Glycosyl hydrolases family 18	-
TraesCS3A03G0581900	TraesCS3A03G0581900	Chr3A	430656173	430662054	+	2270	-	TraesCS3A01G224000 && F4JH53.1 RecName: Full=Factor of DNA methylation 2; AltName: Full=Protein IDN2 PARALOG 2; AltName: Full=Protein IDN2-LIKE 2 && PF03468:XS domain|PF03469:XH domain	-
TraesCS3A03G0582200	TraesCS3A03G0582200	Chr3A	430790486	430795066	-	1626	-	TraesCS3A01G224100 && Q8L4X4.1 RecName: Full=Probable GABA transporter 2 && PF01490:Transmembrane amino acid transporter protein	Aa_trans
TraesCS3A03G0582500	TraesCS3A03G0582500	Chr3A	431155920	431156255	+	336	-	TraesCS3A01G224300 && - && -	-
TraesCS3A03G0588500	TraesCS3A03G0588500	Chr3A	437549931	437552963	-	2065	-	TraesCS3A01G227800 && Q9LUC6.1 RecName: Full=Cytochrome P450 72A14 && PF00067:Cytochrome P450	p450
TraesCS3A03G0594500	TraesCS3A03G0594500	Chr3A	442340115	442344351	+	1687	-	TraesCS3A01G230500 && Q2MHE4.1 RecName: Full=Serine/threonine-protein kinase HT1; AltName: Full=High leaf temperature protein 1 && PF07714:Protein tyrosine and serine/threonine kinase	Pkinase_Tyr
TraesCS3A03G0601600	TraesCS3A03G0601600	Chr3A	447317935	447319743	+	1615	-	TraesCS3A01G233100 && - && -	-
TraesCS3A03G0607700	TraesCS3A03G0607700	Chr3A	452016017	452023165	-	1415	-	- && Q8VY22.1 RecName: Full=Protein trichome birefringence-like 38 && PF13839:GDSL/SGNH-like Acyl-Esterase family found in Pmr5 and Cas1p|PF14416:PMR5 N terminal Domain	-
TraesCS3A03G0608700	TraesCS3A03G0608700	Chr3A	453366892	453382913	-	4644	-	TraesCS3A01G236500 && - && -	-
TraesCS3A03G0609500	TraesCS3A03G0609500	Chr3A	454274533	454281928	-	2731	-	- && F4JUU5.2 RecName: Full=Membrane-bound transcription factor site-2 protease homolog; AltName: Full=Endopeptidase S2P && PF02163:Peptidase family M50	Peptidase_M50
TraesCS3A03G0615700	TraesCS3A03G0615700	Chr3A	460187504	460188672	+	1169	-	TraesCS3A01G239200 && P51614.1 RecName: Full=Acidic endochitinase; Flags: Precursor && PF00704:Glycosyl hydrolases family 18	-
TraesCS3A03G0618700	TraesCS3A03G0618700	Chr3A	463134396	463134884	-	417	-	TraesCS3A01G240400 && Q0D541.1 RecName: Full=Probable serine/threonine-protein kinase WNK5; Short=OsWNK5; AltName: Full=Protein kinase with no lysine 5 && PF00069:Protein kinase domain	Pkinase
TraesCS3A03G0621800	TraesCS3A03G0621800	Chr3A	465268176	465277023	+	1809	-	- && F4KHG6.1 RecName: Full=Carboxyl-terminal-processing peptidase 1, chloroplastic; AltName: Full=D1 C-terminal processing protease 1; AltName: Full=Photosystem II D1 protein processing peptidase 1; Flags: Precursor && PF03572:Peptidase family S41|PF1782	Peptidase_S41
TraesCS3A03G0622400	TraesCS3A03G0622400	Chr3A	465633352	465635673	+	700	-	TraesCS3A01G241900 && - && PF04667:cAMP-regulated phosphoprotein/endosulfine conserved region	-
TraesCS3A03G0624500	TraesCS3A03G0624500	Chr3A	467864064	467864804	+	741	-	TraesCS3A01G242600 && - && -	-
TraesCS3A03G0633400	TraesCS3A03G0633400	Chr3A	473321137	473323521	-	2277	-	TraesCS3A01G246200 && P17801.2 RecName: Full=Putative receptor protein kinase ZmPK1; Flags: Precursor && PF01453:D-mannose binding lectin|PF00069:Protein kinase domain|PF00954:S-locus glycoprotein domain	Pkinase
TraesCS3A03G0666400	TraesCS3A03G0666400	Chr3A	496086703	496088271	-	924	-	TraesCS3A01G261500 && Q9SUT9.1 RecName: Full=Reticulon-like protein B2; Short=AtRTNLB2; AltName: Full=VirB2-interacting protein 2 && PF02453:Reticulon	-
TraesCS3A03G0668800	TraesCS3A03G0668800	Chr3A	497679891	497681476	-	1431	-	TraesCS3A01G263200 && - && -	-
TraesCS3A03G0672900	TraesCS3A03G0672900	Chr3A	500751731	500752200	-	270	-	TraesCS3A01G264900 && Q9M2Y9.1 RecName: Full=Transcription factor RAX3; AltName: Full=Myb-related protein 84; Short=AtMYB84; AltName: Full=Protein REGULATOR OF AXILLARY MERISTEMS 3 && -	-
TraesCS3A03G0682300	TraesCS3A03G0682300	Chr3A	506486652	506489981	-	3330	-	TraesCS3A01G268800 && - && PF11145:Protein of unknown function (DUF2921)	-
TraesCS3A03G0694500	TraesCS3A03G0694500	Chr3A	515122085	515125961	-	3259	-	TraesCS3A01G274400 && Q6F2Y7.1 RecName: Full=Chaperone protein ClpB1; AltName: Full=ATP-dependent Clp protease ATP-binding subunit ClpB homolog 1; AltName: Full=Casein lytic proteinase B1; AltName: Full=Heat shock protein 101 && PF00004:ATPase family associated with various cellular activities (AAA)|PF07724:AAA domain (Cdc48 subfamily)|PF10431:C-terminal, D2-small domain, of ClpB protein|PF02861:…	AAA
TraesCS3A03G0701200	TraesCS3A03G0701200	Chr3A	518820209	518825961	-	2857	-	TraesCS3A01G277800 && Q8VY07.1 RecName: Full=Clathrin interactor EPSIN 1; AltName: Full=EPSIN-related 1 && PF01417:ENTH domain	-
TraesCS3A03G0701300	TraesCS3A03G0701300	Chr3A	518826585	518829620	-	2292	-	TraesCS3A01G277900 && Q9LNG5.1 RecName: Full=Serine/threonine-protein phosphatase 7 long form homolog && PF10536:Plant mobile domain	-
TraesCS3A03G0708100	TraesCS3A03G0708100	Chr3A	522042168	522044459	+	2092	-	TraesCS3A01G282200 && Q3EAE5.1 RecName: Full=Putative F-box/FBD/LRR-repeat protein At4g00315 && PF12937:F-box-like	-
TraesCS3A03G0711200	TraesCS3A03G0711200	Chr3A	523875202	523881285	-	2273	-	TraesCS3A01G284100 && Q8L4B0.1 RecName: Full=Probable galacturonosyltransferase 15 && PF01501:Glycosyl transferase family 8	Glyco_transf_8
TraesCS3A03G0715000	TraesCS3A03G0715000	Chr3A	525793733	525795408	+	417	-	TraesCS3A01G286000 && Q9SS17.1 RecName: Full=40S ribosomal protein S24-1 && PF01282:Ribosomal protein S24e	Ribosomal_S24e
TraesCS3A03G0718700	TraesCS3A03G0718700	Chr3A	527268275	527270645	+	741	-	TraesCS3A01G287700 && - && PF04718:Mitochondrial ATP synthase g subunit	-
TraesCS3A03G0722500	TraesCS3A03G0722500	Chr3A	530408175	530411349	-	1169	-	TraesCS3A01G290100 && Q86WR0.2 RecName: Full=Coiled-coil domain-containing protein 25 && PF05670:NFACT protein RNA binding domain	-
TraesCS3A03G0726600	TraesCS3A03G0726600	Chr3A	533497192	533498837	-	1004	-	TraesCS3A01G292200 && Q93YV9.1 RecName: Full=F-box protein SKIP8; AltName: Full=SKP1-interacting partner 8 && PF02151:UvrB/uvrC motif|PF13474:SnoaL-like domain	UVR
TraesCS3A03G0730700	TraesCS3A03G0730700	Chr3A	536593087	536594470	+	1384	-	TraesCS3A01G293400 && Q9SJJ7.1 RecName: Full=RING-H2 finger protein ATL57; AltName: Full=RING-type E3 ubiquitin transferase ATL57 && PF13639:Ring finger domain	-
TraesCS3A03G0735700	TraesCS3A03G0735700	Chr3A	541976993	541979815	+	1319	-	TraesCS3A01G306300 && - && -	-
TraesCS3A03G0758500	TraesCS3A03G0758500	Chr3A	555448312	555453154	-	2563	-	TraesCS3A01G295500 && A7LXU3.1 RecName: Full=Beta-glucosidase BoGH3B; AltName: Full=Glycosyl hydrolase family protein 3B; Short=BoGH3B; Flags: Precursor && PF01915:Glycosyl hydrolase family 3 C-terminal domain|PF00933:Glycosyl hydrolase family 3 N terminal domain	Glyco_hydro_3
TraesCS3A03G0768400	TraesCS3A03G0768400	Chr3A	563518379	563519853	+	779	-	TraesCS3A01G319200 && P0CJ66.1 RecName: Full=Uncharacterized protein At1g27050 && -	-
TraesCS3A03G0779400	TraesCS3A03G0779400	Chr3A	569667806	569670992	+	1485	-	TraesCS3A01G324500 && Q9LG23.1 RecName: Full=Pentatricopeptide repeat-containing protein At1g55890, mitochondrial; Flags: Precursor && PF13041:PPR repeat family	-
TraesCS3A03G0788100	TraesCS3A03G0788100	Chr3A	574402259	574403177	+	919	-	TraesCS3A01G328400 && - && -	-
TraesCS3A03G0791600	TraesCS3A03G0791600	Chr3A	575396487	575401848	+	2083	-	TraesCS3A01G330200 && P45951.2 RecName: Full=DNA-(apurinic or apyrimidinic site) lyase, chloroplastic; AltName: Full=Apurinic endonuclease-redox protein && PF02037:SAP domain|PF03372:Endonuclease/Exonuclease/phosphatase family	Exo_endo_phos
TraesCS3A03G0796100	TraesCS3A03G0796100	Chr3A	577669668	577671147	+	1317	-	TraesCS3A01G332700 && O64732.1 RecName: Full=UDP-glycosyltransferase 87A1 && PF00201:UDP-glucoronosyl and UDP-glucosyl transferase	UDPGT
TraesCS3A03G0812400	TraesCS3A03G0812400	Chr3A	587169621	587172564	-	1949	-	TraesCS3A01G339700 && Q9SYJ2.1 RecName: Full=Probable glycerol-3-phosphate acyltransferase 3; Short=AtGPAT3 && PF01553:Acyltransferase	Acyltransferase
TraesCS3A03G0835100	TraesCS3A03G0835100	Chr3A	599083093	599087719	-	897	-	TraesCS3A01G350100 && Q15649.2 RecName: Full=Zinc finger HIT domain-containing protein 3; AltName: Full=HNF-4a coactivator; AltName: Full=Thyroid hormone receptor interactor 3; AltName: Full=Thyroid receptor-interacting protein 3; Short=TR-interacting protein 3; Short=TRIP-3 && PF04438:HIT zinc finger	-
TraesCS3A03G0846800	TraesCS3A03G0846800	Chr3A	604304809	604305663	-	225	-	TraesCS3A01G356300 && - && -	-
TraesCS3A03G0857900	TraesCS3A03G0857900	Chr3A	609102726	609103280	+	555	-	TraesCS3A01G361000 && - && -	-
TraesCS3A03G0871200	TraesCS3A03G0871200	Chr3A	616264477	616266444	+	1968	-	TraesCS3A01G366800 && Q9SS80.1 RecName: Full=UPF0503 protein At3g09070, chloroplastic; Flags: Precursor && PF05340:Protein of unknown function (DUF740)	-
TraesCS3A03G0888900	TraesCS3A03G0888900	Chr3A	625607362	625614224	-	2021	-	- && - && -	-
TraesCS3A03G0902700	TraesCS3A03G0902700	Chr3A	632568525	632570809	+	1977	-	TraesCS3A01G382200 && Q0WP01.1 RecName: Full=Protein NRT1/ PTR FAMILY 5.10; Short=AtNPF5.10 && PF00854:POT family	-
TraesCS3A03G0904500	TraesCS3A03G0904500	Chr3A	633010549	633013018	+	2061	-	TraesCS3A01G383200 && Q0WP01.1 RecName: Full=Protein NRT1/ PTR FAMILY 5.10; Short=AtNPF5.10 && PF00854:POT family	-
TraesCS3A03G0911100	TraesCS3A03G0911100	Chr3A	635756377	635763727	+	2950	-	TraesCS3A01G386300 && Q5N8X6.1 RecName: Full=Beta-galactosidase 3; Short=Lactase 3; Flags: Precursor && PF17834:Beta-sandwich domain in beta galactosidase|PF02140:Galactose binding lectin domain|PF01301:Glycosyl hydrolases family 35	-
TraesCS3A03G0913400	TraesCS3A03G0913400	Chr3A	636970990	636972513	+	1308	-	TraesCS3A01G387800 && Q949R4.1 RecName: Full=Extradiol ring-cleavage dioxygenase; Short=AtLigB && PF02900:Catalytic LigB subunit of aromatic ring-opening dioxygenase	-
TraesCS3A03G0928700	TraesCS3A03G0928700	Chr3A	643199810	643203583	+	2175	-	- && Q9ZW75.1 RecName: Full=Probable methyltransferase PMT19 && PF03141:Putative S-adenosyl-L-methionine-dependent methyltransferase	-
TraesCS3A03G0945900	TraesCS3A03G0945900	Chr3A	649072453	649074874	+	756	-	TraesCS3A01G403700 && A1U367.1 RecName: Full=Peptide chain release factor 1; Short=RF-1 && PF00472:RF-1 domain	-
TraesCS3A03G0966000	TraesCS3A03G0966000	Chr3A	658099497	658103443	+	789	-	TraesCS3A01G414200 && - && PF17035:Bromodomain extra-terminal - transcription regulation	-
TraesCS3A03G0971300	TraesCS3A03G0971300	Chr3A	660180337	660185833	+	2137	-	TraesCS3A01G417900 && Q8L627.1 RecName: Full=snRNA-activating protein complex subunit; Short=SNAPc subunit; AltName: Full=Protein SHOOT REDIFFERENTIATION DEFECTIVE 2 && PF12251:snRNA-activating protein of 50kDa MW C terminal	-
TraesCS3A03G1008600	TraesCS3A03G1008600	Chr3A	676039833	676044746	+	1065	-	TraesCS3A01G433800 && Q0WP44.1 RecName: Full=Protein HASTY 1; AltName: Full=Protein HASTY && -	-
TraesCS3A03G1008800	TraesCS3A03G1008800	Chr3A	676046278	676057582	+	1866	-	TraesCS3A01G433900 && - && -	-
TraesCS3A03G1015900	TraesCS3A03G1015900	Chr3A	680891492	680896946	-	729	-	TraesCS3A01G436600 && - && -	-
TraesCS3A03G1018700	TraesCS3A03G1018700	Chr3A	681489301	681490205	+	905	-	TraesCS3A01G437600 && Q06398.2 RecName: Full=Probable glutathione S-transferase GSTU6; AltName: Full=28 kDa cold-induced protein && PF02798:Glutathione S-transferase, N-terminal domain	GST_N
TraesCS3A03G1032300	TraesCS3A03G1032300	Chr3A	686291599	686292902	-	1304	-	TraesCS3A01G444900 && - && -	-
TraesCS3A03G1059300	TraesCS3A03G1059300	Chr3A	693472639	693473974	-	1123	-	TraesCS3A01G456100 && A2WYS8.2 RecName: Full=Probable esterase PIR7A >Q0JG98.2 RecName: Full=Probable esterase PIR7A && PF12697:Alpha/beta hydrolase family	-
TraesCS3A03G1064200	TraesCS3A03G1064200	Chr3A	695586557	695588097	+	1458	-	TraesCS3A01G458300 && - && PF00646:F-box domain	F-box
TraesCS3A03G1070500	TraesCS3A03G1070500	Chr3A	697077909	697080398	-	1708	-	TraesCS3A01G460900 && Q9SR05.1 RecName: Full=Receptor-like protein kinase ANXUR1; Flags: Precursor && PF07714:Protein tyrosine and serine/threonine kinase	Pkinase_Tyr
TraesCS3A03G1089800	TraesCS3A03G1089800	Chr3A	700780799	700784032	-	866	-	TraesCS3A01G467700 && Q6K478.1 RecName: Full=CASP-like protein 5B3; Short=OsCASPL5B3 >B8BD96.1 RecName: Full=CASP-like protein 5B3; Short=OsCASPL5B3 && PF04535:Domain of unknown function (DUF588)	-
TraesCS3A03G1099300	TraesCS3A03G1099300	Chr3A	703552619	703556874	-	2249	-	TraesCS3A01G472400 && Q1KKV8.1 RecName: Full=Molybdate-anion transporter; AltName: Full=Major facilitator superfamily domain-containing protein 5; AltName: Full=Molybdate transporter 2 homolog && PF05631:Sugar-tranasporters, 12 TM	-
TraesCS3A03G1107300	TraesCS3A03G1107300	Chr3A	706273032	706274854	+	573	-	TraesCS3A01G474500 && Q9LHG9.1 RecName: Full=Nascent polypeptide-associated complex subunit alpha-like protein 1; Short=NAC-alpha-like protein 1; AltName: Full=Alpha-NAC-like protein 1 && PF19026:HYPK UBA domain|PF01849:NAC domain	-
TraesCS3A03G1122300	TraesCS3A03G1122300	Chr3A	711356511	711358060	+	913	-	TraesCS3A01G478500 && Q94AG2.2 RecName: Full=Somatic embryogenesis receptor kinase 1; Short=AtSERK1; AltName: Full=Somatic embryogenesis receptor-like kinase 1; Flags: Precursor && PF08263:Leucine rich repeat N-terminal domain|PF13855:Leucine rich repeat	LRRNT_2
TraesCS3A03G1125900	TraesCS3A03G1125900	Chr3A	711842442	711843865	-	1186	-	TraesCS3A01G480200 && Q02126.1 RecName: Full=Glucan endo-1,3-beta-glucosidase GIII; AltName: Full=(1->3)-beta-glucan endohydrolase GIII; AltName: Full=(1->3)-beta-glucanase isoenzyme GIII; AltName: Full=Beta-1,3-endoglucanase GIII; Flags: Precursor && PF00332:Glycosyl hydrolases family 17	Glyco_hydro_17
TraesCS3A03G1126500	TraesCS3A03G1126500	Chr3A	711878988	711880077	-	1005	-	TraesCS3A01G480400 && P49237.1 RecName: Full=Glucan endo-1,3-beta-glucosidase, acidic isoform; AltName: Full=(1->3)-beta-glucan endohydrolase; Short=(1->3)-beta-glucanase; AltName: Full=Beta-1,3-endoglucanase; Flags: Precursor && PF00332:Glycosyl hydrolases family 17	Glyco_hydro_17
TraesCS3A03G1134200	TraesCS3A03G1134200	Chr3A	714332814	714334500	-	1289	-	TraesCS3A01G483100 && P15737.1 RecName: Full=Glucan endo-1,3-beta-glucosidase GII; AltName: Full=(1->3)-beta-glucan endohydrolase GII; AltName: Full=(1->3)-beta-glucanase isoenzyme GII; AltName: Full=Beta-1,3-endoglucanase GII; Flags: Precursor && PF00332:Glycosyl hydrolases family 17	Glyco_hydro_17
TraesCS3A03G1139000	TraesCS3A03G1139000	Chr3A	715067330	715070967	-	1550	-	- && B9EXZ6.1 RecName: Full=Amino-acid permease BAT1 homolog && PF13520:Amino acid permease	-
TraesCS3A03G1140900	TraesCS3A03G1140900	Chr3A	715272990	715273819	+	830	-	TraesCS3A01G485400 && Q9ZNU2.1 RecName: Full=NAC domain-containing protein 18; Short=ANAC018; AltName: Full=Protein NAC-REGULATED SEED MORPHOLOGY 2; AltName: Full=Protein NO APICAL MERISTEM; Short=AtNAM && PF02365:No apical meristem (NAM) protein	NAM
TraesCS3A03G1148500	TraesCS3A03G1148500	Chr3A	717977829	717981505	+	1364	-	TraesCS3A01G489700 && Q9ZVB5.1 RecName: Full=Transcription factor bHLH100; AltName: Full=Basic helix-loop-helix protein 100; Short=AtbHLH100; Short=bHLH 100; AltName: Full=Transcription factor EN 7; AltName: Full=bHLH transcription factor bHLH100 && PF00010:Helix-loop-helix DNA-binding domain	HLH
TraesCS3A03G1152000	TraesCS3A03G1152000	Chr3A	718679894	718680466	-	411	-	TraesCS3A01G490500 && Q941Z0.1 RecName: Full=Probable NADPH:quinone oxidoreductase 1 && -	-
TraesCS3A03G1153800	TraesCS3A03G1153800	Chr3A	719491533	719495367	-	3733	-	TraesCS3A01G491500 && Q94CK9.1 RecName: Full=Protein LATERAL ROOT PRIMORDIUM 1 && PF05142:Domain of unknown function (DUF702)	-
TraesCS3A03G1155800	TraesCS3A03G1155800	Chr3A	720007453	720007911	-	459	-	TraesCS3A01G492500 && Q8RYJ8.1 RecName: Full=Putative calcium-binding protein CML19; AltName: Full=Calmodulin-like protein 19 && PF13833:EF-hand domain pair|PF13499:EF-hand domain pair	-
TraesCS3A03G1197900	TraesCS3A03G1197900	Chr3A	730380115	730383249	-	1518	-	TraesCS3A01G508300 && - && -	-
TraesCS3A03G1198300	TraesCS3A03G1198300	Chr3A	730493450	730495141	+	1692	-	TraesCS3A01G508600 && Q6PQJ9.1 RecName: Full=3-oxo-Delta(4,5)-steroid 5-beta-reductase; AltName: Full=Delta(4)-3-oxosteroid 5-beta-reductase; AltName: Full=Delta-4,5-steroid 5-beta-reductase; Short=At5beta-StR; AltName: Full=Progesterone 5-beta-reductase; Short=5beta-POR && -	-
TraesCS3A03G1236100	TraesCS3A03G1236100	Chr3A	740776106	740779202	+	913	-	- && Q9SYS3.1 RecName: Full=Cysteine-rich receptor-like protein kinase 40; Short=Cysteine-rich RLK40; Flags: Precursor && PF00069:Protein kinase domain	Pkinase
TraesCS3A03G1236700	TraesCS3A03G1236700	Chr3A	740984418	740989677	+	2499	-	TraesCS3A01G523600 && Q2QQ96.1 RecName: Full=Cyclin-A2-1; AltName: Full=G2/mitotic-specific cyclin-A2-1; Short=CycA2;1 && PF02984:Cyclin, C-terminal domain|PF00134:Cyclin, N-terminal domain	Cyclin_C
TraesCS3A03G1244700	TraesCS3A03G1244700	Chr3A	743045646	743047038	+	1214	-	TraesCS3A01G527000 && Q94DG6.1 RecName: Full=Zinc transporter 1; AltName: Full=ZRT/IRT-like protein 1; Short=OsZIP1; Flags: Precursor && PF02535:ZIP Zinc transporter	-
TraesCS3A03G1248100	TraesCS3A03G1248100	Chr3A	744122946	744126569	-	1963	-	TraesCS3A01G527600 && Q8LPL5.1 RecName: Full=Protein FIZZY-RELATED 3; AltName: Full=Cell cycle switch protein CCS52B && -	-
TraesCS3A03G1257500	TraesCS3A03G1257500	Chr3A	746175472	746178792	+	963	-	TraesCS3A01G530900 && Q8VZC9.1 RecName: Full=Vacuolar protein sorting-associated protein 25; Short=AtVPS25; AltName: Full=ESCRT-II complex subunit VPS25 && PF05871:ESCRT-II complex subunit	-
TraesCS3A03G1261200	TraesCS3A03G1261200	Chr3A	747715602	747720586	-	1209	-	TraesCS3A01G532600 && H2DH21.1 RecName: Full=Cytochrome P450 CYP72A219; AltName: Full=Cytochrome P450 CYP72A129 [Panax ginseng] && PF00067:Cytochrome P450	p450
TraesCS3A03G1263300	TraesCS3A03G1263300	Chr3A	748242019	748246628	-	1689	-	TraesCS3A01G533200 && Q9SR22.1 RecName: Full=Pectin acetylesterase 5; Flags: Precursor && PF03283:Pectinacetylesterase	-
TraesCS3A03G1267200	TraesCS3A03G1267200	Chr3A	748743277	748745814	-	1822	-	TraesCS3A01G535000 && Q9LX14.1 RecName: Full=Protein UPSTREAM OF FLC && PF06136:Domain of unknown function (DUF966)	-
TraesCS3B03G0031800	TraesCS3B03G0031800	Chr3B	10972258	10977458	-	3226	-	- && - && -	-
TraesCS3B03G0037300	TraesCS3B03G0037300	Chr3B	11709744	11711652	-	1006	-	TraesCS3B01G011900 && P49210.3 RecName: Full=60S ribosomal protein L9 && PF00347:Ribosomal protein L6	-
TraesCS3B03G0037900	TraesCS3B03G0037900	Chr3B	11947904	11950970	+	806	-	- && - && -	-
TraesCS3B03G0038000	TraesCS3B03G0038000	Chr3B	11951308	11954850	-	1568	-	TraesCS3B01G018500 && Q9SA98.2 RecName: Full=Alpha-ketoglutarate-dependent dioxygenase alkB; AltName: Full=Alkylated DNA repair protein alkB homolog && PF13532:2OG-Fe(II) oxygenase superfamily	-
TraesCS3B03G0040300	TraesCS3B03G0040300	Chr3B	12365034	12368968	+	1953	-	TraesCS3B01G017500 && - && PF08766:DEK C terminal domain	-
TraesCS3B03G0040400	TraesCS3B03G0040400	Chr3B	12369257	12370173	+	917	-	TraesCS3B01G017400 && Q75IZ7.1 RecName: Full=Nuclear transcription factor Y subunit B-8; Short=OsNF-YB8; AltName: Full=Transcriptional activator HAP3I; Short=OsHAP3I && PF00808:Histone-like transcription factor (CBF/NF-Y) and archaeal histone	-
TraesCS3B03G0046100	TraesCS3B03G0046100	Chr3B	13753742	13756833	-	1418	-	TraesCS3B01G020200 && P43394.1 RecName: Full=Fruit protein pKIWI502 && PF00175:Oxidoreductase NAD-binding domain	NAD_binding_1
TraesCS3B03G0047300	TraesCS3B03G0047300	Chr3B	13904992	13908357	+	1283	-	TraesCS3B01G020800 && O57734.1 RecName: Full=Alanyl-tRNA editing protein AlaX-L; Short=AlaX-L; AltName: Full=Alanyl-tRNA deacylase AlaX-L && PF01411:tRNA synthetases class II (A)	-
TraesCS3B03G0047500	TraesCS3B03G0047500	Chr3B	13908853	13909704	-	852	-	TraesCS3B01G020900 && F4JJ23.1 RecName: Full=Protein NEN4; AltName: Full=NAC45/NAC86-dependent exonuclease-domain protein 4 && PF00929:Exonuclease	Exonuc_X-T
TraesCS3B03G0047600	TraesCS3B03G0047600	Chr3B	13912323	13919989	+	2829	-	TraesCS3B01G021000 && Q9XEA0.1 RecName: Full=Leucine--tRNA ligase, chloroplastic/mitochondrial; AltName: Full=Leucyl-tRNA synthetase; Short=LeuRS; AltName: Full=Protein EMBRYO DEFECTIVE 2369; Flags: Precursor && PF00133:tRNA synthetases class I (I, L, M and V)|PF13603:Leucyl-tRNA synthetase, Domain 2|PF09334:tRNA synthetases class I (M)|PF08264:Anticodon-binding domain of tRNA ligase	-
TraesCS3B03G0047700	TraesCS3B03G0047700	Chr3B	13920909	13922384	+	1353	-	TraesCS3B01G021100 && Q5NDE4.1 RecName: Full=Protein O-linked-mannose beta-1,4-N-acetylglucosaminyltransferase 2; Short=POMGnT2; AltName: Full=Extracellular O-linked N-acetylglucosamine transferase-like; AltName: Full=Glycosyltransferase-like domain-containing protein 2 && PF04577:Protein of unknown function (DUF563)	-
TraesCS3B03G0051200	TraesCS3B03G0051200	Chr3B	14549103	14549399	-	297	-	TraesCS3B01G022200 && P82900.2 RecName: Full=Non-specific lipid-transfer protein 2G; Short=LTP2G; AltName: Full=7 kDa lipid transfer protein 1; AltName: Full=Lipid transfer protein 2 isoform 1; Short=LTP2-1; Flags: Precursor && -	-
TraesCS3B03G0052800	TraesCS3B03G0052800	Chr3B	15051800	15059713	-	3490	-	- && Q9SJQ6.2 RecName: Full=Protein ROS1; AltName: Full=DEMETER-like protein 1; AltName: Full=Repressor of silencing 1 && PF15628:RRM in Demeter	-
TraesCS3B03G0053800	TraesCS3B03G0053800	Chr3B	15334364	15335548	+	1185	-	TraesCS3B01G023800 && - && -	-
TraesCS3B03G0056000	TraesCS3B03G0056000	Chr3B	15737539	15742920	-	1700	-	TraesCS3B01G024600 && Q0JR55.2 RecName: Full=CDP-diacylglycerol--serine O-phosphatidyltransferase 1; AltName: Full=Phosphatidylserine synthase 1 && PF03034:Phosphatidyl serine synthase	PSS
TraesCS3B03G0056800	TraesCS3B03G0056800	Chr3B	15843661	15844865	-	1205	-	TraesCS3B01G025000 && Q06398.2 RecName: Full=Probable glutathione S-transferase GSTU6; AltName: Full=28 kDa cold-induced protein && PF02798:Glutathione S-transferase, N-terminal domain	GST_N
TraesCS3B03G0079800	TraesCS3B03G0079800	Chr3B	21992040	21997619	-	2148	-	TraesCS3B01G034600 && Q339N5.2 RecName: Full=Cellulose synthase-like protein H1; AltName: Full=OsCslH1 && PF03552:Cellulose synthase	-
TraesCS3B03G0096000	TraesCS3B03G0096000	Chr3B	27133165	27136135	+	1082	-	TraesCS3B01G042300 && Q7XUS2.1 RecName: Full=Anthranilate synthase beta subunit 1, chloroplastic; Short=OsASB1; AltName: Full=Anthranilate synthase, glutamine amidotransferase component 2-1; Flags: Precursor && PF00117:Glutamine amidotransferase class-I	GATase
TraesCS3B03G0104600	TraesCS3B03G0104600	Chr3B	29398931	29401849	+	2091	-	TraesCS3B01G046200 && - && PF13962:Domain of unknown function|PF12796:Ankyrin repeats (3 copies)	-
TraesCS3B03G0106500	TraesCS3B03G0106500	Chr3B	29957675	29962070	+	1158	-	TraesCS3B01G047900 && Q5ZCL8.1 RecName: Full=Chloroplastic group IIB intron splicing facilitator CRS2, chloroplastic; AltName: Full=CRS2-like protein; AltName: Full=Chloroplastic RNA splicing factor 2; Flags: Precursor && PF01195:Peptidyl-tRNA hydrolase	-
TraesCS3B03G0152200	TraesCS3B03G0152200	Chr3B	49456556	49461882	-	2531	-	- && - && -	-
TraesCS3B03G0153000	TraesCS3B03G0153000	Chr3B	49727474	49729424	-	647	-	TraesCS3B01G067600 && - && -	-
TraesCS3B03G0153300	TraesCS3B03G0153300	Chr3B	49774943	49777458	+	812	-	TraesCS3B01G067800 && - && PF08617:Kinase binding protein CGI-121	-
TraesCS3B03G0153700	TraesCS3B03G0153700	Chr3B	49789560	49790219	-	660	-	TraesCS3B01G068100 && Q7XAK4.1 RecName: Full=F-box protein GID2; AltName: Full=Gibberellin-insensitive dwarf protein 2; AltName: Full=Protein GIBBERELLIN INSENSITIVE DWARF2 && PF12937:F-box-like	-
TraesCS3B03G0155000	TraesCS3B03G0155000	Chr3B	50389823	50395380	-	2445	-	TraesCS3B01G068700 && Q9FHB6.1 RecName: Full=Protein DETOXIFICATION 16; Short=AtDTX16; AltName: Full=Multidrug and toxic compound extrusion protein 16; Short=MATE protein 16 && PF01554:MatE	MatE
TraesCS3B03G0184800	TraesCS3B03G0184800	Chr3B	61391001	61391171	-	171	-	TraesCS3B01G080100 && - && -	-
TraesCS3B03G0186200	TraesCS3B03G0186200	Chr3B	61789638	61791415	+	270	-	TraesCS3B01G081200 && - && -	-
TraesCS3B03G0186300	TraesCS3B03G0186300	Chr3B	61793995	61795419	+	1425	-	TraesCS3B01G081300 && Q9STE7.1 RecName: Full=Putative disease resistance RPP13-like protein 3 && PF00931:NB-ARC domain	NB-ARC
TraesCS3B03G0194400	TraesCS3B03G0194400	Chr3B	63625799	63632351	+	4462	-	- && Q7XA39.1 RecName: Full=Putative disease resistance protein RGA4; AltName: Full=RGA4-blb && PF18052:Rx N-terminal domain|PF00931:NB-ARC domain	NB-ARC
TraesCS3B03G0266800	TraesCS3B03G0266800	Chr3B	95251650	95253689	-	300	-	TraesCS3B01G116600 && Q9LEK8.1 RecName: Full=Peptidyl-prolyl cis-trans isomerase Pin1; Short=PPIase Pin1; AltName: Full=DlPar13; AltName: Full=Rotamase Pin1 && -	-
TraesCS3B03G0277400	TraesCS3B03G0277400	Chr3B	101965183	101966776	+	1523	-	TraesCS3B01G120300 && Q07423.1 RecName: Full=Hexose carrier protein HEX6 && PF00083:Sugar (and other) transporter	Sugar_tr
TraesCS3B03G0278300	TraesCS3B03G0278300	Chr3B	102943575	102944730	+	1090	-	TraesCS3B01G120900 && Q9SN45.2 RecName: Full=Protein DOG1-like 2 && PF14144:Seed dormancy control	-
TraesCS3B03G0283900	TraesCS3B03G0283900	Chr3B	104120776	104131452	-	1795	-	TraesCS3B01G122400 && - && PF09713:Plant protein 1589 of unknown function (A_thal_3526)	-
TraesCS3B03G0284000	TraesCS3B03G0284000	Chr3B	104382136	104382612	-	477	-	TraesCS3B01G122500 && - && -	-
TraesCS3B03G0303800	TraesCS3B03G0303800	Chr3B	118358253	118360388	+	1651	-	TraesCS3B01G127800 && Q6Z4U2.1 RecName: Full=CRS2-associated factor 1, mitochondrial; Flags: Precursor && PF01985:CRS1 / YhbY (CRM) domain	-
TraesCS3B03G0311700	TraesCS3B03G0311700	Chr3B	124697769	124698248	-	480	-	TraesCS3B01G130900 && P24631.1 RecName: Full=17.5 kDa class II heat shock protein && PF00011:Hsp20/alpha crystallin family	-
TraesCS3B03G0319700	TraesCS3B03G0319700	Chr3B	128409266	128417268	-	1356	-	- && - && PF12796:Ankyrin repeats (3 copies)	-
TraesCS3B03G0323300	TraesCS3B03G0323300	Chr3B	131092396	131097779	+	1770	-	- && F4IDY7.1 RecName: Full=DDT domain-containing protein DDR4; AltName: Full=DDT-related protein 4 && -	-
TraesCS3B03G0329700	TraesCS3B03G0329700	Chr3B	136517457	136517777	-	207	-	TraesCS3B01G138700 && Q9SJ20.1 RecName: Full=Ribonucleoside-diphosphate reductase large subunit; AltName: Full=Protein DEFECTIVE IN POLLEN DNA DEGRADATION 2; AltName: Full=Ribonucleoside-diphosphate reductase R1 subunit; Short=AtRNR1 && -	-
TraesCS3B03G0335000	TraesCS3B03G0335000	Chr3B	139130323	139133419	-	1660	-	TraesCS3B01G141000 && - && PF08585:RecQ mediated genome instability protein	-
TraesCS3B03G0357100	TraesCS3B03G0357100	Chr3B	153518111	153519289	+	1179	-	TraesCS3B01G150400 && Q9FG13.1 RecName: Full=Probable carboxylesterase 15; AltName: Full=AtCXE15 && PF07859:alpha/beta hydrolase fold	Abhydrolase_3
TraesCS3B03G0362500	TraesCS3B03G0362500	Chr3B	155836120	155837537	+	1296	-	TraesCS3B01G152300 && P30110.1 RecName: Full=Glutathione S-transferase 1; AltName: Full=GST class-phi && PF02798:Glutathione S-transferase, N-terminal domain|PF00043:Glutathione S-transferase, C-terminal domain	GST_N
TraesCS3B03G0387300	TraesCS3B03G0387300	Chr3B	170442785	170451402	+	2890	-	TraesCS3B01G161900 && Q6NLC1.1 RecName: Full=ABC transporter D family member 2, chloroplastic; Short=ABC transporter ABCD.2; Short=AtABCD2; Flags: Precursor && PF06472:ABC transporter transmembrane region 2|PF00005:ABC transporter	ABC_tran
TraesCS3B03G0389200	TraesCS3B03G0389200	Chr3B	172089009	172093113	+	1673	-	TraesCS3B01G162600 && - && -	-
TraesCS3B03G0397400	TraesCS3B03G0397400	Chr3B	178242472	178245059	-	1363	-	TraesCS3B01G166100 && Q9SQ80.1 RecName: Full=Gibberellin 2-beta-dioxygenase 1; AltName: Full=GA 2-oxidase 1; AltName: Full=Gibberellin 2-beta-hydroxylase 1; AltName: Full=Gibberellin 2-oxidase 1; AltName: Full=Protein SLENDER && PF03171:2OG-Fe(II) oxygenase superfamily|PF14226:non-haem dioxygenase in morphine synthesis N-terminal	2OG-FeII_Oxy
TraesCS3B03G0418200	TraesCS3B03G0418200	Chr3B	188327973	188329874	-	1528	-	TraesCS3B01G174900 && Q9FJ45.1 RecName: Full=GDSL esterase/lipase At5g45910; AltName: Full=Extracellular lipase At5g45910; Flags: Precursor && PF00657:GDSL-like Lipase/Acylhydrolase	Lipase_GDSL
TraesCS3B03G0468200	TraesCS3B03G0468200	Chr3B	226071940	226083430	+	1965	-	TraesCS3B01G194300 && F4IRQ5.1 RecName: Full=tRNA(His) guanylyltransferase 1 && PF14413:Thg1 C terminal domain|PF04446:tRNAHis guanylyltransferase	-
TraesCS3B03G0477200	TraesCS3B03G0477200	Chr3B	233814801	233816721	+	1808	-	TraesCS3B01G195900 && Q9ZWA6.1 RecName: Full=Zinc finger protein MAGPIE; AltName: Full=Protein indeterminate-domain 3 && -	-
TraesCS3B03G0478000	TraesCS3B03G0478000	Chr3B	234309066	234311310	-	921	-	TraesCS3B01G196200 && Q54EY1.1 RecName: Full=D-tyrosyl-tRNA(Tyr) deacylase && PF02580:D-Tyr-tRNA(Tyr) deacylase	-
TraesCS3B03G0486000	TraesCS3B03G0486000	Chr3B	239545741	239546941	-	917	-	TraesCS3B01G199300 && - && PF05512:AWPM-19-like family	-
TraesCS3B03G0489600	TraesCS3B03G0489600	Chr3B	241640123	241642670	-	420	-	TraesCS3B01G201000 && - && -	-
TraesCS3B03G0505900	TraesCS3B03G0505900	Chr3B	256914061	256921719	-	1751	-	- && - && PF16994:Glycosyl-transferase family 4|PF00534:Glycosyl transferases group 1	Glycos_transf_1
TraesCS3B03G0517400	TraesCS3B03G0517400	Chr3B	264158279	264160032	-	1130	-	TraesCS3B01G213100 && Q9KG32.1 RecName: Full=Uncharacterized isomerase BH0283 && PF02567:Phenazine biosynthesis-like protein	-
TraesCS3B03G0528200	TraesCS3B03G0528200	Chr3B	271708116	271713445	-	1405	-	TraesCS3B01G217800 && Q9LHE5.3 RecName: Full=Mitochondrial import receptor subunit TOM40-1; AltName: Full=Translocase of outer membrane 40 kDa subunit homolog 1; Contains: RecName: Full=Mitochondrial import receptor subunit TOM40-1, N-terminally processed && PF01459:Eukaryotic porin	-
TraesCS3B03G0569200	TraesCS3B03G0569200	Chr3B	338573342	338598319	-	2222	-	TraesCS3B01G227900 && A8MQN2.1 RecName: Full=Protein LNK1; AltName: Full=Night light-inducible and clock-regulated 1 && -	-
TraesCS3B03G0650300	TraesCS3B03G0650300	Chr3B	408432781	408434212	+	586	-	TraesCS3B01G249100 && - && -	-
TraesCS3B03G0652600	TraesCS3B03G0652600	Chr3B	410128243	410129059	+	601	-	TraesCS3B01G250100 && - && -	-
TraesCS3B03G0662000	TraesCS3B03G0662000	Chr3B	420118810	420128908	-	1377	-	- && Q8L4X4.1 RecName: Full=Probable GABA transporter 2 && PF01490:Transmembrane amino acid transporter protein	Aa_trans
TraesCS3B03G0676000	TraesCS3B03G0676000	Chr3B	430688870	430695535	-	1521	-	TraesCS3B01G259700 && A1AL40.1 RecName: Full=Dual-specificity RNA methyltransferase RlmN; AltName: Full=23S rRNA (adenine(2503)-C(2))-methyltransferase; AltName: Full=23S rRNA m2A2503 methyltransferase; AltName: Full=Ribosomal RNA large subunit methyltransferase N; AltName: Full=tRNA (adenine(37)-C(2))-methyltransferase; AltName: Full=tRNA m2A37 methyltransferase && PF04055:Radical SAM superfamil…	Radical_SAM
TraesCS3B03G0676200	TraesCS3B03G0676200	Chr3B	430908765	430912866	+	1636	-	TraesCS3B01G259800 && Q2MHE4.1 RecName: Full=Serine/threonine-protein kinase HT1; AltName: Full=High leaf temperature protein 1 && PF07714:Protein tyrosine and serine/threonine kinase	Pkinase_Tyr
TraesCS3B03G0684100	TraesCS3B03G0684100	Chr3B	434704346	434704513	-	168	-	TraesCS3B01G262700 && - && -	-
TraesCS3B03G0685900	TraesCS3B03G0685900	Chr3B	436200975	436215998	+	2108	-	- && - && PF04003:Dip2/Utp12 Family	-
TraesCS3B03G0696000	TraesCS3B03G0696000	Chr3B	444189022	444190194	+	1173	-	TraesCS3B01G267700 && P51614.1 RecName: Full=Acidic endochitinase; Flags: Precursor && PF00704:Glycosyl hydrolases family 18	-
TraesCS3B03G0699500	TraesCS3B03G0699500	Chr3B	447174134	447177246	+	987	-	TraesCS3B01G269400 && A8EXY4.1 RecName: Full=Putative pterin-4-alpha-carbinolamine dehydratase; Short=PHS; AltName: Full=4-alpha-hydroxy-tetrahydropterin dehydratase; AltName: Full=Pterin carbinolamine dehydratase; Short=PCD && PF01329:Pterin 4 alpha carbinolamine dehydratase	-
TraesCS3B03G0701700	TraesCS3B03G0701700	Chr3B	449491930	449494869	-	1133	-	TraesCS3B01G270600 && Q10FF9.1 RecName: Full=Deoxyuridine 5'-triphosphate nucleotidohydrolase; Short=dUTPase; AltName: Full=dUTP pyrophosphatase && PF00692:dUTPase	-
TraesCS3B03G0732500	TraesCS3B03G0732500	Chr3B	468717377	468722758	-	3365	-	- && Q54I39.1 RecName: Full=IST1-like protein && PF03398:Regulator of Vps4 activity in the MVB pathway	-
TraesCS3B03G0734100	TraesCS3B03G0734100	Chr3B	470023469	470024904	-	1143	-	TraesCS3B01G285400 && P0C8Z7.1 RecName: Full=GDSL esterase/lipase At1g28640; AltName: Full=Extracellular lipase At1g28640; Flags: Precursor && PF00657:GDSL-like Lipase/Acylhydrolase	Lipase_GDSL
TraesCS3B03G0734800	TraesCS3B03G0734800	Chr3B	470610692	470615274	-	1740	-	- && - && -	-
TraesCS3B03G0742600	TraesCS3B03G0742600	Chr3B	476011489	476012642	+	1101	-	TraesCS3B01G288300 && Q40541.1 RecName: Full=Mitogen-activated protein kinase kinase kinase NPK1; AltName: Full=Nicotiana protein kinase 1 && PF00069:Protein kinase domain	Pkinase
TraesCS3B03G0745100	TraesCS3B03G0745100	Chr3B	477330670	477332398	-	855	-	TraesCS3B01G289300 && Q43266.1 RecName: Full=Proliferating cell nuclear antigen; Short=PCNA && PF02747:Proliferating cell nuclear antigen, C-terminal domain|PF00705:Proliferating cell nuclear antigen, N-terminal domain	PCNA_N
TraesCS3B03G0749800	TraesCS3B03G0749800	Chr3B	480157327	480171324	+	3768	-	TraesCS3B01G291400 && Q53PC7.1 RecName: Full=Coatomer subunit beta-1; AltName: Full=Beta-coat protein 1; Short=Beta-COP 1 && PF01602:Adaptin N terminal region|PF14806:Coatomer beta subunit appendage platform|PF07718:Coatomer beta C-terminal region	-
TraesCS3B03G0755100	TraesCS3B03G0755100	Chr3B	483592536	483592658	+	123	-	TraesCS3B01G292100 && - && -	-
TraesCS3B03G0769100	TraesCS3B03G0769100	Chr3B	492024609	492029652	-	4513	-	TraesCS3B01G298500 && - && -	-
TraesCS3B03G0770000	TraesCS3B03G0770000	Chr3B	492931696	492934674	+	1834	-	TraesCS3B01G298700 && Q8L731.1 RecName: Full=Protein DETOXIFICATION 12; Short=AtDTX12; AltName: Full=Multidrug and toxic compound extrusion protein 12; Short=MATE protein 12 && PF01554:MatE	MatE
TraesCS3B03G0774800	TraesCS3B03G0774800	Chr3B	496199307	496200449	-	1143	-	TraesCS3B01G300900 && Q9SY29.1 RecName: Full=Probable purine permease 4; Short=AtPUP4 && PF16913:Purine nucleobase transmembrane transport	-
TraesCS3B03G0786900	TraesCS3B03G0786900	Chr3B	505561140	505562257	+	1032	-	TraesCS3B01G306300 && B4FFK9.1 RecName: Full=Oil body-associated protein 2A && PF06884:Protein of unknown function (DUF1264)	-
TraesCS3B03G0823300	TraesCS3B03G0823300	Chr3B	536467908	536468732	+	726	-	TraesCS3B01G321700 && Q9FZ62.1 RecName: Full=Inorganic pyrophosphatase 2; Short=AtPPsPase2; Short=PPi phosphatase 2; Short=Pyrophosphate-specific phosphatase 2 && PF06888:Putative Phosphatase	-
TraesCS3B03G0823400	TraesCS3B03G0823400	Chr3B	536655123	536655845	+	723	-	TraesCS3B01G321800 && Q9FZ62.1 RecName: Full=Inorganic pyrophosphatase 2; Short=AtPPsPase2; Short=PPi phosphatase 2; Short=Pyrophosphate-specific phosphatase 2 && PF06888:Putative Phosphatase	-
TraesCS3B03G0823600	TraesCS3B03G0823600	Chr3B	536724782	536726108	+	1327	-	TraesCS3B01G322000 && Q9FZ62.1 RecName: Full=Inorganic pyrophosphatase 2; Short=AtPPsPase2; Short=PPi phosphatase 2; Short=Pyrophosphate-specific phosphatase 2 && PF06888:Putative Phosphatase	-
TraesCS3B03G0823800	TraesCS3B03G0823800	Chr3B	536852747	536854083	+	1337	-	TraesCS3B01G322100 && Q9FZ62.1 RecName: Full=Inorganic pyrophosphatase 2; Short=AtPPsPase2; Short=PPi phosphatase 2; Short=Pyrophosphate-specific phosphatase 2 && PF06888:Putative Phosphatase	-
TraesCS3B03G0831300	TraesCS3B03G0831300	Chr3B	541946352	541949534	-	1691	-	TraesCS3B01G325600 && - && -	-
TraesCS3B03G0862700	TraesCS3B03G0862700	Chr3B	561607562	561608815	+	1254	-	TraesCS3B01G340200 && Q9FHW7.1 RecName: Full=SKP1-like protein 1B; AltName: Full=SKP1-like 2; AltName: Full=UFO-binding protein 2 && PF01466:Skp1 family, dimerisation domain|PF03931:Skp1 family, tetramerisation domain	Skp1
TraesCS3B03G0867300	TraesCS3B03G0867300	Chr3B	563255289	563260049	-	2443	-	TraesCS3B01G341500 && A7LXU3.1 RecName: Full=Beta-glucosidase BoGH3B; AltName: Full=Glycosyl hydrolase family protein 3B; Short=BoGH3B; Flags: Precursor && PF01915:Glycosyl hydrolase family 3 C-terminal domain|PF00933:Glycosyl hydrolase family 3 N terminal domain	Glyco_hydro_3
TraesCS3B03G0876300	TraesCS3B03G0876300	Chr3B	568962844	568968119	-	3906	-	TraesCS3B01G344400 && - && -	-
TraesCS3B03G0881000	TraesCS3B03G0881000	Chr3B	571166768	571168718	+	1826	-	TraesCS3B01G346300 && - && PF07893:Protein of unknown function (DUF1668)	-
TraesCS3B03G0887800	TraesCS3B03G0887800	Chr3B	573725500	573726144	+	645	-	TraesCS3B01G348700 && - && PF03478:Protein of unknown function (DUF295)	DUF295
TraesCS3B03G0891300	TraesCS3B03G0891300	Chr3B	575640327	575645107	+	2123	-	TraesCS3B01G350200 && F4JJJ3.1 RecName: Full=External alternative NAD(P)H-ubiquinone oxidoreductase B3, mitochondrial; AltName: Full=External alternative NADH dehydrogenase NDB3; AltName: Full=NADH:ubiquinone reductase (non-electrogenic) NDB3; Flags: Precursor && PF07992:Pyridine nucleotide-disulphide oxidoreductase	Pyr_redox_2
TraesCS3B03G0899400	TraesCS3B03G0899400	Chr3B	579946879	579949716	+	1950	-	TraesCS3B01G354300 && Q96575.1 RecName: Full=Pectinesterase 2.2; Short=PE 2.2; AltName: Full=Pectin methylesterase 2.2; Flags: Precursor && PF04043:Plant invertase/pectin methylesterase inhibitor|PF01095:Pectinesterase	-
TraesCS3B03G0904700	TraesCS3B03G0904700	Chr3B	582168616	582173527	+	3135	-	- && Q69ZF3.2 RecName: Full=Non-lysosomal glucosylceramidase; Short=NLGase; AltName: Full=Beta-glucocerebrosidase 2; Short=Beta-glucosidase 2; AltName: Full=Glucosylceramidase 2 && PF12215:beta-glucosidase 2, glycosyl-hydrolase family 116 N-term|PF04685:G	-
TraesCS3B03G0916000	TraesCS3B03G0916000	Chr3B	588761591	588763951	-	1587	-	TraesCS3B01G362000 && Q9FL41.1 RecName: Full=WAT1-related protein At5g07050 && PF00892:EamA-like transporter family	DUF6
TraesCS3B03G0925600	TraesCS3B03G0925600	Chr3B	593889846	593892607	-	1284	-	TraesCS3B01G366300 && O64483.1 RecName: Full=Senescence-induced receptor-like serine/threonine-protein kinase; AltName: Full=FLG22-induced receptor-like kinase 1; Flags: Precursor && PF07714:Protein tyrosine and serine/threonine kinase	Pkinase_Tyr
TraesCS3B03G0930200	TraesCS3B03G0930200	Chr3B	596452848	596458679	-	1608	-	TraesCS3B01G369300 && - && -	-
TraesCS3B03G0934100	TraesCS3B03G0934100	Chr3B	598483953	598489949	+	3703	-	- && Q8S9K3.2 RecName: Full=Zinc finger protein VAR3, chloroplastic; AltName: Full=Protein VARIEGATED 3; Flags: Precursor && -	-
TraesCS3B03G0940500	TraesCS3B03G0940500	Chr3B	602673398	602678838	+	2795	-	TraesCS3B01G374400 && Q9LVM0.1 RecName: Full=Probable inactive receptor kinase At5g58300; Flags: Precursor && PF12799:Leucine Rich repeats (2 copies)|PF08263:Leucine rich repeat N-terminal domain|PF00069:Protein kinase domain	Pkinase
TraesCS3B03G0946600	TraesCS3B03G0946600	Chr3B	608982478	608983919	-	1442	-	TraesCS3B01G377200 && O04351.1 RecName: Full=Transcription repressor OFP2; AltName: Full=Ovate family protein 2; Short=AtOFP2 && PF04844:Transcriptional repressor, ovate|PF13724:DNA-binding domain	-
TraesCS3B03G0950800	TraesCS3B03G0950800	Chr3B	612010710	612011380	+	671	-	TraesCS3B01G378900 && P59259.2 RecName: Full=Histone H4 >Q6LAF3.3 RecName: Full=Histone H4 >Q6PMI5.3 RecName: Full=Histone H4 >Q6WZ83.3 RecName: Full=Histone H4 >Q76H85.3 RecName: Full=Histone H4 >P62788.2 RecName: Full=Histone H4 >P62787.2 RecName: Full=Histone H4 >P62887.2 RecName: Full=Histone H4 >P62785.2 RecName: Full=Histone H4 variant TH011 >P0CG89.1 RecName: Full=Histone H4 && PF15511:Cen…	-
TraesCS3B03G0952500	TraesCS3B03G0952500	Chr3B	612509198	612515528	-	2913	-	TraesCS3B01G379700 && Q8RWG3.1 RecName: Full=Protein RETICULATA-RELATED 6, chloroplastic; Flags: Precursor && PF04187:Haem-binding uptake, Tiki superfamily, ChaN|PF11891:Protein RETICULATA-related	-
TraesCS3B03G0953200	TraesCS3B03G0953200	Chr3B	612856105	612856993	+	889	-	TraesCS3B01G380300 && Q9FLB1.1 RecName: Full=Abscisic acid receptor PYL5; AltName: Full=ABI1-binding protein 3; AltName: Full=PYR1-like protein 5; AltName: Full=Regulatory components of ABA receptor 8 && PF10604:Polyketide cyclase / dehydrase and lipid transport	-
TraesCS3B03G0968200	TraesCS3B03G0968200	Chr3B	622820495	622822337	-	1720	-	TraesCS3B01G387100 && - && PF07893:Protein of unknown function (DUF1668)	-
TraesCS3B03G0982100	TraesCS3B03G0982100	Chr3B	634012898	634013113	+	216	-	TraesCS3B01G393600 && - && -	-
TraesCS3B03G0983100	TraesCS3B03G0983100	Chr3B	635389852	635401303	-	2573	-	TraesCS3B01G393800 && - && PF06813:Nodulin-like|PF07690:Major Facilitator Superfamily	MFS_1
TraesCS3B03G0984400	TraesCS3B03G0984400	Chr3B	636477858	636479417	+	1560	-	TraesCS3B01G394400 && - && PF05003:Protein of unknown function (DUF668)|PF11961:Domain of unknown function (DUF3475)	-
TraesCS3B03G0985200	TraesCS3B03G0985200	Chr3B	637015276	637020635	+	2436	-	TraesCS3B01G394800 && Q5XET5.1 RecName: Full=Protein HESO1; AltName: Full=HEN1 suppressor 1; AltName: Full=RNA uridylyltransferase && PF19088:TUTase nucleotidyltransferase domain	-
TraesCS3B03G1000900	TraesCS3B03G1000900	Chr3B	649294262	649298278	-	1745	-	TraesCS3B01G400900 && Q5N897.1 RecName: Full=Cell division control protein 6 homolog && PF13401:AAA domain|PF17872:AAA lid domain|PF09079:CDC6, C terminal winged helix domain	-
TraesCS3B03G1018000	TraesCS3B03G1018000	Chr3B	662152104	662152514	+	411	-	TraesCS3B01G410200 && P68427.2 RecName: Full=Histone H3.2 >P68428.2 RecName: Full=Histone H3.2 >P68429.2 RecName: Full=Histone H3.2; AltName: Full=Histone H3.1; AltName: Full=Major histone H3 >P68430.2 RecName: Full=Histone H3.2 && PF00125:Core histone H2A/H2B/H3/H4	Histone
TraesCS3B03G1018100	TraesCS3B03G1018100	Chr3B	662153212	662159300	+	1016	-	TraesCS3B01G410300 && Q9ZRD6.1 RecName: Full=VAMP-like protein YKT61; Short=AtYKT61; AltName: Full=Geranylgeranylated protein 1; Short=AtGP1; Flags: Precursor && PF00957:Synaptobrevin|PF13774:Regulated-SNARE-like domain	-
TraesCS3B03G1038700	TraesCS3B03G1038700	Chr3B	673409173	673410938	+	1432	-	TraesCS3B01G421500 && D9J0Z7.1 RecName: Full=Anthranilate O-methyltransferase 1; AltName: Full=Anthranilic acid methyltransferase 1; AltName: Full=O-methyltransferase 1 && PF03492:SAM dependent carboxyl methyltransferase	-
TraesCS3B03G1039000	TraesCS3B03G1039000	Chr3B	673413603	673452735	-	663	-	- && Q9SYH2.1 RecName: Full=Transcription initiation factor TFIID subunit 9; AltName: Full=TATA binding protein associated factor 21kDa subunit; AltName: Full=TBP-associated factor 9; Short=AtTAF9 && PF02291:Transcription initiation factor IID, 31kD subun	-
TraesCS3B03G1039300	TraesCS3B03G1039300	Chr3B	673558150	673561916	-	1044	-	TraesCS3B01G421700 && Q9SYH2.1 RecName: Full=Transcription initiation factor TFIID subunit 9; AltName: Full=TATA binding protein associated factor 21kDa subunit; AltName: Full=TBP-associated factor 9; Short=AtTAF9 && PF02291:Transcription initiation factor IID, 31kD subunit	-
TraesCS3B03G1064300	TraesCS3B03G1064300	Chr3B	685427976	685431283	-	1480	-	- && - && -	-
TraesCS3B03G1065400	TraesCS3B03G1065400	Chr3B	686025052	686046880	+	1547	-	- && P04635.1 RecName: Full=Lipase; AltName: Full=Phospholipase A1; AltName: Full=Triacylglycerol lipase; Contains: RecName: Full=Lipase 86 kDa form; Contains: RecName: Full=Lipase 46 kDa form; Flags: Precursor && -	-
TraesCS3B03G1093800	TraesCS3B03G1093800	Chr3B	698195837	698198379	+	1747	-	TraesCS3B01G442900 && - && -	-
TraesCS3B03G1109700	TraesCS3B03G1109700	Chr3B	704342071	704348509	+	1128	-	TraesCS3B01G449000 && - && PF17035:Bromodomain extra-terminal - transcription regulation	-
TraesCS3B03G1112800	TraesCS3B03G1112800	Chr3B	706085345	706095261	-	5472	-	TraesCS3B01G450600 && Q5N870.1 RecName: Full=Endoribonuclease Dicer homolog 3a; AltName: Full=Dicer-like protein 3a; Short=OsDCL3a && PF00271:Helicase conserved C-terminal domain|PF02170:PAZ domain|PF00270:DEAD/DEAH box helicase|PF03368:Dicer dimerisation domain|PF00636:Ribonuclease III domain	Ribonuclease_3
TraesCS3B03G1116100	TraesCS3B03G1116100	Chr3B	708561043	708565993	-	3430	-	TraesCS3B01G452500 && Q9S9V9.1 RecName: Full=Putative F-box/LRR-repeat protein 23 && PF12937:F-box-like	-
TraesCS3B03G1117100	TraesCS3B03G1117100	Chr3B	709079099	709085129	+	2289	-	TraesCS3B01G453100 && Q8L627.1 RecName: Full=snRNA-activating protein complex subunit; Short=SNAPc subunit; AltName: Full=Protein SHOOT REDIFFERENTIATION DEFECTIVE 2 && PF12251:snRNA-activating protein of 50kDa MW C terminal	-
TraesCS3B03G1122300	TraesCS3B03G1122300	Chr3B	712056938	712059913	-	750	-	TraesCS3B01G455700 && - && -	-
TraesCS3B03G1123100	TraesCS3B03G1123100	Chr3B	712468437	712469626	+	514	-	TraesCS3B01G456100 && O22860.1 RecName: Full=60S ribosomal protein L38 && -	-
TraesCS3B03G1140200	TraesCS3B03G1140200	Chr3B	721091101	721094242	-	1694	-	TraesCS3B01G463400 && Q8GZA4.1 RecName: Full=CBS domain-containing protein CBSX6 && -	-
TraesCS3B03G1164700	TraesCS3B03G1164700	Chr3B	734541991	734542467	-	477	-	TraesCS3B01G471300 && - && PF02519:Auxin responsive protein	Auxin_inducible
TraesCS3B03G1166200	TraesCS3B03G1166200	Chr3B	734973765	734974735	+	971	-	TraesCS3B01G471900 && Q06398.2 RecName: Full=Probable glutathione S-transferase GSTU6; AltName: Full=28 kDa cold-induced protein && PF02798:Glutathione S-transferase, N-terminal domain	GST_N
TraesCS3B03G1167100	TraesCS3B03G1167100	Chr3B	735603673	735607679	-	2268	-	TraesCS3B01G472100 && Q8L796.2 RecName: Full=Phosphatidylinositol 4-phosphate 5-kinase 2; Short=AtPIP5K2; AltName: Full=1-phosphatidylinositol 4-phosphate kinase 2; AltName: Full=Diphosphoinositide kinase 2; AltName: Full=PtdIns(4)P-5-kinase 2 && PF01504:Phosphatidylinositol-4-phosphate 5-Kinase	PIP5K
TraesCS3B03G1173900	TraesCS3B03G1173900	Chr3B	738339753	738344609	+	741	-	- && P53860.1 RecName: Full=Phosphatidylinositol transfer protein PDR16; Short=PITP; AltName: Full=Pleiotropic drug resistance protein 16; AltName: Full=SEC14 homolog 3 && PF00650:CRAL/TRIO domain	-
TraesCS3B03G1176100	TraesCS3B03G1176100	Chr3B	739616731	739619820	-	1592	-	TraesCS3B01G476000 && Q9LSE2.1 RecName: Full=Transcription factor ICE1; AltName: Full=Basic helix-loop-helix protein 116; Short=AtbHLH116; Short=bHLH 116; AltName: Full=Inducer of CBF expression 1; AltName: Full=Transcription factor EN 45; AltName: Full=Transcription factor SCREAM; AltName: Full=bHLH transcription factor bHLH116 && PF00010:Helix-loop-helix DNA-binding domain	HLH
TraesCS3B03G1178000	TraesCS3B03G1178000	Chr3B	739807213	739808299	-	945	-	TraesCS3B01G476500 && - && -	-
TraesCS3B03G1181800	TraesCS3B03G1181800	Chr3B	741183952	741191964	-	2675	-	TraesCS3B01G478000 && Q9LPZ3.3 RecName: Full=G-type lectin S-receptor-like serine/threonine-protein kinase At1g11410; Flags: Precursor && PF00069:Protein kinase domain	Pkinase
TraesCS3B03G1199400	TraesCS3B03G1199400	Chr3B	745788067	745788971	-	828	-	TraesCS3B01G484600 && Q9LDD1.1 RecName: Full=Probable BOI-related E3 ubiquitin-protein ligase 3; AltName: Full=RING-type E3 ubiquitin transferase BRG3 && -	-
TraesCS3B03G1215900	TraesCS3B03G1215900	Chr3B	751662122	751671635	-	2427	-	TraesCS3B01G490800 && - && PF04578:Protein of unknown function, DUF594|PF13968:Domain of unknown function (DUF4220)	-
TraesCS3B03G1219800	TraesCS3B03G1219800	Chr3B	753393832	753394971	-	1056	-	TraesCS3B01G492700 && - && PF00646:F-box domain	F-box
TraesCS3B03G1224700	TraesCS3B03G1224700	Chr3B	754396738	754398858	-	968	-	TraesCS3B01G495700 && A2WYS7.2 RecName: Full=Esterase PIR7B >Q0JG99.2 RecName: Full=Esterase PIR7B && PF12697:Alpha/beta hydrolase family	-
TraesCS3B03G1263900	TraesCS3B03G1263900	Chr3B	768698980	768699691	-	432	-	TraesCS3B01G509400 && - && PF10275:Peptidase C65 Otubain	-
TraesCS3B03G1285300	TraesCS3B03G1285300	Chr3B	776377087	776378670	-	1584	-	TraesCS3B01G518100 && - && PF02536:mTERF	-
TraesCS3B03G1299600	TraesCS3B03G1299600	Chr3B	780670170	780671778	+	863	-	- && Q9XIC7.1 RecName: Full=Somatic embryogenesis receptor kinase 2; Short=AtSERK2; AltName: Full=Somatic embryogenesis receptor-like kinase 2; Flags: Precursor && PF08263:Leucine rich repeat N-terminal domain|PF13855:Leucine rich repeat	LRRNT_2
TraesCS3B03G1306200	TraesCS3B03G1306200	Chr3B	781987727	781989271	-	1545	-	TraesCS3B01G524600 && Q9FVS9.1 RecName: Full=Alkane hydroxylase MAH1; AltName: Full=Cytochrome P450 96A15; AltName: Full=Protein MID-CHAIN ALKANE HYDROXYLASE 1 && PF00067:Cytochrome P450	p450
TraesCS3B03G1307400	TraesCS3B03G1307400	Chr3B	782136638	782138041	-	1275	-	TraesCS3B01G525000 && P49237.1 RecName: Full=Glucan endo-1,3-beta-glucosidase, acidic isoform; AltName: Full=(1->3)-beta-glucan endohydrolase; Short=(1->3)-beta-glucanase; AltName: Full=Beta-1,3-endoglucanase; Flags: Precursor && PF00332:Glycosyl hydrolases family 17	Glyco_hydro_17
TraesCS3B03G1311100	TraesCS3B03G1311100	Chr3B	783698028	783699459	+	1346	-	TraesCS3B01G526000 && P49237.1 RecName: Full=Glucan endo-1,3-beta-glucosidase, acidic isoform; AltName: Full=(1->3)-beta-glucan endohydrolase; Short=(1->3)-beta-glucanase; AltName: Full=Beta-1,3-endoglucanase; Flags: Precursor && PF00332:Glycosyl hydrolases family 17	Glyco_hydro_17
TraesCS3B03G1319300	TraesCS3B03G1319300	Chr3B	786675259	786676857	-	1250	-	TraesCS3B01G529400 && P15737.1 RecName: Full=Glucan endo-1,3-beta-glucosidase GII; AltName: Full=(1->3)-beta-glucan endohydrolase GII; AltName: Full=(1->3)-beta-glucanase isoenzyme GII; AltName: Full=Beta-1,3-endoglucanase GII; Flags: Precursor && PF00332:Glycosyl hydrolases family 17	Glyco_hydro_17
TraesCS3B03G1319800	TraesCS3B03G1319800	Chr3B	786791488	786793427	+	1246	-	TraesCS3B01G529700 && P15737.1 RecName: Full=Glucan endo-1,3-beta-glucosidase GII; AltName: Full=(1->3)-beta-glucan endohydrolase GII; AltName: Full=(1->3)-beta-glucanase isoenzyme GII; AltName: Full=Beta-1,3-endoglucanase GII; Flags: Precursor && PF00332:Glycosyl hydrolases family 17	Glyco_hydro_17
TraesCS3B03G1332300	TraesCS3B03G1332300	Chr3B	790112558	790119167	+	2054	-	TraesCS3B01G535000 && Q8GT06.1 RecName: Full=Crossover junction endonuclease MUS81; AltName: Full=Protein MMS AND UV SENSITIVE 81; Short=OsMUS81 && PF02732:ERCC4 domain	-
TraesCS3B03G1334100	TraesCS3B03G1334100	Chr3B	791083862	791084823	-	876	-	TraesCS3B01G535300 && Q03662.1 RecName: Full=Probable glutathione S-transferase; AltName: Full=Auxin-induced protein PGNT1/PCNT110 && PF00043:Glutathione S-transferase, C-terminal domain|PF02798:Glutathione S-transferase, N-terminal domain	GST_N
TraesCS3B03G1334300	TraesCS3B03G1334300	Chr3B	791113771	791117018	-	1008	-	TraesCS3B01G535400 && - && PF00578:AhpC/TSA family	-
TraesCS3B03G1334400	TraesCS3B03G1334400	Chr3B	791119192	791121232	+	513	-	TraesCS3B01G535500 && - && PF07059:Protein of unknown function (DUF1336)	-
TraesCS3B03G1342800	TraesCS3B03G1342800	Chr3B	794721735	794722816	+	986	-	TraesCS3B01G539300 && Q03664.1 RecName: Full=Probable glutathione S-transferase; AltName: Full=Auxin-induced protein PCNT103 && PF00043:Glutathione S-transferase, C-terminal domain|PF13417:Glutathione S-transferase, N-terminal domain	GST_C
TraesCS3B03G1346400	TraesCS3B03G1346400	Chr3B	795886153	795887206	-	630	-	TraesCS3B01G540900 && - && PF09811:Essential protein Yae1, N terminal	-
TraesCS3B03G1360900	TraesCS3B03G1360900	Chr3B	799567294	799567991	+	698	-	TraesCS3B01G546600 && - && -	-
TraesCS3B03G1361200	TraesCS3B03G1361200	Chr3B	799586125	799586436	+	312	-	TraesCS3B01G546800 && - && -	-
TraesCS3B03G1362600	TraesCS3B03G1362600	Chr3B	799724487	799729630	-	979	-	- && Q8RZA1.1 RecName: Full=Uridine 5'-monophosphate synthase; Short=UMP synthase; Includes: RecName: Full=Orotate phosphoribosyltransferase; Short=OPRTase; Includes: RecName: Full=Orotidine 5'-phosphate decarboxylase; AltName: Full=OMPdecase && PF00215:O	-
TraesCS3B03G1365200	TraesCS3B03G1365200	Chr3B	800493675	800494895	-	1036	-	- && - && PF12776:Myb/SANT-like DNA-binding domain	-
TraesCS3B03G1368800	TraesCS3B03G1368800	Chr3B	801726587	801730502	+	1472	-	TraesCS3B01G550200 && Q9M1K0.1 RecName: Full=Transcription factor ORG3; AltName: Full=Basic helix-loop-helix protein 39; Short=AtbHLH39; Short=bHLH 39; AltName: Full=OBP3-responsive gene 3; AltName: Full=Transcription factor EN 9; AltName: Full=bHLH transcription factor bHLH039 && PF00010:Helix-loop-helix DNA-binding domain	HLH
TraesCS3B03G1369400	TraesCS3B03G1369400	Chr3B	801757842	801759088	+	719	-	TraesCS3B01G550500 && - && -	-
TraesCS3B03G1374700	TraesCS3B03G1374700	Chr3B	803401661	803406830	-	4183	-	TraesCS3B01G552400 && Q94CK9.1 RecName: Full=Protein LATERAL ROOT PRIMORDIUM 1 && PF05142:Domain of unknown function (DUF702)	-
TraesCS3B03G1425200	TraesCS3B03G1425200	Chr3B	818896655	818900559	-	3320	-	TraesCS3B01G569800 && - && PF00931:NB-ARC domain|PF18052:Rx N-terminal domain	NB-ARC
TraesCS3B03G1432100	TraesCS3B03G1432100	Chr3B	821796139	821797405	+	1143	-	- && - && PF03478:Protein of unknown function (DUF295)	DUF295
TraesCS3B03G1434100	TraesCS3B03G1434100	Chr3B	822510218	822510469	+	252	-	TraesCS3B01G573800 && - && -	-
TraesCS3B03G1436500	TraesCS3B03G1436500	Chr3B	823525269	823525688	-	420	-	TraesCS3B01G575300 && Q43135.3 RecName: Full=Tyrosine N-monooxygenase; AltName: Full=Cytochrome P450 79A1; AltName: Full=Cytochrome P450Tyr && PF00067:Cytochrome P450	p450
TraesCS3B03G1445100	TraesCS3B03G1445100	Chr3B	826954322	826955391	+	985	-	TraesCS3B01G578400 && - && PF02496:ABA/WDS induced protein	-
TraesCS3B03G1457500	TraesCS3B03G1457500	Chr3B	829807903	829812009	-	1833	-	TraesCS3B01G582600 && Q6WNQ9.1 RecName: Full=Isoflavone 3'-hydroxylase; AltName: Full=Cytochrome P450 81E9, partial [Medicago truncatula] && PF00067:Cytochrome P450	p450
TraesCS3B03G1458300	TraesCS3B03G1458300	Chr3B	830148421	830150779	+	1569	-	TraesCS3B01G583100 && Q9C8Y6.1 RecName: Full=FBD-associated F-box protein At1g66310 && -	-
TraesCS3B03G1463600	TraesCS3B03G1463600	Chr3B	831988236	831992275	+	1809	-	TraesCS3B01G585600 && B9RAJ0.2 RecName: Full=Probable aspartyl aminopeptidase && PF02127:Aminopeptidase I zinc metalloprotease (M18)	Peptidase_M18
TraesCS3B03G1468400	TraesCS3B03G1468400	Chr3B	833446351	833455246	+	6614	-	TraesCS3B01G587400 && P10978.1 RecName: Full=Retrovirus-related Pol polyprotein from transposon TNT 1-94; Includes: RecName: Full=Protease; Includes: RecName: Full=Reverse transcriptase; Includes: RecName: Full=Endonuclease && PF07727:Reverse transcriptase (RNA-dependent DNA polymerase)|PF00931:NB-ARC domain|PF18052:Rx N-terminal domain	RVT_2
TraesCS3B03G1474000	TraesCS3B03G1474000	Chr3B	834523049	834534929	-	3948	-	TraesCS3B01G589700 && F4IBE4.1 RecName: Full=Probable disease resistance protein RF45 >P0DI16.1 RecName: Full=Probable disease resistance protein RDL5 && PF00931:NB-ARC domain|PF18052:Rx N-terminal domain	NB-ARC
TraesCS3B03G1479900	TraesCS3B03G1479900	Chr3B	836225957	836228092	-	989	-	TraesCS3B01G592400 && Q5JME8.1 RecName: Full=Protein DEHYDRATION-INDUCED 19 homolog 5; AltName: Full=OsDi19-5 && PF14571:Stress-induced protein Di19, C-terminal|PF05605:Drought induced 19 protein (Di19), zinc-binding	-
TraesCS3B03G1486100	TraesCS3B03G1486100	Chr3B	837543353	837550217	-	3415	-	TraesCS3B01G594500 && Q9ZW07.1 RecName: Full=Pumilio homolog 1; Short=APUM-1; Short=AtPUM1 && PF00806:Pumilio-family RNA binding repeat|PF07990:Nucleic acid binding protein NABP	PUF
TraesCS3B03G1486800	TraesCS3B03G1486800	Chr3B	839086155	839086845	-	691	-	TraesCS3B01G594700 && - && PF04398:Protein of unknown function, DUF538	-
TraesCS3B03G1490600	TraesCS3B03G1490600	Chr3B	839906416	839909324	-	1304	-	TraesCS3B01G595900 && P51819.1 RecName: Full=Heat shock protein 83 && -	-
TraesCS3B03G1494600	TraesCS3B03G1494600	Chr3B	841001585	841006425	-	1977	-	TraesCS3B01G597900 && Q39119.2 RecName: Full=Vacuolar-processing enzyme gamma-isozyme; AltName: Full=Asparaginyl endopeptidase gamma-VPE; AltName: Full=Gamma-VPE; Flags: Precursor && PF01650:Peptidase C13 family	-
TraesCS3B03G1497600	TraesCS3B03G1497600	Chr3B	841564514	841572509	+	3799	-	TraesCS3B01G599600 && Q9M2T1.2 RecName: Full=AP3-complex subunit beta-A; AltName: Full=Adaptor protein complex AP-3 subunit beta-A; AltName: Full=Adaptor-related protein complex 3 subunit beta-A; AltName: Full=Beta-3B-adaptin; AltName: Full=Clathrin assembly protein complex 3 beta-A large chain; AltName: Full=Protein-affected trafficking 2 && PF01602:Adaptin N terminal region	-
TraesCS3B03G1515800	TraesCS3B03G1515800	Chr3B	847237232	847239146	-	951	-	- && Q9YGN1.1 RecName: Full=Protein SAND && PF19036:First Longin domain of FUZ, MON1 and HPS1	-
TraesCS3B03G1521800	TraesCS3B03G1521800	Chr3B	850175682	850176140	+	459	-	TraesCS3B01G605800 && - && PF04398:Protein of unknown function, DUF538	-
TraesCS3B03G1527500	TraesCS3B03G1527500	Chr3B	851713638	851718311	-	1917	-	TraesCS3B01G603100 && Q9LYW9.1 RecName: Full=DnaJ protein P58IPK homolog; Short=AtP58IPK; AltName: Full=Chaperone protein dnaJ 36; Short=AtDjA36; Short=AtJ36; Flags: Precursor && PF00226:DnaJ domain	DnaJ
TraesCS3B03G1528200	TraesCS3B03G1528200	Chr3B	851731796	851734678	+	2478	-	- && - && PF04749:PLAC8 family|PF11204:Protein of unknown function (DUF2985)	-
TraesCS3D03G0020900	TraesCS3D03G0020900	Chr3D	3975249	3979260	-	1355	-	TraesCS3D01G010700 && - && PF13432:Tetratricopeptide repeat	-
TraesCS3D03G0024300	TraesCS3D03G0024300	Chr3D	4468799	4477250	-	4302	-	TraesCS3D01G013000 && Q6ZHZ1.1 RecName: Full=Probable sucrose-phosphate synthase 4; AltName: Full=Sucrose phosphate synthase 4F; Short=OsSPS4F; AltName: Full=UDP-glucose-fructose-phosphate glucosyltransferase && PF05116:Sucrose-6F-phosphate phosphohydrolase|PF00534:Glycosyl transferases group 1|PF00862:Sucrose synthase	Glycos_transf_1
TraesCS3D03G0039000	TraesCS3D03G0039000	Chr3D	7183880	7184701	-	822	-	TraesCS3D01G022300 && F4JJ23.1 RecName: Full=Protein NEN4; AltName: Full=NAC45/NAC86-dependent exonuclease-domain protein 4 && PF00929:Exonuclease	Exonuc_X-T
TraesCS3D03G0040800	TraesCS3D03G0040800	Chr3D	7427458	7427712	-	255	-	TraesCS3D01G023400 && P82900.2 RecName: Full=Non-specific lipid-transfer protein 2G; Short=LTP2G; AltName: Full=7 kDa lipid transfer protein 1; AltName: Full=Lipid transfer protein 2 isoform 1; Short=LTP2-1; Flags: Precursor && -	-
TraesCS3D03G0058400	TraesCS3D03G0058400	Chr3D	11929579	11935018	+	2467	-	TraesCS3D01G032400 && F4I4K5.1 RecName: Full=Multicopper oxidase LPR1; AltName: Full=Protein LOW PHOSPHATE ROOT 1; Flags: Precursor && PF07731:Multicopper oxidase	-
TraesCS3D03G0073000	TraesCS3D03G0073000	Chr3D	15414053	15416918	-	2217	-	TraesCS3D01G040700 && O65479.2 RecName: Full=Putative cysteine-rich receptor-like protein kinase 20; Short=Cysteine-rich RLK20; Flags: Precursor && PF01657:Salt stress response/antifungal|PF07714:Protein tyrosine and serine/threonine kinase	Pkinase_Tyr
TraesCS3D03G0075900	TraesCS3D03G0075900	Chr3D	16168748	16172668	+	1662	-	TraesCS3D01G042300 && Q9AXQ9.1 RecName: Full=Deoxyhypusine synthase && PF01916:Deoxyhypusine synthase	-
TraesCS3D03G0077600	TraesCS3D03G0077600	Chr3D	16632728	16633318	+	591	-	TraesCS3D01G043700 && - && PF05553:Cotton fibre expressed protein	-
TraesCS3D03G0078100	TraesCS3D03G0078100	Chr3D	16879993	16884245	+	1262	-	TraesCS3D01G043900 && Q9M5P4.1 RecName: Full=Chloroplastic group IIB intron splicing facilitator CRS2, chloroplastic; AltName: Full=Chloroplastic RNA splicing factor 2; AltName: Full=Protein CHLOROPLAST RNA SPLICING 2; Flags: Precursor && PF01195:Peptidyl-tRNA hydrolase	-
TraesCS3D03G0079300	TraesCS3D03G0079300	Chr3D	17344865	17346337	-	1473	-	TraesCS3D01G044700 && Q4R1I9.1 RecName: Full=Anthocyanidin 5,3-O-glucosyltransferase; AltName: Full=UDP-glucose: anthocyanidin 5,3-O-glucosyltransferase && PF00201:UDP-glucoronosyl and UDP-glucosyl transferase	UDPGT
TraesCS3D03G0079400	TraesCS3D03G0079400	Chr3D	17348668	17380973	+	8537	-	- && P0C5E2.3 RecName: Full=LEAF RUST 10 DISEASE-RESISTANCE LOCUS RECEPTOR-LIKE PROTEIN KINASE-like 1.2; AltName: Full=Probable receptor-like serine/threonine-protein kinase LRK10L-1.2; Flags: Precursor && PF13947:Wall-associated receptor kinase galacturo	Pkinase
TraesCS3D03G0079600	TraesCS3D03G0079600	Chr3D	17394377	17395503	-	950	-	TraesCS3D01G045500 && P12810.1 RecName: Full=16.9 kDa class I heat shock protein 1; AltName: Full=HSP 16.9; AltName: Full=Heat shock protein 16.9A; AltName: Full=Heat shock protein 17; AltName: Full=Low molecular weight heat shock protein && PF00011:Hsp20/alpha crystallin family	-
TraesCS3D03G0081200	TraesCS3D03G0081200	Chr3D	17600072	17600527	+	456	-	TraesCS3D01G046800 && Q41560.1 RecName: Full=16.9 kDa class I heat shock protein 2; AltName: Full=Heat shock protein 16.9B && PF00011:Hsp20/alpha crystallin family	-
TraesCS3D03G0114600	TraesCS3D03G0114600	Chr3D	26156396	26159954	-	1146	-	TraesCS3D01G059800 && - && PF02330:Mitochondrial glycoprotein	-
TraesCS3D03G0117300	TraesCS3D03G0117300	Chr3D	26575188	26578623	-	3355	-	TraesCS3D01G061200 && Q9SD62.1 RecName: Full=Putative receptor-like protein kinase At3g47110; Flags: Precursor && PF13855:Leucine rich repeat|PF00069:Protein kinase domain	Pkinase
TraesCS3D03G0123000	TraesCS3D03G0123000	Chr3D	28206725	28209876	-	2318	-	TraesCS3D01G063900 && - && PF12937:F-box-like	-
TraesCS3D03G0123300	TraesCS3D03G0123300	Chr3D	28224576	28228316	+	1880	-	TraesCS3D01G064000 && - && -	-
TraesCS3D03G0129900	TraesCS3D03G0129900	Chr3D	29823540	29823713	-	174	-	TraesCS3D01G067100 && - && -	-
TraesCS3D03G0130200	TraesCS3D03G0130200	Chr3D	29894435	29894605	-	171	-	TraesCS3D01G067400 && - && -	-
TraesCS3D03G0135000	TraesCS3D03G0135000	Chr3D	30695184	30702580	-	2067	-	TraesCS3D01G069700 && - && PF13365:Trypsin-like peptidase domain	-
TraesCS3D03G0146900	TraesCS3D03G0146900	Chr3D	35932030	35938238	-	3084	-	TraesCS3D01G074600 && - && PF14309:Domain of unknown function (DUF4378)	-
TraesCS3D03G0160200	TraesCS3D03G0160200	Chr3D	40861575	40862751	-	987	-	TraesCS3D01G081300 && Q03200.1 RecName: Full=Light-regulated protein; Flags: Precursor && PF07207:Light regulated protein Lir1	-
TraesCS3D03G0163000	TraesCS3D03G0163000	Chr3D	41784205	41788382	+	3295	-	- && Q9STE7.1 RecName: Full=Putative disease resistance RPP13-like protein 3 && PF18052:Rx N-terminal domain|PF00931:NB-ARC domain	NB-ARC
TraesCS3D03G0181700	TraesCS3D03G0181700	Chr3D	46578621	46579154	+	534	-	TraesCS3D01G092100 && Q3EC97.1 RecName: Full=F-box/LRR-repeat protein 14 && -	-
TraesCS3D03G0195800	TraesCS3D03G0195800	Chr3D	50021074	50023378	-	1011	-	TraesCS3D01G098000 && - && PF10181:GPI-GlcNAc transferase complex, PIG-H component	-
TraesCS3D03G0200600	TraesCS3D03G0200600	Chr3D	51866935	51868027	-	725	-	TraesCS3D01G100000 && - && PF05241:EXPERA (EXPanded EBP superfamily)	EBP
TraesCS3D03G0208300	TraesCS3D03G0208300	Chr3D	54938302	54940191	-	1777	-	TraesCS3D01G102200 && F8WKW1.1 RecName: Full=7-deoxyloganetin glucosyltransferase; AltName: Full=Genipin glucosyltransferase; AltName: Full=UDP-glucose glucosyltransferase 2; Short=GjUGT2; AltName: Full=UDP-glycosyltransferase 85A24 && PF00201:UDP-glucoronosyl and UDP-glucosyl transferase	UDPGT
TraesCS3D03G0219300	TraesCS3D03G0219300	Chr3D	58364226	58369603	-	1697	-	TraesCS3D01G106200 && - && PF09713:Plant protein 1589 of unknown function (A_thal_3526)	-
TraesCS3D03G0222500	TraesCS3D03G0222500	Chr3D	61446892	61449536	+	1774	-	TraesCS3D01G107700 && Q9SF32.1 RecName: Full=Protein IQ-DOMAIN 1 && -	-
TraesCS3D03G0246600	TraesCS3D03G0246600	Chr3D	73282027	73284626	-	1373	-	TraesCS3D01G118500 && - && -	-
TraesCS3D03G0246800	TraesCS3D03G0246800	Chr3D	73463629	73467543	+	2327	-	TraesCS3D01G118700 && Q8LJT8.2 RecName: Full=TSL-kinase interacting protein 1; AltName: Full=Myb-related protein TKI1 && -	-
TraesCS3D03G0249300	TraesCS3D03G0249300	Chr3D	75207250	75214651	+	3093	-	TraesCS3D01G119600 && - && -	-
TraesCS3D03G0266600	TraesCS3D03G0266600	Chr3D	84927704	84929565	+	1862	-	TraesCS3D01G127100 && Q9ZQ94.1 RecName: Full=UDP-glycosyltransferase 73C5; AltName: Full=Cytokinin-O-glucosyltransferase 3; AltName: Full=Deoxynivalenol-glucosyl-transferase 1; AltName: Full=Zeatin O-glucosyltransferase 3; Short=AtZOG3 && PF00201:UDP-glucoronosyl and UDP-glucosyl transferase	UDPGT
TraesCS3D03G0266900	TraesCS3D03G0266900	Chr3D	84954404	84958833	-	2222	-	TraesCS3D01G127300 && Q9XI23.1 RecName: Full=Boron transporter 4 && PF00955:HCO3- transporter family	-
TraesCS3D03G0315700	TraesCS3D03G0315700	Chr3D	114535594	114536073	+	480	-	TraesCS3D01G148900 && - && PF04398:Protein of unknown function, DUF538	-
TraesCS3D03G0324100	TraesCS3D03G0324100	Chr3D	120687983	120690807	-	2249	-	TraesCS3D01G153400 && Q5NAT0.1 RecName: Full=Endoglucanase 2; AltName: Full=Endo-1,4-beta glucanase 2; AltName: Full=OsCel9A; AltName: Full=OsGLU5; Flags: Precursor && PF00759:Glycosyl hydrolase family 9|PF09478:Carbohydrate binding domain CBM49	-
TraesCS3D03G0336300	TraesCS3D03G0336300	Chr3D	126785767	126787684	-	1299	-	TraesCS3D01G157800 && Q9CA93.1 RecName: Full=Mitochondrial arginine transporter BAC2; AltName: Full=Mitochondrial basic amino acid carrier 2; Short=AtMBAC2 && PF00153:Mitochondrial carrier protein	Mito_carr
TraesCS3D03G0344500	TraesCS3D03G0344500	Chr3D	131959491	131964081	-	2837	-	TraesCS3D01G161000 && - && PF14383:DUF761-associated sequence motif	-
TraesCS3D03G0355900	TraesCS3D03G0355900	Chr3D	138474658	138476236	+	1010	-	TraesCS3D01G165800 && - && -	-
TraesCS3D03G0361500	TraesCS3D03G0361500	Chr3D	142135275	142136279	+	815	-	TraesCS3D01G167400 && A2WMK1.1 RecName: Full=CASP-like protein 1C1-1; Short=OsCASPL1C1-1 && PF04535:Domain of unknown function (DUF588)	-
TraesCS3D03G0390900	TraesCS3D03G0390900	Chr3D	163008470	163011462	-	1837	-	- && O23305.1 RecName: Full=FHA domain-containing protein At4g14490 && PF00498:FHA domain	FHA
TraesCS3D03G0399300	TraesCS3D03G0399300	Chr3D	169162405	169167934	+	2845	-	TraesCS3D01G183600 && - && -	-
TraesCS3D03G0401500	TraesCS3D03G0401500	Chr3D	170811593	170817236	-	2021	-	TraesCS3D01G184500 && Q8X0H8.1 RecName: Full=Alpha-1,3/1,6-mannosyltransferase alg-2; AltName: Full=Asparagine-linked glycosylation protein 2; AltName: Full=GDP-Man:Man(1)GlcNAc(2)-PP-Dol alpha-1,3-mannosyltransferase; AltName: Full=GDP-Man:Man(1)GlcNAc(2)-PP-dolichol mannosyltransferase; AltName: Full=GDP-Man:Man(2)GlcNAc(2)-PP-Dol alpha-1,6-mannosyltransferase && PF00534:Glycosyl transferases g…	Glycos_transf_1
TraesCS3D03G0455200	TraesCS3D03G0455200	Chr3D	231604569	231639087	+	2679	-	- && Q5VMQ5.1 RecName: Full=CRS2-associated factor 1, chloroplastic; AltName: Full=Chloroplastic group IIA intron splicing facilitator CRS2-associated factor 1; Flags: Precursor && PF01985:CRS1 / YhbY (CRM) domain	-
TraesCS3D03G0514500	TraesCS3D03G0514500	Chr3D	293341730	293342870	-	1032	-	TraesCS3D01G215600 && - && -	-
TraesCS3D03G0549100	TraesCS3D03G0549100	Chr3D	321200765	321203921	+	1023	-	- && O22558.2 RecName: Full=Serine/threonine-protein kinase STY8; AltName: Full=Serine/threonine/tyrosine-protein kinase 8 && PF07714:Protein tyrosine and serine/threonine kinase	Pkinase_Tyr
TraesCS3D03G0561400	TraesCS3D03G0561400	Chr3D	331051784	331053105	-	1153	-	TraesCS3D01G238300 && Q9SUP6.1 RecName: Full=Probable WRKY transcription factor 53; AltName: Full=WRKY DNA-binding protein 53 && PF03106:WRKY DNA -binding domain	WRKY
TraesCS3D03G0561600	TraesCS3D03G0561600	Chr3D	331141813	331147995	-	4573	-	TraesCS3D01G238400 && - && -	-
TraesCS3D03G0568800	TraesCS3D03G0568800	Chr3D	337952895	337959657	+	1624	-	TraesCS3D01G241700 && F4KHG6.1 RecName: Full=Carboxyl-terminal-processing peptidase 1, chloroplastic; AltName: Full=D1 C-terminal processing protease 1; AltName: Full=Photosystem II D1 protein processing peptidase 1; Flags: Precursor && PF17820:PDZ domain|PF03572:Peptidase family S41	Peptidase_S41
TraesCS3D03G0570900	TraesCS3D03G0570900	Chr3D	339718700	339719531	+	832	-	TraesCS3D01G242600 && - && -	-
TraesCS3D03G0589700	TraesCS3D03G0589700	Chr3D	353496548	353497683	-	1136	-	TraesCS3D01G251200 && - && PF14364:Domain of unknown function (DUF4408)|PF05553:Cotton fibre expressed protein	-
TraesCS3D03G0612900	TraesCS3D03G0612900	Chr3D	367237289	367239040	-	1752	-	TraesCS3D01G264300 && Q66PF4.1 RecName: Full=Cinnamate beta-D-glucosyltransferase; AltName: Full=UDP-glucose:cinnamate glucosyltransferase; Short=FaGT2 && PF00201:UDP-glucoronosyl and UDP-glucosyl transferase	UDPGT
TraesCS3D03G0649400	TraesCS3D03G0649400	Chr3D	390362635	390362832	+	198	-	TraesCS3D01G281200 && O82067.3 RecName: Full=Mitochondrial import receptor subunit TOM7-1; AltName: Full=Translocase of outer membrane 7 kDa subunit 1 && -	-
TraesCS3D03G0652900	TraesCS3D03G0652900	Chr3D	392819260	392821969	-	1826	-	TraesCS3D01G283300 && Q9FK75.1 RecName: Full=GDSL esterase/lipase At5g45670; AltName: Full=Extracellular lipase At5g45670; Flags: Precursor && PF00657:GDSL-like Lipase/Acylhydrolase	Lipase_GDSL
TraesCS3D03G0654800	TraesCS3D03G0654800	Chr3D	394741799	394744297	+	1109	-	TraesCS3D01G284200 && Q8S151.1 RecName: Full=MADS-box transcription factor 32; AltName: Full=OsMADS32 && PF01486:K-box region|PF00319:SRF-type transcription factor (DNA-binding and dimerisation domain)	SRF-TF
TraesCS3D03G0658600	TraesCS3D03G0658600	Chr3D	396287140	396291630	+	2947	-	- && C0LGR6.2 RecName: Full=Probable LRR receptor-like serine/threonine-protein kinase At4g29180; Flags: Precursor && PF12819:Malectin-like domain|PF07714:Protein tyrosine and serine/threonine kinase|PF13855:Leucine rich repeat	Pkinase_Tyr
TraesCS3D03G0661400	TraesCS3D03G0661400	Chr3D	397428748	397430139	+	1392	-	TraesCS3D01G287300 && Q9FZ62.1 RecName: Full=Inorganic pyrophosphatase 2; Short=AtPPsPase2; Short=PPi phosphatase 2; Short=Pyrophosphate-specific phosphatase 2 && PF06888:Putative Phosphatase	-
TraesCS3D03G0689400	TraesCS3D03G0689400	Chr3D	417334038	417334887	-	850	-	TraesCS3D01G301800 && - && -	-
TraesCS3D03G0695900	TraesCS3D03G0695900	Chr3D	420683179	420684974	+	1796	-	TraesCS3D01G305500 && Q9FHW7.1 RecName: Full=SKP1-like protein 1B; AltName: Full=SKP1-like 2; AltName: Full=UFO-binding protein 2 && PF01466:Skp1 family, dimerisation domain|PF03931:Skp1 family, tetramerisation domain	Skp1
TraesCS3D03G0697600	TraesCS3D03G0697600	Chr3D	421042193	421042885	+	693	-	TraesCS3D01G306300 && Q94EE4.1 RecName: Full=Copper transporter 1; Short=OsCOPT1 && PF04145:Ctr copper transporter family	-
TraesCS3D03G0703300	TraesCS3D03G0703300	Chr3D	424137718	424142879	+	3886	-	TraesCS3D01G309200 && - && -	-
TraesCS3D03G0709800	TraesCS3D03G0709800	Chr3D	427449744	427457421	+	3293	-	TraesCS3D01G311400 && Q60GC1.1 RecName: Full=Exonuclease 1; AltName: Full=OsEXO-1 && PF00752:XPG N-terminal domain|PF00867:XPG I-region	XPG_I
TraesCS3D03G0714200	TraesCS3D03G0714200	Chr3D	429184172	429189787	+	4896	-	TraesCS3D01G314300 && Q7XA40.2 RecName: Full=Putative disease resistance protein RGA3; AltName: Full=Blight resistance protein B149; AltName: Full=RGA1-blb && PF00931:NB-ARC domain	NB-ARC
TraesCS3D03G0718200	TraesCS3D03G0718200	Chr3D	430728689	430733178	+	2937	-	TraesCS3D01G316800 && O81905.1 RecName: Full=Receptor-like serine/threonine-protein kinase SD1-8; AltName: Full=Arabidopsis thaliana receptor kinase 3; AltName: Full=S-domain-1 (SD1) receptor kinase 8; Short=SD1-8; Flags: Precursor && PF01453:D-mannose binding lectin|PF07714:Protein tyrosine and serine/threonine kinase|PF00954:S-locus glycoprotein domain|PF08276:PAN-like domain	Pkinase_Tyr
TraesCS3D03G0721500	TraesCS3D03G0721500	Chr3D	433482301	433485182	+	1983	-	TraesCS3D01G318800 && Q96575.1 RecName: Full=Pectinesterase 2.2; Short=PE 2.2; AltName: Full=Pectin methylesterase 2.2; Flags: Precursor && PF01095:Pectinesterase|PF04043:Plant invertase/pectin methylesterase inhibitor	-
TraesCS3D03G0728300	TraesCS3D03G0728300	Chr3D	436052957	436054052	+	971	-	TraesCS3D01G322000 && - && -	-
TraesCS3D03G0731700	TraesCS3D03G0731700	Chr3D	437939364	437941491	-	1377	-	TraesCS3D01G323900 && Q02439.1 RecName: Full=Putative glucan endo-1,3-beta-glucosidase GVI; AltName: Full=(1->3)-beta-glucan endohydrolase GVI; AltName: Full=(1->3)-beta-glucanase isoenzyme GVI; AltName: Full=Beta-1,3-endoglucanase GVI; Flags: Precursor && PF00332:Glycosyl hydrolases family 17	Glyco_hydro_17
TraesCS3D03G0736900	TraesCS3D03G0736900	Chr3D	439849886	439853010	-	1128	-	TraesCS3D01G327000 && Q9LET3.1 RecName: Full=Rhomboid-like protein 20; Short=AtRBL20 && PF00627:UBA/TS-N domain|PF01694:Rhomboid family	UBA
TraesCS3D03G0739300	TraesCS3D03G0739300	Chr3D	442057056	442060019	+	1066	-	TraesCS3D01G328200 && - && -	-
TraesCS3D03G0744600	TraesCS3D03G0744600	Chr3D	444324570	444329596	-	1539	-	TraesCS3D01G330900 && Q5JK35.1 RecName: Full=Beta-glucosidase 5; Short=Os1bglu5; Flags: Precursor && PF00232:Glycosyl hydrolase family 1	Glyco_hydro_1
TraesCS3D03G0748200	TraesCS3D03G0748200	Chr3D	445991311	445994833	-	2037	-	TraesCS3D01G333200 && Q9SYJ2.1 RecName: Full=Probable glycerol-3-phosphate acyltransferase 3; Short=AtGPAT3 && PF01553:Acyltransferase	Acyltransferase
TraesCS3D03G0748300	TraesCS3D03G0748300	Chr3D	446173841	446177109	+	1164	-	TraesCS3D01G333300 && Q8GXB4.1 RecName: Full=WAT1-related protein At1g09380 && PF00892:EamA-like transporter family	DUF6
TraesCS3D03G0753700	TraesCS3D03G0753700	Chr3D	448863324	448868628	+	2667	-	TraesCS3D01G336200 && Q9LVM0.1 RecName: Full=Probable inactive receptor kinase At5g58300; Flags: Precursor && PF12799:Leucine Rich repeats (2 copies)|PF08263:Leucine rich repeat N-terminal domain|PF00069:Protein kinase domain	Pkinase
TraesCS3D03G0781600	TraesCS3D03G0781600	Chr3D	464324779	464331089	+	2181	-	TraesCS3D01G352900 && O22799.2 RecName: Full=Uncharacterized protein At2g33490 && -	-
TraesCS3D03G0817200	TraesCS3D03G0817200	Chr3D	483326647	483329594	+	1546	-	TraesCS3D01G369700 && - && PF12507:Human Cytomegalovirus UL139 protein	-
TraesCS3D03G0819500	TraesCS3D03G0819500	Chr3D	485081236	485083742	+	1337	-	TraesCS3D01G370700 && Q43139.2 RecName: Full=Fructose-1,6-bisphosphatase, cytosolic; Short=FBPase; AltName: Full=D-fructose-1,6-bisphosphate 1-phosphohydrolase && PF00316:Fructose-1-6-bisphosphatase, N-terminal domain|PF18913:Fructose-1-6-bisphosphatase, C-terminal domain	-
TraesCS3D03G0835100	TraesCS3D03G0835100	Chr3D	496000768	496003468	-	1926	-	TraesCS3D01G378000 && Q8L765.1 RecName: Full=BTB/POZ and MATH domain-containing protein 1; AltName: Full=Protein BTB-POZ AND MATH DOMAIN 1; Short=AtBPM1 && PF00651:BTB/POZ domain	BTB
TraesCS3D03G0839500	TraesCS3D03G0839500	Chr3D	497692285	497693496	-	1212	-	TraesCS3D01G380900 && Q8RV79.1 RecName: Full=Cytosolic sulfotransferase 11; Short=AtSOT11 && PF00685:Sulfotransferase domain	Sulfotransfer_1
TraesCS3D03G0857700	TraesCS3D03G0857700	Chr3D	503557981	503565411	+	1933	-	TraesCS3D01G387500 && Q0D2E8.1 RecName: Full=Protein RFT1 homolog && PF04506:Rft protein	-
TraesCS3D03G0858800	TraesCS3D03G0858800	Chr3D	504396089	504397543	-	1032	-	TraesCS3D01G388200 && Q8RWE8.1 RecName: Full=GDP-L-galactose phosphorylase 1; AltName: Full=Protein VITAMIN C DEFECTIVE 2 && -	-
TraesCS3D03G0861100	TraesCS3D03G0861100	Chr3D	505383616	505389303	+	2247	-	TraesCS3D01G389100 && Q8LSN2.1 RecName: Full=AP2-like ethylene-responsive transcription factor BBM2; Short=BnBBM2; AltName: Full=Protein BABY BOOM 2 && PF00847:AP2 domain	AP2
TraesCS3D03G0874000	TraesCS3D03G0874000	Chr3D	512003464	512004264	-	801	-	TraesCS3D01G396100 && Q9ASS4.1 RecName: Full=Probably inactive leucine-rich repeat receptor-like protein kinase At5g48380; Flags: Precursor && PF08263:Leucine rich repeat N-terminal domain|PF13855:Leucine rich repeat	LRRNT_2
TraesCS3D03G0877600	TraesCS3D03G0877600	Chr3D	513343124	513343865	-	742	-	TraesCS3D01G397900 && - && -	-
TraesCS3D03G0885800	TraesCS3D03G0885800	Chr3D	517076694	517079228	+	651	-	TraesCS3D01G402000 && - && -	-
TraesCS3D03G0899000	TraesCS3D03G0899000	Chr3D	523419034	523421039	-	1007	-	TraesCS3D01G408300 && - && PF08246:Cathepsin propeptide inhibitor domain (I29)	-
TraesCS3D03G0904500	TraesCS3D03G0904500	Chr3D	524828755	524830858	+	2002	-	TraesCS3D01G411600 && - && PF05910:Plant protein of unknown function (DUF868)	-
TraesCS3D03G0961000	TraesCS3D03G0961000	Chr3D	549462402	549464032	+	1373	-	TraesCS3D01G437500 && Q40062.3 RecName: Full=2'-deoxymugineic-acid 2'-dioxygenase; AltName: Full=Protein iron deficiency-specific 3 && PF14226:non-haem dioxygenase in morphine synthesis N-terminal|PF03171:2OG-Fe(II) oxygenase superfamily	2OG-FeII_Oxy
TraesCS3D03G0963200	TraesCS3D03G0963200	Chr3D	550151254	550153391	-	2028	-	TraesCS3D01G438600 && C0LGP4.1 RecName: Full=Probable LRR receptor-like serine/threonine-protein kinase At3g47570; Flags: Precursor && PF13855:Leucine rich repeat|PF00069:Protein kinase domain	Pkinase
TraesCS3D03G0963300	TraesCS3D03G0963300	Chr3D	550153421	550154617	-	1197	-	TraesCS3D01G438700 && - && PF13855:Leucine rich repeat|PF08263:Leucine rich repeat N-terminal domain	LRRNT_2
TraesCS3D03G1000200	TraesCS3D03G1000200	Chr3D	562303101	562305609	-	1548	-	TraesCS3D01G454200 && Q9SR05.1 RecName: Full=Receptor-like protein kinase ANXUR1; Flags: Precursor && PF07714:Protein tyrosine and serine/threonine kinase	Pkinase_Tyr
TraesCS3D03G1000600	TraesCS3D03G1000600	Chr3D	562375659	562379759	+	699	-	TraesCS3D01G454600 && - && -	-
TraesCS3D03G1036900	TraesCS3D03G1036900	Chr3D	574620297	574623280	+	936	-	TraesCS3D01G470500 && Q9LHG9.1 RecName: Full=Nascent polypeptide-associated complex subunit alpha-like protein 1; Short=NAC-alpha-like protein 1; AltName: Full=Alpha-NAC-like protein 1 && PF19026:HYPK UBA domain|PF01849:NAC domain	-
TraesCS3D03G1048600	TraesCS3D03G1048600	Chr3D	578056966	578058459	-	1229	-	TraesCS3D01G475000 && Q02126.1 RecName: Full=Glucan endo-1,3-beta-glucosidase GIII; AltName: Full=(1->3)-beta-glucan endohydrolase GIII; AltName: Full=(1->3)-beta-glucanase isoenzyme GIII; AltName: Full=Beta-1,3-endoglucanase GIII; Flags: Precursor && PF00332:Glycosyl hydrolases family 17	Glyco_hydro_17
TraesCS3D03G1053700	TraesCS3D03G1053700	Chr3D	579760836	579762295	-	1331	-	TraesCS3D01G477300 && P15737.1 RecName: Full=Glucan endo-1,3-beta-glucosidase GII; AltName: Full=(1->3)-beta-glucan endohydrolase GII; AltName: Full=(1->3)-beta-glucanase isoenzyme GII; AltName: Full=Beta-1,3-endoglucanase GII; Flags: Precursor && PF00332:Glycosyl hydrolases family 17	Glyco_hydro_17
TraesCS3D03G1057000	TraesCS3D03G1057000	Chr3D	580393634	580394843	+	1210	-	TraesCS3D01G478500 && P12257.1 RecName: Full=Lichenase-2; AltName: Full=(1->3,1->4)-beta-glucanase isoenzyme EII; AltName: Full=Endo-beta-1,3-1,4 glucanase II; AltName: Full=Lichenase II; Flags: Precursor && PF00332:Glycosyl hydrolases family 17	Glyco_hydro_17
TraesCS3D03G1059000	TraesCS3D03G1059000	Chr3D	580757622	580760908	-	2808	-	TraesCS3D01G479300 && Q9SGZ5.2 RecName: Full=Probable beta-D-xylosidase 7; Short=AtBXL7; Flags: Precursor && PF01915:Glycosyl hydrolase family 3 C-terminal domain|PF00933:Glycosyl hydrolase family 3 N terminal domain|PF14310:Fibronectin type III-like domain	Glyco_hydro_3_C
TraesCS3D03G1064700	TraesCS3D03G1064700	Chr3D	581751909	581753054	+	1146	-	TraesCS3D01G481100 && Q8S8Q9.1 RecName: Full=F-box/LRR-repeat protein At2g43260 && PF12937:F-box-like	-
TraesCS3D03G1094600	TraesCS3D03G1094600	Chr3D	590286003	590289309	+	1206	-	TraesCS3D01G495700 && Q9M1K1.1 RecName: Full=Transcription factor ORG2; AltName: Full=Basic helix-loop-helix protein 38; Short=AtbHLH38; Short=bHLH 38; AltName: Full=OBP3-responsive gene 2; AltName: Full=Transcription factor EN 8; AltName: Full=bHLH transcription factor bHLH038 && PF00010:Helix-loop-helix DNA-binding domain	HLH
TraesCS3D03G1118900	TraesCS3D03G1118900	Chr3D	596648461	596651508	-	3048	-	TraesCS3D01G506900 && - && PF11145:Protein of unknown function (DUF2921)	-
TraesCS3D03G1122200	TraesCS3D03G1122200	Chr3D	597851379	597851600	+	222	-	TraesCS3D01G508700 && - && -	-
TraesCS3D03G1145200	TraesCS3D03G1145200	Chr3D	604149419	604150509	+	995	-	TraesCS3D01G517300 && Q08655.1 RecName: Full=Abscisic stress-ripening protein 1 && PF02496:ABA/WDS induced protein	-
TraesCS3D03G1148400	TraesCS3D03G1148400	Chr3D	605161134	605162194	-	954	-	TraesCS3D01G518800 && O49508.1 RecName: Full=F-box protein At4g18380 && -	-
TraesCS3D03G1151500	TraesCS3D03G1151500	Chr3D	606321555	606324699	-	1751	-	TraesCS3D01G520200 && - && -	-
TraesCS3D03G1155200	TraesCS3D03G1155200	Chr3D	607232339	607233005	-	567	-	TraesCS3D01G521300 && Q9FG65.1 RecName: Full=Cytochrome P450 81D1 && PF00067:Cytochrome P450	p450
TraesCS3D03G1160300	TraesCS3D03G1160300	Chr3D	608147825	608151431	+	2207	-	TraesCS3D01G524600 && Q5JJV0.1 RecName: Full=Beta-fructofuranosidase, insoluble isoenzyme 4; AltName: Full=Cell wall beta-fructosidase 4; AltName: Full=Invertase 4; AltName: Full=OsCIN4; AltName: Full=Sucrose hydrolase 4; Flags: Precursor && PF00251:Glycosyl hydrolases family 32 N-terminal domain|PF08244:Glycosyl hydrolases family 32 C terminal	-
TraesCS3D03G1171300	TraesCS3D03G1171300	Chr3D	611195655	611198215	-	1180	-	- && Q5JME8.1 RecName: Full=Protein DEHYDRATION-INDUCED 19 homolog 5; AltName: Full=OsDi19-5 && PF05605:Drought induced 19 protein (Di19), zinc-binding|PF14571:Stress-induced protein Di19, C-terminal	-
TraesCS3D03G1192000	TraesCS3D03G1192000	Chr3D	615962696	615964847	-	1383	-	TraesCS3D01G540500 && Q9LX14.1 RecName: Full=Protein UPSTREAM OF FLC && PF06136:Domain of unknown function (DUF966)	-
TraesCS3D03G1202700	TraesCS3D03G1202700	Chr3D	619366839	619368153	+	780	-	TraesCS3D01G542400 && Q7FAZ3.1 RecName: Full=G-type lectin S-receptor-like serine/threonine-protein kinase LECRK1; Short=OsLecRK1; AltName: Full=OsRLCK134; Flags: Precursor && PF00069:Protein kinase domain	Pkinase
TraesCS4A03G0007100	TraesCS4A03G0007100	Chr4A	3050569	3055204	-	1965	-	TraesCS4A01G004400 && Q8H4H5.1 RecName: Full=Metal transporter Nramp5 && PF01566:Natural resistance-associated macrophage protein	-
TraesCS4A03G0009200	TraesCS4A03G0009200	Chr4A	3354842	3356422	+	1435	-	TraesCS4A01G005600 && Q9LUM4.2 RecName: Full=Ethylene-responsive transcription factor RAP2-2; Short=AtRAP2.2; AltName: Full=Protein RELATED TO APETALA2 2 && PF00847:AP2 domain	AP2
TraesCS4A03G0013100	TraesCS4A03G0013100	Chr4A	4788667	4792278	+	945	-	TraesCS4A01G007600 && B6TTW1.1 RecName: Full=Cyanate hydratase; Short=Cyanase; AltName: Full=Cyanate hydrolase; AltName: Full=Cyanate lyase && PF02560:Cyanate lyase C-terminal domain	Cyanate_lyase
TraesCS4A03G0021000	TraesCS4A03G0021000	Chr4A	7120320	7123189	+	1708	-	TraesCS4A01G012600 && Q50EK1.1 RecName: Full=Cytochrome P450 716B1; AltName: Full=Cytochrome P450 CYPA1 && PF00067:Cytochrome P450	p450
TraesCS4A03G0039500	TraesCS4A03G0039500	Chr4A	15545246	15548583	+	1393	-	TraesCS4A01G021700 && Q8L730.1 RecName: Full=Protein SULFUR DEFICIENCY-INDUCED 2 && -	-
TraesCS4A03G0043300	TraesCS4A03G0043300	Chr4A	16847767	16849007	-	1241	-	TraesCS4A01G023600 && Q9FG13.1 RecName: Full=Probable carboxylesterase 15; AltName: Full=AtCXE15 && PF07859:alpha/beta hydrolase fold	Abhydrolase_3
TraesCS4A03G0053100	TraesCS4A03G0053100	Chr4A	20119297	20120601	+	1198	-	TraesCS4A01G028300 && Q2V3I3.1 RecName: Full=EPIDERMAL PATTERNING FACTOR-like protein 4; Short=EPF-like protein 4; Contains: RecName: Full=CHALLAH-LIKE2; Flags: Precursor && PF17181:Epidermal patterning factor proteins	-
TraesCS4A03G0058000	TraesCS4A03G0058000	Chr4A	23936182	23937369	+	1188	-	TraesCS4A01G030800 && O23341.1 RecName: Full=Transcription repressor OFP11; AltName: Full=Ovate family protein 11; Short=AtOFP11 && PF04844:Transcriptional repressor, ovate	-
TraesCS4A03G0062500	TraesCS4A03G0062500	Chr4A	25060686	25061401	+	456	-	TraesCS4A01G033100 && - && -	-
TraesCS4A03G0070600	TraesCS4A03G0070600	Chr4A	29172751	29184919	+	3097	-	- && Q0DV28.2 RecName: Full=Kinesin-like protein KIN-UA; AltName: Full=Protein ARMADILLO REPEAT KINESIN1 && PF00225:Kinesin motor domain|PF00514:Armadillo/beta-catenin-like repeat	Kinesin
TraesCS4A03G0084700	TraesCS4A03G0084700	Chr4A	36347155	36352216	+	2523	-	TraesCS4A01G043500 && P53393.1 RecName: Full=Low affinity sulfate transporter 3 && PF00916:Sulfate permease family|PF01740:STAS domain	Sulfate_transp
TraesCS4A03G0087000	TraesCS4A03G0087000	Chr4A	37021986	37028038	-	2835	-	TraesCS4A01G044800 && - && -	-
TraesCS4A03G0088100	TraesCS4A03G0088100	Chr4A	37288491	37291805	+	2049	-	TraesCS4A01G045500 && Q0H904.2 RecName: Full=Endo-1,4-beta-xylanase C; Short=Xylanase C; AltName: Full=1,4-beta-D-xylan xylanohydrolase C; Flags: Precursor && PF02018:Carbohydrate binding domain|PF00331:Glycosyl hydrolase family 10	-
TraesCS4A03G0091200	TraesCS4A03G0091200	Chr4A	38338155	38340479	-	1926	-	TraesCS4A01G046900 && Q10QA2.1 RecName: Full=Cyclin-D5-3; AltName: Full=G1/S-specific cyclin-D5-3; Short=CycD5;3 && PF00134:Cyclin, N-terminal domain	-
TraesCS4A03G0110700	TraesCS4A03G0110700	Chr4A	47387290	47390716	+	1533	-	TraesCS4A01G056500 && Q54XK2.1 RecName: Full=Protein transport protein Sec61 subunit alpha; AltName: Full=Secretory 61 complex subunit alpha && PF00344:SecY translocase|PF10559:Plug domain of Sec61p	-
TraesCS4A03G0117300	TraesCS4A03G0117300	Chr4A	54379904	54381472	-	1281	-	TraesCS4A01G059100 && Q1PF16.1 RecName: Full=Transcription factor bHLH19; AltName: Full=Basic helix-loop-helix protein 19; Short=AtbHLH19; Short=bHLH 19; AltName: Full=Transcription factor EN 26; AltName: Full=bHLH transcription factor bHLH019 && PF00010:Helix-loop-helix DNA-binding domain	HLH
TraesCS4A03G0117600	TraesCS4A03G0117600	Chr4A	55349876	55352750	-	2555	-	TraesCS4A01G059200 && Q9SLV0.1 RecName: Full=Protein DETOXIFICATION 48; Short=AtDTX48; AltName: Full=Multidrug and toxic compound extrusion protein 48; Short=MATE protein 48; AltName: Full=Protein ABNORMAL SHOOT 4; AltName: Full=Protein BUSH-AND-CHLOROTIC-DWARF 1; Short=Protein BCD1; AltName: Full=Protein ZRIZI && PF01554:MatE	MatE
TraesCS4A03G0118700	TraesCS4A03G0118700	Chr4A	56220062	56223069	-	3008	-	TraesCS4A01G059700 && - && -	-
TraesCS4A03G0120400	TraesCS4A03G0120400	Chr4A	57410695	57411463	+	667	-	TraesCS4A01G060600 && Q9AR88.1 RecName: Full=Phytosulfokines 4; Contains: RecName: Full=Phytosulfokine-alpha; Short=PSK-alpha; Short=Phytosulfokine-a; Contains: RecName: Full=Phytosulfokine-beta; Short=PSK-beta; Short=Phytosulfokine-b; Flags: Precursor && PF06404:Phytosulfokine precursor protein (PSK)	-
TraesCS4A03G0123200	TraesCS4A03G0123200	Chr4A	58866013	58873837	-	2133	-	- && Q8RY67.2 RecName: Full=Wall-associated receptor kinase-like 14; Flags: Precursor && PF00069:Protein kinase domain	Pkinase
TraesCS4A03G0124400	TraesCS4A03G0124400	Chr4A	59263640	59264926	+	1287	-	TraesCS4A01G062600 && Q9FX43.1 RecName: Full=Mitogen-activated protein kinase kinase 9; Short=AtMKK9; Short=MAP kinase kinase 9 && PF00069:Protein kinase domain	Pkinase
TraesCS4A03G0127900	TraesCS4A03G0127900	Chr4A	60954383	60960298	-	2003	-	TraesCS4A01G064300 && Q9SJZ7.2 RecName: Full=Chaperone protein dnaJ A6, chloroplastic; Short=atDjA6; AltName: Full=Chaperone protein dnaJ A26; Short=AtDjA26; Flags: Precursor && PF00684:DnaJ central domain|PF00226:DnaJ domain|PF01556:DnaJ C terminal domain	DnaJ_C
TraesCS4A03G0130800	TraesCS4A03G0130800	Chr4A	62577927	62584798	-	1857	-	TraesCS4A01G065500 && Q22557.1 RecName: Full=SprT-like domain-containing protein Spartan; AltName: Full=DNA damage protein targeting VCP; Short=DVC1; AltName: Full=Protein with SprT-like domain at the N terminus; Short=Spartan && PF10263:SprT-like family	-
TraesCS4A03G0133100	TraesCS4A03G0133100	Chr4A	64578511	64579892	+	1294	-	TraesCS4A01G067000 && - && -	-
TraesCS4A03G0174000	TraesCS4A03G0174000	Chr4A	90125239	90125787	+	440	-	TraesCS4A01G085600 && P60496.1 RecName: Full=Chemocyanin; AltName: Full=Basic blue protein; AltName: Full=Plantacyanin; Flags: Precursor && PF02298:Plastocyanin-like domain	Cu_bind_like
TraesCS4A03G0177800	TraesCS4A03G0177800	Chr4A	91501174	91504267	+	1688	-	TraesCS4A01G087000 && Q9S7Y1.1 RecName: Full=Transcription factor bHLH30; AltName: Full=Basic helix-loop-helix protein 30; Short=AtbHLH30; Short=bHLH 30; AltName: Full=Transcription factor EN 53; AltName: Full=bHLH transcription factor bHLH030 && PF00010:Helix-loop-helix DNA-binding domain	HLH
TraesCS4A03G0180300	TraesCS4A03G0180300	Chr4A	92747428	92763042	-	4470	-	TraesCS4A01G087800 && Q96QE3.4 RecName: Full=ATPase family AAA domain-containing protein 5; AltName: Full=Chromosome fragility-associated gene 1 protein && PF03215:Rad17 P-loop domain	-
TraesCS4A03G0220200	TraesCS4A03G0220200	Chr4A	122136099	122140585	+	1855	-	TraesCS4A01G106900 && Q6NRH1.1 RecName: Full=DDB1- and CUL4-associated factor 8; AltName: Full=WD repeat-containing protein 42A && PF00400:WD domain, G-beta repeat	WD40
TraesCS4A03G0220900	TraesCS4A03G0220900	Chr4A	123122753	123123716	-	861	-	TraesCS4A01G107300 && Q9LQR0.1 RecName: Full=LOB domain-containing protein 1; AltName: Full=ASYMMETRIC LEAVES 2-like protein 8; Short=AS2-like protein 8 && PF03195:Lateral organ boundaries (LOB) domain	-
TraesCS4A03G0224100	TraesCS4A03G0224100	Chr4A	126290377	126293953	+	2240	-	TraesCS4A01G108600 && - && -	-
TraesCS4A03G0226200	TraesCS4A03G0226200	Chr4A	130330464	130334784	-	1370	-	- && Q39224.1 RecName: Full=Protein SRG1; Short=AtSRG1; AltName: Full=Protein SENESCENCE-RELATED GENE 1 && PF14226:non-haem dioxygenase in morphine synthesis N-terminal|PF03171:2OG-Fe(II) oxygenase superfamily	2OG-FeII_Oxy
TraesCS4A03G0228800	TraesCS4A03G0228800	Chr4A	135144394	135148360	+	2153	-	TraesCS4A01G110600 && Q9SR96.1 RecName: Full=DnaJ protein ERDJ3A; AltName: Full=Chaperone protein dnaJ 63; Short=AtDjA63; Short=AtJ63; AltName: Full=Endoplasmic reticulum dnaJ domain-containing protein 3A; Short=AtERdj3A; AltName: Full=Protein SCJ1 homolog ERDJ3A; AltName: Full=THERMOSENSITIVE MALE STERILE 1, TMS1; Flags: Precursor && PF00226:DnaJ domain	DnaJ
TraesCS4A03G0246100	TraesCS4A03G0246100	Chr4A	147306753	147322285	-	4066	-	TraesCS4A01G119800 && Q7XM31.1 RecName: Full=Probable RNA-dependent RNA polymerase 2; Short=OsRDR2 && PF05183:RNA dependent RNA polymerase	-
TraesCS4A03G0260800	TraesCS4A03G0260800	Chr4A	159008743	159010892	-	1656	-	TraesCS4A01G124900 && Q9LDE1.1 RecName: Full=Transcription factor MYB108; AltName: Full=Myb-related protein 108; Short=AtMYB108; AltName: Full=Protein BOTRYTIS-SUSCEPTIBLE 1 && PF00249:Myb-like DNA-binding domain	Myb_DNA-binding
TraesCS4A03G0270000	TraesCS4A03G0270000	Chr4A	164391800	164394023	-	1320	-	TraesCS4A01G127900 && A5H452.1 RecName: Full=Peroxidase 70; AltName: Full=Plasma membrane-bound peroxidase 2b; Short=pmPOX2b; Flags: Precursor && PF00141:Peroxidase	-
TraesCS4A03G0273900	TraesCS4A03G0273900	Chr4A	168240491	168242424	+	1274	-	TraesCS4A01G129300 && - && PF14368:Probable lipid transfer	-
TraesCS4A03G0279500	TraesCS4A03G0279500	Chr4A	174780633	174784290	-	2113	-	TraesCS4A01G131200 && Q8W486.1 RecName: Full=Uncharacterized protein At1g04910 && PF10250:GDP-fucose protein O-fucosyltransferase	-
TraesCS4A03G0289200	TraesCS4A03G0289200	Chr4A	182674418	182677907	+	2698	-	TraesCS4A01G134600 && - && PF11331:Probable zinc-ribbon domain	-
TraesCS4A03G0294900	TraesCS4A03G0294900	Chr4A	190824895	190828035	+	1885	-	- && Q10LQ2.1 RecName: Full=CBL-interacting protein kinase 10; AltName: Full=OsCIPK10 && PF03822:NAF domain|PF00069:Protein kinase domain	Pkinase
TraesCS4A03G0329200	TraesCS4A03G0329200	Chr4A	239924755	239938150	+	1101	-	- && Q6DKC0.1 RecName: Full=Erlin-2-B; AltName: Full=Endoplasmic reticulum lipid raft-associated protein 2-B; AltName: Full=Stomatin-prohibitin-flotillin-HflC/K domain-containing protein 2-B; Short=SPFH domain-containing protein 2-B && PF01145:SPFH domain	-
TraesCS4A03G0354700	TraesCS4A03G0354700	Chr4A	277132364	277132990	+	432	-	TraesCS4A01G150200 && - && -	-
TraesCS4A03G0441200	TraesCS4A03G0441200	Chr4A	386180154	386231911	-	3120	-	- && F4JFJ3.1 RecName: Full=ATP-dependent DNA helicase At3g02060, chloroplastic; Flags: Precursor && PF02559:CarD-like/TRCF domain|PF00270:DEAD/DEAH box helicase|PF00271:Helicase conserved C-terminal domain	DEAD
TraesCS4A03G0459400	TraesCS4A03G0459400	Chr4A	422198683	422202541	+	2092	-	TraesCS4A01G168800 && A7PZL3.1 RecName: Full=Probable polygalacturonase; Short=PG; AltName: Full=Pectinase && PF00295:Glycosyl hydrolases family 28	-
TraesCS4A03G0478300	TraesCS4A03G0478300	Chr4A	444035282	444036113	+	832	-	TraesCS4A01G174300 && Q41350.1 RecName: Full=Osmotin-like protein; Flags: Precursor && PF00314:Thaumatin family	Thaumatin
TraesCS4A03G0482100	TraesCS4A03G0482100	Chr4A	447251972	447255397	+	2565	-	TraesCS4A01G176400 && O80933.1 RecName: Full=Scarecrow-like protein 9; Short=AtSCL9; AltName: Full=GRAS family protein 13; Short=AtGRAS-13 && PF03514:GRAS domain family	GRAS
TraesCS4A03G0485000	TraesCS4A03G0485000	Chr4A	448422450	448425937	-	1676	-	TraesCS4A01G177600 && Q42450.1 RecName: Full=Ribulose bisphosphate carboxylase/oxygenase activase B, chloroplastic; Short=RA B; Short=RuBisCO activase B; Flags: Precursor && PF00004:ATPase family associated with various cellular activities (AAA)	AAA
TraesCS4A03G0488500	TraesCS4A03G0488500	Chr4A	451483835	451485334	+	1500	-	TraesCS4A01G179000 && - && PF05340:Protein of unknown function (DUF740)	-
TraesCS4A03G0488600	TraesCS4A03G0488600	Chr4A	451486872	451490902	-	1683	-	TraesCS4A01G179100 && A3KPW7.1 RecName: Full=Protein prenyltransferase alpha subunit repeat-containing protein 1 && PF01239:Protein prenyltransferase alpha subunit repeat	-
TraesCS4A03G0493300	TraesCS4A03G0493300	Chr4A	455426018	455426458	+	441	-	TraesCS4A01G181400 && Q8RYJ8.1 RecName: Full=Putative calcium-binding protein CML19; AltName: Full=Calmodulin-like protein 19 && PF13833:EF-hand domain pair|PF13499:EF-hand domain pair	-
TraesCS4A03G0501300	TraesCS4A03G0501300	Chr4A	463895655	463897369	+	1715	-	TraesCS4A01G185300 && F8WKW0.1 RecName: Full=Crocetin glucosyltransferase, chloroplastic; AltName: Full=UDP-glucose glucosyltransferase 1; Short=GjUGT1; AltName: Full=UDP-glycosyltransferase 75L6; Flags: Precursor && PF00201:UDP-glucoronosyl and UDP-glucosyl transferase	UDPGT
TraesCS4A03G0526000	TraesCS4A03G0526000	Chr4A	478515061	478517262	+	1025	-	TraesCS4A01G196900 && - && -	-
TraesCS4A03G0531900	TraesCS4A03G0531900	Chr4A	484364928	484365753	-	826	-	TraesCS4A01G198900 && - && -	-
TraesCS4A03G0540000	TraesCS4A03G0540000	Chr4A	490764404	490764676	-	273	-	TraesCS4A01G202000 && - && -	-
TraesCS4A03G0550000	TraesCS4A03G0550000	Chr4A	498023330	498029891	+	3975	-	TraesCS4A01G206100 && B7SY83.1 RecName: Full=FHA domain-containing protein PS1; AltName: Full=Protein PARALLEL SPINDLE 1; Short=AtPS1 && PF00498:FHA domain|PF13638:PIN domain	FHA
TraesCS4A03G0563500	TraesCS4A03G0563500	Chr4A	507276346	507276895	-	513	-	TraesCS4A01G212500 && P05332.1 RecName: Full=Uncharacterized N-acetyltransferase p20 && PF13302:Acetyltransferase (GNAT) domain	-
TraesCS4A03G0581900	TraesCS4A03G0581900	Chr4A	520055074	520056085	-	1012	-	TraesCS4A01G218500 && - && -	-
TraesCS4A03G0602500	TraesCS4A03G0602500	Chr4A	533845330	533846786	+	1248	-	TraesCS4A01G226700 && Q53M11.1 RecName: Full=21.9 kDa heat shock protein; Short=OsHsp21.9; Flags: Precursor && PF00011:Hsp20/alpha crystallin family	-
TraesCS4A03G0611300	TraesCS4A03G0611300	Chr4A	538764068	538770109	-	3252	-	TraesCS4A01G230700 && Q0JC27.2 RecName: Full=Protein NLP2; Short=OsNLP2; AltName: Full=NIN-like protein 2; AltName: Full=Nodule inception protein-like protein 2 && PF00564:PB1 domain|PF02042:RWP-RK domain	RWP-RK
TraesCS4A03G0613900	TraesCS4A03G0613900	Chr4A	540181967	540182485	+	409	-	TraesCS4A01G231500 && - && -	-
TraesCS4A03G0624700	TraesCS4A03G0624700	Chr4A	544094083	544096823	-	687	-	TraesCS4A01G236400 && Q86I22.1 RecName: Full=Acylpyruvase FAHD1, mitochondrial; AltName: Full=Fumarylacetoacetate hydrolase domain-containing protein 1; Flags: Precursor && PF01557:Fumarylacetoacetate (FAA) hydrolase family	FAA_hydrolase
TraesCS4A03G0627200	TraesCS4A03G0627200	Chr4A	545189987	545192548	+	2061	-	TraesCS4A01G237300 && - && PF04788:Protein of unknown function (DUF620)	-
TraesCS4A03G0641600	TraesCS4A03G0641600	Chr4A	552268040	552269551	-	1346	-	TraesCS4A01G243300 && Q7XJE6.1 RecName: Full=Metacaspase-1; Short=AtMC1; AltName: Full=Metacaspase 1b; Short=AtMCP1b; AltName: Full=Protein LSD ONE LIKE 3 && PF00656:Caspase domain	Peptidase_C14
TraesCS4A03G0656700	TraesCS4A03G0656700	Chr4A	559979184	559979731	+	548	-	TraesCS4A01G249700 && - && -	-
TraesCS4A03G0669700	TraesCS4A03G0669700	Chr4A	566661494	566664342	+	1053	-	TraesCS4A01G256000 && - && -	-
TraesCS4A03G0692900	TraesCS4A03G0692900	Chr4A	577486754	577488820	-	2067	-	TraesCS4A01G266800 && Q8VZE4.1 RecName: Full=Pentatricopeptide repeat-containing protein At4g01570 && PF13041:PPR repeat family	-
TraesCS4A03G0712000	TraesCS4A03G0712000	Chr4A	583622675	583625844	-	603	-	TraesCS4A01G276000 && P29114.2 RecName: Full=Linoleate 9S-lipoxygenase 1; AltName: Full=Lipoxygenase 1 && PF01477:PLAT/LH2 domain	-
TraesCS4A03G0739900	TraesCS4A03G0739900	Chr4A	592978560	592988682	-	1825	-	- && F8RP11.1 RecName: Full=Hsp70-Hsp90 organizing protein; Short=TaHop && PF12796:Ankyrin repeats (3 copies)	-
TraesCS4A03G0743600	TraesCS4A03G0743600	Chr4A	594004964	594008238	-	2586	-	TraesCS4A01G292300 && A3DH97.1 RecName: Full=Anti-sigma-I factor RsgI6; AltName: Full=Endo-1,4-beta-xylanase && PF00331:Glycosyl hydrolase family 10|PF02018:Carbohydrate binding domain	-
TraesCS4A03G0750400	TraesCS4A03G0750400	Chr4A	595344301	595344606	-	306	-	TraesCS4A01G296400 && P33679.2 RecName: Full=Zeamatin; Flags: Precursor && PF00314:Thaumatin family	Thaumatin
TraesCS4A03G0755200	TraesCS4A03G0755200	Chr4A	596522122	596524272	-	2151	-	TraesCS4A01G299000 && - && PF12796:Ankyrin repeats (3 copies)|PF13637:Ankyrin repeats (many copies)|PF00635:MSP (Major sperm protein) domain	Motile_Sperm
TraesCS4A03G0757000	TraesCS4A03G0757000	Chr4A	596708085	596712338	+	1887	-	- && Q9ASS7.1 RecName: Full=Cationic amino acid transporter 2, vacuolar && PF13520:Amino acid permease|PF13906:C-terminus of AA_permease	-
TraesCS4A03G0775600	TraesCS4A03G0775600	Chr4A	601652460	601654781	+	1257	-	TraesCS4A01G309500 && Q9SX38.2 RecName: Full=Putative disease resistance protein At1g50180 && PF00931:NB-ARC domain|PF18052:Rx N-terminal domain	NB-ARC
TraesCS4A03G0775700	TraesCS4A03G0775700	Chr4A	601654794	601657059	+	2058	-	TraesCS4A01G309600 && Q8W3K0.1 RecName: Full=Probable disease resistance protein At1g58602 && -	-
TraesCS4A03G0781400	TraesCS4A03G0781400	Chr4A	602584932	602593544	+	5032	-	- && Q7XA42.2 RecName: Full=Putative disease resistance protein RGA1; AltName: Full=RGA3-blb && PF00931:NB-ARC domain|PF18052:Rx N-terminal domain|PF13855:Leucine rich repeat	NB-ARC
TraesCS4A03G0785900	TraesCS4A03G0785900	Chr4A	603752321	603756903	-	4073	-	TraesCS4A01G314400 && Q9M667.2 RecName: Full=Disease resistance protein RPP13; AltName: Full=Resistance to Peronospora parasitica protein 13 && PF18052:Rx N-terminal domain|PF00931:NB-ARC domain	NB-ARC
TraesCS4A03G0804200	TraesCS4A03G0804200	Chr4A	609794860	609798552	+	2505	-	TraesCS4A01G323000 && Q9FM94.1 RecName: Full=FBD-associated F-box protein At5g56370 && -	-
TraesCS4A03G0805200	TraesCS4A03G0805200	Chr4A	610033734	610035807	-	1332	-	TraesCS4A01G323400 && O81906.1 RecName: Full=G-type lectin S-receptor-like serine/threonine-protein kinase B120; Flags: Precursor && PF07714:Protein tyrosine and serine/threonine kinase	Pkinase_Tyr
TraesCS4A03G0843900	TraesCS4A03G0843900	Chr4A	620266360	620283365	-	5065	-	- && Q9LRR4.1 RecName: Full=Putative disease resistance RPP13-like protein 1 && PF00931:NB-ARC domain|PF18052:Rx N-terminal domain|PF00069:Protein kinase domain	Pkinase
TraesCS4A03G0847500	TraesCS4A03G0847500	Chr4A	620804216	620806474	-	1485	-	- && Q9LHN7.1 RecName: Full=Probable polyamine transporter At3g13620 && PF13520:Amino acid permease	-
TraesCS4A03G0865600	TraesCS4A03G0865600	Chr4A	625625562	625629486	+	1298	-	TraesCS4A01G349500 && Q0JE32.1 RecName: Full=Probable aldo-keto reductase 1 >B8ASB2.2 RecName: Full=Probable aldo-keto reductase 1 && PF00248:Aldo/keto reductase family	Aldo_ket_red
TraesCS4A03G0868500	TraesCS4A03G0868500	Chr4A	626462775	626464649	-	1875	-	TraesCS4A01G350700 && Q9AT54.1 RecName: Full=Scopoletin glucosyltransferase; AltName: Full=Phenylpropanoid:glucosyltransferase 1 && PF00201:UDP-glucoronosyl and UDP-glucosyl transferase	UDPGT
TraesCS4A03G0870200	TraesCS4A03G0870200	Chr4A	626865011	626867890	+	2259	-	- && Q9LMN7.1 RecName: Full=Wall-associated receptor kinase 5; Flags: Precursor && PF00069:Protein kinase domain|PF13947:Wall-associated receptor kinase galacturonan-binding	Pkinase
TraesCS4A03G0875700	TraesCS4A03G0875700	Chr4A	628350825	628353333	+	1330	-	TraesCS4A01G354100 && Q1PF16.1 RecName: Full=Transcription factor bHLH19; AltName: Full=Basic helix-loop-helix protein 19; Short=AtbHLH19; Short=bHLH 19; AltName: Full=Transcription factor EN 26; AltName: Full=bHLH transcription factor bHLH019 && PF00010:Helix-loop-helix DNA-binding domain	HLH
TraesCS4A03G0886300	TraesCS4A03G0886300	Chr4A	631637939	631643187	-	2197	-	TraesCS4A01G359200 && - && PF07762:Protein of unknown function (DUF1618)	-
TraesCS4A03G0892400	TraesCS4A03G0892400	Chr4A	634306229	634310302	-	2115	-	TraesCS4A01G361400 && Q9FZ22.1 RecName: Full=Probable glycerol-3-phosphate acyltransferase 2; Short=AtGPAT2 && -	-
TraesCS4A03G0897200	TraesCS4A03G0897200	Chr4A	636410317	636415459	-	3115	-	TraesCS4A01G363900 && O23755.1 RecName: Full=Elongation factor 2; Short=EF-2 && PF00679:Elongation factor G C-terminus|PF14492:Elongation Factor G, domain III|PF03144:Elongation factor Tu domain 2|PF03764:Elongation factor G, domain IV	GTP_EFTU_D2
TraesCS4A03G0897300	TraesCS4A03G0897300	Chr4A	636426362	636429389	+	1621	-	TraesCS4A01G364000 && O04151.1 RecName: Full=Calreticulin-1; Flags: Precursor && PF00262:Calreticulin family	-
TraesCS4A03G0905700	TraesCS4A03G0905700	Chr4A	639609959	639612509	-	771	-	TraesCS4A01G367100 && - && PF10294:Lysine methyltransferase	-
TraesCS4A03G0905900	TraesCS4A03G0905900	Chr4A	639666993	639667923	+	846	-	TraesCS4A01G367300 && Q6ZI50.1 RecName: Full=High-affinity nitrate transporter-activating protein 2.1; Short=OsNAR2.1; Flags: Precursor && PF16974:High-affinity nitrate transporter accessory	-
TraesCS4A03G0907500	TraesCS4A03G0907500	Chr4A	640725950	640727853	+	852	-	TraesCS4A01G368400 && - && -	-
TraesCS4A03G0914000	TraesCS4A03G0914000	Chr4A	643864035	643868248	+	2614	-	TraesCS4A01G371100 && Q9SX31.1 RecName: Full=Proline-rich receptor-like protein kinase PERK9; AltName: Full=Proline-rich extensin-like receptor kinase 9; Short=AtPERK9 && PF07714:Protein tyrosine and serine/threonine kinase	Pkinase_Tyr
TraesCS4A03G0922200	TraesCS4A03G0922200	Chr4A	648421834	648432166	-	950	-	- && - && PF13374:Tetratricopeptide repeat	-
TraesCS4A03G0924900	TraesCS4A03G0924900	Chr4A	649599714	649602687	-	1212	-	TraesCS4A01G373800 && P26301.1 RecName: Full=Enolase 1; AltName: Full=2-phospho-D-glycerate hydro-lyase 1; AltName: Full=2-phosphoglycerate dehydratase 1 && PF00113:Enolase, C-terminal TIM barrel domain|PF03952:Enolase, N-terminal domain	-
TraesCS4A03G0935300	TraesCS4A03G0935300	Chr4A	653858737	653861360	-	2436	-	- && - && PF12274:Protein of unknown function (DUF3615)	-
TraesCS4A03G0935500	TraesCS4A03G0935500	Chr4A	654073965	654083758	+	1165	-	- && - && -	-
TraesCS4A03G0944600	TraesCS4A03G0944600	Chr4A	659522089	659525256	-	2393	-	TraesCS4A01G380600 && Q5ZJ85.1 RecName: Full=U4/U6 small nuclear ribonucleoprotein Prp3; AltName: Full=Pre-mRNA-splicing factor 3 && PF08572:pre-mRNA processing factor 3 (PRP3)	-
TraesCS4A03G0948400	TraesCS4A03G0948400	Chr4A	660388164	660391356	-	1798	-	TraesCS4A01G381800 && - && -	-
TraesCS4A03G0953200	TraesCS4A03G0953200	Chr4A	662313260	662318534	-	3089	-	- && Q9SW11.2 RecName: Full=U-box domain-containing protein 35; AltName: Full=Plant U-box protein 35; Includes: RecName: Full=E3 ubiquitin ligase; Includes: RecName: Full=Serine/threonine-protein kinase && PF00582:Universal stress protein family|PF00069:P	Pkinase
TraesCS4A03G0953600	TraesCS4A03G0953600	Chr4A	662439190	662444472	+	3039	-	TraesCS4A01G382900 && Q9FKG6.1 RecName: Full=U-box domain-containing protein 52; AltName: Full=Plant U-box protein 52; Includes: RecName: Full=E3 ubiquitin ligase; Includes: RecName: Full=Serine/threonine-protein kinase && PF04564:U-box domain|PF00582:Universal stress protein family|PF00069:Protein kinase domain	Pkinase
TraesCS4A03G0958100	TraesCS4A03G0958100	Chr4A	663744306	663746500	+	1877	-	TraesCS4A01G384700 && O48958.1 RecName: Full=4-hydroxyphenylacetaldehyde oxime monooxygenase; AltName: Full=Cytochrome P450 71E1 && PF00067:Cytochrome P450	p450
TraesCS4A03G0978300	TraesCS4A03G0978300	Chr4A	670245436	670246309	+	632	-	TraesCS4A01G392000 && Q02921.1 RecName: Full=Early nodulin-93; Short=N-93 && PF03386:Early nodulin 93 ENOD93 protein	-
TraesCS4A03G0984600	TraesCS4A03G0984600	Chr4A	672667048	672669797	-	1727	-	TraesCS4A01G396100 && - && PF03478:Protein of unknown function (DUF295)	DUF295
TraesCS4A03G1002400	TraesCS4A03G1002400	Chr4A	678897884	678899304	-	1421	-	TraesCS4A01G403500 && Q9SZ58.1 RecName: Full=Brassinosteroid-related acyltransferase 1; Short=BR-related acyltransferase 1; AltName: Full=Protein DWARF AND ROUND LEAF 1; AltName: Full=Protein PIZZA && PF02458:Transferase family	-
TraesCS4A03G1004300	TraesCS4A03G1004300	Chr4A	679697006	679698268	-	1263	-	TraesCS4A01G403800 && O65451.1 RecName: Full=Probable F-box protein At4g22030 && PF14476:Petal formation-expressed	-
TraesCS4A03G1008200	TraesCS4A03G1008200	Chr4A	681028034	681030343	-	1528	-	TraesCS4A01G406200 && Q9SK87.1 RecName: Full=Alcohol dehydrogenase-like 2 && PF00107:Zinc-binding dehydrogenase|PF08240:Alcohol dehydrogenase GroES-like domain	ADH_zinc_N
TraesCS4A03G1015000	TraesCS4A03G1015000	Chr4A	684399731	684400553	+	666	-	TraesCS4A01G409600 && O49743.1 RecName: Full=GATA transcription factor 4; Short=AtGATA-4 && PF00320:GATA zinc finger	GATA
TraesCS4A03G1023500	TraesCS4A03G1023500	Chr4A	687020055	687026101	-	1179	-	TraesCS4A01G414800 && Q96NC0.1 RecName: Full=Zinc finger matrin-type protein 2 >Q9CPW7.1 RecName: Full=Zinc finger matrin-type protein 2 && PF12171:Zinc-finger double-stranded RNA-binding	-
TraesCS4A03G1032000	TraesCS4A03G1032000	Chr4A	690266497	690270314	-	2363	-	TraesCS4A01G418200 && P27736.1 RecName: Full=Granule-bound starch synthase 1, chloroplastic/amyloplastic; AltName: Full=Granule-bound starch synthase I; Short=GBSS-I; Flags: Precursor && PF08323:Starch synthase catalytic domain|PF00534:Glycosyl transferases group 1	Glycos_transf_1
TraesCS4A03G1046400	TraesCS4A03G1046400	Chr4A	695626984	695633990	-	1908	-	TraesCS4A01G422800 && - && PF12214:Cell cycle regulated microtubule associated protein	-
TraesCS4A03G1060600	TraesCS4A03G1060600	Chr4A	701616417	701618562	+	1375	-	TraesCS4A01G426300 && Q9FJ45.1 RecName: Full=GDSL esterase/lipase At5g45910; AltName: Full=Extracellular lipase At5g45910; Flags: Precursor && PF00657:GDSL-like Lipase/Acylhydrolase	Lipase_GDSL
TraesCS4A03G1066700	TraesCS4A03G1066700	Chr4A	703772954	703774589	+	1636	-	TraesCS4A01G429000 && - && -	-
TraesCS4A03G1075500	TraesCS4A03G1075500	Chr4A	707339901	707345435	+	1336	-	TraesCS4A01G432200 && - && -	-
TraesCS4A03G1077400	TraesCS4A03G1077400	Chr4A	708420157	708422056	-	1762	-	TraesCS4A01G432900 && F8WKW1.1 RecName: Full=7-deoxyloganetin glucosyltransferase; AltName: Full=Genipin glucosyltransferase; AltName: Full=UDP-glucose glucosyltransferase 2; Short=GjUGT2; AltName: Full=UDP-glycosyltransferase 85A24 && PF00201:UDP-glucoronosyl and UDP-glucosyl transferase	UDPGT
TraesCS4A03G1106300	TraesCS4A03G1106300	Chr4A	716847857	716849591	-	1735	-	TraesCS4A01G443600 && Q9SRQ1.1 RecName: Full=Cytochrome P450 89A9 && PF00067:Cytochrome P450	p450
TraesCS4A03G1111000	TraesCS4A03G1111000	Chr4A	718506726	718510049	-	1478	-	TraesCS4A01G444500 && Q8TWR2.2 RecName: Full=Glyceraldehyde 3-phosphate phosphatase && PF13419:Haloacid dehalogenase-like hydrolase	-
TraesCS4A03G1114300	TraesCS4A03G1114300	Chr4A	719484598	719488397	+	3708	-	TraesCS4A01G445500 && Q8VZG8.3 RecName: Full=MDIS1-interacting receptor like kinase 2; Short=AtMIK2; AltName: Full=Probable LRR receptor-like serine/threonine-protein kinase At4g08850; Flags: Precursor && PF00069:Protein kinase domain|PF13855:Leucine rich repeat|PF08263:Leucine rich repeat N-terminal domain	Pkinase
TraesCS4A03G1158000	TraesCS4A03G1158000	Chr4A	733711393	733715965	-	1927	-	TraesCS4A01G460100 && Q9AXH9.1 RecName: Full=Ent-kaurenoic acid oxidase 1; AltName: Full=gpr5 && PF00067:Cytochrome P450	p450
TraesCS4A03G1207600	TraesCS4A03G1207600	Chr4A	744668568	744674307	+	5195	-	TraesCS4A01G478900 && Q9LRR4.1 RecName: Full=Putative disease resistance RPP13-like protein 1 && PF00931:NB-ARC domain	NB-ARC
TraesCS4A03G1243700	TraesCS4A03G1243700	Chr4A	751639113	751644531	+	812	-	TraesCS4A01G494800 && O49453.1 RecName: Full=Uncharacterized protein At4g28440 && -	-
TraesCS4A03G1246100	TraesCS4A03G1246100	Chr4A	752025437	752026825	+	1328	-	TraesCS4A01G496100 && Q8RV79.1 RecName: Full=Cytosolic sulfotransferase 11; Short=AtSOT11 && PF00685:Sulfotransferase domain	Sulfotransfer_1
TraesCS4A03G1246800	TraesCS4A03G1246800	Chr4A	752095366	752124561	-	2271	-	TraesCS4A01G496400 && Q2R712.1 RecName: Full=Achilleol B synthase && PF13243:Squalene-hopene cyclase C-terminal domain|PF13249:Squalene-hopene cyclase N-terminal domain	-
TraesCS4A03G1254800	TraesCS4A03G1254800	Chr4A	754154562	754157969	+	1379	-	TraesCS4A01G499800 && Q84MB3.1 RecName: Full=1-aminocyclopropane-1-carboxylate oxidase homolog 1 && PF03171:2OG-Fe(II) oxygenase superfamily|PF14226:non-haem dioxygenase in morphine synthesis N-terminal	2OG-FeII_Oxy
TraesCS4B03G0010100	TraesCS4B03G0010100	Chr4B	4628508	4631877	-	2680	-	TraesCS4B01G005000 && Q39214.1 RecName: Full=Disease resistance protein RPM1; AltName: Full=Resistance to Pseudomonas syringae protein 3 && PF00931:NB-ARC domain	NB-ARC
TraesCS4B03G0015800	TraesCS4B03G0015800	Chr4B	6346102	6348397	+	1053	-	TraesCS4B01G008300 && - && PF00808:Histone-like transcription factor (CBF/NF-Y) and archaeal histone	-
TraesCS4B03G0038200	TraesCS4B03G0038200	Chr4B	15136397	15136759	+	363	-	TraesCS4B01G018500 && - && PF07911:Protein of unknown function (DUF1677)	-
TraesCS4B03G0046900	TraesCS4B03G0046900	Chr4B	18230904	18231356	+	453	-	TraesCS4B01G022500 && - && -	-
TraesCS4B03G0050400	TraesCS4B03G0050400	Chr4B	18812595	18819367	+	3719	-	TraesCS4B01G023800 && O82392.1 RecName: Full=Phosphomethylpyrimidine synthase, chloroplastic; AltName: Full=Hydroxymethylpyrimidine phosphate synthase; Short=HMP-P synthase; Short=HMP-phosphate synthase; Short=HMPP synthase; AltName: Full=Protein PYRIMIDINE REQUIRING; AltName: Full=Thiamine biosynthesis protein ThiC; Short=Protein THIAMINE C; Flags: Precursor && PF01964:Radical SAM ThiC family	-
TraesCS4B03G0072300	TraesCS4B03G0072300	Chr4B	27292909	27297523	+	1371	-	TraesCS4B01G032700 && - && PF07762:Protein of unknown function (DUF1618)	-
TraesCS4B03G0117800	TraesCS4B03G0117800	Chr4B	46036606	46056416	-	4719	-	TraesCS4B01G054700 && Q8GU83.1 RecName: Full=ABC transporter G family member 41; Short=OsABCG41; AltName: Full=Pleiotropic drug resistance protein 2; Short=OsPDR2 && PF01061:ABC-2 type transporter|PF00005:ABC transporter|PF19055:ABC-2 type transporter|PF14510:ABC-transporter N-terminal	ABC2_membrane
TraesCS4B03G0121500	TraesCS4B03G0121500	Chr4B	48137253	48139212	-	804	-	TraesCS4B01G055900 && - && -	-
TraesCS4B03G0158700	TraesCS4B03G0158700	Chr4B	69266499	69269069	-	1058	-	TraesCS4B01G071600 && - && PF05132:RNA polymerase III RPC4	-
TraesCS4B03G0204300	TraesCS4B03G0204300	Chr4B	94196890	94197759	-	760	-	TraesCS4B01G089800 && Q53M11.1 RecName: Full=21.9 kDa heat shock protein; Short=OsHsp21.9; Flags: Precursor && PF00011:Hsp20/alpha crystallin family	-
TraesCS4B03G0207400	TraesCS4B03G0207400	Chr4B	96418271	96422953	-	2385	-	- && Q93VV5.1 RecName: Full=Protein NRT1/ PTR FAMILY 4.3; Short=AtNPF4.3; AltName: Full=Nitrate transporter 1.14 && PF00854:POT family	-
TraesCS4B03G0221600	TraesCS4B03G0221600	Chr4B	103898163	103911832	+	1344	-	- && Q94BZ1.1 RecName: Full=Protein ZINC INDUCED FACILITATOR-LIKE 1; AltName: Full=Protein ZIF-LIKE 1 && PF07690:Major Facilitator Superfamily	MFS_1
TraesCS4B03G0222700	TraesCS4B03G0222700	Chr4B	104890997	104891942	-	946	-	TraesCS4B01G097300 && - && -	-
TraesCS4B03G0228700	TraesCS4B03G0228700	Chr4B	109131421	109135576	-	1773	-	TraesCS4B01G100300 && B9G934.2 RecName: Full=Cytochrome P450 714C3 && PF00067:Cytochrome P450	p450
TraesCS4B03G0234100	TraesCS4B03G0234100	Chr4B	112302345	112305107	+	1887	-	TraesCS4B01G103000 && Q6UTZ2.2 RecName: Full=Probable monogalactosyldiacylglycerol synthase 2, chloroplastic; Short=OsMGD2; Flags: Precursor && PF06925:Monogalactosyldiacylglycerol (MGDG) synthase|PF04101:Glycosyltransferase family 28 C-terminal domain	-
TraesCS4B03G0238000	TraesCS4B03G0238000	Chr4B	115108578	115111759	-	570	-	TraesCS4B01G104800 && Q9SP08.1 RecName: Full=Exosome complex component RRP41 homolog; AltName: Full=Ribosomal RNA-processing protein 41; Short=AtRRP41; Short=AtRrp41p && PF01138:3' exoribonuclease family, domain 1	RNase_PH
TraesCS4B03G0249900	TraesCS4B03G0249900	Chr4B	125322964	125329649	-	4076	-	- && Q2R2D5.1 RecName: Full=Receptor kinase-like protein Xa21; Contains: RecName: Full=Receptor kinase-like protein Xa21, processed; Flags: Precursor && PF13855:Leucine rich repeat|PF08263:Leucine rich repeat N-terminal domain|PF00069:Protein kinase domai	Pkinase
TraesCS4B03G0254000	TraesCS4B03G0254000	Chr4B	127934051	127936599	-	1400	-	TraesCS4B01G111300 && Q7F8Q9.1 RecName: Full=Leucine-rich repeat receptor protein kinase MSL1; AltName: Full=MSP1 protein homolog 1; AltName: Full=MSP1-like protein 1; Flags: Precursor && PF00069:Protein kinase domain	Pkinase
TraesCS4B03G0269400	TraesCS4B03G0269400	Chr4B	139735260	139739421	+	1898	-	TraesCS4B01G117800 && P37107.1 RecName: Full=Signal recognition particle 54 kDa protein, chloroplastic; Short=54 chloroplast protein; Short=54CP; Short=SRP54; Short=cpSRP54; AltName: Full=FFC; Flags: Precursor && PF02978:Signal peptide binding domain|PF02881:SRP54-type protein, helical bundle domain|PF00448:SRP54-type protein, GTPase domain	-
TraesCS4B03G0271100	TraesCS4B03G0271100	Chr4B	141690713	141693460	-	1229	-	TraesCS4B01G118400 && - && -	-
TraesCS4B03G0291800	TraesCS4B03G0291800	Chr4B	158151809	158152237	+	345	-	TraesCS4B01G125300 && - && -	-
TraesCS4B03G0292400	TraesCS4B03G0292400	Chr4B	159113739	159114769	+	952	-	TraesCS4B01G125600 && - && PF12776:Myb/SANT-like DNA-binding domain	-
TraesCS4B03G0304000	TraesCS4B03G0304000	Chr4B	172352022	172353274	+	1149	-	TraesCS4B01G129100 && P81392.1 RecName: Full=Myb-related protein 306 && PF00249:Myb-like DNA-binding domain	Myb_DNA-binding
TraesCS4B03G0308100	TraesCS4B03G0308100	Chr4B	174887677	174888000	+	324	-	TraesCS4B01G131300 && - && -	-
TraesCS4B03G0321300	TraesCS4B03G0321300	Chr4B	184751152	184755160	+	1346	-	TraesCS4B01G137600 && Q2RBJ2.1 RecName: Full=Probable staphylococcal-like nuclease CAN2; AltName: Full=Calcium-dependent nuclease 2; Short=Ca(2+)-dependent nuclease 2 && PF00565:Staphylococcal nuclease homologue	-
TraesCS4B03G0322400	TraesCS4B03G0322400	Chr4B	185551108	185553369	+	2131	-	TraesCS4B01G138200 && Q9SQU6.1 RecName: Full=Pentatricopeptide repeat-containing protein At3g06430, chloroplastic; AltName: Full=Protein EMBRYO DEFECTIVE 2750; Flags: Precursor && PF13041:PPR repeat family	-
TraesCS4B03G0325500	TraesCS4B03G0325500	Chr4B	186975661	186978732	+	2860	-	TraesCS4B01G139500 && - && -	-
TraesCS4B03G0362400	TraesCS4B03G0362400	Chr4B	220114400	220119422	+	1651	-	TraesCS4B01G148700 && - && PF00300:Histidine phosphatase superfamily (branch 1)	-
TraesCS4B03G0364100	TraesCS4B03G0364100	Chr4B	224496818	224500170	+	457	-	TraesCS4B01G149200 && Q9SJ20.1 RecName: Full=Ribonucleoside-diphosphate reductase large subunit; AltName: Full=Protein DEFECTIVE IN POLLEN DNA DEGRADATION 2; AltName: Full=Ribonucleoside-diphosphate reductase R1 subunit; Short=AtRNR1 && -	-
TraesCS4B03G0380000	TraesCS4B03G0380000	Chr4B	244279886	244280206	-	207	-	TraesCS4B01G151400 && Q9SJ20.1 RecName: Full=Ribonucleoside-diphosphate reductase large subunit; AltName: Full=Protein DEFECTIVE IN POLLEN DNA DEGRADATION 2; AltName: Full=Ribonucleoside-diphosphate reductase R1 subunit; Short=AtRNR1 && -	-
TraesCS4B03G0412800	TraesCS4B03G0412800	Chr4B	291506104	291506747	-	644	-	TraesCS4B01G156800 && - && -	-
TraesCS4B03G0427300	TraesCS4B03G0427300	Chr4B	309758363	309759701	-	1339	-	TraesCS4B01G159600 && F4K5T4.1 RecName: Full=Probable transcription factor At5g28040; AltName: Full=Storekeeper-like protein At5g28040 && PF04504:Protein of unknown function, DUF573	-
TraesCS4B03G0445400	TraesCS4B03G0445400	Chr4B	327570979	327580154	+	1488	-	- && Q3EBC2.1 RecName: Full=Probable protein S-acyltransferase 17; AltName: Full=Probable palmitoyltransferase At3g04970; AltName: Full=Zinc finger DHHC domain-containing protein At3g04970 && PF01529:DHHC palmitoyltransferase	-
TraesCS4B03G0474100	TraesCS4B03G0474100	Chr4B	366291652	366310408	-	1805	-	- && O22928.1 RecName: Full=Putative tRNA pseudouridine synthase; AltName: Full=tRNA pseudouridylate synthase; AltName: Full=tRNA-uridine isomerase && PF01416:tRNA pseudouridine synthase	-
TraesCS4B03G0511200	TraesCS4B03G0511200	Chr4B	397409682	397413308	-	1152	-	TraesCS4B01G181300 && Q54XK2.1 RecName: Full=Protein transport protein Sec61 subunit alpha; AltName: Full=Secretory 61 complex subunit alpha && PF00344:SecY translocase	-
TraesCS4B03G0520200	TraesCS4B03G0520200	Chr4B	402432887	402433879	-	993	-	TraesCS4B01G183900 && Q9ZQV7.1 RecName: Full=Probable nicotianamine synthase 2; AltName: Full=HvNAS2; AltName: Full=S-adenosyl-L-methionine:S-adenosyl-L-methionine:S-adenosyl-methionine 3-amino-3-carboxypropyltransferase 2 && PF03059:Nicotianamine synthase protein	-
TraesCS4B03G0540400	TraesCS4B03G0540400	Chr4B	414858417	414860211	-	1310	-	TraesCS4B01G192600 && - && PF13837:Myb/SANT-like DNA-binding domain	-
TraesCS4B03G0546200	TraesCS4B03G0546200	Chr4B	418893346	418896981	+	1373	-	TraesCS4B01G195000 && Q39224.1 RecName: Full=Protein SRG1; Short=AtSRG1; AltName: Full=Protein SENESCENCE-RELATED GENE 1 && PF14226:non-haem dioxygenase in morphine synthesis N-terminal|PF03171:2OG-Fe(II) oxygenase superfamily	2OG-FeII_Oxy
TraesCS4B03G0557800	TraesCS4B03G0557800	Chr4B	427225525	427231125	+	3390	-	TraesCS4B01G199800 && - && PF05664:Unc-13 homolog	-
TraesCS4B03G0572800	TraesCS4B03G0572800	Chr4B	437337397	437340251	-	1917	-	TraesCS4B01G206300 && P09189.1 RecName: Full=Heat shock cognate 70 kDa protein && PF00012:Hsp70 protein	HSP70
TraesCS4B03G0574400	TraesCS4B03G0574400	Chr4B	438996360	438998220	+	1628	-	TraesCS4B01G206800 && Q9M2U1.2 RecName: Full=Dof zinc finger protein DOF3.6; Short=AtDOF3.6; AltName: Full=OBF-binding protein 3 && PF02701:Dof domain, zinc finger	zf-Dof
TraesCS4B03G0584100	TraesCS4B03G0584100	Chr4B	449140828	449142073	+	833	-	TraesCS4B01G211700 && P31673.2 RecName: Full=17.4 kDa class I heat shock protein; AltName: Full=17.4 kDa heat shock protein; Short=OsHsp17.4 && PF00011:Hsp20/alpha crystallin family	-
TraesCS4B03G0595300	TraesCS4B03G0595300	Chr4B	455551946	455566369	+	4477	-	TraesCS4B01G216600 && Q96QE3.4 RecName: Full=ATPase family AAA domain-containing protein 5; AltName: Full=Chromosome fragility-associated gene 1 protein && PF03215:Rad17 P-loop domain	-
TraesCS4B03G0618700	TraesCS4B03G0618700	Chr4B	471459713	471460962	+	1250	-	TraesCS4B01G225700 && - && -	-
TraesCS4B03G0619700	TraesCS4B03G0619700	Chr4B	472351111	472353961	+	2851	-	TraesCS4B01G226400 && - && -	-
TraesCS4B03G0627300	TraesCS4B03G0627300	Chr4B	479260567	479268953	+	2168	-	TraesCS4B01G229100 && Q501B2.1 RecName: Full=bZIP transcription factor 16; Short=AtbZIP16 && PF00170:bZIP transcription factor|PF07777:G-box binding protein MFMR|PF16596:Disordered region downstream of MFMR	MFMR
TraesCS4B03G0628600	TraesCS4B03G0628600	Chr4B	480129974	480134130	+	1242	-	TraesCS4B01G229900 && - && PF13640:2OG-Fe(II) oxygenase superfamily	-
TraesCS4B03G0640400	TraesCS4B03G0640400	Chr4B	488442796	488444059	-	906	-	TraesCS4B01G234700 && Q1PF16.1 RecName: Full=Transcription factor bHLH19; AltName: Full=Basic helix-loop-helix protein 19; Short=AtbHLH19; Short=bHLH 19; AltName: Full=Transcription factor EN 26; AltName: Full=bHLH transcription factor bHLH019 && PF00010:Helix-loop-helix DNA-binding domain	HLH
TraesCS4B03G0652800	TraesCS4B03G0652800	Chr4B	495655414	495656717	+	1304	-	TraesCS4B01G239400 && Q9FX43.1 RecName: Full=Mitogen-activated protein kinase kinase 9; Short=AtMKK9; Short=MAP kinase kinase 9 && PF00069:Protein kinase domain	Pkinase
TraesCS4B03G0666400	TraesCS4B03G0666400	Chr4B	507590146	507603112	+	744	-	- && Q10PZ9.1 RecName: Full=MADS-box transcription factor 1; AltName: Full=OsMADS1; AltName: Full=Protein LEAFY HULL STERILE 1; AltName: Full=Protein SEPALLATA-like >A2XDY1.2 RecName: Full=MADS-box transcription factor 1; AltName: Full=OsMADS1; AltName: F	K-box
TraesCS4B03G0671700	TraesCS4B03G0671700	Chr4B	513166522	513170219	-	2036	-	TraesCS4B01G248800 && - && PF06886:Targeting protein for Xklp2 (TPX2) domain	-
TraesCS4B03G0679500	TraesCS4B03G0679500	Chr4B	517190729	517195415	+	2787	-	TraesCS4B01G252100 && Q9SGZ5.2 RecName: Full=Probable beta-D-xylosidase 7; Short=AtBXL7; Flags: Precursor && PF00933:Glycosyl hydrolase family 3 N terminal domain|PF01915:Glycosyl hydrolase family 3 C-terminal domain|PF14310:Fibronectin type III-like domain	Glyco_hydro_3_C
TraesCS4B03G0687000	TraesCS4B03G0687000	Chr4B	521608315	521616369	-	4829	-	TraesCS4B01G257000 && Q9ATY5.1 RecName: Full=DNA repair protein UVH3; AltName: Full=ERCC5 homolog; AltName: Full=RAD2 homolog; Short=AtRAD2; Short=AtUVH3; Short=AtXPG; AltName: Full=UV hypersensitive protein 3; AltName: Full=XPG homolog && PF00867:XPG I-region|PF00752:XPG N-terminal domain	XPG_I
TraesCS4B03G0691400	TraesCS4B03G0691400	Chr4B	524452756	524456573	-	1570	-	TraesCS4B01G258700 && - && -	-
TraesCS4B03G0720400	TraesCS4B03G0720400	Chr4B	545859022	545859474	-	453	-	TraesCS4B01G270600 && Q67YI6.2 RecName: Full=RING-H2 finger protein ATL65; AltName: Full=RING-type E3 ubiquitin transferase ATL65 && PF13639:Ring finger domain	-
TraesCS4B03G0730900	TraesCS4B03G0730900	Chr4B	552970493	552971073	+	581	-	TraesCS4B01G275400 && Q6ZBP3.1 RecName: Full=Histone H2B.2 >A2YWI3.1 RecName: Full=Histone H2B.2 && PF00125:Core histone H2A/H2B/H3/H4	Histone
TraesCS4B03G0733500	TraesCS4B03G0733500	Chr4B	555272821	555273596	-	776	-	TraesCS4B01G276400 && - && -	-
TraesCS4B03G0736200	TraesCS4B03G0736200	Chr4B	558462832	558464086	-	1151	-	TraesCS4B01G277700 && Q2V3I3.1 RecName: Full=EPIDERMAL PATTERNING FACTOR-like protein 4; Short=EPF-like protein 4; Contains: RecName: Full=CHALLAH-LIKE2; Flags: Precursor && PF17181:Epidermal patterning factor proteins	-
TraesCS4B03G0736800	TraesCS4B03G0736800	Chr4B	559189939	559193265	-	1076	-	TraesCS4B01G278200 && Q10FF9.1 RecName: Full=Deoxyuridine 5'-triphosphate nucleotidohydrolase; Short=dUTPase; AltName: Full=dUTP pyrophosphatase && PF00692:dUTPase	-
TraesCS4B03G0745100	TraesCS4B03G0745100	Chr4B	563785465	563786606	-	1142	-	TraesCS4B01G281500 && - && PF04781:Protein of unknown function (DUF627)	-
TraesCS4B03G0756100	TraesCS4B03G0756100	Chr4B	569236609	569238793	+	1881	-	TraesCS4B01G286600 && O48723.1 RecName: Full=Patatin-like protein 2; Short=AtPLP2; AltName: Full=Patatin-related phospholipase A IIalpha; Short=pPLAIIa; AltName: Full=Phospholipase A IIA; Short=AtPLAIIA && PF01734:Patatin-like phospholipase	-
TraesCS4B03G0760800	TraesCS4B03G0760800	Chr4B	572608472	572609191	-	720	-	TraesCS4B01G288800 && - && PF16845:Aspartic acid proteinase inhibitor	-
TraesCS4B03G0793600	TraesCS4B03G0793600	Chr4B	589127569	589128861	+	1293	-	TraesCS4B01G302800 && Q6F4N5.1 RecName: Full=Aspartyl protease 25; AltName: Full=Protein RICE ANTHER DOWN-REGULATED BY CHILLING 1; Flags: Precursor && PF14543:Xylanase inhibitor N-terminal|PF14541:Xylanase inhibitor C-terminal	-
TraesCS4B03G0794000	TraesCS4B03G0794000	Chr4B	589851518	589853420	+	1078	-	TraesCS4B01G303200 && - && -	-
TraesCS4B03G0795300	TraesCS4B03G0795300	Chr4B	590491590	590494317	+	1417	-	TraesCS4B01G303500 && Q9SE96.1 RecName: Full=GEM-like protein 1; AltName: Full=Forming homology-interacting protein 1; Short=FH-interacting protein 1 && PF02893:GRAM domain	GRAM
TraesCS4B03G0796600	TraesCS4B03G0796600	Chr4B	591663533	591664809	-	1277	-	TraesCS4B01G304400 && Q8H7N9.1 RecName: Full=E3 ubiquitin-protein ligase Os03g0188200; AltName: Full=RING-H2 finger protein Os03g0188200; AltName: Full=RING-type E3 ubiquitin transferase Os03g0188200 && PF13639:Ring finger domain	-
TraesCS4B03G0798300	TraesCS4B03G0798300	Chr4B	593338778	593343395	-	1471	-	TraesCS4B01G305600 && Q9FH04.1 RecName: Full=Alcohol dehydrogenase-like 7 && PF08240:Alcohol dehydrogenase GroES-like domain|PF00107:Zinc-binding dehydrogenase	ADH_N
TraesCS4B03G0811300	TraesCS4B03G0811300	Chr4B	600881927	600883842	-	1809	-	TraesCS4B01G312300 && B9DFU2.1 RecName: Full=Cytochrome P450 711A1; AltName: Full=Protein MORE AXILLARY BRANCHES 1 && PF00067:Cytochrome P450	p450
TraesCS4B03G0814400	TraesCS4B03G0814400	Chr4B	601954466	601954945	-	480	-	TraesCS4B01G313100 && Q01595.1 RecName: Full=Cortical cell-delineating protein; AltName: Full=Root-specific protein ZRP3; Flags: Precursor && PF14547:Hydrophobic seed protein	-
TraesCS4B03G0816700	TraesCS4B03G0816700	Chr4B	602972682	602974488	-	1807	-	TraesCS4B01G314200 && Q9SMR2.1 RecName: Full=Tubulin-folding cofactor C; Short=AtTFCC; Short=TFC C; AltName: Full=Protein PORCINO && PF07986:Tubulin binding cofactor C|PF16752:Tubulin-specific chaperone C N-terminal domain	-
TraesCS4B03G0818000	TraesCS4B03G0818000	Chr4B	603117282	603118783	-	1028	-	TraesCS4B01G314800 && - && -	-
TraesCS4B03G0818500	TraesCS4B03G0818500	Chr4B	603358181	603358555	+	375	-	TraesCS4B01G315000 && - && PF02519:Auxin responsive protein	Auxin_inducible
TraesCS4B03G0832300	TraesCS4B03G0832300	Chr4B	610895545	610898908	+	3057	-	TraesCS4B01G320600 && C0LGE4.1 RecName: Full=Probable LRR receptor-like serine/threonine-protein kinase At1g12460; Flags: Precursor && PF00069:Protein kinase domain|PF13855:Leucine rich repeat|PF08263:Leucine rich repeat N-terminal domain	Pkinase
TraesCS4B03G0861000	TraesCS4B03G0861000	Chr4B	621948418	621950111	+	672	-	TraesCS4B01G332400 && - && -	-
TraesCS4B03G0881900	TraesCS4B03G0881900	Chr4B	630545557	630550559	-	2165	-	TraesCS4B01G338600 && Q9FNL7.1 RecName: Full=Protein NRT1/ PTR FAMILY 5.2; Short=AtNPF5.2; AltName: Full=Peptide transporter PTR3-A; Short=AtPTR3 && PF00854:POT family	-
TraesCS4B03G0905900	TraesCS4B03G0905900	Chr4B	640917187	640918146	-	960	-	TraesCS4B01G348500 && Q8LMR9.1 RecName: Full=B3 domain-containing protein Os03g0120900 && PF02362:B3 DNA binding domain	B3
TraesCS4B03G0910400	TraesCS4B03G0910400	Chr4B	641977812	641981002	+	2264	-	TraesCS4B01G350100 && Q39256.1 RecName: Full=Polyubiquitin 8; Contains: RecName: Full=Ubiquitin-related 1; Contains: RecName: Full=Ubiquitin-related 2; Contains: RecName: Full=Ubiquitin-related 3; Contains: RecName: Full=Ubiquitin-related 4; Contains: RecName: Full=Ubiquitin-related 5; Contains: RecName: Full=Ubiquitin-related 6; Contains: RecName: Full=Ubiquitin-related 7; Contains: RecName: Ful…	ubiquitin
TraesCS4B03G0933800	TraesCS4B03G0933800	Chr4B	649637829	649638974	-	1146	-	TraesCS4B01G360000 && Q9M8J9.1 RecName: Full=BTB/POZ and MATH domain-containing protein 2; AltName: Full=Protein BTB-POZ AND MATH DOMAIN 2; Short=AtBPM2 && PF00651:BTB/POZ domain|PF00917:MATH domain	BTB
TraesCS4B03G0949300	TraesCS4B03G0949300	Chr4B	653971692	653972130	-	439	-	TRIAE_CS42_4BL_TGACv1_320342_AA1036060%2Ccortical cell delineating protein && Q01595.1 RecName: Full=Cortical cell-delineating protein; AltName: Full=Root-specific protein ZRP3; Flags: Precursor && PF14547:Hydrophobic seed protein	-
TraesCS4B03G0953300	TraesCS4B03G0953300	Chr4B	655690606	655693626	+	1660	-	- && Q9SXD5.2 RecName: Full=Flavin-containing monooxygenase FMO GS-OX-like 3; AltName: Full=Flavin-monooxygenase glucosinolate S-oxygenase-like 3 && PF00743:Flavin-binding monooxygenase-like	FMO-like
TraesCS4B03G0960200	TraesCS4B03G0960200	Chr4B	657893210	657895323	-	1520	-	TraesCS4B01G373700 && Q8W4K5.1 RecName: Full=VAN3-binding protein; AltName: Full=Protein FORKED 1 && PF08458:Plant pleckstrin homology-like region|PF05703:Auxin canalisation	-
TraesCS4B03G0967900	TraesCS4B03G0967900	Chr4B	660448664	660449679	-	888	-	TraesCS4B01G378000 && Q6YZY5.1 RecName: Full=Germin-like protein 8-11; Flags: Precursor && PF00190:Cupin	-
TraesCS4B03G0968000	TraesCS4B03G0968000	Chr4B	660458291	660459412	-	995	-	TraesCS4B01G378100 && Q6YZA6.1 RecName: Full=Germin-like protein 8-5; Flags: Precursor && PF00190:Cupin	-
TraesCS4B03G0968800	TraesCS4B03G0968800	Chr4B	660521579	660523417	-	1132	-	TraesCS4B01G378300 && Q6YZA6.1 RecName: Full=Germin-like protein 8-5; Flags: Precursor && PF00190:Cupin	-
TraesCS4B03G0975200	TraesCS4B03G0975200	Chr4B	661743939	661747184	-	3120	-	TraesCS4B01G382100 && Q9C9H7.2 RecName: Full=Receptor-like protein 12; Short=AtRLP12; Flags: Precursor && PF13855:Leucine rich repeat|PF08263:Leucine rich repeat N-terminal domain	LRRNT_2
TraesCS4B03G0977800	TraesCS4B03G0977800	Chr4B	662508377	662509981	+	1343	-	TraesCS4B01G383000 && P93046.2 RecName: Full=Xyloglucan endotransglucosylase/hydrolase protein 31; Short=At-XTH31; Short=AtXTR8; Short=XTH-31; Flags: Precursor && PF06955:Xyloglucan endo-transglycosylase (XET) C-terminus|PF00722:Glycosyl hydrolases family 16	-
TraesCS4B03G0989000	TraesCS4B03G0989000	Chr4B	665497227	665498044	+	697	-	TraesCS4B01G387500 && - && PF14368:Probable lipid transfer	-
TraesCS4B03G0995800	TraesCS4B03G0995800	Chr4B	666936048	666937920	+	1873	-	TraesCS4B01G391200 && A2ZF66.1 RecName: Full=Probable glycosyltransferase 6 && PF05637:galactosyl transferase GMA12/MNN10 family	-
TraesCS4B03G0997900	TraesCS4B03G0997900	Chr4B	667741766	667743138	+	1373	-	TraesCS4B01G392400 && Q9C9D0.1 RecName: Full=Cytosolic sulfotransferase 16; Short=AtSOT16; AltName: Full=Desulfoglucosinolate sulfotransferase A; Short=AtST5a; AltName: Full=Protein CORONATINE INDUCED 7 && PF00685:Sulfotransferase domain	Sulfotransfer_1
TraesCS4B03G0998900	TraesCS4B03G0998900	Chr4B	667823269	667825661	-	1089	-	TraesCS4B01G393000 && - && PF03763:Remorin, C-terminal region|PF03766:Remorin, N-terminal region	-
TraesCS4B03G1000600	TraesCS4B03G1000600	Chr4B	668014643	668019040	-	2450	-	- && P82993.1 RecName: Full=Beta-amylase; AltName: Full=1,4-alpha-D-glucan maltohydrolase; AltName: Full=Beta-Amy1; Flags: Precursor && PF01373:Glycosyl hydrolase family 14	-
TraesCS4B03G1016300	TraesCS4B03G1016300	Chr4B	672262877	672267456	-	2581	-	- && Q01899.1 RecName: Full=Heat shock 70 kDa protein, mitochondrial; Flags: Precursor && PF00012:Hsp70 protein	HSP70
TraesCS4D03G0000700	TraesCS4D03G0000700	Chr4D	475371	480193	+	2329	-	TraesCS4D01G000500 && Q9FJH6.1 RecName: Full=ABC transporter F family member 1; Short=ABC transporter ABCF.1; Short=AtABCF1; AltName: Full=GCN20-type ATP-binding cassette protein GCN1 && PF00005:ABC transporter|PF12848:ABC transporter	ABC_tran
TraesCS4D03G0006500	TraesCS4D03G0006500	Chr4D	1693854	1698641	-	4788	-	TraesCS4D01G004000 && Q7XA42.2 RecName: Full=Putative disease resistance protein RGA1; AltName: Full=RGA3-blb && PF00931:NB-ARC domain	NB-ARC
TraesCS4D03G0012400	TraesCS4D03G0012400	Chr4D	3708608	3712645	-	1356	-	TraesCS4D01G007200 && Q9ZRI8.1 RecName: Full=Formate dehydrogenase, mitochondrial; Short=FDH; AltName: Full=NAD-dependent formate dehydrogenase; Flags: Precursor && PF02826:D-isomer specific 2-hydroxyacid dehydrogenase, NAD binding domain|PF00389:D-isomer specific 2-hydroxyacid dehydrogenase, catalytic domain	2-Hacid_dh_C
TraesCS4D03G0027500	TraesCS4D03G0027500	Chr4D	7696400	7697183	+	784	-	TraesCS4D01G016700 && - && PF07911:Protein of unknown function (DUF1677)	-
TraesCS4D03G0032400	TraesCS4D03G0032400	Chr4D	8931351	8931818	+	468	-	TraesCS4D01G020400 && - && -	-
TraesCS4D03G0033000	TraesCS4D03G0033000	Chr4D	9053007	9053692	-	686	-	TraesCS4D01G020700 && - && -	-
TraesCS4D03G0050900	TraesCS4D03G0050900	Chr4D	14134834	14139425	+	1350	-	TraesCS4D01G030300 && - && PF07762:Protein of unknown function (DUF1618)	-
TraesCS4D03G0051200	TraesCS4D03G0051200	Chr4D	14317909	14322843	+	1821	-	TraesCS4D01G030500 && - && PF07762:Protein of unknown function (DUF1618)	-
TraesCS4D03G0052700	TraesCS4D03G0052700	Chr4D	15050900	15052085	+	561	-	TraesCS4D01G031300 && - && -	-
TraesCS4D03G0054700	TraesCS4D03G0054700	Chr4D	15424566	15431150	+	2229	-	TraesCS4D01G032900 && Q6F2U9.1 RecName: Full=Lysine--tRNA ligase; AltName: Full=Lysyl-tRNA synthetase; Short=LysRS && PF00152:tRNA synthetases class II (D, K and N)|PF01336:OB-fold nucleic acid binding domain	tRNA-synt_2
TraesCS4D03G0069900	TraesCS4D03G0069900	Chr4D	20046753	20048734	-	778	-	TraesCS4D01G041900 && Q9CPU4.1 RecName: Full=Microsomal glutathione S-transferase 3; Short=Microsomal GST-3; AltName: Full=Microsomal GST-III && PF01124:MAPEG family	-
TraesCS4D03G0091800	TraesCS4D03G0091800	Chr4D	26810302	26812151	-	1149	-	TraesCS4D01G050300 && Q7XMK3.2 RecName: Full=Probable ascorbate-specific transmembrane electron transporter 2; AltName: Full=Cytochrome b561-2 && PF03188:Eukaryotic cytochrome b561	Cytochrom_B561
TraesCS4D03G0097100	TraesCS4D03G0097100	Chr4D	29821795	29822727	+	759	-	TraesCS4D01G053100 && P35063.1 RecName: Full=Histone H2AX && PF00125:Core histone H2A/H2B/H3/H4|PF16211:C-terminus of histone H2A	Histone
TraesCS4D03G0101800	TraesCS4D03G0101800	Chr4D	31131265	31136328	+	1552	-	TraesCS4D01G055300 && P53844.1 RecName: Full=Phosphatidylinositol transfer protein PDR17; Short=PITP; AltName: Full=Phosphatidylserine transport B pathway protein 2; AltName: Full=Pleiotropic drug resistance protein 17; AltName: Full=SEC14 homolog 3 && PF00650:CRAL/TRIO domain	-
TraesCS4D03G0118900	TraesCS4D03G0118900	Chr4D	39976391	39976978	-	588	-	TraesCS4D01G063900 && - && -	-
TraesCS4D03G0127600	TraesCS4D03G0127600	Chr4D	43714763	43715436	-	571	-	TraesCS4D01G067800 && - && -	-
TraesCS4D03G0131200	TraesCS4D03G0131200	Chr4D	45309370	45311072	-	1541	-	TraesCS4D01G069500 && B4G072.1 RecName: Full=DIMBOA UDP-glucosyltransferase BX9; AltName: Full=2,4-dihydroxy-7-methoxy-2H-1,4-benzoxazin-3(4H)-one 2-D-glucosyltransferase BX9; AltName: Full=Protein BENZOXAZINLESS 9 && PF00201:UDP-glucoronosyl and UDP-glucosyl transferase	UDPGT
TraesCS4D03G0131300	TraesCS4D03G0131300	Chr4D	45388666	45393174	-	2121	-	TraesCS4D01G069600 && Q949V6.1 RecName: Full=Probable E3 ubiquitin-protein ligase ARI1; AltName: Full=ARIADNE-like protein ARI1; AltName: Full=Protein ariadne homolog 1; AltName: Full=RING-type E3 ubiquitin transferase ARI1 && PF01485:IBR domain, a half RING-finger domain	IBR
TraesCS4D03G0167800	TraesCS4D03G0167800	Chr4D	62090205	62091148	+	944	-	TraesCS4D01G086200 && Q53M11.1 RecName: Full=21.9 kDa heat shock protein; Short=OsHsp21.9; Flags: Precursor && PF00011:Hsp20/alpha crystallin family	-
TraesCS4D03G0171000	TraesCS4D03G0171000	Chr4D	63298732	63300204	+	1473	-	TraesCS4D01G087700 && Q9LT10.1 RecName: Full=Probable carboxylesterase 18; AltName: Full=AtCXE18 && PF07859:alpha/beta hydrolase fold	Abhydrolase_3
TraesCS4D03G0171200	TraesCS4D03G0171200	Chr4D	63513855	63519787	-	2428	-	- && Q93VV5.1 RecName: Full=Protein NRT1/ PTR FAMILY 4.3; Short=AtNPF4.3; AltName: Full=Nitrate transporter 1.14 && PF00854:POT family	-
TraesCS4D03G0171300	TraesCS4D03G0171300	Chr4D	63693626	63694090	-	405	-	TraesCS4D01G088000 && Q9FNP0.1 RecName: Full=VQ motif-containing protein 31; Short=AtVQ31; AltName: Full=MPK3/6-targeted VQ-motif-containing protein 6 && PF05678:VQ motif	-
TraesCS4D03G0174600	TraesCS4D03G0174600	Chr4D	65189059	65194388	-	3640	-	TraesCS4D01G089400 && Q39214.1 RecName: Full=Disease resistance protein RPM1; AltName: Full=Resistance to Pseudomonas syringae protein 3 && PF00931:NB-ARC domain|PF18052:Rx N-terminal domain	NB-ARC
TraesCS4D03G0190600	TraesCS4D03G0190600	Chr4D	73659997	73665453	-	2244	-	TraesCS4D01G096600 && B9G934.2 RecName: Full=Cytochrome P450 714C3 && PF00067:Cytochrome P450	p450
TraesCS4D03G0196400	TraesCS4D03G0196400	Chr4D	77254857	77257594	-	1670	-	TraesCS4D01G099600 && Q6UTZ2.2 RecName: Full=Probable monogalactosyldiacylglycerol synthase 2, chloroplastic; Short=OsMGD2; Flags: Precursor && PF04101:Glycosyltransferase family 28 C-terminal domain|PF06925:Monogalactosyldiacylglycerol (MGDG) synthase	-
TraesCS4D03G0203700	TraesCS4D03G0203700	Chr4D	82315525	82316084	-	560	-	TraesCS4D01G102900 && - && -	-
TraesCS4D03G0211300	TraesCS4D03G0211300	Chr4D	85717634	85724489	+	4076	-	TraesCS4D01G107100 && B7SY83.1 RecName: Full=FHA domain-containing protein PS1; AltName: Full=Protein PARALLEL SPINDLE 1; Short=AtPS1 && PF00498:FHA domain|PF13638:PIN domain	FHA
TraesCS4D03G0218000	TraesCS4D03G0218000	Chr4D	89261716	89264284	-	2569	-	TraesCS4D01G109600 && Q9FGH9.1 RecName: Full=Exocyst complex component EXO70B1; Short=AtExo70b1; AltName: Full=Exocyst subunit Exo70 family protein B1 && PF03081:Exo70 exocyst complex subunit	Exo70
TraesCS4D03G0222000	TraesCS4D03G0222000	Chr4D	92547077	92548143	-	1067	-	TraesCS4D01G111500 && - && PF03087:Arabidopsis protein of unknown function	-
TraesCS4D03G0222300	TraesCS4D03G0222300	Chr4D	92558539	92559252	-	714	-	TraesCS4D01G111700 && - && PF03087:Arabidopsis protein of unknown function	-
TraesCS4D03G0240800	TraesCS4D03G0240800	Chr4D	101825671	101827710	-	2040	-	TraesCS4D01G120500 && - && PF06697:Protein of unknown function (DUF1191)	-
TraesCS4D03G0246500	TraesCS4D03G0246500	Chr4D	107997568	107998855	-	1174	-	TraesCS4D01G123300 && P81392.1 RecName: Full=Myb-related protein 306 && PF00249:Myb-like DNA-binding domain	Myb_DNA-binding
TraesCS4D03G0263600	TraesCS4D03G0263600	Chr4D	119466033	119472294	+	1554	-	TraesCS4D01G132300 && Q2RBJ2.1 RecName: Full=Probable staphylococcal-like nuclease CAN2; AltName: Full=Calcium-dependent nuclease 2; Short=Ca(2+)-dependent nuclease 2 && PF00565:Staphylococcal nuclease homologue	-
TraesCS4D03G0290300	TraesCS4D03G0290300	Chr4D	130036451	130038053	+	1203	-	TraesCS4D01G142900 && Q9LDE1.1 RecName: Full=Transcription factor MYB108; AltName: Full=Myb-related protein 108; Short=AtMYB108; AltName: Full=Protein BOTRYTIS-SUSCEPTIBLE 1 && PF00249:Myb-like DNA-binding domain	Myb_DNA-binding
TraesCS4D03G0317900	TraesCS4D03G0317900	Chr4D	157933652	157936085	-	1628	-	TraesCS4D01G149600 && - && PF00300:Histidine phosphatase superfamily (branch 1)	-
TraesCS4D03G0394100	TraesCS4D03G0394100	Chr4D	259714496	259727975	+	3547	-	- && Q10L71.1 RecName: Full=Villin-2 && PF02209:Villin headpiece domain|PF00626:Gelsolin repeat	-
TraesCS4D03G0486300	TraesCS4D03G0486300	Chr4D	342789671	342790783	+	1010	-	TraesCS4D01G197400 && Q9LQR0.1 RecName: Full=LOB domain-containing protein 1; AltName: Full=ASYMMETRIC LEAVES 2-like protein 8; Short=AS2-like protein 8 && PF03195:Lateral organ boundaries (LOB) domain	-
TraesCS4D03G0486400	TraesCS4D03G0486400	Chr4D	342880772	342883302	+	1284	-	TraesCS4D01G197500 && Q9U9P7.1 RecName: Full=Cytoplasmic phosphatidylinositol transfer protein 1; AltName: Full=Retinal degeneration B homolog beta; Short=RdgBbeta && PF02121:Phosphatidylinositol transfer protein	IP_trans
TraesCS4D03G0489600	TraesCS4D03G0489600	Chr4D	345510682	345513308	-	829	-	TraesCS4D01G198900 && - && -	-
TraesCS4D03G0497700	TraesCS4D03G0497700	Chr4D	349626591	349632854	+	2310	-	TraesCS4D01G202900 && - && -	-
TraesCS4D03G0504300	TraesCS4D03G0504300	Chr4D	353964999	353966136	+	1138	-	TraesCS4D01G206200 && Q9LV60.1 RecName: Full=Cysteine-rich repeat secretory protein 55; Flags: Precursor && PF01657:Salt stress response/antifungal	-
TraesCS4D03G0507500	TraesCS4D03G0507500	Chr4D	356598997	356601029	+	1808	-	TraesCS4D01G207600 && Q9LZ56.1 RecName: Full=Dof zinc finger protein DOF5.1; Short=AtDOF5.1 && PF02701:Dof domain, zinc finger	zf-Dof
TraesCS4D03G0533300	TraesCS4D03G0533300	Chr4D	374787293	374790091	+	2307	-	TraesCS4D01G219400 && - && PF03398:Regulator of Vps4 activity in the MVB pathway	-
TraesCS4D03G0534000	TraesCS4D03G0534000	Chr4D	375073446	375074865	+	1136	-	TraesCS4D01G219800 && - && PF03398:Regulator of Vps4 activity in the MVB pathway	-
TraesCS4D03G0549000	TraesCS4D03G0549000	Chr4D	386335499	386338295	+	2797	-	TraesCS4D01G227100 && - && -	-
TraesCS4D03G0576100	TraesCS4D03G0576100	Chr4D	401003791	401010400	-	2148	-	- && Q8RY67.2 RecName: Full=Wall-associated receptor kinase-like 14; Flags: Precursor && PF00069:Protein kinase domain	Pkinase
TraesCS4D03G0577300	TraesCS4D03G0577300	Chr4D	401447683	401449066	+	1384	-	TraesCS4D01G239400 && Q9FX43.1 RecName: Full=Mitogen-activated protein kinase kinase 9; Short=AtMKK9; Short=MAP kinase kinase 9 && PF00069:Protein kinase domain	Pkinase
TraesCS4D03G0580100	TraesCS4D03G0580100	Chr4D	402922576	402923194	+	243	-	TraesCS4D01G240500 && - && -	-
TraesCS4D03G0588700	TraesCS4D03G0588700	Chr4D	409037481	409039812	-	2332	-	TraesCS4D01G244400 && Q8GWE0.3 RecName: Full=Pentatricopeptide repeat-containing protein At4g16390, chloroplastic; AltName: Full=Chloroplastic RNA-binding protein P67; Flags: Precursor && PF13812:Pentatricopeptide repeat domain|PF17177:Pentacotripeptide-repeat region of PRORP	-
TraesCS4D03G0592000	TraesCS4D03G0592000	Chr4D	414874875	414882267	-	1759	-	TraesCS4D01G246400 && Q10Q07.1 RecName: Full=Ninja-family protein Os03g0214200 && PF16135:Tify domain binding domain|PF07897:Ethylene-responsive binding factor-associated repression	-
TraesCS4D03G0595000	TraesCS4D03G0595000	Chr4D	416803642	416807286	-	1904	-	TraesCS4D01G248200 && - && PF06886:Targeting protein for Xklp2 (TPX2) domain	-
TraesCS4D03G0616700	TraesCS4D03G0616700	Chr4D	426697734	426700227	+	772	-	TraesCS4D01G257200 && - && -	-
TraesCS4D03G0623900	TraesCS4D03G0623900	Chr4D	432565292	432566775	-	1212	-	TraesCS4D01G261600 && A2XDK5.1 RecName: Full=Homeobox-leucine zipper protein HOX12; AltName: Full=HD-ZIP protein HOX12; AltName: Full=Homeodomain transcription factor HOX12; AltName: Full=OsHox12 && PF00046:Homeodomain	Homeobox
TraesCS4D03G0640000	TraesCS4D03G0640000	Chr4D	440077326	440086911	+	3059	-	TraesCS4D01G269100 && Q0DV28.2 RecName: Full=Kinesin-like protein KIN-UA; AltName: Full=Protein ARMADILLO REPEAT KINESIN1 && PF00225:Kinesin motor domain|PF00514:Armadillo/beta-catenin-like repeat	Kinesin
TraesCS4D03G0648500	TraesCS4D03G0648500	Chr4D	443965327	443965947	-	621	-	TraesCS4D01G273800 && O23341.1 RecName: Full=Transcription repressor OFP11; AltName: Full=Ovate family protein 11; Short=AtOFP11 && PF04844:Transcriptional repressor, ovate	-
TraesCS4D03G0665200	TraesCS4D03G0665200	Chr4D	451480048	451481153	-	1106	-	TraesCS4D01G280200 && - && PF04781:Protein of unknown function (DUF627)	-
TraesCS4D03G0675700	TraesCS4D03G0675700	Chr4D	456096552	456098459	-	1082	-	TraesCS4D01G285200 && - && -	-
TraesCS4D03G0681500	TraesCS4D03G0681500	Chr4D	459455070	459455712	-	643	-	TraesCS4D01G287700 && - && PF16845:Aspartic acid proteinase inhibitor	-
TraesCS4D03G0683400	TraesCS4D03G0683400	Chr4D	459769717	459773193	+	1737	-	TraesCS4D01G288700 && - && -	-
TraesCS4D03G0690100	TraesCS4D03G0690100	Chr4D	461753409	461754196	+	788	-	TraesCS4D01G290600 && Q9FIG6.1 RecName: Full=Dirigent protein 1; Short=AtDIR1; Flags: Precursor && PF03018:Dirigent-like protein	-
TraesCS4D03G0707300	TraesCS4D03G0707300	Chr4D	468578959	468583520	+	2091	-	- && Q8H4H5.1 RecName: Full=Metal transporter Nramp5 && PF01566:Natural resistance-associated macrophage protein	-
TraesCS4D03G0720900	TraesCS4D03G0720900	Chr4D	475046224	475046809	+	586	-	TraesCS4D01G306700 && A3BNA1.1 RecName: Full=Flowering-promoting factor 1-like protein 5; AltName: Full=FPF1-like protein 5 && -	-
TraesCS4D03G0723700	TraesCS4D03G0723700	Chr4D	476350567	476352291	-	1616	-	TraesCS4D01G308100 && Q53MD3.1 RecName: Full=Putative serpin-Z5; AltName: Full=OrysaZ5 && PF00079:Serpin (serine protease inhibitor)	Serpin
TraesCS4D03G0730700	TraesCS4D03G0730700	Chr4D	478064929	478065084	+	156	-	TraesCS4D01G311600 && - && -	-
TraesCS4D03G0731800	TraesCS4D03G0731800	Chr4D	478414073	478417172	+	1740	-	TraesCS4D01G312400 && Q8VZJ9.1 RecName: Full=Calmodulin-binding receptor-like cytoplasmic kinase 2 && PF00069:Protein kinase domain	Pkinase
TraesCS4D03G0733500	TraesCS4D03G0733500	Chr4D	479503729	479507030	+	1671	-	TraesCS4D01G313100 && Q9LII8.1 RecName: Full=Protein KINESIN LIGHT CHAIN-RELATED 2; AltName: Full=Kinesin light chain-like protein 1; Short=AtKLC1 && -	-
TraesCS4D03G0734900	TraesCS4D03G0734900	Chr4D	480119045	480119323	-	279	-	TraesCS4D01G314100 && - && -	-
TraesCS4D03G0741200	TraesCS4D03G0741200	Chr4D	482395186	482397135	-	572	-	TraesCS4D01G317300 && - && -	-
TraesCS4D03G0778000	TraesCS4D03G0778000	Chr4D	492011523	492017389	-	2211	-	TraesCS4D01G334600 && - && -	-
TraesCS4D03G0781800	TraesCS4D03G0781800	Chr4D	494163577	494172614	+	7118	-	- && - && PF10350:Putative death-receptor fusion protein (DUF2428)	-
TraesCS4D03G0802000	TraesCS4D03G0802000	Chr4D	500102167	500103318	+	549	-	TraesCS4D01G345500 && O94387.1 RecName: Full=Uncharacterized ATP-dependent helicase C29A10.10c && PF13087:AAA domain	-
TraesCS4D03G0814800	TraesCS4D03G0814800	Chr4D	503683388	503685910	+	1662	-	TraesCS4D01G351900 && A6YIH8.1 RecName: Full=Premnaspirodiene oxygenase; Short=HPO; AltName: Full=Cytochrome P450 71D55 && PF00067:Cytochrome P450	p450
TraesCS4D03G0820400	TraesCS4D03G0820400	Chr4D	504446270	504448810	+	2017	-	TraesCS4D01G354900 && Q54GU0.1 RecName: Full=Putative transporter arsB && PF03600:Citrate transporter	-
TraesCS4D03G0832900	TraesCS4D03G0832900	Chr4D	509198587	509200563	-	1137	-	TraesCS4D01G363200 && A2A1A0.1 RecName: Full=S-norcoclaurine synthase 1; Short=CjNCS1 && PF14226:non-haem dioxygenase in morphine synthesis N-terminal|PF03171:2OG-Fe(II) oxygenase superfamily	2OG-FeII_Oxy
TraesCS4D03G0833300	TraesCS4D03G0833300	Chr4D	509211424	509218173	-	2979	-	TraesCS4D01G363400 && - && -	-
TraesCS5A03G0000200	TraesCS5A03G0000200	Chr5A	20226	23967	+	2427	-	TraesCS5A01G000200 && - && -	-
TraesCS5A03G0009200	TraesCS5A03G0009200	Chr5A	4072714	4080157	+	1917	-	TraesCS5A01G004500 && P93846.1 RecName: Full=Obtusifoliol 14-alpha demethylase; AltName: Full=CYPLI; AltName: Full=Cytochrome P450 51; AltName: Full=Cytochrome P450-LIA1 && PF00067:Cytochrome P450	p450
TraesCS5A03G0009300	TraesCS5A03G0009300	Chr5A	4081207	4083626	+	1882	-	TraesCS5A01G004600 && P93846.1 RecName: Full=Obtusifoliol 14-alpha demethylase; AltName: Full=CYPLI; AltName: Full=Cytochrome P450 51; AltName: Full=Cytochrome P450-LIA1 && PF00067:Cytochrome P450	p450
TraesCS5A03G0009500	TraesCS5A03G0009500	Chr5A	4120412	4124180	-	1382	-	TraesCS5A01G004800 && Q9FX01.1 RecName: Full=3beta-hydroxysteroid-dehydrogenase/decarboxylase isoform 1; Short=At3BETAHSD/D1; AltName: Full=4alpha-carboxysterol-C3-dehydrogenase/C4-decarboxylase isoform 1-1; AltName: Full=Reticulon-like protein B24; Short=AtRTNLB24; AltName: Full=Sterol-4-alpha-carboxylate 3-dehydrogenase 1, decarboxylating && PF01073:3-beta hydroxysteroid dehydrogenase/isomerase…	-
TraesCS5A03G0009700	TraesCS5A03G0009700	Chr5A	4186460	4199135	+	2791	-	TraesCS5A01G004900 && Q6Z2X6.1 RecName: Full=Cycloartenol synthase && PF13249:Squalene-hopene cyclase N-terminal domain|PF13243:Squalene-hopene cyclase C-terminal domain	-
TraesCS5A03G0011000	TraesCS5A03G0011000	Chr5A	4338873	4349382	+	2072	-	TraesCS5A01G005900 && Q6Z2X6.1 RecName: Full=Cycloartenol synthase && PF13249:Squalene-hopene cyclase N-terminal domain|PF13243:Squalene-hopene cyclase C-terminal domain	-
TraesCS5A03G0022400	TraesCS5A03G0022400	Chr5A	7789487	7796081	-	1662	-	TraesCS5A01G009800 && - && PF12796:Ankyrin repeats (3 copies)	-
TraesCS5A03G0023900	TraesCS5A03G0023900	Chr5A	7965573	7966784	-	1212	-	TraesCS5A01G010500 && Q9SYY4.1 RecName: Full=Elongation of fatty acids protein 3-like; Short=Protein ELO3-like; AltName: Full=Protein HIGH EXPRESSION OF OSMOTICALLY RESPONSIVE GENES 3; AltName: Full=Very long-chain fatty acid condensing enzyme HOS3; Short=VLCFA condensing enzyme HOS3 && PF01151:GNS1/SUR4 family	ELO
TraesCS5A03G0026900	TraesCS5A03G0026900	Chr5A	8814105	8814896	-	792	-	TraesCS5A01G011900 && - && -	-
TraesCS5A03G0058200	TraesCS5A03G0058200	Chr5A	20856434	20857896	-	853	-	TraesCS5A01G024000 && P46420.2 RecName: Full=Glutathione S-transferase 4; AltName: Full=GST class-phi member 4; AltName: Full=GST-27; AltName: Full=GST-IV && PF00043:Glutathione S-transferase, C-terminal domain|PF02798:Glutathione S-transferase, N-terminal domain	GST_N
TraesCS5A03G0076100	TraesCS5A03G0076100	Chr5A	29876842	29877612	+	771	-	TraesCS5A01G030700 && Q9FKA9.1 RecName: Full=Protein LATE FLOWERING && -	-
TraesCS5A03G0079200	TraesCS5A03G0079200	Chr5A	31437039	31440626	-	1381	-	TraesCS5A01G031900 && A2ZMR9.1 RecName: Full=Transcription factor PCF8 && PF03634:TCP family transcription factor	TCP
TraesCS5A03G0109500	TraesCS5A03G0109500	Chr5A	41103512	41106263	-	746	-	TraesCS5A01G043200 && - && -	-
TraesCS5A03G0129700	TraesCS5A03G0129700	Chr5A	48325247	48328195	+	2019	-	- && Q9LXA5.1 RecName: Full=L-type lectin-domain containing receptor kinase IX.1; Short=LecRK-IX.1; Flags: Precursor && PF00069:Protein kinase domain	Pkinase
TraesCS5A03G0172300	TraesCS5A03G0172300	Chr5A	76548922	76551852	+	2931	-	TraesCS5A01G067200 && - && PF12854:PPR repeat|PF13041:PPR repeat family	-
TraesCS5A03G0187300	TraesCS5A03G0187300	Chr5A	87575015	87616122	-	4867	-	- && Q10HL3.1 RecName: Full=Endoribonuclease Dicer homolog 2a; AltName: Full=Dicer-like protein 2a; Short=OsDCL2a && PF00270:DEAD/DEAH box helicase|PF00636:Ribonuclease III domain|PF00271:Helicase conserved C-terminal domain|PF03368:Dicer dimerisation dom	Ribonuclease_3
TraesCS5A03G0195400	TraesCS5A03G0195400	Chr5A	94923700	94925853	+	954	-	TraesCS5A01G077000 && Q41350.1 RecName: Full=Osmotin-like protein; Flags: Precursor && PF00314:Thaumatin family	Thaumatin
TraesCS5A03G0201100	TraesCS5A03G0201100	Chr5A	101252898	101255936	+	734	-	TraesCS5A01G079900 && - && -	-
TraesCS5A03G0221400	TraesCS5A03G0221400	Chr5A	118767960	118776594	+	1269	-	TraesCS5A01G087500 && Q9C646.1 RecName: Full=Probable disease resistance protein RXW24L && PF00931:NB-ARC domain|PF18052:Rx N-terminal domain	NB-ARC
TraesCS5A03G0274200	TraesCS5A03G0274200	Chr5A	170941706	170947811	+	1392	-	TraesCS5A01G105400 && - && PF04117:Mpv17 / PMP22 family	Mpv17_PMP22
TraesCS5A03G0301400	TraesCS5A03G0301400	Chr5A	218029739	218034671	+	2376	-	TraesCS5A01G111900 && Q8W486.1 RecName: Full=Uncharacterized protein At1g04910 && PF10250:GDP-fucose protein O-fucosyltransferase	-
TraesCS5A03G0310500	TraesCS5A03G0310500	Chr5A	228187265	228190864	-	1966	-	TraesCS5A01G113800 && P12783.1 RecName: Full=Phosphoglycerate kinase, cytosolic && PF00162:Phosphoglycerate kinase	-
TraesCS5A03G0343100	TraesCS5A03G0343100	Chr5A	268717898	268723779	+	1341	-	TraesCS5A01G122700 && O80396.1 RecName: Full=Mitogen-activated protein kinase kinase 3; Short=AtMKK3; Short=MAP kinase kinase 3 && PF00069:Protein kinase domain	Pkinase
TraesCS5A03G0345800	TraesCS5A03G0345800	Chr5A	270902903	270907705	+	1874	-	TraesCS5A01G123600 && A2XSL4.1 RecName: Full=Stearoyl-[acyl-carrier-protein] 9-desaturase 5, chloroplastic; Short=Stearoyl-ACP desaturase 5; AltName: Full=Acyl-[acyl-carrier-protein] desaturase 5; Flags: Precursor && PF03405:Fatty acid desaturase	-
TraesCS5A03G0355500	TraesCS5A03G0355500	Chr5A	283632023	283632979	-	768	-	TraesCS5A01G127200 && Q9FMR3.1 RecName: Full=NAC domain-containing protein 90; Short=ANAC090 && PF02365:No apical meristem (NAM) protein	NAM
TraesCS5A03G0400900	TraesCS5A03G0400900	Chr5A	321099541	321105737	+	1804	-	TraesCS5A01G144600 && Q8GXZ3.1 RecName: Full=Serine/threonine-protein kinase At5g01020 && PF07714:Protein tyrosine and serine/threonine kinase	Pkinase_Tyr
TraesCS5A03G0402300	TraesCS5A03G0402300	Chr5A	321861753	321863810	+	1340	-	TraesCS5A01G145300 && - && -	-
TraesCS5A03G0403600	TraesCS5A03G0403600	Chr5A	322450541	322455677	-	1542	-	TraesCS5A01G145700 && B9G934.2 RecName: Full=Cytochrome P450 714C3 && PF00067:Cytochrome P450	p450
TraesCS5A03G0411100	TraesCS5A03G0411100	Chr5A	326940056	326941882	-	1827	-	TraesCS5A01G148800 && - && -	-
TraesCS5A03G0423200	TraesCS5A03G0423200	Chr5A	332415515	332423875	+	2371	-	- && Q2QX01.1 RecName: Full=Monothiol glutaredoxin-S12, chloroplastic; Flags: Precursor && PF00462:Glutaredoxin	-
TraesCS5A03G0434700	TraesCS5A03G0434700	Chr5A	342098932	342120226	+	2288	-	TraesCS5A01G160200 && Q9LT68.1 RecName: Full=Sodium/proton antiporter 1; Short=AtNHD1; Short=Na(+)/H(+) antiporter 1; Flags: Precursor && PF03600:Citrate transporter	-
TraesCS5A03G0437000	TraesCS5A03G0437000	Chr5A	342780727	342782749	-	1812	-	TraesCS5A01G161000 && Q0J3H7.1 RecName: Full=Cyclin-D3-2; AltName: Full=G1/S-specific cyclin-D3-2; Short=CycD3;2 && PF00134:Cyclin, N-terminal domain	-
TraesCS5A03G0467300	TraesCS5A03G0467300	Chr5A	368424833	368426665	-	1726	-	TraesCS5A01G175100 && Q6Z5I7.1 RecName: Full=Oryzalexin E synthase; AltName: Full=Cytochrome P450 76M6 && PF00067:Cytochrome P450	p450
TraesCS5A03G0469400	TraesCS5A03G0469400	Chr5A	370540826	370543393	+	939	-	TraesCS5A01G176200 && O80588.1 RecName: Full=Protein ENDOSPERM DEFECTIVE 1; AltName: Full=Protein EMBRYO DEFECTIVE 3116; AltName: Full=QWRF motif-containing protein 5 && PF04484:QWRF family	-
TraesCS5A03G0480000	TraesCS5A03G0480000	Chr5A	380385943	380386899	-	387	-	TraesCS5A01G181300 && - && PF18052:Rx N-terminal domain	-
TraesCS5A03G0488700	TraesCS5A03G0488700	Chr5A	386138631	386140498	+	1460	-	TraesCS5A01G185600 && Q8H0Y8.2 RecName: Full=Probable WRKY transcription factor 41; AltName: Full=WRKY DNA-binding protein 41 && PF03106:WRKY DNA -binding domain	WRKY
TraesCS5A03G0507100	TraesCS5A03G0507100	Chr5A	396427596	396428278	+	683	-	TraesCS5A01G190700 && B0JW23.1 RecName: Full=Chaperone protein DnaJ && PF00226:DnaJ domain	DnaJ
TraesCS5A03G0536700	TraesCS5A03G0536700	Chr5A	418070880	418078820	+	2659	-	TraesCS5A01G207100 && - && PF13920:Zinc finger, C3HC4 type (RING finger)|PF10269:Transmembrane Fragile-X-F protein	-
TraesCS5A03G0549100	TraesCS5A03G0549100	Chr5A	427203186	427204898	-	1407	-	TraesCS5A01G213000 && Q8LCQ4.1 RecName: Full=Photosystem I chlorophyll a/b-binding protein 6, chloroplastic; AltName: Full=LHCI type III LHCA6; Flags: Precursor && PF00504:Chlorophyll A-B binding protein	-
TraesCS5A03G0590100	TraesCS5A03G0590100	Chr5A	447697891	447698548	-	658	-	TraesCS5A01G232400 && - && -	-
TraesCS5A03G0592700	TraesCS5A03G0592700	Chr5A	448897237	448902336	+	2832	-	TraesCS5A01G233200 && Q67UC7.2 RecName: Full=Probable potassium transporter 17; AltName: Full=OsHAK17 && PF02705:K+ potassium transporter	K_trans
TraesCS5A03G0596700	TraesCS5A03G0596700	Chr5A	451666376	451667371	-	996	-	TraesCS5A01G235200 && Q6H5X0.1 RecName: Full=Putative ripening-related protein 2; Flags: Precursor && -	-
TraesCS5A03G0597900	TraesCS5A03G0597900	Chr5A	452012546	452015297	-	2430	-	TraesCS5A01G236200 && - && PF02493:MORN repeat	MORN
TraesCS5A03G0608500	TraesCS5A03G0608500	Chr5A	457625916	457633762	-	2703	-	TraesCS5A01G241300 && P46573.2 RecName: Full=Protein kinase APK1B, chloroplastic; Flags: Precursor && PF00069:Protein kinase domain	Pkinase
TraesCS5A03G0611200	TraesCS5A03G0611200	Chr5A	458448391	458448678	+	288	-	TraesCS5A01G243400 && - && -	-
TraesCS5A03G0617900	TraesCS5A03G0617900	Chr5A	461995441	462001364	+	1167	-	TraesCS5A01G247100 && Q8LDD3.1 RecName: Full=Protein CURVATURE THYLAKOID 1D, chloroplastic; Flags: Precursor && PF14159:CAAD domains of cyanobacterial aminoacyl-tRNA synthetase	-
TraesCS5A03G0618300	TraesCS5A03G0618300	Chr5A	462032373	462036344	+	1654	-	TraesCS5A01G247400 && Q07463.1 RecName: Full=Phosphoribosylaminoimidazole-succinocarboxamide synthase, chloroplastic; AltName: Full=SAICAR synthetase; Flags: Precursor, partial [Vigna aconitifolia] && PF01259:SAICAR synthetase	-
TraesCS5A03G0620200	TraesCS5A03G0620200	Chr5A	462655265	462657047	+	1223	-	TraesCS5A01G248200 && Q9SK91.2 RecName: Full=Transcription factor bHLH94; AltName: Full=Basic helix-loop-helix protein 94; Short=AtbHLH94; Short=bHLH 94; AltName: Full=Transcription factor EN 16; AltName: Full=bHLH transcription factor bHLH094 && PF00010:Helix-loop-helix DNA-binding domain	HLH
TraesCS5A03G0620400	TraesCS5A03G0620400	Chr5A	462659874	462666618	-	6313	-	TraesCS5A01G248300 && Q9SRQ8.2 RecName: Full=RING-H2 finger protein ATL51; AltName: Full=RING-type E3 ubiquitin transferase ATL51 && PF13639:Ring finger domain|PF13966:zinc-binding in reverse transcriptase	-
TraesCS5A03G0621400	TraesCS5A03G0621400	Chr5A	463339716	463341257	+	1415	-	TraesCS5A01G248600 && Q41001.1 RecName: Full=Blue copper protein; Flags: Precursor && PF02298:Plastocyanin-like domain	Cu_bind_like
TraesCS5A03G0623100	TraesCS5A03G0623100	Chr5A	464266703	464270658	-	1655	-	TraesCS5A01G249200 && Q9SJZ2.1 RecName: Full=Peroxidase 17; Short=Atperox P17; AltName: Full=ATP25a; Flags: Precursor && PF00141:Peroxidase	-
TraesCS5A03G0625200	TraesCS5A03G0625200	Chr5A	466022949	466030778	-	3808	-	- && Q9LME6.1 RecName: Full=Methyl-CpG-binding domain-containing protein 8; Short=AtMBD8; Short=MBD08; AltName: Full=Methyl-CpG-binding protein MBD8 && -	-
TraesCS5A03G0626300	TraesCS5A03G0626300	Chr5A	466476525	466477477	-	953	-	TraesCS5A01G250400 && - && PF00170:bZIP transcription factor	bZIP_1
TraesCS5A03G0626600	TraesCS5A03G0626600	Chr5A	466505796	466508901	+	1950	-	- && Q9CAA9.1 RecName: Full=Transcription factor bHLH49; AltName: Full=Basic helix-loop-helix protein 49; Short=AtbHLH49; Short=bHLH 49; AltName: Full=Protein ACTIVATOR FOR CELL ELONGATION 1; AltName: Full=Transcription factor EN 82; AltName: Full=bHLH tr	HLH
TraesCS5A03G0628800	TraesCS5A03G0628800	Chr5A	467855579	467859430	-	2276	-	TraesCS5A01G251600 && Q8W486.1 RecName: Full=Uncharacterized protein At1g04910 && PF10250:GDP-fucose protein O-fucosyltransferase	-
TraesCS5A03G0631200	TraesCS5A03G0631200	Chr5A	469399568	469400813	+	1246	-	TraesCS5A01G252900 && Q9FM65.1 RecName: Full=Fasciclin-like arabinogalactan protein 1; Flags: Precursor && PF02469:Fasciclin domain	-
TraesCS5A03G0635000	TraesCS5A03G0635000	Chr5A	470495143	470499400	+	2211	-	TraesCS5A01G254000 && Q3E9Z8.2 RecName: Full=Putative F-box protein At4g17780 && PF08268:F-box associated domain|PF00646:F-box domain	F-box
TraesCS5A03G0646300	TraesCS5A03G0646300	Chr5A	474556540	474561082	-	1316	-	TraesCS5A01G259700 && - && PF07893:Protein of unknown function (DUF1668)	-
TraesCS5A03G0651800	TraesCS5A03G0651800	Chr5A	476319322	476320585	-	1264	-	TraesCS5A01G262800 && - && PF15365:Proline-rich nuclear receptor coactivator motif	-
TraesCS5A03G0654000	TraesCS5A03G0654000	Chr5A	476921549	476925589	+	870	-	- && Q9C7D4.1 RecName: Full=Serine carboxypeptidase-like 16; Flags: Precursor && PF00450:Serine carboxypeptidase	Peptidase_S10
TraesCS5A03G0654200	TraesCS5A03G0654200	Chr5A	476940537	476946331	+	1508	-	TraesCS5A01G263800 && Q9C7Z9.2 RecName: Full=Serine carboxypeptidase-like 18; Flags: Precursor && PF00450:Serine carboxypeptidase	Peptidase_S10
TraesCS5A03G0660700	TraesCS5A03G0660700	Chr5A	479337455	479337871	+	417	-	- && - && PF04398:Protein of unknown function, DUF538	-
TraesCS5A03G0660800	TraesCS5A03G0660800	Chr5A	479355051	479355467	+	417	-	TraesCS5A01G267800 && - && PF04398:Protein of unknown function, DUF538	-
TraesCS5A03G0667500	TraesCS5A03G0667500	Chr5A	481659073	481665357	-	939	-	TraesCS5A01G270800 && F4HWL4.1 RecName: Full=Tyrosine--tRNA ligase 2, cytoplasmic; AltName: Full=Tyrosyl-tRNA synthetase; Short=TyrRS && PF00579:tRNA synthetases class I (W and Y)	-
TraesCS5A03G0671800	TraesCS5A03G0671800	Chr5A	482827400	482828629	+	1230	-	TraesCS5A01G272800 && - && -	-
TraesCS5A03G0672900	TraesCS5A03G0672900	Chr5A	482999317	483000480	+	1086	-	TraesCS5A01G273300 && - && PF04654:Protein of unknown function, DUF599	-
TraesCS5A03G0718700	TraesCS5A03G0718700	Chr5A	504107498	504112046	+	2736	-	TraesCS5A01G294600 && Q8GUH1.2 RecName: Full=U-box domain-containing protein 33; AltName: Full=Plant U-box protein 33; Includes: RecName: Full=E3 ubiquitin ligase; Includes: RecName: Full=Serine/threonine-protein kinase && PF00069:Protein kinase domain|PF04564:U-box domain	Pkinase
TraesCS5A03G0741900	TraesCS5A03G0741900	Chr5A	514404802	514408289	+	2906	-	TraesCS5A01G304700 && Q69MT2.1 RecName: Full=Formin-like protein 15; AltName: Full=OsFH15; Flags: Precursor && PF02181:Formin Homology 2 Domain	FH2
TraesCS5A03G0795800	TraesCS5A03G0795800	Chr5A	538268563	538270503	+	1493	-	TraesCS5A01G328500 && O80327.1 RecName: Full=Thaumatin-like protein 1; Flags: Precursor && PF00314:Thaumatin family	Thaumatin
TraesCS5A03G0802400	TraesCS5A03G0802400	Chr5A	541505130	541507697	+	522	-	TraesCS5A01G332600 && - && -	-
TraesCS5A03G0810200	TraesCS5A03G0810200	Chr5A	546151393	546154063	-	1872	-	- && O04375.1 RecName: Full=Serine/threonine protein phosphatase 2A 57 kDa regulatory subunit B' alpha isoform; Short=AtB' alpha; Short=PP2A, B' subunit, alpha isoform && PF01603:Protein phosphatase 2A regulatory B subunit (B56 family)	-
TraesCS5A03G0813700	TraesCS5A03G0813700	Chr5A	546841501	546843616	+	2044	-	TraesCS5A01G338400 && Q9FJU9.1 RecName: Full=Glucan endo-1,3-beta-glucosidase 13; AltName: Full=(1->3)-beta-glucan endohydrolase 13; Short=(1->3)-beta-glucanase 13; AltName: Full=Beta-1,3-endoglucanase 13; Short=Beta-1,3-glucanase 13; Flags: Precursor && PF00332:Glycosyl hydrolases family 17|PF07983:X8 domain	Glyco_hydro_17
TraesCS5A03G0818000	TraesCS5A03G0818000	Chr5A	547607236	547614544	-	3506	-	- && Q9SIW2.1 RecName: Full=Protein CHROMATIN REMODELING 35; AltName: Full=Protein DEFECTIVE IN MERISTEM SILENCING 1; AltName: Full=Protein DEFECTIVE IN RNA-DIRECTED DNA METHYLATION 1 && PF00176:SNF2 family N-terminal domain|PF00271:Helicase conserved C-t	SNF2_N
TraesCS5A03G0818500	TraesCS5A03G0818500	Chr5A	547685183	547688119	-	2008	-	- && P0C8S1.1 RecName: Full=Probable disease resistance RPP8-like protein 2 && PF00931:NB-ARC domain|PF18052:Rx N-terminal domain	NB-ARC
TraesCS5A03G0852900	TraesCS5A03G0852900	Chr5A	558866900	558868283	+	1384	-	TraesCS5A01G354600 && Q8LC69.2 RecName: Full=RING-H2 finger protein ATL8; AltName: Full=RING-type E3 ubiquitin transferase ATL8 && PF13639:Ring finger domain	-
TraesCS5A03G0859300	TraesCS5A03G0859300	Chr5A	561552112	561564114	+	6185	-	- && Q6PDK2.2 RecName: Full=Histone-lysine N-methyltransferase 2D; Short=Lysine N-methyltransferase 2D; AltName: Full=ALL1-related protein; AltName: Full=Myeloid/lymphoid or mixed-lineage leukemia protein 2 && PF16135:Tify domain binding domain|PF00856:SE	SET
TraesCS5A03G0877600	TraesCS5A03G0877600	Chr5A	567458843	567461228	+	2286	-	- && Q9LMP1.1 RecName: Full=Wall-associated receptor kinase 2; Flags: Precursor && PF07645:Calcium-binding EGF domain|PF13947:Wall-associated receptor kinase galacturonan-binding|PF00069:Protein kinase domain	Pkinase
TraesCS5A03G0889900	TraesCS5A03G0889900	Chr5A	571592938	571594774	-	1601	-	TraesCS5A01G369600 && Q8H5F8.1 RecName: Full=Manganese-dependent ADP-ribose/CDP-alcohol diphosphatase; AltName: Full=ADPRibase-Mn; AltName: Full=CDP-choline phosphohydrolase && PF00149:Calcineurin-like phosphoesterase	Metallophos
TraesCS5A03G0925400	TraesCS5A03G0925400	Chr5A	585477406	585478545	-	1140	-	TraesCS5A01G385900 && Q9C523.1 RecName: Full=Dirigent protein 19; Short=AtDIR19; Flags: Precursor && PF03018:Dirigent-like protein	-
TraesCS5A03G0934300	TraesCS5A03G0934300	Chr5A	588024121	588026756	-	672	-	TraesCS5A01G391100 && - && -	-
TraesCS5A03G0938300	TraesCS5A03G0938300	Chr5A	591068632	591074745	-	876	-	TraesCS5A01G393400 && Q9FNQ0.1 RecName: Full=Protein LEO1 homolog; AltName: Full=Protein VERNALIZATION INDEPENDENCE 4 && PF04004:Leo1-like protein	-
TraesCS5A03G0952300	TraesCS5A03G0952300	Chr5A	594951111	594956350	+	2342	-	TraesCS5A01G399900 && A8EXP6.1 RecName: Full=Chaperone protein DnaJ && PF00226:DnaJ domain	DnaJ
TraesCS5A03G0952700	TraesCS5A03G0952700	Chr5A	595064959	595067580	-	1549	-	TraesCS5A01G400200 && F4INW9.1 RecName: Full=Probable myosin-binding protein 4 && PF04576:Zein-binding	-
TraesCS5A03G0954700	TraesCS5A03G0954700	Chr5A	595587455	595589708	+	1982	-	TraesCS5A01G401100 && Q42381.1 RecName: Full=Probable N-acetyltransferase HLS1; AltName: Full=Protein CONSTITUTIVE PHOTOMORPHOGENIC 3; AltName: Full=Protein HOOKLESS 1; AltName: Full=Protein UNUSUAL SUGAR RESPONSE 2 && PF00583:Acetyltransferase (GNAT) family	Acetyltransf_1
TraesCS5A03G0956700	TraesCS5A03G0956700	Chr5A	596787333	596792041	-	2057	-	TraesCS5A01G402200 && Q8RWH9.1 RecName: Full=Nuclear pore complex protein NUP58; AltName: Full=Nucleoporin 58; AltName: Full=Protein TRANSCURVATA1 && -	-
TraesCS5A03G0960300	TraesCS5A03G0960300	Chr5A	598262020	598265811	-	1706	-	TraesCS5A01G404400 && - && PF04765:Protein of unknown function (DUF616)	-
TraesCS5A03G0963000	TraesCS5A03G0963000	Chr5A	599471133	599475645	-	3312	-	TraesCS5A01G406000 && Q9XHM1.1 RecName: Full=Eukaryotic translation initiation factor 3 subunit C; Short=eIF3c; AltName: Full=Eukaryotic translation initiation factor 3 subunit 8; AltName: Full=eIF3 p110 && PF01399:PCI domain|PF05470:Eukaryotic translation initiation factor 3 subunit 8 N-terminus	-
TraesCS5A03G0963500	TraesCS5A03G0963500	Chr5A	599552628	599554506	+	1771	-	TraesCS5A01G406200 && A3A871.1 RecName: Full=Ent-isokaurene C2-hydroxylase; AltName: Full=Cytochrome P450 71Z6 && PF00067:Cytochrome P450	p450
TraesCS5A03G0971200	TraesCS5A03G0971200	Chr5A	601377103	601380008	-	1811	-	TraesCS5A01G410500 && - && PF07762:Protein of unknown function (DUF1618)	-
TraesCS5A03G0996100	TraesCS5A03G0996100	Chr5A	608630644	608632024	+	1262	-	TraesCS5A01G420000 && Q9C7C1.1 RecName: Full=Tetraspanin-6 && PF00335:Tetraspanin family	Tetraspannin
TraesCS5A03G1005400	TraesCS5A03G1005400	Chr5A	611552669	611553220	+	552	-	TraesCS5A01G424000 && Q10CE7.1 RecName: Full=Probable glutathione S-transferase GSTU1 && PF13410:Glutathione S-transferase, C-terminal domain|PF02798:Glutathione S-transferase, N-terminal domain	GST_N
TraesCS5A03G1010500	TraesCS5A03G1010500	Chr5A	613562381	613562824	+	444	-	TraesCS5A01G427000 && Q9CA36.1 RecName: Full=VQ motif-containing protein 8, chloroplastic; Short=AtVQ8; Flags: Precursor && PF05678:VQ motif	-
TraesCS5A03G1058500	TraesCS5A03G1058500	Chr5A	632729352	632730426	+	534	-	TraesCS5A01G448500 && Q6AVD0.2 RecName: Full=Probable metal-nicotianamine transporter YSL3; AltName: Full=Protein YELLOW STRIPE LIKE 3; Short=OsYSL3 && PF03169:OPT oligopeptide transporter protein	OPT
TraesCS5A03G1133400	TraesCS5A03G1133400	Chr5A	655724562	655726737	+	1103	-	TraesCS5A01G482000 && B9LSX2.1 RecName: Full=Ribosomal RNA large subunit methyltransferase E; AltName: Full=23S rRNA Um2552 methyltransferase; AltName: Full=rRNA (uridine-2'-O-)-methyltransferase && PF01728:FtsJ-like methyltransferase	-
TraesCS5A03G1133800	TraesCS5A03G1133800	Chr5A	655746359	655750568	+	1754	-	TraesCS5A01G482400 && Q6C239.1 RecName: Full=Hsp70 nucleotide exchange factor FES1 && PF08609:Nucleotide exchange factor Fes1	-
TraesCS5A03G1134000	TraesCS5A03G1134000	Chr5A	655754256	655759011	+	2117	-	TraesCS5A01G482600 && - && PF03801:HEC/Ndc80p family	-
TraesCS5A03G1134100	TraesCS5A03G1134100	Chr5A	655769083	655771506	-	1289	-	TraesCS5A01G482700 && Q7XS74.3 RecName: Full=Putative B3 domain-containing protein Os04g0347400 && PF02362:B3 DNA binding domain	B3
TraesCS5A03G1140600	TraesCS5A03G1140600	Chr5A	658813140	658817069	-	1495	-	TraesCS5A01G486000 && O80731.1 RecName: Full=Pectin acetylesterase 3; Flags: Precursor && PF03283:Pectinacetylesterase	-
TraesCS5A03G1198800	TraesCS5A03G1198800	Chr5A	676119774	676121875	+	2102	-	TraesCS5A01G511100 && Q9FMY1.1 RecName: Full=Cytochrome P450 86B1 && PF00067:Cytochrome P450	p450
TraesCS5A03G1202700	TraesCS5A03G1202700	Chr5A	678755866	678758610	-	2615	-	TraesCS5A01G513000 && Q9NY47.2 RecName: Full=Voltage-dependent calcium channel subunit alpha-2/delta-2; AltName: Full=Voltage-gated calcium channel subunit alpha-2/delta-2; Contains: RecName: Full=Voltage-dependent calcium channel subunit alpha-2-2; Contains: RecName: Full=Voltage-dependent calcium channel subunit delta-2; Flags: Precursor && PF00092:von Willebrand factor type A domain|PF14624:VW…	VWA
TraesCS5A03G1212000	TraesCS5A03G1212000	Chr5A	682285808	682289294	+	1410	-	- && - && PF03763:Remorin, C-terminal region	-
TraesCS5A03G1243600	TraesCS5A03G1243600	Chr5A	692484365	692486941	-	1715	-	TraesCS5A01G532800 && - && -	-
TraesCS5A03G1266600	TraesCS5A03G1266600	Chr5A	700643465	700646362	-	2133	-	TraesCS5A01G542000 && A2ZC67.2 RecName: Full=Aspartic proteinase Asp1; Short=OSAP1; Short=OsAsp1; AltName: Full=Nucellin-like protein; Flags: Precursor && PF14543:Xylanase inhibitor N-terminal|PF14541:Xylanase inhibitor C-terminal	-
TraesCS5A03G1271000	TraesCS5A03G1271000	Chr5A	701951725	701952790	-	939	-	TraesCS5A01G544400 && Q6YZY5.1 RecName: Full=Germin-like protein 8-11; Flags: Precursor && PF00190:Cupin	-
TraesCS5A03G1271500	TraesCS5A03G1271500	Chr5A	702037346	702037786	-	441	-	<enter text here>%2Ccupin-1 domain%2C<enter text here>%2Cgermin-like && Q6YZY5.1 RecName: Full=Germin-like protein 8-11; Flags: Precursor && PF00190:Cupin	-
TraesCS5A03G1289100	TraesCS5A03G1289100	Chr5A	708052165	708053166	-	1002	-	TraesCS5A01G552000 && Q9ZQV7.1 RecName: Full=Probable nicotianamine synthase 2; AltName: Full=HvNAS2; AltName: Full=S-adenosyl-L-methionine:S-adenosyl-L-methionine:S-adenosyl-methionine 3-amino-3-carboxypropyltransferase 2 && PF03059:Nicotianamine synthase protein	-
TraesCS5A03G1302600	TraesCS5A03G1302600	Chr5A	712379037	712385214	+	4026	-	- && F4IJK6.1 RecName: Full=Kinesin-like protein KIN-14R && PF00225:Kinesin motor domain|PF11721:Malectin domain	Kinesin
TraesCS5B03G0004400	TraesCS5B03G0004400	Chr5B	3564118	3565596	+	1479	-	TraesCS5B01G001900 && Q6NMR8.1 RecName: Full=Protein FANTASTIC FOUR 3 && PF11250:Fantastic Four meristem regulator	-
TraesCS5B03G0018500	TraesCS5B03G0018500	Chr5B	8999069	8999971	-	903	-	TraesCS5B01G008100 && Q9SYY4.1 RecName: Full=Elongation of fatty acids protein 3-like; Short=Protein ELO3-like; AltName: Full=Protein HIGH EXPRESSION OF OSMOTICALLY RESPONSIVE GENES 3; AltName: Full=Very long-chain fatty acid condensing enzyme HOS3; Short=VLCFA condensing enzyme HOS3 && PF01151:GNS1/SUR4 family	ELO
TraesCS5B03G0028400	TraesCS5B03G0028400	Chr5B	13232245	13237196	+	2142	-	- && Q3MHH6.1 RecName: Full=Pyridine nucleotide-disulfide oxidoreductase domain-containing protein 2 && PF13450:NAD(P)-binding Rossmann-like domain	-
TraesCS5B03G0036600	TraesCS5B03G0036600	Chr5B	15400249	15401399	-	1151	-	TraesCS5B01G016800 && - && -	-
TraesCS5B03G0037200	TraesCS5B03G0037200	Chr5B	15590671	15594377	-	1779	-	- && Q93XX5.1 RecName: Full=PI-PLC X domain-containing protein At5g67130; Flags: Precursor && -	-
TraesCS5B03G0050100	TraesCS5B03G0050100	Chr5B	20409003	20410073	-	1071	-	TraesCS5B01G021300 && F8WKW0.1 RecName: Full=Crocetin glucosyltransferase, chloroplastic; AltName: Full=UDP-glucose glucosyltransferase 1; Short=GjUGT1; AltName: Full=UDP-glycosyltransferase 75L6; Flags: Precursor && PF00201:UDP-glucoronosyl and UDP-glucosyl transferase	UDPGT
TraesCS5B03G0075300	TraesCS5B03G0075300	Chr5B	34716314	34720034	+	2323	-	TraesCS5B01G030800 && - && PF12274:Protein of unknown function (DUF3615)	-
TraesCS5B03G0084500	TraesCS5B03G0084500	Chr5B	37438046	37438270	-	225	-	TraesCS5B01G033300 && - && -	-
TraesCS5B03G0095200	TraesCS5B03G0095200	Chr5B	41823798	41828996	-	2268	-	TraesCS5B01G036600 && Q9ZSB0.1 RecName: Full=Subtilisin-like protease SBT3.9; AltName: Full=Subtilase subfamily 3 member 9; Short=AtSBT3.9; Flags: Precursor && PF17766:Fibronectin type-III domain|PF00082:Subtilase family|PF05922:Peptidase inhibitor I9	Peptidase_S8
TraesCS5B03G0097200	TraesCS5B03G0097200	Chr5B	42916126	42918680	-	948	-	TraesCS5B01G037400 && - && PF12274:Protein of unknown function (DUF3615)	-
TraesCS5B03G0101500	TraesCS5B03G0101500	Chr5B	44961694	44963401	+	1708	-	TraesCS5B01G038600 && Q5SMM6.1 RecName: Full=Hydroxycinnamoyltransferase 4; Short=OsHCT4; AltName: Full=BAHD-like hydroxycinnamoyl transferase HCT4; AltName: Full=Glycerol hydroxycinnamoyl transferase && PF02458:Transferase family	-
TraesCS5B03G0132900	TraesCS5B03G0132900	Chr5B	58564453	58565735	-	1080	-	TraesCS5B01G052200 && - && PF12937:F-box-like	-
TraesCS5B03G0133000	TraesCS5B03G0133000	Chr5B	58566202	58568256	-	2055	-	TraesCS5B01G052300 && Q9C6E4.1 RecName: Full=Protein EXORDIUM-like 1; AltName: Full=PHOSPHATE-INDUCED 1; Flags: Precursor && PF04674:Phosphate-induced protein 1 conserved region	-
TraesCS5B03G0144000	TraesCS5B03G0144000	Chr5B	64316372	64319760	+	2067	-	- && Q9LXA5.1 RecName: Full=L-type lectin-domain containing receptor kinase IX.1; Short=LecRK-IX.1; Flags: Precursor && PF00069:Protein kinase domain	Pkinase
TraesCS5B03G0160900	TraesCS5B03G0160900	Chr5B	73906848	73908794	-	1101	-	TraesCS5B01G065000 && - && PF08387:FBD	-
TraesCS5B03G0166200	TraesCS5B03G0166200	Chr5B	77157764	77163409	-	1480	-	TraesCS5B01G067800 && C0LGH2.2 RecName: Full=Probable LRR receptor-like serine/threonine-protein kinase At1g56130; Flags: Precursor && PF07714:Protein tyrosine and serine/threonine kinase	Pkinase_Tyr
TraesCS5B03G0177400	TraesCS5B03G0177400	Chr5B	85838900	85840795	+	1798	-	TraesCS5B01G072300 && Q6X1C0.1 RecName: Full=Crocetin glucosyltransferase 2 && PF00201:UDP-glucoronosyl and UDP-glucosyl transferase	UDPGT
TraesCS5B03G0185000	TraesCS5B03G0185000	Chr5B	89671308	89673117	+	1331	-	TraesCS5B01G074500 && Q7XHI9.1 RecName: Full=Transcription factor bHLH84; AltName: Full=Basic helix-loop-helix protein 84; Short=AtbHLH84; Short=bHLH 84; AltName: Full=bHLH transcription factor bHLH084 && PF00010:Helix-loop-helix DNA-binding domain	HLH
TraesCS5B03G0185700	TraesCS5B03G0185700	Chr5B	90388753	90389479	+	727	-	TraesCS5B01G074800 && - && -	-
TraesCS5B03G0186200	TraesCS5B03G0186200	Chr5B	90991318	90994952	-	1710	-	TraesCS5B01G075200 && Q2YDW2.1 RecName: Full=Protein misato homolog 1 && PF14881:Tubulin domain|PF10644:Misato Segment II tubulin-like domain	-
TraesCS5B03G0188900	TraesCS5B03G0188900	Chr5B	92363369	92363689	+	321	-	TRIAE_CS42_5BS_TGACv1_423601_AA1380450%2CLipid transfer protein DIR1 && - && PF14368:Probable lipid transfer	-
TraesCS5B03G0189300	TraesCS5B03G0189300	Chr5B	92485786	92486106	+	321	-	<enter text here>%2CLipid transfer protein DIR1 && - && PF14368:Probable lipid transfer	-
TraesCS5B03G0194200	TraesCS5B03G0194200	Chr5B	95397085	95401210	-	1774	-	TraesCS5B01G077800 && Q6WNQ9.1 RecName: Full=Isoflavone 3'-hydroxylase; AltName: Full=Cytochrome P450 81E9, partial [Medicago truncatula] && PF00067:Cytochrome P450	p450
TraesCS5B03G0202600	TraesCS5B03G0202600	Chr5B	102742729	102746535	-	2292	-	TraesCS5B01G081100 && - && PF07839:Plant calmodulin-binding domain	-
TraesCS5B03G0204500	TraesCS5B03G0204500	Chr5B	103719407	103728117	-	501	-	- && - && PF12937:F-box-like	-
TraesCS5B03G0206900	TraesCS5B03G0206900	Chr5B	104899156	104906046	-	1837	-	TraesCS5B01G082600 && O22145.2 RecName: Full=Probable tRNA N6-adenosine threonylcarbamoyltransferase, mitochondrial; AltName: Full=Glycoprotease 1; AltName: Full=N6-L-threonylcarbamoyladenine synthase; Short=t(6)A synthase; AltName: Full=t(6)A37 threonylcarbamoyladenosine biosynthesis protein GCP1; AltName: Full=tRNA threonylcarbamoyladenosine biosynthesis protein GCP1; Flags: Precursor && PF0081…	Peptidase_M22
TraesCS5B03G0209300	TraesCS5B03G0209300	Chr5B	107202089	107205678	+	2136	-	TraesCS5B01G083700 && Q9LMX4.1 RecName: Full=Probable inactive purple acid phosphatase 1; Flags: Precursor && PF16656:Purple acid Phosphatase, N-terminal domain|PF00149:Calcineurin-like phosphoesterase|PF17808:Fn3-like domain from Purple Acid Phosphatase|PF14008:Iron/zinc purple acid phosphatase-like protein C	Metallophos
TraesCS5B03G0242500	TraesCS5B03G0242500	Chr5B	127921336	127928854	+	3213	-	TraesCS5B01G095900 && Q6AV21.1 RecName: Full=B3 domain-containing protein Os03g0619800 && PF02362:B3 DNA binding domain	B3
TraesCS5B03G0250100	TraesCS5B03G0250100	Chr5B	131820998	131822689	-	611	-	TraesCS5B01G098300 && Q852S5.1 RecName: Full=Nucleoside diphosphate kinase 2, chloroplastic; AltName: Full=Nucleoside diphosphate kinase II; Short=NDK II; Short=NDP kinase II; Short=NDPK II; Flags: Precursor && PF00334:Nucleoside diphosphate kinase	NDK
TraesCS5B03G0253800	TraesCS5B03G0253800	Chr5B	132222890	132226739	+	2196	-	TraesCS5B01G098700 && Q8VYN6.1 RecName: Full=ATP-dependent 6-phosphofructokinase 5, chloroplastic; Short=ATP-PFK 5; Short=Phosphofructokinase 5; AltName: Full=Phosphohexokinase 5; Flags: Precursor && PF00365:Phosphofructokinase	PFK
TraesCS5B03G0256200	TraesCS5B03G0256200	Chr5B	134885900	134892015	-	2690	-	TraesCS5B01G100500 && - && PF13415:Galactose oxidase, central domain	-
TraesCS5B03G0258700	TraesCS5B03G0258700	Chr5B	136198744	136205555	-	1563	-	TraesCS5B01G101700 && - && -	-
TraesCS5B03G0260400	TraesCS5B03G0260400	Chr5B	137688052	137691878	+	1339	-	TraesCS5B01G102500 && B0G143.1 RecName: Full=Mitochondrial substrate carrier family protein ucpB; AltName: Full=Solute carrier family 25 member 30 homolog; AltName: Full=Uncoupler protein B && PF00153:Mitochondrial carrier protein	Mito_carr
TraesCS5B03G0287100	TraesCS5B03G0287100	Chr5B	162927827	162951054	+	5046	-	- && Q5N712.1 RecName: Full=Lysine-specific demethylase JMJ705; AltName: Full=Jumonji domain-containing protein 705; AltName: Full=Lysine-specific histone demethylase JMJ705; AltName: Full=Protein JUMONJI 705 && PF02373:JmjC domain, hydroxylase|PF02375:jm	JmjC
TraesCS5B03G0306900	TraesCS5B03G0306900	Chr5B	186999711	187005144	+	2298	-	TraesCS5B01G114300 && Q2QQ96.1 RecName: Full=Cyclin-A2-1; AltName: Full=G2/mitotic-specific cyclin-A2-1; Short=CycA2;1 && PF02984:Cyclin, C-terminal domain|PF00134:Cyclin, N-terminal domain	Cyclin_C
TraesCS5B03G0310500	TraesCS5B03G0310500	Chr5B	192770859	192779311	-	1370	-	- && Q2QW53.2 RecName: Full=MADS-box transcription factor 13; AltName: Full=OsMADS13; AltName: Full=RMADS206 && PF01486:K-box region|PF00319:SRF-type transcription factor (DNA-binding and dimerisation domain)	SRF-TF
TraesCS5B03G0310900	TraesCS5B03G0310900	Chr5B	194099640	194101429	-	1684	-	TraesCS5B01G115300 && Q40677.2 RecName: Full=Fructose-bisphosphate aldolase, chloroplastic; AltName: Full=Chloroplastic aldolase; Short=AldP; Flags: Precursor && PF00274:Fructose-bisphosphate aldolase class-I	-
TraesCS5B03G0322000	TraesCS5B03G0322000	Chr5B	209980018	209981707	-	667	-	- && Q0JHU5.1 RecName: Full=Elicitor-responsive protein 1; Short=OsERG1; AltName: Full=17 kDa phloem protein; AltName: Full=Fungal elicitor immediate early-responsive gene 1 protein; Short=FIERG1; AltName: Full=RPP17 >A2WWV5.2 RecName: Full=Elicitor-respo	C2
TraesCS5B03G0333200	TraesCS5B03G0333200	Chr5B	220066089	220100197	-	1325	-	TraesCS5B01G121600 && Q4LDF9.1 RecName: Full=Outer envelope pore protein 37, chloroplastic; AltName: Full=Chloroplastic outer envelope pore protein of 37 kDa; Short=PsOEP37; Flags: Precursor && -	-
TraesCS5B03G0355000	TraesCS5B03G0355000	Chr5B	241487019	241489703	+	1614	-	TraesCS5B01G129200 && Q8VYJ2.1 RecName: Full=AT-hook motif nuclear-localized protein 1 && PF03479:Plants and Prokaryotes Conserved (PCC) domain	-
TraesCS5B03G0357900	TraesCS5B03G0357900	Chr5B	242591158	242603458	-	2486	-	TraesCS5B01G129700 && P09189.1 RecName: Full=Heat shock cognate 70 kDa protein && PF00012:Hsp70 protein	HSP70
TraesCS5B03G0360000	TraesCS5B03G0360000	Chr5B	244684076	244685575	-	1500	-	TraesCS5B01G130200 && Q9LZR8.1 RecName: Full=PAN domain-containing protein At5g03700; Flags: Precursor && PF00954:S-locus glycoprotein domain	-
TraesCS5B03G0369200	TraesCS5B03G0369200	Chr5B	252834006	252836761	-	1524	-	TraesCS5B01G133600 && Q4V3D9.1 RecName: Full=Protein STRICTOSIDINE SYNTHASE-LIKE 10; Short=AtSSL10; AltName: Full=Strictosidine synthase 8; Short=AtSS8; Flags: Precursor && PF03088:Strictosidine synthase	Str_synth
TraesCS5B03G0379200	TraesCS5B03G0379200	Chr5B	259755904	259758643	-	1410	-	TraesCS5B01G136900 && Q9M1K5.1 RecName: Full=Probable protein S-acyltransferase 4; AltName: Full=Probable palmitoyltransferase At3g56930; AltName: Full=Zinc finger DHHC domain-containing protein At3g56930 && PF01529:DHHC palmitoyltransferase	-
TraesCS5B03G0395400	TraesCS5B03G0395400	Chr5B	271506263	271509821	+	2319	-	TraesCS5B01G142300 && Q0D3J9.1 RecName: Full=Zinc finger CCCH domain-containing protein 53; Short=OsC3H53 && PF00642:Zinc finger C-x8-C-x5-C-x3-H type (and similar)	zf-CCCH
TraesCS5B03G0395900	TraesCS5B03G0395900	Chr5B	271569661	271572041	-	1416	-	TraesCS5B01G142500 && Q9FQA3.1 RecName: Full=Glutathione transferase GST 23; AltName: Full=Glutathione transferase GST 36 && PF02798:Glutathione S-transferase, N-terminal domain|PF00043:Glutathione S-transferase, C-terminal domain	GST_N
TraesCS5B03G0397700	TraesCS5B03G0397700	Chr5B	273080353	273083576	-	2339	-	TraesCS5B01G143100 && Q2QYF3.1 RecName: Full=Protein SCARECROW 2; AltName: Full=OsSCR2 >A2ZHL0.2 RecName: Full=Protein SCARECROW 2; AltName: Full=OsSCR2 && PF03514:GRAS domain family	GRAS
TraesCS5B03G0433100	TraesCS5B03G0433100	Chr5B	296340304	296341557	-	1113	-	TraesCS5B01G158900 && - && PF03732:Retrotransposon gag protein	Retrotrans_gag
TraesCS5B03G0441200	TraesCS5B03G0441200	Chr5B	302718574	302726341	+	2697	-	TraesCS5B01G162300 && Q6YSJ5.2 RecName: Full=Protein argonaute 16; Short=OsAGO16; AltName: Full=OsAGO6; AltName: Full=Protein ZWILLE/PINHEAD-like 1 && PF08699:Argonaute linker 1 domain|PF02170:PAZ domain|PF16486:N-terminal domain of argonaute|PF16488:Argonaute linker 2 domain|PF02171:Piwi domain	Piwi
TraesCS5B03G0449300	TraesCS5B03G0449300	Chr5B	311608507	311613172	+	3045	-	TraesCS5B01G166300 && P49572.2 RecName: Full=Indole-3-glycerol phosphate synthase, chloroplastic; Short=IGPS; Flags: Precursor && PF00218:Indole-3-glycerol phosphate synthase	-
TraesCS5B03G0454800	TraesCS5B03G0454800	Chr5B	315298896	315301119	-	937	-	- && - && -	-
TraesCS5B03G0468700	TraesCS5B03G0468700	Chr5B	324605697	324606898	-	1007	-	TraesCS5B01G175400 && Q54VA8.1 RecName: Full=Putative tRNA (cytidine(32)/guanosine(34)-2'-O)-methyltransferase; AltName: Full=2'-O-ribose RNA methyltransferase TRM7 homolog && PF01728:FtsJ-like methyltransferase	-
TraesCS5B03G0469300	TraesCS5B03G0469300	Chr5B	324698382	324703608	-	1882	-	TraesCS5B01G175800 && P15280.4 RecName: Full=Glucose-1-phosphate adenylyltransferase small subunit, chloroplastic/amyloplastic; AltName: Full=ADP-glucose pyrophosphorylase; AltName: Full=ADP-glucose synthase; AltName: Full=AGPase B; AltName: Full=Alpha-D-glucose-1-phosphate adenyl transferase; Flags: Precursor && PF00483:Nucleotidyl transferase	-
TraesCS5B03G0477800	TraesCS5B03G0477800	Chr5B	329722974	329724121	-	1148	-	TraesCS5B01G178600 && Q9CA27.1 RecName: Full=Ethylene-responsive transcription factor ERF118 && PF00847:AP2 domain	AP2
TraesCS5B03G0481100	TraesCS5B03G0481100	Chr5B	331331981	331336644	-	2607	-	TraesCS5B01G180500 && Q9M6E8.1 RecName: Full=9-cis-epoxycarotenoid dioxygenase NCED1, chloroplastic; AltName: Full=PvNCED1; Flags: Precursor && PF03055:Retinal pigment epithelial membrane protein	RPE65
TraesCS5B03G0507900	TraesCS5B03G0507900	Chr5B	348125222	348126283	+	1062	-	TraesCS5B01G191300 && - && PF05553:Cotton fibre expressed protein	-
TraesCS5B03G0517200	TraesCS5B03G0517200	Chr5B	354314434	354316181	+	1748	-	TraesCS5B01G194300 && Q9FLK4.1 RecName: Full=Flavin-containing monooxygenase FMO GS-OX-like 8; AltName: Full=Flavin-monooxygenase glucosinolate S-oxygenase-like 8 && PF00743:Flavin-binding monooxygenase-like	FMO-like
TraesCS5B03G0538500	TraesCS5B03G0538500	Chr5B	370294038	370296320	-	1538	-	TraesCS5B01G202000 && Q8LDS2.2 RecName: Full=Probable xyloglucan endotransglucosylase/hydrolase protein 27; Short=At-XTH27; Short=XTH-27; Flags: Precursor && PF00722:Glycosyl hydrolases family 16|PF06955:Xyloglucan endo-transglycosylase (XET) C-terminus	-
TraesCS5B03G0547300	TraesCS5B03G0547300	Chr5B	376267471	376272262	-	1819	-	TraesCS5B01G204900 && Q9LDQ3.3 RecName: Full=Putative cysteine-rich receptor-like protein kinase 35; Short=Cysteine-rich RLK35; Flags: Precursor && PF07714:Protein tyrosine and serine/threonine kinase	Pkinase_Tyr
TraesCS5B03G0549900	TraesCS5B03G0549900	Chr5B	378492926	378494172	-	1247	-	TraesCS5B01G206100 && - && -	-
TraesCS5B03G0564600	TraesCS5B03G0564600	Chr5B	389309942	389319181	-	1792	-	- && - && PF07082:Protein of unknown function (DUF1350)	-
TraesCS5B03G0569000	TraesCS5B03G0569000	Chr5B	390923019	390927552	-	1132	-	TraesCS5B01G215200 && - && -	-
TraesCS5B03G0579400	TraesCS5B03G0579400	Chr5B	397034510	397042042	-	3243	-	- && Q75K12.1 RecName: Full=5'-nucleotidase domain-containing protein DDB_G0275467 && PF05761:5' nucleotidase family	-
TraesCS5B03G0579900	TraesCS5B03G0579900	Chr5B	397283303	397284481	+	1179	-	TraesCS5B01G220000 && O24575.1 RecName: Full=S-adenosylmethionine decarboxylase proenzyme; Short=AdoMetDC; Short=SAMDC; Contains: RecName: Full=S-adenosylmethionine decarboxylase alpha chain; Contains: RecName: Full=S-adenosylmethionine decarboxylase beta chain; Flags: Precursor && PF01536:Adenosylmethionine decarboxylase	SAM_decarbox
TraesCS5B03G0590500	TraesCS5B03G0590500	Chr5B	402763181	402766401	-	2326	-	- && - && -	-
TraesCS5B03G0606300	TraesCS5B03G0606300	Chr5B	410570352	410571125	-	774	-	TraesCS5B01G230800 && - && -	-
TraesCS5B03G0609100	TraesCS5B03G0609100	Chr5B	413510272	413511199	+	405	-	TraesCS5B01G232500 && Q07764.1 RecName: Full=Protein HVA22 && PF03134:TB2/DP1, HVA22 family	TB2_DP1_HVA22
TraesCS5B03G0611200	TraesCS5B03G0611200	Chr5B	414704387	414706744	-	959	-	TraesCS5B01G233500 && Q6H5X0.1 RecName: Full=Putative ripening-related protein 2; Flags: Precursor && -	-
TraesCS5B03G0643300	TraesCS5B03G0643300	Chr5B	432618857	432624210	+	2574	-	TraesCS5B01G247800 && Q8RXN0.1 RecName: Full=ABC transporter G family member 11; Short=ABC transporter ABCG.11; Short=AtABCG11; AltName: Full=Protein CUTICULAR DEFECT AND ORGAN FUSION 1; AltName: Full=Protein DESPERADO; AltName: Full=Protein PERMEABLE LEAVES 1; AltName: Full=White-brown complex homolog protein 11; Short=AtWBC11 && PF00005:ABC transporter|PF19055:ABC-2 type transporter|PF01061:ABC…	ABC2_membrane
TraesCS5B03G0643500	TraesCS5B03G0643500	Chr5B	432633004	432636511	-	486	-	TraesCS5B01G247900 && - && PF02902:Ulp1 protease family, C-terminal catalytic domain	Peptidase_C48
TraesCS5B03G0644800	TraesCS5B03G0644800	Chr5B	433540023	433543252	+	384	-	TraesCS5B01G248300 && - && -	-
TraesCS5B03G0666400	TraesCS5B03G0666400	Chr5B	442377871	442381069	+	1476	-	TraesCS5B01G256800 && - && -	-
TraesCS5B03G0686000	TraesCS5B03G0686000	Chr5B	450581480	450582994	+	1515	-	TraesCS5B01G263000 && Q9SYB9.1 RecName: Full=Serine/threonine-protein kinase UCN; AltName: Full=AGC serine/threonine-protein kinase subfamily 2 member 3; AltName: Full=Protein UNICORN && PF00069:Protein kinase domain	Pkinase
TraesCS5B03G0698400	TraesCS5B03G0698400	Chr5B	456692817	456714834	-	504	-	TraesCS5B01G267400 && - && PF04398:Protein of unknown function, DUF538	-
TraesCS5B03G0701600	TraesCS5B03G0701600	Chr5B	457913307	457915926	-	1516	-	TraesCS5B01G268700 && Q6K9A2.1 RecName: Full=Cinnamoyl-CoA reductase 1; Short=OsCCR1 && PF01370:NAD dependent epimerase/dehydratase family	Epimerase
TraesCS5B03G0705500	TraesCS5B03G0705500	Chr5B	458882264	458883172	+	909	-	TraesCS5B01G270600 && - && PF14009:Domain of unknown function (DUF4228)	-
TraesCS5B03G0729800	TraesCS5B03G0729800	Chr5B	470130667	470131257	-	591	-	TraesCS5B01G282300 && - && PF13920:Zinc finger, C3HC4 type (RING finger)	-
TraesCS5B03G0746000	TraesCS5B03G0746000	Chr5B	476719364	476719582	-	219	-	TraesCS5B01G288300 && - && -	-
TraesCS5B03G0752100	TraesCS5B03G0752100	Chr5B	479811780	479816101	-	2340	-	TraesCS5B01G291100 && Q9ZVN2.1 RecName: Full=Acyltransferase-like protein At1g54570, chloroplastic; Flags: Precursor && PF12146:Serine aminopeptidase, S33|PF03982:Diacylglycerol acyltransferase	-
TraesCS5B03G0760600	TraesCS5B03G0760600	Chr5B	482706104	482709355	-	1236	-	TraesCS5B01G296500 && Q8IXU6.1 RecName: Full=Solute carrier family 35 member F2 && PF06027:Solute carrier family 35	-
TraesCS5B03G0784200	TraesCS5B03G0784200	Chr5B	494046654	494068752	+	1593	-	TraesCS5B01G308300 && Q7XU38.3 RecName: Full=Cytochrome P450 87A3 && PF00067:Cytochrome P450	p450
TraesCS5B03G0832300	TraesCS5B03G0832300	Chr5B	518339232	518343349	+	3639	-	TraesCS5B01G330700 && Q9SCZ4.1 RecName: Full=Receptor-like protein kinase FERONIA; AltName: Full=Protein SIRENE; Flags: Precursor && PF12819:Malectin-like domain|PF07714:Protein tyrosine and serine/threonine kinase	Pkinase_Tyr
TraesCS5B03G0863800	TraesCS5B03G0863800	Chr5B	530395661	530399193	-	3267	-	TraesCS5B01G344000 && Q39214.1 RecName: Full=Disease resistance protein RPM1; AltName: Full=Resistance to Pseudomonas syringae protein 3 && PF00931:NB-ARC domain	NB-ARC
TraesCS5B03G0873300	TraesCS5B03G0873300	Chr5B	533389816	533392665	+	1543	-	TraesCS5B01G348800 && Q8H8C7.1 RecName: Full=Chitin elicitor-binding protein; Short=CEBiP; Flags: Precursor && PF01476:LysM domain	LysM
TraesCS5B03G0890500	TraesCS5B03G0890500	Chr5B	537523514	537533070	-	4206	-	- && F4JN26.2 RecName: Full=DNA mismatch repair protein MLH3; AltName: Full=MutL protein homolog 3 && PF01119:DNA mismatch repair protein, C-terminal domain|PF08676:MutL C terminal dimerisation domain|PF13589:Histidine kinase-, DNA gyrase B-, and HSP90-li	-
TraesCS5B03G0895000	TraesCS5B03G0895000	Chr5B	539668099	539671702	+	570	-	TraesCS5B01G357000 && Q8LC69.2 RecName: Full=RING-H2 finger protein ATL8; AltName: Full=RING-type E3 ubiquitin transferase ATL8 && PF13639:Ring finger domain	-
TraesCS5B03G0897100	TraesCS5B03G0897100	Chr5B	540653189	540654552	+	1364	-	TraesCS5B01G357700 && Q9C9C9.1 RecName: Full=Cytosolic sulfotransferase 18; Short=AtSOT18; AltName: Full=Desulfo-glucosinolate sulfotransferase B; AltName: Full=Sulfotransferase 5B; Short=AtST5b && PF00685:Sulfotransferase domain	Sulfotransfer_1
TraesCS5B03G0916200	TraesCS5B03G0916200	Chr5B	547863945	547866835	+	1338	-	TraesCS5B01G366100 && Q339M6.1 RecName: Full=CASP-like protein 5A2; Short=OsCASPL5A2 >A2Z669.1 RecName: Full=CASP-like protein 5A2; Short=OsCASPL5A2 && PF04535:Domain of unknown function (DUF588)	-
TraesCS5B03G0923200	TraesCS5B03G0923200	Chr5B	549916320	549922092	-	2927	-	TraesCS5B01G368500 && Q653B6.1 RecName: Full=Potassium transporter 18; AltName: Full=OsHAK18 && PF02705:K+ potassium transporter	K_trans
TraesCS5B03G0948300	TraesCS5B03G0948300	Chr5B	560065670	560072032	-	817	-	TraesCS5B01G378400 && Q6VAK3.1 RecName: Full=Histidine-containing phosphotransfer protein 1; AltName: Full=OsAHP1; AltName: Full=OsHP1; AltName: Full=OsHP2; AltName: Full=OsHPt1; AltName: Full=OsHpt2 && PF01627:Hpt domain	Hpt
TraesCS5B03G0948500	TraesCS5B03G0948500	Chr5B	560077059	560079509	-	1943	-	TraesCS5B01G378500 && - && PF02536:mTERF	-
TraesCS5B03G0949500	TraesCS5B03G0949500	Chr5B	560392004	560395638	+	2337	-	TraesCS5B01G378900 && Q8LQJ8.1 RecName: Full=ATP-dependent zinc metalloprotease FTSH 5, mitochondrial; Short=OsFTSH5; Flags: Precursor && PF01434:Peptidase family M41|PF17862:AAA+ lid domain|PF00004:ATPase family associated with various cellular activities (AAA)	AAA
TraesCS5B03G0960300	TraesCS5B03G0960300	Chr5B	565662326	565662886	+	561	-	TraesCS5B01G383600 && - && PF03018:Dirigent-like protein	-
TraesCS5B03G0960800	TraesCS5B03G0960800	Chr5B	566196921	566200860	+	1638	-	TraesCS5B01G383900 && Q9AXQ9.1 RecName: Full=Deoxyhypusine synthase && PF01916:Deoxyhypusine synthase	-
TraesCS5B03G0961800	TraesCS5B03G0961800	Chr5B	566575586	566578137	+	1751	-	TraesCS5B01G384600 && Q32SG4.1 RecName: Full=Protein WRKY1; AltName: Full=WRKY DNA-binding protein 1 && PF10533:Plant zinc cluster domain|PF03106:WRKY DNA -binding domain	WRKY
TraesCS5B03G0973300	TraesCS5B03G0973300	Chr5B	571626106	571637145	-	2420	-	TraesCS5B01G389300 && Q10D00.1 RecName: Full=ATP-dependent RNA helicase SUV3, mitochondrial; Short=OsSUV3; AltName: Full=Protein SUPPRESSOR OF VAR 3; Flags: Precursor && PF00271:Helicase conserved C-terminal domain|PF12513:Mitochondrial degradasome RNA helicase subunit C terminal|PF18147:Suv3 C-terminal domain 1	Helicase_C
TraesCS5B03G0983400	TraesCS5B03G0983400	Chr5B	575810466	575813455	-	1393	-	TraesCS5B01G395300 && - && -	-
TraesCS5B03G0994900	TraesCS5B03G0994900	Chr5B	581531169	581536508	+	3722	-	TraesCS5B01G401300 && - && PF05904:Plant protein of unknown function (DUF863)	-
TraesCS5B03G0995500	TraesCS5B03G0995500	Chr5B	581988746	581997421	+	1503	-	TraesCS5B01G401800 && Q6IEQ7.1 RecName: Full=WRKY transcription factor WRKY24; Short=OsWRKY24 && PF03106:WRKY DNA -binding domain	WRKY
TraesCS5B03G0996100	TraesCS5B03G0996100	Chr5B	582054790	582057336	-	2547	-	TraesCS5B01G402100 && Q9FLJ8.1 RecName: Full=Probable receptor-like protein kinase At5g61350; Flags: Precursor && PF07714:Protein tyrosine and serine/threonine kinase|PF12819:Malectin-like domain	Pkinase_Tyr
TraesCS5B03G0999600	TraesCS5B03G0999600	Chr5B	583600540	583602069	+	1043	-	TraesCS5B01G403700 && Q7XCK6.1 RecName: Full=Chitinase 8; AltName: Full=Class II chitinase a; Short=OsChia2a; AltName: Full=Pathogenesis related (PR)-3 chitinase 8; Flags: Precursor && PF00182:Chitinase class I	-
TraesCS5B03G1010300	TraesCS5B03G1010300	Chr5B	588246158	588250112	-	1882	-	TraesCS5B01G409300 && - && PF04765:Protein of unknown function (DUF616)	-
TraesCS5B03G1032700	TraesCS5B03G1032700	Chr5B	598497310	598498353	+	1044	-	TraesCS5B01G418300 && - && -	-
TraesCS5B03G1032800	TraesCS5B03G1032800	Chr5B	598499619	598500143	-	525	-	TraesCS5B01G418400 && - && -	-
TraesCS5B03G1073100	TraesCS5B03G1073100	Chr5B	613807327	613807785	-	459	-	TRIAE_CS42_5BL_TGACv1_404971_AA1316690%2Cnon-specific lipid transfer protein && - && PF14368:Probable lipid transfer	-
TraesCS5B03G1099300	TraesCS5B03G1099300	Chr5B	623872726	623874072	-	1181	-	TraesCS5B01G448000 && Q4PR52.2 RecName: Full=Expansin-A13; AltName: Full=Alpha-expansin-13; AltName: Full=OsEXP13; AltName: Full=OsEXPA13; AltName: Full=OsaEXPa1.13; Flags: Precursor && PF03330:Lytic transglycolase|PF01357:Expansin C-terminal domain	-
TraesCS5B03G1100600	TraesCS5B03G1100600	Chr5B	624621695	624622907	+	1093	-	TraesCS5B01G448400 && P23444.2 RecName: Full=Histone H1 && PF00538:linker histone H1 and H5 family	-
TraesCS5B03G1126500	TraesCS5B03G1126500	Chr5B	634371991	634374280	-	2189	-	TraesCS5B01G458800 && Q67UQ7.1 RecName: Full=Magnesium transporter MRS2-B >A2YFN7.1 RecName: Full=Magnesium transporter MRS2-B && -	-
TraesCS5B03G1131000	TraesCS5B03G1131000	Chr5B	636055309	636056970	-	1662	-	TraesCS5B01G460500 && Q766C3.1 RecName: Full=Aspartic proteinase nepenthesin-1; AltName: Full=Nepenthesin-I; Flags: Precursor && PF14541:Xylanase inhibitor C-terminal|PF14543:Xylanase inhibitor N-terminal	-
TraesCS5B03G1136300	TraesCS5B03G1136300	Chr5B	638724464	638725478	+	1015	-	TraesCS5B01G463300 && - && -	-
TraesCS5B03G1143800	TraesCS5B03G1143800	Chr5B	641356528	641358249	-	1722	-	TraesCS5B01G467000 && - && PF05003:Protein of unknown function (DUF668)|PF11961:Domain of unknown function (DUF3475)	-
TraesCS5B03G1146900	TraesCS5B03G1146900	Chr5B	642086188	642088310	+	1659	-	TraesCS5B01G468400 && Q43210.1 RecName: Full=Phenylalanine ammonia-lyase && PF00221:Aromatic amino acid lyase	-
TraesCS5B03G1147700	TraesCS5B03G1147700	Chr5B	642555848	642557382	+	1535	-	TraesCS5B01G469000 && P35336.1 RecName: Full=Polygalacturonase; Short=PG; AltName: Full=Pectinase; Flags: Precursor [Actinidia deliciosa] && PF00295:Glycosyl hydrolases family 28	-
TraesCS5B03G1165800	TraesCS5B03G1165800	Chr5B	649691639	649691968	+	330	-	TraesCS5B01G477200 && - && -	-
TraesCS5B03G1166100	TraesCS5B03G1166100	Chr5B	649894899	649895228	+	330	-	TraesCS5B01G477400 && P19177.1 RecName: Full=Histone H2A && PF16211:C-terminus of histone H2A|PF00125:Core histone H2A/H2B/H3/H4	Histone
TraesCS5B03G1176600	TraesCS5B03G1176600	Chr5B	655525783	655532131	+	1432	-	- && - && -	-
TraesCS5B03G1181100	TraesCS5B03G1181100	Chr5B	656919254	656929096	+	7270	-	TraesCS5B01G484800 && Q84TX2.2 RecName: Full=SCAR-like protein 1 && -	-
TraesCS5B03G1201100	TraesCS5B03G1201100	Chr5B	662706124	662711493	-	3321	-	TraesCS5B01G494100 && Q42484.1 RecName: Full=Disease resistance protein RPS2; AltName: Full=Resistance to Pseudomonas syringae protein 2 && PF00931:NB-ARC domain|PF13855:Leucine rich repeat|PF00069:Protein kinase domain	NB-ARC
TraesCS5B03G1214800	TraesCS5B03G1214800	Chr5B	668478397	668481291	-	633	-	TraesCS5B01G500600 && - && -	-
TraesCS5B03G1236400	TraesCS5B03G1236400	Chr5B	675480171	675482771	-	1376	-	- && O04151.1 RecName: Full=Calreticulin-1; Flags: Precursor && PF00262:Calreticulin family	-
TraesCS5B03G1245000	TraesCS5B03G1245000	Chr5B	679314195	679315832	-	844	-	TraesCS5B01G513400 && O34598.1 RecName: Full=Guanine deaminase; Short=GDEase; Short=Guanase; Short=Guanine aminase; AltName: Full=Guanine aminohydrolase; Short=GAH && PF00383:Cytidine and deoxycytidylate deaminase zinc-binding region	-
TraesCS5B03G1250700	TraesCS5B03G1250700	Chr5B	680742601	680745105	+	982	-	TraesCS5B01G515000 && Q69V36.1 RecName: Full=B3 domain-containing protein Os06g0194400 && PF02362:B3 DNA binding domain	B3
TraesCS5B03G1272500	TraesCS5B03G1272500	Chr5B	685951173	685955327	-	2828	-	TraesCS5B01G524200 && Q8LQJ8.1 RecName: Full=ATP-dependent zinc metalloprotease FTSH 5, mitochondrial; Short=OsFTSH5; Flags: Precursor && PF17862:AAA+ lid domain|PF00004:ATPase family associated with various cellular activities (AAA)|PF01434:Peptidase family M41	AAA
TraesCS5B03G1272700	TraesCS5B03G1272700	Chr5B	685961110	685965969	-	2103	-	TraesCS5B01G524300 && Q8LQJ9.1 RecName: Full=ATP-dependent zinc metalloprotease FTSH 4, mitochondrial; Short=OsFTSH4; Flags: Precursor && PF01434:Peptidase family M41|PF17862:AAA+ lid domain|PF00004:ATPase family associated with various cellular activities (AAA)	AAA
TraesCS5B03G1273900	TraesCS5B03G1273900	Chr5B	686267871	686271155	+	1561	-	TraesCS5B01G525000 && - && PF00646:F-box domain	F-box
TraesCS5B03G1277900	TraesCS5B03G1277900	Chr5B	687596781	687598073	+	858	-	TraesCS5B01G527000 && Q9SHI3.1 RecName: Full=Receptor-like protein 2; Short=AtRLP2; Flags: Precursor && -	-
TraesCS5B03G1302100	TraesCS5B03G1302100	Chr5B	693548219	693556385	-	2298	-	- && Q9LK39.1 RecName: Full=Probable acyl-activating enzyme 16, chloroplastic; Flags: Precursor && PF00501:AMP-binding enzyme	AMP-binding
TraesCS5B03G1304200	TraesCS5B03G1304200	Chr5B	694010092	694011485	+	1286	-	TraesCS5B01G536700 && - && -	-
TraesCS5B03G1307000	TraesCS5B03G1307000	Chr5B	694588444	694589559	+	1116	-	TraesCS5B01G547800 && - && PF07647:SAM domain (Sterile alpha motif)	SAM_2
TraesCS5B03G1307900	TraesCS5B03G1307900	Chr5B	694921563	694922992	+	1052	-	TraesCS5B01G548200 && Q5XF85.2 RecName: Full=E3 ubiquitin-protein ligase ATL42; AltName: Full=RING-H2 finger protein ATL42; AltName: Full=RING-type E3 ubiquitin transferase ATL42; Flags: Precursor && PF13639:Ring finger domain	-
TraesCS5B03G1309900	TraesCS5B03G1309900	Chr5B	695454082	695460091	+	2774	-	TraesCS5B01G549700 && Q921L5.2 RecName: Full=Conserved oligomeric Golgi complex subunit 2; Short=COG complex subunit 2; AltName: Full=Component of oligomeric Golgi complex 2; AltName: Full=Low density lipoprotein receptor defect C-complementing protein && PF12022:Domain of unknown function (DUF3510)|PF06148:COG (conserved oligomeric Golgi) complex component, COG2	-
TraesCS5B03G1312900	TraesCS5B03G1312900	Chr5B	696369235	696369766	-	312	-	TraesCS5B01G550900 && - && PF10063:Uncharacterized integral membrane protein (DUF2301)	-
TraesCS5B03G1313500	TraesCS5B03G1313500	Chr5B	696617380	696620728	-	1900	-	TraesCS5B01G551400 && Q7XU38.3 RecName: Full=Cytochrome P450 87A3 && PF00067:Cytochrome P450	p450
TraesCS5B03G1314300	TraesCS5B03G1314300	Chr5B	696932379	696935451	-	1351	-	TraesCS5B01G551900 && Q92503.2 RecName: Full=SEC14-like protein 1 && PF00650:CRAL/TRIO domain	-
TraesCS5B03G1315300	TraesCS5B03G1315300	Chr5B	697216807	697221389	-	1106	-	TraesCS5B01G552400 && P33324.2 RecName: Full=CRAL-TRIO domain-containing protein YKL091C && PF00650:CRAL/TRIO domain	-
TraesCS5B03G1340300	TraesCS5B03G1340300	Chr5B	704716212	704727392	-	1952	-	TraesCS5B01G537900 && Q8C0T1.1 RecName: Full=Protein fem-1 homolog A-B; Short=FEM1a-B; AltName: Full=FEM1-alpha-B && PF12796:Ankyrin repeats (3 copies)	-
TraesCS5B03G1340800	TraesCS5B03G1340800	Chr5B	704773219	704786138	+	6239	-	TraesCS5B01G537700 && Q9M658.1 RecName: Full=Helicase protein MOM1; AltName: Full=Protein MAINTENANCE OF METHYLATION; AltName: Full=Protein MORPHEUS MOLECULE 1 && -	-
TraesCS5B03G1349500	TraesCS5B03G1349500	Chr5B	706673575	706680496	+	2326	-	TraesCS5B01G557100 && Q5JJV0.1 RecName: Full=Beta-fructofuranosidase, insoluble isoenzyme 4; AltName: Full=Cell wall beta-fructosidase 4; AltName: Full=Invertase 4; AltName: Full=OsCIN4; AltName: Full=Sucrose hydrolase 4; Flags: Precursor && PF08244:Glycosyl hydrolases family 32 C terminal|PF00251:Glycosyl hydrolases family 32 N-terminal domain	-
TraesCS5B03G1372400	TraesCS5B03G1372400	Chr5B	712855980	712863604	-	4523	-	TraesCS5B01G567300 && Q7XA40.2 RecName: Full=Putative disease resistance protein RGA3; AltName: Full=Blight resistance protein B149; AltName: Full=RGA1-blb && PF00931:NB-ARC domain|PF18052:Rx N-terminal domain	NB-ARC
TraesCS5D03G0000300	TraesCS5D03G0000300	Chr5D	295745	301549	-	3287	-	- && Q61136.3 RecName: Full=Serine/threonine-protein kinase PRP4 homolog; AltName: Full=PRP4 pre-mRNA-processing factor 4 homolog; AltName: Full=Pre-mRNA protein kinase && PF00069:Protein kinase domain	Pkinase
TraesCS5D03G0000400	TraesCS5D03G0000400	Chr5D	306801	310996	+	2979	-	- && - && -	-
TraesCS5D03G0005100	TraesCS5D03G0005100	Chr5D	2688714	2693084	+	2156	-	TraesCS5D01G002800 && Q84KG5.1 RecName: Full=Carotenoid 9,10(9',10')-cleavage dioxygenase; AltName: Full=CsCCD && PF03055:Retinal pigment epithelial membrane protein	RPE65
TraesCS5D03G0011500	TraesCS5D03G0011500	Chr5D	4657637	4660576	+	1960	-	TraesCS5D01G012300 && P93846.1 RecName: Full=Obtusifoliol 14-alpha demethylase; AltName: Full=CYPLI; AltName: Full=Cytochrome P450 51; AltName: Full=Cytochrome P450-LIA1 && PF00067:Cytochrome P450	p450
TraesCS5D03G0011700	TraesCS5D03G0011700	Chr5D	4662688	4663563	+	876	-	TraesCS5D01G012100 && P93846.1 RecName: Full=Obtusifoliol 14-alpha demethylase; AltName: Full=CYPLI; AltName: Full=Cytochrome P450 51; AltName: Full=Cytochrome P450-LIA1 && PF00067:Cytochrome P450	p450
TraesCS5D03G0012000	TraesCS5D03G0012000	Chr5D	4692650	4697978	-	1394	-	TraesCS5D01G011900 && Q9FX01.1 RecName: Full=3beta-hydroxysteroid-dehydrogenase/decarboxylase isoform 1; Short=At3BETAHSD/D1; AltName: Full=4alpha-carboxysterol-C3-dehydrogenase/C4-decarboxylase isoform 1-1; AltName: Full=Reticulon-like protein B24; Short=AtRTNLB24; AltName: Full=Sterol-4-alpha-carboxylate 3-dehydrogenase 1, decarboxylating && PF01073:3-beta hydroxysteroid dehydrogenase/isomerase…	-
TraesCS5D03G0030600	TraesCS5D03G0030600	Chr5D	8086114	8088828	-	2117	-	TraesCS5D01G014100 && P93703.1 RecName: Full=Cytochrome P450 71C3; AltName: Full=Protein benzoxazineless 5 && PF00067:Cytochrome P450	p450
TraesCS5D03G0034800	TraesCS5D03G0034800	Chr5D	9185614	9186012	+	399	-	TraesCS5D01G015700 && - && PF05678:VQ motif	-
TraesCS5D03G0037600	TraesCS5D03G0037600	Chr5D	9835169	9837618	-	961	-	TraesCS5D01G017100 && - && -	-
TraesCS5D03G0082200	TraesCS5D03G0082200	Chr5D	30935748	30937726	+	414	-	TraesCS5D01G033000 && Q9SD22.1 RecName: Full=Senescence/dehydration-associated protein At3g51250 && -	-
TraesCS5D03G0104600	TraesCS5D03G0104600	Chr5D	41826650	41831863	+	3547	-	TraesCS5D01G040800 && F4IBQ9.1 RecName: Full=Kinesin-like protein KIN-14Q && PF00225:Kinesin motor domain	Kinesin
TraesCS5D03G0118400	TraesCS5D03G0118400	Chr5D	45639352	45642494	-	2403	-	TraesCS5D01G047100 && Q6NKW9.2 RecName: Full=Glucan endo-1,3-beta-glucosidase 8; AltName: Full=(1->3)-beta-glucan endohydrolase 8; Short=(1->3)-beta-glucanase 8; AltName: Full=Beta-1,3-endoglucanase 8; Short=Beta-1,3-glucanase 8; Flags: Precursor && PF00332:Glycosyl hydrolases family 17|PF07983:X8 domain	Glyco_hydro_17
TraesCS5D03G0127000	TraesCS5D03G0127000	Chr5D	48038921	48039601	-	551	-	TraesCS5D01G050100 && Q01482.1 RecName: Full=Protein WIR1A && -	-
TraesCS5D03G0127100	TraesCS5D03G0127100	Chr5D	48049662	48050286	-	514	-	TraesCS5D01G050200 && Q01481.1 RecName: Full=Protein WIR1B && -	-
TraesCS5D03G0137300	TraesCS5D03G0137300	Chr5D	52468415	52472529	+	2665	-	- && Q5BQN5.1 RecName: Full=WPP domain-associated protein && -	-
TraesCS5D03G0141500	TraesCS5D03G0141500	Chr5D	54111486	54115318	-	664	-	TraesCS5D01G057300 && - && PF02362:B3 DNA binding domain	B3
TraesCS5D03G0151500	TraesCS5D03G0151500	Chr5D	58347729	58348202	+	474	-	TraesCS5D01G061600 && - && PF01657:Salt stress response/antifungal	-
TraesCS5D03G0155300	TraesCS5D03G0155300	Chr5D	59453328	59456535	+	1927	-	TraesCS5D01G064100 && Q12628.1 RecName: Full=Glucan 1,3-beta-glucosidase; AltName: Full=Exo-1,3-beta-glucanase; Flags: Precursor && PF00150:Cellulase (glycosyl hydrolase family 5)	-
TraesCS5D03G0156800	TraesCS5D03G0156800	Chr5D	60148559	60155590	-	2364	-	TraesCS5D01G064600 && Q8RWN0.1 RecName: Full=Ubiquitin-like-specific protease 1C; AltName: Full=Protein OVERLY TOLERANT TO SALT 2 && PF02902:Ulp1 protease family, C-terminal catalytic domain	Peptidase_C48
TraesCS5D03G0164500	TraesCS5D03G0164500	Chr5D	63446632	63448657	+	1854	-	TraesCS5D01G067800 && Q6YV88.1 RecName: Full=Ent-cassadiene C2-hydroxylase; AltName: Full=Cytochrome P450 71Z7 && PF00067:Cytochrome P450	p450
TraesCS5D03G0165000	TraesCS5D03G0165000	Chr5D	63687819	63693003	+	2382	-	TraesCS5D01G067900 && Q8W4K5.1 RecName: Full=VAN3-binding protein; AltName: Full=Protein FORKED 1 && PF08458:Plant pleckstrin homology-like region|PF05703:Auxin canalisation	-
TraesCS5D03G0171100	TraesCS5D03G0171100	Chr5D	68371388	68372381	-	994	-	TraesCS5D01G070300 && - && PF04844:Transcriptional repressor, ovate	-
TraesCS5D03G0184600	TraesCS5D03G0184600	Chr5D	76055081	76057059	+	1883	-	TraesCS5D01G076400 && Q6X1C0.1 RecName: Full=Crocetin glucosyltransferase 2 && PF00201:UDP-glucoronosyl and UDP-glucosyl transferase	UDPGT
TraesCS5D03G0184800	TraesCS5D03G0184800	Chr5D	76135288	76139617	+	898	-	TraesCS5D01G076600 && - && PF08561:Mitochondrial ribosomal protein L37	-
TraesCS5D03G0197400	TraesCS5D03G0197400	Chr5D	84288377	84288697	+	321	-	TRIAE_CS42_5DS_TGACv1_457234_AA1484040%2CLipid transfer protein DIR1 && - && PF14368:Probable lipid transfer	-
TraesCS5D03G0208500	TraesCS5D03G0208500	Chr5D	91442591	91444671	-	1589	-	TraesCS5D01G085900 && Q9CAL3.1 RecName: Full=Cysteine-rich receptor-like protein kinase 2; Short=Cysteine-rich RLK2; Flags: Precursor && PF00069:Protein kinase domain	Pkinase
TraesCS5D03G0217500	TraesCS5D03G0217500	Chr5D	97386890	97390694	+	2665	-	TraesCS5D01G090300 && - && -	-
TraesCS5D03G0218600	TraesCS5D03G0218600	Chr5D	98309495	98312113	+	2619	-	TraesCS5D01G091000 && Q9M2S4.1 RecName: Full=L-type lectin-domain containing receptor kinase S.4; Short=LecRK-S.4; Flags: Precursor && PF00069:Protein kinase domain|PF00139:Legume lectin domain	Pkinase
TraesCS5D03G0220300	TraesCS5D03G0220300	Chr5D	99335121	99337827	+	956	-	TraesCS5D01G091700 && - && -	-
TraesCS5D03G0222000	TraesCS5D03G0222000	Chr5D	101521765	101525227	-	1023	-	TraesCS5D01G092700 && - && PF03469:XH domain	-
TraesCS5D03G0230700	TraesCS5D03G0230700	Chr5D	108136789	108138151	+	866	-	TraesCS5D01G097300 && - && -	-
TraesCS5D03G0236300	TraesCS5D03G0236300	Chr5D	112047427	112051103	+	2275	-	TraesCS5D01G099900 && Q94AC1.1 RecName: Full=Rhodanese-like domain-containing protein 6; AltName: Full=Sulfurtransferase 6; Short=AtStr6 && PF03959:Serine hydrolase (FSH1)|PF17773:UPF0176 acylphosphatase like domain|PF12368:Rhodanase C-terminal	-
TraesCS5D03G0236700	TraesCS5D03G0236700	Chr5D	112353990	112355032	+	1043	-	TraesCS5D01G100100 && - && PF04398:Protein of unknown function, DUF538	-
TraesCS5D03G0271500	TraesCS5D03G0271500	Chr5D	135244358	135247778	-	1280	-	TraesCS5D01G115600 && - && PF04117:Mpv17 / PMP22 family	Mpv17_PMP22
TraesCS5D03G0285600	TraesCS5D03G0285600	Chr5D	159885395	159931215	-	1016	-	- && - && -	-
TraesCS5D03G0303600	TraesCS5D03G0303600	Chr5D	177732844	177736998	+	2937	-	TraesCS5D01G122400 && Q9LFA2.1 RecName: Full=Serine/threonine-protein kinase KIPK1; AltName: Full=KCBP-interacting protein kinase && PF00069:Protein kinase domain	Pkinase
TraesCS5D03G0332400	TraesCS5D03G0332400	Chr5D	212121960	212126633	+	2307	-	TraesCS5D01G131700 && Q94BX4.1 RecName: Full=Phosphatidylinositol N-acetylglucosaminyltransferase subunit A; AltName: Full=GlcNAc-PI synthesis protein; AltName: Full=Phosphatidylinositol-glycan biosynthesis class A protein && PF00534:Glycosyl transferases group 1|PF08288:PIGA (GPI anchor biosynthesis)|PF01936:NYN domain	Glycos_transf_1
TraesCS5D03G0345200	TraesCS5D03G0345200	Chr5D	220749497	220751384	+	1888	-	TraesCS5D01G137000 && Q9ZUX1.1 RecName: Full=Cytochrome P450 94C1 && PF00067:Cytochrome P450	p450
[truncated: 1,956 more rows]
