# Supplementary material for: Transcriptome Analysis of Roots from Wheat (Triticum aestivum L.) Varieties in Response to Drought Stress
Source: Int J Mol Sci. 2023 Apr 14;24(8):7245. doi: 10.3390/ijms24087245 (PMC10139362; doi:10.3390/ijms24087245)
Supplement: Supplementary file 1 [file ijms-24-07245-s001.zip › Table S9 Genes expressed only in ZM366.xlsx]

## Sheet: Table S9 Genes expressed only i
gene_id	gene_name	gene_chr	gene_start	gene_end	gene_strand	gene_length	gene_biotype	gene_description	tf_family
TraesCS1A03G0001500	TraesCS1A03G0001500	Chr1A	233818	245051	+	2987	-	TraesCS1A01G000900 && Q8TGM7.1 RecName: Full=Putative uncharacterized protein ART2; AltName: Full=Antisense to ribosomal RNA transcript protein 2 && -	-
TraesCS1A03G0003200	TraesCS1A03G0003200	Chr1A	403455	403751	+	297	-	TraesCS1A01G001700 && - && -	-
TraesCS1A03G0004400	TraesCS1A03G0004400	Chr1A	1168201	1175228	+	2746	-	TraesCS1A01G002100 && - && -	-
TraesCS1A03G0011500	TraesCS1A03G0011500	Chr1A	3196818	3197822	+	691	-	TraesCS1A01G003700 && - && PF04568:Mitochondrial ATPase inhibitor, IATP	-
TraesCS1A03G0015600	TraesCS1A03G0015600	Chr1A	4110192	4111500	+	1309	-	TraesCS1A01G005400 && F4JJ23.1 RecName: Full=Protein NEN4; AltName: Full=NAC45/NAC86-dependent exonuclease-domain protein 4 && -	-
TraesCS1A03G0015700	TraesCS1A03G0015700	Chr1A	4112376	4115274	-	1520	-	TraesCS1A01G005500 && - && -	-
TraesCS1A03G0026200	TraesCS1A03G0026200	Chr1A	7211036	7211731	-	696	-	TraesCS1A01G009700 && - && -	-
TraesCS1A03G0027700	TraesCS1A03G0027700	Chr1A	7519840	7524507	+	1368	-	TraesCS1A01G010300 && - && -	-
TraesCS1A03G0028700	TraesCS1A03G0028700	Chr1A	7885355	7892368	-	1575	-	TraesCS1A01G011200 && Q54WC0.1 RecName: Full=Serine/threonine-protein kinase 19 homolog; AltName: Full=STK19 homolog && PF10494:Serine-threonine protein kinase 19	-
TraesCS1A03G0029400	TraesCS1A03G0029400	Chr1A	8081207	8081419	-	213	-	TraesCS1A01G011500 && - && -	-
TraesCS1A03G0029500	TraesCS1A03G0029500	Chr1A	8082307	8082522	-	216	-	TraesCS1A01G011600 && - && -	-
TraesCS1A03G0029700	TraesCS1A03G0029700	Chr1A	8104538	8109509	+	1824	-	TraesCS1A01G011800 && Q0DLG0.1 RecName: Full=Formin-like protein 14; AltName: Full=OsFH14; Flags: Precursor && PF02181:Formin Homology 2 Domain	FH2
TraesCS1A03G0032000	TraesCS1A03G0032000	Chr1A	8616326	8617328	+	1003	-	TraesCS1A01G012800 && - && PF00378:Enoyl-CoA hydratase/isomerase	ECH
TraesCS1A03G0032100	TraesCS1A03G0032100	Chr1A	8618386	8621059	+	1645	-	TraesCS1A01G012900 && O23299.1 RecName: Full=Enoyl-CoA delta isomerase 2, peroxisomal; AltName: Full=Delta(3),Delta(2)-enoyl CoA isomerase 2; Short=AtECI2; AltName: Full=Indole-3-butyric acid response 10 && PF00378:Enoyl-CoA hydratase/isomerase	ECH
TraesCS1A03G0032200	TraesCS1A03G0032200	Chr1A	8623361	8635717	+	3488	-	- && Q8W474.4 RecName: Full=Probable disease resistance protein At1g58390 && PF00931:NB-ARC domain|PF18052:Rx N-terminal domain	NB-ARC
TraesCS1A03G0033600	TraesCS1A03G0033600	Chr1A	8981643	8982502	+	775	-	TraesCS1A01G013600 && P84968.1 RecName: Full=Defensin Tk-AMP-D2 && -	-
TraesCS1A03G0035200	TraesCS1A03G0035200	Chr1A	9301181	9301960	+	677	-	TraesCS1A01G014800 && P84968.1 RecName: Full=Defensin Tk-AMP-D2 && -	-
TraesCS1A03G0037500	TraesCS1A03G0037500	Chr1A	9630108	9631642	-	1372	-	TraesCS1A01G015500 && Q69TH8.1 RecName: Full=Putative 12-oxophytodienoate reductase 4; AltName: Full=OPDA-reductase 4; Short=OsOPR4 && PF00724:NADH:flavin oxidoreductase / NADH oxidase family	Oxidored_FMN
TraesCS1A03G0039400	TraesCS1A03G0039400	Chr1A	10437621	10438698	-	991	-	TraesCS1A01G016800 && Q06398.2 RecName: Full=Probable glutathione S-transferase GSTU6; AltName: Full=28 kDa cold-induced protein && PF00043:Glutathione S-transferase, C-terminal domain|PF13417:Glutathione S-transferase, N-terminal domain	GST_C
TraesCS1A03G0042800	TraesCS1A03G0042800	Chr1A	10913179	10917797	+	3613	-	- && Q9M667.2 RecName: Full=Disease resistance protein RPP13; AltName: Full=Resistance to Peronospora parasitica protein 13 && PF18052:Rx N-terminal domain|PF00931:NB-ARC domain	NB-ARC
TraesCS1A03G0046100	TraesCS1A03G0046100	Chr1A	11417412	11419979	-	1035	-	TraesCS1A01G020300 && Q17TI5.2 RecName: Full=Protein BREVIS RADIX; Short=AtBRX && PF08381:Transcription factor regulating root and shoot growth via Pin3	-
TraesCS1A03G0046500	TraesCS1A03G0046500	Chr1A	11439104	11441975	-	1390	-	- && - && PF00226:DnaJ domain	DnaJ
TraesCS1A03G0046600	TraesCS1A03G0046600	Chr1A	11443246	11454401	+	2218	-	TraesCS1A01G020700 && Q9C5G5.1 RecName: Full=Phosphoinositide phosphatase SAC7; Short=AtSAC7; AltName: Full=Protein ROOT HAIR DEFECTIVE 4; AltName: Full=Protein SUPPRESSOR OF ACTIN 1C; Short=AtSAC1c; AltName: Full=Protein SUPPRESSOR OF ACTIN 7; AltName: Full=SAC domain protein 7; AltName: Full=SAC1-like protein AtSAC1c && PF02383:SacI homology domain	-
TraesCS1A03G0047100	TraesCS1A03G0047100	Chr1A	11501540	11501983	+	324	-	TraesCS1A01G020900 && - && -	-
TraesCS1A03G0047300	TraesCS1A03G0047300	Chr1A	11519726	11521384	+	1659	-	TraesCS1A01G021100 && Q9LJB4.1 RecName: Full=Malonyl-CoA:anthocyanidin 5-O-glucoside-6''-O-malonyltransferase; AltName: Full=Anthocyanin 5-aromatic acyltransferase-like protein; Short=At5MAT && PF02458:Transferase family	-
TraesCS1A03G0047400	TraesCS1A03G0047400	Chr1A	11524459	11529220	-	2582	-	TraesCS1A01G021200 && Q9LH74.1 RecName: Full=Mechanosensitive ion channel protein 5; AltName: Full=Mechanosensitive channel of small conductance-like 5; AltName: Full=MscS-Like protein 5 && PF00924:Mechanosensitive ion channel	-
TraesCS1A03G0049300	TraesCS1A03G0049300	Chr1A	11989634	11994688	-	279	-	TraesCS1A01G022000 && - && -	-
TraesCS1A03G0050800	TraesCS1A03G0050800	Chr1A	12359423	12362655	-	1821	-	TraesCS1A01G022500 && - && -	-
TraesCS1A03G0053400	TraesCS1A03G0053400	Chr1A	12949198	12957146	+	4136	-	TraesCS1A01G023400 && - && -	-
TraesCS1A03G0056400	TraesCS1A03G0056400	Chr1A	13531531	13535236	+	438	-	TraesCS1A01G024500 && Q0DLD3.1 RecName: Full=Transcription initiation factor IIA subunit 2; AltName: Full=General transcription factor IIA subunit 2; AltName: Full=Transcription initiation factor IIA gamma chain; Short=TFIIA-gamma >A2XZI2.2 RecName: Full=Transcription initiation factor IIA subunit 2; AltName: Full=General transcription factor IIA subunit 2; AltName: Full=Transcription initiation …	-
TraesCS1A03G0056600	TraesCS1A03G0056600	Chr1A	13540431	13545694	-	1917	-	TraesCS1A01G024700 && Q9RB36.1 RecName: Full=tRNA pseudouridine synthase B; AltName: Full=tRNA pseudouridine(55) synthase; Short=Psi55 synthase; AltName: Full=tRNA pseudouridylate synthase; AltName: Full=tRNA-uridine isomerase && PF01509:TruB family pseudouridylate synthase (N terminal domain)|PF16198:tRNA pseudouridylate synthase B C-terminal domain	-
TraesCS1A03G0060600	TraesCS1A03G0060600	Chr1A	13939627	13944153	+	3682	-	- && Q9STE7.1 RecName: Full=Putative disease resistance RPP13-like protein 3 && PF00931:NB-ARC domain|PF18052:Rx N-terminal domain	NB-ARC
TraesCS1A03G0061000	TraesCS1A03G0061000	Chr1A	14021694	14029324	-	4432	-	- && Q9STE5.1 RecName: Full=Putative disease resistance RPP13-like protein 2 && PF18052:Rx N-terminal domain|PF00931:NB-ARC domain	NB-ARC
TraesCS1A03G0065900	TraesCS1A03G0065900	Chr1A	15107896	15113793	+	3355	-	TraesCS1A01G028900 && Q9STE7.1 RecName: Full=Putative disease resistance RPP13-like protein 3 && PF18052:Rx N-terminal domain|PF00931:NB-ARC domain	NB-ARC
TraesCS1A03G0081200	TraesCS1A03G0081200	Chr1A	20173897	20175747	+	1851	-	TraesCS1A01G035100 && Q8S9J8.2 RecName: Full=Probable clathrin assembly protein At4g32285 && PF07651:ANTH domain	-
TraesCS1A03G0083400	TraesCS1A03G0083400	Chr1A	21824705	21828474	-	3272	-	- && Q39214.1 RecName: Full=Disease resistance protein RPM1; AltName: Full=Resistance to Pseudomonas syringae protein 3 && PF18052:Rx N-terminal domain|PF00931:NB-ARC domain	NB-ARC
TraesCS1A03G0087100	TraesCS1A03G0087100	Chr1A	22307387	22310618	-	1311	-	TraesCS1A01G036700 && Q9SCU0.1 RecName: Full=Short-chain dehydrogenase reductase 2a; Short=AtSDR2a && PF13561:Enoyl-(Acyl carrier protein) reductase	-
TraesCS1A03G0117000	TraesCS1A03G0117000	Chr1A	32313438	32323224	+	1312	-	- && Q0WPZ7.1 RecName: Full=Protein GLE1; Short=AtGLE1; AltName: Full=Protein EMBRYO DEFECTIVE 1745 && -	-
TraesCS1A03G0122200	TraesCS1A03G0122200	Chr1A	34441623	34443879	+	1373	-	TraesCS1A01G050400 && B8BKP4.1 RecName: Full=Bidirectional sugar transporter SWEET14; Short=OsSWEET14 && PF03083:Sugar efflux transporter for intercellular exchange	-
TraesCS1A03G0137600	TraesCS1A03G0137600	Chr1A	39041009	39042805	-	960	-	TraesCS1A01G056100 && Q5JKN2.1 RecName: Full=Putative protein ABIL2; AltName: Full=Abl interactor-like protein 2 && -	-
TraesCS1A03G0151500	TraesCS1A03G0151500	Chr1A	44904479	44929749	+	1550	-	TraesCS1A01G062400 && - && PF01648:4'-phosphopantetheinyl transferase superfamily	ACPS
TraesCS1A03G0163300	TraesCS1A03G0163300	Chr1A	51530217	51533439	+	1728	-	TraesCS1A01G066400 && Q9M5K3.2 RecName: Full=Dihydrolipoyl dehydrogenase 1, mitochondrial; Short=AtmLPD1; Short=mtLPD1; AltName: Full=Dihydrolipoamide dehydrogenase 1; AltName: Full=Glycine cleavage system L protein 1; AltName: Full=Pyruvate dehydrogenase complex E3 subunit 1; Short=E3-1; Short=PDC-E3 1; Flags: Precursor && PF07992:Pyridine nucleotide-disulphide oxidoreductase|PF02852:Pyridine nu…	Pyr_redox_2
TraesCS1A03G0178500	TraesCS1A03G0178500	Chr1A	59683588	59685555	+	1968	-	- && Q9SD53.1 RecName: Full=UPF0481 protein At3g47200 && PF03140:Plant protein of unknown function	-
TraesCS1A03G0233400	TraesCS1A03G0233400	Chr1A	95619565	95620284	+	720	-	TraesCS1A01G097000 && Q9T0A4.1 RecName: Full=NAD(P)H-quinone oxidoreductase subunit S, chloroplastic; AltName: Full=NAD(P)H dehydrogenase subunit S; Short=NDH subunit S; AltName: Full=NADH-plastoquinone oxidoreductase subunit S; AltName: Full=Protein CHLORORESPIRATORY REDUCTION 31; Flags: Precursor && PF11623:NAD(P)H dehydrogenase subunit S	-
TraesCS1A03G0293500	TraesCS1A03G0293500	Chr1A	132265547	132267480	+	1934	-	TraesCS1A01G119300 && F8WKW0.1 RecName: Full=Crocetin glucosyltransferase, chloroplastic; AltName: Full=UDP-glucose glucosyltransferase 1; Short=GjUGT1; AltName: Full=UDP-glycosyltransferase 75L6; Flags: Precursor && PF00201:UDP-glucoronosyl and UDP-glucosyl transferase	UDPGT
TraesCS1A03G0296500	TraesCS1A03G0296500	Chr1A	135260438	135263155	-	1710	-	TraesCS1A01G120800 && Q9LS48.1 RecName: Full=protein SLOW GREEN 1, chloroplastic; Flags: Precursor && -	-
TraesCS1A03G0301400	TraesCS1A03G0301400	Chr1A	139494543	139495702	-	237	-	TraesCS1A01G122400 && - && -	-
TraesCS1A03G0381500	TraesCS1A03G0381500	Chr1A	244603376	244628015	+	1826	-	- && - && -	-
TraesCS1A03G0393300	TraesCS1A03G0393300	Chr1A	254213089	254213463	+	375	-	TraesCS1A01G145900 && - && -	-
TraesCS1A03G0444300	TraesCS1A03G0444300	Chr1A	296784265	296784699	-	435	-	TraesCS1A01G163800 && - && -	-
TraesCS1A03G0448700	TraesCS1A03G0448700	Chr1A	299852902	299854527	-	1373	-	TraesCS1A01G165400 && Q9FWV6.1 RecName: Full=Probable aquaporin TIP3-1; AltName: Full=Tonoplast intrinsic protein 3-1; Short=OsTIP3;1 && PF00230:Major intrinsic protein	-
TraesCS1A03G0460700	TraesCS1A03G0460700	Chr1A	307041477	307043929	-	1063	-	TraesCS1A01G170700 && O31581.1 RecName: Full=AB hydrolase superfamily protein YfhM && PF00561:alpha/beta hydrolase fold	Abhydrolase_1
TraesCS1A03G0465400	TraesCS1A03G0465400	Chr1A	310481326	310481589	+	264	-	TraesCS1A01G172800 && - && -	-
TraesCS1A03G0471600	TraesCS1A03G0471600	Chr1A	314253949	314256211	+	315	-	TraesCS1A01G174800 && - && -	-
TraesCS1A03G0484700	TraesCS1A03G0484700	Chr1A	326091025	326095181	-	1007	-	TraesCS1A01G179500 && Q8W4F1.1 RecName: Full=Probable plastid-lipid-associated protein 10, chloroplastic; AltName: Full=Fibrillin-8; Flags: Precursor && PF04755:PAP_fibrillin	-
TraesCS1A03G0492000	TraesCS1A03G0492000	Chr1A	332803934	332807758	-	1576	-	TraesCS1A01G182800 && - && PF04925:SHQ1 protein|PF04438:HIT zinc finger	-
TraesCS1A03G0525200	TraesCS1A03G0525200	Chr1A	354779379	354782590	-	1503	-	TraesCS1A01G195500 && O82290.2 RecName: Full=Probable inactive shikimate kinase like 2, chloroplastic; Short=AtSKL2; Flags: Precursor && PF01202:Shikimate kinase	SKI
TraesCS1A03G0532700	TraesCS1A03G0532700	Chr1A	359649601	359650540	+	846	-	TraesCS1A01G199300 && Q8W2X8.1 RecName: Full=Putative expansin-A30; AltName: Full=Alpha-expansin-30; AltName: Full=OsEXP30; AltName: Full=OsEXPA30; AltName: Full=OsaEXPa1.32; Flags: Precursor && PF01357:Expansin C-terminal domain|PF03330:Lytic transglycolase	-
TraesCS1A03G0538400	TraesCS1A03G0538400	Chr1A	363867050	363869491	+	2442	-	TraesCS1A01G201400 && Q9C8E6.1 RecName: Full=Protein PLASTID MOVEMENT IMPAIRED 1 && PF10358:N-terminal C2 in EEIG1 and EHBP1 proteins	-
TraesCS1A03G0541000	TraesCS1A03G0541000	Chr1A	365498247	365498492	-	246	-	TraesCS1A01G202900 && P30570.2 RecName: Full=EC protein III; AltName: Full=Zinc metallothionein class II && -	-
TraesCS1A03G0545400	TraesCS1A03G0545400	Chr1A	368421897	368424079	+	393	-	TraesCS1A01G204800 && - && -	-
TraesCS1A03G0551200	TraesCS1A03G0551200	Chr1A	371437668	371441334	-	2627	-	TraesCS1A01G208400 && A7Z4E1.1 RecName: Full=UDP-N-acetylmuramoyl-L-alanyl-D-glutamate--2,6-diaminopimelate ligase; AltName: Full=Meso-A2pm-adding enzyme; AltName: Full=Meso-diaminopimelate-adding enzyme; AltName: Full=UDP-MurNAc-L-Ala-D-Glu:meso-diaminopimelate ligase; AltName: Full=UDP-MurNAc-tripeptide synthetase; AltName: Full=UDP-N-acetylmuramyl-tripeptide synthetase && PF02875:Mur ligase fa…	-
TraesCS1A03G0551500	TraesCS1A03G0551500	Chr1A	371522126	371524655	-	1897	-	- && A4IJ27.1 RecName: Full=Rop guanine nucleotide exchange factor 3; Short=AtRopGEF3; AltName: Full=Rho of plants guanine nucleotide exchange factor 3 && PF03759:PRONE (Plant-specific Rop nucleotide exchanger)	DUF315
TraesCS1A03G0575800	TraesCS1A03G0575800	Chr1A	389426715	389428838	-	2124	-	TraesCS1A01G219000 && - && PF05553:Cotton fibre expressed protein	-
TraesCS1A03G0577900	TraesCS1A03G0577900	Chr1A	391425848	391428278	-	1922	-	TraesCS1A01G220700 && Q8W4K5.1 RecName: Full=VAN3-binding protein; AltName: Full=Protein FORKED 1 && PF05703:Auxin canalisation|PF08458:Plant pleckstrin homology-like region	-
TraesCS1A03G0591300	TraesCS1A03G0591300	Chr1A	399344672	399350029	+	1414	-	- && Q8GW19.2 RecName: Full=CAAX prenyl protease 2; AltName: Full=Farnesylated proteins-converting enzyme 2; Short=AtFACE-2; AltName: Full=Prenyl protein-specific endoprotease 2; AltName: Full=Protein RAS-CONVERTING ENZYME 1; Short=AtRCE1 && PF02517:CPBP	-
TraesCS1A03G0606600	TraesCS1A03G0606600	Chr1A	410120640	410123218	+	2094	-	- && Q94A02.1 RecName: Full=Tryptophan aminotransferase-related protein 2 && PF04864:Allinase	-
TraesCS1A03G0625600	TraesCS1A03G0625600	Chr1A	430397346	430400986	+	1618	-	TraesCS1A01G241000 && Q7XTG7.2 RecName: Full=7-hydroxymethyl chlorophyll a reductase, chloroplastic; Flags: Precursor && PF04422:Coenzyme F420 hydrogenase/dehydrogenase, beta subunit N-term|PF04432:Coenzyme F420 hydrogenase/dehydrogenase, beta subunit C terminus	-
TraesCS1A03G0648400	TraesCS1A03G0648400	Chr1A	444434734	444436146	-	1191	-	TraesCS1A01G251200 && Q6ATY4.1 RecName: Full=UPF0603 protein Os05g0401100, chloroplastic; Flags: Precursor >A2Y4G9.2 RecName: Full=UPF0603 protein OsI_019212, chloroplastic; Flags: Precursor && PF04536:TPM domain	-
TraesCS1A03G0652600	TraesCS1A03G0652600	Chr1A	447308924	447310709	+	1686	-	TraesCS1A01G253500 && P0C897.1 RecName: Full=Putative UPF0481 protein At3g02645 && PF03140:Plant protein of unknown function	-
TraesCS1A03G0653600	TraesCS1A03G0653600	Chr1A	447719814	447722762	+	1529	-	TraesCS1A01G254400 && Q93W28.1 RecName: Full=Uncharacterized protein At4g15545 && -	-
TraesCS1A03G0657700	TraesCS1A03G0657700	Chr1A	450702394	450705784	+	2263	-	TraesCS1A01G256200 && Q9M651.2 RecName: Full=RAN GTPase-activating protein 2; Short=AtRanGAP2; Short=RanGAP2 && PF13943:WPP domain	-
TraesCS1A03G0662600	TraesCS1A03G0662600	Chr1A	453395026	453396387	-	1280	-	TraesCS1A01G258500 && Q9FQA3.1 RecName: Full=Glutathione transferase GST 23; AltName: Full=Glutathione transferase GST 36 && PF13417:Glutathione S-transferase, N-terminal domain|PF13410:Glutathione S-transferase, C-terminal domain	-
TraesCS1A03G0666500	TraesCS1A03G0666500	Chr1A	456094816	456099109	+	1537	-	TraesCS1A01G260300 && - && -	-
TraesCS1A03G0674100	TraesCS1A03G0674100	Chr1A	462276757	462280808	-	2679	-	TraesCS1A01G264800 && - && PF04782:Protein of unknown function (DUF632)|PF04783:Protein of unknown function (DUF630)	-
TraesCS1A03G0690300	TraesCS1A03G0690300	Chr1A	468837568	468841166	-	706	-	TraesCS1A01G273200 && - && -	-
TraesCS1A03G0701700	TraesCS1A03G0701700	Chr1A	475264708	475275499	-	5904	-	- && Q8LK56.2 RecName: Full=Transcriptional activator DEMETER; AltName: Full=DNA glycosylase-related protein DME && PF15628:RRM in Demeter	-
TraesCS1A03G0716300	TraesCS1A03G0716300	Chr1A	482888638	482892357	+	873	-	TraesCS1A01G283600 && Q58FZ0.1 RecName: Full=Protein SODIUM POTASSIUM ROOT DEFECTIVE 2; Short=NaKR2; AltName: Full=Heavy metal-associated plant protein 3; Short=AtHPP03 && PF00403:Heavy-metal-associated domain	HMA
TraesCS1A03G0716600	TraesCS1A03G0716600	Chr1A	483227446	483230904	+	2035	-	TraesCS1A01G283700 && - && PF12937:F-box-like	-
TraesCS1A03G0726500	TraesCS1A03G0726500	Chr1A	488174949	488175203	-	255	-	TraesCS1A01G289200 && - && -	-
TraesCS1A03G0736100	TraesCS1A03G0736100	Chr1A	491476346	491477919	+	1574	-	TraesCS1A01G294800 && - && PF07762:Protein of unknown function (DUF1618)	-
TraesCS1A03G0741100	TraesCS1A03G0741100	Chr1A	493740263	493744704	-	1303	-	TraesCS1A01G297200 && Q2KIB9.1 RecName: Full=Ribonuclease P protein subunit p29 && PF01868:Domain of unknown function UPF0086	-
TraesCS1A03G0758200	TraesCS1A03G0758200	Chr1A	499369457	499375225	-	1846	-	TraesCS1A01G305200 && Q9SYD6.2 RecName: Full=Protein DETOXIFICATION 42; Short=AtDTX42; AltName: Full=Aluminum-activated citrate transporter; AltName: Full=AtMATE; AltName: Full=FRD-like protein; AltName: Full=Multidrug and toxic compound extrusion protein 42; Short=MATE protein 42 && PF01554:MatE	MatE
TraesCS1A03G0761800	TraesCS1A03G0761800	Chr1A	500095656	500098088	+	913	-	TraesCS1A01G306500 && Q8RVQ9.3 RecName: Full=Histone H3-like centromeric protein HTR12; AltName: Full=Centromeric histone CENH3 && PF00125:Core histone H2A/H2B/H3/H4	Histone
TraesCS1A03G0770800	TraesCS1A03G0770800	Chr1A	502518465	502522752	-	1869	-	TraesCS1A01G310600 && Q56YU0.2 RecName: Full=Aldehyde dehydrogenase family 2 member C4; AltName: Full=ALDH1a; AltName: Full=Protein REDUCED EPIDERMAL FLUORESCENCE 1 && PF00171:Aldehyde dehydrogenase family	Aldedh
TraesCS1A03G0772300	TraesCS1A03G0772300	Chr1A	504298670	504299578	-	909	-	TraesCS1A01G311200 && Q93ZT5.1 RecName: Full=EID1-like F-box protein 3 && PF12937:F-box-like	-
TraesCS1A03G0775900	TraesCS1A03G0775900	Chr1A	505915279	505916746	+	300	-	TraesCS1A01G312500 && - && -	-
TraesCS1A03G0779800	TraesCS1A03G0779800	Chr1A	507053551	507056672	+	951	-	- && O64629.1 RecName: Full=Serine/threonine-protein kinase Aurora-3; Short=AtAur3; AltName: Full=Aurora-like kinase 3 && PF00069:Protein kinase domain	Pkinase
TraesCS1A03G0781300	TraesCS1A03G0781300	Chr1A	507794235	507800215	-	576	-	- && P14895.1 RecName: Full=High molecular mass early light-inducible protein HV58, chloroplastic; Short=ELIP; Flags: Precursor && PF00504:Chlorophyll A-B binding protein	-
TraesCS1A03G0796900	TraesCS1A03G0796900	Chr1A	514127429	514128397	+	969	-	TraesCS1A01G322000 && - && PF13923:Zinc finger, C3HC4 type (RING finger)	-
TraesCS1A03G0809300	TraesCS1A03G0809300	Chr1A	518266880	518270168	-	3289	-	TraesCS1A01G326000 && - && PF13968:Domain of unknown function (DUF4220)|PF04578:Protein of unknown function, DUF594	-
TraesCS1A03G0834700	TraesCS1A03G0834700	Chr1A	528863666	528865464	+	1799	-	TraesCS1A01G337900 && - && -	-
TraesCS1A03G0851600	TraesCS1A03G0851600	Chr1A	534839889	534841483	+	1395	-	TraesCS1A01G346600 && - && -	-
TraesCS1A03G0865800	TraesCS1A03G0865800	Chr1A	538571072	538572892	-	588	-	TraesCS1A01G353000 && P42027.1 RecName: Full=NADH dehydrogenase [ubiquinone] iron-sulfur protein 7, mitochondrial; Flags: Precursor && PF01058:NADH ubiquinone oxidoreductase, 20 Kd subunit	-
TraesCS1A03G0879700	TraesCS1A03G0879700	Chr1A	543213426	543220939	-	5039	-	TraesCS1A01G360300 && Q9M8D3.3 RecName: Full=Probable phosphoribosylformylglycinamidine synthase, chloroplastic/mitochondrial; Short=FGAM synthase; Short=FGAMS; AltName: Full=Formylglycinamide ribonucleotide amidotransferase; Short=FGAR amidotransferase; Short=FGAR-AT; AltName: Full=Formylglycinamide ribotide amidotransferase; Flags: Precursor && PF18076:Formylglycinamide ribonucleotide amidotran…	-
TraesCS1A03G0879800	TraesCS1A03G0879800	Chr1A	543375054	543378833	+	1419	-	TraesCS1A01G360400 && Q9FM86.1 RecName: Full=Probable ADP,ATP carrier protein At5g56450; AltName: Full=ADP/ATP translocase At5g56450; AltName: Full=Adenine nucleotide translocator At5g56450 && PF00153:Mitochondrial carrier protein	Mito_carr
TraesCS1A03G0881200	TraesCS1A03G0881200	Chr1A	543730047	543734061	+	1562	-	TraesCS1A01G361000 && P48276.1 RecName: Full=Uncharacterized protein ycf36 [Cyanophora paradoxa] && PF06799:Conserved in the green lineage and diatoms 27	-
TraesCS1A03G0886600	TraesCS1A03G0886600	Chr1A	545876645	545878182	-	679	-	TraesCS1A01G363900 && Q9LTS6.1 RecName: Full=30S ribosomal protein S16-2, chloroplastic/mitochondrial; Flags: Precursor && PF00886:Ribosomal protein S16	-
TraesCS1A03G0887300	TraesCS1A03G0887300	Chr1A	545931881	545936595	+	813	-	TraesCS1A01G364100 && - && PF02987:Late embryogenesis abundant protein	-
TraesCS1A03G0887600	TraesCS1A03G0887600	Chr1A	546055492	546056535	+	946	-	TraesCS1A01G364400 && P14928.1 RecName: Full=ABA-inducible protein PHV A1 && -	-
TraesCS1A03G0893400	TraesCS1A03G0893400	Chr1A	547746711	547751254	+	817	-	TraesCS1A01G367500 && - && -	-
TraesCS1A03G0895200	TraesCS1A03G0895200	Chr1A	548221887	548223411	+	1525	-	TraesCS1A01G368700 && - && PF13041:PPR repeat family	-
TraesCS1A03G0902400	TraesCS1A03G0902400	Chr1A	550313436	550316685	-	1396	-	TraesCS1A01G371700 && - && -	-
TraesCS1A03G0904500	TraesCS1A03G0904500	Chr1A	550930498	550933126	+	2534	-	TraesCS1A01G372700 && - && -	-
TraesCS1A03G0914900	TraesCS1A03G0914900	Chr1A	553101249	553102191	-	943	-	TraesCS1A01G378500 && - && PF14009:Domain of unknown function (DUF4228)	-
TraesCS1A03G0995100	TraesCS1A03G0995100	Chr1A	572863485	572864731	-	934	-	TraesCS1A01G406800 && Q75I75.2 RecName: Full=Expansin-A31; AltName: Full=Alpha-expansin-31; AltName: Full=OsEXP31; AltName: Full=OsEXPA31; AltName: Full=OsaEXPa1.5; Flags: Precursor && PF03330:Lytic transglycolase|PF01357:Expansin C-terminal domain	-
TraesCS1A03G0999000	TraesCS1A03G0999000	Chr1A	574088911	574089908	+	998	-	TraesCS1A01G408200 && - && PF07816:Protein of unknown function (DUF1645)	-
TraesCS1A03G1002600	TraesCS1A03G1002600	Chr1A	575121296	575125051	+	2092	-	TraesCS1A01G409900 && Q40784.1 RecName: Full=Putative glucose-6-phosphate 1-epimerase; AltName: Full=Putative D-hexose-6-phosphate mutarotase; AltName: Full=Putative apospory-associated protein C && PF01263:Aldose 1-epimerase	Aldose_epim
TraesCS1A03G1004200	TraesCS1A03G1004200	Chr1A	575563900	575565536	-	495	-	TraesCS1A01G410800 && - && PF12159:Protein of unknown function (DUF3593)	-
TraesCS1A03G1005000	TraesCS1A03G1005000	Chr1A	575759100	575761546	-	1357	-	TraesCS1A01G411200 && Q65XK7.1 RecName: Full=Probable protein phosphatase 2C 51; Short=OsPP2C51 && PF00481:Protein phosphatase 2C	PP2C
TraesCS1A03G1045700	TraesCS1A03G1045700	Chr1A	587214721	587216680	+	1836	-	TraesCS1A01G430200 && Q8VZG2.1 RecName: Full=Protein HYPER-SENSITIVITY-RELATED 4; Short=AtHSR4; AltName: Full=BCS1-like protein && PF00004:ATPase family associated with various cellular activities (AAA)|PF14363:Domain associated at C-terminal with AAA	AAA
TraesCS1A03G1046900	TraesCS1A03G1046900	Chr1A	587638180	587643813	+	2781	-	TraesCS1A01G430700 && P85107.1 RecName: Full=Trimethylguanosine synthase; AltName: Full=Nuclear receptor coactivator 6-interacting protein; AltName: Full=PRIP-interacting protein with methyltransferase motif; Short=PIMT; Short=PIPMT && PF00397:WW domain|PF09445:RNA cap guanine-N2 methyltransferase	WW
TraesCS1A03G1080300	TraesCS1A03G1080300	Chr1A	595921599	595925535	+	3090	-	TraesCS1A01G443000 && P59278.2 RecName: Full=Uncharacterized protein At1g51745 && -	-
TraesCS1A03G1085100	TraesCS1A03G1085100	Chr1A	597848091	597854318	+	4283	-	- && Q941Q3.1 RecName: Full=Zinc finger CCCH domain-containing protein 37; Short=AtC3H37; AltName: Full=ENHANCER OF AG-4 protein 1 && PF00642:Zinc finger C-x8-C-x5-C-x3-H type (and similar)	zf-CCCH
TraesCS1B03G0001600	TraesCS1B03G0001600	Chr1B	1190948	1191943	+	733	-	TraesCS1B01G000600 && O22795.2 RecName: Full=50S ribosomal protein L28, chloroplastic; AltName: Full=CL28; Flags: Precursor && PF00830:Ribosomal L28 family	-
TraesCS1B03G0002000	TraesCS1B03G0002000	Chr1B	1195555	1199187	-	1956	-	TraesCS1B01G000800 && Q9FXT6.2 RecName: Full=Peroxisomal membrane protein PEX14; AltName: Full=Peroxin-14; Short=AtPEX14; AltName: Full=Peroxisome biogenesis protein 14; AltName: Full=Pex14p; AltName: Full=Protein PEROXISOME DEFECTIVE 2 && PF04695:Pex14 N-terminal domain	-
TraesCS1B03G0002100	TraesCS1B03G0002100	Chr1B	1200778	1204863	-	1396	-	- && Q8GYT9.2 RecName: Full=E3 ubiquitin-protein ligase SIS3; AltName: Full=Protein SUGAR INSENSITIVE 3; Flags: Precursor && PF13639:Ring finger domain	-
TraesCS1B03G0002200	TraesCS1B03G0002200	Chr1B	1237000	1244167	+	2962	-	TraesCS1B01G001000 && - && -	-
TraesCS1B03G0002400	TraesCS1B03G0002400	Chr1B	1247087	1248968	+	792	-	TraesCS1B01G001100 && O49453.1 RecName: Full=Uncharacterized protein At4g28440 && -	-
TraesCS1B03G0003000	TraesCS1B03G0003000	Chr1B	1404047	1406431	+	1080	-	TraesCS1B01G001500 && Q9FFW5.1 RecName: Full=Proline-rich receptor-like protein kinase PERK8; AltName: Full=Proline-rich extensin-like receptor kinase 8; Short=AtPERK8 && PF00069:Protein kinase domain	Pkinase
TraesCS1B03G0003200	TraesCS1B03G0003200	Chr1B	1411477	1414749	-	1856	-	TraesCS1B01G001700 && Q9LUC6.1 RecName: Full=Cytochrome P450 72A14 && PF00067:Cytochrome P450	p450
TraesCS1B03G0003300	TraesCS1B03G0003300	Chr1B	1417992	1424275	-	4885	-	TraesCS1B01G001800 && Q9SX33.1 RecName: Full=Putative phospholipid-transporting ATPase 9; Short=AtALA9; AltName: Full=Aminophospholipid flippase 9 && PF13246:Cation transport ATPase (P-type)|PF16212:Phospholipid-translocating P-type ATPase C-terminal|PF00122:E1-E2 ATPase|PF16209:Phospholipid-translocating ATPase N-terminal	E1-E2_ATPase
TraesCS1B03G0004000	TraesCS1B03G0004000	Chr1B	1671721	1675652	-	1956	-	TraesCS1B01G002100 && Q9C9Z9.1 RecName: Full=Glycosyltransferase-like KOBITO 1; AltName: Full=Protein ABA INSENSITIVE 8; AltName: Full=Protein ELONGATION DEFECTIVE 1; Flags: Precursor && -	-
TraesCS1B03G0012600	TraesCS1B03G0012600	Chr1B	3850544	3853244	+	1399	-	- && Q9ZUU8.1 RecName: Full=SNF1-related protein kinase regulatory subunit beta-3; Short=AKIN subunit beta-3; Short=AKINB3; Short=AKINbeta3 && PF04739:5'-AMP-activated protein kinase beta subunit, interaction domain	-
TraesCS1B03G0015300	TraesCS1B03G0015300	Chr1B	4408161	4409441	+	1281	-	TraesCS1B01G007600 && F4JJ23.1 RecName: Full=Protein NEN4; AltName: Full=NAC45/NAC86-dependent exonuclease-domain protein 4 && -	-
TraesCS1B03G0015400	TraesCS1B03G0015400	Chr1B	4410596	4413631	-	1341	-	TraesCS1B01G007700 && - && -	-
TraesCS1B03G0015600	TraesCS1B03G0015600	Chr1B	4508006	4514125	-	1695	-	TraesCS1B01G007800 && Q9MAU3.1 RecName: Full=Transcription initiation factor TFIID subunit 6; AltName: Full=Protein EMBRYO DEFECTIVE 2781; AltName: Full=TATA box associated factor II 59; AltName: Full=TBP-associated factor 6; Short=AtTAF6; AltName: Full=Transcription initiation factor TFIID subunit D5 && PF02969:TATA box binding protein associated factor (TAF)|PF07571:TAF6 C-terminal HEAT repeat …	-
TraesCS1B03G0015800	TraesCS1B03G0015800	Chr1B	4527377	4530535	+	2360	-	TraesCS1B01G007900 && Q8VYZ0.1 RecName: Full=E3 ubiquitin-protein ligase ORTHRUS 2; AltName: Full=Protein VARIANT IN METHYLATION 1 && PF02182:SAD/SRA domain|PF13445:RING-type zinc-finger	-
TraesCS1B03G0015900	TraesCS1B03G0015900	Chr1B	4532575	4540073	-	3515	-	TraesCS1B01G008000 && Q75M35.2 RecName: Full=Protein MEI2-like 3; Short=OML3; AltName: Full=MEI2-like protein 3 && PF04059:RNA recognition motif 2|PF00076:RNA recognition motif. (a.k.a. RRM, RBD, or RNP domain)	RRM_1
TraesCS1B03G0016200	TraesCS1B03G0016200	Chr1B	4933959	4937241	+	1270	-	TraesCS1B01G008200 && Q54JK4.1 RecName: Full=Charged multivesicular body protein 5; AltName: Full=Vacuolar protein-sorting-associated protein 60 && PF03357:Snf7	ESCRT-III
TraesCS1B03G0022400	TraesCS1B03G0022400	Chr1B	5964797	5965380	+	584	-	TraesCS1B01G011500 && - && -	-
TraesCS1B03G0027900	TraesCS1B03G0027900	Chr1B	6922415	6926399	+	1896	-	TraesCS1B01G013900 && Q54DA8.1 RecName: Full=Protein STIP1 homolog && PF12796:Ankyrin repeats (3 copies)	-
TraesCS1B03G0028000	TraesCS1B03G0028000	Chr1B	6927495	6930956	+	1268	-	TraesCS1B01G014000 && - && -	-
TraesCS1B03G0032200	TraesCS1B03G0032200	Chr1B	8080100	8080864	-	621	-	TraesCS1B01G015800 && - && PF03018:Dirigent-like protein	-
TraesCS1B03G0034200	TraesCS1B03G0034200	Chr1B	8519980	8527072	+	3855	-	TraesCS1B01G016400 && P23776.1 RecName: Full=Glucan 1,3-beta-glucosidase I/II; AltName: Full=Exo-1,3-beta-glucanase I/II; AltName: Full=Soluble cell wall protein 6; Flags: Precursor && PF00150:Cellulase (glycosyl hydrolase family 5)	-
TraesCS1B03G0034900	TraesCS1B03G0034900	Chr1B	8707883	8709501	+	717	-	TraesCS1B01G016800 && - && -	-
TraesCS1B03G0035800	TraesCS1B03G0035800	Chr1B	8781958	8783322	+	1365	-	TraesCS1B01G017300 && Q9M5J8.2 RecName: Full=Polygalacturonase inhibitor 2; AltName: Full=Polygalacturonase-inhibiting protein 2; Short=PGIP-2; Flags: Precursor && PF08263:Leucine rich repeat N-terminal domain|PF13855:Leucine rich repeat	LRRNT_2
TraesCS1B03G0036900	TraesCS1B03G0036900	Chr1B	9221024	9223309	+	984	-	- && Q9SRS9.1 RecName: Full=E3 ubiquitin-protein ligase CHIP; AltName: Full=Carboxyl terminus of HSC70-interacting protein; Short=AtCHIP; AltName: Full=Plant U-box protein 61; AltName: Full=U-box domain-containing protein 61 && PF04564:U-box domain	U-box
TraesCS1B03G0037200	TraesCS1B03G0037200	Chr1B	9239572	9240364	-	678	-	TraesCS1B01G018100 && P84964.1 RecName: Full=Defensin Tm-AMP-D1.2 && -	-
TraesCS1B03G0038300	TraesCS1B03G0038300	Chr1B	9435993	9438264	-	1375	-	TraesCS1B01G018700 && Q69TI0.1 RecName: Full=Putative 12-oxophytodienoate reductase 5; AltName: Full=OPDA-reductase 5; Short=OsOPR5 && PF00724:NADH:flavin oxidoreductase / NADH oxidase family	Oxidored_FMN
TraesCS1B03G0038600	TraesCS1B03G0038600	Chr1B	9468567	9470728	+	1068	-	TraesCS1B01G018900 && O04486.1 RecName: Full=Ras-related protein RABA2a; Short=AtRABA2a; AltName: Full=Ras-related protein Rab11C; Short=AtRab11C; Flags: Precursor && PF00071:Ras family	Ras
TraesCS1B03G0038900	TraesCS1B03G0038900	Chr1B	9596767	9602349	+	2156	-	- && Q8GRL7.1 RecName: Full=Tubulin-folding cofactor E; Short=AtTFCE; AltName: Full=Protein PFIFFERLING && PF01302:CAP-Gly domain|PF14580:Leucine-rich repeat	-
TraesCS1B03G0040100	TraesCS1B03G0040100	Chr1B	9782826	9784767	+	1431	-	TraesCS1B01G019700 && Q69TI0.1 RecName: Full=Putative 12-oxophytodienoate reductase 5; AltName: Full=OPDA-reductase 5; Short=OsOPR5 && PF00724:NADH:flavin oxidoreductase / NADH oxidase family	Oxidored_FMN
TraesCS1B03G0040600	TraesCS1B03G0040600	Chr1B	10006721	10011436	+	2061	-	- && Q9M342.2 RecName: Full=Wall-associated receptor kinase-like 15; Flags: Precursor && PF13947:Wall-associated receptor kinase galacturonan-binding|PF00069:Protein kinase domain	Pkinase
TraesCS1B03G0042200	TraesCS1B03G0042200	Chr1B	10223793	10225081	-	1216	-	TraesCS1B01G021000 && Q6EPG8.1 RecName: Full=Acetylserotonin O-methyltransferase 1; Short=OsASMT1 && PF08100:Dimerisation domain|PF00891:O-methyltransferase domain	-
TraesCS1B03G0042300	TraesCS1B03G0042300	Chr1B	10227066	10228079	-	930	-	TraesCS1B01G021100 && Q06398.2 RecName: Full=Probable glutathione S-transferase GSTU6; AltName: Full=28 kDa cold-induced protein && PF00043:Glutathione S-transferase, C-terminal domain|PF13417:Glutathione S-transferase, N-terminal domain	GST_C
TraesCS1B03G0042400	TraesCS1B03G0042400	Chr1B	10232241	10236228	-	1661	-	TraesCS1B01G021200 && Q9SEE9.1 RecName: Full=Serine/arginine-rich splicing factor SR45; Short=At-SR45; Short=AtSR45 && PF00076:RNA recognition motif. (a.k.a. RRM, RBD, or RNP domain)	RRM_1
TraesCS1B03G0042600	TraesCS1B03G0042600	Chr1B	10349836	10356359	+	2164	-	TraesCS1B01G021300 && O04940.1 RecName: Full=Phosphatidate cytidylyltransferase 1; AltName: Full=CDP-DAG synthase; AltName: Full=CDP-DG synthase; AltName: Full=CDP-diacylglycerol synthase; Short=CDS; AltName: Full=CDP-diglyceride pyrophosphorylase; AltName: Full=CDP-diglyceride synthase; AltName: Full=CTP:phosphatidate cytidylyltransferase && PF01148:Cytidylyltransferase family	-
TraesCS1B03G0044800	TraesCS1B03G0044800	Chr1B	10638363	10641651	-	1615	-	TraesCS1B01G022700 && Q2V3L3.1 RecName: Full=Uncharacterized zinc finger protein At4g06634 && -	-
TraesCS1B03G0047900	TraesCS1B03G0047900	Chr1B	11932852	11935452	+	2007	-	TraesCS1B01G024000 && Q42600.1 RecName: Full=Cytochrome P450 84A1; AltName: Full=Ferulate-5-hydroxylase; Short=F5H && PF00067:Cytochrome P450	p450
TraesCS1B03G0048500	TraesCS1B03G0048500	Chr1B	12155898	12157261	+	965	-	TraesCS1B01G024200 && - && -	-
TraesCS1B03G0048600	TraesCS1B03G0048600	Chr1B	12212874	12214358	-	639	-	TraesCS1B01G024300 && Q17TI5.2 RecName: Full=Protein BREVIS RADIX; Short=AtBRX && PF08381:Transcription factor regulating root and shoot growth via Pin3	-
TraesCS1B03G0052600	TraesCS1B03G0052600	Chr1B	13308308	13310991	-	2523	-	TraesCS1B01G026300 && F4IBE4.1 RecName: Full=Probable disease resistance protein RF45 >P0DI16.1 RecName: Full=Probable disease resistance protein RDL5 && PF00931:NB-ARC domain	NB-ARC
TraesCS1B03G0053600	TraesCS1B03G0053600	Chr1B	13471192	13471901	-	624	-	TraesCS1B01G026700 && P81713.1 RecName: Full=Bowman-Birk type trypsin inhibitor; Short=WTI && PF00228:Bowman-Birk serine protease inhibitor family	-
TraesCS1B03G0054400	TraesCS1B03G0054400	Chr1B	13670547	13683383	-	2757	-	TraesCS1B01G027100 && Q9STE7.1 RecName: Full=Putative disease resistance RPP13-like protein 3 && PF00931:NB-ARC domain|PF18052:Rx N-terminal domain	NB-ARC
TraesCS1B03G0054600	TraesCS1B03G0054600	Chr1B	13735279	13740170	-	1674	-	- && Q84TF0.1 RecName: Full=Aldo-keto reductase family 4 member C10 && PF00248:Aldo/keto reductase family	Aldo_ket_red
TraesCS1B03G0058000	TraesCS1B03G0058000	Chr1B	14898675	14900216	+	1415	-	TraesCS1B01G029000 && - && PF06830:Root cap	-
TraesCS1B03G0058100	TraesCS1B03G0058100	Chr1B	14905984	14913993	+	4165	-	TraesCS1B01G029100 && - && -	-
TraesCS1B03G0061600	TraesCS1B03G0061600	Chr1B	15869185	15870367	+	948	-	TraesCS1B01G030700 && - && -	-
TraesCS1B03G0062300	TraesCS1B03G0062300	Chr1B	16014390	16016621	+	841	-	TraesCS1B01G031000 && Q7XBA5.1 RecName: Full=Protein DEHYDRATION-INDUCED 19 homolog 6; AltName: Full=OsDi19-6 && PF05605:Drought induced 19 protein (Di19), zinc-binding|PF14571:Stress-induced protein Di19, C-terminal	-
TraesCS1B03G0062400	TraesCS1B03G0062400	Chr1B	16016684	16022024	-	1938	-	TraesCS1B01G031100 && Q9RB36.1 RecName: Full=tRNA pseudouridine synthase B; AltName: Full=tRNA pseudouridine(55) synthase; Short=Psi55 synthase; AltName: Full=tRNA pseudouridylate synthase; AltName: Full=tRNA-uridine isomerase && PF16198:tRNA pseudouridylate synthase B C-terminal domain|PF01509:TruB family pseudouridylate synthase (N terminal domain)	-
TraesCS1B03G0063100	TraesCS1B03G0063100	Chr1B	16161145	16164077	-	1319	-	TraesCS1B01G031500 && A6U864.1 RecName: Full=50S ribosomal protein L22 && PF00237:Ribosomal protein L22p/L17e	-
TraesCS1B03G0065400	TraesCS1B03G0065400	Chr1B	16466003	16472286	-	2481	-	TraesCS1B01G032500 && Q65X23.1 RecName: Full=Probable serine/threonine-protein kinase WNK2; Short=OsWNK2; AltName: Full=Protein DISEASE RELATIVE SIGNAL 1; AltName: Full=Protein kinase with no lysine 2 && PF00069:Protein kinase domain	Pkinase
TraesCS1B03G0066200	TraesCS1B03G0066200	Chr1B	16929529	16932910	-	2130	-	TraesCS1B01G033000 && Q949X9.1 RecName: Full=Multicopper oxidase LPR2; AltName: Full=Protein LOW PHOSPHATE ROOT 2; Flags: Precursor && PF07731:Multicopper oxidase	-
TraesCS1B03G0067600	TraesCS1B03G0067600	Chr1B	17167924	17169799	-	1789	-	TraesCS1B01G033700 && Q8GT20.1 RecName: Full=Benzyl alcohol O-benzoyltransferase; AltName: Full=Benzoyl coenzyme A:benzyl alcohol benzoyl transferase && PF02458:Transferase family	-
TraesCS1B03G0068000	TraesCS1B03G0068000	Chr1B	17294786	17295022	+	237	-	TraesCS1B01G034000 && P01053.2 RecName: Full=Subtilisin-chymotrypsin inhibitor-2A; Short=CI-2A && -	-
TraesCS1B03G0068200	TraesCS1B03G0068200	Chr1B	17307640	17308354	+	477	-	TraesCS1B01G034100 && P01053.2 RecName: Full=Subtilisin-chymotrypsin inhibitor-2A; Short=CI-2A && -	-
TraesCS1B03G0068300	TraesCS1B03G0068300	Chr1B	17309458	17310033	-	460	-	TraesCS1B01G034200 && P16063.1 RecName: Full=Subtilisin-chymotrypsin inhibitor CI-1B && -	-
TraesCS1B03G0069700	TraesCS1B03G0069700	Chr1B	17520940	17521674	+	484	-	TraesCS1B01G035100 && P01053.2 RecName: Full=Subtilisin-chymotrypsin inhibitor-2A; Short=CI-2A && -	-
TraesCS1B03G0070700	TraesCS1B03G0070700	Chr1B	17666667	17668407	+	972	-	TraesCS1B01G035400 && Q39214.1 RecName: Full=Disease resistance protein RPM1; AltName: Full=Resistance to Pseudomonas syringae protein 3 && PF00931:NB-ARC domain|PF18052:Rx N-terminal domain	NB-ARC
TraesCS1B03G0071200	TraesCS1B03G0071200	Chr1B	17750080	17756482	+	5004	-	TraesCS1B01G035600 && Q9M667.2 RecName: Full=Disease resistance protein RPP13; AltName: Full=Resistance to Peronospora parasitica protein 13 && PF18052:Rx N-terminal domain|PF00931:NB-ARC domain	NB-ARC
TraesCS1B03G0071400	TraesCS1B03G0071400	Chr1B	17838308	17844714	-	3966	-	TraesCS1B01G035700 && Q38834.2 RecName: Full=Disease resistance RPP13-like protein 4; AltName: Full=Disease resistance protein ZAR1; AltName: Full=Protein HOPZ-ACTIVATED RESISTANCE 1 && PF18052:Rx N-terminal domain|PF00931:NB-ARC domain	NB-ARC
TraesCS1B03G0071700	TraesCS1B03G0071700	Chr1B	18071016	18071923	+	763	-	TraesCS1B01G036000 && - && PF03018:Dirigent-like protein	-
TraesCS1B03G0072800	TraesCS1B03G0072800	Chr1B	18172686	18177502	-	2205	-	TraesCS1B01G036400 && Q9ZW02.1 RecName: Full=Pumilio homolog 3; Short=APUM-3; Short=AtPUM3 && PF00806:Pumilio-family RNA binding repeat|PF07990:Nucleic acid binding protein NABP	PUF
TraesCS1B03G0074000	TraesCS1B03G0074000	Chr1B	18441605	18443643	-	2039	-	TraesCS1B01G036900 && O22283.1 RecName: Full=Probable E3 ubiquitin-protein ligase RHC2A; AltName: Full=RING-H2 finger C2a; AltName: Full=RING-H2 zinc finger protein RHC2a && PF13639:Ring finger domain|PF06547:Protein of unknown function (DUF1117)|PF14369:zinc-ribbon	-
TraesCS1B03G0074100	TraesCS1B03G0074100	Chr1B	18499643	18505515	+	2012	-	TraesCS1B01G037000 && Q9LVD9.1 RecName: Full=Protein DETOXIFICATION 40; Short=AtDTX40; AltName: Full=Multidrug and toxic compound extrusion protein 40; Short=MATE protein 40 && PF01554:MatE	MatE
TraesCS1B03G0074500	TraesCS1B03G0074500	Chr1B	18549014	18558370	+	1008	-	TraesCS1B01G037100 && O80934.2 RecName: Full=Uncharacterized protein At2g37660, chloroplastic; Flags: Precursor && PF13460:NAD(P)H-binding	-
TraesCS1B03G0075200	TraesCS1B03G0075200	Chr1B	18605532	18609418	+	2128	-	TraesCS1B01G037600 && Q0DLB9.2 RecName: Full=DEAD-box ATP-dependent RNA helicase 17 && PF00271:Helicase conserved C-terminal domain|PF00270:DEAD/DEAH box helicase|PF13959:Domain of unknown function (DUF4217)	DEAD
TraesCS1B03G0075300	TraesCS1B03G0075300	Chr1B	18609502	18612111	-	758	-	TraesCS1B01G037700 && - && PF07019:Rab5-interacting protein (Rab5ip)	Rab5ip
TraesCS1B03G0075500	TraesCS1B03G0075500	Chr1B	18612640	18615965	-	1466	-	TraesCS1B01G037800 && - && PF08234:Chromosome segregation protein Spc25	-
TraesCS1B03G0075600	TraesCS1B03G0075600	Chr1B	18627659	18633300	-	1547	-	- && - && PF10494:Serine-threonine protein kinase 19	-
TraesCS1B03G0076200	TraesCS1B03G0076200	Chr1B	18699735	18701785	-	1379	-	TraesCS1B01G038000 && P92812.2 RecName: Full=60S ribosomal protein L2, mitochondrial >P0C8K6.1 RecName: Full=60S ribosomal protein L2, mitochondrial >Q2F969.2 RecName: Full=60S ribosomal protein L2, mitochondrial && PF00181:Ribosomal Proteins L2, RNA binding domain|PF03947:Ribosomal Proteins L2, C-terminal domain	Ribosomal_L2_C
TraesCS1B03G0076300	TraesCS1B03G0076300	Chr1B	18705437	18708221	+	1391	-	TraesCS1B01G038100 && - && -	-
TraesCS1B03G0077900	TraesCS1B03G0077900	Chr1B	19201126	19203367	-	2134	-	TraesCS1B01G038700 && Q9SZY4.1 RecName: Full=Protein NRT1/ PTR FAMILY 6.2; Short=AtNPF6.2; AltName: Full=Nitrate transporter 1.4 && PF00854:POT family	-
TraesCS1B03G0078100	TraesCS1B03G0078100	Chr1B	19234944	19238697	-	1998	-	TraesCS1B01G038800 && P43293.2 RecName: Full=Probable serine/threonine-protein kinase NAK && PF00069:Protein kinase domain	Pkinase
TraesCS1B03G0085000	TraesCS1B03G0085000	Chr1B	21629069	21631036	-	1968	-	TraesCS1B01G041400 && Q5NDL3.2 RecName: Full=EGF domain-specific O-linked N-acetylglucosamine transferase; AltName: Full=Extracellular O-linked N-acetylglucosamine transferase; Flags: Precursor && PF04577:Protein of unknown function (DUF563)	-
TraesCS1B03G0086200	TraesCS1B03G0086200	Chr1B	22618010	22619896	+	742	-	TraesCS1B01G041900 && - && PF02953:Tim10/DDP family zinc finger	-
TraesCS1B03G0086600	TraesCS1B03G0086600	Chr1B	22837636	22842306	-	1544	-	TraesCS1B01G042000 && Q9SR22.1 RecName: Full=Pectin acetylesterase 5; Flags: Precursor && PF03283:Pectinacetylesterase	-
TraesCS1B03G0086900	TraesCS1B03G0086900	Chr1B	22890281	22905325	-	435	-	- && Q41050.1 RecName: Full=Outer envelope pore protein 16, chloroplastic; AltName: Full=Chloroplastic outer envelope pore protein of 16 kDa [Pisum sativum] && PF02466:Tim17/Tim22/Tim23/Pmp24 family	-
TraesCS1B03G0087200	TraesCS1B03G0087200	Chr1B	22987010	22987828	-	819	-	TraesCS1B01G042500 && Q7XA39.1 RecName: Full=Putative disease resistance protein RGA4; AltName: Full=RGA4-blb && PF00931:NB-ARC domain|PF18052:Rx N-terminal domain	NB-ARC
TraesCS1B03G0087800	TraesCS1B03G0087800	Chr1B	23106561	23107183	-	623	-	TraesCS1B01G042800 && - && -	-
TraesCS1B03G0089300	TraesCS1B03G0089300	Chr1B	23546967	23556119	+	3482	-	- && P23776.1 RecName: Full=Glucan 1,3-beta-glucosidase I/II; AltName: Full=Exo-1,3-beta-glucanase I/II; AltName: Full=Soluble cell wall protein 6; Flags: Precursor && PF00150:Cellulase (glycosyl hydrolase family 5)	-
TraesCS1B03G0093200	TraesCS1B03G0093200	Chr1B	25178103	25183313	-	3934	-	TraesCS1B01G044200 && Q7XA42.2 RecName: Full=Putative disease resistance protein RGA1; AltName: Full=RGA3-blb && PF00931:NB-ARC domain	NB-ARC
TraesCS1B03G0093700	TraesCS1B03G0093700	Chr1B	25512509	25519662	+	3098	-	TraesCS1B01G044500 && - && -	-
TraesCS1B03G0094400	TraesCS1B03G0094400	Chr1B	25975898	25979028	+	2489	-	TraesCS1B01G050200 && Q65XV2.1 RecName: Full=E3 ubiquitin-protein ligase XB3; AltName: Full=Ankyrin repeat domain and RING finger-containing protein XB3; AltName: Full=XA21-binding protein 3 && PF13637:Ankyrin repeats (many copies)|PF12796:Ankyrin repeats (3 copies)	-
TraesCS1B03G0096900	TraesCS1B03G0096900	Chr1B	26452527	26456578	-	1448	-	TraesCS1B01G051100 && Q24JJ9.1 RecName: Full=Nuclear pore complex protein NUP43; AltName: Full=Nucleoporin 43 && -	-
TraesCS1B03G0097100	TraesCS1B03G0097100	Chr1B	26610186	26612619	+	2434	-	TraesCS1B01G044800 && Q8S9J8.2 RecName: Full=Probable clathrin assembly protein At4g32285 && PF07651:ANTH domain	-
TraesCS1B03G0097400	TraesCS1B03G0097400	Chr1B	26754914	26756814	-	1620	-	TraesCS1B01G045000 && Q9LZ56.1 RecName: Full=Dof zinc finger protein DOF5.1; Short=AtDOF5.1 && PF02701:Dof domain, zinc finger	zf-Dof
TraesCS1B03G0101300	TraesCS1B03G0101300	Chr1B	28018788	28022657	-	2423	-	TraesCS1B01G046300 && O80644.1 RecName: Full=ACT domain-containing protein ACR9; AltName: Full=Protein ACT DOMAIN REPEATS 9 && PF01842:ACT domain	ACT
TraesCS1B03G0103100	TraesCS1B03G0103100	Chr1B	28451700	28468314	+	1335	-	TraesCS1B01G046800 && Q9SY20.2 RecName: Full=F-box protein At1g30790 && -	-
TraesCS1B03G0103700	TraesCS1B03G0103700	Chr1B	28611270	28615554	-	2586	-	- && Q9LV16.2 RecName: Full=Hydroxyproline O-galactosyltransferase GALT6; AltName: Full=Beta-1,3-galactosyltransferase 19 && PF01762:Galactosyltransferase|PF00337:Galactoside-binding lectin	Galactosyl_T
TraesCS1B03G0104800	TraesCS1B03G0104800	Chr1B	28793694	28797741	-	1824	-	TraesCS1B01G047200 && - && PF02902:Ulp1 protease family, C-terminal catalytic domain	Peptidase_C48
TraesCS1B03G0105500	TraesCS1B03G0105500	Chr1B	28975989	28976108	-	120	-	TraesCS1B01G047300 && - && -	-
TraesCS1B03G0105600	TraesCS1B03G0105600	Chr1B	29061905	29068432	-	1384	-	TraesCS1B01G047400 && P50160.1 RecName: Full=Sex determination protein tasselseed-2 && PF13561:Enoyl-(Acyl carrier protein) reductase	-
TraesCS1B03G0106600	TraesCS1B03G0106600	Chr1B	29180347	29181191	-	845	-	TraesCS1B01G047600 && - && PF05512:AWPM-19-like family	-
TraesCS1B03G0106800	TraesCS1B03G0106800	Chr1B	29525918	29529270	-	1971	-	- && - && PF02536:mTERF	-
TraesCS1B03G0107400	TraesCS1B03G0107400	Chr1B	29875051	29876502	-	1452	-	TraesCS1B01G047800 && O80327.1 RecName: Full=Thaumatin-like protein 1; Flags: Precursor && PF00314:Thaumatin family	Thaumatin
TraesCS1B03G0108600	TraesCS1B03G0108600	Chr1B	30293907	30296751	-	2720	-	TraesCS1B01G048400 && Q43210.1 RecName: Full=Phenylalanine ammonia-lyase && PF00221:Aromatic amino acid lyase	-
TraesCS1B03G0108700	TraesCS1B03G0108700	Chr1B	30334559	30337342	+	2675	-	TraesCS1B01G048500 && Q43210.1 RecName: Full=Phenylalanine ammonia-lyase && PF00221:Aromatic amino acid lyase	-
TraesCS1B03G0109200	TraesCS1B03G0109200	Chr1B	30412957	30415700	-	1487	-	TraesCS1B01G048800 && - && -	-
TraesCS1B03G0109500	TraesCS1B03G0109500	Chr1B	30477093	30477908	+	727	-	TraesCS1B01G048900 && P02277.1 RecName: Full=Histone H2A.2.2 && PF16211:C-terminus of histone H2A|PF00125:Core histone H2A/H2B/H3/H4	Histone
TraesCS1B03G0109800	TraesCS1B03G0109800	Chr1B	30615426	30618786	-	1363	-	TraesCS1B01G049200 && Q9LFF9.1 RecName: Full=Soluble inorganic pyrophosphatase 4; AltName: Full=Pyrophosphate phospho-hydrolase 4; Short=PPase 4 && PF00719:Inorganic pyrophosphatase	Pyrophosphatase
TraesCS1B03G0109900	TraesCS1B03G0109900	Chr1B	30661561	30675569	+	3489	-	TraesCS1B01G049300 && Q7EYV7.1 RecName: Full=Poly [ADP-ribose] polymerase 1; Short=PARP-1; AltName: Full=NAD(+) ADP-ribosyltransferase 1; Short=ADPRT-1; AltName: Full=Poly[ADP-ribose] synthase 1 && PF02877:Poly(ADP-ribose) polymerase, regulatory domain|PF00644:Poly(ADP-ribose) polymerase catalytic domain|PF08063:PADR1 (NUC008) domain|PF05406:WGR domain|PF00533:BRCA1 C Terminus (BRCT) domain|PF006…	WGR
TraesCS1B03G0110500	TraesCS1B03G0110500	Chr1B	31112118	31116870	+	1348	-	- && Q9FGG3.1 RecName: Full=WAT1-related protein At5g64700 && PF00892:EamA-like transporter family	DUF6
TraesCS1B03G0116000	TraesCS1B03G0116000	Chr1B	34043761	34047961	-	2824	-	TraesCS1B01G051600 && Q6AV21.1 RecName: Full=B3 domain-containing protein Os03g0619800 && PF02362:B3 DNA binding domain	B3
TraesCS1B03G0116100	TraesCS1B03G0116100	Chr1B	34077822	34091604	+	2508	-	- && Q5FV35.1 RecName: Full=Protein MICRORCHIDIA 2; Short=AtMORC2; AltName: Full=Protein CRT1-homolog 1; Short=CRT1-h1 && PF13589:Histidine kinase-, DNA gyrase B-, and HSP90-like ATPase|PF17942:Morc6 ribosomal protein S5 domain 2-like	-
TraesCS1B03G0117100	TraesCS1B03G0117100	Chr1B	34557887	34563261	-	2494	-	TraesCS1B01G052100 && Q0WT19.1 RecName: Full=Type I inositol polyphosphate 5-phosphatase 8; Short=At5PTase8 && PF03372:Endonuclease/Exonuclease/phosphatase family	Exo_endo_phos
TraesCS1B03G0117900	TraesCS1B03G0117900	Chr1B	34937219	34945362	+	1537	-	- && Q6AY79.1 RecName: Full=Protein HGH1 homolog && PF04063:Domain of unknown function (DUF383)	-
TraesCS1B03G0120200	TraesCS1B03G0120200	Chr1B	36123434	36124003	-	570	-	TraesCS1B01G053100 && Q681X4.1 RecName: Full=Zinc finger protein ZAT5 && PF13912:C2H2-type zinc finger	-
TraesCS1B03G0121100	TraesCS1B03G0121100	Chr1B	36182075	36184819	+	1812	-	TraesCS1B01G053500 && - && -	-
TraesCS1B03G0128200	TraesCS1B03G0128200	Chr1B	41774524	41775843	+	1123	-	TraesCS1B01G055200 && Q4JL76.1 RecName: Full=Myb-related protein MYBAS2 && PF00249:Myb-like DNA-binding domain	Myb_DNA-binding
TraesCS1B03G0128900	TraesCS1B03G0128900	Chr1B	42088726	42092159	+	1776	-	TraesCS1B01G055400 && - && -	-
TraesCS1B03G0131200	TraesCS1B03G0131200	Chr1B	43440248	43441782	-	1535	-	TraesCS1B01G056000 && Q9SZ70.1 RecName: Full=AT-hook motif nuclear-localized protein 26 && PF03479:Plants and Prokaryotes Conserved (PCC) domain	-
TraesCS1B03G0131700	TraesCS1B03G0131700	Chr1B	43682137	43682547	+	411	-	TraesCS1B01G056300 && A2X462.1 RecName: Full=Protein FON2 SPARE1; AltName: Full=CLAVATA3/ESR (CLE)-related protein 202; Short=OsCLE202; Flags: Precursor && -	-
TraesCS1B03G0131900	TraesCS1B03G0131900	Chr1B	43747933	43755612	+	1256	-	TraesCS1B01G056400 && Q54DA8.1 RecName: Full=Protein STIP1 homolog && PF12796:Ankyrin repeats (3 copies)	-
TraesCS1B03G0132600	TraesCS1B03G0132600	Chr1B	43947271	43949538	+	1191	-	TraesCS1B01G056700 && - && PF06881:RNA polymerase II transcription factor SIII (Elongin) subunit A	Elongin_A
TraesCS1B03G0133500	TraesCS1B03G0133500	Chr1B	44024080	44027180	-	1105	-	TraesCS1B01G057100 && Q4PCB8.1 RecName: Full=Protein transport protein SEC13 && -	-
TraesCS1B03G0134800	TraesCS1B03G0134800	Chr1B	44215102	44221071	+	3124	-	TraesCS1B01G057800 && P59326.1 RecName: Full=YTH domain-containing family protein 1; AltName: Full=Dermatomyositis associated with cancer putative autoantigen 1 homolog; Short=DACA-1 homolog && PF04146:YT521-B-like domain	YTH
TraesCS1B03G0134900	TraesCS1B03G0134900	Chr1B	44221381	44222543	+	976	-	TraesCS1B01G057900 && Q9FM54.1 RecName: Full=Dihydroneopterin aldolase 2; Short=DHNA2; AltName: Full=7,8-dihydroneopterin aldolase; AltName: Full=AtFolB2 && PF02152:Dihydroneopterin aldolase	-
TraesCS1B03G0136000	TraesCS1B03G0136000	Chr1B	44547758	44554148	+	1505	-	TraesCS1B01G058000 && Q6NM25.1 RecName: Full=UDP-galactose/UDP-glucose transporter 5; Short=AtUTr5 && PF08449:UAA transporter family	-
TraesCS1B03G0138600	TraesCS1B03G0138600	Chr1B	45453621	45459411	-	2145	-	TraesCS1B01G058700 && A7WM73.1 RecName: Full=Beta-hexosaminidase 1; AltName: Full=Beta-GlcNAcase 1; AltName: Full=Beta-N-acetylhexosaminidase 1; AltName: Full=Beta-hexosaminidase 2; Short=AtHEX2; AltName: Full=N-acetyl-beta-glucosaminidase 1; Flags: Precursor && PF00728:Glycosyl hydrolase family 20, catalytic domain|PF14845:beta-acetyl hexosaminidase like	Glyco_hydro_20
TraesCS1B03G0141200	TraesCS1B03G0141200	Chr1B	46406918	46408081	+	1164	-	TraesCS1B01G059300 && - && -	-
TraesCS1B03G0142800	TraesCS1B03G0142800	Chr1B	46911710	46915265	+	1530	-	TraesCS1B01G059800 && Q8VYR2.1 RecName: Full=Nudix hydrolase 9; Short=AtNUDT9 && -	-
TraesCS1B03G0142900	TraesCS1B03G0142900	Chr1B	47605365	47610543	-	2196	-	TraesCS1B01G059900 && Q5BPJ0.1 RecName: Full=Protein trichome birefringence-like 11 && PF13839:GDSL/SGNH-like Acyl-Esterase family found in Pmr5 and Cas1p|PF14416:PMR5 N terminal Domain	-
TraesCS1B03G0143900	TraesCS1B03G0143900	Chr1B	48011694	48017084	+	1594	-	TraesCS1B01G060100 && B8AXB6.1 RecName: Full=E3 UFM1-protein ligase 1 homolog >B9FM64.1 RecName: Full=E3 UFM1-protein ligase 1 homolog && -	-
TraesCS1B03G0144500	TraesCS1B03G0144500	Chr1B	48240875	48242099	-	1225	-	TraesCS1B01G060300 && O80624.1 RecName: Full=Probable membrane-associated kinase regulator 4 && -	-
TraesCS1B03G0147500	TraesCS1B03G0147500	Chr1B	50425660	50429452	-	1362	-	TraesCS1B01G060900 && Q9T0I8.1 RecName: Full=5'-methylthioadenosine/S-adenosylhomocysteine nucleosidase 1; Short=AtMTN1; AltName: Full=5'-methylthioadenosine nucleosidase; Short=MTA nucleosidase; AltName: Full=MTA/SAH nucleosidase 1; Short=AtMTAN1; AltName: Full=S-adenosylhomocysteine nucleosidase; Short=AdoHcy nucleosidase; Short=SAH nucleosidase; Short=SRH nucleosidase && PF01048:Phosphorylase …	-
TraesCS1B03G0150700	TraesCS1B03G0150700	Chr1B	52120712	52123922	-	1835	-	TraesCS1B01G061800 && D1MI46.1 RecName: Full=Geraniol 8-hydroxylase; AltName: Full=Cytochrome P450 76B10; AltName: Full=Geraniol 10-hydroxylase; Short=SmG10H && PF00067:Cytochrome P450	p450
TraesCS1B03G0151000	TraesCS1B03G0151000	Chr1B	52130375	52131343	+	884	-	TraesCS1B01G061900 && - && -	-
TraesCS1B03G0151800	TraesCS1B03G0151800	Chr1B	52406231	52411000	+	1794	-	TraesCS1B01G062000 && - && -	-
TraesCS1B03G0152600	TraesCS1B03G0152600	Chr1B	52451165	52452308	+	1144	-	TraesCS1B01G062400 && - && -	-
TraesCS1B03G0155800	TraesCS1B03G0155800	Chr1B	53655033	53655422	-	390	-	- && - && PF14368:Probable lipid transfer	-
TraesCS1B03G0158000	TraesCS1B03G0158000	Chr1B	54521062	54523077	-	1934	-	TraesCS1B01G064800 && P37118.1 RecName: Full=Cytochrome P450 71A2; AltName: Full=CYPLXXIA2; AltName: Full=Cytochrome P-450EG4 [Solanum melongena] && PF00067:Cytochrome P450	p450
TraesCS1B03G0159700	TraesCS1B03G0159700	Chr1B	54962239	54965413	+	3067	-	TraesCS1B01G065100 && Q8VZG8.3 RecName: Full=MDIS1-interacting receptor like kinase 2; Short=AtMIK2; AltName: Full=Probable LRR receptor-like serine/threonine-protein kinase At4g08850; Flags: Precursor && PF00069:Protein kinase domain|PF13855:Leucine rich repeat|PF08263:Leucine rich repeat N-terminal domain	Pkinase
TraesCS1B03G0163500	TraesCS1B03G0163500	Chr1B	55177752	55187839	-	3752	-	TraesCS1B01G065700 && Q8L748.1 RecName: Full=Nuclear pore complex protein NUP107; AltName: Full=Nucleoporin 107 && PF04121:Nuclear pore protein 84 / 107	-
TraesCS1B03G0164400	TraesCS1B03G0164400	Chr1B	55500189	55502537	+	2349	-	TraesCS1B01G066000 && Q8H8V7.1 RecName: Full=ABC transporter G family member 5; Short=ABC transporter ABCG.5; Short=OsABCG5; AltName: Full=Protein REDUCED CULM NUMBER 1; AltName: Full=White-brown complex homolog protein 5; Short=OsWBC5 && PF00005:ABC transporter|PF01061:ABC-2 type transporter	ABC2_membrane
TraesCS1B03G0166700	TraesCS1B03G0166700	Chr1B	56388973	56391207	+	1359	-	TraesCS1B01G066900 && B8BKP4.1 RecName: Full=Bidirectional sugar transporter SWEET14; Short=OsSWEET14 && PF03083:Sugar efflux transporter for intercellular exchange	-
TraesCS1B03G0172700	TraesCS1B03G0172700	Chr1B	58401137	58406039	+	3601	-	TraesCS1B01G068000 && F4JJP1.1 RecName: Full=WEB family protein At4g27595, chloroplastic; Flags: Precursor && -	-
TraesCS1B03G0173000	TraesCS1B03G0173000	Chr1B	58552760	58555236	+	988	-	TraesCS1B01G068200 && P0C8Z0.2 RecName: Full=Uncharacterized protein OsI_027940 && PF04969:CS domain	-
TraesCS1B03G0173200	TraesCS1B03G0173200	Chr1B	58577686	58584677	-	543	-	TraesCS1B01G068300 && - && -	-
TraesCS1B03G0173400	TraesCS1B03G0173400	Chr1B	58745274	58746118	+	606	-	TraesCS1B01G068400 && - && -	-
TraesCS1B03G0174000	TraesCS1B03G0174000	Chr1B	58753141	58755219	-	2079	-	TraesCS1B01G068700 && - && PF15054:Domain of unknown function (DUF4535)	-
TraesCS1B03G0176400	TraesCS1B03G0176400	Chr1B	59626991	59631152	-	1439	-	TraesCS1B01G069200 && Q9FXB6.1 RecName: Full=GDSL esterase/lipase LIP-4; AltName: Full=Extracellular lipase LIP-4; Flags: Precursor && PF00657:GDSL-like Lipase/Acylhydrolase	Lipase_GDSL
TraesCS1B03G0176700	TraesCS1B03G0176700	Chr1B	60369230	60386586	+	4255	-	- && - && PF05664:Unc-13 homolog	-
TraesCS1B03G0180400	TraesCS1B03G0180400	Chr1B	61462229	61463463	+	1158	-	TraesCS1B01G070600 && - && PF03478:Protein of unknown function (DUF295)	DUF295
TraesCS1B03G0181700	TraesCS1B03G0181700	Chr1B	61555662	61556817	-	1156	-	TraesCS1B01G071200 && - && PF07985:SRR1	SRR1
TraesCS1B03G0182400	TraesCS1B03G0182400	Chr1B	61802565	61808117	+	4764	-	TraesCS1B01G071400 && Q6P4R8.2 RecName: Full=Nuclear factor related to kappa-B-binding protein; AltName: Full=DNA-binding protein R kappa-B; AltName: Full=INO80 complex subunit G && -	-
TraesCS1B03G0182500	TraesCS1B03G0182500	Chr1B	61808995	61814430	-	3183	-	TraesCS1B01G071500 && Q5W7C6.1 RecName: Full=Kinesin-like protein KIN-5A && PF00225:Kinesin motor domain	Kinesin
TraesCS1B03G0183700	TraesCS1B03G0183700	Chr1B	62368015	62371751	-	1669	-	TraesCS1B01G071700 && Q84MZ4.1 RecName: Full=Transcription factor IIIA; Short=AtTFIIIA && -	-
TraesCS1B03G0183800	TraesCS1B03G0183800	Chr1B	62371946	62378503	+	1577	-	TraesCS1B01G071800 && F4JZG9.1 RecName: Full=Thylakoid membrane protein TERC, chloroplastic; AltName: Full=Protein PIGMENT DEFECTIVE 149; AltName: Full=Protein TELLURITE RESISTANCE C; Short=AtTerC; Flags: Precursor && PF03741:Integral membrane protein TerC family	-
TraesCS1B03G0186900	TraesCS1B03G0186900	Chr1B	62864011	62866238	-	1380	-	TraesCS1B01G073300 && Q5JKN2.1 RecName: Full=Putative protein ABIL2; AltName: Full=Abl interactor-like protein 2 && -	-
TraesCS1B03G0187100	TraesCS1B03G0187100	Chr1B	62917090	62917553	-	354	-	TraesCS1B01G073400 && - && -	-
TraesCS1B03G0187500	TraesCS1B03G0187500	Chr1B	62983267	62986087	+	1411	-	TraesCS1B01G073700 && Q652Q8.1 RecName: Full=Probable uridine nucleosidase 2; AltName: Full=Uridine ribohydrolase 2 && PF01156:Inosine-uridine preferring nucleoside hydrolase	-
TraesCS1B03G0188600	TraesCS1B03G0188600	Chr1B	63195773	63196690	+	576	-	TraesCS1B01G074300 && - && -	-
TraesCS1B03G0191000	TraesCS1B03G0191000	Chr1B	64111304	64113153	-	1262	-	TraesCS1B01G075600 && - && PF03763:Remorin, C-terminal region	-
TraesCS1B03G0192800	TraesCS1B03G0192800	Chr1B	64260754	64262358	-	1502	-	- && Q9FY50.1 RecName: Full=50S ribosomal protein L10, chloroplastic; AltName: Full=CL10; Flags: Precursor && PF00466:Ribosomal protein L10	-
TraesCS1B03G0193900	TraesCS1B03G0193900	Chr1B	65161044	65166229	+	3057	-	TraesCS1B01G076900 && - && -	-
TraesCS1B03G0198100	TraesCS1B03G0198100	Chr1B	67325353	67330386	-	1939	-	TraesCS1B01G078600 && P49018.1 RecName: Full=GPI-anchor transamidase; Short=GPI transamidase; Flags: Precursor && PF01650:Peptidase C13 family	-
TraesCS1B03G0198200	TraesCS1B03G0198200	Chr1B	67414789	67416360	-	1426	-	TraesCS1B01G078700 && Q9C8N5.1 RecName: Full=Protein SENSITIVE TO PROTON RHIZOTOXICITY 1; AltName: Full=Zinc finger protein STOP1 && -	-
TraesCS1B03G0199300	TraesCS1B03G0199300	Chr1B	67691677	67696142	+	2560	-	TraesCS1B01G078900 && Q9ZQC5.1 RecName: Full=Interactor of constitutive active ROPs 2, chloroplastic; AltName: Full=ROP-interactive partner 2; Flags: Precursor && -	-
TraesCS1B03G0199400	TraesCS1B03G0199400	Chr1B	67696907	67699569	+	1323	-	TraesCS1B01G079000 && Q9SH88.2 RecName: Full=Ribosome biogenesis regulatory protein homolog && PF04939:Ribosome biogenesis regulatory protein (RRS1)	-
TraesCS1B03G0202400	TraesCS1B03G0202400	Chr1B	68471193	68471477	+	165	-	TraesCS1B01G080300 && Q9ARD5.1 RecName: Full=Low temperature-induced protein lt101.2 && -	-
TraesCS1B03G0202500	TraesCS1B03G0202500	Chr1B	68509386	68514038	+	2556	-	TraesCS1B01G080400 && Q9SJL0.1 RecName: Full=UDP-glycosyltransferase 86A1 && PF00201:UDP-glucoronosyl and UDP-glucosyl transferase	UDPGT
TraesCS1B03G0203300	TraesCS1B03G0203300	Chr1B	68971729	68976954	+	1771	-	TraesCS1B01G080700 && - && PF01648:4'-phosphopantetheinyl transferase superfamily	ACPS
TraesCS1B03G0204100	TraesCS1B03G0204100	Chr1B	69737367	69739691	-	924	-	TraesCS1B01G081400 && - && PF05180:DNL zinc finger	-
TraesCS1B03G0207700	TraesCS1B03G0207700	Chr1B	71528598	71531286	-	646	-	TraesCS1B01G082300 && - && -	-
TraesCS1B03G0212900	TraesCS1B03G0212900	Chr1B	73210267	73219956	+	2125	-	TraesCS1B01G083400 && O24467.1 RecName: Full=LEC14B homolog && -	-
TraesCS1B03G0215500	TraesCS1B03G0215500	Chr1B	74707743	74710544	+	2625	-	TraesCS1B01G084500 && Q9LFH9.1 RecName: Full=L-type lectin-domain containing receptor kinase VIII.1; Short=LecRK-VIII.1; Flags: Precursor && PF00139:Legume lectin domain|PF00069:Protein kinase domain	Pkinase
TraesCS1B03G0216300	TraesCS1B03G0216300	Chr1B	75294987	75299579	+	2131	-	TraesCS1B01G084600 && Q9ASW1.1 RecName: Full=Hydroxyproline O-galactosyltransferase GALT3; AltName: Full=Beta-1,3-galactosyltransferase 16 && PF01762:Galactosyltransferase|PF00337:Galactoside-binding lectin	Galactosyl_T
TraesCS1B03G0216400	TraesCS1B03G0216400	Chr1B	75299975	75303283	+	1733	-	TraesCS1B01G084700 && Q9M5K3.2 RecName: Full=Dihydrolipoyl dehydrogenase 1, mitochondrial; Short=AtmLPD1; Short=mtLPD1; AltName: Full=Dihydrolipoamide dehydrogenase 1; AltName: Full=Glycine cleavage system L protein 1; AltName: Full=Pyruvate dehydrogenase complex E3 subunit 1; Short=E3-1; Short=PDC-E3 1; Flags: Precursor && PF07992:Pyridine nucleotide-disulphide oxidoreductase|PF02852:Pyridine nu…	Pyr_redox_2
TraesCS1B03G0216600	TraesCS1B03G0216600	Chr1B	75323090	75331206	-	3155	-	TraesCS1B01G084900 && - && PF14929:TAF RNA Polymerase I subunit A	-
TraesCS1B03G0216900	TraesCS1B03G0216900	Chr1B	75579781	75581908	+	1344	-	TraesCS1B01G085000 && Q9SFT7.1 RecName: Full=Serine/threonine-protein kinase At3g07070 && PF00069:Protein kinase domain	Pkinase
TraesCS1B03G0217600	TraesCS1B03G0217600	Chr1B	75657378	75662146	+	2668	-	TraesCS1B01G085200 && P51281.1 RecName: Full=Uncharacterized protein ycf45; AltName: Full=ORF565 && PF00004:ATPase family associated with various cellular activities (AAA)	AAA
TraesCS1B03G0218600	TraesCS1B03G0218600	Chr1B	76061475	76082197	+	6350	-	- && F4J8K6.2 RecName: Full=rRNA biogenesis protein RRP5; AltName: Full=Ribosomal RNA-processing protein 5 && PF05843:Suppressor of forked protein (Suf)|PF00575:S1 RNA binding domain	S1
TraesCS1B03G0219400	TraesCS1B03G0219400	Chr1B	76457931	76460584	+	1601	-	TraesCS1B01G086100 && Q9C7C1.1 RecName: Full=Tetraspanin-6 && PF00335:Tetraspanin family	Tetraspannin
TraesCS1B03G0220100	TraesCS1B03G0220100	Chr1B	77995019	77995815	+	678	-	TraesCS1B01G086400 && - && -	-
TraesCS1B03G0220200	TraesCS1B03G0220200	Chr1B	78443786	78444768	+	885	-	TraesCS1B01G086500 && - && -	-
TraesCS1B03G0227100	TraesCS1B03G0227100	Chr1B	86710204	86716077	+	3531	-	TraesCS1B01G087300 && Q0IGK1.1 RecName: Full=Methyl-CpG-binding domain protein 4-like protein; AltName: Full=Protein MBD4-like && -	-
TraesCS1B03G0229300	TraesCS1B03G0229300	Chr1B	88989829	88992978	-	1090	-	TraesCS1B01G087700 && Q32LJ2.1 RecName: Full=ADP-ribosylation factor-related protein 1; Short=ARF-related protein 1 && PF00025:ADP-ribosylation factor family	Arf
TraesCS1B03G0230600	TraesCS1B03G0230600	Chr1B	89751143	89757163	+	1478	-	- && Q9Y3B9.2 RecName: Full=RRP15-like protein; AltName: Full=Ribosomal RNA-processing protein 15 && PF07890:Rrp15p	-
TraesCS1B03G0232900	TraesCS1B03G0232900	Chr1B	90751462	90752903	-	1442	-	TraesCS1B01G088500 && Q9SDW0.1 RecName: Full=Trihelix transcription factor GT-3a; AltName: Full=Trihelix DNA-binding protein GT-3a && PF13837:Myb/SANT-like DNA-binding domain	-
TraesCS1B03G0233300	TraesCS1B03G0233300	Chr1B	91208226	91213407	-	1044	-	TraesCS1B01G088700 && Q9D832.1 RecName: Full=DnaJ homolog subfamily B member 4 && PF01556:DnaJ C terminal domain|PF00226:DnaJ domain	DnaJ_C
TraesCS1B03G0235500	TraesCS1B03G0235500	Chr1B	93459372	93462000	-	1747	-	TraesCS1B01G088900 && Q6IEQ7.1 RecName: Full=WRKY transcription factor WRKY24; Short=OsWRKY24 && PF03106:WRKY DNA -binding domain	WRKY
TraesCS1B03G0235700	TraesCS1B03G0235700	Chr1B	93729574	93732726	-	3153	-	TraesCS1B01G089100 && Q9LY50.1 RecName: Full=Putative serine/threonine-protein kinase-like protein CCR3; AltName: Full=Protein CRINKLY 4 RELATED 3; Short=AtCRR3; Flags: Precursor && PF00069:Protein kinase domain	Pkinase
TraesCS1B03G0238200	TraesCS1B03G0238200	Chr1B	96178983	96182395	+	2563	-	TraesCS1B01G089600 && - && PF14389:Leucine-zipper of ternary complex factor MIP1|PF04784:Protein of unknown function, DUF547	-
TraesCS1B03G0238600	TraesCS1B03G0238600	Chr1B	96667432	96676071	-	3737	-	- && Q9LET7.1 RecName: Full=Calmodulin-interacting protein 111; Short=CaM-interacting protein 111; AltName: Full=ATPase family AAA domain-containing protein CIP111 && PF17862:AAA+ lid domain|PF00004:ATPase family associated with various cellular activitie	AAA
TraesCS1B03G0239000	TraesCS1B03G0239000	Chr1B	96903834	96906345	+	1083	-	TraesCS1B01G089800 && Q949R9.1 RecName: Full=Mitochondrial pyruvate carrier 1; Short=AtMPC1 && PF03650:Mitochondrial pyruvate carriers	-
TraesCS1B03G0239100	TraesCS1B03G0239100	Chr1B	96916266	96920093	+	2474	-	TraesCS1B01G089900 && - && PF12452:Protein of unknown function (DUF3685)	-
TraesCS1B03G0239200	TraesCS1B03G0239200	Chr1B	97082796	97084907	+	507	-	TraesCS1B01G090000 && Q949R9.1 RecName: Full=Mitochondrial pyruvate carrier 1; Short=AtMPC1 && PF03650:Mitochondrial pyruvate carriers	-
TraesCS1B03G0239600	TraesCS1B03G0239600	Chr1B	97144127	97149534	-	2381	-	TraesCS1B01G090300 && Q2VEX9.1 RecName: Full=Prolycopene isomerase, chloroplastic; Short=CrtISO; AltName: Full=Carotenoid isomerase; Flags: Precursor && PF01593:Flavin containing amine oxidoreductase	Amino_oxidase
TraesCS1B03G0241200	TraesCS1B03G0241200	Chr1B	98149862	98151104	-	354	-	TraesCS1B01G090800 && Q9SJ20.1 RecName: Full=Ribonucleoside-diphosphate reductase large subunit; AltName: Full=Protein DEFECTIVE IN POLLEN DNA DEGRADATION 2; AltName: Full=Ribonucleoside-diphosphate reductase R1 subunit; Short=AtRNR1 && -	-
TraesCS1B03G0242500	TraesCS1B03G0242500	Chr1B	98587853	98589869	-	1392	-	TraesCS1B01G091100 && - && PF00646:F-box domain	F-box
TraesCS1B03G0244600	TraesCS1B03G0244600	Chr1B	100165995	100171050	+	1770	-	- && O94826.1 RecName: Full=Mitochondrial import receptor subunit TOM70; AltName: Full=Mitochondrial precursor proteins import receptor; AltName: Full=Translocase of outer membrane 70 kDa subunit; AltName: Full=Translocase of outer mitochondrial membrane	-
TraesCS1B03G0245000	TraesCS1B03G0245000	Chr1B	100259776	100262963	+	2476	-	TraesCS1B01G091900 && Q9CAL3.1 RecName: Full=Cysteine-rich receptor-like protein kinase 2; Short=Cysteine-rich RLK2; Flags: Precursor && PF01657:Salt stress response/antifungal|PF07714:Protein tyrosine and serine/threonine kinase	Pkinase_Tyr
TraesCS1B03G0246000	TraesCS1B03G0246000	Chr1B	100479723	100481434	+	1168	-	TraesCS1B01G092400 && Q9C9X3.2 RecName: Full=Annexin D5; AltName: Full=AnnAt5 && PF00191:Annexin	-
TraesCS1B03G0248200	TraesCS1B03G0248200	Chr1B	101080219	101085904	+	2732	-	TraesCS1B01G093300 && A4UMC6.1 RecName: Full=Tuftelin-interacting protein 11; AltName: Full=Septin and tuftelin-interacting protein 1; Short=STIP-1 && PF01585:G-patch domain|PF01424:R3H domain	G-patch
TraesCS1B03G0248700	TraesCS1B03G0248700	Chr1B	101204519	101207461	+	1543	-	TraesCS1B01G093400 && - && -	-
TraesCS1B03G0248900	TraesCS1B03G0248900	Chr1B	101225408	101232083	-	2609	-	- && O22898.1 RecName: Full=Long chain acyl-CoA synthetase 1; AltName: Full=Protein ECERIFERUM 8 && PF00501:AMP-binding enzyme	AMP-binding
TraesCS1B03G0249100	TraesCS1B03G0249100	Chr1B	101479549	101485283	-	2090	-	TraesCS1B01G093700 && Q9FZD9.1 RecName: Full=DUF724 domain-containing protein 3; Short=AtDUF3 && PF05641:Agenet domain	Agenet
TraesCS1B03G0249200	TraesCS1B03G0249200	Chr1B	101536980	101550105	+	2139	-	TraesCS1B01G093800 && O65405.2 RecName: Full=Cysteine-rich receptor-like protein kinase 28; Short=Cysteine-rich RLK28; Flags: Precursor && PF00069:Protein kinase domain	Pkinase
TraesCS1B03G0251300	TraesCS1B03G0251300	Chr1B	101785001	101785237	+	237	-	TraesCS1B01G094100 && - && -	-
TraesCS1B03G0252800	TraesCS1B03G0252800	Chr1B	102799039	102802387	-	972	-	TraesCS1B01G094600 && Q6AUR2.1 RecName: Full=Nitrogen regulatory protein P-II homolog; AltName: Full=Protein PII-like; Flags: Precursor && PF00543:Nitrogen regulatory protein P-II	-
TraesCS1B03G0256900	TraesCS1B03G0256900	Chr1B	105871475	105874050	+	1643	-	TraesCS1B01G095600 && Q6AUQ4.1 RecName: Full=Probable protein phosphatase 2C 47; Short=OsPP2C47 && PF00481:Protein phosphatase 2C	PP2C
TraesCS1B03G0257000	TraesCS1B03G0257000	Chr1B	105874569	105879004	-	2933	-	TraesCS1B01G095700 && Q6AVZ9.1 RecName: Full=Putative RNA polymerase II subunit B1 CTD phosphatase RPAP2 homolog; AltName: Full=RNA polymerase II-associated protein 2 homolog && PF04181:Rtr1/RPAP2 family	-
TraesCS1B03G0257400	TraesCS1B03G0257400	Chr1B	106302820	106304238	+	1234	-	TraesCS1B01G096000 && Q9SZB9.2 RecName: Full=Peroxidase 47; Short=Atperox P47; AltName: Full=ATP32; Flags: Precursor && PF00141:Peroxidase	-
TraesCS1B03G0258000	TraesCS1B03G0258000	Chr1B	106582923	106584797	+	1793	-	TraesCS1B01G096200 && A7QEU4.2 RecName: Full=Peroxidase 5; Flags: Precursor && PF00141:Peroxidase	-
TraesCS1B03G0258300	TraesCS1B03G0258300	Chr1B	106696074	106697600	+	1432	-	TraesCS1B01G096300 && A7QEU4.2 RecName: Full=Peroxidase 5; Flags: Precursor && PF00141:Peroxidase	-
TraesCS1B03G0258400	TraesCS1B03G0258400	Chr1B	106813280	106814433	+	1026	-	TraesCS1B01G096400 && A7QEU4.2 RecName: Full=Peroxidase 5; Flags: Precursor && PF00141:Peroxidase	-
TraesCS1B03G0258700	TraesCS1B03G0258700	Chr1B	106902200	106903660	+	1366	-	TraesCS1B01G096600 && A7QEU4.2 RecName: Full=Peroxidase 5; Flags: Precursor && PF00141:Peroxidase	-
TraesCS1B03G0258800	TraesCS1B03G0258800	Chr1B	106919287	106925804	-	2150	-	TraesCS1B01G096700 && - && -	-
TraesCS1B03G0259300	TraesCS1B03G0259300	Chr1B	107411359	107412807	+	1358	-	TraesCS1B01G096800 && A7QEU4.2 RecName: Full=Peroxidase 5; Flags: Precursor && PF00141:Peroxidase	-
TraesCS1B03G0260000	TraesCS1B03G0260000	Chr1B	107500659	107501771	-	986	-	- && - && PF00010:Helix-loop-helix DNA-binding domain	HLH
TraesCS1B03G0260700	TraesCS1B03G0260700	Chr1B	107793650	107795278	-	1629	-	TraesCS1B01G097300 && Q10PI6.1 RecName: Full=Lecithin-cholesterol acyltransferase-like 1 && PF02450:Lecithin:cholesterol acyltransferase	-
TraesCS1B03G0263000	TraesCS1B03G0263000	Chr1B	110728266	110728577	-	312	-	TraesCS1B01G097900 && P59259.2 RecName: Full=Histone H4 >Q6LAF3.3 RecName: Full=Histone H4 >Q6PMI5.3 RecName: Full=Histone H4 >Q6WZ83.3 RecName: Full=Histone H4 >Q76H85.3 RecName: Full=Histone H4 >P62788.2 RecName: Full=Histone H4 >P62787.2 RecName: Full=Histone H4 >P62887.2 RecName: Full=Histone H4 >P62785.2 RecName: Full=Histone H4 variant TH011 >P0CG89.1 RecName: Full=Histone H4 && PF15511:Cen…	-
TraesCS1B03G0263100	TraesCS1B03G0263100	Chr1B	110967062	110968327	-	1095	-	TraesCS1B01G098000 && Q6I544.1 RecName: Full=Germin-like protein 5-1; Flags: Precursor && PF00190:Cupin	-
TraesCS1B03G0263500	TraesCS1B03G0263500	Chr1B	111019588	111021054	+	1395	-	TraesCS1B01G098100 && - && -	-
TraesCS1B03G0263700	TraesCS1B03G0263700	Chr1B	111028784	111031561	-	1379	-	TraesCS1B01G098300 && A7HTY3.1 RecName: Full=Peptide chain release factor 1; Short=RF-1 && PF03462:PCRF domain|PF00472:RF-1 domain	-
TraesCS1B03G0264000	TraesCS1B03G0264000	Chr1B	111359100	111363084	-	1711	-	TraesCS1B01G098600 && Q75L42.1 RecName: Full=CBL-interacting protein kinase 17; AltName: Full=OsCIPK17 && PF00069:Protein kinase domain|PF03822:NAF domain	Pkinase
TraesCS1B03G0264600	TraesCS1B03G0264600	Chr1B	111521158	111525671	-	1744	-	TraesCS1B01G098700 && Q75L42.1 RecName: Full=CBL-interacting protein kinase 17; AltName: Full=OsCIPK17 && PF00069:Protein kinase domain|PF03822:NAF domain	Pkinase
TraesCS1B03G0265200	TraesCS1B03G0265200	Chr1B	111946317	111956966	+	1754	-	- && Q5JNT2.1 RecName: Full=Acyl transferase 4; Short=OsAT4; AltName: Full=p-coumaroyl-CoA monolignol transferase; Short=OsPMT && PF02458:Transferase family	-
TraesCS1B03G0266000	TraesCS1B03G0266000	Chr1B	113017838	113019896	+	1658	-	TraesCS1B01G099100 && - && -	-
TraesCS1B03G0267900	TraesCS1B03G0267900	Chr1B	113405558	113407128	-	887	-	TraesCS1B01G099800 && Q9SX65.1 RecName: Full=1,4-dihydroxy-2-naphthoyl-CoA thioesterase 1; Short=AtDHNAT1; Short=DHNA-CoA thioesterase 1 && PF03061:Thioesterase superfamily	4HBT
TraesCS1B03G0268200	TraesCS1B03G0268200	Chr1B	113621519	113622351	-	833	-	TraesCS1B01G099900 && - && -	-
TraesCS1B03G0269500	TraesCS1B03G0269500	Chr1B	114465040	114466009	-	808	-	TraesCS1B01G100100 && Q0DKW8.1 RecName: Full=Hydrophobic protein LTI6B; AltName: Full=Low temperature-induced protein 6B >A2Y075.2 RecName: Full=Hydrophobic protein LTI6B; AltName: Full=Low temperature-induced protein 6B && -	-
TraesCS1B03G0270100	TraesCS1B03G0270100	Chr1B	115461198	115463899	+	2333	-	TraesCS1B01G100400 && Q6AT90.1 RecName: Full=Transcription factor APG; AltName: Full=Basic helix-loop-helix protein 106; Short=OsbHLH106; AltName: Full=Protein ANTAGONIST OF PGL1; AltName: Full=bHLH transcription factor bHLH106 && PF00010:Helix-loop-helix DNA-binding domain	HLH
TraesCS1B03G0270700	TraesCS1B03G0270700	Chr1B	115973401	115975792	+	2140	-	TraesCS1B01G100600 && Q8LPH6.1 RecName: Full=Transcription factor MYB86; AltName: Full=Myb homolog 4; Short=AtMyb4; AltName: Full=Myb-related protein 86; Short=AtMYB86 && PF00249:Myb-like DNA-binding domain	Myb_DNA-binding
TraesCS1B03G0270900	TraesCS1B03G0270900	Chr1B	116370516	116372597	+	1399	-	TraesCS1B01G100700 && - && -	-
TraesCS1B03G0271000	TraesCS1B03G0271000	Chr1B	116840155	116843933	+	1064	-	TraesCS1B01G100800 && Q28BZ1.1 RecName: Full=RNA-binding protein 8A; AltName: Full=RNA-binding motif protein 8A; AltName: Full=Ribonucleoprotein RBM8A && PF00076:RNA recognition motif. (a.k.a. RRM, RBD, or RNP domain)	RRM_1
TraesCS1B03G0271700	TraesCS1B03G0271700	Chr1B	116852752	116863477	-	1978	-	TraesCS1B01G101000 && - && PF05641:Agenet domain	Agenet
TraesCS1B03G0271900	TraesCS1B03G0271900	Chr1B	117260523	117262036	-	1342	-	TraesCS1B01G101100 && Q75KH3.2 RecName: Full=Glucose and ribitol dehydrogenase homolog && PF13561:Enoyl-(Acyl carrier protein) reductase	-
TraesCS1B03G0273400	TraesCS1B03G0273400	Chr1B	117495223	117499940	-	880	-	TraesCS1B01G101600 && Q6IN84.1 RecName: Full=rRNA methyltransferase 1, mitochondrial; AltName: Full=16S rRNA (guanosine(1145)-2'-O)-methyltransferase; AltName: Full=16S rRNA [Gm1145] 2'-O-methyltransferase; Flags: Precursor && PF00588:SpoU rRNA Methylase family	SpoU_methylase
TraesCS1B03G0274400	TraesCS1B03G0274400	Chr1B	118149578	118149976	-	399	-	TraesCS1B01G101900 && - && -	-
TraesCS1B03G0274600	TraesCS1B03G0274600	Chr1B	118203514	118204197	-	684	-	TraesCS1B01G102000 && - && -	-
TraesCS1B03G0274700	TraesCS1B03G0274700	Chr1B	118424743	118425009	-	267	-	TraesCS1B01G102100 && - && -	-
TraesCS1B03G0274800	TraesCS1B03G0274800	Chr1B	118432637	118440437	-	2874	-	- && Q65XV7.1 RecName: Full=Replication protein A 70 kDa DNA-binding subunit C; Short=OsRPA70c; AltName: Full=Replication factor A protein 1C; AltName: Full=Replication protein A 1C && PF01336:OB-fold nucleic acid binding domain|PF16900:Replication protei	tRNA_anti
TraesCS1B03G0275100	TraesCS1B03G0275100	Chr1B	118585269	118588844	-	351	-	- && - && -	-
TraesCS1B03G0275200	TraesCS1B03G0275200	Chr1B	118639799	118640077	-	279	-	TraesCS1B01G102400 && - && -	-
TraesCS1B03G0275300	TraesCS1B03G0275300	Chr1B	118730674	118731337	-	664	-	TraesCS1B01G102500 && - && -	-
TraesCS1B03G0275400	TraesCS1B03G0275400	Chr1B	118919274	118922284	-	1140	-	TraesCS1B01G102600 && - && PF00583:Acetyltransferase (GNAT) family	Acetyltransf_1
TraesCS1B03G0278000	TraesCS1B03G0278000	Chr1B	119784710	119787602	+	1220	-	TraesCS1B01G103700 && Q84TC2.1 RecName: Full=DIBOA-glucoside dioxygenase BX6; AltName: Full=2,4-dihydroxy-1,4-benzoxazin-3-one-glucoside dioxygenase; AltName: Full=2-oxoglutarate-dependent dioxygenase BX6; AltName: Full=Protein BENZOXAZINONE SYNTHESIS 6 && PF14226:non-haem dioxygenase in morphine synthesis N-terminal|PF03171:2OG-Fe(II) oxygenase superfamily	2OG-FeII_Oxy
TraesCS1B03G0278200	TraesCS1B03G0278200	Chr1B	119787778	119788818	-	1041	-	TraesCS1B01G103800 && Q1PED9.1 RecName: Full=F-box/LRR-repeat protein At3g59190 && -	-
TraesCS1B03G0280000	TraesCS1B03G0280000	Chr1B	120901905	120902777	+	420	-	TraesCS1B01G104200 && P12783.1 RecName: Full=Phosphoglycerate kinase, cytosolic && PF00162:Phosphoglycerate kinase	-
TraesCS1B03G0280300	TraesCS1B03G0280300	Chr1B	121487827	121491885	+	1308	-	TraesCS1B01G104400 && Q86JB0.2 RecName: Full=Putative uncharacterized protein DDB_G0277003 && PF10294:Lysine methyltransferase	-
TraesCS1B03G0280400	TraesCS1B03G0280400	Chr1B	121491317	121494685	-	1876	-	TraesCS1B01G104500 && P08819.2 RecName: Full=Serine carboxypeptidase 2; AltName: Full=CPDW-II; Short=CP-WII; AltName: Full=Carboxypeptidase D; AltName: Full=Serine carboxypeptidase II; Contains: RecName: Full=Serine carboxypeptidase 2 chain A; AltName: Full=Serine carboxypeptidase II chain A; Contains: RecName: Full=Serine carboxypeptidase 2 chain B; AltName: Full=Serine carboxypeptidase II chain…	Peptidase_S10
TraesCS1B03G0280500	TraesCS1B03G0280500	Chr1B	121495873	121500275	-	2079	-	TraesCS1B01G104600 && - && -	-
TraesCS1B03G0281200	TraesCS1B03G0281200	Chr1B	121958354	121960176	+	1566	-	TraesCS1B01G104800 && - && -	-
TraesCS1B03G0282900	TraesCS1B03G0282900	Chr1B	123177075	123181700	+	1711	-	TraesCS1B01G105100 && O22892.2 RecName: Full=Uncharacterized protein At2g40430 && PF07767:Nop53 (60S ribosomal biogenesis)	-
TraesCS1B03G0283000	TraesCS1B03G0283000	Chr1B	123373463	123382852	-	2257	-	TraesCS1B01G105200 && O24467.1 RecName: Full=LEC14B homolog && PF00400:WD domain, G-beta repeat	WD40
TraesCS1B03G0283100	TraesCS1B03G0283100	Chr1B	123383102	123392761	+	2302	-	TraesCS1B01G105300 && Q09758.4 RecName: Full=Putative membrane-bound O-acyltransferase C24H6.01c && PF03062:MBOAT, membrane-bound O-acyltransferase family	MBOAT
TraesCS1B03G0283700	TraesCS1B03G0283700	Chr1B	123474624	123483042	-	1318	-	TraesCS1B01G105500 && - && PF14111:Domain of unknown function (DUF4283)	-
TraesCS1B03G0284900	TraesCS1B03G0284900	Chr1B	123589471	123596987	-	2030	-	- && - && PF12056:Protein of unknown function (DUF3537)	-
TraesCS1B03G0288200	TraesCS1B03G0288200	Chr1B	124728089	124745562	-	4456	-	- && F4J9M5.1 RecName: Full=Probable ATP-dependent DNA helicase CHR12; AltName: Full=Protein CHROMATIN REMODELING 12; Short=AtCHR12; AltName: Full=Protein MINUSCULE 1 && PF00176:SNF2 family N-terminal domain	SNF2_N
TraesCS1B03G0288400	TraesCS1B03G0288400	Chr1B	125256822	125265892	+	3347	-	TraesCS1B01G107000 && Q60EX6.1 RecName: Full=Serine/threonine-protein phosphatase BSL1 homolog; AltName: Full=BSU1-like protein 1 homolog && PF00149:Calcineurin-like phosphoesterase|PF13854:Kelch motif	Metallophos
TraesCS1B03G0288600	TraesCS1B03G0288600	Chr1B	125314796	125319975	-	1993	-	TraesCS1B01G107100 && Q7XI08.1 RecName: Full=Probable E3 ubiquitin-protein ligase XBOS34; AltName: Full=Ankyrin repeat domain and RING finger-containing protein XBOS34; AltName: Full=XB3 protein homolog 4 && PF13920:Zinc finger, C3HC4 type (RING finger)|PF13637:Ankyrin repeats (many copies)	-
TraesCS1B03G0288700	TraesCS1B03G0288700	Chr1B	125336507	125344444	-	2770	-	- && Q8W4M7.1 RecName: Full=DNA repair helicase XPD; AltName: Full=ERCC2 homolog; AltName: Full=RAD3 homolog; AltName: Full=UV hypersensitive protein 6; Short=AtUVH6; AltName: Full=XPD homolog; Short=AtXPD && PF06777:Helical and beta-bridge domain|PF06733	-
TraesCS1B03G0289600	TraesCS1B03G0289600	Chr1B	125704695	125706573	-	1777	-	TraesCS1B01G107400 && Q8LMI4.1 RecName: Full=Tryptamine hydroxycinnamoyltransferase 2; Short=OsTHT2 && PF02458:Transferase family	-
TraesCS1B03G0289800	TraesCS1B03G0289800	Chr1B	125789905	125791749	+	1696	-	TraesCS1B01G107500 && Q8LMI4.1 RecName: Full=Tryptamine hydroxycinnamoyltransferase 2; Short=OsTHT2 && PF02458:Transferase family	-
TraesCS1B03G0290200	TraesCS1B03G0290200	Chr1B	125975047	125978413	+	1860	-	TraesCS1B01G107600 && A3AZW5.1 RecName: Full=Probable sucrose-phosphatase 3; Short=OsSPP3 && PF05116:Sucrose-6F-phosphate phosphohydrolase|PF08472:Sucrose-6-phosphate phosphohydrolase C-terminal	-
TraesCS1B03G0290400	TraesCS1B03G0290400	Chr1B	126091667	126095885	+	1574	-	TraesCS1B01G107800 && - && -	-
TraesCS1B03G0291000	TraesCS1B03G0291000	Chr1B	126611001	126618555	-	4322	-	TraesCS1B01G108200 && Q9LHF5.1 RecName: Full=VIN3-like protein 1; AltName: Full=Protein VERNALIZATION 5 && PF00041:Fibronectin type III domain|PF07227:PHD - plant homeodomain finger protein	fn3
TraesCS1B03G0291400	TraesCS1B03G0291400	Chr1B	126847372	126852483	-	4029	-	- && Q9FJK8.1 RecName: Full=Probable disease resistance RPP8-like protein 4 && PF00931:NB-ARC domain|PF18052:Rx N-terminal domain	NB-ARC
TraesCS1B03G0292000	TraesCS1B03G0292000	Chr1B	127088730	127093609	-	1863	-	TraesCS1B01G108800 && Q8VYR5.1 RecName: Full=Pentatricopeptide repeat-containing protein At4g35850, mitochondrial; Flags: Precursor && PF17177:Pentacotripeptide-repeat region of PRORP	-
TraesCS1B03G0298000	TraesCS1B03G0298000	Chr1B	130114376	130123240	+	2284	-	TraesCS1B01G110400 && O82261.2 RecName: Full=Protease Do-like 2, chloroplastic; Flags: Precursor && PF13180:PDZ domain|PF13365:Trypsin-like peptidase domain|PF17815:PDZ domain	-
TraesCS1B03G0299900	TraesCS1B03G0299900	Chr1B	131996330	131997289	-	843	-	TraesCS1B01G110800 && - && -	-
TraesCS1B03G0300700	TraesCS1B03G0300700	Chr1B	133428412	133438451	-	2036	-	TraesCS1B01G111100 && - && -	-
TraesCS1B03G0301600	TraesCS1B03G0301600	Chr1B	134095969	134100718	-	1863	-	TraesCS1B01G111200 && - && -	-
TraesCS1B03G0302000	TraesCS1B03G0302000	Chr1B	135280433	135282301	-	1638	-	TraesCS1B01G111300 && - && -	-
TraesCS1B03G0302200	TraesCS1B03G0302200	Chr1B	135613167	135615081	-	968	-	TraesCS1B01G111400 && Q9ZT66.1 RecName: Full=Endo-1,3;1,4-beta-D-glucanase; Flags: Precursor && PF01738:Dienelactone hydrolase family	-
TraesCS1B03G0302500	TraesCS1B03G0302500	Chr1B	135657687	135659443	-	1572	-	TraesCS1B01G111600 && - && -	-
TraesCS1B03G0304000	TraesCS1B03G0304000	Chr1B	136463060	136465287	+	681	-	TraesCS1B01G112300 && - && PF08293:Mitochondrial ribosomal subunit S27	-
TraesCS1B03G0306100	TraesCS1B03G0306100	Chr1B	138149573	138163665	+	3223	-	TraesCS1B01G113300 && Q67W29.1 RecName: Full=Probable 4-hydroxy-tetrahydrodipicolinate reductase 1, chloroplastic; Short=HTPA reductase 1; Flags: Precursor && PF01113:Dihydrodipicolinate reductase, N-terminus|PF05173:Dihydrodipicolinate reductase, C-terminus	DapB_N
TraesCS1B03G0306900	TraesCS1B03G0306900	Chr1B	139197068	139198361	+	1036	-	TraesCS1B01G113800 && O65857.2 RecName: Full=Probable glutathione S-transferase GSTF1; AltName: Full=GST-I && PF00043:Glutathione S-transferase, C-terminal domain|PF02798:Glutathione S-transferase, N-terminal domain	GST_N
TraesCS1B03G0307200	TraesCS1B03G0307200	Chr1B	139203291	139203506	+	216	-	TraesCS1B01G113900 && - && -	-
TraesCS1B03G0307600	TraesCS1B03G0307600	Chr1B	139495302	139498862	-	1323	-	TraesCS1B01G114100 && O65479.2 RecName: Full=Putative cysteine-rich receptor-like protein kinase 20; Short=Cysteine-rich RLK20; Flags: Precursor && PF00069:Protein kinase domain	Pkinase
TraesCS1B03G0308700	TraesCS1B03G0308700	Chr1B	139796530	139797395	+	681	-	TraesCS1B01G114300 && P46420.2 RecName: Full=Glutathione S-transferase 4; AltName: Full=GST class-phi member 4; AltName: Full=GST-27; AltName: Full=GST-IV && PF00043:Glutathione S-transferase, C-terminal domain|PF02798:Glutathione S-transferase, N-terminal domain	GST_N
TraesCS1B03G0310600	TraesCS1B03G0310600	Chr1B	140791104	140799154	+	1290	-	TraesCS1B01G114700 && Q9SS35.1 RecName: Full=Putative F-box protein At3g10240 && PF00646:F-box domain	F-box
TraesCS1B03G0315800	TraesCS1B03G0315800	Chr1B	142181134	142182537	-	1404	-	TraesCS1B01G115300 && Q10MQ0.1 RecName: Full=Probable xyloglucan 6-xylosyltransferase 1; Short=OsXXT1; AltName: Full=Proteinn SHORT ROOT HAIR 2 >A2XFP3.2 RecName: Full=Probable xyloglucan 6-xylosyltransferase 1 && PF05637:galactosyl transferase GMA12/MNN10 family	-
TraesCS1B03G0316100	TraesCS1B03G0316100	Chr1B	142288312	142295314	-	2273	-	TraesCS1B01G115400 && - && PF04194:Programmed cell death protein 2, C-terminal putative domain|PF01753:MYND finger	zf-MYND
TraesCS1B03G0316200	TraesCS1B03G0316200	Chr1B	142295523	142314112	+	1737	-	TraesCS1B01G115500 && - && PF04003:Dip2/Utp12 Family	-
TraesCS1B03G0316800	TraesCS1B03G0316800	Chr1B	142523117	142525016	+	1388	-	TraesCS1B01G115800 && Q42517.1 RecName: Full=Peroxidase N; AltName: Full=Neutral peroxidase; Flags: Precursor && PF00141:Peroxidase	-
TraesCS1B03G0317500	TraesCS1B03G0317500	Chr1B	142998220	142999781	-	1477	-	TraesCS1B01G116000 && - && -	-
TraesCS1B03G0318000	TraesCS1B03G0318000	Chr1B	143260995	143266261	-	3510	-	TraesCS1B01G116200 && - && -	-
TraesCS1B03G0318300	TraesCS1B03G0318300	Chr1B	143273305	143274762	+	1458	-	TraesCS1B01G116400 && Q9LTA3.1 RecName: Full=UDP-glycosyltransferase 91C1 && PF00201:UDP-glucoronosyl and UDP-glucosyl transferase	UDPGT
TraesCS1B03G0318800	TraesCS1B03G0318800	Chr1B	143478299	143486457	+	3646	-	TraesCS1B01G116700 && - && PF00855:PWWP domain	PWWP
TraesCS1B03G0319100	TraesCS1B03G0319100	Chr1B	143531768	143534266	+	1290	-	TraesCS1B01G117000 && - && -	-
TraesCS1B03G0320000	TraesCS1B03G0320000	Chr1B	143797272	143800383	+	1537	-	TraesCS1B01G117200 && - && -	-
TraesCS1B03G0320200	TraesCS1B03G0320200	Chr1B	143804828	143806083	-	1256	-	TraesCS1B01G117400 && Q9FR99.1 RecName: Full=1-aminocyclopropane-1-carboxylate oxidase; Short=ACC oxidase; AltName: Full=Ethylene-forming enzyme; Short=EFE && PF03171:2OG-Fe(II) oxygenase superfamily|PF14226:non-haem dioxygenase in morphine synthesis N-terminal	2OG-FeII_Oxy
TraesCS1B03G0320500	TraesCS1B03G0320500	Chr1B	143907219	143908145	+	927	-	TraesCS1B01G117500 && Q9FR99.1 RecName: Full=1-aminocyclopropane-1-carboxylate oxidase; Short=ACC oxidase; AltName: Full=Ethylene-forming enzyme; Short=EFE && PF03171:2OG-Fe(II) oxygenase superfamily|PF14226:non-haem dioxygenase in morphine synthesis N-terminal	2OG-FeII_Oxy
TraesCS1B03G0321100	TraesCS1B03G0321100	Chr1B	143976046	143978318	+	1853	-	TraesCS1B01G117800 && - && PF05686:Glycosyl transferase family 90	-
TraesCS1B03G0321400	TraesCS1B03G0321400	Chr1B	144221581	144222228	+	461	-	TraesCS1B01G118100 && O82204.1 RecName: Full=60S ribosomal protein L28-1 && -	-
TraesCS1B03G0323800	TraesCS1B03G0323800	Chr1B	146004429	146014557	+	3928	-	TraesCS1B01G118900 && Q7G8Y3.2 RecName: Full=Probable chromatin-remodeling complex ATPase chain; AltName: Full=ISW2-like; AltName: Full=Sucrose nonfermenting protein 2 homolog && PF00176:SNF2 family N-terminal domain|PF00271:Helicase conserved C-terminal domain|PF09110:HAND|PF09111:SLIDE	SNF2_N
TraesCS1B03G0324000	TraesCS1B03G0324000	Chr1B	146016411	146020440	-	2256	-	TraesCS1B01G119000 && Q0DKP4.1 RecName: Full=Double-stranded RNA-binding protein 2; AltName: Full=dsRNA-binding protein 2; AltName: Full=dsRNA-binding protein 3; Short=OsDRB3 && PF00035:Double-stranded RNA binding motif	-
TraesCS1B03G0325900	TraesCS1B03G0325900	Chr1B	148456838	148458138	-	1197	-	TraesCS1B01G120000 && P28493.1 RecName: Full=Pathogenesis-related protein 5; Short=PR-5; Flags: Precursor && PF00314:Thaumatin family	Thaumatin
TraesCS1B03G0326400	TraesCS1B03G0326400	Chr1B	148621672	148624201	+	1199	-	TraesCS1B01G120300 && Q9LHH7.1 RecName: Full=Bifunctional protein FolD 2; AltName: Full=Tetrahydrofolate dehydrogenase/cyclohydrolase 2; Includes: RecName: Full=Methylenetetrahydrofolate dehydrogenase; Includes: RecName: Full=Methenyltetrahydrofolate cyclohydrolase && PF02882:Tetrahydrofolate dehydrogenase/cyclohydrolase, NAD(P)-binding domain|PF00763:Tetrahydrofolate dehydrogenase/cyclohydrolase…	-
TraesCS1B03G0328300	TraesCS1B03G0328300	Chr1B	149377349	149377953	-	605	-	TraesCS1B01G121000 && Q8L765.1 RecName: Full=BTB/POZ and MATH domain-containing protein 1; AltName: Full=Protein BTB-POZ AND MATH DOMAIN 1; Short=AtBPM1 && PF00651:BTB/POZ domain	BTB
TraesCS1B03G0330200	TraesCS1B03G0330200	Chr1B	150444101	150447936	-	582	-	TraesCS1B01G121500 && - && PF10273:Pre-rRNA-processing protein TSR2	-
TraesCS1B03G0331400	TraesCS1B03G0331400	Chr1B	151242525	151248784	+	2516	-	TraesCS1B01G121600 && Q876J3.1 RecName: Full=Glucan 1,3-beta-glucosidase; AltName: Full=Exo-1,3-beta-glucanase; Flags: Precursor && PF00150:Cellulase (glycosyl hydrolase family 5)	-
TraesCS1B03G0331500	TraesCS1B03G0331500	Chr1B	151665470	151667012	+	1466	-	TraesCS1B01G121700 && O22286.1 RecName: Full=BTB/POZ and MATH domain-containing protein 3; AltName: Full=Protein BTB-POZ AND MATH DOMAIN 3; Short=AtBPM3 && PF00651:BTB/POZ domain	BTB
TraesCS1B03G0332600	TraesCS1B03G0332600	Chr1B	152031430	152033908	+	1623	-	- && Q9FLD7.1 RecName: Full=Beta-glucuronosyltransferase GlcAT14A; AltName: Full=GT14 family glucuronic acid transferase 1; Short=AtGlcAT14A && PF02485:Core-2/I-Branching enzyme	-
TraesCS1B03G0333400	TraesCS1B03G0333400	Chr1B	153105477	153112521	+	4263	-	TraesCS1B01G122300 && B8AY58.1 RecName: Full=Villin-1 && PF00626:Gelsolin repeat	-
TraesCS1B03G0333800	TraesCS1B03G0333800	Chr1B	153274851	153288267	-	1671	-	TraesCS1B01G122400 && Q5W9E7.1 RecName: Full=Crossover junction endonuclease MUS81; AltName: Full=Protein MMS AND UV SENSITIVE 81; Short=AtMUS81 && PF02732:ERCC4 domain	-
TraesCS1B03G0334900	TraesCS1B03G0334900	Chr1B	154737147	154739653	-	2507	-	TraesCS1B01G122800 && Q43210.1 RecName: Full=Phenylalanine ammonia-lyase && PF00221:Aromatic amino acid lyase	-
TraesCS1B03G0335100	TraesCS1B03G0335100	Chr1B	154757442	154765117	-	3648	-	TraesCS1B01G123000 && Q9M350.2 RecName: Full=Gamma-tubulin complex component 4; Short=AtGCP4; Short=GCP-4 && PF17681:Gamma tubulin complex component N-terminal|PF04130:Gamma tubulin complex component C-terminal|PF04525:LURP-one-related	-
TraesCS1B03G0335700	TraesCS1B03G0335700	Chr1B	155209613	155218215	+	3361	-	- && B9FMJ3.1 RecName: Full=Kinesin-like protein KIN-13A; AltName: Full=Protein SMALL AND ROUND SEED 3 && PF00225:Kinesin motor domain	Kinesin
TraesCS1B03G0337300	TraesCS1B03G0337300	Chr1B	156840145	156840510	-	366	-	TraesCS1B01G123800 && - && -	-
TraesCS1B03G0338100	TraesCS1B03G0338100	Chr1B	156980427	156983710	-	1073	-	- && A6QRA1.1 RecName: Full=DNA-directed RNA polymerase V subunit 7 && -	-
TraesCS1B03G0339100	TraesCS1B03G0339100	Chr1B	157395008	157409897	-	2508	-	- && Q54I18.1 RecName: Full=Suppressor of Mek1; Short=SMEK && PF04802:Component of IIS longevity pathway SMK-1	-
TraesCS1B03G0340300	TraesCS1B03G0340300	Chr1B	157773675	157778932	-	2107	-	TraesCS1B01G124800 && O49068.1 RecName: Full=Tubulin gamma-2 chain; AltName: Full=Gamma-2-tubulin && PF00091:Tubulin/FtsZ family, GTPase domain|PF03953:Tubulin C-terminal domain	Tubulin
TraesCS1B03G0341500	TraesCS1B03G0341500	Chr1B	159084717	159087335	-	1592	-	TraesCS1B01G125400 && - && PF04117:Mpv17 / PMP22 family	Mpv17_PMP22
TraesCS1B03G0342000	TraesCS1B03G0342000	Chr1B	159323051	159327326	-	1065	-	TraesCS1B01G125600 && - && -	-
TraesCS1B03G0343600	TraesCS1B03G0343600	Chr1B	160699958	160702517	+	306	-	TraesCS1B01G126000 && - && -	-
TraesCS1B03G0344400	TraesCS1B03G0344400	Chr1B	161954105	161958020	-	1342	-	TraesCS1B01G126700 && Q9LIG6.1 RecName: Full=NifU-like protein 4, mitochondrial; Short=AtNfu-III; Short=AtNfu4; Flags: Precursor && PF01106:NifU-like domain|PF08712:Scaffold protein Nfu/NifU N terminal	-
TraesCS1B03G0344500	TraesCS1B03G0344500	Chr1B	161957719	161973447	+	1821	-	- && - && PF05132:RNA polymerase III RPC4	-
TraesCS1B03G0345000	TraesCS1B03G0345000	Chr1B	162279033	162285518	+	2952	-	- && Q0DKM0.1 RecName: Full=Probable ethylene response sensor 2; Short=OsERS2; AltName: Full=Ethylene response factor 2 && PF02518:Histidine kinase-, DNA gyrase B-, and HSP90-like ATPase|PF01590:GAF domain|PF00512:His Kinase A (phospho-acceptor) domain	HATPase_c
TraesCS1B03G0345700	TraesCS1B03G0345700	Chr1B	163130315	163132896	+	832	-	TraesCS1B01G127600 && Q9LFA5.1 RecName: Full=Mediator of RNA polymerase II transcription subunit 28 && PF11594:Mediator complex subunit 28	-
TraesCS1B03G0346000	TraesCS1B03G0346000	Chr1B	163223161	163226918	+	2193	-	TraesCS1B01G127900 && Q6K669.1 RecName: Full=Leucine aminopeptidase 2, chloroplastic; AltName: Full=Leucyl aminopeptidase 2; Short=LAP 2; AltName: Full=Proline aminopeptidase 2; AltName: Full=Prolyl aminopeptidase 2; Flags: Precursor && PF00883:Cytosol aminopeptidase family, catalytic domain|PF02789:Cytosol aminopeptidase family, N-terminal domain	-
TraesCS1B03G0347700	TraesCS1B03G0347700	Chr1B	164457897	164461935	-	1821	-	TraesCS1B01G128500 && Q9FXB6.1 RecName: Full=GDSL esterase/lipase LIP-4; AltName: Full=Extracellular lipase LIP-4; Flags: Precursor && PF00657:GDSL-like Lipase/Acylhydrolase	Lipase_GDSL
TraesCS1B03G0348100	TraesCS1B03G0348100	Chr1B	164837022	164842461	-	2682	-	TraesCS1B01G128700 && Q9BYJ9.1 RecName: Full=YTH domain-containing family protein 1; AltName: Full=Dermatomyositis associated with cancer putative autoantigen 1; Short=DACA-1 && PF04146:YT521-B-like domain	YTH
TraesCS1B03G0348500	TraesCS1B03G0348500	Chr1B	165060926	165072874	-	2736	-	- && Q9MB58.1 RecName: Full=6-phosphofructo-2-kinase/fructose-2,6-bisphosphatase; Short=6PF-2-K/Fru-2,6-P2ase; Short=AtF2KP; Short=PFK/FBPase; Includes: RecName: Full=6-phosphofructo-2-kinase; Includes: RecName: Full=Fructose-2,6-bisphosphatase && PF01591	-
TraesCS1B03G0350400	TraesCS1B03G0350400	Chr1B	166444614	166445677	-	1064	-	TraesCS1B01G129500 && Q8LEJ6.2 RecName: Full=Fasciclin-like arabinogalactan protein 11; Flags: Precursor && PF02469:Fasciclin domain	-
TraesCS1B03G0350500	TraesCS1B03G0350500	Chr1B	166446925	166456266	-	2098	-	- && Q7XTV7.2 RecName: Full=Probable E3 ubiquitin-protein ligase HIP1; AltName: Full=HAL3-interacting protein 1; Short=OsHIP1; AltName: Full=RING-H2 finger HIP1 && PF13639:Ring finger domain	-
TraesCS1B03G0350700	TraesCS1B03G0350700	Chr1B	166549661	166550255	+	357	-	TraesCS1B01G129700 && - && -	-
TraesCS1B03G0351400	TraesCS1B03G0351400	Chr1B	167013362	167017045	+	1937	-	TraesCS1B01G130000 && Q9LUC6.1 RecName: Full=Cytochrome P450 72A14 && PF00067:Cytochrome P450	p450
TraesCS1B03G0352100	TraesCS1B03G0352100	Chr1B	167727624	167734241	+	1459	-	TraesCS1B01G130200 && Q8VYA5.1 RecName: Full=Serine/arginine-rich splicing factor RS2Z33; AltName: Full=RS-containing zinc finger protein 33; Short=At-RS2Z33; Short=At-RSZ33; Short=AtRSZ33 && PF00076:RNA recognition motif. (a.k.a. RRM, RBD, or RNP domain)|PF00098:Zinc knuckle	zf-CCHC
TraesCS1B03G0352200	TraesCS1B03G0352200	Chr1B	167734651	167737188	-	2538	-	TraesCS1B01G130300 && Q9LX66.1 RecName: Full=Receptor-like protein kinase HERK 1; AltName: Full=Protein HERCULES RECEPTOR KINASE 1; Flags: Precursor && PF07714:Protein tyrosine and serine/threonine kinase|PF12819:Malectin-like domain	Pkinase_Tyr
TraesCS1B03G0354200	TraesCS1B03G0354200	Chr1B	168506916	168518636	+	2299	-	- && - && -	-
TraesCS1B03G0356000	TraesCS1B03G0356000	Chr1B	169324661	169329121	-	1540	-	TraesCS1B01G131000 && Q7SXR3.2 RecName: Full=Macrophage erythroblast attacher && PF10607:CTLH/CRA C-terminal to LisH motif domain	-
TraesCS1B03G0358600	TraesCS1B03G0358600	Chr1B	171613059	171613892	+	834	-	TraesCS1B01G131700 && - && PF14009:Domain of unknown function (DUF4228)	-
TraesCS1B03G0358700	TraesCS1B03G0358700	Chr1B	171619748	171623784	+	1047	-	TraesCS1B01G131800 && - && PF10181:GPI-GlcNAc transferase complex, PIG-H component	-
TraesCS1B03G0358800	TraesCS1B03G0358800	Chr1B	171624487	171626334	-	911	-	TraesCS1B01G131900 && Q8L5T5.2 RecName: Full=LOB domain-containing protein 15; AltName: Full=ASYMMETRIC LEAVES 2-like protein 11; Short=AS2-like protein 11 && PF03195:Lateral organ boundaries (LOB) domain	-
TraesCS1B03G0358900	TraesCS1B03G0358900	Chr1B	172092194	172093258	-	1065	-	- && - && -	-
TraesCS1B03G0359400	TraesCS1B03G0359400	Chr1B	172360689	172364498	-	1681	-	TraesCS1B01G132100 && - && PF13419:Haloacid dehalogenase-like hydrolase	-
TraesCS1B03G0359700	TraesCS1B03G0359700	Chr1B	172619913	172623828	-	1732	-	TraesCS1B01G132200 && Q8GW80.1 RecName: Full=F-box/LRR-repeat protein At3g59210 && -	-
TraesCS1B03G0360800	TraesCS1B03G0360800	Chr1B	174254421	174258382	+	1617	-	TraesCS1B01G132800 && Q96EX2.2 RecName: Full=RING finger and transmembrane domain-containing protein 2; AltName: Full=Transmembrane protein 118 && PF13920:Zinc finger, C3HC4 type (RING finger)	-
TraesCS1B03G0361100	TraesCS1B03G0361100	Chr1B	174468217	174472214	+	1559	-	- && Q0WPK3.1 RecName: Full=Autophagy-related protein 18d; Short=AtATG18d && -	-
TraesCS1B03G0361500	TraesCS1B03G0361500	Chr1B	174526844	174536662	-	884	-	TraesCS1B01G133100 && Q38859.1 RecName: Full=DNA-directed RNA polymerases II, IV and V subunit 11; AltName: Full=DNA-directed RNA polymerase II 13.6 kDa polypeptide; AltName: Full=DNA-directed RNA polymerase II subunit J; AltName: Full=DNA-directed RNA polymerase II subunit RPB11; Short=RNA polymerase II subunit B11 && PF13656:RNA polymerase Rpb3/Rpb11 dimerisation domain	-
TraesCS1B03G0361800	TraesCS1B03G0361800	Chr1B	174868070	174868846	+	689	-	TraesCS1B01G133200 && O82337.1 RecName: Full=Arabinogalactan peptide 16; Short=AG-peptide 16; Flags: Precursor && -	-
TraesCS1B03G0362100	TraesCS1B03G0362100	Chr1B	174953355	174956535	+	1621	-	TraesCS1B01G133300 && Q9C907.1 RecName: Full=Glycerophosphodiester phosphodiesterase GDPD5; AltName: Full=Glycerophosphodiester phosphodiesterase 5; Short=ATGDPD5; Flags: Precursor && PF03009:Glycerophosphoryl diester phosphodiesterase family	-
TraesCS1B03G0362200	TraesCS1B03G0362200	Chr1B	175158543	175161645	+	1755	-	TraesCS1B01G133400 && Q9SD81.1 RecName: Full=Glycerophosphodiester phosphodiesterase GDPD6; AltName: Full=Glycerophosphodiester phosphodiesterase 6; Short=ATGDPD6; Flags: Precursor && PF03009:Glycerophosphoryl diester phosphodiesterase family	-
TraesCS1B03G0363500	TraesCS1B03G0363500	Chr1B	176193113	176197250	-	2200	-	TraesCS1B01G134000 && - && PF07223:UBA-like domain (DUF1421)	-
TraesCS1B03G0363900	TraesCS1B03G0363900	Chr1B	176224777	176228970	+	3801	-	TraesCS1B01G134100 && Q9LHP4.1 RecName: Full=Receptor-like protein kinase 2; Flags: Precursor && PF08263:Leucine rich repeat N-terminal domain|PF13855:Leucine rich repeat|PF00069:Protein kinase domain	Pkinase
TraesCS1B03G0364900	TraesCS1B03G0364900	Chr1B	177093898	177100662	-	1854	-	TraesCS1B01G134300 && - && PF02485:Core-2/I-Branching enzyme	-
TraesCS1B03G0365600	TraesCS1B03G0365600	Chr1B	177651649	177655126	+	3265	-	TraesCS1B01G134600 && - && PF13855:Leucine rich repeat|PF08263:Leucine rich repeat N-terminal domain	LRRNT_2
TraesCS1B03G0366100	TraesCS1B03G0366100	Chr1B	177929853	177933108	-	1503	-	TraesCS1B01G134900 && Q2VZE7.1 RecName: Full=Protein ApaG && PF04379:ApaG domain	-
TraesCS1B03G0366300	TraesCS1B03G0366300	Chr1B	178136520	178139999	+	1623	-	- && Q6Z9U7.1 RecName: Full=mRNA cap guanine-N7 methyltransferase 1; AltName: Full=mRNA (guanine-N(7)-)-methyltransferase 1; AltName: Full=mRNA cap methyltransferase 1 && PF03291:mRNA capping enzyme	-
TraesCS1B03G0367500	TraesCS1B03G0367500	Chr1B	178775421	178776284	+	864	-	TraesCS1B01G135300 && - && PF06232:Embryo-specific protein 3, (ATS3)	-
TraesCS1B03G0367600	TraesCS1B03G0367600	Chr1B	178896016	178899452	+	2060	-	TraesCS1B01G135400 && Q9SUV1.1 RecName: Full=Adenine nucleotide transporter BT1, chloroplastic/mitochondrial; AltName: Full=Protein BRITTLE 1 homolog; Short=AtBT1; AltName: Full=Protein EMBRYO DEFECTIVE 104; AltName: Full=Protein EMBRYO DEFECTIVE 42; AltName: Full=Protein SODIUM HYPERSENSITIVE 1; Flags: Precursor && PF00153:Mitochondrial carrier protein	Mito_carr
TraesCS1B03G0368300	TraesCS1B03G0368300	Chr1B	179409020	179412142	+	846	-	TraesCS1B01G135600 && Q94LW4.2 RecName: Full=Homeobox protein knotted-1-like 11; AltName: Full=Homeobox protein HOS59 && PF03789:ELK domain|PF03791:KNOX2 domain|PF05920:Homeobox KN domain|PF03790:KNOX1 domain	KNOX2
TraesCS1B03G0368400	TraesCS1B03G0368400	Chr1B	179460751	179464120	+	1315	-	TraesCS1B01G135700 && - && PF00903:Glyoxalase/Bleomycin resistance protein/Dioxygenase superfamily	Glyoxalase
TraesCS1B03G0368500	TraesCS1B03G0368500	Chr1B	179638103	179639014	-	719	-	TraesCS1B01G135800 && P43400.1 RecName: Full=Metallothionein-like protein 1; Short=MT-1 && -	-
TraesCS1B03G0368900	TraesCS1B03G0368900	Chr1B	179645436	179649535	-	3031	-	TraesCS1B01G135900 && Q2QZ37.1 RecName: Full=Probable GTP-binding protein OBGM, mitochondrial; Flags: Precursor && PF01926:50S ribosome-binding GTPase|PF01018:GTP1/OBG	-
TraesCS1B03G0369200	TraesCS1B03G0369200	Chr1B	179816807	179819255	-	915	-	TraesCS1B01G136000 && - && -	-
TraesCS1B03G0370000	TraesCS1B03G0370000	Chr1B	181103476	181106673	-	907	-	TraesCS1B01G136500 && - && PF05176:ATP10 protein	-
TraesCS1B03G0370100	TraesCS1B03G0370100	Chr1B	181106794	181109313	+	558	-	TraesCS1B01G136600 && - && -	-
TraesCS1B03G0370300	TraesCS1B03G0370300	Chr1B	181146566	181148413	-	1005	-	TraesCS1B01G136700 && Q39096.1 RecName: Full=Protein EARLY RESPONSIVE TO DEHYDRATION 15; AltName: Full=PAM2-containing protein CID1; AltName: Full=Polyadenylate-binding protein-interacting protein 1; Short=PABP-interacting protein 1; Short=Poly(A)-binding protein-interacting protein 1; AltName: Full=Protein CTC-INTERACTING DOMAIN 1; AltName: Full=Protein LIGHT STRESS-REGULATED 1 && -	-
TraesCS1B03G0370600	TraesCS1B03G0370600	Chr1B	181266634	181267334	-	701	-	TraesCS1B01G136800 && - && -	-
TraesCS1B03G0370700	TraesCS1B03G0370700	Chr1B	181287609	181287986	-	378	-	TraesCS1B01G136900 && - && -	-
TraesCS1B03G0371000	TraesCS1B03G0371000	Chr1B	181768452	181769210	-	759	-	TraesCS1B01G137200 && - && -	-
TraesCS1B03G0373500	TraesCS1B03G0373500	Chr1B	183483712	183485429	-	165	-	TraesCS1B01G137900 && - && -	-
TraesCS1B03G0373600	TraesCS1B03G0373600	Chr1B	183486613	183488880	-	1461	-	- && Q93YV6.1 RecName: Full=Serine/threonine protein phosphatase 2A 57 kDa regulatory subunit B' iota isoform; Short=AtB' iota; Short=PP2A, B' subunit, iota isoform && PF01603:Protein phosphatase 2A regulatory B subunit (B56 family)	-
TraesCS1B03G0374100	TraesCS1B03G0374100	Chr1B	184576700	184580423	+	1767	-	TraesCS1B01G138200 && Q80SY5.1 RecName: Full=Pre-mRNA-splicing factor 38B && PF03371:PRP38 family	PRP38
TraesCS1B03G0374900	TraesCS1B03G0374900	Chr1B	184985394	184989573	+	1833	-	TraesCS1B01G138300 && Q9LN71.1 RecName: Full=E3 ubiquitin-protein ligase At1g12760; AltName: Full=RING finger protein At1g12760 && PF13639:Ring finger domain	-
TraesCS1B03G0376400	TraesCS1B03G0376400	Chr1B	185976053	185976310	+	258	-	TraesCS1B01G138500 && - && -	-
TraesCS1B03G0378300	TraesCS1B03G0378300	Chr1B	187771544	187779291	-	2588	-	TraesCS1B01G139100 && Q9LW85.2 RecName: Full=MAR-binding filament-like protein 1 && -	-
TraesCS1B03G0378900	TraesCS1B03G0378900	Chr1B	188652848	188654289	-	1101	-	TraesCS1B01G139200 && - && PF04570:zinc-finger of the FCS-type, C2-C2	-
TraesCS1B03G0380000	TraesCS1B03G0380000	Chr1B	189930066	189935596	+	3222	-	TraesCS1B01G139500 && Q9S7C0.1 RecName: Full=Heat shock 70 kDa protein 14; AltName: Full=Heat shock protein 70-14; Short=AtHsp70-14; AltName: Full=Heat shock protein 91 && PF00012:Hsp70 protein	HSP70
TraesCS1B03G0380800	TraesCS1B03G0380800	Chr1B	190675154	190677988	-	927	-	TraesCS1B01G139800 && - && -	-
TraesCS1B03G0381700	TraesCS1B03G0381700	Chr1B	191197764	191198589	+	826	-	TraesCS1B01G139900 && - && -	-
TraesCS1B03G0382800	TraesCS1B03G0382800	Chr1B	191671441	191674381	-	1044	-	- && Q8YAC7.1 RecName: Full=Bifunctional protein TilS/HprT; Includes: RecName: Full=tRNA(Ile)-lysidine synthase; AltName: Full=tRNA(Ile)-2-lysyl-cytidine synthase; AltName: Full=tRNA(Ile)-lysidine synthetase; Includes: RecName: Full=Hypoxanthine-guanine p	Pribosyltran
TraesCS1B03G0384600	TraesCS1B03G0384600	Chr1B	193642927	193650686	+	1534	-	- && - && PF12776:Myb/SANT-like DNA-binding domain	-
TraesCS1B03G0385200	TraesCS1B03G0385200	Chr1B	194136866	194152344	-	2250	-	TraesCS1B01G140900 && Q15208.1 RecName: Full=Serine/threonine-protein kinase 38; AltName: Full=NDR1 protein kinase; AltName: Full=Nuclear Dbf2-related kinase 1 >Q5R8M1.1 RecName: Full=Serine/threonine-protein kinase 38 && PF00069:Protein kinase domain	Pkinase
TraesCS1B03G0385500	TraesCS1B03G0385500	Chr1B	194698574	194701475	-	845	-	TraesCS1B01G141200 && - && PF00903:Glyoxalase/Bleomycin resistance protein/Dioxygenase superfamily	Glyoxalase
TraesCS1B03G0385700	TraesCS1B03G0385700	Chr1B	194880663	194901141	+	5346	-	TraesCS1B01G141300 && - && -	-
TraesCS1B03G0386200	TraesCS1B03G0386200	Chr1B	195225683	195229476	+	2422	-	TraesCS1B01G141400 && Q9LI74.1 RecName: Full=Protein CHUP1, chloroplastic; AltName: Full=Protein CHLOROPLAST UNUSUAL POSITIONING 1 && -	-
TraesCS1B03G0388600	TraesCS1B03G0388600	Chr1B	196146619	196150385	-	1999	-	TraesCS1B01G142000 && Q1WM16.2 RecName: Full=Hexokinase-7; AltName: Full=Hexokinase-6 && PF00349:Hexokinase|PF03727:Hexokinase	-
TraesCS1B03G0389100	TraesCS1B03G0389100	Chr1B	197057412	197060528	+	1995	-	TraesCS1B01G142100 && - && PF13178:Protein of unknown function (DUF4005)	-
TraesCS1B03G0389200	TraesCS1B03G0389200	Chr1B	197308714	197313542	-	1512	-	TraesCS1B01G142200 && Q06397.2 RecName: Full=Derlin-1; AltName: Full=18 kDa cold-induced protein; AltName: Full=DER1-like protein 1; AltName: Full=OsDerlin 1-1 && PF04511:Der1-like family	-
TraesCS1B03G0389800	TraesCS1B03G0389800	Chr1B	198641901	198643199	+	1031	-	TraesCS1B01G142500 && - && PF05553:Cotton fibre expressed protein	-
TraesCS1B03G0389900	TraesCS1B03G0389900	Chr1B	198682338	198690683	+	1457	-	TraesCS1B01G142600 && Q5TKD8.1 RecName: Full=Thioredoxin-like 2, chloroplastic; AltName: Full=Lilium-type thioredoxin 2; AltName: Full=OsTrx19; Flags: Precursor && PF00085:Thioredoxin	-
TraesCS1B03G0390800	TraesCS1B03G0390800	Chr1B	198939523	198949688	+	1568	-	- && Q9SZB9.2 RecName: Full=Peroxidase 47; Short=Atperox P47; AltName: Full=ATP32; Flags: Precursor && PF00141:Peroxidase	-
TraesCS1B03G0391000	TraesCS1B03G0391000	Chr1B	199101118	199104967	-	639	-	TraesCS1B01G142900 && - && -	-
TraesCS1B03G0391300	TraesCS1B03G0391300	Chr1B	199412586	199413432	-	847	-	TraesCS1B01G143000 && Q9LIC6.1 RecName: Full=PRA1 family protein F3; Short=AtPRA1.F3; AltName: Full=Prenylated Rab acceptor 8 && PF03208:PRA1 family protein	-
TraesCS1B03G0391700	TraesCS1B03G0391700	Chr1B	199684393	199694751	+	2564	-	- && Q852L0.1 RecName: Full=Casein kinase 1-like protein HD16; AltName: Full=Os03g0793500 protein; AltName: Full=Protein EARLY FLOWERING 1; AltName: Full=Protein HEADING DATE 16 && PF00069:Protein kinase domain	Pkinase
TraesCS1B03G0392600	TraesCS1B03G0392600	Chr1B	200036433	200037896	-	1464	-	TraesCS1B01G143200 && - && PF04859:Plant protein of unknown function (DUF641)	-
TraesCS1B03G0393300	TraesCS1B03G0393300	Chr1B	201496897	201497395	-	499	-	TraesCS1B01G143600 && - && -	-
TraesCS1B03G0393900	TraesCS1B03G0393900	Chr1B	201945159	201952822	+	4449	-	- && Q058N0.1 RecName: Full=IQ domain-containing protein IQM5; AltName: Full=IQ motif-containing protein 5 && -	-
TraesCS1B03G0394400	TraesCS1B03G0394400	Chr1B	201982586	201988261	-	1799	-	- && Q9SLD2.2 RecName: Full=Diacylglycerol O-acyltransferase 1 && PF03062:MBOAT, membrane-bound O-acyltransferase family	MBOAT
TraesCS1B03G0394800	TraesCS1B03G0394800	Chr1B	202531993	202533832	+	701	-	- && Q0DK10.1 RecName: Full=60S ribosomal protein L11 >A2YDY2.2 RecName: Full=60S ribosomal protein L11 && PF00281:Ribosomal protein L5|PF00673:ribosomal L5P family C-terminus	-
TraesCS1B03G0394900	TraesCS1B03G0394900	Chr1B	202535166	202538647	-	664	-	TraesCS1B01G144400 && - && PF12906:RING-variant domain	-
TraesCS1B03G0395100	TraesCS1B03G0395100	Chr1B	202850612	202854148	-	1757	-	TraesCS1B01G144500 && Q6L8F7.1 RecName: Full=Zinc transporter 7; AltName: Full=ZRT/IRT-like protein 7; Short=OsZIP7; Flags: Precursor && PF02535:ZIP Zinc transporter	-
TraesCS1B03G0395300	TraesCS1B03G0395300	Chr1B	203260228	203270563	+	1728	-	TraesCS1B01G144600 && Q66GS2.1 RecName: Full=Probable beta-1,3-galactosyltransferase 12 && PF01762:Galactosyltransferase	Galactosyl_T
TraesCS1B03G0395400	TraesCS1B03G0395400	Chr1B	203813405	203814988	+	1584	-	TraesCS1B01G144700 && - && PF03168:Late embryogenesis abundant protein	-
TraesCS1B03G0397700	TraesCS1B03G0397700	Chr1B	205084291	205088599	+	1024	-	TraesCS1B01G145200 && O80438.1 RecName: Full=N-alpha-acetyltransferase MAK3; AltName: Full=N-acetyltransferase MAK3 homolog; Short=AtMAK3; AltName: Full=Protein PHOTOSYNTHESIS ALTERED MUTANT 21 && PF00583:Acetyltransferase (GNAT) family	Acetyltransf_1
TraesCS1B03G0398200	TraesCS1B03G0398200	Chr1B	206013103	206018902	+	2666	-	TraesCS1B01G145500 && Q93Y37.1 RecName: Full=Mannosyl-oligosaccharide 1,2-alpha-mannosidase MNS3 && PF01532:Glycosyl hydrolase family 47	-
TraesCS1B03G0400200	TraesCS1B03G0400200	Chr1B	208189926	208194276	+	1307	-	- && O95159.2 RecName: Full=Zinc finger protein-like 1; AltName: Full=Zinc finger protein MCG4 && -	-
TraesCS1B03G0400500	TraesCS1B03G0400500	Chr1B	208211319	208213292	+	946	-	TraesCS1B01G146100 && Q9XET4.1 RecName: Full=40S ribosomal protein S7 && PF01251:Ribosomal protein S7e	-
TraesCS1B03G0400700	TraesCS1B03G0400700	Chr1B	208442109	208448539	-	2904	-	TraesCS1B01G146200 && Q6F353.1 RecName: Full=DNA replication licensing factor MCM6; AltName: Full=Minichromosome maintenance protein 6; Short=OsMCM6 && PF00493:MCM P-loop domain|PF17207:MCM OB domain|PF14551:MCM N-terminal domain|PF18263:MCM6 C-terminal winged-helix domain|PF17855:MCM AAA-lid domain	MCM
TraesCS1B03G0401800	TraesCS1B03G0401800	Chr1B	210831025	210839325	-	2072	-	TraesCS1B01G146400 && Q8GY87.2 RecName: Full=Probable ubiquitin-conjugating enzyme E2 26; AltName: Full=E2 ubiquitin-conjugating enzyme 26; AltName: Full=Ubiquitin carrier protein 26 && PF00179:Ubiquitin-conjugating enzyme	UQ_con
TraesCS1B03G0402600	TraesCS1B03G0402600	Chr1B	211840760	211849979	+	1954	-	- && Q8S3D1.2 RecName: Full=Transcription factor bHLH68; AltName: Full=Basic helix-loop-helix protein 68; Short=AtbHLH68; Short=bHLH 68; AltName: Full=Transcription factor EN 60; AltName: Full=bHLH transcription factor bHLH068 && -	-
TraesCS1B03G0403300	TraesCS1B03G0403300	Chr1B	212449794	212455139	+	1582	-	TraesCS1B01G146600 && Q42404.1 RecName: Full=U1 small nuclear ribonucleoprotein 70 kDa; Short=U1 snRNP 70 kDa; Short=U1-70K; Short=snRNP70 && PF00076:RNA recognition motif. (a.k.a. RRM, RBD, or RNP domain)|PF12220:U1 small nuclear ribonucleoprotein of 70kDa MW N terminal	RRM_1
TraesCS1B03G0403700	TraesCS1B03G0403700	Chr1B	212840804	212845314	+	1758	-	TraesCS1B01G146700 && - && -	-
TraesCS1B03G0404400	TraesCS1B03G0404400	Chr1B	213674780	213681671	+	3523	-	- && C0SUT9.1 RecName: Full=Putative lysine-specific demethylase JMJ16; AltName: Full=Jumonji domain-containing protein 16; AltName: Full=Lysine-specific histone demethylase JMJ16; AltName: Full=Protein JUMONJI 16 && PF05965:F/Y rich C-terminus|PF05964:F/	JmjC
TraesCS1B03G0405400	TraesCS1B03G0405400	Chr1B	215527648	215532464	-	2193	-	- && Q9LV48.1 RecName: Full=Proline-rich receptor-like protein kinase PERK1; AltName: Full=Proline-rich extensin-like receptor kinase 1; Short=AtPERK1 && PF07714:Protein tyrosine and serine/threonine kinase	Pkinase_Tyr
TraesCS1B03G0406400	TraesCS1B03G0406400	Chr1B	217680083	217694910	-	1673	-	- && O04621.1 RecName: Full=Protein trichome birefringence-like 26 && PF13839:GDSL/SGNH-like Acyl-Esterase family found in Pmr5 and Cas1p|PF14416:PMR5 N terminal Domain	-
TraesCS1B03G0407100	TraesCS1B03G0407100	Chr1B	218775057	218779921	-	1908	-	- && Q9FLV9.1 RecName: Full=S-type anion channel SLAH3; AltName: Full=SLAC1-homolog protein 3 && PF03595:Voltage-dependent anion channel	C4dic_mal_tran
TraesCS1B03G0410800	TraesCS1B03G0410800	Chr1B	221387079	221387890	+	812	-	TraesCS1B01G148000 && Q0DJV6.1 RecName: Full=Probable calcium-binding protein CML18; AltName: Full=Calmodulin-like protein 18 && PF13499:EF-hand domain pair	-
TraesCS1B03G0411400	TraesCS1B03G0411400	Chr1B	221946959	221955086	-	1256	-	TraesCS1B01G148100 && - && PF10184:Uncharacterized conserved protein (DUF2358)	-
TraesCS1B03G0411500	TraesCS1B03G0411500	Chr1B	222299256	222346845	+	2639	-	- && P93484.1 RecName: Full=Vacuolar-sorting receptor 1; AltName: Full=80 kDa proaleurein-binding protein; AltName: Full=BP-80; Flags: Precursor && PF02225:PA domain	-
TraesCS1B03G0413700	TraesCS1B03G0413700	Chr1B	223533586	223564370	+	1130	-	- && - && -	-
TraesCS1B03G0416700	TraesCS1B03G0416700	Chr1B	226866747	226870166	+	2183	-	TraesCS1B01G149000 && - && PF13891:Potential DNA-binding domain	-
TraesCS1B03G0418900	TraesCS1B03G0418900	Chr1B	228398347	228419701	+	3361	-	- && Q93Y01.1 RecName: Full=Ubiquitin carboxyl-terminal hydrolase 9; AltName: Full=Deubiquitinating enzyme 9; Short=AtUBP9; AltName: Full=Ubiquitin thioesterase 9; AltName: Full=Ubiquitin-specific-processing protease 9 && PF00443:Ubiquitin carboxyl-termin	UCH
TraesCS1B03G0419300	TraesCS1B03G0419300	Chr1B	229240057	229245512	-	1798	-	- && O80437.1 RecName: Full=Glycerol-3-phosphate 2-O-acyltransferase 6; Short=AtGPAT6; AltName: Full=Glycerol-3-phosphate acyltransferase 6 && PF12710:haloacid dehalogenase-like hydrolase|PF01553:Acyltransferase	Acyltransferase
TraesCS1B03G0422000	TraesCS1B03G0422000	Chr1B	231891133	231917977	+	2991	-	- && O64642.2 RecName: Full=UTP:RNA uridylyltransferase 1 && PF03828:Cid1 family poly A polymerase|PF19088:TUTase nucleotidyltransferase domain	-
TraesCS1B03G0422200	TraesCS1B03G0422200	Chr1B	232459550	232461821	-	1597	-	TraesCS1B01G149900 && Q9FM85.1 RecName: Full=Probable receptor-like protein kinase At5g56460 && PF07714:Protein tyrosine and serine/threonine kinase	Pkinase_Tyr
TraesCS1B03G0424000	TraesCS1B03G0424000	Chr1B	234258286	234266448	-	2554	-	- && Q9C9Z1.2 RecName: Full=Putative zinc transporter At3g08650 && PF02535:ZIP Zinc transporter	-
TraesCS1B03G0424200	TraesCS1B03G0424200	Chr1B	235317627	235355959	+	3687	-	- && Q0WLC6.2 RecName: Full=Pentatricopeptide repeat-containing protein MRL1, chloroplastic; AltName: Full=Protein MATURATION OF RBCL 1; Short=AtMRL1; Flags: Precursor && PF17177:Pentacotripeptide-repeat region of PRORP|PF13812:Pentatricopeptide repeat do	-
TraesCS1B03G0424400	TraesCS1B03G0424400	Chr1B	235381619	235385055	-	1012	-	- && Q8W593.1 RecName: Full=Probable lactoylglutathione lyase, chloroplastic; AltName: Full=Glyoxalase I; Flags: Precursor && PF00903:Glyoxalase/Bleomycin resistance protein/Dioxygenase superfamily	Glyoxalase
TraesCS1B03G0425900	TraesCS1B03G0425900	Chr1B	236101452	236114545	+	2217	-	TraesCS1B01G150400 && Q0DIV0.1 RecName: Full=Ferrochelatase-2, chloroplastic; AltName: Full=Ferrochelatase II; AltName: Full=Heme synthase 2; AltName: Full=Protoheme ferro-lyase 2; Flags: Precursor >A2Y3Q5.2 RecName: Full=Ferrochelatase-2, chloroplastic; AltName: Full=Ferrochelatase II; AltName: Full=Heme synthase 2; AltName: Full=Protoheme ferro-lyase 2; Flags: Precursor && PF00762:Ferrochelatase	-
TraesCS1B03G0427300	TraesCS1B03G0427300	Chr1B	237687683	237730213	-	2912	-	- && Q940Y9.1 RecName: Full=Putative ion channel POLLUX-like 2 && PF06241:Castor and Pollux, part of voltage-gated ion channel	-
TraesCS1B03G0429700	TraesCS1B03G0429700	Chr1B	243005626	243007399	+	1667	-	TraesCS1B01G151200 && - && PF04788:Protein of unknown function (DUF620)	-
TraesCS1B03G0429800	TraesCS1B03G0429800	Chr1B	243008306	243015539	-	4216	-	TraesCS1B01G151300 && Q02028.1 RecName: Full=Stromal 70 kDa heat shock-related protein, chloroplastic; Flags: Precursor && PF00012:Hsp70 protein	HSP70
TraesCS1B03G0430200	TraesCS1B03G0430200	Chr1B	243044255	243062874	-	528	-	- && - && -	-
TraesCS1B03G0430700	TraesCS1B03G0430700	Chr1B	244690838	244693438	-	1427	-	TraesCS1B01G151800 && Q7F830.1 RecName: Full=Cyclin-A1-1; AltName: Full=G2/mitotic-specific cyclin-A1-1; Short=CycA1;1 && PF00134:Cyclin, N-terminal domain|PF02984:Cyclin, C-terminal domain	Cyclin_C
TraesCS1B03G0432100	TraesCS1B03G0432100	Chr1B	246836011	246846059	-	1120	-	TraesCS1B01G152100 && Q40522.1 RecName: Full=Ras-related protein Rab11D && PF00071:Ras family	Ras
TraesCS1B03G0462100	TraesCS1B03G0462100	Chr1B	277609584	277620231	-	1867	-	TraesCS1B01G159500 && Q84JT7.1 RecName: Full=AT-rich interactive domain-containing protein 1; Short=ARID domain-containing protein 1; AltName: Full=ARID and ELM2 domain-containing protein 1 && -	-
TraesCS1B03G0497000	TraesCS1B03G0497000	Chr1B	305818373	305835572	-	3795	-	- && F4ILR7.1 RecName: Full=DExH-box ATP-dependent RNA helicase DExH1 && PF00271:Helicase conserved C-terminal domain|PF07717:Oligonucleotide/oligosaccharide-binding (OB)-fold|PF00270:DEAD/DEAH box helicase|PF04408:Helicase associated domain (HA2)	HA2
TraesCS1B03G0498800	TraesCS1B03G0498800	Chr1B	306704476	306704820	-	345	-	TraesCS1B01G169300 && - && -	-
TraesCS1B03G0501900	TraesCS1B03G0501900	Chr1B	308557709	308564521	+	5107	-	TraesCS1B01G170300 && Q9M8D3.3 RecName: Full=Probable phosphoribosylformylglycinamidine synthase, chloroplastic/mitochondrial; Short=FGAM synthase; Short=FGAMS; AltName: Full=Formylglycinamide ribonucleotide amidotransferase; Short=FGAR amidotransferase; Short=FGAR-AT; AltName: Full=Formylglycinamide ribotide amidotransferase; Flags: Precursor && PF02769:AIR synthase related protein, C-terminal d…	-
TraesCS1B03G0508900	TraesCS1B03G0508900	Chr1B	313706563	313712418	-	5856	-	TraesCS1B01G172300 && - && -	-
TraesCS1B03G0518700	TraesCS1B03G0518700	Chr1B	321922116	321924747	+	1230	-	TraesCS1B01G175100 && - && -	-
TraesCS1B03G0545200	TraesCS1B03G0545200	Chr1B	337325049	337325588	+	540	-	TraesCS1B01G184300 && Q7XD66.1 RecName: Full=Putative ripening-related protein 6; Flags: Precursor && -	-
TraesCS1B03G0555800	TraesCS1B03G0555800	Chr1B	345084252	345085322	-	1071	-	TraesCS1B01G188700 && - && PF07762:Protein of unknown function (DUF1618)	-
TraesCS1B03G0564700	TraesCS1B03G0564700	Chr1B	348840601	348845202	+	1166	-	- && P81760.2 RecName: Full=Thylakoid lumenal 17.4 kDa protein, chloroplastic; AltName: Full=P17.4; Flags: Precursor && PF00805:Pentapeptide repeats (8 copies)	Pentapeptide
TraesCS1B03G0577100	TraesCS1B03G0577100	Chr1B	359023805	359026687	-	867	-	TraesCS1B01G196300 && Q9FJ81.1 RecName: Full=Protein COFACTOR ASSEMBLY OF COMPLEX C SUBUNIT B CCB2, chloroplastic; AltName: Full=Protein HIGH CHLOROPHYLL FLUORESCENCE 208; Flags: Precursor && PF11152:Cofactor assembly of complex C subunit B, CCB2/CCB4	-
TraesCS1B03G0581000	TraesCS1B03G0581000	Chr1B	361419099	361422742	-	1610	-	TraesCS1B01G197700 && - && PF04438:HIT zinc finger|PF04925:SHQ1 protein	-
TraesCS1B03G0583300	TraesCS1B03G0583300	Chr1B	363337167	363340539	+	1449	-	TraesCS1B01G199000 && Q9MA98.1 RecName: Full=DNA excision repair protein ERCC-1; Short=AtERCC1; Short=AtRAD10; AltName: Full=Ultraviolet hypersensitive 7 && PF03834:Binding domain of DNA repair protein Ercc1 (rad10/Swi10)	-
TraesCS1B03G0586000	TraesCS1B03G0586000	Chr1B	364963379	364968033	+	2292	-	TraesCS1B01G200100 && - && PF04646:Protein of unknown function, DUF604	-
TraesCS1B03G0623600	TraesCS1B03G0623600	Chr1B	395079505	395080385	+	786	-	- && Q8W2X8.1 RecName: Full=Putative expansin-A30; AltName: Full=Alpha-expansin-30; AltName: Full=OsEXP30; AltName: Full=OsEXPA30; AltName: Full=OsaEXPa1.32; Flags: Precursor && PF01357:Expansin C-terminal domain|PF03330:Lytic transglycolase	-
TraesCS1B03G0624500	TraesCS1B03G0624500	Chr1B	395539671	395539859	+	189	-	TraesCS1B01G214600 && Q38838.2 RecName: Full=Agamous-like MADS-box protein AGL14; AltName: Full=Protein XAANTAL 2 && -	-
TraesCS1B03G0630100	TraesCS1B03G0630100	Chr1B	398717379	398717624	-	246	-	TraesCS1B01G216800 && P30569.2 RecName: Full=EC protein I/II; AltName: Full=Zinc metallothionein class II && -	-
TraesCS1B03G0634800	TraesCS1B03G0634800	Chr1B	401960603	401960944	+	342	-	TraesCS1B01G218400 && - && -	-
TraesCS1B03G0636500	TraesCS1B03G0636500	Chr1B	402830409	402832972	+	992	-	- && - && PF12428:Protein of unknown function (DUF3675)|PF12906:RING-variant domain	-
TraesCS1B03G0641900	TraesCS1B03G0641900	Chr1B	405561230	405561772	+	441	-	TraesCS1B01G222100 && - && -	-
TraesCS1B03G0643000	TraesCS1B03G0643000	Chr1B	406308876	406311366	-	1906	-	TraesCS1B01G222700 && A4IJ27.1 RecName: Full=Rop guanine nucleotide exchange factor 3; Short=AtRopGEF3; AltName: Full=Rho of plants guanine nucleotide exchange factor 3 && PF03759:PRONE (Plant-specific Rop nucleotide exchanger)	DUF315
TraesCS1B03G0656400	TraesCS1B03G0656400	Chr1B	415188283	415193328	-	1910	-	TraesCS1B01G227600 && P40412.1 RecName: Full=T-complex protein 1 subunit epsilon; Short=TCP-1-epsilon; AltName: Full=CCT-epsilon; AltName: Full=TCP-K19 && PF00118:TCP-1/cpn60 chaperonin family	-
TraesCS1B03G0657400	TraesCS1B03G0657400	Chr1B	415558107	415563511	-	2503	-	- && - && -	-
TraesCS1B03G0657700	TraesCS1B03G0657700	Chr1B	415573403	415576322	-	1599	-	TraesCS1B01G228300 && Q6NPG7.1 RecName: Full=Uncharacterized protein At5g43822 && PF15011:Casein Kinase 2 substrate	-
TraesCS1B03G0671200	TraesCS1B03G0671200	Chr1B	426138158	426143353	+	2601	-	TraesCS1B01G234300 && O04130.2 RecName: Full=D-3-phosphoglycerate dehydrogenase 2, chloroplastic; Short=PGDH; Flags: Precursor && PF01842:ACT domain|PF02826:D-isomer specific 2-hydroxyacid dehydrogenase, NAD binding domain|PF00389:D-isomer specific 2-hydroxyacid dehydrogenase, catalytic domain	2-Hacid_dh_C
TraesCS1B03G0678800	TraesCS1B03G0678800	Chr1B	430403846	430404699	+	768	-	TraesCS1B01G237400 && Q05191.1 RecName: Full=Late embryogenesis abundant protein B19.4 && PF00477:Small hydrophilic plant seed protein	-
TraesCS1B03G0679100	TraesCS1B03G0679100	Chr1B	430411302	430412070	+	658	-	TraesCS1B01G237500 && P04568.1 RecName: Full=Em protein && PF00477:Small hydrophilic plant seed protein	-
TraesCS1B03G0679200	TraesCS1B03G0679200	Chr1B	430415314	430415653	+	243	-	TraesCS1B01G237600 && P04568.1 RecName: Full=Em protein && -	-
TraesCS1B03G0681700	TraesCS1B03G0681700	Chr1B	432784061	432784651	-	591	-	TraesCS1B01G238800 && P25776.2 RecName: Full=Oryzain alpha chain; Flags: Precursor && -	-
TraesCS1B03G0688300	TraesCS1B03G0688300	Chr1B	435763613	435767550	-	2355	-	TraesCS1B01G242300 && Q6L482.1 RecName: Full=Probable protein phosphatase 2C 48; Short=OsPP2C48 && PF00481:Protein phosphatase 2C	PP2C
TraesCS1B03G0691400	TraesCS1B03G0691400	Chr1B	438179744	438186394	+	2088	-	TraesCS1B01G243300 && Q39659.1 RecName: Full=Glyoxysomal fatty acid beta-oxidation multifunctional protein MFP-a; Includes: RecName: Full=Enoyl-CoA hydratase/3-2-trans-enoyl-CoA isomerase/3-hydroxybutyryl-CoA epimerase; Includes: RecName: Full=3-hydroxyacyl-CoA dehydrogenase && PF00378:Enoyl-CoA hydratase/isomerase|PF02737:3-hydroxyacyl-CoA dehydrogenase, NAD binding domain|PF00725:3-hydroxyacyl-…	3HCDH_N
TraesCS1B03G0702800	TraesCS1B03G0702800	Chr1B	445372319	445372661	+	240	-	TraesCS1B01G248500 && - && -	-
TraesCS1B03G0716500	TraesCS1B03G0716500	Chr1B	453276992	453281009	-	1091	-	TraesCS1B01G253700 && B8AXU2.1 RecName: Full=Protein N-terminal glutamine amidohydrolase; AltName: Full=Protein NH2-terminal glutamine deamidase; Short=N-terminal Gln amidase; Short=Nt(Q)-amidase && PF09764:N-terminal glutamine amidase	-
TraesCS1B03G0730400	TraesCS1B03G0730400	Chr1B	462891287	462898584	+	2724	-	TraesCS1B01G259600 && - && PF00226:DnaJ domain	DnaJ
TraesCS1B03G0730700	TraesCS1B03G0730700	Chr1B	462919707	462921591	+	1885	-	TraesCS1B01G259700 && D3UAG0.1 RecName: Full=UDP-glycosyltransferase 71K1; AltName: Full=UDP-glucose:chalcone 2'-O-glucosyltransferase; AltName: Full=UDP-glucose:flavonol 2'-O-glucosyltransferase && PF00201:UDP-glucoronosyl and UDP-glucosyl transferase	UDPGT
TraesCS1B03G0730900	TraesCS1B03G0730900	Chr1B	463209894	463214699	+	3239	-	TraesCS1B01G259800 && F4K4C5.1 RecName: Full=Kinesin-like protein KIN-14S && PF00225:Kinesin motor domain	Kinesin
TraesCS1B03G0737700	TraesCS1B03G0737700	Chr1B	468676763	468677941	-	1179	-	TraesCS1B01G263200 && - && PF02536:mTERF	-
TraesCS1B03G0766600	TraesCS1B03G0766600	Chr1B	489278820	489283577	-	3622	-	TraesCS1B01G275500 && - && PF04783:Protein of unknown function (DUF630)|PF04782:Protein of unknown function (DUF632)	-
TraesCS1B03G0780300	TraesCS1B03G0780300	Chr1B	495758038	495759438	+	1232	-	TraesCS1B01G281400 && - && PF06749:Protein of unknown function (DUF1218)	-
TraesCS1B03G0809400	TraesCS1B03G0809400	Chr1B	511102564	511117697	-	2559	-	TraesCS1B01G289600 && Q96NT3.2 RecName: Full=Protein GUCD1; AltName: Full=Guanylyl cyclase domain-containing protein 1; AltName: Full=Protein LLN4 && PF09778:Guanylylate cyclase	-
TraesCS1B03G0816700	TraesCS1B03G0816700	Chr1B	516619311	516623032	+	947	-	TraesCS1B01G292800 && Q58FZ0.1 RecName: Full=Protein SODIUM POTASSIUM ROOT DEFECTIVE 2; Short=NaKR2; AltName: Full=Heavy metal-associated plant protein 3; Short=AtHPP03 && PF00403:Heavy-metal-associated domain	HMA
TraesCS1B03G0835200	TraesCS1B03G0835200	Chr1B	529241101	529244041	+	1691	-	TraesCS1B01G301900 && - && -	-
TraesCS1B03G0840600	TraesCS1B03G0840600	Chr1B	533129570	533137441	+	2936	-	TraesCS1B01G304500 && F4IY62.1 RecName: Full=UTP--glucose-1-phosphate uridylyltransferase 3, chloroplastic; AltName: Full=UDP-glucose pyrophosphorylase 3; Flags: Precursor && -	-
TraesCS1B03G0848100	TraesCS1B03G0848100	Chr1B	537283640	537286567	-	1779	-	TraesCS1B01G307900 && - && -	-
TraesCS1B03G0851200	TraesCS1B03G0851200	Chr1B	538786138	538788776	-	2129	-	TraesCS1B01G309400 && A3B529.2 RecName: Full=CBL-interacting protein kinase 28; AltName: Full=OsCIPK28 && PF00069:Protein kinase domain|PF03822:NAF domain	Pkinase
TraesCS1B03G0886700	TraesCS1B03G0886700	Chr1B	555256703	555258281	-	1579	-	TraesCS1B01G323600 && Q8GTS1.1 RecName: Full=Basic leucine zipper 24; Short=AtbZIP24; Short=bZIP protein 24 && PF07716:Basic region leucine zipper	bZIP_2
TraesCS1B03G0894500	TraesCS1B03G0894500	Chr1B	558462796	558464761	+	1044	-	TraesCS1B01G326200 && - && -	-
TraesCS1B03G0918000	TraesCS1B03G0918000	Chr1B	569053617	569057473	-	2926	-	- && Q52KK4.1 RecName: Full=H/ACA ribonucleoprotein complex non-core subunit NAF1 && PF04410:Gar1/Naf1 RNA binding region	-
TraesCS1B03G0920700	TraesCS1B03G0920700	Chr1B	569694460	569695305	+	846	-	TraesCS1B01G336200 && - && -	-
TraesCS1B03G0925500	TraesCS1B03G0925500	Chr1B	571674034	571676808	-	2101	-	TraesCS1B01G337500 && - && -	-
TraesCS1B03G0947900	TraesCS1B03G0947900	Chr1B	580671382	580677259	-	1888	-	TraesCS1B01G345500 && - && PF03909:BSD domain	-
TraesCS1B03G0953300	TraesCS1B03G0953300	Chr1B	584706352	584707873	-	1387	-	TraesCS1B01G348100 && P47917.1 RecName: Full=O-methyltransferase ZRP4; Short=OMT && PF00891:O-methyltransferase domain|PF08100:Dimerisation domain	-
TraesCS1B03G0953800	TraesCS1B03G0953800	Chr1B	584858986	584860624	-	1362	-	TraesCS1B01G348400 && Q6EPG8.1 RecName: Full=Acetylserotonin O-methyltransferase 1; Short=OsASMT1 && PF08100:Dimerisation domain|PF00891:O-methyltransferase domain	-
TraesCS1B03G0960200	TraesCS1B03G0960200	Chr1B	588457018	588458110	+	858	-	TraesCS1B01G351000 && O04147.1 RecName: Full=Cyclic phosphodiesterase; Short=CPDase && PF07823:Cyclic phosphodiesterase-like protein	-
TraesCS1B03G0962400	TraesCS1B03G0962400	Chr1B	589948779	589950120	-	1223	-	TraesCS1B01G352000 && - && PF04720:PDDEXK-like family of unknown function	-
TraesCS1B03G0966900	TraesCS1B03G0966900	Chr1B	590721900	590725956	-	1020	-	TraesCS1B01G353500 && O97067.2 RecName: Full=Probable peptidyl-tRNA hydrolase 2; Short=PTH 2 && PF01981:Peptidyl-tRNA hydrolase PTH2	PTH2
TraesCS1B03G0969100	TraesCS1B03G0969100	Chr1B	591349353	591352013	-	1301	-	TraesCS1B01G354600 && - && PF00612:IQ calmodulin-binding motif|PF13178:Protein of unknown function (DUF4005)	IQ
TraesCS1B03G0969700	TraesCS1B03G0969700	Chr1B	591597864	591599379	+	1423	-	TraesCS1B01G354800 && Q9FEQ8.1 RecName: Full=Peroxidase 2; AltName: Full=Plasma membrane-bound peroxidase 2; Short=pmPOX2; Flags: Precursor && PF00141:Peroxidase	-
TraesCS1B03G0969800	TraesCS1B03G0969800	Chr1B	591626553	591628115	+	1480	-	TraesCS1B01G354900 && Q9FEQ8.1 RecName: Full=Peroxidase 2; AltName: Full=Plasma membrane-bound peroxidase 2; Short=pmPOX2; Flags: Precursor && PF00141:Peroxidase	-
TraesCS1B03G0972600	TraesCS1B03G0972600	Chr1B	592345416	592350876	+	3176	-	TraesCS1B01G356200 && Q9STT5.2 RecName: Full=ABC transporter A family member 7; Short=ABC transporter ABCA.7; Short=AtABCA7; AltName: Full=Probable ABC2 homolog 6 && PF12698:ABC-2 family transporter protein|PF00005:ABC transporter	ABC_tran
TraesCS1B03G1004700	TraesCS1B03G1004700	Chr1B	606014417	606021489	+	3253	-	TraesCS1B01G368500 && Q0WVX5.1 RecName: Full=Probable starch synthase 4, chloroplastic/amyloplastic; Short=AtSS4; AltName: Full=Soluble starch synthase IV; Flags: Precursor && PF08323:Starch synthase catalytic domain|PF00534:Glycosyl transferases group 1	Glycos_transf_1
TraesCS1B03G1014500	TraesCS1B03G1014500	Chr1B	610241633	610243954	-	2198	-	TraesCS1B01G372300 && - && PF12937:F-box-like	-
TraesCS1B03G1024500	TraesCS1B03G1024500	Chr1B	613980755	613982148	-	1125	-	TraesCS1B01G376000 && Q0WRY5.1 RecName: Full=Serine/threonine-protein kinase CDL1; AltName: Full=Protein CDG1-like 1 && PF07714:Protein tyrosine and serine/threonine kinase	Pkinase_Tyr
TraesCS1B03G1027600	TraesCS1B03G1027600	Chr1B	616072649	616075188	+	1918	-	TraesCS1B01G377100 && Q8LQ92.1 RecName: Full=Endoglucanase 3; AltName: Full=Endo-1,4-beta glucanase 3; AltName: Full=OsGLU8; Flags: Precursor && PF00759:Glycosyl hydrolase family 9	-
TraesCS1B03G1027900	TraesCS1B03G1027900	Chr1B	616424926	616429006	+	936	-	- && - && -	-
TraesCS1B03G1028500	TraesCS1B03G1028500	Chr1B	616544078	616555255	-	3072	-	- && Q39214.1 RecName: Full=Disease resistance protein RPM1; AltName: Full=Resistance to Pseudomonas syringae protein 3 && PF00931:NB-ARC domain|PF18052:Rx N-terminal domain	NB-ARC
TraesCS1B03G1034300	TraesCS1B03G1034300	Chr1B	619924430	619925977	+	1548	-	TraesCS1B01G379500 && - && -	-
TraesCS1B03G1038500	TraesCS1B03G1038500	Chr1B	621510290	621516233	+	606	-	TraesCS1B01G381700 && P14928.1 RecName: Full=ABA-inducible protein PHV A1 && -	-
TraesCS1B03G1039400	TraesCS1B03G1039400	Chr1B	621798195	621802351	+	4157	-	TraesCS1B01G382500 && Q7XA40.2 RecName: Full=Putative disease resistance protein RGA3; AltName: Full=Blight resistance protein B149; AltName: Full=RGA1-blb && PF00931:NB-ARC domain	NB-ARC
TraesCS1B03G1055800	TraesCS1B03G1055800	Chr1B	630541535	630544232	-	813	-	TraesCS1B01G389500 && - && -	-
TraesCS1B03G1057100	TraesCS1B03G1057100	Chr1B	630803591	630806658	-	1749	-	TraesCS1B01G390100 && Q9FLS0.1 RecName: Full=F-box protein At5g07610 && PF00646:F-box domain	F-box
TraesCS1B03G1058900	TraesCS1B03G1058900	Chr1B	631110988	631115249	+	2390	-	TraesCS1B01G390900 && - && -	-
TraesCS1B03G1059800	TraesCS1B03G1059800	Chr1B	631691879	631694158	-	626	-	TraesCS1B01G391300 && - && PF17808:Fn3-like domain from Purple Acid Phosphatase	-
TraesCS1B03G1062500	TraesCS1B03G1062500	Chr1B	632966882	632969665	+	2681	-	TraesCS1B01G392700 && - && -	-
TraesCS1B03G1068100	TraesCS1B03G1068100	Chr1B	633776242	633781255	-	3710	-	TraesCS1B01G395100 && - && PF14383:DUF761-associated sequence motif|PF14309:Domain of unknown function (DUF4378)	-
TraesCS1B03G1081300	TraesCS1B03G1081300	Chr1B	638773820	638777298	+	2101	-	TraesCS1B01G401200 && - && -	-
TraesCS1B03G1081500	TraesCS1B03G1081500	Chr1B	638875507	638879168	-	2118	-	TraesCS1B01G401300 && O82485.1 RecName: Full=Oligopeptide transporter 7; Short=AtOPT7 && PF03169:OPT oligopeptide transporter protein	OPT
TraesCS1B03G1081800	TraesCS1B03G1081800	Chr1B	638886982	638891761	+	2528	-	TraesCS1B01G401600 && O82485.1 RecName: Full=Oligopeptide transporter 7; Short=AtOPT7 && PF03169:OPT oligopeptide transporter protein	OPT
TraesCS1B03G1086900	TraesCS1B03G1086900	Chr1B	640373345	640386188	-	3133	-	- && Q39214.1 RecName: Full=Disease resistance protein RPM1; AltName: Full=Resistance to Pseudomonas syringae protein 3 && PF18052:Rx N-terminal domain|PF00931:NB-ARC domain	NB-ARC
TraesCS1B03G1103000	TraesCS1B03G1103000	Chr1B	644105738	644107270	-	1533	-	TraesCS1B01G410000 && - && PF03140:Plant protein of unknown function	-
TraesCS1B03G1105200	TraesCS1B03G1105200	Chr1B	644773583	644778331	+	1212	-	TraesCS1B01G411000 && Q9C7A8.2 RecName: Full=DNA replication complex GINS protein PSF2 && PF05916:GINS complex protein	-
TraesCS1B03G1120800	TraesCS1B03G1120800	Chr1B	648264894	648267929	-	1266	-	TraesCS1B01G415900 && Q8L9A0.1 RecName: Full=50S ribosomal protein L21, mitochondrial; AltName: Full=Protein NUCLEAR FUSION DEFECTIVE 1; Flags: Precursor && PF00829:Ribosomal prokaryotic L21 protein	-
TraesCS1B03G1121400	TraesCS1B03G1121400	Chr1B	648437499	648438047	+	468	-	TraesCS1B01G416100 && - && -	-
TraesCS1B03G1123300	TraesCS1B03G1123300	Chr1B	648936071	648939531	-	1974	-	TraesCS1B01G416800 && - && -	-
TraesCS1B03G1123700	TraesCS1B03G1123700	Chr1B	649026820	649028867	-	828	-	TraesCS1B01G417100 && A8E4L1.1 RecName: Full=Cytochrome c oxidase assembly protein COX19 && PF06747:CHCH domain	-
TraesCS1B03G1125000	TraesCS1B03G1125000	Chr1B	649319955	649321742	+	779	-	TraesCS1B01G417500 && - && -	-
TraesCS1B03G1125100	TraesCS1B03G1125100	Chr1B	649439530	649442702	-	1866	-	TraesCS1B01G417600 && - && -	-
TraesCS1B03G1127300	TraesCS1B03G1127300	Chr1B	649890181	649891279	+	988	-	TraesCS1B01G418800 && B6TYV8.1 RecName: Full=Cell number regulator 2; AltName: Full=ZmCNR02 && PF04749:PLAC8 family	-
TraesCS1B03G1137800	TraesCS1B03G1137800	Chr1B	652916874	652917318	-	360	-	TraesCS1B01G422800 && - && -	-
TraesCS1B03G1137900	TraesCS1B03G1137900	Chr1B	652921087	652922147	-	679	-	TraesCS1B01G422900 && - && -	-
TraesCS1B03G1138000	TraesCS1B03G1138000	Chr1B	653055407	653059227	+	2100	-	TraesCS1B01G423000 && - && -	-
TraesCS1B03G1160300	TraesCS1B03G1160300	Chr1B	661200295	661203239	+	1194	-	TraesCS1B01G428800 && E0ZS47.1 RecName: Full=Urease accessory protein G; Short=AtUREG && PF02492:CobW/HypB/UreG, nucleotide-binding domain	-
TraesCS1B03G1180500	TraesCS1B03G1180500	Chr1B	669135796	669136455	-	660	-	TraesCS1B01G438400 && - && -	-
TraesCS1B03G1182900	TraesCS1B03G1182900	Chr1B	669999868	670011380	-	5027	-	TraesCS1B01G439600 && - && PF04821:Timeless protein	-
TraesCS1B03G1193000	TraesCS1B03G1193000	Chr1B	673585511	673586107	+	597	-	TraesCS1B01G444300 && - && PF05553:Cotton fibre expressed protein	-
TraesCS1B03G1195400	TraesCS1B03G1195400	Chr1B	673903911	673908899	-	3522	-	TraesCS1B01G445200 && Q9LI74.1 RecName: Full=Protein CHUP1, chloroplastic; AltName: Full=Protein CHLOROPLAST UNUSUAL POSITIONING 1 && -	-
TraesCS1B03G1201800	TraesCS1B03G1201800	Chr1B	676009586	676015225	+	1577	-	TraesCS1B01G447900 && Q0JKZ0.1 RecName: Full=Cinnamoyl-CoA reductase-like SNL6; AltName: Full=Protein SUPPRESSOR OF NH1-MEDIATED LESION 6 && PF01073:3-beta hydroxysteroid dehydrogenase/isomerase family	-
TraesCS1B03G1205800	TraesCS1B03G1205800	Chr1B	676633767	676636821	+	985	-	TraesCS1B01G449500 && Q9ZPW2.2 RecName: Full=Anaphase-promoting complex subunit 10; Short=APC10; AltName: Full=Cyclosome subunit 10 && PF03256:Anaphase-promoting complex, subunit 10 (APC10)	-
TraesCS1B03G1208400	TraesCS1B03G1208400	Chr1B	677290920	677294597	-	1385	-	TraesCS1B01G450600 && Q3B7H2.1 RecName: Full=Phosphatidate cytidylyltransferase, mitochondrial; AltName: Full=CDP-diacylglycerol synthase; Short=CDP-DAG synthase; AltName: Full=Mitochondrial translocator assembly and maintenance protein 41 homolog; Short=TAM41; Flags: Precursor && PF09139:Phosphatidate cytidylyltransferase, mitochondrial	-
TraesCS1B03G1237700	TraesCS1B03G1237700	Chr1B	683124084	683125533	+	1349	-	TraesCS1B01G461700 && Q0DDI1.3 RecName: Full=Probable trehalose-phosphate phosphatase 8; Short=OsTPP8; AltName: Full=Trehalose 6-phosphate phosphatase && -	-
TraesCS1B03G1238700	TraesCS1B03G1238700	Chr1B	683203326	683208011	+	2255	-	TraesCS1B01G462200 && Q84JF5.1 RecName: Full=Protein PLASTID TRANSCRIPTIONALLY ACTIVE 14; Short=pTAC14; AltName: Full=Plastid-encoded RNA polymerase-associated protein 7; Short=PEP-associated protein 7; Flags: Precursor && PF00856:SET domain	SET
TraesCS1B03G1259300	TraesCS1B03G1259300	Chr1B	689776720	689777577	-	858	-	TraesCS1B01G473700 && - && PF00011:Hsp20/alpha crystallin family	-
TraesCS1B03G1280500	TraesCS1B03G1280500	Chr1B	697153470	697158667	-	3740	-	TraesCS1B01G479300 && O49545.1 RecName: Full=Leucine-rich repeat receptor-like serine/threonine-protein kinase BAM1; AltName: Full=Protein BARELY ANY MERISTEM 1; Flags: Precursor && PF08263:Leucine rich repeat N-terminal domain|PF00069:Protein kinase domain	Pkinase
TraesCS1D03G0016600	TraesCS1D03G0016600	Chr1D	4286412	4287695	-	540	-	TraesCS1D01G008100 && - && -	-
TraesCS1D03G0028400	TraesCS1D03G0028400	Chr1D	7295347	7297250	+	1374	-	TraesCS1D01G013700 && Q84QK0.1 RecName: Full=12-oxophytodienoate reductase 1; AltName: Full=12-oxophytodienoate-10,11-reductase 1; Short=OPDA-reductase 1; Short=OsOPR1 && PF00724:NADH:flavin oxidoreductase / NADH oxidase family	Oxidored_FMN
TraesCS1D03G0037000	TraesCS1D03G0037000	Chr1D	8686742	8689043	-	1799	-	TraesCS1D01G019200 && P16167.1 RecName: Full=Anthocyanidin 3-O-glucosyltransferase; AltName: Full=Bronze-1; AltName: Full=Bz-W22 allele; AltName: Full=Flavonol 3-O-glucosyltransferase; AltName: Full=UDP-glucose flavonoid 3-O-glucosyltransferase && PF00201:UDP-glucoronosyl and UDP-glucosyl transferase	UDPGT
TraesCS1D03G0064400	TraesCS1D03G0064400	Chr1D	15262156	15283096	+	1815	-	TraesCS1D01G034300 && Q9LUH2.1 RecName: Full=Protein DETOXIFICATION 19; Short=AtDTX19; AltName: Full=Multidrug and toxic compound extrusion protein 19; Short=MATE protein 19; AltName: Full=Protein ABERRANT LATERAL ROOT FORMATION 5 && PF01554:MatE	MatE
TraesCS1D03G0065900	TraesCS1D03G0065900	Chr1D	16506262	16511101	-	1536	-	- && Q9SR22.1 RecName: Full=Pectin acetylesterase 5; Flags: Precursor && PF03283:Pectinacetylesterase	-
TraesCS1D03G0084500	TraesCS1D03G0084500	Chr1D	21825117	21825689	+	573	-	TraesCS1D01G041700 && Q681X4.1 RecName: Full=Zinc finger protein ZAT5 && PF13912:C2H2-type zinc finger	-
TraesCS1D03G0099200	TraesCS1D03G0099200	Chr1D	28990195	28992886	+	816	-	- && Q8VYR2.1 RecName: Full=Nudix hydrolase 9; Short=AtNUDT9 && -	-
TraesCS1D03G0100000	TraesCS1D03G0100000	Chr1D	29863584	29867587	-	2071	-	TraesCS1D01G047300 && Q5BPJ0.1 RecName: Full=Protein trichome birefringence-like 11 && PF14416:PMR5 N terminal Domain|PF13839:GDSL/SGNH-like Acyl-Esterase family found in Pmr5 and Cas1p	-
TraesCS1D03G0106000	TraesCS1D03G0106000	Chr1D	32516191	32517098	-	908	-	TraesCS1D01G050100 && - && -	-
TraesCS1D03G0112000	TraesCS1D03G0112000	Chr1D	34668303	34695120	+	3116	-	- && Q9STE7.1 RecName: Full=Putative disease resistance RPP13-like protein 3 && PF00931:NB-ARC domain	NB-ARC
TraesCS1D03G0137400	TraesCS1D03G0137400	Chr1D	45785340	45789972	+	2513	-	TraesCS1D01G062800 && Q9SJL0.1 RecName: Full=UDP-glycosyltransferase 86A1 && PF00201:UDP-glucoronosyl and UDP-glucosyl transferase	UDPGT
TraesCS1D03G0150200	TraesCS1D03G0150200	Chr1D	51625069	51626652	-	1584	-	TraesCS1D01G066800 && - && -	-
TraesCS1D03G0228400	TraesCS1D03G0228400	Chr1D	86996415	87001296	-	3500	-	TraesCS1D01G097000 && - && -	-
TraesCS1D03G0250800	TraesCS1D03G0250800	Chr1D	101085699	101086629	+	931	-	TraesCS1D01G105800 && Q9T0A4.1 RecName: Full=NAD(P)H-quinone oxidoreductase subunit S, chloroplastic; AltName: Full=NAD(P)H dehydrogenase subunit S; Short=NDH subunit S; AltName: Full=NADH-plastoquinone oxidoreductase subunit S; AltName: Full=Protein CHLORORESPIRATORY REDUCTION 31; Flags: Precursor && PF11623:NAD(P)H dehydrogenase subunit S	-
TraesCS1D03G0277100	TraesCS1D03G0277100	Chr1D	115853031	115856332	+	1845	-	TraesCS1D01G116900 && Q9SUV1.1 RecName: Full=Adenine nucleotide transporter BT1, chloroplastic/mitochondrial; AltName: Full=Protein BRITTLE 1 homolog; Short=AtBT1; AltName: Full=Protein EMBRYO DEFECTIVE 104; AltName: Full=Protein EMBRYO DEFECTIVE 42; AltName: Full=Protein SODIUM HYPERSENSITIVE 1; Flags: Precursor && PF00153:Mitochondrial carrier protein	Mito_carr
TraesCS1D03G0282400	TraesCS1D03G0282400	Chr1D	117715908	117717758	+	1851	-	TraesCS1D01G119000 && Q9SCP6.1 RecName: Full=UDP-glycosyltransferase 73D1 && PF00201:UDP-glucoronosyl and UDP-glucosyl transferase	UDPGT
TraesCS1D03G0343000	TraesCS1D03G0343000	Chr1D	185396725	185397338	+	519	-	TraesCS1D01G136600 && - && PF06839:GRF zinc finger	zf-GRF
TraesCS1D03G0370700	TraesCS1D03G0370700	Chr1D	205274091	205274327	+	237	-	TraesCS1D01G146300 && - && -	-
TraesCS1D03G0380500	TraesCS1D03G0380500	Chr1D	209208440	209220341	-	2822	-	TraesCS1D01G150000 && B5WWZ8.1 RecName: Full=Long-chain-alcohol oxidase FAO1; AltName: Full=Long-chain fatty alcohol oxidase 1 && PF05199:GMC oxidoreductase|PF00732:GMC oxidoreductase	-
TraesCS1D03G0485000	TraesCS1D03G0485000	Chr1D	264386747	264389386	-	2640	-	TraesCS1D01G189400 && O64495.1 RecName: Full=Subtilisin-like protease SBT1.2; AltName: Full=Cucumisin-like serine protease SDD1; AltName: Full=Protein STOMATAL DENSITY AND DISTRIBUTION 1; AltName: Full=Subtilase subfamily 1 member 2; Short=AtSBT1.2; AltName: Full=Subtilisin-like protease SDD1; Flags: Precursor && PF02225:PA domain|PF00082:Subtilase family|PF17766:Fibronectin type-III domain|PF059…	Peptidase_S8
TraesCS1D03G0496800	TraesCS1D03G0496800	Chr1D	273785268	273787879	+	1684	-	- && - && PF07762:Protein of unknown function (DUF1618)	-
TraesCS1D03G0521500	TraesCS1D03G0521500	Chr1D	294441293	294441889	-	597	-	TraesCS1D01G206300 && P30569.2 RecName: Full=EC protein I/II; AltName: Full=Zinc metallothionein class II && -	-
TraesCS1D03G0527000	TraesCS1D03G0527000	Chr1D	298014211	298016987	+	1088	-	TraesCS1D01G209400 && - && PF12906:RING-variant domain|PF12428:Protein of unknown function (DUF3675)	-
TraesCS1D03G0528000	TraesCS1D03G0528000	Chr1D	298442178	298449300	+	2685	-	- && - && -	-
TraesCS1D03G0538800	TraesCS1D03G0538800	Chr1D	303481706	303490104	-	1858	-	- && Q8GZ38.1 RecName: Full=Transcription factor UNE10; AltName: Full=Basic helix-loop-helix protein 16; Short=AtbHLH16; Short=bHLH 16; AltName: Full=Protein UNFERTILIZED EMBRYO SAC 10; AltName: Full=Transcription factor EN 108; AltName: Full=bHLH transcr	HLH
TraesCS1D03G0553800	TraesCS1D03G0553800	Chr1D	313629589	313631577	+	1505	-	TraesCS1D01G223400 && - && -	-
TraesCS1D03G0557700	TraesCS1D03G0557700	Chr1D	316541520	316542231	+	608	-	TraesCS1D01G225700 && P22701.1 RecName: Full=Em protein CS41 && PF00477:Small hydrophilic plant seed protein	-
TraesCS1D03G0557800	TraesCS1D03G0557800	Chr1D	316679268	316680242	+	889	-	TraesCS1D01G225800 && Q05191.1 RecName: Full=Late embryogenesis abundant protein B19.4 && PF00477:Small hydrophilic plant seed protein	-
TraesCS1D03G0558100	TraesCS1D03G0558100	Chr1D	316771046	316771424	+	282	-	TraesCS1D01G226000 && Q08000.1 RecName: Full=Em protein H2 && -	-
TraesCS1D03G0570600	TraesCS1D03G0570600	Chr1D	323560226	323568071	+	2351	-	- && - && -	-
TraesCS1D03G0571300	TraesCS1D03G0571300	Chr1D	324007163	324007573	-	411	-	TraesCS1D01G233200 && P68427.2 RecName: Full=Histone H3.2 >P68428.2 RecName: Full=Histone H3.2 >P68429.2 RecName: Full=Histone H3.2; AltName: Full=Histone H3.1; AltName: Full=Major histone H3 >P68430.2 RecName: Full=Histone H3.2 && PF00125:Core histone H2A/H2B/H3/H4	Histone
TraesCS1D03G0604400	TraesCS1D03G0604400	Chr1D	344407343	344409627	+	1166	-	TraesCS1D01G249700 && Q9ZT66.1 RecName: Full=Endo-1,3;1,4-beta-D-glucanase; Flags: Precursor && PF01738:Dienelactone hydrolase family	-
TraesCS1D03G0627700	TraesCS1D03G0627700	Chr1D	356782040	356787716	+	2469	-	- && Q9FIV6.1 RecName: Full=Protease Do-like 10, mitochondrial; Flags: Precursor && PF13180:PDZ domain|PF13365:Trypsin-like peptidase domain|PF17815:PDZ domain	-
TraesCS1D03G0628300	TraesCS1D03G0628300	Chr1D	356798270	356802561	+	1275	-	TraesCS1D01G260300 && - && PF14767:Replication protein A interacting middle|PF14766:Replication protein A interacting N-terminal|PF14768:Replication protein A interacting C-terminal	-
TraesCS1D03G0638200	TraesCS1D03G0638200	Chr1D	363144387	363149171	-	3301	-	TraesCS1D01G265000 && - && PF04783:Protein of unknown function (DUF630)|PF04782:Protein of unknown function (DUF632)	-
TraesCS1D03G0646300	TraesCS1D03G0646300	Chr1D	366967681	366971169	+	2158	-	TraesCS1D01G269100 && Q9QX60.3 RecName: Full=Deoxyguanosine kinase, mitochondrial; Short=dGK; Flags: Precursor && PF01712:Deoxynucleoside kinase	-
TraesCS1D03G0666400	TraesCS1D03G0666400	Chr1D	376583413	376587004	-	2430	-	- && - && PF00686:Starch binding domain	-
TraesCS1D03G0673500	TraesCS1D03G0673500	Chr1D	380179865	380183392	+	2175	-	TraesCS1D01G280000 && Q9LZN0.1 RecName: Full=Rop guanine nucleotide exchange factor 7; Short=AtRopGEF7; AltName: Full=Rho of plants guanine nucleotide exchange factor 7 && PF03759:PRONE (Plant-specific Rop nucleotide exchanger)	DUF315
TraesCS1D03G0675600	TraesCS1D03G0675600	Chr1D	381658266	381659484	-	1002	-	TraesCS1D01G281100 && - && PF02330:Mitochondrial glycoprotein	-
TraesCS1D03G0686000	TraesCS1D03G0686000	Chr1D	386322034	386325500	+	1644	-	TraesCS1D01G286000 && Q5NA18.1 RecName: Full=Metal tolerance protein 5; Short=OsMTP5 && PF16916:Dimerisation domain of Zinc Transporter|PF01545:Cation efflux family	-
TraesCS1D03G0691900	TraesCS1D03G0691900	Chr1D	389129797	389130563	+	685	-	TraesCS1D01G288700 && - && -	-
TraesCS1D03G0695800	TraesCS1D03G0695800	Chr1D	391187904	391190667	+	1583	-	TraesCS1D01G290800 && - && -	-
TraesCS1D03G0719400	TraesCS1D03G0719400	Chr1D	401115790	401119970	+	2146	-	TraesCS1D01G301100 && Q9LZV4.1 RecName: Full=Serine/threonine-protein kinase STN8, chloroplastic; AltName: Full=Protein STATE TRANSITION 8; Flags: Precursor && PF00069:Protein kinase domain	Pkinase
TraesCS1D03G0729800	TraesCS1D03G0729800	Chr1D	405503886	405505800	-	1548	-	TraesCS1D01G306300 && - && PF08387:FBD	-
TraesCS1D03G0739600	TraesCS1D03G0739600	Chr1D	409334297	409335205	-	909	-	TraesCS1D01G311100 && Q93ZT5.1 RecName: Full=EID1-like F-box protein 3 && PF12937:F-box-like	-
TraesCS1D03G0744800	TraesCS1D03G0744800	Chr1D	411008786	411009945	+	792	-	TraesCS1D01G313600 && - && -	-
TraesCS1D03G0746200	TraesCS1D03G0746200	Chr1D	411814345	411816002	-	1574	-	TraesCS1D01G314300 && O64517.1 RecName: Full=Metacaspase-4; Short=AtMC4; AltName: Full=Metacaspase 2d; Short=AtMCP2d; AltName: Full=Metacaspase-7; Contains: RecName: Full=Metacaspase-4 subunit p20; Contains: RecName: Full=Metacaspase-4 subunit p10 && PF00656:Caspase domain	Peptidase_C14
TraesCS1D03G0758100	TraesCS1D03G0758100	Chr1D	416090889	416092561	+	1673	-	TraesCS1D01G319500 && Q9SN22.1 RecName: Full=Scarecrow-like protein 32; Short=AtSCL32; AltName: Full=GRAS family protein 18; Short=AtGRAS-18 && PF03514:GRAS domain family	GRAS
TraesCS1D03G0777800	TraesCS1D03G0777800	Chr1D	422106138	422112352	+	637	-	TraesCS1D01G327500 && Q43636.1 RecName: Full=Thioredoxin H-type; Short=Trx-H && PF00085:Thioredoxin	-
TraesCS1D03G0778300	TraesCS1D03G0778300	Chr1D	422353934	422356956	-	3023	-	TraesCS1D01G327800 && - && PF13968:Domain of unknown function (DUF4220)|PF04578:Protein of unknown function, DUF594	-
TraesCS1D03G0778500	TraesCS1D03G0778500	Chr1D	422382481	422383283	+	708	-	TraesCS1D01G328000 && Q5ZBY9.1 RecName: Full=Photosystem II reaction center W protein, chloroplastic; AltName: Full=PSII 6.1 kDa protein; Flags: Precursor && PF07123:Photosystem II reaction centre W protein (PsbW)	-
TraesCS1D03G0778600	TraesCS1D03G0778600	Chr1D	422387089	422388606	-	1441	-	TraesCS1D01G328100 && P0C042.1 RecName: Full=Uncharacterized protein At4g15970 && PF03407:Nucleotide-diphospho-sugar transferase	-
TraesCS1D03G0796100	TraesCS1D03G0796100	Chr1D	429005807	429007294	-	1405	-	TraesCS1D01G336500 && - && PF05097:Protein of unknown function (DUF688)	-
TraesCS1D03G0803600	TraesCS1D03G0803600	Chr1D	432096627	432097598	+	972	-	TraesCS1D01G339800 && - && -	-
TraesCS1D03G0823300	TraesCS1D03G0823300	Chr1D	438685252	438691346	+	1063	-	TraesCS1D01G350800 && Q54EH6.1 RecName: Full=Probable DNA replication complex GINS protein PSF3; AltName: Full=GINS complex subunit 3 && PF05916:GINS complex protein	-
TraesCS1D03G0826600	TraesCS1D03G0826600	Chr1D	439886372	439887980	+	1233	-	TraesCS1D01G352100 && O23299.1 RecName: Full=Enoyl-CoA delta isomerase 2, peroxisomal; AltName: Full=Delta(3),Delta(2)-enoyl CoA isomerase 2; Short=AtECI2; AltName: Full=Indole-3-butyric acid response 10 && PF00378:Enoyl-CoA hydratase/isomerase	ECH
TraesCS1D03G0880600	TraesCS1D03G0880600	Chr1D	456729348	456732735	-	749	-	TraesCS1D01G378300 && - && -	-
TraesCS1D03G0882600	TraesCS1D03G0882600	Chr1D	457611973	457614693	+	2618	-	TraesCS1D01G379300 && - && -	-
TraesCS1D03G0892800	TraesCS1D03G0892800	Chr1D	461006916	461017796	+	2287	-	- && Q8R2T8.2 RecName: Full=General transcription factor 3C polypeptide 5; AltName: Full=TF3C-epsilon; AltName: Full=Transcription factor IIIC 63 kDa subunit; Short=TFIIIC 63 kDa subunit; Short=TFIIIC63; AltName: Full=Transcription factor IIIC subunit eps	-
TraesCS1D03G0895600	TraesCS1D03G0895600	Chr1D	461630075	461633159	-	1331	-	TraesCS1D01G386400 && O74362.1 RecName: Full=Pre-rRNA-processing protein esf2; AltName: Full=18S rRNA factor 2 && PF00076:RNA recognition motif. (a.k.a. RRM, RBD, or RNP domain)	RRM_1
TraesCS1D03G0922800	TraesCS1D03G0922800	Chr1D	467447172	467451086	-	1894	-	TraesCS1D01G396700 && - && -	-
TraesCS1D03G0926800	TraesCS1D03G0926800	Chr1D	468158315	468161452	-	1577	-	TraesCS1D01G398600 && Q9LVJ0.1 RecName: Full=UV-B-induced protein At3g17800, chloroplastic; Flags: Precursor && PF05542:Protein of unknown function (DUF760)	-
TraesCS1D03G0941700	TraesCS1D03G0941700	Chr1D	472432573	472437143	-	1959	-	TraesCS1D01G404900 && - && -	-
TraesCS1D03G0954200	TraesCS1D03G0954200	Chr1D	475219427	475220694	+	1268	-	TraesCS1D01G411300 && P04784.1 RecName: Full=Chlorophyll a-b binding protein, chloroplastic; AltName: Full=LHCII type I CAB; Short=LHCP; Flags: Precursor && PF00504:Chlorophyll A-B binding protein	-
TraesCS1D03G0961900	TraesCS1D03G0961900	Chr1D	477564350	477567664	-	1508	-	TraesCS1D01G416000 && O22609.2 RecName: Full=Protease Do-like 1, chloroplastic; AltName: Full=Protein DEGRADATION OF PERIPLASMIC PROTEINS 1; Short=DEGP PROTEASE 1; Flags: Precursor && PF13365:Trypsin-like peptidase domain|PF13180:PDZ domain	-
TraesCS1D03G0970700	TraesCS1D03G0970700	Chr1D	479494270	479497127	-	1471	-	TraesCS1D01G420400 && Q6F357.1 RecName: Full=Phospholipase A1-II 7 >A2Y7R2.1 RecName: Full=Phospholipase A1-II 7 && PF01764:Lipase (class 3)	Lipase_3
TraesCS1D03G1003200	TraesCS1D03G1003200	Chr1D	487066262	487072625	-	2036	-	TraesCS1D01G436800 && Q6L5C4.1 RecName: Full=Probable protein phosphatase 2C 52; Short=OsPP2C52 && PF00481:Protein phosphatase 2C	PP2C
TraesCS1D03G1003300	TraesCS1D03G1003300	Chr1D	487074873	487080402	+	2445	-	TraesCS1D01G436900 && Q6PEI7.1 RecName: Full=CTP synthase 1; AltName: Full=CTP synthetase 1; AltName: Full=UTP--ammonia ligase 1 && PF00117:Glutamine amidotransferase class-I|PF06418:CTP synthase N-terminus	CTP_synth_N
TraesCS1D03G1003500	TraesCS1D03G1003500	Chr1D	487091537	487095698	-	3201	-	TraesCS1D01G437100 && Q9MAH1.1 RecName: Full=TPR repeat-containing thioredoxin TTL1; AltName: Full=Tetratricopeptide repeat thioredoxin-like 1 && PF14559:Tetratricopeptide repeat|PF13414:TPR repeat|PF00515:Tetratricopeptide repeat|PF00085:Thioredoxin	TPR_1
TraesCS1D03G1003900	TraesCS1D03G1003900	Chr1D	487227040	487228550	-	1026	-	TraesCS1D01G437200 && - && -	-
TraesCS1D03G1008000	TraesCS1D03G1008000	Chr1D	488221159	488223159	+	1890	-	TraesCS1D01G439300 && Q8VZG2.1 RecName: Full=Protein HYPER-SENSITIVITY-RELATED 4; Short=AtHSR4; AltName: Full=BCS1-like protein && PF14363:Domain associated at C-terminal with AAA|PF00004:ATPase family associated with various cellular activities (AAA)	AAA
TraesCS1D03G1008700	TraesCS1D03G1008700	Chr1D	488231563	488239086	-	4243	-	TraesCS1D01G439600 && Q53WJ1.1 RecName: Full=Lysine-specific demethylase JMJ703; AltName: Full=Jumonji domain-containing protein 703; AltName: Full=Lysine-specific histone demethylase JMJ703; AltName: Full=Protein JUMONJI 703 && PF02373:JmjC domain, hydroxylase|PF02375:jmjN domain|PF05965:F/Y rich C-terminus|PF05964:F/Y-rich N-terminus|PF02928:C5HC2 zinc finger	JmjC
TraesCS1D03G1009900	TraesCS1D03G1009900	Chr1D	488419136	488424237	-	2451	-	TraesCS1D01G440100 && F4JKK0.1 RecName: Full=Probable E3 ubiquitin ligase SUD1; AltName: Full=Protein ECERIFERUM 9; AltName: Full=Protein SUPPRESSOR OF DRY2 DEFFECTS 1; Short=AtSUD1; AltName: Full=RING/U-box domain-containing protein && PF12906:RING-variant domain	-
TraesCS1D03G1010000	TraesCS1D03G1010000	Chr1D	488426260	488428780	-	1604	-	TraesCS1D01G440200 && - && PF12937:F-box-like	-
TraesCS1D03G1012400	TraesCS1D03G1012400	Chr1D	488685604	488686788	+	854	-	TraesCS1D01G440500 && P16273.2 RecName: Full=Pathogen-related protein && -	-
TraesCS1D03G1013800	TraesCS1D03G1013800	Chr1D	488908526	488913267	+	2239	-	- && - && PF08387:FBD	-
TraesCS1D03G1016500	TraesCS1D03G1016500	Chr1D	489427156	489428894	-	1448	-	TraesCS1D01G442100 && Q7XJE6.1 RecName: Full=Metacaspase-1; Short=AtMC1; AltName: Full=Metacaspase 1b; Short=AtMCP1b; AltName: Full=Protein LSD ONE LIKE 3 && PF00656:Caspase domain	Peptidase_C14
TraesCS1D03G1016700	TraesCS1D03G1016700	Chr1D	489514030	489515839	-	861	-	TraesCS1D01G442300 && Q6NME7.1 RecName: Full=CST complex subunit TEN1; AltName: Full=Protein MERISTEM DISORGANIZATION 1; AltName: Full=Protein telomeric pathways with STN1 homolog && PF15490:Telomere-capping, CST complex subunit	-
TraesCS1D03G1018000	TraesCS1D03G1018000	Chr1D	489816766	489820355	+	1257	-	TraesCS1D01G442900 && - && PF09835:Uncharacterized protein conserved in bacteria (DUF2062)	-
TraesCS1D03G1018200	TraesCS1D03G1018200	Chr1D	489823415	489829657	-	2914	-	- && Q9SJG2.1 RecName: Full=Probable receptor-like protein kinase At2g42960 && PF00069:Protein kinase domain	Pkinase
TraesCS1D03G1018500	TraesCS1D03G1018500	Chr1D	489873522	489875402	-	1881	-	TraesCS1D01G443200 && Q9FI25.1 RecName: Full=Berberine bridge enzyme-like 27; Short=AtBBE-like 27; Flags: Precursor && PF08031:Berberine and berberine like|PF01565:FAD binding domain	BBE
TraesCS1D03G1021100	TraesCS1D03G1021100	Chr1D	490299363	490305170	-	1561	-	- && - && -	-
TraesCS1D03G1021400	TraesCS1D03G1021400	Chr1D	490492897	490497316	-	3379	-	- && Q6L3X3.1 PUTATIVE PSEUDOGENE: RecName: Full=Putative late blight resistance protein homolog R1B-8 && PF18052:Rx N-terminal domain|PF00931:NB-ARC domain	NB-ARC
TraesCS1D03G1022000	TraesCS1D03G1022000	Chr1D	490564890	490566031	+	1142	-	TraesCS1D01G445000 && - && PF00011:Hsp20/alpha crystallin family	-
TraesCS1D03G1022100	TraesCS1D03G1022100	Chr1D	490603411	490604809	+	1399	-	TraesCS1D01G445100 && - && PF00011:Hsp20/alpha crystallin family	-
TraesCS1D03G1023400	TraesCS1D03G1023400	Chr1D	491186921	491188061	-	1141	-	TraesCS1D01G445600 && - && PF00011:Hsp20/alpha crystallin family	-
TraesCS1D03G1025900	TraesCS1D03G1025900	Chr1D	491591325	491591627	+	204	-	TraesCS1D01G446300 && - && -	-
TraesCS1D03G1026100	TraesCS1D03G1026100	Chr1D	491611469	491617883	+	4445	-	TraesCS1D01G446400 && Q10251.1 RecName: Full=Eukaryotic translation initiation factor 5B; Short=eIF-5B; AltName: Full=Translation initiation factor IF-2 && PF03144:Elongation factor Tu domain 2|PF11987:Translation-initiation factor 2|PF00009:Elongation factor Tu GTP binding domain	GTP_EFTU
TraesCS1D03G1026200	TraesCS1D03G1026200	Chr1D	491731424	491732544	-	887	-	TraesCS1D01G446500 && - && -	-
TraesCS1D03G1027600	TraesCS1D03G1027600	Chr1D	492376430	492382840	+	4634	-	TraesCS1D01G446900 && Q10251.1 RecName: Full=Eukaryotic translation initiation factor 5B; Short=eIF-5B; AltName: Full=Translation initiation factor IF-2 && PF03144:Elongation factor Tu domain 2|PF00009:Elongation factor Tu GTP binding domain|PF11987:Translation-initiation factor 2	GTP_EFTU
TraesCS1D03G1027900	TraesCS1D03G1027900	Chr1D	492388901	492392342	-	2020	-	TraesCS1D01G447000 && - && -	-
TraesCS1D03G1028700	TraesCS1D03G1028700	Chr1D	492620091	492622150	+	945	-	TraesCS1D01G447200 && - && -	-
TraesCS1D03G1030400	TraesCS1D03G1030400	Chr1D	493138228	493140712	+	799	-	TraesCS1D01G447700 && - && -	-
TraesCS1D03G1033200	TraesCS1D03G1033200	Chr1D	493764182	493768685	-	2285	-	TraesCS1D01G448600 && - && -	-
TraesCS1D03G1033500	TraesCS1D03G1033500	Chr1D	493863084	493875788	+	6420	-	TraesCS1D01G448700 && F4J7T2.1 RecName: Full=Chromatin modification-related protein EAF1 B; AltName: Full=ESA1-associated factor 1 B && PF07529:HSA|PF13921:Myb-like DNA-binding domain	-
TraesCS1D03G1033600	TraesCS1D03G1033600	Chr1D	493875931	493877094	+	935	-	TraesCS1D01G448800 && - && -	-
TraesCS1D03G1034800	TraesCS1D03G1034800	Chr1D	494460671	494466489	+	2011	-	TraesCS1D01G449200 && Q9SCB9.1 RecName: Full=V-type proton ATPase subunit C; Short=V-ATPase subunit C; AltName: Full=Vacuolar proton pump subunit C && PF03223:V-ATPase subunit C	-
TraesCS1D03G1038000	TraesCS1D03G1038000	Chr1D	495226074	495233567	+	2733	-	TraesCS1D01G449900 && - && -	-
TraesCS1D03G1039200	TraesCS1D03G1039200	Chr1D	495460529	495464554	-	2817	-	TraesCS1D01G450300 && Q8LQJ8.1 RecName: Full=ATP-dependent zinc metalloprotease FTSH 5, mitochondrial; Short=OsFTSH5; Flags: Precursor && PF17862:AAA+ lid domain|PF00004:ATPase family associated with various cellular activities (AAA)|PF01434:Peptidase family M41	AAA
TraesCS1D03G1039500	TraesCS1D03G1039500	Chr1D	496006827	496012615	-	2959	-	TraesCS1D01G450600 && Q7F4F8.1 RecName: Full=Mitochondrial outer membrane protein porin 3; AltName: Full=Voltage-dependent anion-selective channel protein 3; Short=OsVDAC3 && -	-
TraesCS1D03G1040500	TraesCS1D03G1040500	Chr1D	496324905	496336127	+	2274	-	- && Q9JI90.2 RecName: Full=E3 ubiquitin-protein ligase RNF14; AltName: Full=Androgen receptor-associated protein 54; AltName: Full=Protein Triad2; AltName: Full=RING finger protein 14 && PF01485:IBR domain, a half RING-finger domain|PF05773:RWD domain	RWD
TraesCS1D03G1041000	TraesCS1D03G1041000	Chr1D	496590990	496595969	+	1773	-	TraesCS1D01G451100 && Q5HZ38.1 RecName: Full=Serine/threonine-protein kinase GRIK2; AltName: Full=Protein GEMINIVIRUS REP INTERACTING KINASE 2; Short=Protein GRIK2; AltName: Full=SnRK1-activating protein kinase 1; Short=AtSnAK1 && PF00069:Protein kinase domain	Pkinase
TraesCS1D03G1041100	TraesCS1D03G1041100	Chr1D	496596583	496601128	-	2814	-	- && Q657D6.2 RecName: Full=ELF3-like protein 2 && -	-
TraesCS1D03G1041200	TraesCS1D03G1041200	Chr1D	496715171	496720152	+	1561	-	TraesCS1D01G451300 && Q5JK84.1 RecName: Full=DEAD-box ATP-dependent RNA helicase 15; AltName: Full=API5-interacting protein 1 && PF00270:DEAD/DEAH box helicase|PF00271:Helicase conserved C-terminal domain	DEAD
TraesCS1D03G1042000	TraesCS1D03G1042000	Chr1D	496881490	496886942	-	1799	-	TraesCS1D01G451700 && Q9FLX9.1 RecName: Full=Notchless protein homolog && PF08154:NLE (NUC135) domain|PF00400:WD domain, G-beta repeat	WD40
TraesCS1D03G1042100	TraesCS1D03G1042100	Chr1D	496887050	496889128	+	662	-	TraesCS1D01G451800 && Q8VYI0.1 RecName: Full=Sm-like protein LSM8; Short=AtLSM8; AltName: Full=U6 snRNA-associated Sm-like protein LSM8 && PF01423:LSM domain	LSM
TraesCS1D03G1042500	TraesCS1D03G1042500	Chr1D	496941392	496945483	+	1065	-	TraesCS1D01G451900 && Q8LNZ3.1 RecName: Full=UDP-glucose 4-epimerase 1; Short=OsUGE-1; AltName: Full=UDP-galactose 4-epimerase 1 && PF16363:GDP-mannose 4,6 dehydratase	-
TraesCS1D03G1043200	TraesCS1D03G1043200	Chr1D	497111046	497115380	+	1993	-	TraesCS1D01G452200 && - && PF06203:CCT motif	CCT
TraesCS1D03G1043700	TraesCS1D03G1043700	Chr1D	497121810	497124559	-	1253	-	TraesCS1D01G452400 && - && -	-
TraesCS1D03G1044800	TraesCS1D03G1044800	Chr1D	497249953	497251953	-	1046	-	TraesCS1D01G452900 && - && -	-
TraesCS1D03G1045000	TraesCS1D03G1045000	Chr1D	497327664	497329859	+	1649	-	TraesCS1D01G453000 && Q5XF85.2 RecName: Full=E3 ubiquitin-protein ligase ATL42; AltName: Full=RING-H2 finger protein ATL42; AltName: Full=RING-type E3 ubiquitin transferase ATL42; Flags: Precursor && PF13639:Ring finger domain	-
TraesCS1D03G1045100	TraesCS1D03G1045100	Chr1D	497330540	497340637	-	3901	-	TraesCS1D01G453100 && Q9LFS8.1 RecName: Full=Structural maintenance of chromosomes protein 5; AltName: Full=Protein EMBRYO DEFECTIVE 2782 && PF02463:RecF/RecN/SMC N terminal domain	SMC_N
TraesCS1D03G1045600	TraesCS1D03G1045600	Chr1D	497653871	497662265	+	3379	-	TraesCS1D01G453600 && Q0JF58.1 RecName: Full=Protein argonaute 4B; Short=OsAGO4b && PF08699:Argonaute linker 1 domain|PF02170:PAZ domain|PF16488:Argonaute linker 2 domain|PF02171:Piwi domain|PF16486:N-terminal domain of argonaute	Piwi
TraesCS1D03G1045700	TraesCS1D03G1045700	Chr1D	497662445	497663665	-	963	-	TraesCS1D01G453700 && Q9M392.1 RecName: Full=Reticulon-like protein B12; Short=AtRTNLB12 && PF02453:Reticulon	-
TraesCS1D03G1047400	TraesCS1D03G1047400	Chr1D	498311693	498314962	-	1250	-	TraesCS1D01G454500 && Q9SFC6.1 RecName: Full=Rho GDP-dissociation inhibitor 1; Short=AtRhoGDI1; Short=Rho GDI-1 && PF02115:RHO protein GDP dissociation inhibitor	-
TraesCS1D03G1048400	TraesCS1D03G1048400	Chr1D	498415385	498416964	-	1443	-	TraesCS1D01G454600 && - && -	-
TraesCS1D03G1048500	TraesCS1D03G1048500	Chr1D	498418016	498420568	-	2468	-	TraesCS1D01G454700 && - && -	-
TraesCS2A03G0000700	TraesCS2A03G0000700	Chr2A	279352	289424	+	1797	-	- && Q7XP01.2 RecName: Full=Probable protein phosphatase 2C 37; Short=OsPP2C37 && PF00481:Protein phosphatase 2C	PP2C
TraesCS2A03G0025400	TraesCS2A03G0025400	Chr2A	6543800	6547989	+	3879	-	TraesCS2A01G012000 && - && PF08695:Cytochrome oxidase complex assembly protein 1	-
TraesCS2A03G0047100	TraesCS2A03G0047100	Chr2A	13321859	13325316	-	1085	-	- && Q9SX29.1 RecName: Full=ATP-dependent Clp protease adapter protein CLPS1, chloroplastic; Flags: Precursor && PF02617:ATP-dependent Clp protease adaptor protein ClpS	-
TraesCS2A03G0050700	TraesCS2A03G0050700	Chr2A	14795134	14812092	+	1134	-	TraesCS2A01G024500 && D9J0Z7.1 RecName: Full=Anthranilate O-methyltransferase 1; AltName: Full=Anthranilic acid methyltransferase 1; AltName: Full=O-methyltransferase 1 && PF03492:SAM dependent carboxyl methyltransferase	-
TraesCS2A03G0050800	TraesCS2A03G0050800	Chr2A	14816844	14819151	-	1403	-	TraesCS2A01G024600 && Q94F40.1 RecName: Full=GDSL esterase/lipase At1g28600; AltName: Full=Extracellular lipase At1g28600; Flags: Precursor && PF00657:GDSL-like Lipase/Acylhydrolase	Lipase_GDSL
TraesCS2A03G0051100	TraesCS2A03G0051100	Chr2A	14828938	14830086	-	483	-	TraesCS2A01G024800 && Q84WW5.1 RecName: Full=Vesicle-associated protein 1-3; AltName: Full=Plant VAP homolog 13; Short=AtPVA13; AltName: Full=VAMP-associated protein 1-3; Contains: RecName: Full=Vesicle-associated protein 1-3, N-terminally processed && PF00635:MSP (Major sperm protein) domain	Motile_Sperm
TraesCS2A03G0051200	TraesCS2A03G0051200	Chr2A	14830147	14831638	-	861	-	TraesCS2A01G024900 && Q39191.2 RecName: Full=Wall-associated receptor kinase 1; Flags: Precursor && PF00069:Protein kinase domain	Pkinase
TraesCS2A03G0085200	TraesCS2A03G0085200	Chr2A	20946839	20948002	-	1164	-	TraesCS2A01G045200 && Q7XFE1.2 RecName: Full=Putative UPF0496 protein 5 && PF05055:Protein of unknown function (DUF677)	-
TraesCS2A03G0164700	TraesCS2A03G0164700	Chr2A	43385732	43386712	+	869	-	TraesCS2A01G084500 && - && PF14009:Domain of unknown function (DUF4228)	-
TraesCS2A03G0179100	TraesCS2A03G0179100	Chr2A	47001231	47004280	+	993	-	TraesCS2A01G089100 && - && -	-
TraesCS2A03G0188900	TraesCS2A03G0188900	Chr2A	50834697	50838062	-	1894	-	TraesCS2A01G092700 && F4JWR0.1 RecName: Full=ACT domain-containing protein ACR2; AltName: Full=Protein ACT DOMAIN REPEATS 2 && PF01842:ACT domain	ACT
TraesCS2A03G0193500	TraesCS2A03G0193500	Chr2A	52978129	52979664	+	1356	-	TraesCS2A01G094500 && Q9FXB2.1 RecName: Full=Galactinol synthase 2; Short=AtGolS2; Short=GolS-2 && PF01501:Glycosyl transferase family 8	Glyco_transf_8
TraesCS2A03G0194000	TraesCS2A03G0194000	Chr2A	53073852	53075371	-	1353	-	TraesCS2A01G094700 && Q9FXB2.1 RecName: Full=Galactinol synthase 2; Short=AtGolS2; Short=GolS-2 && PF01501:Glycosyl transferase family 8	Glyco_transf_8
TraesCS2A03G0208400	TraesCS2A03G0208400	Chr2A	58837215	58838355	+	887	-	TraesCS2A01G101200 && Q9FLR3.1 RecName: Full=NAC domain-containing protein 79; Short=ANAC79; Short=ANAC80; Short=AtNAC79; Short=AtNAC80 && PF02365:No apical meristem (NAM) protein	NAM
TraesCS2A03G0229500	TraesCS2A03G0229500	Chr2A	67137418	67137792	+	375	-	TraesCS2A01G111100 && - && -	-
TraesCS2A03G0232400	TraesCS2A03G0232400	Chr2A	68359151	68360311	-	862	-	TraesCS2A01G112500 && - && PF00582:Universal stress protein family	Usp
TraesCS2A03G0234100	TraesCS2A03G0234100	Chr2A	69912182	69913759	+	1029	-	TraesCS2A01G113600 && Q28891.1 RecName: Full=3-oxo-5-alpha-steroid 4-dehydrogenase 1; AltName: Full=SR type 1; AltName: Full=Steroid 5-alpha-reductase 1; Short=S5AR 1 && PF02544:3-oxo-5-alpha-steroid 4-dehydrogenase	-
TraesCS2A03G0234200	TraesCS2A03G0234200	Chr2A	69915651	69917333	+	1683	-	TraesCS2A01G113700 && F8WKW8.1 RecName: Full=Beta-D-glucosyl crocetin beta-1,6-glucosyltransferase; AltName: Full=UDP-glucose glucosyltransferase 9; Short=GjUGT9; AltName: Full=UDP-glycosyltransferase 94E5 && PF00201:UDP-glucoronosyl and UDP-glucosyl transferase	UDPGT
TraesCS2A03G0237900	TraesCS2A03G0237900	Chr2A	70828152	70829198	-	384	-	TraesCS2A01G115900 && - && -	-
TraesCS2A03G0238200	TraesCS2A03G0238200	Chr2A	71041965	71044034	-	1897	-	TraesCS2A01G116000 && Q9FKP1.1 RecName: Full=Cation/calcium exchanger 1; Short=AtCCX1; AltName: Full=Protein CATION EXCHANGER 7 && PF01699:Sodium/calcium exchanger protein	Na_Ca_ex
TraesCS2A03G0258500	TraesCS2A03G0258500	Chr2A	78869293	78871991	+	1158	-	- && - && PF00753:Metallo-beta-lactamase superfamily|PF13370:4Fe-4S single cluster domain of Ferredoxin I	Lactamase_B
TraesCS2A03G0261500	TraesCS2A03G0261500	Chr2A	80028427	80031492	-	1440	-	TraesCS2A01G127500 && Q0VC13.1 RecName: Full=Adenosine deaminase-like protein && PF00962:Adenosine/AMP deaminase	-
TraesCS2A03G0262400	TraesCS2A03G0262400	Chr2A	80365275	80369408	-	1845	-	TraesCS2A01G128100 && A3BN26.1 RecName: Full=RNA pseudouridine synthase 6, chloroplastic; AltName: Full=RNA pseudouridylate synthase 6; AltName: Full=RNA-uridine isomerase 6; Flags: Precursor && PF00849:RNA pseudouridylate synthase	-
TraesCS2A03G0265800	TraesCS2A03G0265800	Chr2A	82445779	82447327	+	1359	-	TraesCS2A01G129800 && P51074.2 RecName: Full=Annexin-like protein RJ4 && PF00191:Annexin	-
TraesCS2A03G0284300	TraesCS2A03G0284300	Chr2A	88878600	88880728	+	1966	-	- && - && -	-
TraesCS2A03G0287000	TraesCS2A03G0287000	Chr2A	90225188	90226832	+	1645	-	TraesCS2A01G140300 && Q9AR73.1 RecName: Full=Hydroquinone glucosyltransferase; AltName: Full=Arbutin synthase && PF00201:UDP-glucoronosyl and UDP-glucosyl transferase	UDPGT
TraesCS2A03G0293300	TraesCS2A03G0293300	Chr2A	93479174	93479703	-	312	-	TraesCS2A01G143800 && - && -	-
TraesCS2A03G0301500	TraesCS2A03G0301500	Chr2A	98159164	98162512	+	2077	-	TraesCS2A01G147000 && - && PF07762:Protein of unknown function (DUF1618)	-
TraesCS2A03G0303600	TraesCS2A03G0303600	Chr2A	98914328	98917034	-	1432	-	TraesCS2A01G147800 && Q9FEQ8.1 RecName: Full=Peroxidase 2; AltName: Full=Plasma membrane-bound peroxidase 2; Short=pmPOX2; Flags: Precursor && PF00141:Peroxidase	-
TraesCS2A03G0305200	TraesCS2A03G0305200	Chr2A	99898697	99900176	+	1375	-	TraesCS2A01G148600 && Q9FEQ8.1 RecName: Full=Peroxidase 2; AltName: Full=Plasma membrane-bound peroxidase 2; Short=pmPOX2; Flags: Precursor && PF00141:Peroxidase	-
TraesCS2A03G0311700	TraesCS2A03G0311700	Chr2A	103606047	103607058	+	1012	-	TraesCS2A01G151100 && Q9SH66.1 RecName: Full=Dirigent protein 5; Short=AtDIR5; Flags: Precursor && PF03018:Dirigent-like protein	-
TraesCS2A03G0327600	TraesCS2A03G0327600	Chr2A	111967373	111970098	+	1710	-	TraesCS2A01G159600 && Q6ZJD3.1 RecName: Full=Patatin-like protein 2; Short=OsPLP2 >A2YW91.1 RecName: Full=Patatin-like protein 2 && PF01734:Patatin-like phospholipase	-
TraesCS2A03G0330800	TraesCS2A03G0330800	Chr2A	116074956	116078062	-	1315	-	TraesCS2A01G160100 && B9MJZ0.1 RecName: Full=Chaperone protein DnaJ && PF00226:DnaJ domain	DnaJ
TraesCS2A03G0332200	TraesCS2A03G0332200	Chr2A	116584585	116587910	+	1348	-	TraesCS2A01G161000 && Q7XI41.1 RecName: Full=Probable trehalose-phosphate phosphatase 3; Short=OsTPP3; AltName: Full=Trehalose 6-phosphate phosphatase && PF02358:Trehalose-phosphatase	-
TraesCS2A03G0348000	TraesCS2A03G0348000	Chr2A	125295549	125296459	-	911	-	TraesCS2A01G167600 && Q9FIG6.1 RecName: Full=Dirigent protein 1; Short=AtDIR1; Flags: Precursor && PF03018:Dirigent-like protein	-
TraesCS2A03G0361500	TraesCS2A03G0361500	Chr2A	136252710	136253934	+	1225	-	TraesCS2A01G173500 && Q69J40.1 RecName: Full=Nuclear transcription factor Y subunit B-10; Short=OsNF-YB10; AltName: Full=Transcriptional activator HAP3F; Short=OsHAP3F && PF00808:Histone-like transcription factor (CBF/NF-Y) and archaeal histone	-
TraesCS2A03G0369100	TraesCS2A03G0369100	Chr2A	141183096	141189004	-	1571	-	TraesCS2A01G177300 && Q59324.1 RecName: Full=2-hydroxy-6-oxo-6-phenylhexa-2,4-dienoate hydrolase; Short=HOPDA hydrolase; AltName: Full=2,6-dioxo-6-phenylhexa-3-enoate hydrolase && PF12697:Alpha/beta hydrolase family	-
TraesCS2A03G0378800	TraesCS2A03G0378800	Chr2A	146139383	146144286	-	1606	-	TraesCS2A01G182300 && - && -	-
TraesCS2A03G0387100	TraesCS2A03G0387100	Chr2A	153222737	153230252	+	1385	-	TraesCS2A01G186600 && - && PF12697:Alpha/beta hydrolase family	-
TraesCS2A03G0411000	TraesCS2A03G0411000	Chr2A	171390475	171393660	+	2838	-	TraesCS2A01G197500 && Q39214.1 RecName: Full=Disease resistance protein RPM1; AltName: Full=Resistance to Pseudomonas syringae protein 3 && PF00931:NB-ARC domain|PF18052:Rx N-terminal domain	NB-ARC
TraesCS2A03G0424200	TraesCS2A03G0424200	Chr2A	181498761	181503286	+	2349	-	TraesCS2A01G202700 && - && PF00439:Bromodomain	Bromodomain
TraesCS2A03G0430100	TraesCS2A03G0430100	Chr2A	186898036	186899311	-	1177	-	TraesCS2A01G204800 && P27523.1 RecName: Full=Chlorophyll a-b binding protein of LHCII type III, chloroplastic; Short=CAB; Flags: Precursor && PF00504:Chlorophyll A-B binding protein	-
TraesCS2A03G0463500	TraesCS2A03G0463500	Chr2A	207849146	207852573	-	2346	-	TraesCS2A01G216600 && Q0D5R3.1 RecName: Full=Cysteine-rich receptor-like protein kinase 6; Short=Cysteine-rich RLK6; Flags: Precursor && PF01657:Salt stress response/antifungal|PF00069:Protein kinase domain	Pkinase
TraesCS2A03G0465700	TraesCS2A03G0465700	Chr2A	209505931	209507019	+	1089	-	TraesCS2A01G217900 && Q766C3.1 RecName: Full=Aspartic proteinase nepenthesin-1; AltName: Full=Nepenthesin-I; Flags: Precursor && PF14543:Xylanase inhibitor N-terminal|PF14541:Xylanase inhibitor C-terminal	-
TraesCS2A03G0491600	TraesCS2A03G0491600	Chr2A	238707040	238710866	-	1299	-	TraesCS2A01G226400 && Q8GZ43.1 RecName: Full=RanBP2-type zinc finger protein At1g67325 && PF00641:Zn-finger in Ran binding protein and others	zf-RanBP
TraesCS2A03G0522500	TraesCS2A03G0522500	Chr2A	283393999	283396274	-	1848	-	TraesCS2A01G233600 && - && PF10536:Plant mobile domain	-
TraesCS2A03G0556400	TraesCS2A03G0556400	Chr2A	333870401	333888979	-	3298	-	TraesCS2A01G239200 && Q69LE7.1 RecName: Full=Probable polyribonucleotide nucleotidyltransferase 1, chloroplastic; AltName: Full=Polynucleotide phosphorylase 1; Short=PNPase 1; Flags: Precursor && PF01138:3' exoribonuclease family, domain 1|PF03725:3' exoribonuclease family, domain 2|PF00575:S1 RNA binding domain|PF00013:KH domain	RNase_PH
TraesCS2A03G0565600	TraesCS2A03G0565600	Chr2A	341967933	341971207	+	714	-	TraesCS2A01G242700 && - && -	-
TraesCS2A03G0579500	TraesCS2A03G0579500	Chr2A	357514119	357514829	+	582	-	TraesCS2A01G244300 && - && -	-
TraesCS2A03G0586400	TraesCS2A03G0586400	Chr2A	362307461	362309834	-	605	-	TraesCS2A01G243600 && - && -	-
TraesCS2A03G0610700	TraesCS2A03G0610700	Chr2A	389506251	389507597	+	585	-	TraesCS2A01G253300 && Q10D80.1 RecName: Full=Cyclin-H1-1; Short=CycH1;1; AltName: Full=Cyclin-H-1; Short=CycH-1 && -	-
TraesCS2A03G0622900	TraesCS2A03G0622900	Chr2A	399870309	399870704	-	396	-	TraesCS2A01G257500 && - && -	-
TraesCS2A03G0647400	TraesCS2A03G0647400	Chr2A	422947497	422960107	+	1454	-	- && Q9SZE7.1 RecName: Full=Peroxidase 51; Short=Atperox P51; AltName: Full=ATP37; Flags: Precursor && PF00141:Peroxidase	-
TraesCS2A03G0652200	TraesCS2A03G0652200	Chr2A	426239183	426240083	+	901	-	TraesCS2A01G265800 && - && -	-
TraesCS2A03G0653000	TraesCS2A03G0653000	Chr2A	426916422	426917654	-	1233	-	TraesCS2A01G266000 && - && PF14009:Domain of unknown function (DUF4228)	-
TraesCS2A03G0656100	TraesCS2A03G0656100	Chr2A	429142920	429147362	-	2064	-	TraesCS2A01G267000 && - && -	-
TraesCS2A03G0660100	TraesCS2A03G0660100	Chr2A	434553229	434553862	-	441	-	TraesCS2A01G268100 && Q9T068.1 RecName: Full=EPIDERMAL PATTERNING FACTOR-like protein 2; Short=EPF-like protein 2; Contains: RecName: Full=MEPFL2; Flags: Precursor && PF17181:Epidermal patterning factor proteins	-
TraesCS2A03G0674900	TraesCS2A03G0674900	Chr2A	449757970	449775789	-	3429	-	TraesCS2A01G272400 && Q9ST27.1 RecName: Full=Phototropin-2; AltName: Full=Non-phototropic hypocotyl protein 1B; Short=OsNPH1B && PF13426:PAS domain|PF00069:Protein kinase domain	Pkinase
TraesCS2A03G0685500	TraesCS2A03G0685500	Chr2A	460426779	460437462	+	2376	-	TraesCS2A01G276200 && Q9M8X2.1 RecName: Full=U11/U12 small nuclear ribonucleoprotein 48 kDa protein; Short=U11/U12 snRNP 48 kDa protein; Short=U11/U12-48K && -	-
TraesCS2A03G0714300	TraesCS2A03G0714300	Chr2A	489589078	489589966	+	363	-	TraesCS2A01G286100 && - && -	-
TraesCS2A03G0718300	TraesCS2A03G0718300	Chr2A	494437995	494440973	+	2141	-	TraesCS2A01G287500 && Q8VZ20.1 RecName: Full=Trihelix transcription factor ASR3; AltName: Full=Protein ARABIDOPSIS SH4-RELATED3 && -	-
TraesCS2A03G0730200	TraesCS2A03G0730200	Chr2A	507156866	507158375	+	1510	-	TraesCS2A01G292300 && - && PF05910:Plant protein of unknown function (DUF868)	-
TraesCS2A03G0733700	TraesCS2A03G0733700	Chr2A	508925498	508927101	+	1499	-	TraesCS2A01G294100 && - && PF06830:Root cap	-
TraesCS2A03G0736700	TraesCS2A03G0736700	Chr2A	511879839	511881108	-	1270	-	TraesCS2A01G295500 && - && -	-
TraesCS2A03G0748000	TraesCS2A03G0748000	Chr2A	519722048	519724494	+	1232	-	TraesCS2A01G300200 && Q5M755.1 RecName: Full=Probable plastid-lipid-associated protein 7, chloroplastic; AltName: Full=Fibrillin-5; Flags: Precursor && PF04755:PAP_fibrillin	-
TraesCS2A03G0760000	TraesCS2A03G0760000	Chr2A	528680336	528683893	-	2170	-	TraesCS2A01G305200 && Q6P4Y0.1 RecName: Full=Threonylcarbamoyladenosine tRNA methylthiotransferase; AltName: Full=CDK5 regulatory subunit-associated protein 1-like 1; AltName: Full=tRNA-t(6)A37 methylthiotransferase && PF04055:Radical SAM superfamily|PF00919:Uncharacterized protein family UPF0004	Radical_SAM
TraesCS2A03G0760100	TraesCS2A03G0760100	Chr2A	528693357	528695468	+	2015	-	TraesCS2A01G305300 && Q91XE8.1 RecName: Full=Transmembrane protein 205 && PF13664:Domain of unknown function (DUF4149)	-
TraesCS2A03G0765800	TraesCS2A03G0765800	Chr2A	531985612	531988561	-	1342	-	TraesCS2A01G307300 && - && -	-
TraesCS2A03G0775100	TraesCS2A03G0775100	Chr2A	539560119	539561253	-	1135	-	TraesCS2A01G311800 && Q9LRB7.1 RecName: Full=E3 ubiquitin-protein ligase EL5; AltName: Full=Protein ELICITOR 5 && PF13639:Ring finger domain	-
TraesCS2A03G0777300	TraesCS2A03G0777300	Chr2A	541378898	541379747	+	850	-	TraesCS2A01G313100 && - && PF04043:Plant invertase/pectin methylesterase inhibitor	-
TraesCS2A03G0789800	TraesCS2A03G0789800	Chr2A	550169032	550169649	+	618	-	TraesCS2A01G319500 && - && -	-
TraesCS2A03G0793300	TraesCS2A03G0793300	Chr2A	553650749	553652233	-	1485	-	TraesCS2A01G339600 && - && PF07762:Protein of unknown function (DUF1618)	-
TraesCS2A03G0812200	TraesCS2A03G0812200	Chr2A	566686625	566689753	+	1292	-	- && - && PF02765:Telomeric single stranded DNA binding POT1/CDC13	-
TraesCS2A03G0816300	TraesCS2A03G0816300	Chr2A	569805843	569806641	-	624	-	TraesCS2A01G333100 && - && -	-
TraesCS2A03G0827300	TraesCS2A03G0827300	Chr2A	576887157	576892133	+	3577	-	TraesCS2A01G327300 && Q9FGS8.1 RecName: Full=C2 and GRAM domain-containing protein At5g50170 && PF02893:GRAM domain|PF16016:VAD1 Analog of StAR-related lipid transfer domain|PF00168:C2 domain	GRAM
TraesCS2A03G0832700	TraesCS2A03G0832700	Chr2A	581074364	581077246	+	2178	-	- && - && PF00150:Cellulase (glycosyl hydrolase family 5)	-
TraesCS2A03G0838100	TraesCS2A03G0838100	Chr2A	584322168	584323771	+	882	-	TraesCS2A01G322100 && Q0WUQ1.1 RecName: Full=BAG family molecular chaperone regulator 1; AltName: Full=Bcl-2-associated athanogene 1 && PF00240:Ubiquitin family	ubiquitin
TraesCS2A03G0864500	TraesCS2A03G0864500	Chr2A	598758314	598762519	-	1518	-	TraesCS2A01G354100 && Q0JBZ6.3 RecName: Full=Magnesium transporter MRS2-C >A2XV81.2 RecName: Full=Magnesium transporter MRS2-C && PF01544:CorA-like Mg2+ transporter protein	-
TraesCS2A03G0869200	TraesCS2A03G0869200	Chr2A	601575923	601580429	-	2469	-	TraesCS2A01G355200 && Q9ZPR1.1 RecName: Full=Cell division control protein 48 homolog B; Short=AtCDC48b && PF17862:AAA+ lid domain|PF00004:ATPase family associated with various cellular activities (AAA)	AAA
TraesCS2A03G0870100	TraesCS2A03G0870100	Chr2A	602335645	602337305	-	1261	-	TraesCS2A01G355600 && O49292.2 RecName: Full=PsbP domain-containing protein 4, chloroplastic; AltName: Full=OEC23-like protein 5; Flags: Precursor && PF01789:PsbP	-
TraesCS2A03G0905400	TraesCS2A03G0905400	Chr2A	618888431	618889471	-	318	-	TraesCS2A01G372300 && - && -	-
TraesCS2A03G0907000	TraesCS2A03G0907000	Chr2A	619288751	619291807	+	1073	-	TraesCS2A01G373100 && - && PF10419:TFIIIC subunit triple barrel domain	-
TraesCS2A03G0911500	TraesCS2A03G0911500	Chr2A	621609605	621610157	-	312	-	TraesCS2A01G375600 && - && -	-
TraesCS2A03G0919600	TraesCS2A03G0919600	Chr2A	626221163	626227497	-	1449	-	TraesCS2A01G379400 && Q7XUA8.1 RecName: Full=IAA-amino acid hydrolase ILR1-like 5; Flags: Precursor && PF01546:Peptidase family M20/M25/M40|PF07687:Peptidase dimerisation domain	Peptidase_M20
TraesCS2A03G0945900	TraesCS2A03G0945900	Chr2A	646062718	646063781	+	1064	-	TraesCS2A01G392200 && Q9LZW2.1 RecName: Full=Transcription repressor OFP1; AltName: Full=Ovate family protein 1; Short=AtOFP1 && PF04844:Transcriptional repressor, ovate|PF13724:DNA-binding domain	-
TraesCS2A03G0948900	TraesCS2A03G0948900	Chr2A	647446964	647449118	-	2067	-	TraesCS2A01G393900 && Q66GP4.1 RecName: Full=Pentatricopeptide repeat-containing protein At5g13770, chloroplastic; Flags: Precursor && PF13812:Pentatricopeptide repeat domain	-
TraesCS2A03G0951100	TraesCS2A03G0951100	Chr2A	650514248	650515353	+	1106	-	TraesCS2A01G395100 && Q5EAE9.2 RecName: Full=RING-H2 finger protein ATL43; AltName: Full=RING-type E3 ubiquitin transferase ATL43; Flags: Precursor && PF13639:Ring finger domain	-
TraesCS2A03G0980600	TraesCS2A03G0980600	Chr2A	669335329	669338058	-	2150	-	TraesCS2A01G408100 && A4IJ27.1 RecName: Full=Rop guanine nucleotide exchange factor 3; Short=AtRopGEF3; AltName: Full=Rho of plants guanine nucleotide exchange factor 3 && PF03759:PRONE (Plant-specific Rop nucleotide exchanger)	DUF315
TraesCS2A03G0983300	TraesCS2A03G0983300	Chr2A	671199805	671202697	+	1579	-	TraesCS2A01G409500 && Q7XEJ5.1 RecName: Full=1,2-dihydroxy-3-keto-5-methylthiopentene dioxygenase 4; AltName: Full=Acireductone dioxygenase (Fe(2+)-requiring) 4; Short=ARD 4; Short=Fe-ARD 4 && PF03079:ARD/ARD' family	-
TraesCS2A03G0996400	TraesCS2A03G0996400	Chr2A	676150245	676151761	-	687	-	TraesCS2A01G416100 && - && -	-
TraesCS2A03G1004700	TraesCS2A03G1004700	Chr2A	679761220	679763372	+	965	-	TraesCS2A01G420100 && - && PF03874:RNA polymerase Rpb4	RNA_pol_Rpb4
TraesCS2A03G1011800	TraesCS2A03G1011800	Chr2A	681724840	681726917	+	2078	-	TraesCS2A01G423000 && - && PF12937:F-box-like	-
TraesCS2A03G1019600	TraesCS2A03G1019600	Chr2A	684107246	684112212	+	3678	-	TraesCS2A01G428100 && - && PF03004:Plant transposase (Ptta/En/Spm family)	-
TraesCS2A03G1024400	TraesCS2A03G1024400	Chr2A	686716775	686717504	+	730	-	TraesCS2A01G429900 && - && -	-
TraesCS2A03G1026100	TraesCS2A03G1026100	Chr2A	687687732	687690591	+	1699	-	TraesCS2A01G430700 && - && -	-
TraesCS2A03G1039900	TraesCS2A03G1039900	Chr2A	692743641	692746727	+	1535	-	TraesCS2A01G437700 && Q9THX6.1 RecName: Full=Thylakoid lumenal 29 kDa protein, chloroplastic; Short=TL29; AltName: Full=LeAPx09; AltName: Full=P29; Flags: Precursor && PF00141:Peroxidase	-
TraesCS2A03G1046100	TraesCS2A03G1046100	Chr2A	694776584	694790555	-	8364	-	TraesCS2A01G441200 && - && PF11707:Ribosome 60S biogenesis N-terminal|PF16201:Nucleolar pre-ribosomal-associated protein 1	-
TraesCS2A03G1048900	TraesCS2A03G1048900	Chr2A	695595205	695599961	+	1127	-	TraesCS2A01G442000 && - && -	-
TraesCS2A03G1055400	TraesCS2A03G1055400	Chr2A	698511577	698512191	-	514	-	TraesCS2A01G445300 && - && -	-
TraesCS2A03G1058700	TraesCS2A03G1058700	Chr2A	699345297	699345983	+	687	-	TraesCS2A01G446800 && - && -	-
TraesCS2A03G1061400	TraesCS2A03G1061400	Chr2A	700613461	700613997	-	537	-	TraesCS2A01G448200 && - && -	-
TraesCS2A03G1077500	TraesCS2A03G1077500	Chr2A	708536207	708538843	+	1330	-	TraesCS2A01G455800 && Q8GWA7.1 RecName: Full=Protein MULTIPLE CHLOROPLAST DIVISION SITE 1; Flags: Precursor && -	-
TraesCS2A03G1083300	TraesCS2A03G1083300	Chr2A	709975529	709976671	+	1029	-	TraesCS2A01G458900 && Q7XCG7.1 RecName: Full=Expansin-B9; AltName: Full=Beta-expansin-9; AltName: Full=OsEXPB9; AltName: Full=OsaEXPb1.6; Flags: Precursor && PF01357:Expansin C-terminal domain|PF03330:Lytic transglycolase	-
TraesCS2A03G1085000	TraesCS2A03G1085000	Chr2A	710406961	710408617	-	1228	-	TraesCS2A01G459800 && Q7XSN6.2 RecName: Full=Germin-like protein 4-1; Flags: Precursor && PF00190:Cupin	-
TraesCS2A03G1086700	TraesCS2A03G1086700	Chr2A	710826273	710826876	+	604	-	TraesCS2A01G460800 && P26154.1 RecName: Full=Cold-regulated protein BLT14 && -	-
TraesCS2A03G1095300	TraesCS2A03G1095300	Chr2A	714029811	714032668	-	1663	-	TraesCS2A01G465400 && Q2JRH1.1 RecName: Full=tRNA (guanine-N(7)-)-methyltransferase; AltName: Full=tRNA (guanine(46)-N(7))-methyltransferase; AltName: Full=tRNA(m7G46)-methyltransferase && PF02390:Putative methyltransferase	-
TraesCS2A03G1099900	TraesCS2A03G1099900	Chr2A	715606414	715608078	+	1665	-	TraesCS2A01G467400 && Q9SND9.1 RecName: Full=Uncharacterized acetyltransferase At3g50280 && PF02458:Transferase family	-
TraesCS2A03G1114600	TraesCS2A03G1114600	Chr2A	719718368	719719505	-	303	-	TraesCS2A01G475000 && Q655V4.1 RecName: Full=MADS-box transcription factor 30; AltName: Full=OsMADS30 && PF01486:K-box region	K-box
TraesCS2A03G1117500	TraesCS2A03G1117500	Chr2A	720309838	720310794	+	846	-	TraesCS2A01G477000 && Q05736.1 RecName: Full=Pathogenesis-related protein 1; Short=AOPR1 && PF00407:Pathogenesis-related protein Bet v 1 family	-
TraesCS2A03G1124200	TraesCS2A03G1124200	Chr2A	721833416	721833988	-	573	-	TraesCS2A01G480000 && Q0J9V6.2 RecName: Full=Uncharacterized protein Os04g0629400; Flags: Precursor && -	-
TraesCS2A03G1127300	TraesCS2A03G1127300	Chr2A	722752761	722757903	+	1864	-	TraesCS2A01G482100 && D7U6G6.1 RecName: Full=Anthocyanidin reductase ((2S)-flavan-3-ol-forming); Short=VvANR && PF01370:NAD dependent epimerase/dehydratase family	Epimerase
TraesCS2A03G1140900	TraesCS2A03G1140900	Chr2A	726591317	726594627	+	1625	-	TraesCS2A01G488400 && Q42545.2 RecName: Full=Cell division protein FtsZ homolog 1, chloroplastic; Short=AtFtsZ1; Short=AtFtsZ1-1; Short=Chloroplast FtsZ; Short=CpFtsZ; AltName: Full=Protein ACCUMULATION AND REPLICATION OF CHLOROPLASTS 10; AltName: Full=Protein PLASTID MOVEMENT IMPAIRED4; Flags: Precursor && PF00091:Tubulin/FtsZ family, GTPase domain|PF12327:FtsZ family, C-terminal domain	Tubulin
TraesCS2A03G1144800	TraesCS2A03G1144800	Chr2A	727475204	727476703	+	1500	-	TraesCS2A01G490000 && A9ZPJ7.1 RecName: Full=Agmatine coumaroyltransferase-2 && PF02458:Transferase family	-
TraesCS2A03G1188400	TraesCS2A03G1188400	Chr2A	739834804	739838389	+	2060	-	TraesCS2A01G510900 && Q8RXK2.1 RecName: Full=Small RNA degrading nuclease 3 && PF00929:Exonuclease	Exonuc_X-T
TraesCS2A03G1196900	TraesCS2A03G1196900	Chr2A	743301222	743303931	+	1725	-	TraesCS2A01G514500 && - && PF02330:Mitochondrial glycoprotein	-
TraesCS2A03G1197900	TraesCS2A03G1197900	Chr2A	743354462	743360965	-	2461	-	TraesCS2A01G514800 && Q0J9J6.1 RecName: Full=Crossover junction endonuclease EME1; AltName: Full=Essential meiotic endonuclease 1; Short=OsEME1 && PF02732:ERCC4 domain	-
TraesCS2A03G1232100	TraesCS2A03G1232100	Chr2A	752681793	752682050	+	258	-	TraesCS2A01G532100 && - && -	-
TraesCS2A03G1239900	TraesCS2A03G1239900	Chr2A	754505651	754507154	-	1504	-	TraesCS2A01G536100 && Q5KQF5.1 RecName: Full=CBL-interacting protein kinase 22; AltName: Full=OsCIPK22 && PF00069:Protein kinase domain|PF03822:NAF domain	Pkinase
TraesCS2A03G1245900	TraesCS2A03G1245900	Chr2A	756224453	756226580	+	1007	-	TraesCS2A01G539900 && - && PF02631:RecX family	-
TraesCS2A03G1259500	TraesCS2A03G1259500	Chr2A	759370606	759371548	-	858	-	TraesCS2A01G546500 && Q8VWZ7.1 RecName: Full=Geraniol 8-hydroxylase; AltName: Full=Cytochrome P450 76B6; AltName: Full=Geraniol 10-hydroxylase; Short=CrG10H && PF00067:Cytochrome P450	p450
TraesCS2A03G1270800	TraesCS2A03G1270800	Chr2A	762048365	762054484	-	1947	-	TraesCS2A01G550400 && - && -	-
TraesCS2A03G1303000	TraesCS2A03G1303000	Chr2A	769864278	769869227	-	2892	-	TraesCS2A01G585800 && Q54I48.1 RecName: Full=Choline transporter-like protein 2; AltName: Full=Solute carrier family 44 member 2 && PF04515:Plasma-membrane choline transporter	-
TraesCS2A03G1323500	TraesCS2A03G1323500	Chr2A	775416845	775417908	-	831	-	TraesCS2A01G578200 && Q03666.1 RecName: Full=Probable glutathione S-transferase; AltName: Full=Auxin-induced protein PCNT107 && PF13410:Glutathione S-transferase, C-terminal domain|PF02798:Glutathione S-transferase, N-terminal domain	GST_N
TraesCS2A03G1330400	TraesCS2A03G1330400	Chr2A	777078501	777079990	-	1150	-	TraesCS2A01G575500 && Q6YTI3.1 RecName: Full=Thioredoxin-like 4, chloroplastic; AltName: Full=Lilium-type thioredoxin 3; Flags: Precursor && PF00085:Thioredoxin	-
TraesCS2A03G1335700	TraesCS2A03G1335700	Chr2A	778427949	778429495	-	1020	-	TraesCS2A01G572600 && Q9LEH3.1 RecName: Full=Peroxidase 15; Short=Prx15; AltName: Full=Anionic peroxidase; Flags: Precursor && PF00141:Peroxidase	-
TraesCS2A03G1350700	TraesCS2A03G1350700	Chr2A	782010988	782015088	+	2317	-	TraesCS2A01G565600 && Q0WP01.1 RecName: Full=Protein NRT1/ PTR FAMILY 5.10; Short=AtNPF5.10 && PF00854:POT family	-
TraesCS2A03G1359700	TraesCS2A03G1359700	Chr2A	784731624	784738180	-	2316	-	TraesCS2A01G563400 && Q9FDY4.1 RecName: Full=BTB/POZ domain and ankyrin repeat-containing protein NPR1; Short=OsNPR1; AltName: Full=NPR1 homolog 1; Short=OsNH1 && PF12313:NPR1/NIM1 like defence protein C terminal|PF00069:Protein kinase domain	Pkinase
TraesCS2A03G1367000	TraesCS2A03G1367000	Chr2A	786200322	786202265	+	1482	-	TraesCS2A01G560100 && - && PF03140:Plant protein of unknown function	-
TraesCS2A03G1368400	TraesCS2A03G1368400	Chr2A	786394066	786399776	+	4232	-	TraesCS2A01G560900 && Q7XA39.1 RecName: Full=Putative disease resistance protein RGA4; AltName: Full=RGA4-blb && PF18052:Rx N-terminal domain|PF00931:NB-ARC domain	NB-ARC
TraesCS2B03G0000300	TraesCS2B03G0000300	Chr2B	99450	99932	-	483	-	TraesCS2B01G023700 && - && PF13962:Domain of unknown function	-
TraesCS2B03G0000700	TraesCS2B03G0000700	Chr2B	125470	127186	+	1186	-	TraesCS2B01G023500 && Q7G764.1 RecName: Full=Probable NAD(P)H-dependent oxidoreductase 1 && PF00248:Aldo/keto reductase family	Aldo_ket_red
TraesCS2B03G0026500	TraesCS2B03G0026500	Chr2B	7342428	7347675	-	3780	-	TraesCS2B01G013000 && Q93Z20.1 RecName: Full=Protein NRT1/ PTR FAMILY 8.5; Short=AtNPF8.5; AltName: Full=Peptide transporter PTR6 && PF00201:UDP-glucoronosyl and UDP-glucosyl transferase|PF00854:POT family	UDPGT
TraesCS2B03G0030600	TraesCS2B03G0030600	Chr2B	8028120	8034668	-	2825	-	- && Q0VCZ3.1 RecName: Full=YTH domain-containing family protein 2 && PF04146:YT521-B-like domain	YTH
TraesCS2B03G0048300	TraesCS2B03G0048300	Chr2B	12858646	12859579	+	411	-	TraesCS2B01G008000 && D9HP25.1 RecName: Full=Cell number regulator 9; AltName: Full=ZmCNR09 && PF04749:PLAC8 family	-
TraesCS2B03G0051900	TraesCS2B03G0051900	Chr2B	13354219	13358897	-	1690	-	TraesCS2B01G025000 && Q2QYE1.2 RecName: Full=Probable apyrase 3; Short=OsAPY3; AltName: Full=ATP-diphosphatase; AltName: Full=ATP-diphosphohydrolase; AltName: Full=Adenosine diphosphatase; Short=ADPase; Flags: Precursor && PF01150:GDA1/CD39 (nucleoside phosphatase) family	-
TraesCS2B03G0071700	TraesCS2B03G0071700	Chr2B	18907811	18910613	+	1986	-	TraesCS2B01G034300 && Q9FXF2.1 RecName: Full=Probable LRR receptor-like serine/threonine-protein kinase RFK1; AltName: Full=Receptor-like kinase in flowers 1; Flags: Precursor && PF00635:MSP (Major sperm protein) domain|PF00069:Protein kinase domain	Pkinase
TraesCS2B03G0111700	TraesCS2B03G0111700	Chr2B	28618126	28626409	-	4356	-	TraesCS2B01G052300 && Q9XHY7.2 RecName: Full=Probable histone acetyltransferase HAC-like 3 && PF02135:TAZ zinc finger|PF08214:Histone acetylation protein	zf-TAZ
TraesCS2B03G0116800	TraesCS2B03G0116800	Chr2B	29593693	29599431	-	1332	-	TraesCS2B01G054700 && Q9FGF0.1 RecName: Full=Phosphoglycerate mutase-like protein 1 && PF00300:Histidine phosphatase superfamily (branch 1)	-
TraesCS2B03G0117300	TraesCS2B03G0117300	Chr2B	29858963	29867529	+	3978	-	- && Q7XBQ9.1 RecName: Full=Disease resistance protein RGA2; AltName: Full=Blight resistance protein RPI; AltName: Full=RGA2-blb && PF00931:NB-ARC domain	NB-ARC
TraesCS2B03G0122400	TraesCS2B03G0122400	Chr2B	31395452	31405154	+	2067	-	TraesCS2B01G058100 && Q43257.1 RecName: Full=indole-2-monooxygenase; AltName: Full=Cytochrome P450 71C4; AltName: Full=Protein benzoxazineless 2 && PF00067:Cytochrome P450	p450
TraesCS2B03G0122700	TraesCS2B03G0122700	Chr2B	31461038	31462368	-	1066	-	TraesCS2B01G058300 && - && PF12680:SnoaL-like domain	-
TraesCS2B03G0155300	TraesCS2B03G0155300	Chr2B	42506111	42508537	-	910	-	TraesCS2B01G070700 && O64750.1 RecName: Full=Protein EMBRYO SAC DEVELOPMENT ARREST 3, chloroplastic; Flags: Precursor && -	-
TraesCS2B03G0168600	TraesCS2B03G0168600	Chr2B	46822065	46828205	-	1029	-	TraesCS2B01G075700 && - && PF01190:Pollen protein Ole e 1 like	-
TraesCS2B03G0189700	TraesCS2B03G0189700	Chr2B	53884290	53889578	-	1052	-	- && O49818.1 RecName: Full=Lactoylglutathione lyase; AltName: Full=Aldoketomutase; AltName: Full=Glyoxalase I; Short=Glx I; AltName: Full=Ketone-aldehyde mutase; AltName: Full=Methylglyoxalase; AltName: Full=S-D-lactoylglutathione methylglyoxal lyase &&	Glyoxalase
TraesCS2B03G0189800	TraesCS2B03G0189800	Chr2B	53889552	53895423	+	2048	-	- && - && PF09741:Uncharacterized conserved protein (DUF2045)	-
TraesCS2B03G0190600	TraesCS2B03G0190600	Chr2B	54173732	54180016	+	2335	-	TraesCS2B01G084200 && Q9SS48.1 RecName: Full=Glycerol-3-phosphate dehydrogenase SDP6, mitochondrial; AltName: Full=Protein SUGAR-DEPENDENT 6; Flags: Precursor && PF16901:C-terminal domain of alpha-glycerophosphate oxidase|PF01266:FAD dependent oxidoreductase	DAO
TraesCS2B03G0193100	TraesCS2B03G0193100	Chr2B	54531825	54534972	+	1009	-	TraesCS2B01G085100 && - && PF00300:Histidine phosphatase superfamily (branch 1)	-
TraesCS2B03G0204600	TraesCS2B03G0204600	Chr2B	58188764	58192465	+	2115	-	TraesCS2B01G090100 && Q7SIC9.1 RecName: Full=Transketolase, chloroplastic; Short=TK && PF00456:Transketolase, thiamine diphosphate binding domain|PF02779:Transketolase, pyrimidine binding domain|PF02780:Transketolase, C-terminal domain	-
TraesCS2B03G0239900	TraesCS2B03G0239900	Chr2B	71411974	71414719	-	2746	-	TraesCS2B01G103000 && - && PF04578:Protein of unknown function, DUF594|PF13968:Domain of unknown function (DUF4220)	-
TraesCS2B03G0269800	TraesCS2B03G0269800	Chr2B	83228092	83231895	+	2171	-	TraesCS2B01G112400 && Q9SLX0.2 RecName: Full=Importin subunit alpha-1b && PF00514:Armadillo/beta-catenin-like repeat|PF16186:Atypical Arm repeat|PF01749:Importin beta binding domain	Arm
TraesCS2B03G0321000	TraesCS2B03G0321000	Chr2B	106003932	106005631	+	1700	-	TraesCS2B01G132100 && F8WKW8.1 RecName: Full=Beta-D-glucosyl crocetin beta-1,6-glucosyltransferase; AltName: Full=UDP-glucose glucosyltransferase 9; Short=GjUGT9; AltName: Full=UDP-glycosyltransferase 94E5 && PF00201:UDP-glucoronosyl and UDP-glucosyl transferase	UDPGT
TraesCS2B03G0323100	TraesCS2B03G0323100	Chr2B	106836933	106838650	+	1718	-	TraesCS2B01G132700 && F8WKW8.1 RecName: Full=Beta-D-glucosyl crocetin beta-1,6-glucosyltransferase; AltName: Full=UDP-glucose glucosyltransferase 9; Short=GjUGT9; AltName: Full=UDP-glycosyltransferase 94E5 && PF00201:UDP-glucoronosyl and UDP-glucosyl transferase	UDPGT
TraesCS2B03G0346900	TraesCS2B03G0346900	Chr2B	118035384	118036944	-	1340	-	TraesCS2B01G143600 && Q7FAE1.1 RecName: Full=Momilactone A synthase; Short=OsMAS && PF13561:Enoyl-(Acyl carrier protein) reductase	-
TraesCS2B03G0347600	TraesCS2B03G0347600	Chr2B	118125608	118126198	-	591	-	TraesCS2B01G143800 && Q9FIG6.1 RecName: Full=Dirigent protein 1; Short=AtDIR1; Flags: Precursor && PF03018:Dirigent-like protein	-
TraesCS2B03G0355900	TraesCS2B03G0355900	Chr2B	121230160	121241978	-	4194	-	- && F4JRF5.1 RecName: Full=Homeobox-DDT domain protein RLT3; AltName: Full=Protein RINGLET 3 && PF15613:Williams-Beuren syndrome DDT (WSD), D-TOX E motif|PF02791:DDT domain|PF15612:WSTF, HB1, Itc1p, MBD9 motif 1	DDT
TraesCS2B03G0378400	TraesCS2B03G0378400	Chr2B	134625835	134627551	-	1621	-	TraesCS2B01G156000 && - && PF07893:Protein of unknown function (DUF1668)	-
TraesCS2B03G0378900	TraesCS2B03G0378900	Chr2B	135033828	135035131	-	1304	-	TraesCS2B01G156100 && Q3UX61.1 RecName: Full=N-alpha-acetyltransferase 11; AltName: Full=N-terminal acetyltransferase complex ARD1 subunit homolog B; AltName: Full=NatA catalytic subunit Naa11 && -	-
TraesCS2B03G0393300	TraesCS2B03G0393300	Chr2B	142882930	142885779	+	1738	-	- && - && PF12776:Myb/SANT-like DNA-binding domain	-
TraesCS2B03G0401100	TraesCS2B03G0401100	Chr2B	145476290	145478508	-	2132	-	TraesCS2B01G165500 && Q5ZAY9.1 RecName: Full=Cytokinin dehydrogenase 5; AltName: Full=Cytokinin oxidase 5; Short=OsCKX5; Flags: Precursor && -	-
TraesCS2B03G0408400	TraesCS2B03G0408400	Chr2B	148353651	148355335	-	1450	-	TraesCS2B01G167300 && - && PF01657:Salt stress response/antifungal	-
TraesCS2B03G0420400	TraesCS2B03G0420400	Chr2B	154237482	154240630	+	1489	-	TraesCS2B01G171800 && - && -	-
TraesCS2B03G0423200	TraesCS2B03G0423200	Chr2B	154809173	154810956	-	1502	-	TraesCS2B01G173300 && Q9FEQ8.1 RecName: Full=Peroxidase 2; AltName: Full=Plasma membrane-bound peroxidase 2; Short=pmPOX2; Flags: Precursor && PF00141:Peroxidase	-
TraesCS2B03G0446500	TraesCS2B03G0446500	Chr2B	167479255	167480042	-	686	-	TraesCS2B01G184700 && - && -	-
TraesCS2B03G0467300	TraesCS2B03G0467300	Chr2B	178513148	178514880	-	1733	-	TraesCS2B01G193700 && Q9SMZ3.2 RecName: Full=F-box only protein 13 && PF00646:F-box domain	F-box
TraesCS2B03G0495600	TraesCS2B03G0495600	Chr2B	192936388	192937420	+	1033	-	TraesCS2B01G205600 && - && -	-
TraesCS2B03G0495700	TraesCS2B03G0495700	Chr2B	192938280	192940848	+	1017	-	TraesCS2B01G205700 && Q8JIY8.2 RecName: Full=MKI67 FHA domain-interacting nucleolar phosphoprotein; AltName: Full=Nucleolar phosphoprotein NOPP34-like protein && PF00076:RNA recognition motif. (a.k.a. RRM, RBD, or RNP domain)	RRM_1
TraesCS2B03G0500500	TraesCS2B03G0500500	Chr2B	196293173	196295465	-	1002	-	TraesCS2B01G207500 && - && PF07762:Protein of unknown function (DUF1618)	-
TraesCS2B03G0509100	TraesCS2B03G0509100	Chr2B	202938185	202939558	-	1227	-	TraesCS2B01G210900 && Q7FAE1.1 RecName: Full=Momilactone A synthase; Short=OsMAS && PF13561:Enoyl-(Acyl carrier protein) reductase	-
TraesCS2B03G0514200	TraesCS2B03G0514200	Chr2B	205805258	205805527	-	270	-	TraesCS2B01G213100 && - && -	-
TraesCS2B03G0533200	TraesCS2B03G0533200	Chr2B	218752831	218754511	-	1681	-	TraesCS2B01G220400 && - && PF02458:Transferase family	-
TraesCS2B03G0556700	TraesCS2B03G0556700	Chr2B	236708005	236710994	+	2178	-	- && Q9LT96.1 RecName: Full=Probable leucine-rich repeat receptor-like protein kinase At5g49770; Flags: Precursor && PF13947:Wall-associated receptor kinase galacturonan-binding|PF00069:Protein kinase domain	Pkinase
TraesCS2B03G0560700	TraesCS2B03G0560700	Chr2B	240194215	240197316	+	1731	-	TraesCS2B01G233500 && Q5N9X2.1 RecName: Full=Laccase-4; AltName: Full=Benzenediol:oxygen oxidoreductase 4; AltName: Full=Diphenol oxidase 4; AltName: Full=Urishiol oxidase 4; Flags: Precursor && PF07731:Multicopper oxidase|PF00394:Multicopper oxidase|PF07732:Multicopper oxidase	-
TraesCS2B03G0588100	TraesCS2B03G0588100	Chr2B	255858755	255859351	-	597	-	TraesCS2B01G243800 && - && PF03168:Late embryogenesis abundant protein	-
TraesCS2B03G0604000	TraesCS2B03G0604000	Chr2B	269150238	269151516	+	1279	-	TraesCS2B01G248900 && - && PF02190:ATP-dependent protease La (LON) substrate-binding domain	-
TraesCS2B03G0634200	TraesCS2B03G0634200	Chr2B	311075680	311111524	-	2289	-	- && Q8VYC8.1 RecName: Full=E3 ubiquitin protein ligase RIN2; AltName: Full=AMF receptor-like protein 1A; AltName: Full=RPM1-interacting protein 2 && PF02845:CUE domain|PF13639:Ring finger domain	CUE
TraesCS2B03G0635100	TraesCS2B03G0635100	Chr2B	313504606	313523207	+	2266	-	- && Q8BHJ5.1 RecName: Full=F-box-like/WD repeat-containing protein TBL1XR1; AltName: Full=Nuclear receptor corepressor/HDAC3 complex subunit TBLR1; AltName: Full=TBL1-related protein 1; AltName: Full=Transducin beta-like 1X-related protein 1 && PF00400:W	WD40
TraesCS2B03G0636100	TraesCS2B03G0636100	Chr2B	315468899	315472250	+	2158	-	- && Q9FGL0.1 RecName: Full=WAT1-related protein At5g47470 && PF00892:EamA-like transporter family	DUF6
TraesCS2B03G0636400	TraesCS2B03G0636400	Chr2B	315479294	315494781	-	1671	-	TraesCS2B01G255900 && O48593.3 RecName: Full=Asparagine--tRNA ligase, chloroplastic/mitochondrial; AltName: Full=Asparaginyl-tRNA synthetase; Short=AsnRS; AltName: Full=AtNS1; AltName: Full=Protein OVULE ABORTION 8; Flags: Precursor && PF01336:OB-fold nucleic acid binding domain|PF00152:tRNA synthetases class II (D, K and N)	tRNA-synt_2
TraesCS2B03G0636600	TraesCS2B03G0636600	Chr2B	315530823	315533141	-	333	-	TraesCS2B01G256000 && - && -	-
TraesCS2B03G0638000	TraesCS2B03G0638000	Chr2B	316873087	316879085	+	1510	-	TraesCS2B01G256100 && B4FGS2.1 RecName: Full=Spindle and kinetochore-associated protein 1 homolog && PF07160:Spindle and kinetochore-associated protein 1	-
TraesCS2B03G0638300	TraesCS2B03G0638300	Chr2B	317430268	317431765	-	1425	-	TraesCS2B01G256200 && - && -	-
TraesCS2B03G0645400	TraesCS2B03G0645400	Chr2B	326781201	326782455	-	657	-	- && F4IN69.1 RecName: Full=Mediator of RNA polymerase II transcription subunit 33B; AltName: Full=Protein REDUCED EPIDERMAL FLUORESCENCE 4; Short=AtREF4 && -	-
TraesCS2B03G0698400	TraesCS2B03G0698400	Chr2B	375757507	375760336	-	879	-	TraesCS2B01G272500 && O23877.1 RecName: Full=Ferredoxin--NADP reductase, embryo isozyme, chloroplastic; Short=FNR; Flags: Precursor && -	-
TraesCS2B03G0731600	TraesCS2B03G0731600	Chr2B	399590031	399590237	-	207	-	TraesCS2B01G282600 && - && -	-
TraesCS2B03G0766600	TraesCS2B03G0766600	Chr2B	418842586	418854909	+	4275	-	TraesCS2B01G293900 && Q9M8X2.1 RecName: Full=U11/U12 small nuclear ribonucleoprotein 48 kDa protein; Short=U11/U12 snRNP 48 kDa protein; Short=U11/U12-48K && -	-
TraesCS2B03G0809800	TraesCS2B03G0809800	Chr2B	451727452	451729118	+	1555	-	TraesCS2B01G310400 && - && PF06830:Root cap	-
TraesCS2B03G0829100	TraesCS2B03G0829100	Chr2B	462264617	462269118	+	2212	-	TraesCS2B01G318000 && Q9FPS0.1 RecName: Full=Ubiquitin carboxyl-terminal hydrolase 27; AltName: Full=Deubiquitinating enzyme 27; Short=AtUBP27; AltName: Full=Ubiquitin thioesterase 27; AltName: Full=Ubiquitin-specific-processing protease 27 && PF00443:Ubiquitin carboxyl-terminal hydrolase	UCH
TraesCS2B03G0847800	TraesCS2B03G0847800	Chr2B	473711853	473712230	-	378	-	TraesCS2B01G325700 && - && PF02298:Plastocyanin-like domain	Cu_bind_like
TraesCS2B03G0853900	TraesCS2B03G0853900	Chr2B	476826631	476848330	+	3055	-	- && Q08047.1 RecName: Full=1,4-alpha-glucan-branching enzyme 2, chloroplastic/amyloplastic; AltName: Full=Q-enzyme; AltName: Full=Starch-branching enzyme IIB; Flags: Precursor && PF02806:Alpha amylase, C-terminal all-beta domain|PF02922:Carbohydrate-bind	-
TraesCS2B03G0855000	TraesCS2B03G0855000	Chr2B	478199174	478202036	+	1323	-	TraesCS2B01G327800 && - && PF13417:Glutathione S-transferase, N-terminal domain	-
TraesCS2B03G0856800	TraesCS2B03G0856800	Chr2B	479483631	479486919	+	1739	-	TraesCS2B01G328700 && O49621.1 RecName: Full=MLO-like protein 1; Short=AtMlo1; AltName: Full=MLO protein homolog 1; Short=AtMlo-H1 && PF03094:Mlo family	-
TraesCS2B03G0878500	TraesCS2B03G0878500	Chr2B	490856512	490856934	+	423	-	TraesCS2B01G337700 && - && -	-
TraesCS2B03G0901200	TraesCS2B03G0901200	Chr2B	503415097	503421819	-	3641	-	TraesCS2B01G348700 && Q8W1Y3.2 RecName: Full=Kinesin-like protein KIN-14F; AltName: Full=AtKIN14h; AltName: Full=Kinesin KP1; AltName: Full=Kinesin-like protein 1; Short=AtKP1 && PF00307:Calponin homology (CH) domain|PF00225:Kinesin motor domain	Kinesin
TraesCS2B03G0901500	TraesCS2B03G0901500	Chr2B	503800260	503801563	-	968	-	TraesCS2B01G348800 && - && -	-
TraesCS2B03G0923600	TraesCS2B03G0923600	Chr2B	518920604	518922328	-	1725	-	TraesCS2B01G358100 && - && -	-
TraesCS2B03G0977700	TraesCS2B03G0977700	Chr2B	553135219	553136400	-	1182	-	TraesCS2B01G381300 && I4DST9.1 RecName: Full=Tuliposide A-converting enzyme 2, chloroplastic; Short=TgTCEA2; Flags: Precursor && PF07859:alpha/beta hydrolase fold	Abhydrolase_3
TraesCS2B03G0978800	TraesCS2B03G0978800	Chr2B	553267764	553270472	-	1368	-	TraesCS2B01G381800 && Q9SPG9.1 RecName: Full=Transcription factor MYB24; AltName: Full=Myb-related protein 24; Short=AtMYB24 && PF00249:Myb-like DNA-binding domain	Myb_DNA-binding
TraesCS2B03G0983100	TraesCS2B03G0983100	Chr2B	554936190	554944489	+	3351	-	TraesCS2B01G383100 && O59952.1 RecName: Full=Lipase; AltName: Full=Triacylglycerol lipase; Flags: Precursor && PF00168:C2 domain|PF01764:Lipase (class 3)	Lipase_3
TraesCS2B03G0998700	TraesCS2B03G0998700	Chr2B	563892660	563894039	-	972	-	TraesCS2B01G391400 && Q7XKI5.2 RecName: Full=Probable aquaporin TIP3-2; AltName: Full=Tonoplast intrinsic protein 3-2; Short=OsTIP3;2 && PF00230:Major intrinsic protein	-
TraesCS2B03G0999700	TraesCS2B03G0999700	Chr2B	564235578	564238783	+	1342	-	TraesCS2B01G391800 && Q03028.1 RecName: Full=Mitochondrial 2-oxodicarboxylate carrier 1 && PF00153:Mitochondrial carrier protein	Mito_carr
TraesCS2B03G1001000	TraesCS2B03G1001000	Chr2B	564727381	564728737	+	1026	-	TraesCS2B01G392400 && Q9FTA0.1 RecName: Full=GEM-like protein 4 && PF02893:GRAM domain	GRAM
TraesCS2B03G1005600	TraesCS2B03G1005600	Chr2B	567932279	567934387	+	2109	-	TraesCS2B01G395000 && Q9SCP5.1 RecName: Full=UDP-glycosyltransferase 73C7 && PF00201:UDP-glucoronosyl and UDP-glucosyl transferase	UDPGT
TraesCS2B03G1016600	TraesCS2B03G1016600	Chr2B	574612513	574618091	-	2023	-	TraesCS2B01G399000 && Q8GWB7.1 RecName: Full=Inositol phosphorylceramide glucuronosyltransferase 1; AltName: Full=Glycogenin-like protein 6; AltName: Full=Plant glycogenin-like starch initiation protein 6 && -	-
TraesCS2B03G1024900	TraesCS2B03G1024900	Chr2B	579199399	579200683	+	735	-	TraesCS2B01G402500 && G1JSL4.1 RecName: Full=Peroxygenase 1; Short=AsPXG1 && PF05042:Caleosin related protein	-
TraesCS2B03G1030800	TraesCS2B03G1030800	Chr2B	581608847	581609820	+	645	-	TraesCS2B01G405500 && - && PF00903:Glyoxalase/Bleomycin resistance protein/Dioxygenase superfamily	Glyoxalase
TraesCS2B03G1037000	TraesCS2B03G1037000	Chr2B	586515106	586516860	+	1660	-	TraesCS2B01G407600 && Q01IK0.2 RecName: Full=Homeobox-leucine zipper protein HOX22; AltName: Full=HD-ZIP protein HOX22; AltName: Full=Homeodomain transcription factor HOX22; AltName: Full=OsHox22 >Q7XUJ5.2 RecName: Full=Homeobox-leucine zipper protein HOX22; AltName: Full=HD-ZIP protein HOX22; AltName: Full=Homeodomain transcription factor HOX22; AltName: Full=OsHox22 && PF02183:Homeobox associat…	Homeobox
TraesCS2B03G1047700	TraesCS2B03G1047700	Chr2B	593969884	593972090	-	2207	-	TraesCS2B01G411900 && Q66GP4.1 RecName: Full=Pentatricopeptide repeat-containing protein At5g13770, chloroplastic; Flags: Precursor && PF13812:Pentatricopeptide repeat domain	-
TraesCS2B03G1075200	TraesCS2B03G1075200	Chr2B	614964901	614975215	+	3938	-	TraesCS2B01G421900 && - && PF08596:Lethal giant larvae(Lgl) like, C-terminal	-
TraesCS2B03G1076000	TraesCS2B03G1076000	Chr2B	615276469	615280265	+	1068	-	TraesCS2B01G422400 && O81791.1 RecName: Full=Protein RKD5; Short=AtRKD5; AltName: Full=RWP-RK domain-containing protein 5 && PF02042:RWP-RK domain	RWP-RK
TraesCS2B03G1081400	TraesCS2B03G1081400	Chr2B	618125110	618130541	+	2253	-	TraesCS2B01G424200 && Q3MIT2.1 RecName: Full=Putative tRNA pseudouridine synthase Pus10; AltName: Full=Coiled-coil domain-containing protein 139; AltName: Full=tRNA pseudouridine 55 synthase; Short=Psi55 synthase; AltName: Full=tRNA pseudouridylate synthase; AltName: Full=tRNA-uridine isomerase && -	-
TraesCS2B03G1101700	TraesCS2B03G1101700	Chr2B	630369745	630373779	+	2360	-	TraesCS2B01G432900 && Q8W486.1 RecName: Full=Uncharacterized protein At1g04910 && PF10250:GDP-fucose protein O-fucosyltransferase	-
TraesCS2B03G1117100	TraesCS2B03G1117100	Chr2B	639233676	639235894	+	1030	-	TraesCS2B01G439200 && - && PF03874:RNA polymerase Rpb4	RNA_pol_Rpb4
TraesCS2B03G1129500	TraesCS2B03G1129500	Chr2B	644617968	644620911	+	2944	-	TraesCS2B01G444000 && Q9SAK0.1 RecName: Full=Pentatricopeptide repeat-containing protein At1g79490, mitochondrial; AltName: Full=Protein EMBRYO DEFECTIVE 2217; Flags: Precursor && PF17177:Pentacotripeptide-repeat region of PRORP	-
TraesCS2B03G1138200	TraesCS2B03G1138200	Chr2B	648328534	648329967	-	1330	-	TraesCS2B01G447800 && - && -	-
TraesCS2B03G1138600	TraesCS2B03G1138600	Chr2B	648513759	648517769	+	1596	-	TraesCS2B01G448000 && Q9FV52.2 RecName: Full=Methionine aminopeptidase 1B, chloroplastic; Short=MAP 1B; Short=MetAP 1B; AltName: Full=Peptidase M 1B; Flags: Precursor && PF00557:Metallopeptidase family M24	Peptidase_M24
TraesCS2B03G1147400	TraesCS2B03G1147400	Chr2B	653882335	653885195	+	1652	-	TraesCS2B01G451900 && - && -	-
TraesCS2B03G1164900	TraesCS2B03G1164900	Chr2B	661812007	661813589	+	1583	-	TraesCS2B01G459900 && Q4R1I9.1 RecName: Full=Anthocyanidin 5,3-O-glucosyltransferase; AltName: Full=UDP-glucose: anthocyanidin 5,3-O-glucosyltransferase && PF00201:UDP-glucoronosyl and UDP-glucosyl transferase	UDPGT
TraesCS2B03G1172200	TraesCS2B03G1172200	Chr2B	664122091	664125514	-	942	-	TraesCS2B01G462600 && - && -	-
TraesCS2B03G1174100	TraesCS2B03G1174100	Chr2B	665165395	665167735	+	1756	-	TraesCS2B01G463600 && - && PF04577:Protein of unknown function (DUF563)	-
TraesCS2B03G1190700	TraesCS2B03G1190700	Chr2B	675248156	675266269	+	1170	-	- && - && -	-
TraesCS2B03G1199300	TraesCS2B03G1199300	Chr2B	679761663	679763641	-	1979	-	TraesCS2B01G474600 && Q9SCZ4.1 RecName: Full=Receptor-like protein kinase FERONIA; AltName: Full=Protein SIRENE; Flags: Precursor && PF12819:Malectin-like domain	-
TraesCS2B03G1201200	TraesCS2B03G1201200	Chr2B	680644875	680645636	+	762	-	TraesCS2B01G475400 && - && PF04570:zinc-finger of the FCS-type, C2-C2	-
TraesCS2B03G1206300	TraesCS2B03G1206300	Chr2B	683314540	683316997	-	2458	-	TraesCS2B01G477600 && Q9FG33.1 RecName: Full=Probable L-type lectin-domain containing receptor kinase S.5; Short=LecRK-S.5; Flags: Precursor && PF00069:Protein kinase domain|PF00139:Legume lectin domain	Pkinase
TraesCS2B03G1206400	TraesCS2B03G1206400	Chr2B	683319002	683323794	-	2156	-	TraesCS2B01G477700 && - && PF12776:Myb/SANT-like DNA-binding domain	-
TraesCS2B03G1216600	TraesCS2B03G1216600	Chr2B	687889596	687893608	-	1213	-	TraesCS2B01G481500 && Q7XSN6.2 RecName: Full=Germin-like protein 4-1; Flags: Precursor && PF00190:Cupin	-
TraesCS2B03G1216900	TraesCS2B03G1216900	Chr2B	687970612	687976487	+	2293	-	TraesCS2B01G481700 && Q9NUD9.1 RecName: Full=GPI mannosyltransferase 2; AltName: Full=GPI mannosyltransferase II; Short=GPI-MT-II; AltName: Full=Phosphatidylinositol-glycan biosynthesis class V protein; Short=PIG-V && PF04188:Mannosyltransferase (PIG-V)	-
TraesCS2B03G1238800	TraesCS2B03G1238800	Chr2B	698067008	698075448	-	4514	-	TraesCS2B01G491700 && Q43846.1 RecName: Full=Soluble starch synthase 3, chloroplastic/amyloplastic; AltName: Full=Soluble starch synthase III; Short=SS III; Flags: Precursor && PF00534:Glycosyl transferases group 1|PF16760:Starch/carbohydrate-binding module (family 53)|PF08323:Starch synthase catalytic domain	Glycos_transf_1
TraesCS2B03G1239900	TraesCS2B03G1239900	Chr2B	698716288	698716599	-	312	-	TraesCS2B01G492400 && P59259.2 RecName: Full=Histone H4 >Q6LAF3.3 RecName: Full=Histone H4 >Q6PMI5.3 RecName: Full=Histone H4 >Q6WZ83.3 RecName: Full=Histone H4 >Q76H85.3 RecName: Full=Histone H4 >P62788.2 RecName: Full=Histone H4 >P62787.2 RecName: Full=Histone H4 >P62887.2 RecName: Full=Histone H4 >P62785.2 RecName: Full=Histone H4 variant TH011 >P0CG89.1 RecName: Full=Histone H4 && PF15511:Cen…	-
TraesCS2B03G1252600	TraesCS2B03G1252600	Chr2B	702536961	702542312	+	2246	-	TraesCS2B01G497400 && - && PF14764:AP-5 complex subunit, vesicle trafficking	-
TraesCS2B03G1257400	TraesCS2B03G1257400	Chr2B	703922342	703924709	+	2368	-	TraesCS2B01G499300 && O80742.1 RecName: Full=U-box domain-containing protein 19; AltName: Full=Plant U-box protein 19 && PF04564:U-box domain	U-box
TraesCS2B03G1258000	TraesCS2B03G1258000	Chr2B	704062423	704065956	+	1252	-	TraesCS2B01G499900 && P37834.2 RecName: Full=Peroxidase 1; Flags: Precursor && PF00141:Peroxidase	-
TraesCS2B03G1258300	TraesCS2B03G1258300	Chr2B	704159926	704160848	+	840	-	TraesCS2B01G500100 && Q05736.1 RecName: Full=Pathogenesis-related protein 1; Short=AOPR1 && PF00407:Pathogenesis-related protein Bet v 1 family	-
TraesCS2B03G1258400	TraesCS2B03G1258400	Chr2B	704164205	704165102	+	815	-	TraesCS2B01G500200 && Q05736.1 RecName: Full=Pathogenesis-related protein 1; Short=AOPR1 && PF00407:Pathogenesis-related protein Bet v 1 family	-
TraesCS2B03G1258700	TraesCS2B03G1258700	Chr2B	704202986	704203744	+	676	-	TraesCS2B01G500300 && Q05736.1 RecName: Full=Pathogenesis-related protein 1; Short=AOPR1 && PF00407:Pathogenesis-related protein Bet v 1 family	-
TraesCS2B03G1277100	TraesCS2B03G1277100	Chr2B	712629183	712630945	+	1299	-	TraesCS2B01G507500 && D7U6G6.1 RecName: Full=Anthocyanidin reductase ((2S)-flavan-3-ol-forming); Short=VvANR && PF01370:NAD dependent epimerase/dehydratase family	Epimerase
TraesCS2B03G1288300	TraesCS2B03G1288300	Chr2B	716655472	716658588	+	1469	-	TraesCS2B01G512800 && - && -	-
TraesCS2B03G1309900	TraesCS2B03G1309900	Chr2B	725759049	725759447	+	399	-	TraesCS2B01G522500 && O22150.1 RecName: Full=Auxin-responsive protein SAUR36; AltName: Full=Protein RESPONSE TO AUXINS AND GIBBERELLINS 1; AltName: Full=Protein SENESCENCE-ASSOCIATED GENE 201; AltName: Full=Protein SMALL AUXIN UP RNA 36 && PF02519:Auxin responsive protein	Auxin_inducible
TraesCS2B03G1325500	TraesCS2B03G1325500	Chr2B	732921784	732924040	-	2257	-	TraesCS2B01G529600 && - && PF12767:Transcriptional regulator of RNA polII, SAGA, subunit	-
TraesCS2B03G1330700	TraesCS2B03G1330700	Chr2B	735569307	735570617	-	1002	-	TraesCS2B01G531500 && - && -	-
TraesCS2B03G1335800	TraesCS2B03G1335800	Chr2B	737533342	737533891	+	550	-	TraesCS2B01G533000 && - && -	-
TraesCS2B03G1336200	TraesCS2B03G1336200	Chr2B	737573250	737574034	-	450	-	TraesCS2B01G533100 && O23614.1 RecName: Full=Carboxyl-terminal-processing peptidase 2, chloroplastic; AltName: Full=D1 C-terminal processing protease 2; AltName: Full=Photosystem II D1 protein processing peptidase 2; Flags: Precursor && -	-
TraesCS2B03G1336500	TraesCS2B03G1336500	Chr2B	737915974	737919220	+	2093	-	TraesCS2B01G533200 && Q9LUC5.1 RecName: Full=Cytochrome P450 72A15 && PF00067:Cytochrome P450	p450
TraesCS2B03G1337200	TraesCS2B03G1337200	Chr2B	738265546	738265755	+	210	-	TraesCS2B01G533500 && - && -	-
TraesCS2B03G1339000	TraesCS2B03G1339000	Chr2B	738682730	738687348	-	2242	-	TraesCS2B01G534000 && Q6PQQ3.2 RecName: Full=AP2-like ethylene-responsive transcription factor AIL5; AltName: Full=Protein AINTEGUMENTA-LIKE 5 && PF00847:AP2 domain	AP2
TraesCS2B03G1341100	TraesCS2B03G1341100	Chr2B	739684802	739694301	+	2804	-	TraesCS2B01G535100 && Q2QYR1.2 RecName: Full=Probable staphylococcal-like nuclease CAN3; AltName: Full=Calcium-dependent nuclease 3; Short=Ca(2+)-dependent nuclease 3 && PF00565:Staphylococcal nuclease homologue	-
TraesCS2B03G1342300	TraesCS2B03G1342300	Chr2B	739941165	739944197	-	1448	-	TraesCS2B01G535800 && F4JJL0.1 RecName: Full=Endonuclease 4; Short=AtENDO4; AltName: Full=Deoxyribonuclease ENDO4; AltName: Full=Single-stranded-nucleate endonuclease ENDO4; Flags: Precursor && PF02265:S1/P1 Nuclease	-
TraesCS2B03G1343300	TraesCS2B03G1343300	Chr2B	740265441	740272625	+	2994	-	TraesCS2B01G536100 && Q9SXS2.2 RecName: Full=Probable sulfate transporter 3.3; AltName: Full=AST91 && PF00069:Protein kinase domain|PF00916:Sulfate permease family|PF01740:STAS domain	Sulfate_transp
TraesCS2B03G1343600	TraesCS2B03G1343600	Chr2B	740309096	740310755	-	1536	-	TraesCS2B01G536300 && Q0ING3.1 RecName: Full=Spermidine hydroxycinnamoyltransferase 2 && PF02458:Transferase family	-
TraesCS2B03G1345100	TraesCS2B03G1345100	Chr2B	740713979	740716242	+	1946	-	TraesCS2B01G536900 && Q9STE5.1 RecName: Full=Putative disease resistance RPP13-like protein 2 && PF00931:NB-ARC domain|PF18052:Rx N-terminal domain	NB-ARC
TraesCS2B03G1346000	TraesCS2B03G1346000	Chr2B	740966745	740975866	+	2702	-	TraesCS2B01G537300 && Q9FNA3.1 RecName: Full=Alpha-N-acetylglucosaminidase; AltName: Full=N-acetyl-glucosaminidase; Short=AtNAGLU; AltName: Full=Protein CYCLOPS 1; Flags: Precursor && PF12972:Alpha-N-acetylglucosaminidase (NAGLU) C-terminal domain|PF05089:Alpha-N-acetylglucosaminidase (NAGLU) tim-barrel domain|PF12971:Alpha-N-acetylglucosaminidase (NAGLU) N-terminal domain	-
TraesCS2B03G1349600	TraesCS2B03G1349600	Chr2B	742106151	742110580	-	3664	-	TraesCS2B01G538500 && Q9LVI6.1 RecName: Full=Probable inactive receptor kinase RLK902; AltName: Full=Receptor-like kinase 902; Flags: Precursor && PF07714:Protein tyrosine and serine/threonine kinase	Pkinase_Tyr
TraesCS2B03G1350800	TraesCS2B03G1350800	Chr2B	742332775	742335511	-	1280	-	TraesCS2B01G538700 && Q8GXG1.2 RecName: Full=Probable isoaspartyl peptidase/L-asparaginase 2; AltName: Full=L-asparagine amidohydrolase 2; Contains: RecName: Full=Isoaspartyl peptidase/L-asparaginase 2 subunit alpha; Contains: RecName: Full=Isoaspartyl peptidase/L-asparaginase 2 subunit beta; Flags: Precursor && PF01112:Asparaginase	Asparaginase_2
TraesCS2B03G1360200	TraesCS2B03G1360200	Chr2B	746042813	746043674	+	862	-	TraesCS2B01G541400 && - && -	-
TraesCS2B03G1360300	TraesCS2B03G1360300	Chr2B	746048261	746048805	+	545	-	TraesCS2B01G541500 && - && -	-
TraesCS2B03G1361900	TraesCS2B03G1361900	Chr2B	746524513	746525285	+	773	-	TraesCS2B01G541700 && - && -	-
TraesCS2B03G1362600	TraesCS2B03G1362600	Chr2B	746824241	746826592	-	996	-	TraesCS2B01G542100 && - && PF02330:Mitochondrial glycoprotein	-
TraesCS2B03G1364000	TraesCS2B03G1364000	Chr2B	748632777	748638210	+	3419	-	TraesCS2B01G542500 && Q9SLN1.2 RecName: Full=Filament-like plant protein 7; Short=AtFPP7 && PF05911:Filament-like plant protein, long coiled-coil	-
TraesCS2B03G1364900	TraesCS2B03G1364900	Chr2B	749121319	749128403	-	2515	-	TraesCS2B01G543100 && Q0J9J6.1 RecName: Full=Crossover junction endonuclease EME1; AltName: Full=Essential meiotic endonuclease 1; Short=OsEME1 && PF02732:ERCC4 domain	-
TraesCS2B03G1365300	TraesCS2B03G1365300	Chr2B	749332332	749336810	+	2011	-	TraesCS2B01G543300 && O13747.1 RecName: Full=RING finger protein ETP1 homolog; AltName: Full=BRAP2 homolog && PF02148:Zn-finger in ubiquitin-hydrolases and other protein|PF07576:BRCA1-associated protein 2	-
TraesCS2B03G1366400	TraesCS2B03G1366400	Chr2B	749529718	749536359	-	735	-	TraesCS2B01G543700 && Q9M1K0.1 RecName: Full=Transcription factor ORG3; AltName: Full=Basic helix-loop-helix protein 39; Short=AtbHLH39; Short=bHLH 39; AltName: Full=OBP3-responsive gene 3; AltName: Full=Transcription factor EN 9; AltName: Full=bHLH transcription factor bHLH039 && PF00010:Helix-loop-helix DNA-binding domain	HLH
TraesCS2B03G1369700	TraesCS2B03G1369700	Chr2B	750164690	750168157	+	2114	-	TraesCS2B01G544700 && Q9LEW0.1 RecName: Full=Ubiquitin carboxyl-terminal hydrolase 22; AltName: Full=Deubiquitinating enzyme 22; Short=AtUBP22; AltName: Full=Ubiquitin thioesterase 22; AltName: Full=Ubiquitin-specific-processing protease 22 && PF00443:Ubiquitin carboxyl-terminal hydrolase	UCH
TraesCS2B03G1369800	TraesCS2B03G1369800	Chr2B	750168509	750170892	+	1187	-	TraesCS2B01G544800 && Q9M2E2.1 RecName: Full=(+)-neomenthol dehydrogenase; AltName: Full=Menthone:neomenthol reductase; AltName: Full=Short-chain dehydrogenase/reductase 1; Short=AtSDR1 && PF00106:short chain dehydrogenase	adh_short
TraesCS2B03G1370300	TraesCS2B03G1370300	Chr2B	750387614	750392022	+	1914	-	TraesCS2B01G545100 && Q03730.1 RecName: Full=Uncharacterized vacuolar membrane protein YML018C && PF00892:EamA-like transporter family	DUF6
TraesCS2B03G1371300	TraesCS2B03G1371300	Chr2B	750787130	750799715	-	5751	-	TraesCS2B01G545600 && F4JKH6.1 RecName: Full=Protein TSS; AltName: Full=TPR-domain suppressor of STIMPY && PF15044:Mitochondrial function, CLU-N-term|PF12807:Translation initiation factor eIF3 subunit 135|PF13424:Tetratricopeptide repeat	-
TraesCS2B03G1372600	TraesCS2B03G1372600	Chr2B	751134377	751142818	-	3033	-	TraesCS2B01G546000 && P60300.2 RecName: Full=Putative chloride channel-like protein CLC-g; AltName: Full=CBS domain-containing protein CBSCLC6 && PF00654:Voltage gated chloride channel	Voltage_CLC
TraesCS2B03G1372800	TraesCS2B03G1372800	Chr2B	751212922	751214887	-	1017	-	TraesCS2B01G546100 && - && -	-
TraesCS2B03G1374000	TraesCS2B03G1374000	Chr2B	752043941	752050150	-	2288	-	TraesCS2B01G546800 && - && -	-
TraesCS2B03G1374200	TraesCS2B03G1374200	Chr2B	752052370	752059640	-	2048	-	TraesCS2B01G547000 && Q2QRX6.2 RecName: Full=Putative bifunctional dihydrofolate reductase-thymidylate synthase; Short=DHFR-TS; Includes: RecName: Full=Dihydrofolate reductase; Includes: RecName: Full=Thymidylate synthase && PF00186:Dihydrofolate reductase|PF00303:Thymidylate synthase	-
TraesCS2B03G1388000	TraesCS2B03G1388000	Chr2B	757038427	757040328	+	1902	-	TraesCS2B01G552800 && - && -	-
TraesCS2B03G1401800	TraesCS2B03G1401800	Chr2B	761393372	761399180	-	2767	-	TraesCS2B01G559100 && Q7XQR9.2 RecName: Full=Double-strand break repair protein MRE11; Short=OsMre11 >Q25AA3.1 RecName: Full=Double-strand break repair protein MRE11; Short=OsMre11 && PF04152:Mre11 DNA-binding presumed domain|PF00149:Calcineurin-like phosphoesterase	Metallophos
TraesCS2B03G1403100	TraesCS2B03G1403100	Chr2B	762044896	762047515	+	1731	-	TraesCS2B01G559600 && Q8VWZ7.1 RecName: Full=Geraniol 8-hydroxylase; AltName: Full=Cytochrome P450 76B6; AltName: Full=Geraniol 10-hydroxylase; Short=CrG10H && PF00067:Cytochrome P450	p450
TraesCS2B03G1405800	TraesCS2B03G1405800	Chr2B	762280923	762281471	+	549	-	TraesCS2B01G561100 && - && -	-
TraesCS2B03G1406200	TraesCS2B03G1406200	Chr2B	762304884	762305418	+	535	-	TraesCS2B01G561500 && - && PF12609:Wound-induced protein	-
TraesCS2B03G1408900	TraesCS2B03G1408900	Chr2B	763154752	763155981	-	1230	-	TraesCS2B01G562600 && - && PF03081:Exo70 exocyst complex subunit	Exo70
TraesCS2B03G1422800	TraesCS2B03G1422800	Chr2B	767502546	767506686	-	2479	-	TraesCS2B01G567800 && O81906.1 RecName: Full=G-type lectin S-receptor-like serine/threonine-protein kinase B120; Flags: Precursor && PF00954:S-locus glycoprotein domain|PF07714:Protein tyrosine and serine/threonine kinase|PF08276:PAN-like domain|PF01453:D-mannose binding lectin	Pkinase_Tyr
TraesCS2B03G1444300	TraesCS2B03G1444300	Chr2B	775407834	775411174	+	2826	-	TraesCS2B01G578200 && O81905.1 RecName: Full=Receptor-like serine/threonine-protein kinase SD1-8; AltName: Full=Arabidopsis thaliana receptor kinase 3; AltName: Full=S-domain-1 (SD1) receptor kinase 8; Short=SD1-8; Flags: Precursor && PF00954:S-locus glycoprotein domain|PF01453:D-mannose binding lectin|PF08276:PAN-like domain|PF07714:Protein tyrosine and serine/threonine kinase	B_lectin
TraesCS2B03G1452800	TraesCS2B03G1452800	Chr2B	778242518	778249042	-	2313	-	TraesCS2B01G581700 && - && PF12579:Protein of unknown function (DUF3755)	-
TraesCS2B03G1474500	TraesCS2B03G1474500	Chr2B	784377605	784382929	-	2964	-	TraesCS2B01G588400 && Q8VY16.2 RecName: Full=Plastid division protein CDP1, chloroplastic; AltName: Full=ARC6-homolog protein; AltName: Full=Protein CHLOROPLAST DIVISION SITE POSITIONING 1; Short=AtCDP1; AltName: Full=Protein PARALOG OF ARC6; Flags: Precursor && PF13355:Protein of unknown function (DUF4101)	-
TraesCS2B03G1474700	TraesCS2B03G1474700	Chr2B	784542494	784544339	+	932	-	TraesCS2B01G588600 && Q7XKD0.1 RecName: Full=Thioredoxin X, chloroplastic; Short=OsTrxx; AltName: Full=OsTrx16; Flags: Precursor && PF00085:Thioredoxin	-
TraesCS2B03G1489800	TraesCS2B03G1489800	Chr2B	789020563	789024281	-	1937	-	TraesCS2B01G595300 && B9FDB8.1 RecName: Full=Probable allantoinase; Short=OsALN && PF01979:Amidohydrolase family	Amidohydro_1
TraesCS2B03G1509400	TraesCS2B03G1509400	Chr2B	795298359	795299372	+	1014	-	TraesCS2B01G603400 && Q9FMC8.1 RecName: Full=Transcription repressor OFP13; AltName: Full=Ovate family protein 13; Short=AtOFP13 && PF04844:Transcriptional repressor, ovate	-
TraesCS2B03G1524800	TraesCS2B03G1524800	Chr2B	799548295	799554740	-	4040	-	TraesCS2B01G609200 && Q4U2R1.3 RecName: Full=E3 ubiquitin-protein ligase HERC2; AltName: Full=HECT domain and RCC1-like domain-containing protein 2; AltName: Full=HECT-type E3 ubiquitin transferase HERC2 && PF08381:Transcription factor regulating root and shoot growth via Pin3|PF13713:Transcription factor BRX N-terminal domain|PF00415:Regulator of chromosome condensation (RCC1) repeat|PF01363:FYV…	FYVE
TraesCS2B03G1526400	TraesCS2B03G1526400	Chr2B	799806309	799810016	+	1635	-	TraesCS2B01G609800 && P93832.1 RecName: Full=3-isopropylmalate dehydrogenase 2, chloroplastic; Short=3-IPM-DH 2; Short=IMDH 2; AltName: Full=Beta-IPM dehydrogenase 2; Flags: Precursor && PF00180:Isocitrate/isopropylmalate dehydrogenase	-
TraesCS2B03G1545000	TraesCS2B03G1545000	Chr2B	804809628	804816039	-	1875	-	TraesCS2B01G628600 && Q62384.1 RecName: Full=Zinc finger protein ZPR1; AltName: Full=Zinc finger protein 259 && PF03367:ZPR1 zinc-finger domain	-
TraesCS2B03G1552700	TraesCS2B03G1552700	Chr2B	807181452	807186610	-	2067	-	TraesCS2B01G626000 && Q0WP01.1 RecName: Full=Protein NRT1/ PTR FAMILY 5.10; Short=AtNPF5.10 && PF00854:POT family	-
TraesCS2B03G1562600	TraesCS2B03G1562600	Chr2B	809517709	809525184	-	418	-	- && P85966.1 RecName: Full=Antimicrobial peptide 1b; Short=WAMP-1b; AltName: Full=Antimicrobial peptide H1; Short=Tk-AMP-H1; Contains: RecName: Full=Antimicrobial peptide 1a; Short=WAMP-1a && PF00187:Chitin recognition protein	-
TraesCS2B03G1572500	TraesCS2B03G1572500	Chr2B	811781384	811785053	+	1864	-	TraesCS2B01G618500 && Q8W4H1.1 RecName: Full=GATA transcription factor 26 && PF00320:GATA zinc finger	GATA
TraesCS2D03G0022500	TraesCS2D03G0022500	Chr2D	6088431	6089039	-	609	-	TraesCS2D01G012300 && - && -	-
TraesCS2D03G0064300	TraesCS2D03G0064300	Chr2D	13634381	13636057	+	1569	-	TraesCS2D01G034500 && P53415.1 RecName: Full=Chalcone synthase 2; AltName: Full=Naringenin-chalcone synthase 2 && PF02797:Chalcone and stilbene synthases, C-terminal domain|PF00195:Chalcone and stilbene synthases, N-terminal domain	Chal_sti_synt_N
TraesCS2D03G0065400	TraesCS2D03G0065400	Chr2D	13720909	13722811	+	1903	-	TraesCS2D01G035200 && Q9SND9.1 RecName: Full=Uncharacterized acetyltransferase At3g50280 && PF02458:Transferase family	-
TraesCS2D03G0075000	TraesCS2D03G0075000	Chr2D	15093618	15100376	-	866	-	- && - && -	-
TraesCS2D03G0083100	TraesCS2D03G0083100	Chr2D	16868998	16870011	-	1014	-	TraesCS2D01G045400 && - && -	-
TraesCS2D03G0083200	TraesCS2D03G0083200	Chr2D	16870512	16871210	-	699	-	TraesCS2D01G045500 && - && PF18052:Rx N-terminal domain	-
TraesCS2D03G0102100	TraesCS2D03G0102100	Chr2D	21782019	21784873	-	1502	-	- && Q9SV87.1 RecName: Full=Protein BEARSKIN2; AltName: Full=NAC domain-containing protein 70; Short=ANAC070 && PF02365:No apical meristem (NAM) protein	NAM
TraesCS2D03G0117000	TraesCS2D03G0117000	Chr2D	26798699	26800197	-	1397	-	TraesCS2D01G060300 && - && PF03407:Nucleotide-diphospho-sugar transferase	-
TraesCS2D03G0149600	TraesCS2D03G0149600	Chr2D	34899877	34902111	-	1458	-	TraesCS2D01G076500 && - && -	-
TraesCS2D03G0190900	TraesCS2D03G0190900	Chr2D	46080240	46083678	-	1726	-	TraesCS2D01G091700 && F4JWR0.1 RecName: Full=ACT domain-containing protein ACR2; AltName: Full=Protein ACT DOMAIN REPEATS 2 && PF01842:ACT domain	ACT
TraesCS2D03G0193600	TraesCS2D03G0193600	Chr2D	46766100	46767498	+	1225	-	TraesCS2D01G093000 && Q9FXB2.1 RecName: Full=Galactinol synthase 2; Short=AtGolS2; Short=GolS-2 && PF01501:Glycosyl transferase family 8	Glyco_transf_8
TraesCS2D03G0193800	TraesCS2D03G0193800	Chr2D	46895006	46896750	-	1570	-	TraesCS2D01G093100 && Q9FXB2.1 RecName: Full=Galactinol synthase 2; Short=AtGolS2; Short=GolS-2 && PF01501:Glycosyl transferase family 8	Glyco_transf_8
TraesCS2D03G0200300	TraesCS2D03G0200300	Chr2D	49893449	49893664	-	216	-	TraesCS2D01G095700 && - && -	-
TraesCS2D03G0225000	TraesCS2D03G0225000	Chr2D	59785469	59786293	+	825	-	TraesCS2D01G106000 && Q84RF2.1 RecName: Full=Transcription repressor OFP17; AltName: Full=Ovate family protein 17; Short=AtOFP17 && -	-
TraesCS2D03G0237600	TraesCS2D03G0237600	Chr2D	65040075	65041449	-	1046	-	TraesCS2D01G113100 && P9WFD0.1 RecName: Full=Universal stress protein MT2085 >P9WFD1.1 RecName: Full=Universal stress protein Rv2026c; Short=USP Rv2026c && PF00582:Universal stress protein family	Usp
TraesCS2D03G0239700	TraesCS2D03G0239700	Chr2D	66019367	66021120	-	1754	-	TraesCS2D01G114100 && F8WKW8.1 RecName: Full=Beta-D-glucosyl crocetin beta-1,6-glucosyltransferase; AltName: Full=UDP-glucose glucosyltransferase 9; Short=GjUGT9; AltName: Full=UDP-glycosyltransferase 94E5 && PF00201:UDP-glucoronosyl and UDP-glucosyl transferase	UDPGT
TraesCS2D03G0239900	TraesCS2D03G0239900	Chr2D	66034792	66036396	+	1605	-	TraesCS2D01G114300 && F8WKW8.1 RecName: Full=Beta-D-glucosyl crocetin beta-1,6-glucosyltransferase; AltName: Full=UDP-glucose glucosyltransferase 9; Short=GjUGT9; AltName: Full=UDP-glycosyltransferase 94E5 && PF00201:UDP-glucoronosyl and UDP-glucosyl transferase	UDPGT
TraesCS2D03G0268300	TraesCS2D03G0268300	Chr2D	76558388	76569221	-	3870	-	TraesCS2D01G127700 && F4JRF5.1 RecName: Full=Homeobox-DDT domain protein RLT3; AltName: Full=Protein RINGLET 3 && PF15613:Williams-Beuren syndrome DDT (WSD), D-TOX E motif|PF00046:Homeodomain|PF02791:DDT domain	Homeobox
TraesCS2D03G0272600	TraesCS2D03G0272600	Chr2D	78081606	78083015	+	1410	-	TraesCS2D01G130300 && Q93XP7.1 RecName: Full=Cis-zeatin O-glucosyltransferase 1; Short=cisZOG1 && PF00201:UDP-glucoronosyl and UDP-glucosyl transferase	UDPGT
TraesCS2D03G0286500	TraesCS2D03G0286500	Chr2D	82351682	82357258	+	4482	-	TraesCS2D01G136200 && B8ANF1.1 RecName: Full=Magnesium-chelatase subunit ChlH, chloroplastic; Short=Mg-chelatase subunit H; AltName: Full=Mg-protoporphyrin IX chelatase subunit ChlH; Flags: Precursor && PF02514:CobN/Magnesium Chelatase|PF11965:Domain of unknown function (DUF3479)	-
TraesCS2D03G0288100	TraesCS2D03G0288100	Chr2D	82684297	82684719	+	423	-	TraesCS2D01G136800 && - && PF01657:Salt stress response/antifungal	-
TraesCS2D03G0290500	TraesCS2D03G0290500	Chr2D	83365161	83374782	-	1530	-	TraesCS2D01G137500 && Q94F40.1 RecName: Full=GDSL esterase/lipase At1g28600; AltName: Full=Extracellular lipase At1g28600; Flags: Precursor && PF00657:GDSL-like Lipase/Acylhydrolase	Lipase_GDSL
TraesCS2D03G0297500	TraesCS2D03G0297500	Chr2D	85491995	85494852	+	1466	-	TraesCS2D01G141200 && - && PF12776:Myb/SANT-like DNA-binding domain	-
TraesCS2D03G0301500	TraesCS2D03G0301500	Chr2D	87861547	87864298	+	1657	-	TraesCS2D01G143600 && - && -	-
TraesCS2D03G0312700	TraesCS2D03G0312700	Chr2D	92130118	92131500	-	1220	-	TraesCS2D01G147900 && - && PF07893:Protein of unknown function (DUF1668)	-
TraesCS2D03G0322600	TraesCS2D03G0322600	Chr2D	99080938	99082364	+	1293	-	TraesCS2D01G153600 && Q9FEQ8.1 RecName: Full=Peroxidase 2; AltName: Full=Plasma membrane-bound peroxidase 2; Short=pmPOX2; Flags: Precursor && PF00141:Peroxidase	-
TraesCS2D03G0322900	TraesCS2D03G0322900	Chr2D	99175824	99177657	+	1387	-	TraesCS2D01G153800 && Q9FEQ8.1 RecName: Full=Peroxidase 2; AltName: Full=Plasma membrane-bound peroxidase 2; Short=pmPOX2; Flags: Precursor && PF00141:Peroxidase	-
TraesCS2D03G0388600	TraesCS2D03G0388600	Chr2D	133032351	133037305	+	1529	-	TraesCS2D01G185300 && Q59324.1 RecName: Full=2-hydroxy-6-oxo-6-phenylhexa-2,4-dienoate hydrolase; Short=HOPDA hydrolase; AltName: Full=2,6-dioxo-6-phenylhexa-3-enoate hydrolase && PF12146:Serine aminopeptidase, S33	-
TraesCS2D03G0394500	TraesCS2D03G0394500	Chr2D	135034151	135036182	-	2032	-	TraesCS2D01G189100 && Q9M202.1 RecName: Full=Zinc finger protein ZAT9 && PF13912:C2H2-type zinc finger	-
TraesCS2D03G0402500	TraesCS2D03G0402500	Chr2D	140512940	140514035	+	1096	-	TraesCS2D01G193200 && - && -	-
TraesCS2D03G0435100	TraesCS2D03G0435100	Chr2D	164860712	164861793	-	261	-	TraesCS2D01G208400 && - && -	-
TraesCS2D03G0457500	TraesCS2D03G0457500	Chr2D	183740212	183740559	+	348	-	TraesCS2D01G218300 && - && -	-
TraesCS2D03G0482200	TraesCS2D03G0482200	Chr2D	198974012	198974697	-	686	-	TraesCS2D01G228100 && - && -	-
TraesCS2D03G0549700	TraesCS2D03G0549700	Chr2D	277513856	277534995	-	2801	-	TraesCS2D01G244500 && Q8RWS8.1 RecName: Full=Pentatricopeptide repeat-containing protein At2g41720; AltName: Full=Protein EMBRYO DEFECTIVE 2654 && PF13041:PPR repeat family|PF13812:Pentatricopeptide repeat domain|PF12854:PPR repeat	-
TraesCS2D03G0576500	TraesCS2D03G0576500	Chr2D	301461951	301462970	+	1020	-	TraesCS2D01G250300 && - && PF13671:AAA domain	-
TraesCS2D03G0589200	TraesCS2D03G0589200	Chr2D	311045107	311063090	+	2360	-	TraesCS2D01G255500 && Q6ZDY8.1 RecName: Full=Succinate dehydrogenase [ubiquinone] flavoprotein subunit, mitochondrial; AltName: Full=Flavoprotein subunit of complex II; Short=FP; Flags: Precursor && PF02910:Fumarate reductase flavoprotein C-term|PF00890:FAD binding domain	-
TraesCS2D03G0595700	TraesCS2D03G0595700	Chr2D	316355378	316355956	-	579	-	TraesCS2D01G257800 && - && PF14009:Domain of unknown function (DUF4228)	-
TraesCS2D03G0598000	TraesCS2D03G0598000	Chr2D	317340476	317360912	-	810	-	TraesCS2D01G259000 && - && -	-
TraesCS2D03G0600700	TraesCS2D03G0600700	Chr2D	318691557	318692525	-	399	-	TraesCS2D01G259900 && - && -	-
TraesCS2D03G0628800	TraesCS2D03G0628800	Chr2D	338023761	338024384	-	624	-	TraesCS2D01G271800 && O23342.1 RecName: Full=Preprotein translocase subunit SECE1; Flags: Precursor && -	-
TraesCS2D03G0651700	TraesCS2D03G0651700	Chr2D	355656891	355664875	+	2163	-	TraesCS2D01G281000 && - && -	-
TraesCS2D03G0657800	TraesCS2D03G0657800	Chr2D	360445245	360447210	+	1387	-	TraesCS2D01G284000 && P0DKC6.1 RecName: Full=11-beta-hydroxysteroid dehydrogenase 1B; AltName: Full=17-beta-hydroxysteroid dehydrogenase 1B; AltName: Full=Hydroxysteroid dehydrogenase 1; Short=AtHSD1 >P0DKC5.1 RecName: Full=11-beta-hydroxysteroid dehydrogenase 1A; AltName: Full=17-beta-hydroxysteroid dehydrogenase 1A; AltName: Full=Hydroxysteroid dehydrogenase 1; Short=AtHSD1 && PF00106:short cha…	adh_short
TraesCS2D03G0659300	TraesCS2D03G0659300	Chr2D	361864027	361864989	+	963	-	- && Q6K609.1 RecName: Full=Glutaredoxin-C3; AltName: Full=Protein ROXY 2 && PF00462:Glutaredoxin	-
TraesCS2D03G0677400	TraesCS2D03G0677400	Chr2D	376293679	376295452	-	1302	-	TraesCS2D01G292000 && Q9XH43.1 RecName: Full=CEN-like protein 2 && PF01161:Phosphatidylethanolamine-binding protein	-
TraesCS2D03G0677600	TraesCS2D03G0677600	Chr2D	376496667	376501901	+	1968	-	TraesCS2D01G292200 && O82533.2 RecName: Full=Cell division protein FtsZ homolog 2-1, chloroplastic; Short=AtFtsZ2-1; AltName: Full=Plastid division protein FTSZ2-1; Flags: Precursor && PF12327:FtsZ family, C-terminal domain|PF00091:Tubulin/FtsZ family, GTPase domain	Tubulin
TraesCS2D03G0696700	TraesCS2D03G0696700	Chr2D	387022650	387028591	+	2917	-	TraesCS2D01G301500 && Q9FX99.1 RecName: Full=Probable receptor-like protein kinase At1g49730; Flags: Precursor && PF19160:SPARK|PF00069:Protein kinase domain	Pkinase
TraesCS2D03G0715100	TraesCS2D03G0715100	Chr2D	400764301	400765605	+	745	-	TraesCS2D01G310300 && - && -	-
TraesCS2D03G0728300	TraesCS2D03G0728300	Chr2D	408907887	408908135	+	249	-	TraesCS2D01G317200 && - && -	-
TraesCS2D03G0728600	TraesCS2D03G0728600	Chr2D	408945521	408945775	+	255	-	TraesCS2D01G317300 && - && -	-
TraesCS2D03G0748800	TraesCS2D03G0748800	Chr2D	421248955	421250626	-	1193	-	TraesCS2D01G325400 && - && -	-
TraesCS2D03G0755600	TraesCS2D03G0755600	Chr2D	424531297	424532006	+	518	-	TraesCS2D01G329200 && - && -	-
TraesCS2D03G0776300	TraesCS2D03G0776300	Chr2D	434085263	434088447	-	1465	-	TraesCS2D01G338400 && - && -	-
TraesCS2D03G0788500	TraesCS2D03G0788500	Chr2D	442681728	442684348	-	2368	-	TraesCS2D01G344200 && Q7XUG1.1 RecName: Full=Malate synthase && PF01274:Malate synthase	-
TraesCS2D03G0794700	TraesCS2D03G0794700	Chr2D	447097776	447100205	+	2430	-	TraesCS2D01G346800 && - && -	-
TraesCS2D03G0805200	TraesCS2D03G0805200	Chr2D	452553420	452554880	+	1357	-	TraesCS2D01G351900 && Q9FHH8.2 RecName: Full=Zinc finger protein CONSTANS-LIKE 5 && PF00643:B-box zinc finger|PF06203:CCT motif	CCT
TraesCS2D03G0808800	TraesCS2D03G0808800	Chr2D	454273337	454276413	+	2202	-	TraesCS2D01G353500 && Q5FV41.1 RecName: Full=Probable folate-biopterin transporter 2 && PF03092:BT1 family	-
TraesCS2D03G0833700	TraesCS2D03G0833700	Chr2D	471023137	471031043	+	3462	-	TraesCS2D01G362500 && O59952.1 RecName: Full=Lipase; AltName: Full=Triacylglycerol lipase; Flags: Precursor && PF00168:C2 domain|PF01764:Lipase (class 3)	Lipase_3
TraesCS2D03G0836800	TraesCS2D03G0836800	Chr2D	472266602	472267717	+	999	-	TraesCS2D01G364400 && Q9LIG0.1 RecName: Full=Clavaminate synthase-like protein At3g21360 && PF02668:Taurine catabolism dioxygenase TauD, TfdA family	-
TraesCS2D03G0837000	TraesCS2D03G0837000	Chr2D	472322543	472324953	-	1065	-	TraesCS2D01G364600 && Q7FAX1.1 RecName: Full=Peroxygenase >A2XVG1.1 RecName: Full=Peroxygenase && PF05042:Caleosin related protein	-
TraesCS2D03G0856200	TraesCS2D03G0856200	Chr2D	479484101	479489959	+	1218	-	TraesCS2D01G373600 && Q9NST1.2 RecName: Full=Patatin-like phospholipase domain-containing protein 3; AltName: Full=Acylglycerol O-acyltransferase; AltName: Full=Adiponutrin; AltName: Full=Calcium-independent phospholipase A2-epsilon; Short=iPLA2-epsilon && PF01734:Patatin-like phospholipase	-
TraesCS2D03G0858900	TraesCS2D03G0858900	Chr2D	481416558	481418960	+	1460	-	TraesCS2D01G375300 && O49561.2 RecName: Full=Gibberellin 2-beta-dioxygenase 8; AltName: Full=GA 2-oxidase 8; AltName: Full=Gibberellin 2-beta-hydroxylase 8; AltName: Full=Gibberellin 2-oxidase 8 && PF03171:2OG-Fe(II) oxygenase superfamily|PF14226:non-haem dioxygenase in morphine synthesis N-terminal	2OG-FeII_Oxy
TraesCS2D03G0859800	TraesCS2D03G0859800	Chr2D	482400750	482402781	-	774	-	TraesCS2D01G375800 && - && -	-
TraesCS2D03G0868700	TraesCS2D03G0868700	Chr2D	487102836	487103769	+	657	-	TraesCS2D01G380700 && Q9LPZ3.3 RecName: Full=G-type lectin S-receptor-like serine/threonine-protein kinase At1g11410; Flags: Precursor && PF00069:Protein kinase domain	Pkinase
TraesCS2D03G0873500	TraesCS2D03G0873500	Chr2D	489685221	489685709	+	489	-	TraesCS2D01G383200 && O22150.1 RecName: Full=Auxin-responsive protein SAUR36; AltName: Full=Protein RESPONSE TO AUXINS AND GIBBERELLINS 1; AltName: Full=Protein SENESCENCE-ASSOCIATED GENE 201; AltName: Full=Protein SMALL AUXIN UP RNA 36 && PF02519:Auxin responsive protein	Auxin_inducible
TraesCS2D03G0875000	TraesCS2D03G0875000	Chr2D	490419840	490425792	-	2603	-	TraesCS2D01G383800 && I1K0K6.1 RecName: Full=Elongation factor G-2, chloroplastic; Short=cEF-G 2; Flags: Precursor && PF00009:Elongation factor Tu GTP binding domain|PF00679:Elongation factor G C-terminus|PF03144:Elongation factor Tu domain 2|PF14492:Elongation Factor G, domain III|PF03764:Elongation factor G, domain IV	GTP_EFTU
TraesCS2D03G0882100	TraesCS2D03G0882100	Chr2D	494841675	494843310	+	1535	-	TraesCS2D01G387300 && Q01IK0.2 RecName: Full=Homeobox-leucine zipper protein HOX22; AltName: Full=HD-ZIP protein HOX22; AltName: Full=Homeodomain transcription factor HOX22; AltName: Full=OsHox22 >Q7XUJ5.2 RecName: Full=Homeobox-leucine zipper protein HOX22; AltName: Full=HD-ZIP protein HOX22; AltName: Full=Homeodomain transcription factor HOX22; AltName: Full=OsHox22 && PF02183:Homeobox associat…	Homeobox
TraesCS2D03G0885500	TraesCS2D03G0885500	Chr2D	497559588	497560395	+	808	-	TraesCS2D01G389000 && - && -	-
TraesCS2D03G0886200	TraesCS2D03G0886200	Chr2D	498506932	498507989	-	993	-	TraesCS2D01G389500 && I4DST8.1 RecName: Full=Tuliposide A-converting enzyme 1, chloroplastic; Short=TgTCEA1; Flags: Precursor && PF07859:alpha/beta hydrolase fold	Abhydrolase_3
TraesCS2D03G0894100	TraesCS2D03G0894100	Chr2D	503799108	503801828	+	947	-	TraesCS2D01G393100 && Q42551.1 RecName: Full=SUMO-conjugating enzyme SCE1; AltName: Full=Protein EMBRYO DEFECTIVE 1637; AltName: Full=Protein hus5 homolog; AltName: Full=SUMO-conjugating enzyme 1; Short=AtSCE1 && PF00179:Ubiquitin-conjugating enzyme	UQ_con
TraesCS2D03G0910800	TraesCS2D03G0910800	Chr2D	517951895	517961773	+	3694	-	TraesCS2D01G401000 && Q5DQR4.1 RecName: Full=Syntaxin-binding protein 5-like; AltName: Full=Lethal(2) giant larvae protein homolog 4; AltName: Full=Tomosyn-2 && PF08596:Lethal giant larvae(Lgl) like, C-terminal	-
TraesCS2D03G0922100	TraesCS2D03G0922100	Chr2D	524701688	524703593	-	1345	-	TraesCS2D01G407000 && - && PF13419:Haloacid dehalogenase-like hydrolase	-
TraesCS2D03G0944800	TraesCS2D03G0944800	Chr2D	536269824	536271464	+	1540	-	TraesCS2D01G419500 && Q9FIH4.1 RecName: Full=Putative F-box protein At5g42430 && PF00646:F-box domain	F-box
TraesCS2D03G0948800	TraesCS2D03G0948800	Chr2D	537100637	537104379	-	2511	-	TraesCS2D01G420700 && - && -	-
TraesCS2D03G0966000	TraesCS2D03G0966000	Chr2D	543203580	543206330	+	1588	-	TraesCS2D01G428600 && - && -	-
TraesCS2D03G0987900	TraesCS2D03G0987900	Chr2D	553531029	553537377	+	1788	-	TraesCS2D01G440500 && - && -	-
TraesCS2D03G1007500	TraesCS2D03G1007500	Chr2D	562075071	562076095	-	1025	-	TraesCS2D01G449500 && O80477.1 RecName: Full=Methylesterase 3; Short=AtMES3 && PF12697:Alpha/beta hydrolase family	-
TraesCS2D03G1011100	TraesCS2D03G1011100	Chr2D	563916124	563918708	+	809	-	TraesCS2D01G450800 && - && -	-
TraesCS2D03G1025100	TraesCS2D03G1025100	Chr2D	568953192	568954340	+	1035	-	TraesCS2D01G459300 && Q7XCG7.1 RecName: Full=Expansin-B9; AltName: Full=Beta-expansin-9; AltName: Full=OsEXPB9; AltName: Full=OsaEXPb1.6; Flags: Precursor && PF01357:Expansin C-terminal domain|PF03330:Lytic transglycolase	-
TraesCS2D03G1048800	TraesCS2D03G1048800	Chr2D	577064238	577073432	-	4876	-	TraesCS2D01G468900 && Q43846.1 RecName: Full=Soluble starch synthase 3, chloroplastic/amyloplastic; AltName: Full=Soluble starch synthase III; Short=SS III; Flags: Precursor && PF16760:Starch/carbohydrate-binding module (family 53)|PF00534:Glycosyl transferases group 1|PF08323:Starch synthase catalytic domain	Glycos_transf_1
TraesCS2D03G1050700	TraesCS2D03G1050700	Chr2D	577581332	577583549	-	1779	-	TraesCS2D01G470000 && - && PF13178:Protein of unknown function (DUF4005)	-
TraesCS2D03G1064300	TraesCS2D03G1064300	Chr2D	581599771	581600271	-	501	-	TraesCS2D01G475900 && Q8RXX9.2 RecName: Full=E3 ubiquitin-protein ligase ATL6; AltName: Full=RING-H2 finger protein ATL6; AltName: Full=RING-type E3 ubiquitin transferase ATL6; Flags: Precursor && PF13639:Ring finger domain	-
TraesCS2D03G1064700	TraesCS2D03G1064700	Chr2D	581714119	581717463	+	1041	-	TraesCS2D01G476200 && P37834.2 RecName: Full=Peroxidase 1; Flags: Precursor && PF00141:Peroxidase	-
TraesCS2D03G1068700	TraesCS2D03G1068700	Chr2D	582765253	582769459	-	2406	-	TraesCS2D01G478300 && Q8L850.2 RecName: Full=Phosphatidylinositol 4-phosphate 5-kinase 9; Short=AtPIP5K9; AltName: Full=1-phosphatidylinositol 4-phosphate kinase 9; AltName: Full=Diphosphoinositide kinase 9; AltName: Full=PtdIns(4)P-5-kinase 9 && PF02493:MORN repeat|PF01504:Phosphatidylinositol-4-phosphate 5-Kinase	PIP5K
TraesCS2D03G1070000	TraesCS2D03G1070000	Chr2D	583013579	583016647	-	1301	-	TraesCS2D01G479000 && - && -	-
TraesCS2D03G1070100	TraesCS2D03G1070100	Chr2D	583019499	583026317	-	4006	-	TraesCS2D01G479100 && Q94BR5.1 RecName: Full=Helicase-like transcription factor CHR28; AltName: Full=Protein CHROMATIN REMODELING 28; AltName: Full=Protein SNF2-RING-HELICASE-LIKE 2 && PF00271:Helicase conserved C-terminal domain|PF00176:SNF2 family N-terminal domain|PF13920:Zinc finger, C3HC4 type (RING finger)	SNF2_N
TraesCS2D03G1070300	TraesCS2D03G1070300	Chr2D	583139702	583140652	-	951	-	TraesCS2D01G479200 && Q0J9V6.2 RecName: Full=Uncharacterized protein Os04g0629400; Flags: Precursor && -	-
TraesCS2D03G1102400	TraesCS2D03G1102400	Chr2D	594394457	594394831	+	375	-	TraesCS2D01G494300 && - && PF02519:Auxin responsive protein	Auxin_inducible
TraesCS2D03G1102900	TraesCS2D03G1102900	Chr2D	594531359	594531766	+	408	-	TraesCS2D01G494500 && O22150.1 RecName: Full=Auxin-responsive protein SAUR36; AltName: Full=Protein RESPONSE TO AUXINS AND GIBBERELLINS 1; AltName: Full=Protein SENESCENCE-ASSOCIATED GENE 201; AltName: Full=Protein SMALL AUXIN UP RNA 36 && PF02519:Auxin responsive protein	Auxin_inducible
TraesCS2D03G1103700	TraesCS2D03G1103700	Chr2D	594659204	594660200	+	997	-	TraesCS2D01G494800 && O22150.1 RecName: Full=Auxin-responsive protein SAUR36; AltName: Full=Protein RESPONSE TO AUXINS AND GIBBERELLINS 1; AltName: Full=Protein SENESCENCE-ASSOCIATED GENE 201; AltName: Full=Protein SMALL AUXIN UP RNA 36 && PF02519:Auxin responsive protein	Auxin_inducible
TraesCS2D03G1105500	TraesCS2D03G1105500	Chr2D	595031772	595032176	+	405	-	TraesCS2D01G495200 && O22150.1 RecName: Full=Auxin-responsive protein SAUR36; AltName: Full=Protein RESPONSE TO AUXINS AND GIBBERELLINS 1; AltName: Full=Protein SENESCENCE-ASSOCIATED GENE 201; AltName: Full=Protein SMALL AUXIN UP RNA 36 && PF02519:Auxin responsive protein	Auxin_inducible
TraesCS2D03G1134700	TraesCS2D03G1134700	Chr2D	604574316	604575848	-	537	-	TraesCS2D01G509000 && Q2QRK9.1 RecName: Full=Spermidine hydroxycinnamoyltransferase 1 && PF02458:Transferase family	-
TraesCS2D03G1188200	TraesCS2D03G1188200	Chr2D	620876540	620877235	+	696	-	TraesCS2D01G533200 && - && PF12609:Wound-induced protein	-
TraesCS2D03G1193600	TraesCS2D03G1193600	Chr2D	621990518	621991257	-	664	-	TraesCS2D01G536800 && Q7PCC6.1 RecName: Full=bZIP transcription factor 27; Short=AtbZIP27; AltName: Full=Protein FD PARALOG && PF00170:bZIP transcription factor	bZIP_1
TraesCS2D03G1195500	TraesCS2D03G1195500	Chr2D	622359436	622361080	-	1645	-	TraesCS2D01G537600 && Q5KQF5.1 RecName: Full=CBL-interacting protein kinase 22; AltName: Full=OsCIPK22 && PF03822:NAF domain|PF00069:Protein kinase domain	Pkinase
TraesCS2D03G1201300	TraesCS2D03G1201300	Chr2D	623324192	623329827	-	3885	-	TraesCS2D01G541000 && Q9M667.2 RecName: Full=Disease resistance protein RPP13; AltName: Full=Resistance to Peronospora parasitica protein 13 && PF00931:NB-ARC domain|PF18052:Rx N-terminal domain	NB-ARC
TraesCS2D03G1264700	TraesCS2D03G1264700	Chr2D	639314997	639316434	+	1337	-	TraesCS2D01G599900 && Q84WQ5.2 RecName: Full=CBS domain-containing protein CBSX5 && -	-
TraesCS2D03G1274000	TraesCS2D03G1274000	Chr2D	641656512	641664088	+	2563	-	- && Q9LZD3.1 RecName: Full=Exocyst complex component EXO70A1; Short=AtExo70a1; AltName: Full=Exocyst subunit Exo70 family protein A1 && PF03081:Exo70 exocyst complex subunit	Exo70
TraesCS2D03G1281700	TraesCS2D03G1281700	Chr2D	643502613	643502857	-	245	-	- && - && -	-
TraesCS2D03G1296300	TraesCS2D03G1296300	Chr2D	646119706	646120834	-	1043	-	TraesCS2D01G587200 && - && -	-
TraesCS2D03G1297500	TraesCS2D03G1297500	Chr2D	646327696	646331243	+	1489	-	TraesCS2D01G586500 && F4HVM3.1 RecName: Full=WAT1-related protein At1g68170 && PF00892:EamA-like transporter family	DUF6
TraesCS2D03G1332300	TraesCS2D03G1332300	Chr2D	654326921	654333803	+	5193	-	TraesCS2D01G571300 && Q9XID0.1 RecName: Full=Putative 1-phosphatidylinositol-3-phosphate 5-kinase FAB1D; Short=Phosphatidylinositol 3-phosphate 5-kinase; AltName: Full=Phosphatidylinositol 3-phosphate 5-kinase type III; Short=PIPkin-III; Short=Type III PIP kinase; AltName: Full=Protein FORMS APLOID AND BINUCLEATE CELLS 1D && PF00118:TCP-1/cpn60 chaperonin family|PF01504:Phosphatidylinositol-4-pho…	PIP5K
TraesCS2D03G1332400	TraesCS2D03G1332400	Chr2D	654333905	654336383	-	1589	-	TraesCS2D01G571200 && Q9C521.1 RecName: Full=UDP-galactose transporter 1; Short=At-UDP-GalT1 && PF03151:Triose-phosphate Transporter family	-
TraesCS2D03G1342400	TraesCS2D03G1342400	Chr2D	656223534	656225058	+	1525	-	TraesCS2D01G566800 && Q9SZB9.2 RecName: Full=Peroxidase 47; Short=Atperox P47; AltName: Full=ATP32; Flags: Precursor && PF00141:Peroxidase	-
TraesCS2D03G1342800	TraesCS2D03G1342800	Chr2D	656316364	656316987	-	624	-	TRIAE_CS42_2DL_TGACv1_159354_AA0536970%2Ccupin-1 domain%2Cgermin-like && Q6ZBZ2.1 RecName: Full=Germin-like protein 8-14; AltName: Full=Germin-like protein 1; AltName: Full=Germin-like protein 5; Short=OsGER5; Flags: Precursor && PF00190:Cupin	-
TraesCS2D03G1343100	TraesCS2D03G1343100	Chr2D	656382361	656386500	+	1822	-	TraesCS2D01G566500 && B9FDT1.1 RecName: Full=Dolichyl-diphosphooligosaccharide--protein glycosyltransferase subunit 1B; AltName: Full=Ribophorin IB; Short=RPN-IB; AltName: Full=Ribophorin-1B; Flags: Precursor && PF04597:Ribophorin I	-
TraesCS3A03G0002700	TraesCS3A03G0002700	Chr3A	747197	753779	+	1805	-	TraesCS3A01G000900 && - && -	-
TraesCS3A03G0003900	TraesCS3A03G0003900	Chr3A	1064790	1066982	+	1356	-	TraesCS3A01G000400 && - && -	-
TraesCS3A03G0015200	TraesCS3A03G0015200	Chr3A	7342556	7344335	-	1297	-	TraesCS3A01G006300 && Q9C707.1 RecName: Full=Transcription factor bHLH83; AltName: Full=Basic helix-loop-helix protein 83; Short=AtbHLH83; Short=bHLH 83; AltName: Full=Transcription factor EN 112; AltName: Full=bHLH transcription factor bHLH083 && PF00010:Helix-loop-helix DNA-binding domain	HLH
TraesCS3A03G0026200	TraesCS3A03G0026200	Chr3A	9653139	9669786	-	1368	-	TraesCS3A01G012700 && O35142.3 RecName: Full=Coatomer subunit beta'; AltName: Full=Beta'-coat protein; Short=Beta'-COP; AltName: Full=p102 && PF00400:WD domain, G-beta repeat	WD40
TraesCS3A03G0032700	TraesCS3A03G0032700	Chr3A	10737911	10746852	+	2326	-	TraesCS3A01G016400 && P34422.2 RecName: Full=Dipeptidyl peptidase family member 6 && PF00326:Prolyl oligopeptidase family	-
TraesCS3A03G0041000	TraesCS3A03G0041000	Chr3A	12064500	12068200	-	2442	-	TraesCS3A01G019900 && A9LIW2.2 RecName: Full=CSC1-like protein ERD4; AltName: Full=Protein EARLY-RESPONSIVE TO DEHYDRATION STRESS 4 && PF14703:Cytosolic domain of 10TM putative phosphate transporter|PF13967:Late exocytosis, associated with Golgi transport|PF02714:Calcium-dependent channel, 7TM region, putative phosphate	-
TraesCS3A03G0049100	TraesCS3A03G0049100	Chr3A	13326983	13331969	-	1630	-	TraesCS3A01G024400 && Q2T9V5.1 RecName: Full=tRNA (adenine(58)-N(1))-methyltransferase non-catalytic subunit TRM6; AltName: Full=tRNA(m1A58)-methyltransferase subunit TRM6; Short=tRNA(m1A58)MTase subunit TRM6 && PF04189:Gcd10p family	-
TraesCS3A03G0050400	TraesCS3A03G0050400	Chr3A	13530408	13531190	-	783	-	TraesCS3A01G024900 && - && -	-
TraesCS3A03G0056300	TraesCS3A03G0056300	Chr3A	15367716	15369852	+	2046	-	TraesCS3A01G028100 && Q9ASQ7.1 RecName: Full=S-type anion channel SLAH2; AltName: Full=SLAC1-homolog protein 2 && PF03595:Voltage-dependent anion channel	C4dic_mal_tran
TraesCS3A03G0089800	TraesCS3A03G0089800	Chr3A	24509301	24510180	-	880	-	TraesCS3A01G044200 && - && PF05678:VQ motif	-
TraesCS3A03G0093200	TraesCS3A03G0093200	Chr3A	25388020	25388757	+	646	-	TraesCS3A01G046300 && P12940.1 RecName: Full=Bowman-Birk type trypsin inhibitor && PF00228:Bowman-Birk serine protease inhibitor family	-
TraesCS3A03G0098300	TraesCS3A03G0098300	Chr3A	26620213	26620695	-	483	-	TraesCS3A01G049200 && O23024.1 RecName: Full=Probable indole-3-pyruvate monooxygenase YUCCA3; AltName: Full=Flavin-containing monooxygenase YUCCA3 && -	-
TraesCS3A03G0161600	TraesCS3A03G0161600	Chr3A	46027406	46028688	+	992	-	TraesCS3A01G073500 && A2YST1.1 RecName: Full=WUSCHEL-related homeobox 10; AltName: Full=OsWOX10; AltName: Full=Protein WOX11/12 && PF00046:Homeodomain	Homeobox
TraesCS3A03G0183800	TraesCS3A03G0183800	Chr3A	53629784	53632368	-	1175	-	TraesCS3A01G082700 && Q9LW20.1 RecName: Full=Probable inactive shikimate kinase like 1, chloroplastic; Short=AtSKL1; Flags: Precursor && PF01202:Shikimate kinase	SKI
TraesCS3A03G0188500	TraesCS3A03G0188500	Chr3A	55171321	55172356	-	959	-	TraesCS3A01G084900 && Q67YC9.1 RecName: Full=Uncharacterized protein At4g14100; Flags: Precursor && -	-
TraesCS3A03G0194800	TraesCS3A03G0194800	Chr3A	57175873	57177002	+	1038	-	TraesCS3A01G088100 && C0LGP4.1 RecName: Full=Probable LRR receptor-like serine/threonine-protein kinase At3g47570; Flags: Precursor && PF00069:Protein kinase domain	Pkinase
TraesCS3A03G0201800	TraesCS3A03G0201800	Chr3A	58266932	58273405	+	2173	-	- && Q9BZE2.3 RecName: Full=tRNA pseudouridine(38/39) synthase; AltName: Full=tRNA pseudouridine synthase 3; AltName: Full=tRNA pseudouridylate synthase 3; AltName: Full=tRNA-uridine isomerase 3 && PF01416:tRNA pseudouridine synthase	-
TraesCS3A03G0207500	TraesCS3A03G0207500	Chr3A	60572964	60574475	+	1512	-	TraesCS3A01G093800 && Q8H038.1 RecName: Full=Xyloglucan galactosyltransferase KATAMARI1 homolog && PF03016:Exostosin family	-
TraesCS3A03G0218200	TraesCS3A03G0218200	Chr3A	64430178	64442473	+	6054	-	TraesCS3A01G099300 && Q7Y1C4.1 RecName: Full=Protein BREAST CANCER SUSCEPTIBILITY 2 homolog B; Short=AtBRCA2B && PF09103:BRCA2, oligonucleotide/oligosaccharide-binding, domain 1|PF09169:BRCA2, helical|PF00634:BRCA2 repeat	-
TraesCS3A03G0219400	TraesCS3A03G0219400	Chr3A	65110033	65113096	+	1214	-	TraesCS3A01G100000 && Q942P9.1 RecName: Full=Probable protein phosphatase 2C 1; Short=OsPP2C01 && -	-
TraesCS3A03G0237500	TraesCS3A03G0237500	Chr3A	74804674	74806720	+	1602	-	TraesCS3A01G108800 && Q6Z4U2.1 RecName: Full=CRS2-associated factor 1, mitochondrial; Flags: Precursor && PF01985:CRS1 / YhbY (CRM) domain	-
TraesCS3A03G0244600	TraesCS3A03G0244600	Chr3A	79824853	79835848	+	3877	-	TraesCS3A01G112300 && F4JRF5.1 RecName: Full=Homeobox-DDT domain protein RLT3; AltName: Full=Protein RINGLET 3 && PF15612:WSTF, HB1, Itc1p, MBD9 motif 1|PF02791:DDT domain|PF15613:Williams-Beuren syndrome DDT (WSD), D-TOX E motif	DDT
TraesCS3A03G0271500	TraesCS3A03G0271500	Chr3A	100023461	100027280	-	3820	-	TraesCS3A01G123600 && - && PF11145:Protein of unknown function (DUF2921)	-
TraesCS3A03G0319700	TraesCS3A03G0319700	Chr3A	128191744	128195114	-	1133	-	TraesCS3A01G132200 && - && PF03908:Sec20	-
TraesCS3A03G0320800	TraesCS3A03G0320800	Chr3A	128381207	128383087	-	1772	-	TraesCS3A01G131900 && Q5JMK6.1 RecName: Full=Basic leucine zipper 6; Short=OsbZIP06; Short=bZIP protein 6 && PF00170:bZIP transcription factor	bZIP_1
TraesCS3A03G0321000	TraesCS3A03G0321000	Chr3A	128633298	128651311	+	2106	-	TraesCS3A01G131800 && F4JRJ6.1 RecName: Full=Probable pre-mRNA-splicing factor ATP-dependent RNA helicase DEAH9; AltName: Full=DEAH RNA helicase homolog DDX35 && PF04408:Helicase associated domain (HA2)|PF07717:Oligonucleotide/oligosaccharide-binding (OB)-fold|PF00271:Helicase conserved C-terminal domain	DUF1605
TraesCS3A03G0327300	TraesCS3A03G0327300	Chr3A	132461555	132462920	+	1282	-	TraesCS3A01G141600 && Q9FJ47.1 RecName: Full=Senescence-specific cysteine protease SAG12; AltName: Full=Cysteine proteinase SAG12; AltName: Full=Protein SENESCENCE-ASSOCIATED GENE 12; Flags: Precursor && PF08246:Cathepsin propeptide inhibitor domain (I29)|PF00112:Papain family cysteine protease	Peptidase_C1
TraesCS3A03G0333500	TraesCS3A03G0333500	Chr3A	136839903	136842581	+	1218	-	TraesCS3A01G144000 && Q9M365.2 RecName: Full=Probable F-box protein At3g61730; AltName: Full=Protein RFM; AltName: Full=Reduced male fertility protein && -	-
TraesCS3A03G0340500	TraesCS3A03G0340500	Chr3A	140279665	140283193	-	1098	-	TraesCS3A01G147500 && B6SGC5.1 RecName: Full=Cell number regulator 6; AltName: Full=ZmCNR06 && PF04749:PLAC8 family	-
TraesCS3A03G0352200	TraesCS3A03G0352200	Chr3A	154403911	154406247	+	2234	-	TraesCS3A01G152500 && P37118.1 RecName: Full=Cytochrome P450 71A2; AltName: Full=CYPLXXIA2; AltName: Full=Cytochrome P-450EG4 [Solanum melongena] && PF00067:Cytochrome P450	p450
TraesCS3A03G0389400	TraesCS3A03G0389400	Chr3A	182488251	182489098	+	744	-	TraesCS3A01G165900 && Q9XHX0.1 RecName: Full=Expansin-A8; AltName: Full=Alpha-expansin-8; AltName: Full=OsEXP8; AltName: Full=OsEXPA8; AltName: Full=OsaEXPa1.17; Flags: Precursor && PF01357:Expansin C-terminal domain|PF03330:Lytic transglycolase	-
TraesCS3A03G0413300	TraesCS3A03G0413300	Chr3A	204571691	204573814	-	2031	-	TraesCS3A01G174100 && Q9M9W7.1 RecName: Full=Putative pectinesterase/pectinesterase inhibitor 22; Includes: RecName: Full=Pectinesterase inhibitor 22; AltName: Full=Pectin methylesterase inhibitor 22; Includes: RecName: Full=Pectinesterase 22; Short=PE 22; AltName: Full=Pectin methylesterase 22; Short=AtPME22; Flags: Precursor && PF04043:Plant invertase/pectin methylesterase inhibitor|PF01095:Pec…	-
TraesCS3A03G0449600	TraesCS3A03G0449600	Chr3A	236798380	236798835	+	456	-	TraesCS3A01G187700 && - && -	-
TraesCS3A03G0459100	TraesCS3A03G0459100	Chr3A	251726116	251729654	-	2304	-	TraesCS3A01G190800 && Q9SDI4.1 RecName: Full=Probable anion transporter 1, chloroplastic; AltName: Full=Phosphate transporter 4;1; Flags: Precursor && PF07690:Major Facilitator Superfamily	MFS_1
TraesCS3A03G0528000	TraesCS3A03G0528000	Chr3A	366106423	366107891	-	1136	-	TraesCS3A01G204000 && B6RGY0.1 RecName: Full=Peptide deformylase 1A, chloroplastic; Short=OsPDF1A; Short=PDF 1A; Flags: Precursor && PF01327:Polypeptide deformylase	Pep_deformylase
TraesCS3A03G0543900	TraesCS3A03G0543900	Chr3A	386098475	386099515	-	926	-	TraesCS3A01G210000 && - && PF06549:Protein of unknown function (DUF1118)	-
TraesCS3A03G0556500	TraesCS3A03G0556500	Chr3A	400861846	400864096	+	2251	-	TraesCS3A01G214400 && - && -	-
TraesCS3A03G0583400	TraesCS3A03G0583400	Chr3A	432066142	432068031	+	1890	-	TraesCS3A01G224600 && - && -	-
TraesCS3A03G0587600	TraesCS3A03G0587600	Chr3A	436990508	436991130	+	318	-	TraesCS3A01G228400 && F4K5J1.2 RecName: Full=Myosin-17; AltName: Full=Myosin XI K; Short=AtXIK && -	-
TraesCS3A03G0589900	TraesCS3A03G0589900	Chr3A	439467536	439468886	-	291	-	TraesCS3A01G227200 && - && -	-
TraesCS3A03G0592000	TraesCS3A03G0592000	Chr3A	440689106	440690683	+	705	-	- && P35336.1 RecName: Full=Polygalacturonase; Short=PG; AltName: Full=Pectinase; Flags: Precursor [Actinidia deliciosa] && PF12708:Pectate lyase superfamily protein	-
TraesCS3A03G0596400	TraesCS3A03G0596400	Chr3A	444405963	444419099	-	1877	-	TraesCS3A01G231700 && Q5VP69.1 RecName: Full=Mitogen-activated protein kinase 16; Short=MAP kinase 16 && PF00069:Protein kinase domain	Pkinase
TraesCS3A03G0616700	TraesCS3A03G0616700	Chr3A	461156757	461158938	+	1047	-	TraesCS3A01G239700 && - && PF00300:Histidine phosphatase superfamily (branch 1)	-
TraesCS3A03G0625100	TraesCS3A03G0625100	Chr3A	468152158	468154479	-	1264	-	TraesCS3A01G243000 && - && -	-
TraesCS3A03G0632800	TraesCS3A03G0632800	Chr3A	473248348	473254317	+	2703	-	TraesCS3A01G246000 && Q0JKI9.1 RecName: Full=Auxin response factor 2; AltName: Full=ETTIN-like protein 2; AltName: Full=OsETTIN2 && PF02362:B3 DNA binding domain|PF06507:Auxin response factor	Auxin_resp
TraesCS3A03G0649400	TraesCS3A03G0649400	Chr3A	485713562	485715486	-	1925	-	TraesCS3A01G252900 && Q9ZPY8.2 RecName: Full=Transcription factor ABA-INDUCIBLE bHLH-TYPE; Short=AtAIB; AltName: Full=Basic helix-loop-helix protein 17; Short=AtbHLH17; Short=bHLH 17; AltName: Full=Transcription factor EN 35; AltName: Full=bHLH transcription factor bHLH017 && PF14215:bHLH-MYC and R2R3-MYB transcription factors N-terminal|PF00010:Helix-loop-helix DNA-binding domain	HLH
TraesCS3A03G0649600	TraesCS3A03G0649600	Chr3A	485937114	485942792	+	1228	-	TraesCS3A01G253000 && Q8VZV9.1 RecName: Full=Protein PLASTID TRANSCRIPTIONALLY ACTIVE 7; Short=pTAC7; AltName: Full=Protein PIGMENT DEFECTIVE 225; Flags: Precursor && -	-
TraesCS3A03G0651000	TraesCS3A03G0651000	Chr3A	486806273	486807817	-	1545	-	TraesCS3A01G254000 && Q94JG1.1 RecName: Full=High-affinity nitrate transporter 2.3; Short=OsNRT2.3 && PF07690:Major Facilitator Superfamily	MFS_1
TraesCS3A03G0653000	TraesCS3A03G0653000	Chr3A	488052196	488053295	-	970	-	TraesCS3A01G254600 && P30287.2 RecName: Full=Dehydrin Rab25; AltName: Full=Drought-resistant protein 1; AltName: Full=rDRP1 && PF00257:Dehydrin	-
TraesCS3A03G0654200	TraesCS3A03G0654200	Chr3A	488700172	488702491	+	1403	-	TraesCS3A01G255100 && Q9SPV4.1 RecName: Full=Salicylate carboxymethyltransferase; AltName: Full=S-adenosyl-L-methionine:salicylate acid carboxylmethyltransferase; Short=CbSAMT; AltName: Full=Salicylate O-methyltransferase && PF03492:SAM dependent carboxyl methyltransferase	-
TraesCS3A03G0656500	TraesCS3A03G0656500	Chr3A	489723758	489725476	-	1719	-	TraesCS3A01G256300 && Q40541.1 RecName: Full=Mitogen-activated protein kinase kinase kinase NPK1; AltName: Full=Nicotiana protein kinase 1 && PF00069:Protein kinase domain	Pkinase
TraesCS3A03G0685700	TraesCS3A03G0685700	Chr3A	509103664	509110852	-	3698	-	TraesCS3A01G270600 && Q9SA76.1 RecName: Full=Pentatricopeptide repeat-containing protein At1g30610, chloroplastic; AltName: Full=Protein EMBRYO DEFECTIVE 2279; Flags: Precursor && PF13812:Pentatricopeptide repeat domain	-
TraesCS3A03G0691200	TraesCS3A03G0691200	Chr3A	513276329	513277333	+	1005	-	TraesCS3A01G272700 && B4FFK9.1 RecName: Full=Oil body-associated protein 2A && PF06884:Protein of unknown function (DUF1264)	-
TraesCS3A03G0700300	TraesCS3A03G0700300	Chr3A	518485510	518488940	-	2015	-	- && Q9FJU9.1 RecName: Full=Glucan endo-1,3-beta-glucosidase 13; AltName: Full=(1->3)-beta-glucan endohydrolase 13; Short=(1->3)-beta-glucanase 13; AltName: Full=Beta-1,3-endoglucanase 13; Short=Beta-1,3-glucanase 13; Flags: Precursor && PF07983:X8 domain	Glyco_hydro_17
TraesCS3A03G0703200	TraesCS3A03G0703200	Chr3A	519856390	519858986	+	1515	-	TraesCS3A01G279100 && Q4R1I9.1 RecName: Full=Anthocyanidin 5,3-O-glucosyltransferase; AltName: Full=UDP-glucose: anthocyanidin 5,3-O-glucosyltransferase && PF00201:UDP-glucoronosyl and UDP-glucosyl transferase	UDPGT
TraesCS3A03G0706800	TraesCS3A03G0706800	Chr3A	521324295	521331643	-	1452	-	TraesCS3A01G281200 && O81004.2 RecName: Full=GTP-binding protein At2g22870; AltName: Full=Protein EMBRYO DEFECTIVE 2001 && PF01926:50S ribosome-binding GTPase	-
TraesCS3A03G0707300	TraesCS3A03G0707300	Chr3A	521912789	521919753	+	3850	-	TraesCS3A01G281700 && F4JRP0.1 RecName: Full=Protein STICHEL-like 3 && PF12169:DNA polymerase III subunits gamma and tau domain III|PF13177:DNA polymerase III, delta subunit	-
TraesCS3A03G0724400	TraesCS3A03G0724400	Chr3A	532274831	532278085	-	1824	-	- && - && -	-
TraesCS3A03G0724600	TraesCS3A03G0724600	Chr3A	532608671	532611287	+	1690	-	TraesCS3A01G291000 && - && -	-
TraesCS3A03G0733900	TraesCS3A03G0733900	Chr3A	540009870	540013709	-	1755	-	TraesCS3A01G306900 && Q84MD8.1 RecName: Full=Bifunctional riboflavin kinase/FMN phosphatase; Includes: RecName: Full=FMN phosphatase; AltName: Full=FMN phosphohydrolase; Includes: RecName: Full=Riboflavin kinase; AltName: Full=Flavokinase && PF13419:Haloacid dehalogenase-like hydrolase	-
TraesCS3A03G0742700	TraesCS3A03G0742700	Chr3A	547632185	547644893	+	1454	-	TraesCS3A01G303000 && Q9FZ81.1 RecName: Full=RHOMBOID-like protein 12, mitochondrial; Short=AtRBL12; AltName: Full=Presenilins-associated rhomboid-like protein; Flags: Precursor && PF01694:Rhomboid family	Rhomboid
TraesCS3A03G0747300	TraesCS3A03G0747300	Chr3A	550126141	550130340	-	1107	-	- && Q5RC69.1 RecName: Full=Deoxycytidylate deaminase; AltName: Full=dCMP deaminase && PF00383:Cytidine and deoxycytidylate deaminase zinc-binding region	-
TraesCS3A03G0761300	TraesCS3A03G0761300	Chr3A	558541309	558543216	-	1367	-	TraesCS3A01G322600 && Q9FUM7.1 RecName: Full=Homocysteine S-methyltransferase 4; AltName: Full=S-methylmethionine:homocysteine methyltransferase 4; Short=SMM:Hcy S-methyltransferase 4; AltName: Full=ZmHMT-4 && PF02574:Homocysteine S-methyltransferase	-
TraesCS3A03G0771500	TraesCS3A03G0771500	Chr3A	566105485	566106294	-	810	-	TraesCS3A01G317600 && - && -	-
TraesCS3A03G0779100	TraesCS3A03G0779100	Chr3A	569606002	569607833	+	1665	-	TraesCS3A01G324300 && Q9LG23.1 RecName: Full=Pentatricopeptide repeat-containing protein At1g55890, mitochondrial; Flags: Precursor && PF13041:PPR repeat family	-
TraesCS3A03G0779600	TraesCS3A03G0779600	Chr3A	569824698	569825679	-	894	-	TraesCS3A01G324700 && O82081.1 RecName: Full=Uclacyanin 1; Flags: Precursor && PF02298:Plastocyanin-like domain	Cu_bind_like
TraesCS3A03G0794100	TraesCS3A03G0794100	Chr3A	576673594	576675228	-	1635	-	TraesCS3A01G331600 && Q9LG23.1 RecName: Full=Pentatricopeptide repeat-containing protein At1g55890, mitochondrial; Flags: Precursor && PF13041:PPR repeat family	-
TraesCS3A03G0813200	TraesCS3A03G0813200	Chr3A	587988773	587991828	-	1057	-	TraesCS3A01G340300 && Q8VYR0.1 RecName: Full=Calcium uniporter protein 5, mitochondrial; Flags: Precursor && PF04678:Mitochondrial calcium uniporter	-
TraesCS3A03G0814000	TraesCS3A03G0814000	Chr3A	588310072	588310989	-	918	-	TraesCS3A01G340700 && Q9ZVI6.1 RecName: Full=Protein LURP-one-related 8 && PF04525:LURP-one-related	-
TraesCS3A03G0830600	TraesCS3A03G0830600	Chr3A	596887915	596888235	+	219	-	TraesCS3A01G347400 && B3H6D0.1 RecName: Full=Heavy metal-associated isoprenylated plant protein 45; Short=AtHIP45; Flags: Precursor && -	-
TraesCS3A03G0836200	TraesCS3A03G0836200	Chr3A	599792218	599794230	-	1805	-	TraesCS3A01G350800 && Q8S233.1 RecName: Full=Ammonium transporter 2 member 3; Short=OsAMT2;3 && PF00909:Ammonium Transporter Family	Ammonium_transp
TraesCS3A03G0842500	TraesCS3A03G0842500	Chr3A	601944109	601945757	+	1439	-	TraesCS3A01G354000 && Q96502.1 RecName: Full=Zinc finger protein CONSTANS-LIKE 2 && PF06203:CCT motif	CCT
TraesCS3A03G0859000	TraesCS3A03G0859000	Chr3A	610184036	610185346	-	1311	-	TraesCS3A01G361500 && Q9LZL3.1 RecName: Full=Aspartic proteinase PCS1; AltName: Full=Aspartic protease 38; Short=AtASP38; AltName: Full=Protein EMBRYO DEFECTIVE 24; AltName: Full=Protein PROMOTION OF CELL SURVIVAL 1; Flags: Precursor && PF14543:Xylanase inhibitor N-terminal|PF14541:Xylanase inhibitor C-terminal	-
TraesCS3A03G0875800	TraesCS3A03G0875800	Chr3A	619958692	619963039	+	2064	-	TraesCS3A01G369000 && Q5N897.1 RecName: Full=Cell division control protein 6 homolog && PF09079:CDC6, C terminal winged helix domain|PF13401:AAA domain|PF17872:AAA lid domain	-
TraesCS3A03G0885500	TraesCS3A03G0885500	Chr3A	624479032	624480835	-	1804	-	TraesCS3A01G374700 && P93479.1 RecName: Full=Reticuline oxidase; AltName: Full=Berberine bridge-forming enzyme; Short=BBE; AltName: Full=Tetrahydroprotoberberine synthase; Flags: Precursor && PF01565:FAD binding domain|PF08031:Berberine and berberine like	FAD_binding_4
TraesCS3A03G0886900	TraesCS3A03G0886900	Chr3A	625121336	625122878	+	1306	-	TraesCS3A01G375500 && Q8S9H7.1 RecName: Full=Transcription factor DIVARICATA && PF00249:Myb-like DNA-binding domain	Myb_DNA-binding
TraesCS3A03G0889800	TraesCS3A03G0889800	Chr3A	625840205	625842004	-	1800	-	TraesCS3A01G376900 && Q84TG3.1 RecName: Full=E3 ubiquitin-protein ligase PUB23; AltName: Full=Plant U-box protein 23; AltName: Full=U-box domain-containing protein 23 && PF04564:U-box domain	U-box
TraesCS3A03G0898000	TraesCS3A03G0898000	Chr3A	629506210	629507043	-	834	-	TraesCS3A01G379900 && Q70II3.2 RecName: Full=Ethylene-responsive transcription factor ERF110 && PF00847:AP2 domain	AP2
TraesCS3A03G0900500	TraesCS3A03G0900500	Chr3A	631588765	631591032	+	1128	-	TraesCS3A01G381000 && P54773.1 RecName: Full=Photosystem II 22 kDa protein, chloroplastic; AltName: Full=CP22; Flags: Precursor && PF00504:Chlorophyll A-B binding protein	-
TraesCS3A03G0914200	TraesCS3A03G0914200	Chr3A	637561953	637563054	+	797	-	TraesCS3A01G388400 && - && -	-
TraesCS3A03G0916600	TraesCS3A03G0916600	Chr3A	638281365	638282770	-	1406	-	TraesCS3A01G389000 && - && -	-
TraesCS3A03G0929200	TraesCS3A03G0929200	Chr3A	643702791	643704137	-	1198	-	TraesCS3A01G396200 && P12949.1 RecName: Full=Dehydrin DHN4; AltName: Full=B18 && PF00257:Dehydrin	-
TraesCS3A03G0938900	TraesCS3A03G0938900	Chr3A	647365792	647371449	-	1532	-	TraesCS3A01G400400 && Q9SYL0.2 RecName: Full=BTB/POZ and TAZ domain-containing protein 3; AltName: Full=BTB and TAZ domain protein 3 && PF02135:TAZ zinc finger|PF00651:BTB/POZ domain	zf-TAZ
TraesCS3A03G0941300	TraesCS3A03G0941300	Chr3A	647689005	647694561	+	2158	-	TraesCS3A01G401600 && Q8L7S6.1 RecName: Full=Beta-hexosaminidase 3; AltName: Full=Beta-GlcNAcase 3; AltName: Full=Beta-N-acetylhexosaminidase 3; AltName: Full=Beta-hexosaminidase 1; Short=AtHEX1; AltName: Full=N-acetyl-beta-glucosaminidase 3; Flags: Precursor && PF14845:beta-acetyl hexosaminidase like|PF00728:Glycosyl hydrolase family 20, catalytic domain	Glyco_hydro_20
TraesCS3A03G0941700	TraesCS3A03G0941700	Chr3A	647712932	647714942	-	1081	-	TraesCS3A01G401900 && Q9LHT0.1 RecName: Full=Tropinone reductase homolog At5g06060 && PF13561:Enoyl-(Acyl carrier protein) reductase	-
TraesCS3A03G0944500	TraesCS3A03G0944500	Chr3A	648450543	648451269	-	727	-	TraesCS3A01G403000 && - && -	-
TraesCS3A03G0952600	TraesCS3A03G0952600	Chr3A	652210304	652213300	-	1163	-	- && P50160.1 RecName: Full=Sex determination protein tasselseed-2 && PF13561:Enoyl-(Acyl carrier protein) reductase	-
TraesCS3A03G0957000	TraesCS3A03G0957000	Chr3A	654406607	654409198	+	1772	-	TraesCS3A01G409800 && - && -	-
TraesCS3A03G0975400	TraesCS3A03G0975400	Chr3A	662128946	662133756	+	1888	-	TraesCS3A01G420200 && Q9FPR3.1 RecName: Full=Serine/threonine-protein kinase EDR1; AltName: Full=MAPKK kinase EDR1; AltName: Full=Protein ENHANCED DISEASE RESISTANCE 1; Short=AtEDR1; AltName: Full=Serine/threonine/tyrosine-protein kinase 10 && PF07714:Protein tyrosine and serine/threonine kinase	Pkinase_Tyr
TraesCS3A03G0987900	TraesCS3A03G0987900	Chr3A	667966649	667972638	-	3651	-	TraesCS3A01G425500 && P31927.1 RecName: Full=Sucrose-phosphate synthase; AltName: Full=UDP-glucose-fructose-phosphate glucosyltransferase && PF00534:Glycosyl transferases group 1|PF00862:Sucrose synthase|PF05116:Sucrose-6F-phosphate phosphohydrolase	Glycos_transf_1
TraesCS3A03G0994400	TraesCS3A03G0994400	Chr3A	671006864	671008406	-	1373	-	TraesCS3A01G427300 && P0C042.1 RecName: Full=Uncharacterized protein At4g15970 && PF03407:Nucleotide-diphospho-sugar transferase	-
TraesCS3A03G0997400	TraesCS3A03G0997400	Chr3A	671929503	671931410	-	1657	-	TraesCS3A01G428700 && P0C042.1 RecName: Full=Uncharacterized protein At4g15970 && PF03407:Nucleotide-diphospho-sugar transferase	-
TraesCS3A03G1006600	TraesCS3A03G1006600	Chr3A	674552780	674556856	+	2121	-	TraesCS3A01G433000 && Q9M158.2 RecName: Full=Rhodanese-like domain-containing protein 4, chloroplastic; AltName: Full=Protein THYLAKOID RHODANESE-LIKE; AltName: Full=Sulfurtransferase 4; Short=AtStr4; Flags: Precursor && -	-
TraesCS3A03G1009900	TraesCS3A03G1009900	Chr3A	677066707	677087044	-	1052	-	TraesCS3A01G434900 && Q9XJ61.1 RecName: Full=MADS-box transcription factor 51; Short=OsMADS51; AltName: Full=OsMADS65 && PF00319:SRF-type transcription factor (DNA-binding and dimerisation domain)	SRF-TF
TraesCS3A03G1046600	TraesCS3A03G1046600	Chr3A	690176649	690177345	-	697	-	TraesCS3A01G452000 && Q945T0.1 RecName: Full=Rapid alkalinization factor; Short=NtRALF; Flags: Precursor && PF05498:Rapid ALkalinization Factor (RALF)	-
TraesCS3A03G1062600	TraesCS3A03G1062600	Chr3A	695033101	695035654	-	1051	-	TraesCS3A01G457300 && - && -	-
TraesCS3A03G1080200	TraesCS3A03G1080200	Chr3A	698913375	698918133	-	2233	-	TraesCS3A01G464400 && - && PF00856:SET domain	SET
TraesCS3A03G1082900	TraesCS3A03G1082900	Chr3A	699796823	699800750	-	1590	-	TraesCS3A01G465400 && Q8LG98.2 RecName: Full=Ubiquitin thioesterase otubain-like; AltName: Full=Deubiquitinating enzyme otubain-like; AltName: Full=Ubiquitin-specific-processing protease otubain-like && PF10275:Peptidase C65 Otubain	-
TraesCS3A03G1083100	TraesCS3A03G1083100	Chr3A	699809308	699813038	-	1223	-	TraesCS3A01G465600 && Q8LG98.2 RecName: Full=Ubiquitin thioesterase otubain-like; AltName: Full=Deubiquitinating enzyme otubain-like; AltName: Full=Ubiquitin-specific-processing protease otubain-like && PF10275:Peptidase C65 Otubain	-
TraesCS3A03G1089600	TraesCS3A03G1089600	Chr3A	700720916	700723309	-	880	-	TraesCS3A01G467900 && Q6K478.1 RecName: Full=CASP-like protein 5B3; Short=OsCASPL5B3 >B8BD96.1 RecName: Full=CASP-like protein 5B3; Short=OsCASPL5B3 && PF04535:Domain of unknown function (DUF588)	-
TraesCS3A03G1100000	TraesCS3A03G1100000	Chr3A	703914557	703916316	+	1692	-	TraesCS3A01G472500 && Q8RVH5.1 RecName: Full=Basic 7S globulin 2; AltName: Full=SBg7S; Short=Bg; Contains: RecName: Full=Basic 7S globulin 2 high kDa subunit; Contains: RecName: Full=Basic 7S globulin 2 low kDa subunit; Flags: Precursor && PF14541:Xylanase inhibitor C-terminal|PF14543:Xylanase inhibitor N-terminal	-
TraesCS3A03G1141400	TraesCS3A03G1141400	Chr3A	715292281	715292751	-	471	-	TraesCS3A01G485700 && Q9LMK5.1 RecName: Full=CST complex subunit STN1; AltName: Full=Suppressor of cdc thirteen homolog; Short=AtSTN1 && PF01336:OB-fold nucleic acid binding domain	tRNA_anti
TraesCS3A03G1142600	TraesCS3A03G1142600	Chr3A	715348400	715348972	-	573	-	TraesCS3A01G486500 && - && PF02365:No apical meristem (NAM) protein	NAM
TraesCS3A03G1216800	TraesCS3A03G1216800	Chr3A	735342342	735346213	+	1896	-	- && P29677.1 RecName: Full=Mitochondrial-processing peptidase subunit alpha; AltName: Full=Alpha-MPP; AltName: Full=Ubiquinol-cytochrome-c reductase subunit II; Flags: Precursor && PF00675:Insulinase (Peptidase family M16)|PF05193:Peptidase M16 inactive	-
TraesCS3A03G1216900	TraesCS3A03G1216900	Chr3A	735346397	735350323	-	2280	-	TraesCS3A01G516700 && - && PF13855:Leucine rich repeat	-
TraesCS3A03G1217000	TraesCS3A03G1217000	Chr3A	735350027	735351805	+	381	-	TraesCS3A01G516800 && Q9AST6.1 RecName: Full=Vacuolar protein sorting-associated protein 55 homolog && PF04133:Vacuolar protein sorting 55	-
TraesCS3A03G1219900	TraesCS3A03G1219900	Chr3A	736168221	736173194	+	1660	-	- && F4JCU3.1 RecName: Full=Diphosphomevalonate decarboxylase MVD2; AltName: Full=Mevalonate 5-diphosphate decarboxylase; Short=AtMVD2 && PF18376:Mevalonate 5-diphosphate decarboxylase C-terminal domain	-
TraesCS3A03G1223400	TraesCS3A03G1223400	Chr3A	737302329	737304156	-	1737	-	TraesCS3A01G518200 && - && -	-
TraesCS3B03G0019600	TraesCS3B03G0019600	Chr3B	5706385	5712424	+	2616	-	TraesCS3B01G012200 && F4HQA1.1 RecName: Full=Protein PAF1 homolog; AltName: Full=Protein EARLY FLOWERING 7; AltName: Full=Protein VERNALIZATION INDEPENDENCE 2 && PF03985:Paf1	-
TraesCS3B03G0026700	TraesCS3B03G0026700	Chr3B	6220771	6222888	-	1893	-	TraesCS3B01G014100 && Q9FLK4.1 RecName: Full=Flavin-containing monooxygenase FMO GS-OX-like 8; AltName: Full=Flavin-monooxygenase glucosinolate S-oxygenase-like 8 && PF00743:Flavin-binding monooxygenase-like	FMO-like
TraesCS3B03G0028100	TraesCS3B03G0028100	Chr3B	6375001	6378109	-	1382	-	TraesCS3B01G014900 && - && PF13432:Tetratricopeptide repeat	-
TraesCS3B03G0042500	TraesCS3B03G0042500	Chr3B	13244270	13247808	+	1475	-	TraesCS3B01G019200 && - && PF12428:Protein of unknown function (DUF3675)|PF12906:RING-variant domain	-
TraesCS3B03G0075700	TraesCS3B03G0075700	Chr3B	20658901	20659776	-	678	-	TraesCS3B01G032700 && Q4PR42.2 RecName: Full=Expansin-A24; AltName: Full=Alpha-expansin-24; AltName: Full=OsEXP24; AltName: Full=OsEXPA24; AltName: Full=OsaEXPa1.10; Flags: Precursor && PF01357:Expansin C-terminal domain|PF03330:Lytic transglycolase	-
TraesCS3B03G0084300	TraesCS3B03G0084300	Chr3B	23497478	23499572	+	1590	-	TraesCS3B01G036800 && B8AQW7.1 RecName: Full=Patatin-like protein 1 && PF01734:Patatin-like phospholipase	-
TraesCS3B03G0090000	TraesCS3B03G0090000	Chr3B	24967037	24971268	+	1756	-	TraesCS3B01G039600 && Q9C9G4.1 RecName: Full=Endonuclease 2; Short=AtENDO2; AltName: Full=Deoxyribonuclease ENDO2; AltName: Full=Single-stranded-nucleate endonuclease ENDO2; Flags: Precursor && PF02265:S1/P1 Nuclease	-
TraesCS3B03G0091300	TraesCS3B03G0091300	Chr3B	25638544	25640659	+	1113	-	TraesCS3B01G040400 && P51428.1 RecName: Full=Ribosomal protein S10, mitochondrial && PF00338:Ribosomal protein S10p/S20e	Ribosomal_S10
TraesCS3B03G0095900	TraesCS3B03G0095900	Chr3B	27115133	27118075	-	1556	-	TraesCS3B01G042200 && - && -	-
TraesCS3B03G0099100	TraesCS3B03G0099100	Chr3B	27921530	27924180	+	1190	-	TraesCS3B01G043100 && - && PF02466:Tim17/Tim22/Tim23/Pmp24 family|PF00536:SAM domain (Sterile alpha motif)	SAM_1
TraesCS3B03G0101100	TraesCS3B03G0101100	Chr3B	28247209	28247826	-	618	-	TraesCS3B01G044400 && - && -	-
TraesCS3B03G0102700	TraesCS3B03G0102700	Chr3B	28562288	28566390	-	1437	-	TraesCS3B01G045400 && Q84TF0.1 RecName: Full=Aldo-keto reductase family 4 member C10 && PF00248:Aldo/keto reductase family	Aldo_ket_red
TraesCS3B03G0103100	TraesCS3B03G0103100	Chr3B	28738582	28741531	+	2242	-	TraesCS3B01G045700 && A3DH97.1 RecName: Full=Anti-sigma-I factor RsgI6; AltName: Full=Endo-1,4-beta-xylanase && PF02018:Carbohydrate binding domain|PF00331:Glycosyl hydrolase family 10	-
TraesCS3B03G0109500	TraesCS3B03G0109500	Chr3B	30614658	30647437	+	9338	-	- && P0C5E2.3 RecName: Full=LEAF RUST 10 DISEASE-RESISTANCE LOCUS RECEPTOR-LIKE PROTEIN KINASE-like 1.2; AltName: Full=Probable receptor-like serine/threonine-protein kinase LRK10L-1.2; Flags: Precursor && PF14380:Wall-associated receptor kinase C-termina	Pkinase
TraesCS3B03G0120600	TraesCS3B03G0120600	Chr3B	33781197	33782711	+	1416	-	- && - && -	-
TraesCS3B03G0126700	TraesCS3B03G0126700	Chr3B	38343186	38346260	-	1881	-	- && F4HQ20.1 RecName: Full=LEAF RUST 10 DISEASE-RESISTANCE LOCUS RECEPTOR-LIKE PROTEIN KINASE-like 2.5; AltName: Full=Probable receptor-like serine/threonine-protein kinase LRK10L-2.5; Flags: Precursor && PF07714:Protein tyrosine and serine/threonine kin	Pkinase_Tyr
TraesCS3B03G0133200	TraesCS3B03G0133200	Chr3B	39872071	39875847	-	2027	-	TraesCS3B01G059700 && B9I2J6.2 RecName: Full=L-Ala-D/L-amino acid epimerase; AltName: Full=L-Ala-D/L-Xxx epimerase && PF13378:Enolase C-terminal domain-like|PF02746:Mandelate racemase / muconate lactonizing enzyme, N-terminal domain	MR_MLE_N
TraesCS3B03G0148300	TraesCS3B03G0148300	Chr3B	49009772	49014461	+	1786	-	TraesCS3B01G066100 && B6IDH3.1 RecName: Full=Protein root UVB sensitive 5 && PF04884:Vitamin B6 photo-protection and homoeostasis	-
TraesCS3B03G0166500	TraesCS3B03G0166500	Chr3B	53873175	53873387	-	213	-	TraesCS3B01G072400 && - && -	-
TraesCS3B03G0177100	TraesCS3B03G0177100	Chr3B	58506579	58509143	-	2262	-	TraesCS3B01G077500 && - && -	-
TraesCS3B03G0188600	TraesCS3B03G0188600	Chr3B	62506111	62508014	+	575	-	TraesCS3B01G082300 && - && -	-
TraesCS3B03G0188700	TraesCS3B03G0188700	Chr3B	62508423	62513614	+	3580	-	TraesCS3B01G082400 && Q7XA39.1 RecName: Full=Putative disease resistance protein RGA4; AltName: Full=RGA4-blb && PF00931:NB-ARC domain|PF18052:Rx N-terminal domain	NB-ARC
TraesCS3B03G0203200	TraesCS3B03G0203200	Chr3B	66954790	66956647	+	1196	-	TraesCS3B01G087800 && A2YST1.1 RecName: Full=WUSCHEL-related homeobox 10; AltName: Full=OsWOX10; AltName: Full=Protein WOX11/12 && PF00046:Homeodomain	Homeobox
TraesCS3B03G0214500	TraesCS3B03G0214500	Chr3B	71866735	71871474	+	1883	-	TraesCS3B01G091800 && Q6RVV4.1 RecName: Full=Short-chain dehydrogenase TIC 32, chloroplastic; AltName: Full=Translocon at the inner envelope membrane of chloroplasts 32; Short=PsTIC32 && PF00106:short chain dehydrogenase	adh_short
TraesCS3B03G0227100	TraesCS3B03G0227100	Chr3B	77878534	77880574	-	1259	-	TraesCS3B01G099300 && B8BKI7.1 RecName: Full=Probable bifunctional methylthioribulose-1-phosphate dehydratase/enolase-phosphatase E1; Includes: RecName: Full=Methylthioribulose-1-phosphate dehydratase; Short=MTRu-1-P dehydratase; Includes: RecName: Full=Enolase-phosphatase E1; AltName: Full=2,3-diketo-5-methylthio-1-phosphopentane phosphatase && -	-
TraesCS3B03G0227500	TraesCS3B03G0227500	Chr3B	77887510	77890002	-	2493	-	TraesCS3B01G099500 && Q9SS83.1 RecName: Full=Pentatricopeptide repeat-containing protein At3g09040, mitochondrial; Flags: Precursor && PF13041:PPR repeat family	-
TraesCS3B03G0234100	TraesCS3B03G0234100	Chr3B	79751998	79756662	-	3804	-	TraesCS3B01G101700 && - && PF00931:NB-ARC domain	NB-ARC
TraesCS3B03G0259500	TraesCS3B03G0259500	Chr3B	91548142	91549819	+	1586	-	TraesCS3B01G113700 && Q10PI6.1 RecName: Full=Lecithin-cholesterol acyltransferase-like 1 && PF02450:Lecithin:cholesterol acyltransferase	-
TraesCS3B03G0262600	TraesCS3B03G0262600	Chr3B	93796860	93810686	-	5559	-	- && A2WL19.2 RecName: Full=Dehydration-responsive element-binding protein 2A; Short=Protein DREB2A && PF00847:AP2 domain	AP2
TraesCS3B03G0297700	TraesCS3B03G0297700	Chr3B	115454117	115455543	-	1214	-	TraesCS3B01G126800 && Q9SJL7.1 RecName: Full=Transcription factor RAX2; AltName: Full=Myb-related protein 38; Short=AtMYB38; AltName: Full=Protein REGULATOR OF AXILLARY MERISTEMS 2 && PF00249:Myb-like DNA-binding domain	Myb_DNA-binding
TraesCS3B03G0297900	TraesCS3B03G0297900	Chr3B	115640299	115642402	+	1592	-	TraesCS3B01G126900 && - && -	-
TraesCS3B03G0310400	TraesCS3B03G0310400	Chr3B	124208988	124215203	+	1799	-	TraesCS3B01G130200 && Q8VYP6.1 RecName: Full=Polynucleotide 5'-hydroxyl-kinase NOL9; AltName: Full=Nucleolar protein 9 homolog && PF16575:mRNA cleavage and polyadenylation factor CLP1 P-loop	-
TraesCS3B03G0310700	TraesCS3B03G0310700	Chr3B	124247346	124247828	-	483	-	TraesCS3B01G130400 && P24631.1 RecName: Full=17.5 kDa class II heat shock protein && PF00011:Hsp20/alpha crystallin family	-
TraesCS3B03G0310800	TraesCS3B03G0310800	Chr3B	124585863	124586708	-	735	-	TraesCS3B01G130500 && P24631.1 RecName: Full=17.5 kDa class II heat shock protein && PF00011:Hsp20/alpha crystallin family	-
TraesCS3B03G0341200	TraesCS3B03G0341200	Chr3B	143877789	143881609	-	3821	-	TraesCS3B01G144200 && - && PF11145:Protein of unknown function (DUF2921)	-
TraesCS3B03G0341300	TraesCS3B03G0341300	Chr3B	143943375	143945866	-	2086	-	TraesCS3B01G144100 && Q9ZQ85.2 RecName: Full=Myb family transcription factor EFM; AltName: Full=Protein EARLY FLOWERING MYB && -	-
TraesCS3B03G0343000	TraesCS3B03G0343000	Chr3B	144506283	144508127	-	1305	-	TraesCS3B01G143300 && Q9SCP6.1 RecName: Full=UDP-glycosyltransferase 73D1 && PF00201:UDP-glucoronosyl and UDP-glucosyl transferase	UDPGT
TraesCS3B03G0356200	TraesCS3B03G0356200	Chr3B	152906870	152913188	+	3034	-	TraesCS3B01G149800 && Q9FJW6.2 RecName: Full=Pentatricopeptide repeat-containing protein At5g67570, chloroplastic; AltName: Full=Protein DELAYED GREENING 1; AltName: Full=Protein EMBRYO DEFECTIVE 1408; Flags: Precursor && PF17177:Pentacotripeptide-repeat region of PRORP	-
TraesCS3B03G0362300	TraesCS3B03G0362300	Chr3B	155823369	155824787	-	1297	-	TraesCS3B01G152200 && P30110.1 RecName: Full=Glutathione S-transferase 1; AltName: Full=GST class-phi && PF02798:Glutathione S-transferase, N-terminal domain|PF00043:Glutathione S-transferase, C-terminal domain	GST_N
TraesCS3B03G0367200	TraesCS3B03G0367200	Chr3B	157936356	157940937	-	1274	-	TraesCS3B01G153900 && Q9C5M0.1 RecName: Full=Mitochondrial dicarboxylate/tricarboxylate transporter DTC; AltName: Full=Dicarboxylate/tricarboxylate carrier && PF00153:Mitochondrial carrier protein	Mito_carr
TraesCS3B03G0371300	TraesCS3B03G0371300	Chr3B	159618029	159621517	-	1225	-	TraesCS3B01G155300 && Q5VRN0.1 RecName: Full=UMP-CMP kinase 1; AltName: Full=Deoxycytidylate kinase 1; Short=CK 1; Short=dCMP kinase 1; AltName: Full=Uridine monophosphate/cytidine monophosphate kinase 1; Short=UMP/CMP kinase 1; Short=UMP/CMPK 1 && PF00406:Adenylate kinase	ADK
TraesCS3B03G0380000	TraesCS3B03G0380000	Chr3B	165961166	165962465	+	1300	-	TraesCS3B01G158800 && Q9LYD3.1 RecName: Full=Dehydration-responsive element-binding protein 3; AltName: Full=Protein TINY 2 && PF00847:AP2 domain	AP2
TraesCS3B03G0380100	TraesCS3B03G0380100	Chr3B	165971846	165976496	-	1214	-	TraesCS3B01G158900 && O04326.1 RecName: Full=Nuclear pore complex protein NUP35; AltName: Full=Nucleoporin 35 && PF05172:Nup53/35/40-type RNA recognition motif	-
TraesCS3B03G0390400	TraesCS3B03G0390400	Chr3B	172571959	172574318	-	1451	-	TraesCS3B01G163300 && Q9FJ45.1 RecName: Full=GDSL esterase/lipase At5g45910; AltName: Full=Extracellular lipase At5g45910; Flags: Precursor && PF00657:GDSL-like Lipase/Acylhydrolase	Lipase_GDSL
TraesCS3B03G0413300	TraesCS3B03G0413300	Chr3B	185255986	185256252	+	267	-	TraesCS3B01G173400 && - && -	-
TraesCS3B03G0422900	TraesCS3B03G0422900	Chr3B	192132564	192135043	-	1571	-	TraesCS3B01G177000 && Q9CA93.1 RecName: Full=Mitochondrial arginine transporter BAC2; AltName: Full=Mitochondrial basic amino acid carrier 2; Short=AtMBAC2 && PF00153:Mitochondrial carrier protein	Mito_carr
TraesCS3B03G0433200	TraesCS3B03G0433200	Chr3B	200797575	200806342	+	4629	-	- && - && -	-
TraesCS3B03G0468100	TraesCS3B03G0468100	Chr3B	226066971	226071755	-	1785	-	TraesCS3B01G194200 && - && -	-
TraesCS3B03G0493800	TraesCS3B03G0493800	Chr3B	247755018	247756535	+	1113	-	TraesCS3B01G202300 && - && -	-
TraesCS3B03G0505800	TraesCS3B03G0505800	Chr3B	256910405	256913869	+	1045	-	TraesCS3B01G209200 && - && PF03798:TLC domain	LAG1
TraesCS3B03G0518300	TraesCS3B03G0518300	Chr3B	264318601	264321065	+	1896	-	TraesCS3B01G213600 && Q8LG88.2 RecName: Full=Tonoplast dicarboxylate transporter; Short=AttDT; AltName: Full=Sodium-dicarboxylate cotransporter-like; Short=AtSDAT; AltName: Full=Vacuolar malate transporter && PF00939:Sodium:sulfate symporter transmembrane region	Na_sulph_symp
TraesCS3B03G0520300	TraesCS3B03G0520300	Chr3B	266187108	266198471	-	1934	-	TraesCS3B01G214500 && Q3EAQ5.2 RecName: Full=Probable peptide/nitrate transporter At3g43790; AltName: Full=Protein ZINC INDUCED FACILITATOR-LIKE 2 && PF07690:Major Facilitator Superfamily	MFS_1
TraesCS3B03G0524400	TraesCS3B03G0524400	Chr3B	268610814	268614547	-	1588	-	TraesCS3B01G216400 && Q9FY51.1 RecName: Full=Hydroxyproline O-arabinosyltransferase 3 && -	-
TraesCS3B03G0533600	TraesCS3B03G0533600	Chr3B	279339834	279343412	+	2327	-	TraesCS3B01G220200 && Q9SDI4.1 RecName: Full=Probable anion transporter 1, chloroplastic; AltName: Full=Phosphate transporter 4;1; Flags: Precursor && PF07690:Major Facilitator Superfamily	MFS_1
TraesCS3B03G0535200	TraesCS3B03G0535200	Chr3B	282163474	282164714	-	864	-	TraesCS3B01G220700 && Q9M060.1 RecName: Full=Eukaryotic translation initiation factor 6-2; Short=AteIF-6;2 && PF01912:eIF-6 family	-
TraesCS3B03G0541200	TraesCS3B03G0541200	Chr3B	290820304	290868703	+	11950	-	TraesCS3B01G222000 && F4IN58.1 RecName: Full=Piezo-type mechanosensitive ion channel homolog && PF11835:RRM-like domain|PF12166:Piezo non-specific cation channel, R-Ras-binding domain	-
TraesCS3B03G0604000	TraesCS3B03G0604000	Chr3B	368510386	368511794	+	1077	-	TraesCS3B01G234300 && B6RGY0.1 RecName: Full=Peptide deformylase 1A, chloroplastic; Short=OsPDF1A; Short=PDF 1A; Flags: Precursor && PF01327:Polypeptide deformylase	Pep_deformylase
TraesCS3B03G0646500	TraesCS3B03G0646500	Chr3B	405232503	405234667	-	2165	-	TraesCS3B01G247700 && - && -	-
TraesCS3B03G0653900	TraesCS3B03G0653900	Chr3B	411471177	411508509	-	2167	-	- && P53980.1 RecName: Full=Uncharacterized protein YNL011C && PF01933:Uncharacterised protein family UPF0052	-
TraesCS3B03G0657900	TraesCS3B03G0657900	Chr3B	416549132	416563807	+	2864	-	- && - && -	-
TraesCS3B03G0667500	TraesCS3B03G0667500	Chr3B	426636348	426638667	+	1343	-	TraesCS3B01G256000 && Q93WV4.1 RecName: Full=Probable WRKY transcription factor 71; AltName: Full=WRKY DNA-binding protein 71 && PF03106:WRKY DNA -binding domain	WRKY
TraesCS3B03G0668000	TraesCS3B03G0668000	Chr3B	427020205	427022339	+	2135	-	TraesCS3B01G256100 && - && PF01535:PPR repeat|PF13041:PPR repeat family	PPR
TraesCS3B03G0669200	TraesCS3B03G0669200	Chr3B	427424787	427428839	-	1298	-	TraesCS3B01G256900 && - && -	-
TraesCS3B03G0671500	TraesCS3B03G0671500	Chr3B	429106863	429108832	+	1424	-	TraesCS3B01G257800 && Q8LBB2.2 RecName: Full=SNF1-related protein kinase regulatory subunit gamma-1; Short=AKIN subunit gamma-1; Short=AKING1; Short=AKINgamma1; AltName: Full=CBS domain-containing protein CBSCBS1 && -	-
TraesCS3B03G0673600	TraesCS3B03G0673600	Chr3B	430121161	430122466	+	1306	-	TraesCS3B01G259200 && - && PF07816:Protein of unknown function (DUF1645)	-
TraesCS3B03G0691500	TraesCS3B03G0691500	Chr3B	440180595	440187453	+	1457	-	TraesCS3B01G266200 && Q5SN75.1 RecName: Full=Probable protein phosphatase 2C 8; Short=OsPP2C08 && PF00481:Protein phosphatase 2C	PP2C
TraesCS3B03G0692600	TraesCS3B03G0692600	Chr3B	440768507	440770064	-	1431	-	TraesCS3B01G266800 && Q9FK12.1 RecName: Full=Ethylene-responsive transcription factor CRF3; AltName: Full=Protein CYTOKININ RESPONSE FACTOR 3 && PF00847:AP2 domain	AP2
TraesCS3B03G0694200	TraesCS3B03G0694200	Chr3B	441606154	441608102	-	1415	-	TraesCS3B01G267200 && - && PF07893:Protein of unknown function (DUF1668)	-
TraesCS3B03G0697900	TraesCS3B03G0697900	Chr3B	445966553	445969758	+	1388	-	TraesCS3B01G268700 && Q8GYN9.2 RecName: Full=1,4-dihydroxy-2-naphthoyl-CoA synthase, peroxisomal; Short=DHNS; AltName: Full=Enoyl-CoA hydratase/isomerase D; Short=ECHID; AltName: Full=Naphthoate synthase && PF00378:Enoyl-CoA hydratase/isomerase	ECH
TraesCS3B03G0702900	TraesCS3B03G0702900	Chr3B	449853563	449854946	+	799	-	TraesCS3B01G271300 && - && -	-
TraesCS3B03G0723500	TraesCS3B03G0723500	Chr3B	463438007	463439128	-	1122	-	TraesCS3B01G280300 && - && PF14364:Domain of unknown function (DUF4408)|PF05553:Cotton fibre expressed protein	-
TraesCS3B03G0727900	TraesCS3B03G0727900	Chr3B	465755973	465757953	-	516	-	- && - && -	-
TraesCS3B03G0736100	TraesCS3B03G0736100	Chr3B	471432281	471433022	-	654	-	TraesCS3B01G286600 && P30287.2 RecName: Full=Dehydrin Rab25; AltName: Full=Drought-resistant protein 1; AltName: Full=rDRP1 && PF00257:Dehydrin	-
TraesCS3B03G0737700	TraesCS3B03G0737700	Chr3B	472161456	472177069	-	2343	-	- && Q9ZSP5.1 RecName: Full=Subtilisin-like protease SBT5.3; AltName: Full=Auxin-induced in root cultures protein 3; AltName: Full=Subtilase subfamily 5 member 3; Short=AtSBT5.3; AltName: Full=Subtilisin-like protease AIR3; Flags: Precursor && PF00082:Sub	Peptidase_S8
TraesCS3B03G0743500	TraesCS3B03G0743500	Chr3B	476234537	476241338	-	2427	-	TraesCS3B01G288600 && Q94FB9.1 RecName: Full=ABC transporter D family member 1; Short=ABC transporter ABCD.1; Short=AtABCD1; AltName: Full=Peroxisomal ABC transporter 1; Short=AtPXA1; AltName: Full=Protein ACETATE NON-UTILIZING 2; AltName: Full=Protein COMATOSE; AltName: Full=Protein PEROXISOME DEFECTIVE 3; Short=Ped3p && PF06472:ABC transporter transmembrane region 2|PF00005:ABC transporter	ABC_tran
TraesCS3B03G0744000	TraesCS3B03G0744000	Chr3B	476352209	476355190	-	947	-	TraesCS3B01G288800 && O65155.1 RecName: Full=RNA polymerase II transcriptional coactivator KELP && PF02229:Transcriptional Coactivator p15 (PC4)|PF08766:DEK C terminal domain	-
TraesCS3B03G0749000	TraesCS3B03G0749000	Chr3B	479737518	479745226	-	4268	-	TraesCS3B01G291100 && Q9FWX7.1 RecName: Full=ABC transporter B family member 11; Short=ABC transporter ABCB.11; Short=AtABCB11; AltName: Full=Multidrug resistance protein 8; AltName: Full=P-glycoprotein 11 && PF00005:ABC transporter|PF00664:ABC transporter transmembrane region	ABC_membrane
TraesCS3B03G0763800	TraesCS3B03G0763800	Chr3B	488181554	488182972	+	1248	-	TraesCS3B01G296200 && - && -	-
TraesCS3B03G0771700	TraesCS3B03G0771700	Chr3B	493994319	493997414	-	2085	-	TraesCS3B01G299700 && - && -	-
TraesCS3B03G0789600	TraesCS3B03G0789600	Chr3B	507003349	507008124	-	1497	-	TraesCS3B01G307400 && - && PF17774:Putative RNA-binding domain in YlmH	-
TraesCS3B03G0800700	TraesCS3B03G0800700	Chr3B	514711471	514714820	-	2611	-	TraesCS3B01G312100 && Q9LNG5.1 RecName: Full=Serine/threonine-protein phosphatase 7 long form homolog && PF10536:Plant mobile domain	-
TraesCS3B03G0803900	TraesCS3B03G0803900	Chr3B	517415052	517416467	+	1416	-	TraesCS3B01G313600 && Q4R1I9.1 RecName: Full=Anthocyanidin 5,3-O-glucosyltransferase; AltName: Full=UDP-glucose: anthocyanidin 5,3-O-glucosyltransferase && PF00201:UDP-glucoronosyl and UDP-glucosyl transferase	UDPGT
TraesCS3B03G0806900	TraesCS3B03G0806900	Chr3B	519128935	519130016	-	960	-	TraesCS3B01G314600 && Q942D6.1 RecName: Full=Heat stress transcription factor C-1b; AltName: Full=Heat stress transcription factor 11; Short=rHsf11; AltName: Full=Heat stress transcription factor 3; Short=OsHsf-03 && PF00447:HSF-type DNA-binding	HSF_DNA-bind
TraesCS3B03G0807100	TraesCS3B03G0807100	Chr3B	519485607	519489029	-	1887	-	TraesCS3B01G314700 && Q9SVQ1.1 RecName: Full=Indole-3-pyruvate monooxygenase YUCCA2; AltName: Full=Flavin-containing monooxygenase YUCCA2 && PF00743:Flavin-binding monooxygenase-like	FMO-like
TraesCS3B03G0808500	TraesCS3B03G0808500	Chr3B	520253194	520254843	+	730	-	TraesCS3B01G315100 && - && PF12906:RING-variant domain	-
TraesCS3B03G0811000	TraesCS3B03G0811000	Chr3B	521811261	521812383	+	1058	-	TraesCS3B01G316800 && B6UI56.1 RecName: Full=Oil body-associated protein 2B && PF06884:Protein of unknown function (DUF1264)	-
TraesCS3B03G0815100	TraesCS3B03G0815100	Chr3B	527219191	527225205	-	3165	-	TraesCS3B01G318600 && Q94BM7.1 RecName: Full=Protein SPA1-RELATED 4 && -	-
TraesCS3B03G0815700	TraesCS3B03G0815700	Chr3B	527361279	527361806	-	528	-	TraesCS3B01G318900 && - && PF10604:Polyketide cyclase / dehydrase and lipid transport	-
TraesCS3B03G0826800	TraesCS3B03G0826800	Chr3B	539587362	539589893	+	1835	-	TraesCS3B01G323800 && Q94J16.1 RecName: Full=Heat stress transcription factor A-4b; AltName: Full=Heat stress transcription factor 4; Short=OsHsf-04; AltName: Full=Heat stress transcription factor 9; Short=rHsf9 && PF00447:HSF-type DNA-binding	HSF_DNA-bind
TraesCS3B03G0843700	TraesCS3B03G0843700	Chr3B	550738347	550742418	+	2426	-	TraesCS3B01G330800 && Q94C70.2 RecName: Full=Nucleobase-ascorbate transporter 2; Short=AtNAT2 && PF00860:Permease family	-
TraesCS3B03G0849500	TraesCS3B03G0849500	Chr3B	555406173	555407888	+	480	-	- && Q9FL87.1 RecName: Full=Protein CHLORORESPIRATORY REDUCTION 7, chloroplastic; Flags: Precursor && PF12095:Protein CHLORORESPIRATORY REDUCTION 7	-
TraesCS3B03G0853200	TraesCS3B03G0853200	Chr3B	557345372	557348191	-	2731	-	TraesCS3B01G335900 && - && -	-
TraesCS3B03G0872800	TraesCS3B03G0872800	Chr3B	566157759	566159756	-	1539	-	TraesCS3B01G343000 && Q9FUM7.1 RecName: Full=Homocysteine S-methyltransferase 4; AltName: Full=S-methylmethionine:homocysteine methyltransferase 4; Short=SMM:Hcy S-methyltransferase 4; AltName: Full=ZmHMT-4 && PF02574:Homocysteine S-methyltransferase	-
TraesCS3B03G0883500	TraesCS3B03G0883500	Chr3B	571772896	571776727	-	1360	-	TraesCS3B01G347100 && Q9FN03.1 RecName: Full=Ultraviolet-B receptor UVR8; AltName: Full=Protein UV-B RESISTANCE 8; AltName: Full=RCC1 domain-containing protein UVR8 && PF00415:Regulator of chromosome condensation (RCC1) repeat	-
TraesCS3B03G0902100	TraesCS3B03G0902100	Chr3B	580900688	580904210	-	1423	-	TraesCS3B01G355600 && Q5N9A1.1 RecName: Full=CDP-diacylglycerol--glycerol-3-phosphate 3-phosphatidyltransferase 1, chloroplastic; AltName: Full=Phosphatidylglycerophosphate synthase 1; Short=PGP synthase 1; Flags: Precursor && PF01066:CDP-alcohol phosphatidyltransferase	CDP-OH_P_transf
TraesCS3B03G0904600	TraesCS3B03G0904600	Chr3B	582161589	582161801	+	213	-	TraesCS3B01G356900 && - && -	-
TraesCS3B03G0912500	TraesCS3B03G0912500	Chr3B	587033363	587034528	+	1166	-	TraesCS3B01G360100 && - && -	-
TraesCS3B03G0914700	TraesCS3B03G0914700	Chr3B	587934204	587935624	+	1421	-	TraesCS3B01G361400 && Q93ZT5.1 RecName: Full=EID1-like F-box protein 3 && -	-
TraesCS3B03G0917200	TraesCS3B03G0917200	Chr3B	589424142	589425452	-	870	-	TraesCS3B01G362500 && - && PF11460:Protein of unknown function (DUF3007)	-
TraesCS3B03G0938300	TraesCS3B03G0938300	Chr3B	601246164	601252044	-	1924	-	- && - && -	-
TraesCS3B03G0946300	TraesCS3B03G0946300	Chr3B	608616250	608620070	+	737	-	- && P49216.2 RecName: Full=40S ribosomal protein S26; AltName: Full=S31 && PF01283:Ribosomal protein S26e	-
TraesCS3B03G0950600	TraesCS3B03G0950600	Chr3B	611902283	611907792	-	1993	-	TraesCS3B01G378800 && Q9XFY6.1 RecName: Full=Degreening-related gene dee76 protein && PF08569:Mo25-like	-
TraesCS3B03G0951100	TraesCS3B03G0951100	Chr3B	612092638	612092964	+	219	-	TraesCS3B01G379100 && B3H6D0.1 RecName: Full=Heavy metal-associated isoprenylated plant protein 45; Short=AtHIP45; Flags: Precursor && -	-
TraesCS3B03G0952900	TraesCS3B03G0952900	Chr3B	612805703	612808336	+	2634	-	TraesCS3B01G380100 && Q9FGH9.1 RecName: Full=Exocyst complex component EXO70B1; Short=AtExo70b1; AltName: Full=Exocyst subunit Exo70 family protein B1 && PF03081:Exo70 exocyst complex subunit	Exo70
TraesCS3B03G0963700	TraesCS3B03G0963700	Chr3B	620472113	620472708	-	417	-	TraesCS3B01G385300 && Q9SJ20.1 RecName: Full=Ribonucleoside-diphosphate reductase large subunit; AltName: Full=Protein DEFECTIVE IN POLLEN DNA DEGRADATION 2; AltName: Full=Ribonucleoside-diphosphate reductase R1 subunit; Short=AtRNR1 && -	-
TraesCS3B03G0978700	TraesCS3B03G0978700	Chr3B	632634371	632637803	+	1000	-	TraesCS3B01G392000 && P21820.1 RecName: Full=Triosephosphate isomerase, cytosolic; Short=TIM; Short=Triose-phosphate isomerase && PF00121:Triosephosphate isomerase	-
TraesCS3B03G1002300	TraesCS3B03G1002300	Chr3B	651297722	651321820	-	4757	-	- && Q9FWX7.1 RecName: Full=ABC transporter B family member 11; Short=ABC transporter ABCB.11; Short=AtABCB11; AltName: Full=Multidrug resistance protein 8; AltName: Full=P-glycoprotein 11 && PF00005:ABC transporter|PF00664:ABC transporter transmembrane r	ABC_membrane
TraesCS3B03G1017100	TraesCS3B03G1017100	Chr3B	661274762	661275530	+	769	-	TraesCS3B01G409700 && Q9FLC6.1 RecName: Full=RING-H2 finger protein ATL73; AltName: Full=RING-type E3 ubiquitin transferase ATL73; Flags: Precursor && PF13639:Ring finger domain	-
TraesCS3B03G1017600	TraesCS3B03G1017600	Chr3B	661698740	661701772	-	948	-	TraesCS3B01G409900 && Q9FE62.1 RecName: Full=Thioredoxin-like protein YLS8; AltName: Full=Protein YELLOW-LEAF-SPECIFIC GENE 8 && PF02966:Mitosis protein DIM1	-
TraesCS3B03G1020600	TraesCS3B03G1020600	Chr3B	662929773	662930063	-	291	-	TraesCS3B01G411800 && Q9FEQ8.1 RecName: Full=Peroxidase 2; AltName: Full=Plasma membrane-bound peroxidase 2; Short=pmPOX2; Flags: Precursor && -	-
TraesCS3B03G1021800	TraesCS3B03G1021800	Chr3B	663700984	663704315	-	1733	-	TraesCS3B01G412500 && Q70II3.2 RecName: Full=Ethylene-responsive transcription factor ERF110 && PF00847:AP2 domain	AP2
TraesCS3B03G1022700	TraesCS3B03G1022700	Chr3B	664597799	664607734	-	5250	-	TraesCS3B01G412600 && O48653.2 RecName: Full=DNA polymerase alpha catalytic subunit && PF03104:DNA polymerase family B, exonuclease domain|PF08996:DNA Polymerase alpha zinc finger|PF12254:DNA polymerase alpha subunit p180 N terminal|PF00136:DNA polymerase family B	DNA_pol_B
TraesCS3B03G1046800	TraesCS3B03G1046800	Chr3B	677461006	677462565	-	1560	-	TraesCS3B01G424600 && Q8S4W7.1 RecName: Full=DELLA protein GAI1; AltName: Full=Gibberellic acid-insensitive mutant protein 1; AltName: Full=VvGAI1 && PF03514:GRAS domain family	GRAS
TraesCS3B03G1050300	TraesCS3B03G1050300	Chr3B	678949596	678954875	+	2267	-	- && F4JF21.1 RecName: Full=Protein PLASTID TRANSCRIPTIONALLY ACTIVE 10; Short=pTAC10; AltName: Full=Plastid-encoded RNA polymerase-associated protein 3; Short=PEP-associated protein 3; AltName: Full=Protein PIGMENT DEFECTIVE 312; Flags: Precursor && -	-
TraesCS3B03G1055400	TraesCS3B03G1055400	Chr3B	682027023	682028299	-	1141	-	TraesCS3B01G428200 && P12949.1 RecName: Full=Dehydrin DHN4; AltName: Full=B18 && PF00257:Dehydrin	-
TraesCS3B03G1073200	TraesCS3B03G1073200	Chr3B	687843257	687844970	+	1617	-	TraesCS3B01G434700 && - && PF07893:Protein of unknown function (DUF1668)	-
TraesCS3B03G1079300	TraesCS3B03G1079300	Chr3B	691081591	691084222	+	1105	-	- && A1U367.1 RecName: Full=Peptide chain release factor 1; Short=RF-1 && PF00472:RF-1 domain	-
TraesCS3B03G1087300	TraesCS3B03G1087300	Chr3B	694506557	694514661	-	2996	-	- && - && PF08729:HPC2 and ubinuclein domain	-
TraesCS3B03G1099100	TraesCS3B03G1099100	Chr3B	699596097	699611318	+	486	-	TraesCS3B01G444900 && D9J0Z8.1 RecName: Full=Inactive anthranilate O-methyltransferase 1; AltName: Full=Anthranilic acid methyltransferase 1; AltName: Full=O-methyltransferase 1 && PF03492:SAM dependent carboxyl methyltransferase	-
TraesCS3B03G1107400	TraesCS3B03G1107400	Chr3B	703230991	703233215	-	963	-	TraesCS3B01G448300 && - && PF08246:Cathepsin propeptide inhibitor domain (I29)	-
TraesCS3B03G1107600	TraesCS3B03G1107600	Chr3B	703839777	703847737	-	1660	-	TraesCS3B01G448500 && - && PF13041:PPR repeat family	-
TraesCS3B03G1110200	TraesCS3B03G1110200	Chr3B	704806022	704813162	-	714	-	- && - && PF01657:Salt stress response/antifungal	-
TraesCS3B03G1110500	TraesCS3B03G1110500	Chr3B	704924367	704926762	-	1251	-	TraesCS3B01G449500 && - && PF01657:Salt stress response/antifungal	-
TraesCS3B03G1124700	TraesCS3B03G1124700	Chr3B	713121682	713122305	+	528	-	TraesCS3B01G456900 && - && -	-
TraesCS3B03G1131800	TraesCS3B03G1131800	Chr3B	716328162	716331394	+	2397	-	TraesCS3B01G458600 && - && -	-
TraesCS3B03G1136200	TraesCS3B03G1136200	Chr3B	719237304	719238963	+	886	-	TraesCS3B01G461100 && - && -	-
TraesCS3B03G1146000	TraesCS3B03G1146000	Chr3B	723079511	723082727	-	1272	-	TraesCS3B01G465000 && - && PF04909:Amidohydrolase	Amidohydro_2
TraesCS3B03G1204800	TraesCS3B03G1204800	Chr3B	748023573	748024253	+	630	-	TraesCS3B01G487100 && Q9LUM1.1 RecName: Full=Protein LURP-one-related 11 && PF04525:LURP-one-related	-
TraesCS3B03G1241400	TraesCS3B03G1241400	Chr3B	760608406	760610081	-	1274	-	TraesCS3B01G501500 && - && PF08387:FBD	-
TraesCS3B03G1242400	TraesCS3B03G1242400	Chr3B	760866163	760870209	-	2168	-	TraesCS3B01G502100 && - && PF07762:Protein of unknown function (DUF1618)	-
TraesCS3B03G1247000	TraesCS3B03G1247000	Chr3B	764122743	764124239	+	1146	-	TraesCS3B01G504500 && - && PF12796:Ankyrin repeats (3 copies)	-
TraesCS3B03G1268500	TraesCS3B03G1268500	Chr3B	770493451	770495885	-	847	-	TraesCS3B01G512200 && Q6K478.1 RecName: Full=CASP-like protein 5B3; Short=OsCASPL5B3 >B8BD96.1 RecName: Full=CASP-like protein 5B3; Short=OsCASPL5B3 && PF04535:Domain of unknown function (DUF588)	-
TraesCS3B03G1272400	TraesCS3B03G1272400	Chr3B	771442798	771445459	+	2566	-	TraesCS3B01G512500 && Q9M358.1 RecName: Full=UV-stimulated scaffold protein A homolog && PF09740:Uncharacterized conserved protein (DUF2043)	-
TraesCS3B03G1303500	TraesCS3B03G1303500	Chr3B	781453569	781453793	+	225	-	TraesCS3B01G523600 && - && -	-
TraesCS3B03G1318800	TraesCS3B03G1318800	Chr3B	786575516	786576673	-	990	-	TraesCS3B01G529100 && P12257.1 RecName: Full=Lichenase-2; AltName: Full=(1->3,1->4)-beta-glucanase isoenzyme EII; AltName: Full=Endo-beta-1,3-1,4 glucanase II; AltName: Full=Lichenase II; Flags: Precursor && PF00332:Glycosyl hydrolases family 17	Glyco_hydro_17
TraesCS3B03G1339100	TraesCS3B03G1339100	Chr3B	793463145	793466837	+	2790	-	TraesCS3B01G537800 && Q9SFX2.1 RecName: Full=U-box domain-containing protein 43; AltName: Full=Plant U-box protein 43 && -	-
TraesCS3B03G1345600	TraesCS3B03G1345600	Chr3B	795777911	795778294	-	384	-	TraesCS3B01G540500 && - && -	-
TraesCS3B03G1372800	TraesCS3B03G1372800	Chr3B	802951098	802951831	-	660	-	TraesCS3B01G551600 && Q941Z0.1 RecName: Full=Probable NADPH:quinone oxidoreductase 1 && PF03358:NADPH-dependent FMN reductase	FMN_red
TraesCS3B03G1406000	TraesCS3B03G1406000	Chr3B	812908522	812909481	-	960	-	TraesCS3B01G562900 && O65238.2 RecName: Full=G-type lectin S-receptor-like serine/threonine-protein kinase At5g35370; Flags: Precursor && PF01453:D-mannose binding lectin	B_lectin
TraesCS3B03G1434600	TraesCS3B03G1434600	Chr3B	822817972	822819402	+	1270	-	TraesCS3B01G574000 && - && -	-
TraesCS3B03G1485200	TraesCS3B03G1485200	Chr3B	837301071	837301934	+	864	-	TraesCS3B01G594300 && Q94DH3.1 RecName: Full=Transcription factor PCL1; AltName: Full=Protein PHYTOCLOCK 1 homolog; Short=OsPCL1 && PF00249:Myb-like DNA-binding domain	Myb_DNA-binding
TraesCS3B03G1496300	TraesCS3B03G1496300	Chr3B	841353828	841357713	-	1961	-	TraesCS3B01G598900 && Q8LPS2.1 RecName: Full=Protein ACCELERATED CELL DEATH 6 && PF13637:Ankyrin repeats (many copies)|PF12796:Ankyrin repeats (3 copies)|PF13962:Domain of unknown function	-
TraesCS3B03G1501700	TraesCS3B03G1501700	Chr3B	842613311	842627798	-	3117	-	TraesCS3B01G600800 && Q9FRH4.1 RecName: Full=Protein indeterminate-domain 16; Short=AtIDD16 && PF07887:Calmodulin binding protein-like	-
TraesCS3B03G1505000	TraesCS3B03G1505000	Chr3B	843641991	843643724	+	1529	-	TraesCS3B01G608800 && Q9M2U1.2 RecName: Full=Dof zinc finger protein DOF3.6; Short=AtDOF3.6; AltName: Full=OBF-binding protein 3 && PF02701:Dof domain, zinc finger	zf-Dof
TraesCS3B03G1505600	TraesCS3B03G1505600	Chr3B	843941473	843941944	-	309	-	TraesCS3B01G609200 && - && PF14990:Domain of unknown function (DUF4516)	-
TraesCS3B03G1509700	TraesCS3B03G1509700	Chr3B	844753468	844755702	+	581	-	TraesCS3B01G611400 && - && -	-
TraesCS3B03G1520500	TraesCS3B03G1520500	Chr3B	849099241	849106959	+	2946	-	TraesCS3B01G602500 && Q53RB0.1 RecName: Full=Probable linoleate 9S-lipoxygenase 4; AltName: Full=Lipoxygenase 4 && PF00305:Lipoxygenase|PF01477:PLAT/LH2 domain	Lipoxygenase
TraesCS3B03G1524300	TraesCS3B03G1524300	Chr3B	851239939	851247101	-	459	-	- && - && -	-
TraesCS3B03G1526300	TraesCS3B03G1526300	Chr3B	851558156	851559425	-	1115	-	TraesCS3B01G603900 && Q9LIB5.1 RecName: Full=GATA transcription factor 17 && PF00320:GATA zinc finger	GATA
TraesCS3D03G0016900	TraesCS3D03G0016900	Chr3D	2965361	2969762	+	1542	-	TraesCS3D01G002000 && F4HQA1.1 RecName: Full=Protein PAF1 homolog; AltName: Full=Protein EARLY FLOWERING 7; AltName: Full=Protein VERNALIZATION INDEPENDENCE 2 && PF03985:Paf1	-
TraesCS3D03G0017900	TraesCS3D03G0017900	Chr3D	3185368	3186843	-	1476	-	TraesCS3D01G001400 && Q9M156.1 RecName: Full=UDP-glycosyltransferase 72B1; AltName: Full=Arbutin synthase; AltName: Full=Probable hydroquinone glucosyltransferase && PF00201:UDP-glucoronosyl and UDP-glucosyl transferase	UDPGT
TraesCS3D03G0022500	TraesCS3D03G0022500	Chr3D	4172309	4181762	+	1952	-	- && Q39152.1 RecName: Full=Fatty acyl-CoA reductase 1 && PF03015:Male sterility protein|PF07993:Male sterility protein	NAD_binding_4
TraesCS3D03G0023300	TraesCS3D03G0023300	Chr3D	4375581	4381618	+	3734	-	TraesCS3D01G012600 && Q9LRR4.1 RecName: Full=Putative disease resistance RPP13-like protein 1 && PF00931:NB-ARC domain|PF18052:Rx N-terminal domain	NB-ARC
TraesCS3D03G0031800	TraesCS3D03G0031800	Chr3D	6026140	6028193	-	1970	-	TraesCS3D01G017800 && Q9ASQ7.1 RecName: Full=S-type anion channel SLAH2; AltName: Full=SLAC1-homolog protein 2 && PF03595:Voltage-dependent anion channel	C4dic_mal_tran
TraesCS3D03G0035700	TraesCS3D03G0035700	Chr3D	6947951	6948541	+	591	-	TraesCS3D01G020500 && Q10J94.1 RecName: Full=Cysteine proteinase inhibitor 8; AltName: Full=Oryzacystatin VIII; Short=OC-VIII; AltName: Full=Oryzacystatin-8; Flags: Precursor && PF16845:Aspartic acid proteinase inhibitor	-
TraesCS3D03G0039500	TraesCS3D03G0039500	Chr3D	7241582	7242961	-	871	-	TraesCS3D01G022700 && O65476.2 RecName: Full=Putative cysteine-rich receptor-like protein kinase 16; Short=Cysteine-rich RLK16; Flags: Precursor && PF00069:Protein kinase domain	Pkinase
TraesCS3D03G0040900	TraesCS3D03G0040900	Chr3D	7429965	7433037	+	1310	-	TraesCS3D01G023500 && Q54X16.2 RecName: Full=Glucose-induced degradation protein 8 homolog && PF10607:CTLH/CRA C-terminal to LisH motif domain|PF08513:LisH	-
TraesCS3D03G0046300	TraesCS3D03G0046300	Chr3D	8905756	8907633	+	1878	-	TraesCS3D01G026100 && Q8H038.1 RecName: Full=Xyloglucan galactosyltransferase KATAMARI1 homolog && PF03016:Exostosin family	-
TraesCS3D03G0047400	TraesCS3D03G0047400	Chr3D	9067415	9071466	+	2235	-	TraesCS3D01G026700 && A9LIW2.2 RecName: Full=CSC1-like protein ERD4; AltName: Full=Protein EARLY-RESPONSIVE TO DEHYDRATION STRESS 4 && PF02714:Calcium-dependent channel, 7TM region, putative phosphate|PF14703:Cytosolic domain of 10TM putative phosphate transporter|PF13967:Late exocytosis, associated with Golgi transport	-
TraesCS3D03G0069700	TraesCS3D03G0069700	Chr3D	14401164	14404307	-	1852	-	TraesCS3D01G038800 && - && -	-
TraesCS3D03G0071600	TraesCS3D03G0071600	Chr3D	15233404	15236091	+	1211	-	TraesCS3D01G039800 && - && PF00536:SAM domain (Sterile alpha motif)|PF02466:Tim17/Tim22/Tim23/Pmp24 family	SAM_1
TraesCS3D03G0078500	TraesCS3D03G0078500	Chr3D	17014841	17016175	-	1218	-	TraesCS3D01G044200 && - && PF07797:Protein of unknown function (DUF1639)	-
TraesCS3D03G0078800	TraesCS3D03G0078800	Chr3D	17126140	17126904	+	765	-	TraesCS3D01G044300 && - && -	-
TraesCS3D03G0149500	TraesCS3D03G0149500	Chr3D	36932259	36932516	-	258	-	TraesCS3D01G076000 && - && -	-
TraesCS3D03G0152000	TraesCS3D03G0152000	Chr3D	37866679	37878020	+	2176	-	TraesCS3D01G077300 && P31752.2 RecName: Full=Asparagine synthetase [glutamine-hydrolyzing]; Short=AS && PF00733:Asparagine synthase|PF13537:Glutamine amidotransferase domain	-
TraesCS3D03G0167500	TraesCS3D03G0167500	Chr3D	42963873	42965048	+	1066	-	TraesCS3D01G084800 && Q67YC9.1 RecName: Full=Uncharacterized protein At4g14100; Flags: Precursor && -	-
TraesCS3D03G0167700	TraesCS3D03G0167700	Chr3D	43002668	43003450	-	699	-	TraesCS3D01G085000 && Q67YC9.1 RecName: Full=Uncharacterized protein At4g14100; Flags: Precursor && -	-
TraesCS3D03G0196900	TraesCS3D03G0196900	Chr3D	50526511	50528275	+	1673	-	TraesCS3D01G098600 && Q10PI6.1 RecName: Full=Lecithin-cholesterol acyltransferase-like 1 && PF02450:Lecithin:cholesterol acyltransferase	-
TraesCS3D03G0235800	TraesCS3D03G0235800	Chr3D	67575088	67588845	-	2016	-	- && - && -	-
TraesCS3D03G0261200	TraesCS3D03G0261200	Chr3D	82469649	82471609	+	1565	-	TraesCS3D01G124500 && Q3I410.1 RecName: Full=Gibberellin 3-beta-dioxygenase 2-2; AltName: Full=Gibberellin 3 beta-hydroxylase 2-2; AltName: Full=Gibberellin 3-oxidase 2-2 && PF03171:2OG-Fe(II) oxygenase superfamily|PF14226:non-haem dioxygenase in morphine synthesis N-terminal	2OG-FeII_Oxy
TraesCS3D03G0263300	TraesCS3D03G0263300	Chr3D	83909950	83912323	-	1969	-	TraesCS3D01G125300 && Q9ZQ85.2 RecName: Full=Myb family transcription factor EFM; AltName: Full=Protein EARLY FLOWERING MYB && -	-
TraesCS3D03G0271100	TraesCS3D03G0271100	Chr3D	86965840	86969547	-	2283	-	TraesCS3D01G128700 && B9X287.1 RecName: Full=Cytochrome P450 734A6 && PF00067:Cytochrome P450	p450
TraesCS3D03G0311700	TraesCS3D03G0311700	Chr3D	110875823	110878657	-	2072	-	TraesCS3D01G146500 && P43935.1 RecName: Full=Uncharacterized protein HI_0077 && PF04305:Protein of unknown function (DUF455)	-
TraesCS3D03G0321100	TraesCS3D03G0321100	Chr3D	116950243	116953032	+	1299	-	TraesCS3D01G152400 && Q9M365.2 RecName: Full=Probable F-box protein At3g61730; AltName: Full=Protein RFM; AltName: Full=Reduced male fertility protein && -	-
TraesCS3D03G0344000	TraesCS3D03G0344000	Chr3D	131883188	131883830	-	561	-	TraesCS3D01G160900 && Q65CJ7.2 RecName: Full=Hydroxyphenylpyruvate reductase; Short=HPPR && PF02826:D-isomer specific 2-hydroxyacid dehydrogenase, NAD binding domain	2-Hacid_dh_C
TraesCS3D03G0353800	TraesCS3D03G0353800	Chr3D	137064955	137065254	-	300	-	TraesCS3D01G165000 && - && -	-
TraesCS3D03G0362600	TraesCS3D03G0362600	Chr3D	142963883	142970812	-	3065	-	TraesCS3D01G168200 && Q5NAN5.1 RecName: Full=Probable transcription factor GLK2; AltName: Full=Golden2-like protein 2; Short=OsGLK2 && PF00249:Myb-like DNA-binding domain	Myb_DNA-binding
TraesCS3D03G0379100	TraesCS3D03G0379100	Chr3D	154459754	154462190	+	1630	-	TraesCS3D01G173200 && Q9SYM9.1 RecName: Full=Receptor-like serine/threonine-protein kinase At1g78530 && PF00069:Protein kinase domain	Pkinase
TraesCS3D03G0407200	TraesCS3D03G0407200	Chr3D	174188877	174191209	-	1275	-	TraesCS3D01G187100 && Q8RXW0.1 RecName: Full=Rhomboid-like protein 14, mitochondrial; Short=AtRBL14; Flags: Precursor && PF01694:Rhomboid family	Rhomboid
TraesCS3D03G0421400	TraesCS3D03G0421400	Chr3D	184672183	184675889	-	2327	-	TraesCS3D01G193400 && - && -	-
TraesCS3D03G0424100	TraesCS3D03G0424100	Chr3D	187510227	187515233	+	2228	-	TraesCS3D01G194700 && Q9SDI4.1 RecName: Full=Probable anion transporter 1, chloroplastic; AltName: Full=Phosphate transporter 4;1; Flags: Precursor && PF07690:Major Facilitator Superfamily	MFS_1
TraesCS3D03G0470100	TraesCS3D03G0470100	Chr3D	251812561	251815834	-	270	-	TraesCS3D01G202900 && - && -	-
TraesCS3D03G0516500	TraesCS3D03G0516500	Chr3D	295183571	295185948	-	2378	-	TraesCS3D01G216600 && Q9M3A8.1 RecName: Full=Pentatricopeptide repeat-containing protein At3g49240; AltName: Full=Protein EMBRYO DEFECTIVE 1796 && PF13041:PPR repeat family|PF12854:PPR repeat	-
TraesCS3D03G0534200	TraesCS3D03G0534200	Chr3D	311089233	311092458	+	2111	-	TraesCS3D01G230300 && Q0JL73.1 RecName: Full=DEAD-box ATP-dependent RNA helicase 26 && PF00270:DEAD/DEAH box helicase|PF00271:Helicase conserved C-terminal domain	DEAD
TraesCS3D03G0543200	TraesCS3D03G0543200	Chr3D	317014028	317016195	+	1780	-	TraesCS3D01G225900 && Q9LUC5.1 RecName: Full=Cytochrome P450 72A15 && PF00067:Cytochrome P450	p450
TraesCS3D03G0545300	TraesCS3D03G0545300	Chr3D	319171849	319177397	+	1659	-	TraesCS3D01G224200 && Q38942.2 RecName: Full=Protein RAE1; AltName: Full=RNA export factor 1 && -	-
TraesCS3D03G0552300	TraesCS3D03G0552300	Chr3D	323197202	323202282	+	1485	-	TraesCS3D01G221100 && Q62384.1 RecName: Full=Zinc finger protein ZPR1; AltName: Full=Zinc finger protein 259 && PF03367:ZPR1 zinc-finger domain	-
TraesCS3D03G0561900	TraesCS3D03G0561900	Chr3D	331509921	331511579	-	1659	-	TraesCS3D01G238600 && Q9FK12.1 RecName: Full=Ethylene-responsive transcription factor CRF3; AltName: Full=Protein CYTOKININ RESPONSE FACTOR 3 && PF00847:AP2 domain	AP2
TraesCS3D03G0564200	TraesCS3D03G0564200	Chr3D	332633767	332636520	+	2448	-	TraesCS3D01G239300 && Q9M310.1 RecName: Full=F-box/kelch-repeat protein At3g61590 && PF12937:F-box-like	-
TraesCS3D03G0567300	TraesCS3D03G0567300	Chr3D	334945625	334948924	-	1409	-	TraesCS3D01G241000 && Q8GYN9.2 RecName: Full=1,4-dihydroxy-2-naphthoyl-CoA synthase, peroxisomal; Short=DHNS; AltName: Full=Enoyl-CoA hydratase/isomerase D; Short=ECHID; AltName: Full=Naphthoate synthase && PF00378:Enoyl-CoA hydratase/isomerase	ECH
TraesCS3D03G0590900	TraesCS3D03G0590900	Chr3D	354181899	354184544	+	1507	-	TraesCS3D01G252200 && Q0DJH7.1 RecName: Full=Acyl transferase 5; Short=OsAT5 && PF02458:Transferase family	-
TraesCS3D03G0598100	TraesCS3D03G0598100	Chr3D	358497274	358498310	-	912	-	TraesCS3D01G255500 && P30287.2 RecName: Full=Dehydrin Rab25; AltName: Full=Drought-resistant protein 1; AltName: Full=rDRP1 && PF00257:Dehydrin	-
TraesCS3D03G0599700	TraesCS3D03G0599700	Chr3D	359904848	359906722	-	1875	-	TraesCS3D01G256600 && Q40541.1 RecName: Full=Mitogen-activated protein kinase kinase kinase NPK1; AltName: Full=Nicotiana protein kinase 1 && PF00069:Protein kinase domain	Pkinase
TraesCS3D03G0601800	TraesCS3D03G0601800	Chr3D	361377356	361382439	-	1169	-	TraesCS3D01G257600 && - && -	-
TraesCS3D03G0627700	TraesCS3D03G0627700	Chr3D	378447337	378448444	-	1014	-	TraesCS3D01G272000 && B4FFK9.1 RecName: Full=Oil body-associated protein 2A && PF06884:Protein of unknown function (DUF1264)	-
TraesCS3D03G0647400	TraesCS3D03G0647400	Chr3D	389588364	389590488	-	920	-	- && B6IPJ8.1 RecName: Full=50S ribosomal protein L20 && PF00453:Ribosomal protein L20	-
TraesCS3D03G0648800	TraesCS3D03G0648800	Chr3D	389998017	390001093	-	1647	-	TraesCS3D01G280900 && Q9SVQ1.1 RecName: Full=Indole-3-pyruvate monooxygenase YUCCA2; AltName: Full=Flavin-containing monooxygenase YUCCA2 && PF00743:Flavin-binding monooxygenase-like	FMO-like
TraesCS3D03G0655200	TraesCS3D03G0655200	Chr3D	394779137	394780049	+	832	-	TraesCS3D01G284400 && - && PF01190:Pollen protein Ole e 1 like	-
TraesCS3D03G0663300	TraesCS3D03G0663300	Chr3D	398428516	398432932	-	2583	-	- && Q94LW6.1 RecName: Full=Probable sulfate transporter 3.5 && PF00916:Sulfate permease family|PF01740:STAS domain	Sulfate_transp
TraesCS3D03G0664100	TraesCS3D03G0664100	Chr3D	399011780	399013849	-	1326	-	TraesCS3D01G288800 && - && PF04570:zinc-finger of the FCS-type, C2-C2	-
TraesCS3D03G0673600	TraesCS3D03G0673600	Chr3D	404575316	404576047	+	732	-	TraesCS3D01G293200 && Q9SJJ7.1 RecName: Full=RING-H2 finger protein ATL57; AltName: Full=RING-type E3 ubiquitin transferase ATL57 && PF13639:Ring finger domain	-
TraesCS3D03G0677700	TraesCS3D03G0677700	Chr3D	407361085	407368874	+	2247	-	- && Q8H2D5.1 RecName: Full=DNA polymerase eta; AltName: Full=Radiation-sensitive protein 30; Short=AtRAD30; AltName: Full=Y-family DNA polymerase H; Short=AtPOLH && PF00817:impB/mucB/samB family|PF11799:impB/mucB/samB family C-terminal domain	IMS
TraesCS3D03G0686700	TraesCS3D03G0686700	Chr3D	416057800	416061490	+	1708	-	TraesCS3D01G300000 && O74446.2 RecName: Full=Sad1-interacting factor 2; AltName: Full=Sporulation protein sif2 && PF02582:Uncharacterised ACR, YagE family COG1723	-
TraesCS3D03G0688300	TraesCS3D03G0688300	Chr3D	416806375	416809242	-	2772	-	TraesCS3D01G301200 && - && -	-
TraesCS3D03G0697500	TraesCS3D03G0697500	Chr3D	421039096	421041898	-	1130	-	TraesCS3D01G306200 && Q8H1R4.1 RecName: Full=ABC transporter I family member 10, chloroplastic; Short=ABC transporter ABCI.10; Short=AtABCI10; AltName: Full=Non-intrinsic ABC protein 13; AltName: Full=Protein EMBRYO DEFECTIVE 2751; Flags: Precursor && PF00005:ABC transporter	ABC_tran
TraesCS3D03G0702700	TraesCS3D03G0702700	Chr3D	423856523	423858681	-	1696	-	TraesCS3D01G308900 && Q9FUM7.1 RecName: Full=Homocysteine S-methyltransferase 4; AltName: Full=S-methylmethionine:homocysteine methyltransferase 4; Short=SMM:Hcy S-methyltransferase 4; AltName: Full=ZmHMT-4 && PF02574:Homocysteine S-methyltransferase	-
TraesCS3D03G0720200	TraesCS3D03G0720200	Chr3D	432964192	432965576	-	1296	-	TraesCS3D01G318000 && O82081.1 RecName: Full=Uclacyanin 1; Flags: Precursor && PF02298:Plastocyanin-like domain	Cu_bind_like
TraesCS3D03G0725300	TraesCS3D03G0725300	Chr3D	434551088	434554308	+	1788	-	TraesCS3D01G320500 && Q0JIL1.1 RecName: Full=Probable nucleoredoxin 2; Short=OsNrx2 && PF03107:C1 domain|PF13905:Thioredoxin-like	-
TraesCS3D03G0739100	TraesCS3D03G0739100	Chr3D	442053030	442056876	-	2141	-	TraesCS3D01G328100 && Q8S1Z0.1 RecName: Full=Ribonuclease III domain-containing protein RNC1, chloroplastic; AltName: Full=Chloroplast ribonuclease III domain protein; Flags: Precursor && -	-
TraesCS3D03G0746300	TraesCS3D03G0746300	Chr3D	444969127	444972585	-	1569	-	TraesCS3D01G332100 && O22682.1 RecName: Full=Probable S-sulfocysteine synthase, chloroplastic; AltName: Full=Beta-substituted Ala synthase 5;1; Short=ARAth-Bsas5;1; AltName: Full=CS26; AltName: Full=O-acetylserine sulfhydrylase; Flags: Precursor && PF00291:Pyridoxal-phosphate dependent enzyme	PALP
TraesCS3D03G0747000	TraesCS3D03G0747000	Chr3D	445605413	445607255	-	980	-	TraesCS3D01G332500 && - && -	-
TraesCS3D03G0761000	TraesCS3D03G0761000	Chr3D	455066015	455068118	+	2104	-	TraesCS3D01G340500 && P43156.1 RecName: Full=Thiol protease SEN102; Flags: Precursor && PF08246:Cathepsin propeptide inhibitor domain (I29)|PF00112:Papain family cysteine protease	Peptidase_C1
TraesCS3D03G0764300	TraesCS3D03G0764300	Chr3D	455859418	455859630	-	213	-	TraesCS3D01G342300 && - && -	-
TraesCS3D03G0779900	TraesCS3D03G0779900	Chr3D	463634983	463636331	-	1349	-	TraesCS3D01G351700 && Q41350.1 RecName: Full=Osmotin-like protein; Flags: Precursor && PF00314:Thaumatin family	Thaumatin
TraesCS3D03G0806500	TraesCS3D03G0806500	Chr3D	479107689	479111311	+	1745	-	TraesCS3D01G364500 && - && -	-
TraesCS3D03G0809000	TraesCS3D03G0809000	Chr3D	480364570	480372360	-	2970	-	TraesCS3D01G365200 && Q5N7C7.1 RecName: Full=Transcription factor LG2; AltName: Full=Protein LIGULELESS 2 homolog; Short=OsLG2; Short=rLG2; AltName: Full=bZIP transcription factor 11; Short=OsbZIP11 && PF14144:Seed dormancy control|PF00170:bZIP transcription factor	bZIP_1
TraesCS3D03G0811200	TraesCS3D03G0811200	Chr3D	481596026	481596849	+	824	-	TraesCS3D01G366600 && P94044.1 RecName: Full=Ferredoxin-6, chloroplastic; AltName: Full=Ferredoxin VI; Short=Fd VI; Flags: Precursor && PF00111:2Fe-2S iron-sulfur cluster binding domain	Fer2
TraesCS3D03G0817500	TraesCS3D03G0817500	Chr3D	483345309	483346854	-	1546	-	TraesCS3D01G370000 && Q84TG3.1 RecName: Full=E3 ubiquitin-protein ligase PUB23; AltName: Full=Plant U-box protein 23; AltName: Full=U-box domain-containing protein 23 && PF04564:U-box domain	U-box
TraesCS3D03G0821800	TraesCS3D03G0821800	Chr3D	485797186	485801618	+	1523	-	TraesCS3D01G371800 && - && -	-
TraesCS3D03G0840200	TraesCS3D03G0840200	Chr3D	498045211	498045702	-	492	-	TraesCS3D01G381100 && - && -	-
TraesCS3D03G0841400	TraesCS3D03G0841400	Chr3D	498494806	498495988	-	967	-	TraesCS3D01G381700 && Q949R4.1 RecName: Full=Extradiol ring-cleavage dioxygenase; Short=AtLigB && PF02900:Catalytic LigB subunit of aromatic ring-opening dioxygenase	-
TraesCS3D03G0843600	TraesCS3D03G0843600	Chr3D	499067259	499068235	-	977	-	TraesCS3D01G382800 && Q8RX71.1 RecName: Full=BAG family molecular chaperone regulator 4; AltName: Full=Bcl-2-associated athanogene 4 && PF00240:Ubiquitin family	ubiquitin
TraesCS3D03G0868600	TraesCS3D03G0868600	Chr3D	509019184	509021048	+	1628	-	TraesCS3D01G393100 && Q9M1B5.1 RecName: Full=RHOMBOID-like protein 13; Short=AtRBL13 && PF01694:Rhomboid family	Rhomboid
TraesCS3D03G0871800	TraesCS3D03G0871800	Chr3D	510945738	510946523	-	786	-	TraesCS3D01G395100 && - && -	-
TraesCS3D03G0873900	TraesCS3D03G0873900	Chr3D	511982141	511984574	-	1243	-	- && Q9SLN8.1 RecName: Full=2-alkenal reductase (NADP(+)-dependent); AltName: Full=Alkenal double bound reductase; AltName: Full=Allylic alcohol dehydrogenase 1; Short=allyl-ADH1; AltName: Full=Flavin-free double bond reductase; Short=NtDBR; AltName: Full	ADH_zinc_N
TraesCS3D03G0886900	TraesCS3D03G0886900	Chr3D	517527379	517528167	+	585	-	TraesCS3D01G402500 && Q9LVM2.1 RecName: Full=NAD(P)H-quinone oxidoreductase subunit N, chloroplastic; AltName: Full=NAD(P)H dehydrogenase subunit N; Short=NDH subunit N; Short=NDH-N; AltName: Full=NADH-plastoquinone oxidoreductase subunit N; Flags: Precursor && PF11909:NADH-quinone oxidoreductase cyanobacterial subunit N	-
TraesCS3D03G0897100	TraesCS3D03G0897100	Chr3D	521309216	521310461	-	1246	-	TraesCS3D01G407000 && Q9LEH3.1 RecName: Full=Peroxidase 15; Short=Prx15; AltName: Full=Anionic peroxidase; Flags: Precursor && PF00141:Peroxidase	-
TraesCS3D03G0901200	TraesCS3D03G0901200	Chr3D	524056242	524057826	-	1350	-	TraesCS3D01G409800 && - && PF01657:Salt stress response/antifungal	-
TraesCS3D03G0905000	TraesCS3D03G0905000	Chr3D	524936507	524938599	-	2048	-	TraesCS3D01G411900 && - && -	-
TraesCS3D03G0940900	TraesCS3D03G0940900	Chr3D	542195220	542227445	-	504	-	- && Q9XJ61.1 RecName: Full=MADS-box transcription factor 51; Short=OsMADS51; AltName: Full=OsMADS65 && PF00319:SRF-type transcription factor (DNA-binding and dimerisation domain)	SRF-TF
TraesCS3D03G0955400	TraesCS3D03G0955400	Chr3D	547609310	547613548	-	2769	-	TraesCS3D01G434400 && - && PF11926:Domain of unknown function (DUF3444)	-
TraesCS3D03G1028600	TraesCS3D03G1028600	Chr3D	571247245	571247752	-	398	-	TraesCS3D01G466400 && - && -	-
TraesCS3D03G1029900	TraesCS3D03G1029900	Chr3D	571635951	571637502	+	1552	-	TraesCS3D01G467100 && - && PF14541:Xylanase inhibitor C-terminal|PF14543:Xylanase inhibitor N-terminal	-
TraesCS3D03G1044800	TraesCS3D03G1044800	Chr3D	577153595	577159029	-	1502	-	TraesCS3D01G473000 && Q8LAS8.2 RecName: Full=S-formylglutathione hydrolase; Short=AtSFGH; AltName: Full=Esterase D && PF00756:Putative esterase	-
TraesCS3D03G1068100	TraesCS3D03G1068100	Chr3D	582926649	582929609	-	1273	-	TraesCS3D01G483000 && P32110.1 RecName: Full=Probable glutathione S-transferase; AltName: Full=G2-4; AltName: Full=Heat shock protein 26A && PF00043:Glutathione S-transferase, C-terminal domain|PF02798:Glutathione S-transferase, N-terminal domain	GST_N
TraesCS3D03G1079000	TraesCS3D03G1079000	Chr3D	585284816	585289063	+	2417	-	TraesCS3D01G485000 && F4JCY2.1 RecName: Full=CSC1-like protein At3g54510 && PF14703:Cytosolic domain of 10TM putative phosphate transporter|PF02714:Calcium-dependent channel, 7TM region, putative phosphate|PF13967:Late exocytosis, associated with Golgi transport	-
TraesCS3D03G1089500	TraesCS3D03G1089500	Chr3D	588658298	588659697	-	1400	-	TraesCS3D01G492500 && Q9C7F9.1 RecName: Full=Probable methyltransferase At1g27930 && PF04669:Polysaccharide biosynthesis	-
TraesCS3D03G1103900	TraesCS3D03G1103900	Chr3D	591944105	591944853	-	749	-	TraesCS3D01G499700 && Q8RYJ8.1 RecName: Full=Putative calcium-binding protein CML19; AltName: Full=Calmodulin-like protein 19 && PF13833:EF-hand domain pair|PF13499:EF-hand domain pair	-
TraesCS3D03G1145600	TraesCS3D03G1145600	Chr3D	604179398	604179795	-	285	-	TraesCS3D01G517700 && - && -	-
TraesCS3D03G1162800	TraesCS3D03G1162800	Chr3D	608607778	608611846	-	2168	-	TraesCS3D01G525800 && F4JKB6.1 RecName: Full=Proteinaceous RNase P 3 && PF17177:Pentacotripeptide-repeat region of PRORP|PF16953:Protein-only RNase P	-
TraesCS3D03G1196600	TraesCS3D03G1196600	Chr3D	618164515	618165927	+	1413	-	TraesCS3D01G545200 && Q9SND9.1 RecName: Full=Uncharacterized acetyltransferase At3g50280 && PF02458:Transferase family	-
TraesCS4A03G0000700	TraesCS4A03G0000700	Chr4A	192479	193797	-	776	-	TraesCS4A01G000400 && - && -	-
TraesCS4A03G0002100	TraesCS4A03G0002100	Chr4A	1219342	1222566	+	1938	-	TraesCS4A01G001600 && P0C1S9.1 RecName: Full=Sn1-specific diacylglycerol lipase beta; Short=DGL-beta && PF01764:Lipase (class 3)	Lipase_3
TraesCS4A03G0017100	TraesCS4A03G0017100	Chr4A	5940214	5949407	-	3838	-	TraesCS4A01G010300 && Q8H021.1 RecName: Full=Germin-like protein 3-1; Flags: Precursor && PF03133:Tubulin-tyrosine ligase family|PF00190:Cupin	TTL
TraesCS4A03G0019700	TraesCS4A03G0019700	Chr4A	6771869	6772548	-	680	-	TraesCS4A01G011800 && - && -	-
TraesCS4A03G0021400	TraesCS4A03G0021400	Chr4A	7354862	7358869	+	1561	-	TraesCS4A01G012900 && - && -	-
TraesCS4A03G0023300	TraesCS4A03G0023300	Chr4A	8170087	8173097	+	2094	-	TraesCS4A01G013800 && Q9FGY4.1 RecName: Full=F-box protein At5g49610 && PF00646:F-box domain	F-box
TraesCS4A03G0028300	TraesCS4A03G0028300	Chr4A	11312152	11315724	-	1383	-	TraesCS4A01G016900 && A4G0J1.1 RecName: Full=3-dehydroquinate synthase; Short=DHQ synthase; AltName: Full=3-dehydroquinate synthase II && PF01959:3-dehydroquinate synthase II	-
TraesCS4A03G0039900	TraesCS4A03G0039900	Chr4A	15786734	15788236	+	1503	-	TraesCS4A01G022100 && O49668.1 RecName: Full=Protein PAM68, chloroplastic; AltName: Full=PHOTOSYNTHESIS AFFECTED MUTANT 68; Flags: Precursor && PF11947:Photosynthesis affected mutant 68	-
TraesCS4A03G0060900	TraesCS4A03G0060900	Chr4A	24719714	24723796	-	2425	-	- && - && PF04842:Plant protein of unknown function (DUF639)	-
TraesCS4A03G0061300	TraesCS4A03G0061300	Chr4A	24771622	24772759	-	1138	-	TraesCS4A01G032500 && Q9FIQ5.1 RecName: Full=Protein TORNADO 2; AltName: Full=Protein EKEKO; AltName: Full=TETRASPANIN-1 && PF00335:Tetraspanin family	Tetraspannin
TraesCS4A03G0062100	TraesCS4A03G0062100	Chr4A	24879461	24885015	+	2575	-	TraesCS4A01G032900 && Q93YS4.1 RecName: Full=ABC transporter G family member 22; Short=ABC transporter ABCG.22; Short=AtABCG22; AltName: Full=White-brown complex homolog protein 23; Short=AtWBC23 && PF01061:ABC-2 type transporter|PF00005:ABC transporter	ABC2_membrane
TraesCS4A03G0067200	TraesCS4A03G0067200	Chr4A	27584272	27587369	+	1600	-	- && P44176.1 RecName: Full=5'-3' exoribonuclease; AltName: Full=3',5'-nucleotide bisphosphate phosphatase; AltName: Full=RNase AM && PF02811:PHP domain	-
TraesCS4A03G0083500	TraesCS4A03G0083500	Chr4A	36081638	36082479	+	842	-	TraesCS4A01G042900 && Q9LUB6.1 RecName: Full=F-box protein SNE; AltName: Full=Protein SNEEZY; AltName: Full=Sleepy protein 2 && PF12937:F-box-like	-
TraesCS4A03G0098100	TraesCS4A03G0098100	Chr4A	41907366	41914327	+	4705	-	TraesCS4A01G051100 && Q9LK64.1 RecName: Full=ABC transporter C family member 3; Short=ABC transporter ABCC.3; Short=AtABCC3; AltName: Full=ATP-energized glutathione S-conjugate pump 3; AltName: Full=Glutathione S-conjugate-transporting ATPase 3; AltName: Full=Multidrug resistance-associated protein 3 && PF00005:ABC transporter|PF00664:ABC transporter transmembrane region	ABC_membrane
TraesCS4A03G0111000	TraesCS4A03G0111000	Chr4A	47624615	47628639	+	1486	-	TraesCS4A01G056700 && - && -	-
TraesCS4A03G0136500	TraesCS4A03G0136500	Chr4A	67252936	67261733	-	1335	-	- && Q10P67.1 RecName: Full=Probable 4-hydroxy-tetrahydrodipicolinate reductase 2, chloroplastic; Short=HTPA reductase 2; Flags: Precursor && PF01113:Dihydrodipicolinate reductase, N-terminus|PF05173:Dihydrodipicolinate reductase, C-terminus	DapB_N
TraesCS4A03G0154300	TraesCS4A03G0154300	Chr4A	75320842	75323981	+	2018	-	TraesCS4A01G076000 && P46032.1 RecName: Full=Protein NRT1/ PTR FAMILY 8.3; Short=AtNPF8.3; AltName: Full=Histidine-transporting protein; AltName: Full=Peptide transporter PTR2 && PF00854:POT family	-
TraesCS4A03G0164800	TraesCS4A03G0164800	Chr4A	83441072	83443551	-	884	-	TraesCS4A01G080900 && K4BVL1.1 RecName: Full=Protein SPA, chloroplastic; AltName: Full=Sugar partition-affecting protein; Flags: Precursor && PF17302:Family of unknown function (DUF5351)	-
TraesCS4A03G0166200	TraesCS4A03G0166200	Chr4A	84959639	84961275	-	1637	-	TraesCS4A01G081600 && O64640.1 RecName: Full=Probable carboxylesterase 8; AltName: Full=AtCXE8 && PF07859:alpha/beta hydrolase fold	Abhydrolase_3
TraesCS4A03G0191200	TraesCS4A03G0191200	Chr4A	100541587	100546551	-	1959	-	TraesCS4A01G093000 && Q9Y7K5.2 RecName: Full=Uncharacterized WD repeat-containing protein C2A9.03 && PF00400:WD domain, G-beta repeat	WD40
TraesCS4A03G0193200	TraesCS4A03G0193200	Chr4A	102358726	102359173	-	363	-	TraesCS4A01G094200 && - && -	-
TraesCS4A03G0202300	TraesCS4A03G0202300	Chr4A	108810048	108812100	-	1828	-	TraesCS4A01G097800 && Q9LZ56.1 RecName: Full=Dof zinc finger protein DOF5.1; Short=AtDOF5.1 && PF02701:Dof domain, zinc finger	zf-Dof
TraesCS4A03G0202600	TraesCS4A03G0202600	Chr4A	109368749	109371747	-	1561	-	TraesCS4A01G098000 && - && PF13883:Pyridoxamine 5'-phosphate oxidase	-
TraesCS4A03G0205900	TraesCS4A03G0205900	Chr4A	112489998	112498518	+	3461	-	- && - && PF16135:Tify domain binding domain	-
TraesCS4A03G0209000	TraesCS4A03G0209000	Chr4A	114054629	114055809	+	914	-	TraesCS4A01G101700 && - && PF09713:Plant protein 1589 of unknown function (A_thal_3526)	-
TraesCS4A03G0213000	TraesCS4A03G0213000	Chr4A	117245735	117250179	-	1318	-	- && Q8H8U5.1 RecName: Full=Protein IN2-1 homolog B; AltName: Full=Glutathione S-transferase GSTZ5 >A1XBB7.1 RecName: Full=Protein IN2-1 homolog B; AltName: Full=Glutathione S-transferase GSTZ5 && PF13410:Glutathione S-transferase, C-terminal domain|PF134	-
TraesCS4A03G0224500	TraesCS4A03G0224500	Chr4A	127136564	127143900	-	1045	-	- && Q852Q1.1 RecName: Full=Serine/threonine protein kinase OSK4; Short=OsK4; AltName: Full=SUCROSE NON-FERMENTING-1 related protein kinase 1B; Short=SNF1-related kinase 1B; Short=SnRK1B; AltName: Full=Serine/threonine protein kinase OSK24; Short=OsK24 >B	Pkinase
TraesCS4A03G0225500	TraesCS4A03G0225500	Chr4A	128921151	128924722	+	2152	-	TraesCS4A01G109000 && Q944C1.2 RecName: Full=Phosphoinositide phospholipase C 4; AltName: Full=Phosphoinositide phospholipase PLC4; Short=AtPLC4; Short=PI-PLC4 && PF00388:Phosphatidylinositol-specific phospholipase C, X domain|PF00387:Phosphatidylinositol-specific phospholipase C, Y domain|PF00168:C2 domain	PI-PLC-X
TraesCS4A03G0241500	TraesCS4A03G0241500	Chr4A	142999889	143007299	+	953	-	TraesCS4A01G117300 && Q895K2.1 RecName: Full=DNA polymerase III PolC-type; Short=PolIII && PF00929:Exonuclease	Exonuc_X-T
TraesCS4A03G0245700	TraesCS4A03G0245700	Chr4A	147185724	147186863	-	908	-	TraesCS4A01G119400 && Q8LGG8.2 RecName: Full=Universal stress protein A-like protein && PF00582:Universal stress protein family	Usp
TraesCS4A03G0250300	TraesCS4A03G0250300	Chr4A	150379864	150381005	+	924	-	TraesCS4A01G121800 && - && -	-
TraesCS4A03G0264000	TraesCS4A03G0264000	Chr4A	162112573	162117381	-	2414	-	TraesCS4A01G126200 && Q93ZW0.1 RecName: Full=Glucose-6-phosphate 1-dehydrogenase 4, chloroplastic; Short=G6PD4; Short=G6PDH4; Flags: Precursor && PF02781:Glucose-6-phosphate dehydrogenase, C-terminal domain|PF00479:Glucose-6-phosphate dehydrogenase, NAD binding domain	G6PD_C
TraesCS4A03G0266600	TraesCS4A03G0266600	Chr4A	163519801	163524678	-	1944	-	TraesCS4A01G126800 && Q6X4A2.1 RecName: Full=CBL-interacting protein kinase 31; AltName: Full=OsCIPK31; Short=OsCK1 && PF00069:Protein kinase domain|PF03822:NAF domain	Pkinase
TraesCS4A03G0269200	TraesCS4A03G0269200	Chr4A	164338630	164344305	-	1696	-	TraesCS4A01G127700 && Q9CQE7.1 RecName: Full=Endoplasmic reticulum-Golgi intermediate compartment protein 3; AltName: Full=Serologically defined breast cancer antigen NY-BR-84 homolog && PF13850:Endoplasmic Reticulum-Golgi Intermediate Compartment (ERGIC)|PF07970:Endoplasmic reticulum vesicle transporter	-
TraesCS4A03G0272200	TraesCS4A03G0272200	Chr4A	165444527	165450682	+	2162	-	TraesCS4A01G128800 && - && -	-
TraesCS4A03G0281200	TraesCS4A03G0281200	Chr4A	176368749	176374014	-	2796	-	TraesCS4A01G131800 && Q9ZVI7.2 RecName: Full=Probable galacturonosyltransferase 7; AltName: Full=Like glycosyl transferase 7 && PF01501:Glycosyl transferase family 8	Glyco_transf_8
TraesCS4A03G0281800	TraesCS4A03G0281800	Chr4A	176631022	176639366	+	2206	-	TraesCS4A01G131900 && P35493.2 RecName: Full=2,3-bisphosphoglycerate-independent phosphoglycerate mutase; Short=BPG-independent PGAM; Short=Phosphoglyceromutase; AltName: Full=PGAM-I && PF01676:Metalloenzyme superfamily|PF06415:BPG-independent PGAM N-terminus (iPGM_N)	-
TraesCS4A03G0293300	TraesCS4A03G0293300	Chr4A	189317020	189321707	+	3310	-	TraesCS4A01G136000 && - && -	-
TraesCS4A03G0402600	TraesCS4A03G0402600	Chr4A	328282110	328285756	+	1293	-	TraesCS4A01G158800 && - && -	-
TraesCS4A03G0412300	TraesCS4A03G0412300	Chr4A	345036489	345045549	-	5836	-	TraesCS4A01G160600 && Q9FMN2.1 RecName: Full=Phosphatidate phosphatase PAH2; AltName: Full=Phosphatidic acid phosphohydrolase 2; Short=AtPAH2 && PF04571:lipin, N-terminal conserved region|PF16876:Lipin/Ned1/Smp2 multi-domain protein middle domain|PF08235:LNS2 (Lipin/Ned1/Smp2)	-
TraesCS4A03G0421400	TraesCS4A03G0421400	Chr4A	356788706	356805374	-	2206	-	- && Q9XI90.2 RecName: Full=Probable WRKY transcription factor 4; AltName: Full=WRKY DNA-binding protein 4 && PF03106:WRKY DNA -binding domain	WRKY
TraesCS4A03G0457600	TraesCS4A03G0457600	Chr4A	419079866	419081935	-	631	-	TraesCS4A01G168300 && - && -	-
TraesCS4A03G0468500	TraesCS4A03G0468500	Chr4A	433069494	433074949	-	3243	-	TraesCS4A01G171400 && - && PF08170:POPLD (NUC188) domain|PF06978:Ribonucleases P/MRP protein subunit POP1	-
TraesCS4A03G0480400	TraesCS4A03G0480400	Chr4A	445773995	445776409	+	1308	-	TraesCS4A01G175500 && Q2QZ37.1 RecName: Full=Probable GTP-binding protein OBGM, mitochondrial; Flags: Precursor && PF01018:GTP1/OBG|PF01926:50S ribosome-binding GTPase	-
TraesCS4A03G0481100	TraesCS4A03G0481100	Chr4A	446111240	446111944	-	627	-	TraesCS4A01G175800 && - && -	-
TraesCS4A03G0486700	TraesCS4A03G0486700	Chr4A	449913766	449914806	-	945	-	TraesCS4A01G178300 && Q8R431.1 RecName: Full=Monoglyceride lipase; Short=MGL; AltName: Full=Monoacylglycerol lipase; Short=MAGL && PF12146:Serine aminopeptidase, S33	-
TraesCS4A03G0491200	TraesCS4A03G0491200	Chr4A	454137956	454144909	+	1458	-	TraesCS4A01G180700 && P29036.2 RecName: Full=Ferritin-1, chloroplastic; AltName: Full=ZmFer1; Flags: Precursor && PF00210:Ferritin-like domain	Ferritin
TraesCS4A03G0508800	TraesCS4A03G0508800	Chr4A	466857882	466862748	+	1421	-	TraesCS4A01G189000 && O80934.2 RecName: Full=Uncharacterized protein At2g37660, chloroplastic; Flags: Precursor && PF13460:NAD(P)H-binding	-
TraesCS4A03G0519500	TraesCS4A03G0519500	Chr4A	475022877	475027371	-	1040	-	TraesCS4A01G194100 && B0JHV3.1 RecName: Full=Elongation factor P; Short=EF-P && PF09285:Elongation factor P, C-terminal|PF08207:Elongation factor P (EF-P) KOW-like domain|PF01132:Elongation factor P (EF-P) OB domain	-
TraesCS4A03G0529000	TraesCS4A03G0529000	Chr4A	482267052	482270330	+	1661	-	TraesCS4A01G198100 && - && PF00170:bZIP transcription factor	bZIP_1
TraesCS4A03G0531000	TraesCS4A03G0531000	Chr4A	483756805	483757858	+	1047	-	TraesCS4A01G198600 && Q9FMC8.1 RecName: Full=Transcription repressor OFP13; AltName: Full=Ovate family protein 13; Short=AtOFP13 && PF04844:Transcriptional repressor, ovate	-
TraesCS4A03G0568800	TraesCS4A03G0568800	Chr4A	510906927	510907463	+	429	-	TraesCS4A01G213600 && - && -	-
TraesCS4A03G0571700	TraesCS4A03G0571700	Chr4A	512481812	512483158	+	1347	-	TraesCS4A01G215100 && - && -	-
TraesCS4A03G0584400	TraesCS4A03G0584400	Chr4A	520721916	520723781	-	1398	-	TraesCS4A01G219400 && Q9C5D3.1 RecName: Full=Heavy metal-associated isoprenylated plant protein 7; Short=AtHIP07; AltName: Full=Farnesylated protein 3; Short=AtFP3; Flags: Precursor && PF00403:Heavy-metal-associated domain	HMA
TraesCS4A03G0601800	TraesCS4A03G0601800	Chr4A	533265342	533273237	+	1455	-	TraesCS4A01G226100 && Q8VZU3.1 RecName: Full=Serine carboxypeptidase-like 19; AltName: Full=Protein SINAPOYLGLUCOSE ACCUMULATOR 2; AltName: Full=Sinapoylglucose--choline O-sinapoyltransferase; Short=SCT; Contains: RecName: Full=Serine carboxypeptidase-like 19 chain A; Contains: RecName: Full=Serine carboxypeptidase-like 19 chain B; Flags: Precursor && PF00450:Serine carboxypeptidase	Peptidase_S10
TraesCS4A03G0603700	TraesCS4A03G0603700	Chr4A	534849311	534850233	+	923	-	TraesCS4A01G227400 && Q9LQ28.1 RecName: Full=Ethylene-responsive transcription factor ERF022 && PF00847:AP2 domain	AP2
TraesCS4A03G0605300	TraesCS4A03G0605300	Chr4A	535848308	535852207	-	2988	-	TraesCS4A01G228500 && - && -	-
TraesCS4A03G0640200	TraesCS4A03G0640200	Chr4A	551771828	551773228	+	1401	-	TraesCS4A01G242800 && - && -	-
TraesCS4A03G0670900	TraesCS4A03G0670900	Chr4A	567489692	567491724	-	1066	-	- && - && -	-
TraesCS4A03G0671500	TraesCS4A03G0671500	Chr4A	568845001	568847600	+	1127	-	TraesCS4A01G256800 && Q9NW38.2 RecName: Full=E3 ubiquitin-protein ligase FANCL; AltName: Full=Fanconi anemia group L protein; AltName: Full=Fanconi anemia-associated polypeptide of 43 kDa; Short=FAAP43 && PF11793:FANCL C-terminal domain|PF18891:FANCL UBC-like domain 3|PF18890:FANCL UBC-like domain 2	-
TraesCS4A03G0673700	TraesCS4A03G0673700	Chr4A	569945284	569949756	-	1527	-	TraesCS4A01G258100 && Q6AU07.1 RecName: Full=Lariat debranching enzyme && PF00149:Calcineurin-like phosphoesterase|PF05011:Lariat debranching enzyme, C-terminal domain	Metallophos
TraesCS4A03G0674000	TraesCS4A03G0674000	Chr4A	570004512	570006421	-	954	-	TraesCS4A01G258400 && Q54TC5.1 RecName: Full=Maf-like protein DDB_G0281937 && PF02545:Maf-like protein	Maf
TraesCS4A03G0676400	TraesCS4A03G0676400	Chr4A	571259804	571261114	+	1311	-	TraesCS4A01G259400 && Q9LJB4.1 RecName: Full=Malonyl-CoA:anthocyanidin 5-O-glucoside-6''-O-malonyltransferase; AltName: Full=Anthocyanin 5-aromatic acyltransferase-like protein; Short=At5MAT && PF02458:Transferase family	-
TraesCS4A03G0682200	TraesCS4A03G0682200	Chr4A	573325193	573329012	+	2053	-	TraesCS4A01G262100 && - && PF04601:Domain of unknown function (DUF569)	-
TraesCS4A03G0688700	TraesCS4A03G0688700	Chr4A	576675579	576679923	-	1004	-	TraesCS4A01G265600 && Q4PF70.1 RecName: Full=GPN-loop GTPase 3 && PF03029:Conserved hypothetical ATP binding protein	-
TraesCS4A03G0702600	TraesCS4A03G0702600	Chr4A	582062135	582067282	+	2122	-	TraesCS4A01G271400 && Q9FMR9.1 RecName: Full=RuvB-like protein 1; AltName: Full=49 kDa TATA box-binding protein-interacting protein homolog; Short=AtTIP49a; AltName: Full=Ruv DNA-helicase-like protein && PF06068:TIP49 P-loop domain|PF17856:TIP49 AAA-lid domain	-
TraesCS4A03G0710900	TraesCS4A03G0710900	Chr4A	583551040	583557679	-	4310	-	TraesCS4A01G275600 && Q0D8I9.1 RecName: Full=Protein ETHYLENE-INSENSITIVE 2; Short=OsEIN2; AltName: Full=Protein MAO HUZI 7 && PF01566:Natural resistance-associated macrophage protein	-
TraesCS4A03G0712500	TraesCS4A03G0712500	Chr4A	583696789	583699308	-	1944	-	TraesCS4A01G276300 && Q851S8.1 RecName: Full=Adenylosuccinate synthetase 2, chloroplastic; Short=AMPSase 2; Short=AdSS 2; AltName: Full=IMP--aspartate ligase 2; Flags: Precursor && PF00709:Adenylosuccinate synthetase	-
TraesCS4A03G0733200	TraesCS4A03G0733200	Chr4A	590684564	590690869	+	1899	-	TraesCS4A01G286000 && Q803M5.2 RecName: Full=Protein saal1 && -	-
TraesCS4A03G0736700	TraesCS4A03G0736700	Chr4A	591946020	591949181	+	2204	-	TraesCS4A01G287900 && P46032.1 RecName: Full=Protein NRT1/ PTR FAMILY 8.3; Short=AtNPF8.3; AltName: Full=Histidine-transporting protein; AltName: Full=Peptide transporter PTR2 && PF00854:POT family	-
TraesCS4A03G0751800	TraesCS4A03G0751800	Chr4A	595572342	595574736	+	1008	-	TraesCS4A01G297400 && Q93W28.1 RecName: Full=Uncharacterized protein At4g15545 && -	-
TraesCS4A03G0753300	TraesCS4A03G0753300	Chr4A	595854867	595856615	+	1749	-	TraesCS4A01G298400 && Q9FKP1.1 RecName: Full=Cation/calcium exchanger 1; Short=AtCCX1; AltName: Full=Protein CATION EXCHANGER 7 && PF01699:Sodium/calcium exchanger protein	Na_Ca_ex
TraesCS4A03G0780100	TraesCS4A03G0780100	Chr4A	602399250	602402507	-	1926	-	TraesCS4A01G311700 && Q9SJM1.1 RecName: Full=ACT domain-containing protein ACR10; AltName: Full=Protein ACT DOMAIN REPEATS 10 && PF01842:ACT domain	ACT
TraesCS4A03G0782500	TraesCS4A03G0782500	Chr4A	602964961	602965515	-	555	-	TraesCS4A01G313300 && - && PF05512:AWPM-19-like family	-
TraesCS4A03G0786200	TraesCS4A03G0786200	Chr4A	603985258	603987544	+	1396	-	TraesCS4A01G315000 && P48489.2 RecName: Full=Serine/threonine-protein phosphatase PP1 && PF00149:Calcineurin-like phosphoesterase|PF16891:Serine-threonine protein phosphatase N-terminal domain	Metallophos
TraesCS4A03G0807800	TraesCS4A03G0807800	Chr4A	610897588	610901252	+	3018	-	TraesCS4A01G324500 && Q9FNN3.1 RecName: Full=Transcriptional repressor ILP1; AltName: Full=INCREASED LEVEL OF POLYPLOIDY 1 && PF07842:GC-rich sequence DNA-binding factor-like protein	-
TraesCS4A03G0816700	TraesCS4A03G0816700	Chr4A	613110449	613117156	-	5997	-	TraesCS4A01G329100 && Q9LRR4.1 RecName: Full=Putative disease resistance RPP13-like protein 1 && PF00931:NB-ARC domain|PF02892:BED zinc finger	NB-ARC
TraesCS4A03G0831600	TraesCS4A03G0831600	Chr4A	616765155	616772473	-	4440	-	TraesCS4A01G335200 && C0LGG7.2 RecName: Full=Probable LRR receptor-like serine/threonine-protein kinase At1g53420; Flags: Precursor && PF07714:Protein tyrosine and serine/threonine kinase|PF00069:Protein kinase domain	Pkinase_Tyr
TraesCS4A03G0835400	TraesCS4A03G0835400	Chr4A	617830270	617831430	-	1161	-	TraesCS4A01G338400 && - && PF07647:SAM domain (Sterile alpha motif)	SAM_2
TraesCS4A03G0857000	TraesCS4A03G0857000	Chr4A	624087411	624090763	+	1189	-	TraesCS4A01G344900 && Q9ZNT7.1 RecName: Full=Prohibitin-2, mitochondrial; Short=Atphb2 && PF01145:SPFH domain / Band 7 family	-
TraesCS4A03G0857400	TraesCS4A03G0857400	Chr4A	624205039	624206312	+	1153	-	TraesCS4A01G345000 && Q75I75.2 RecName: Full=Expansin-A31; AltName: Full=Alpha-expansin-31; AltName: Full=OsEXP31; AltName: Full=OsEXPA31; AltName: Full=OsaEXPa1.5; Flags: Precursor && PF03330:Lytic transglycolase|PF01357:Expansin C-terminal domain	-
TraesCS4A03G0866200	TraesCS4A03G0866200	Chr4A	625766838	625788074	-	7721	-	- && Q8GSA7.1 RecName: Full=Calmodulin-binding transcription activator 3; AltName: Full=Ethylene-induced calmodulin-binding protein 1; Short=EICBP1; AltName: Full=Ethylene-induced calmodulin-binding protein a; Short=EICBP.a; AltName: Full=Signal-responsiv	CG-1
TraesCS4A03G0873600	TraesCS4A03G0873600	Chr4A	627714989	627716398	-	1208	-	TraesCS4A01G353000 && Q9MAA2.1 RecName: Full=Phosphoglycerate mutase-like protein AT74; Short=At-74 && PF00300:Histidine phosphatase superfamily (branch 1)	-
TraesCS4A03G0883100	TraesCS4A03G0883100	Chr4A	630988536	630993258	+	1115	-	TraesCS4A01G358000 && Q69V36.1 RecName: Full=B3 domain-containing protein Os06g0194400 && PF02362:B3 DNA binding domain	B3
TraesCS4A03G0885100	TraesCS4A03G0885100	Chr4A	631386889	631391198	+	4078	-	TraesCS4A01G358500 && O65399.3 RecName: Full=Glucan endo-1,3-beta-glucosidase 1; AltName: Full=(1->3)-beta-glucan endohydrolase 1; Short=(1->3)-beta-glucanase 1; AltName: Full=Beta-1,3-endoglucanase 1; Short=Beta-1,3-glucanase 1; Flags: Precursor && PF07983:X8 domain	-
TraesCS4A03G0885400	TraesCS4A03G0885400	Chr4A	631409910	631414073	+	2087	-	TraesCS4A01G358700 && A7PZL3.1 RecName: Full=Probable polygalacturonase; Short=PG; AltName: Full=Pectinase && PF00295:Glycosyl hydrolases family 28	-
TraesCS4A03G0885500	TraesCS4A03G0885500	Chr4A	631414406	631417110	-	877	-	- && O34598.1 RecName: Full=Guanine deaminase; Short=GDEase; Short=Guanase; Short=Guanine aminase; AltName: Full=Guanine aminohydrolase; Short=GAH && PF00383:Cytidine and deoxycytidylate deaminase zinc-binding region	-
TraesCS4A03G0885700	TraesCS4A03G0885700	Chr4A	631441082	631442558	-	808	-	TraesCS4A01G358900 && O34598.1 RecName: Full=Guanine deaminase; Short=GDEase; Short=Guanase; Short=Guanine aminase; AltName: Full=Guanine aminohydrolase; Short=GAH && PF00383:Cytidine and deoxycytidylate deaminase zinc-binding region	-
TraesCS4A03G0885800	TraesCS4A03G0885800	Chr4A	631445513	631450994	+	1186	-	TraesCS4A01G359000 && Q75LI2.1 RecName: Full=Flap endonuclease 1-B; Short=FEN-1-B; AltName: Full=Flap structure-specific endonuclease 1-B; AltName: Full=OsFEN-1b >B8AMS4.1 RecName: Full=Flap endonuclease 1-B; Short=FEN-1-B; AltName: Full=Flap structure-specific endonuclease 1-B && PF00867:XPG I-region|PF00752:XPG N-terminal domain	XPG_I
TraesCS4A03G0887100	TraesCS4A03G0887100	Chr4A	632101088	632103545	+	1781	-	TraesCS4A01G359300 && - && PF00646:F-box domain	F-box
TraesCS4A03G0892000	TraesCS4A03G0892000	Chr4A	633973555	633974358	-	804	-	TraesCS4A01G361000 && F4J300.1 RecName: Full=Short-chain dehydrogenase reductase 5; Short=AtSDR5 && PF13561:Enoyl-(Acyl carrier protein) reductase	-
TraesCS4A03G0937000	TraesCS4A03G0937000	Chr4A	656118857	656121191	-	387	-	TraesCS4A01G378000 && - && -	-
TraesCS4A03G0948100	TraesCS4A03G0948100	Chr4A	660336054	660342294	-	4688	-	TraesCS4A01G381600 && Q7XA40.2 RecName: Full=Putative disease resistance protein RGA3; AltName: Full=Blight resistance protein B149; AltName: Full=RGA1-blb && PF18052:Rx N-terminal domain|PF00931:NB-ARC domain	NB-ARC
TraesCS4A03G0953500	TraesCS4A03G0953500	Chr4A	662399945	662400857	+	913	-	TraesCS4A01G382800 && - && -	-
TraesCS4A03G0956400	TraesCS4A03G0956400	Chr4A	663486313	663486645	+	333	-	TraesCS4A01G384200 && - && -	-
TraesCS4A03G0968900	TraesCS4A03G0968900	Chr4A	667514430	667519340	-	2462	-	TraesCS4A01G388000 && Q9LW86.1 RecName: Full=Probable sulfate transporter 3.4 && PF01740:STAS domain|PF00916:Sulfate permease family	Sulfate_transp
TraesCS4A03G0986200	TraesCS4A03G0986200	Chr4A	673603576	673607799	-	1283	-	TraesCS4A01G396800 && A1A6K6.1 RecName: Full=Nuclear speckle RNA-binding protein A; Short=AtNSRA && PF00076:RNA recognition motif. (a.k.a. RRM, RBD, or RNP domain)	RRM_1
TraesCS4A03G0989000	TraesCS4A03G0989000	Chr4A	674838828	674843384	+	1475	-	TraesCS4A01G397800 && Q9URQ3.1 RecName: Full=tRNA-specific adenosine deaminase subunit TAD3; AltName: Full=tRNA-specific adenosine-34 deaminase subunit TAD3 && PF00383:Cytidine and deoxycytidylate deaminase zinc-binding region	-
TraesCS4A03G0998100	TraesCS4A03G0998100	Chr4A	677130663	677132430	+	755	-	TraesCS4A01G401200 && - && -	-
TraesCS4A03G1001900	TraesCS4A03G1001900	Chr4A	678748243	678748975	+	733	-	TraesCS4A01G403200 && - && PF02298:Plastocyanin-like domain	Cu_bind_like
TraesCS4A03G1005900	TraesCS4A03G1005900	Chr4A	680099095	680100483	-	1389	-	TraesCS4A01G404600 && Q8H7N9.1 RecName: Full=E3 ubiquitin-protein ligase Os03g0188200; AltName: Full=RING-H2 finger protein Os03g0188200; AltName: Full=RING-type E3 ubiquitin transferase Os03g0188200 && PF13639:Ring finger domain	-
TraesCS4A03G1018000	TraesCS4A03G1018000	Chr4A	685897417	685899967	+	723	-	TraesCS4A01G411500 && - && PF09366:Protein of unknown function (DUF1997)	-
TraesCS4A03G1040000	TraesCS4A03G1040000	Chr4A	693061530	693066087	-	1219	-	TraesCS4A01G419800 && - && PF02144:Repair protein Rad1/Rec1/Rad17	-
TraesCS4A03G1042500	TraesCS4A03G1042500	Chr4A	693681149	693683703	+	1337	-	TraesCS4A01G421100 && Q84WP6.2 RecName: Full=NAC domain-containing protein 43; Short=ANAC043; AltName: Full=Protein EMBRYO DEFECTIVE 2301; AltName: Full=Protein NAC SECONDARY WALL THICKENING PROMOTING FACTOR 1 && PF02365:No apical meristem (NAM) protein	NAM
TraesCS4A03G1095900	TraesCS4A03G1095900	Chr4A	713490859	713492164	+	1306	-	- && - && PF13041:PPR repeat family	-
TraesCS4A03G1110300	TraesCS4A03G1110300	Chr4A	718409950	718411095	-	1146	-	TraesCS4A01G444700 && Q9M667.2 RecName: Full=Disease resistance protein RPP13; AltName: Full=Resistance to Peronospora parasitica protein 13 && PF00931:NB-ARC domain|PF18052:Rx N-terminal domain	NB-ARC
TraesCS4A03G1112200	TraesCS4A03G1112200	Chr4A	718596084	718597032	-	445	-	- && - && -	-
TraesCS4A03G1115100	TraesCS4A03G1115100	Chr4A	719755026	719756118	+	1011	-	TraesCS4A01G445100 && - && -	-
TraesCS4A03G1133400	TraesCS4A03G1133400	Chr4A	724908058	724909795	-	1626	-	TraesCS4A01G452600 && Q8S9H7.1 RecName: Full=Transcription factor DIVARICATA && PF00249:Myb-like DNA-binding domain	Myb_DNA-binding
TraesCS4A03G1162400	TraesCS4A03G1162400	Chr4A	734654786	734656597	+	1626	-	- && Q9LN01.1 RecName: Full=Pentatricopeptide repeat-containing protein At1g08070, chloroplastic; AltName: Full=Protein ORGANELLE TRANSCRIPT PROCESSING 82; Flags: Precursor && PF01535:PPR repeat	PPR
TraesCS4A03G1198200	TraesCS4A03G1198200	Chr4A	743180530	743182675	-	634	-	TraesCS4A01G475300 && - && -	-
TraesCS4A03G1221200	TraesCS4A03G1221200	Chr4A	747678512	747685365	-	3479	-	- && Q9XIF2.1 RecName: Full=DExH-box ATP-dependent RNA helicase DExH9; AltName: Full=Protein MTR4 homolog; Short=AtMTR4 && PF00270:DEAD/DEAH box helicase|PF13234:rRNA-processing arch domain|PF08148:DSHCT (NUC185) domain	DEAD
TraesCS4B03G0002000	TraesCS4B03G0002000	Chr4B	895341	896708	-	1368	-	TraesCS4B01G001700 && Q8W1W9.1 RecName: Full=Malonyl-coenzyme:anthocyanin 5-O-glucoside-6'''-O-malonyltransferase; Short=Malonyl CoA:anthocyanin 5-O-glucoside-6'''-O-malonyltransferase; Short=Ss5MaT1 && PF02458:Transferase family	-
TraesCS4B03G0003300	TraesCS4B03G0003300	Chr4B	1336993	1338899	+	1382	-	TraesCS4B01G000800 && Q9SRE5.1 RecName: Full=Uncharacterized protein At1g76660 && -	-
TraesCS4B03G0031400	TraesCS4B03G0031400	Chr4B	13150070	13152283	+	2214	-	TraesCS4B01G015200 && Q9FKP1.1 RecName: Full=Cation/calcium exchanger 1; Short=AtCCX1; AltName: Full=Protein CATION EXCHANGER 7 && PF01699:Sodium/calcium exchanger protein	Na_Ca_ex
TraesCS4B03G0032700	TraesCS4B03G0032700	Chr4B	13449724	13450466	+	743	-	TraesCS4B01G015800 && P83585.1 RecName: Full=Ferredoxin && PF00111:2Fe-2S iron-sulfur cluster binding domain	Fer2
TraesCS4B03G0032800	TraesCS4B03G0032800	Chr4B	13450549	13454028	-	851	-	TraesCS4B01G015900 && - && PF00903:Glyoxalase/Bleomycin resistance protein/Dioxygenase superfamily	Glyoxalase
TraesCS4B03G0035200	TraesCS4B03G0035200	Chr4B	13994176	13995863	+	1428	-	TraesCS4B01G017200 && - && -	-
TraesCS4B03G0038900	TraesCS4B03G0038900	Chr4B	15684259	15687307	+	1850	-	TraesCS4B01G018900 && Q75HA6.1 RecName: Full=BTB/POZ domain and ankyrin repeat-containing protein NPR3; Short=OsNPR3 && PF12796:Ankyrin repeats (3 copies)|PF11900:Domain of unknown function (DUF3420)|PF00651:BTB/POZ domain|PF12313:NPR1/NIM1 like defence protein C terminal	BTB
TraesCS4B03G0041700	TraesCS4B03G0041700	Chr4B	16219932	16223106	+	1486	-	TraesCS4B01G021200 && Q9T072.2 RecName: Full=Transcription factor bHLH25; AltName: Full=Basic helix-loop-helix protein 25; Short=AtbHLH25; Short=bHLH 25; AltName: Full=Transcription factor EN 29; AltName: Full=bHLH transcription factor bHLH025 && PF00010:Helix-loop-helix DNA-binding domain	HLH
TraesCS4B03G0041900	TraesCS4B03G0041900	Chr4B	16331857	16336823	+	1312	-	- && Q9T072.2 RecName: Full=Transcription factor bHLH25; AltName: Full=Basic helix-loop-helix protein 25; Short=AtbHLH25; Short=bHLH 25; AltName: Full=Transcription factor EN 29; AltName: Full=bHLH transcription factor bHLH025 && PF00010:Helix-loop-helix	HLH
TraesCS4B03G0046500	TraesCS4B03G0046500	Chr4B	17819946	17826018	+	1695	-	TraesCS4B01G022400 && Q9ZQR4.2 RecName: Full=DUF21 domain-containing protein At2g14520; AltName: Full=CBS domain-containing protein CBSDUF3 && PF01595:Cyclin M transmembrane N-terminal domain	-
TraesCS4B03G0048600	TraesCS4B03G0048600	Chr4B	18510959	18511369	+	309	-	TraesCS4B01G022700 && Q94DE2.1 RecName: Full=Protein BUD31 homolog 1; AltName: Full=Protein G10 homolog 1 && PF01125:G10 protein	-
TraesCS4B03G0061400	TraesCS4B03G0061400	Chr4B	23847772	23850308	+	1223	-	TraesCS4B01G028100 && P08451.2 RecName: Full=Ferredoxin-2; AltName: Full=Ferredoxin II && PF00111:2Fe-2S iron-sulfur cluster binding domain	Fer2
TraesCS4B03G0074600	TraesCS4B03G0074600	Chr4B	27681388	27683375	+	1988	-	TraesCS4B01G034000 && - && -	-
TraesCS4B03G0081700	TraesCS4B03G0081700	Chr4B	29883407	29885552	+	1589	-	TraesCS4B01G037400 && Q851S8.1 RecName: Full=Adenylosuccinate synthetase 2, chloroplastic; Short=AMPSase 2; Short=AdSS 2; AltName: Full=IMP--aspartate ligase 2; Flags: Precursor && PF00709:Adenylosuccinate synthetase	-
TraesCS4B03G0097100	TraesCS4B03G0097100	Chr4B	34992626	34994102	-	814	-	TraesCS4B01G044700 && P60496.1 RecName: Full=Chemocyanin; AltName: Full=Basic blue protein; AltName: Full=Plantacyanin; Flags: Precursor && PF02298:Plastocyanin-like domain	Cu_bind_like
TraesCS4B03G0097200	TraesCS4B03G0097200	Chr4B	35010817	35012030	+	1011	-	TraesCS4B01G044800 && - && PF03398:Regulator of Vps4 activity in the MVB pathway	-
TraesCS4B03G0119400	TraesCS4B03G0119400	Chr4B	46888662	46890396	-	1735	-	TraesCS4B01G055400 && Q940Z5.1 RecName: Full=Phenolic glucoside malonyltransferase 1 && PF02458:Transferase family	-
TraesCS4B03G0125800	TraesCS4B03G0125800	Chr4B	50798688	50801457	-	1339	-	- && Q9NW38.2 RecName: Full=E3 ubiquitin-protein ligase FANCL; AltName: Full=Fanconi anemia group L protein; AltName: Full=Fanconi anemia-associated polypeptide of 43 kDa; Short=FAAP43 && PF11793:FANCL C-terminal domain|PF18891:FANCL UBC-like domain 3|PF1	-
TraesCS4B03G0131700	TraesCS4B03G0131700	Chr4B	55539662	55546947	+	2866	-	TraesCS4B01G060400 && Q4V7N2.1 RecName: Full=tRNA (cytosine(34)-C(5))-methyltransferase; AltName: Full=NOL1/NOP2/Sun domain family member 2 && PF01189:16S rRNA methyltransferase RsmB/F	-
TraesCS4B03G0139700	TraesCS4B03G0139700	Chr4B	60255215	60256983	-	1677	-	TraesCS4B01G064200 && - && PF00257:Dehydrin	-
TraesCS4B03G0155200	TraesCS4B03G0155200	Chr4B	67810717	67813698	+	2180	-	TraesCS4B01G070400 && - && -	-
TraesCS4B03G0161800	TraesCS4B03G0161800	Chr4B	70456229	70458157	-	1929	-	TraesCS4B01G072200 && - && -	-
TraesCS4B03G0161900	TraesCS4B03G0161900	Chr4B	70644350	70645953	-	1604	-	TraesCS4B01G072300 && - && -	-
TraesCS4B03G0163100	TraesCS4B03G0163100	Chr4B	71218616	71218999	-	384	-	TraesCS4B01G073000 && - && -	-
TraesCS4B03G0166800	TraesCS4B03G0166800	Chr4B	73328363	73332358	+	1080	-	TraesCS4B01G074600 && - && PF13419:Haloacid dehalogenase-like hydrolase	-
TraesCS4B03G0182700	TraesCS4B03G0182700	Chr4B	80689539	80693559	+	1958	-	TraesCS4B01G079900 && Q9FKZ3.1 RecName: Full=LOB domain-containing protein 36; AltName: Full=ASYMMETRIC LEAVES 2-like protein 1; Short=AS2-like protein 1 && PF03195:Lateral organ boundaries (LOB) domain	-
TraesCS4B03G0193800	TraesCS4B03G0193800	Chr4B	88977016	88983025	+	1626	-	TraesCS4B01G085500 && Q9ZSB1.2 RecName: Full=Subtilisin-like protease SBT3.10; AltName: Full=Subtilase subfamily 3 member 10; Short=AtSBT3.10; Flags: Precursor && PF00082:Subtilase family|PF17766:Fibronectin type-III domain	Peptidase_S8
TraesCS4B03G0196200	TraesCS4B03G0196200	Chr4B	89978984	89993605	+	4054	-	- && - && PF12657:Transcription factor IIIC subunit delta N-term	-
TraesCS4B03G0201800	TraesCS4B03G0201800	Chr4B	92945335	92945889	+	555	-	TraesCS4B01G088900 && Q9LQ28.1 RecName: Full=Ethylene-responsive transcription factor ERF022 && PF00847:AP2 domain	AP2
TraesCS4B03G0206300	TraesCS4B03G0206300	Chr4B	95564920	95565936	-	1017	-	TraesCS4B01G090400 && - && -	-
TraesCS4B03G0223800	TraesCS4B03G0223800	Chr4B	105445347	105447171	-	1361	-	TraesCS4B01G097900 && Q9C5D3.1 RecName: Full=Heavy metal-associated isoprenylated plant protein 7; Short=AtHIP07; AltName: Full=Farnesylated protein 3; Short=AtFP3; Flags: Precursor && PF00403:Heavy-metal-associated domain	HMA
TraesCS4B03G0226400	TraesCS4B03G0226400	Chr4B	107692391	107692852	-	462	-	- && Q8RXX9.2 RecName: Full=E3 ubiquitin-protein ligase ATL6; AltName: Full=RING-H2 finger protein ATL6; AltName: Full=RING-type E3 ubiquitin transferase ATL6; Flags: Precursor && PF13639:Ring finger domain	-
TraesCS4B03G0229300	TraesCS4B03G0229300	Chr4B	109330285	109334653	+	1479	-	TraesCS4B01G100700 && - && -	-
TraesCS4B03G0237600	TraesCS4B03G0237600	Chr4B	114853670	114869536	-	2858	-	- && Q9P6R0.2 RecName: Full=Transcription factor IIIB 60 kDa subunit; Short=TFIIIB; AltName: Full=B-related factor 1; Short=BRF-1; AltName: Full=TFIIB-related factor && PF00382:Transcription factor TFIIB repeat|PF07741:Brf1-like TBP-binding domain	-
TraesCS4B03G0241400	TraesCS4B03G0241400	Chr4B	118927378	118930157	-	1611	-	TraesCS4B01G106500 && P10848.1 RecName: Full=Alcohol dehydrogenase 3 && PF00107:Zinc-binding dehydrogenase|PF08240:Alcohol dehydrogenase GroES-like domain	ADH_zinc_N
TraesCS4B03G0246700	TraesCS4B03G0246700	Chr4B	122389974	122397088	+	1750	-	- && P0C129.2 RecName: Full=Auxin-responsive protein IAA27; AltName: Full=Indoleacetic acid-induced protein 27 && PF02309:AUX/IAA family	-
TraesCS4B03G0257700	TraesCS4B03G0257700	Chr4B	130719516	130722404	-	1788	-	TraesCS4B01G113100 && - && -	-
TraesCS4B03G0268300	TraesCS4B03G0268300	Chr4B	139126157	139129698	-	1874	-	- && - && PF00170:bZIP transcription factor	bZIP_1
TraesCS4B03G0281900	TraesCS4B03G0281900	Chr4B	147837123	147838714	+	753	-	TraesCS4B01G121900 && Q9SG92.1 RecName: Full=Methylesterase 17; Short=AtMES17; AltName: Full=Methyl indole-3-acetic acid esterase && PF12697:Alpha/beta hydrolase family	-
TraesCS4B03G0294200	TraesCS4B03G0294200	Chr4B	162373221	162375533	+	1325	-	TraesCS4B01G126100 && C0LGH8.1 RecName: Full=Probable LRR receptor-like serine/threonine-protein kinase At1g63430; Flags: Precursor && PF07714:Protein tyrosine and serine/threonine kinase	Pkinase_Tyr
TraesCS4B03G0303800	TraesCS4B03G0303800	Chr4B	171947887	171948357	-	471	-	TraesCS4B01G128900 && - && -	-
TraesCS4B03G0314800	TraesCS4B03G0314800	Chr4B	178877072	178878683	+	1525	-	TraesCS4B01G134700 && Q9FFD9.1 RecName: Full=Seipin-1; Short=AtSEIPIN1 && PF06775:Putative adipose-regulatory protein (Seipin)	-
TraesCS4B03G0322500	TraesCS4B03G0322500	Chr4B	185567619	185569832	+	1218	-	TraesCS4B01G138300 && Q8L719.1 RecName: Full=THO complex subunit 4B; AltName: Full=ALYREF homolog 2; Short=AtALY2 && PF13865:C-terminal duplication domain of Friend of PRMT1|PF00076:RNA recognition motif. (a.k.a. RRM, RBD, or RNP domain)	RRM_1
TraesCS4B03G0349100	TraesCS4B03G0349100	Chr4B	210432578	210443660	+	2291	-	TraesCS4B01G145600 && Q2R0Q1.2 RecName: Full=Splicing factor U2af large subunit A; AltName: Full=U2 auxiliary factor 65 kDa subunit A; AltName: Full=U2 small nuclear ribonucleoprotein auxiliary factor large subunit A; Short=U2 snRNP auxiliary factor large subunit A && PF00076:RNA recognition motif. (a.k.a. RRM, RBD, or RNP domain)	RRM_1
TraesCS4B03G0409300	TraesCS4B03G0409300	Chr4B	286421623	286426684	+	1343	-	TraesCS4B01G156400 && Q9ZUU4.1 RecName: Full=RNA-binding protein CP29B, chloroplastic; AltName: Full=Ribonucleoprotein At2g37220; Flags: Precursor && PF00076:RNA recognition motif. (a.k.a. RRM, RBD, or RNP domain)	RRM_1
TraesCS4B03G0429500	TraesCS4B03G0429500	Chr4B	311654493	311658061	+	3485	-	TraesCS4B01G160100 && - && -	-
TraesCS4B03G0449300	TraesCS4B03G0449300	Chr4B	335351963	335359341	-	5817	-	TraesCS4B01G163700 && Q9FMN2.1 RecName: Full=Phosphatidate phosphatase PAH2; AltName: Full=Phosphatidic acid phosphohydrolase 2; Short=AtPAH2 && PF08235:LNS2 (Lipin/Ned1/Smp2)|PF04571:lipin, N-terminal conserved region|PF16876:Lipin/Ned1/Smp2 multi-domain protein middle domain	-
TraesCS4B03G0462000	TraesCS4B03G0462000	Chr4B	348912288	348944460	-	615	-	- && - && -	-
TraesCS4B03G0481200	TraesCS4B03G0481200	Chr4B	373094921	373101329	-	1641	-	TraesCS4B01G170600 && - && -	-
TraesCS4B03G0483600	TraesCS4B03G0483600	Chr4B	375088534	375089976	+	1032	-	TraesCS4B01G171600 && Q0ITS8.1 RecName: Full=60S ribosomal protein L10-1; AltName: Full=Protein QM; AltName: Full=Putative tumor suppressor SC34 >A2ZCQ7.2 RecName: Full=60S ribosomal protein L10-1; AltName: Full=Protein QM; AltName: Full=Putative tumor suppressor SC34 && PF00252:Ribosomal protein L16p/L10e	-
TraesCS4B03G0499300	TraesCS4B03G0499300	Chr4B	387874205	387880789	-	2890	-	- && Q9SBJ1.1 RecName: Full=[Pyruvate dehydrogenase (acetyl-transferring)] kinase, mitochondrial; Short=AtPDHK; Short=Pyruvate dehydrogenase kinase && PF10436:Mitochondrial branched-chain alpha-ketoacid dehydrogenase kinase|PF02518:Histidine kinase-, DNA	HATPase_c
TraesCS4B03G0506200	TraesCS4B03G0506200	Chr4B	393608955	393611951	+	2900	-	TraesCS4B01G179800 && P41842.2 RecName: Full=Tetratricopeptide repeat-containing protein trd-1; Short=TPR repeat protein 27; AltName: Full=Tetratricopeptide repeat regulator of differentiation protein 1 && -	-
TraesCS4B03G0522700	TraesCS4B03G0522700	Chr4B	403735209	403735969	+	516	-	TraesCS4B01G185100 && - && PF00582:Universal stress protein family	Usp
TraesCS4B03G0536200	TraesCS4B03G0536200	Chr4B	412622726	412623783	-	885	-	TraesCS4B01G191100 && - && -	-
TraesCS4B03G0539800	TraesCS4B03G0539800	Chr4B	414226918	414231196	-	3558	-	TraesCS4B01G192300 && O65020.2 RecName: Full=Ethylene-overproduction protein 1; AltName: Full=Protein ETHYLENE OVERPRODUCER 1; Short=Protein ETO1 && -	-
TraesCS4B03G0560000	TraesCS4B03G0560000	Chr4B	427986499	427987495	+	997	-	TraesCS4B01G200800 && - && -	-
TraesCS4B03G0568600	TraesCS4B03G0568600	Chr4B	435281947	435285280	-	693	-	TraesCS4B01G204300 && Q6FXP4.1 RecName: Full=Multiple RNA-binding domain-containing protein 1 && PF00076:RNA recognition motif. (a.k.a. RRM, RBD, or RNP domain)	RRM_1
TraesCS4B03G0581600	TraesCS4B03G0581600	Chr4B	447868701	447869465	-	534	-	TraesCS4B01G210200 && P49311.1 RecName: Full=Glycine-rich RNA-binding protein GRP2A && PF00076:RNA recognition motif. (a.k.a. RRM, RBD, or RNP domain)	RRM_1
TraesCS4B03G0589900	TraesCS4B03G0589900	Chr4B	452920690	452929841	+	3096	-	- && Q6NU40.1 RecName: Full=Chromosome transmission fidelity protein 18 homolog && PF00004:ATPase family associated with various cellular activities (AAA)	AAA
TraesCS4B03G0597500	TraesCS4B03G0597500	Chr4B	457678879	457682539	-	2291	-	TraesCS4B01G217400 && Q9S7Y1.1 RecName: Full=Transcription factor bHLH30; AltName: Full=Basic helix-loop-helix protein 30; Short=AtbHLH30; Short=bHLH 30; AltName: Full=Transcription factor EN 53; AltName: Full=bHLH transcription factor bHLH030 && PF00010:Helix-loop-helix DNA-binding domain	HLH
TraesCS4B03G0610800	TraesCS4B03G0610800	Chr4B	467063483	467066155	+	812	-	TraesCS4B01G223100 && K4BVL1.1 RecName: Full=Protein SPA, chloroplastic; AltName: Full=Sugar partition-affecting protein; Flags: Precursor && PF17302:Family of unknown function (DUF5351)	-
TraesCS4B03G0619200	TraesCS4B03G0619200	Chr4B	471733626	471741179	-	1530	-	- && Q10P67.1 RecName: Full=Probable 4-hydroxy-tetrahydrodipicolinate reductase 2, chloroplastic; Short=HTPA reductase 2; Flags: Precursor && PF01113:Dihydrodipicolinate reductase, N-terminus|PF05173:Dihydrodipicolinate reductase, C-terminus	DapB_N
TraesCS4B03G0622300	TraesCS4B03G0622300	Chr4B	475295840	475298878	+	3039	-	TraesCS4B01G227400 && O49607.1 RecName: Full=Subtilisin-like protease SBT1.6; AltName: Full=Subtilase subfamily 1 member 6; Short=AtSBT1.6; AltName: Full=Subtilisin-like serine protease 2; Short=At-SLP2; Flags: Precursor && PF02225:PA domain|PF00082:Subtilase family|PF17766:Fibronectin type-III domain|PF05922:Peptidase inhibitor I9	Peptidase_S8
TraesCS4B03G0663000	TraesCS4B03G0663000	Chr4B	504109141	504112870	+	2325	-	TraesCS4B01G243400 && Q9SKY8.1 RecName: Full=Heat shock 70 kDa protein 8; AltName: Full=Heat shock protein 70-8; Short=AtHsp70-8; AltName: Full=Heat-shock protein 70T-2 && PF00012:Hsp70 protein	HSP70
TraesCS4B03G0686000	TraesCS4B03G0686000	Chr4B	520900227	520901901	-	1482	-	TraesCS4B01G256300 && Q9FLA2.1 RecName: Full=Putative F-box/FBD/LRR-repeat protein At5g44950 && -	-
TraesCS4B03G0690900	TraesCS4B03G0690900	Chr4B	524357500	524364691	+	2237	-	TraesCS4B01G258500 && Q2SL36.1 RecName: Full=Probable periplasmic serine endoprotease DegP-like; AltName: Full=Protease Do; Flags: Precursor && PF17820:PDZ domain|PF13365:Trypsin-like peptidase domain	-
TraesCS4B03G0692200	TraesCS4B03G0692200	Chr4B	525453475	525456800	+	2026	-	TraesCS4B01G259100 && Q0H904.2 RecName: Full=Endo-1,4-beta-xylanase C; Short=Xylanase C; AltName: Full=1,4-beta-D-xylan xylanohydrolase C; Flags: Precursor && PF02018:Carbohydrate binding domain|PF00331:Glycosyl hydrolase family 10	-
TraesCS4B03G0692300	TraesCS4B03G0692300	Chr4B	525901189	525903601	-	1249	-	TraesCS4B01G259200 && Q0VC80.1 RecName: Full=YrdC domain-containing protein, mitochondrial; Flags: Precursor && PF01300:Telomere recombination	Sua5_yciO_yrdC
TraesCS4B03G0700000	TraesCS4B03G0700000	Chr4B	531716859	531719274	-	2314	-	TraesCS4B01G262800 && Q8VZ80.2 RecName: Full=Polyol transporter 5; AltName: Full=Protein POLYOL TRANSPORTER 5; Short=AtPLT5; AltName: Full=Sugar-proton symporter PLT5 && PF00083:Sugar (and other) transporter	Sugar_tr
TraesCS4B03G0707400	TraesCS4B03G0707400	Chr4B	536579394	536584580	+	1775	-	TraesCS4B01G266000 && - && PF07899:Frigida-like protein	-
TraesCS4B03G0712800	TraesCS4B03G0712800	Chr4B	541043762	541046827	+	1590	-	TraesCS4B01G268000 && P44176.1 RecName: Full=5'-3' exoribonuclease; AltName: Full=3',5'-nucleotide bisphosphate phosphatase; AltName: Full=RNase AM && PF02811:PHP domain	-
TraesCS4B03G0719500	TraesCS4B03G0719500	Chr4B	545729006	545730731	+	1203	-	- && Q6F6Y2.1 RecName: Full=FAD-dependent urate hydroxylase; AltName: Full=Flavoprotein urate hydroxylase && PF01494:FAD binding domain	FAD_binding_3
TraesCS4B03G0753700	TraesCS4B03G0753700	Chr4B	567778460	567781911	+	1614	-	TraesCS4B01G285200 && - && -	-
TraesCS4B03G0776600	TraesCS4B03G0776600	Chr4B	580133453	580135414	-	1216	-	TraesCS4B01G295400 && - && -	-
TraesCS4B03G0822500	TraesCS4B03G0822500	Chr4B	605456651	605459310	-	2562	-	TraesCS4B01G316700 && Q9LSW9.1 RecName: Full=RING-H2 finger protein ATL16; AltName: Full=RING-type E3 ubiquitin transferase ATL16 && PF13639:Ring finger domain	-
TraesCS4B03G0828200	TraesCS4B03G0828200	Chr4B	608452172	608452558	+	387	-	TraesCS4B01G319400 && Q39261.1 RecName: Full=Zinc finger protein 2 && -	-
TraesCS4B03G0831100	TraesCS4B03G0831100	Chr4B	610300212	610301837	-	827	-	TraesCS4B01G320200 && - && -	-
TraesCS4B03G0832100	TraesCS4B03G0832100	Chr4B	610724706	610727398	+	1764	-	TraesCS4B01G320400 && Q6S4P4.2 RecName: Full=Transcription factor RF2b && PF00170:bZIP transcription factor	bZIP_1
TraesCS4B03G0832500	TraesCS4B03G0832500	Chr4B	611046876	611048156	-	189	-	TraesCS4B01G320800 && - && -	-
TraesCS4B03G0832700	TraesCS4B03G0832700	Chr4B	611071661	611073442	-	592	-	TraesCS4B01G320900 && - && -	-
TraesCS4B03G0833500	TraesCS4B03G0833500	Chr4B	611185843	611186895	-	950	-	TraesCS4B01G321400 && - && -	-
TraesCS4B03G0842400	TraesCS4B03G0842400	Chr4B	614611023	614611390	+	258	-	TraesCS4B01G324800 && Q109B0.1 RecName: Full=Class II metallothionein-like protein 1A; AltName: Full=OsMT-II-1a; AltName: Full=OsMT4 && -	-
TraesCS4B03G0847000	TraesCS4B03G0847000	Chr4B	616715975	616718223	-	1312	-	TraesCS4B01G327000 && Q688R1.1 RecName: Full=Metal tolerance protein 1; Short=OsMTP1 && PF01545:Cation efflux family	-
TraesCS4B03G0861700	TraesCS4B03G0861700	Chr4B	622148956	622149904	-	793	-	TraesCS4B01G332700 && - && -	-
TraesCS4B03G0861800	TraesCS4B03G0861800	Chr4B	622150885	622151810	-	793	-	TraesCS4B01G332800 && - && -	-
TraesCS4B03G0926500	TraesCS4B03G0926500	Chr4B	646759421	646759804	-	384	-	TraesCS4B01G357000 && - && PF18052:Rx N-terminal domain	-
TraesCS4B03G0938500	TraesCS4B03G0938500	Chr4B	651349408	651351715	-	1231	-	TraesCS4B01G363200 && Q84K34.1 RecName: Full=E3 ubiquitin-protein ligase SINA-like 10; AltName: Full=Seven in absentia-like protein 10 && PF03145:Seven in absentia protein family	-
TraesCS4B03G0940300	TraesCS4B03G0940300	Chr4B	652186774	652190793	+	1874	-	TraesCS4B01G364300 && Q9M2D2.2 RecName: Full=UPF0187 protein At3g61320, chloroplastic; Flags: Precursor && PF01062:Bestrophin, RFP-TM, chloride channel	-
TraesCS4B03G0958100	TraesCS4B03G0958100	Chr4B	657369859	657377638	-	2649	-	TraesCS4B01G372600 && F4IV45.1 RecName: Full=Probable helicase CHR10; AltName: Full=Protein ALTERED SEED GERMINATION 3; AltName: Full=Protein CHROMATIN REMODELING 10 && PF00271:Helicase conserved C-terminal domain|PF00176:SNF2 family N-terminal domain	SNF2_N
TraesCS4B03G0974400	TraesCS4B03G0974400	Chr4B	661398674	661400809	+	1467	-	TraesCS4B01G381800 && Q7XJE6.1 RecName: Full=Metacaspase-1; Short=AtMC1; AltName: Full=Metacaspase 1b; Short=AtMCP1b; AltName: Full=Protein LSD ONE LIKE 3 && PF00656:Caspase domain	Peptidase_C14
TraesCS4B03G0980500	TraesCS4B03G0980500	Chr4B	663537499	663539204	+	714	-	TraesCS4B01G383800 && Q7XQZ6.1 RecName: Full=Inositol-pentakisphosphate 2-kinase IPK1; AltName: Full=Inositol-1,3,4,5,6-pentakisphosphate 2-kinase IPK1; Short=OsIPK1; AltName: Full=Ins(1,3,4,5,6)P5 2-kinase; Short=InsP5 2-kinase 1 >B8AVX5.1 RecName: Full=Inositol-pentakisphosphate 2-kinase IPK1; AltName: Full=Inositol-1,3,4,5,6-pentakisphosphate 2-kinase IPK1; Short=OsIPK1; AltName: Full=Ins(1,3,…	-
TraesCS4B03G0985800	TraesCS4B03G0985800	Chr4B	664911612	664912761	+	1041	-	TraesCS4B01G385800 && Q0DBL6.1 RecName: Full=Heat stress transcription factor C-2b; AltName: Full=Heat stress transcription factor 16; Short=OsHsf-16 && PF00447:HSF-type DNA-binding	HSF_DNA-bind
TraesCS4B03G0986000	TraesCS4B03G0986000	Chr4B	664915174	664916913	-	576	-	TraesCS4B01G385900 && Q9CAT7.1 RecName: Full=Nascent polypeptide-associated complex subunit beta && PF01849:NAC domain	-
TraesCS4B03G1008300	TraesCS4B03G1008300	Chr4B	669671489	669672052	+	564	-	TraesCS4B01G395200 && - && -	-
TraesCS4B03G1017200	TraesCS4B03G1017200	Chr4B	672367757	672368702	+	946	-	TraesCS4B01G397900 && - && PF04520:Senescence regulator	-
TraesCS4B03G1017800	TraesCS4B03G1017800	Chr4B	672632054	672638468	+	3882	-	- && F4IJK6.1 RecName: Full=Kinesin-like protein KIN-14R && PF11721:Malectin domain|PF00225:Kinesin motor domain	Kinesin
TraesCS4D03G0005100	TraesCS4D03G0005100	Chr4D	1406011	1408464	+	1085	-	TraesCS4D01G003600 && P82538.1 RecName: Full=PsbP-like protein 1, chloroplastic; AltName: Full=OEC23-like protein 4; AltName: Full=PsbP-related thylakoid lumenal protein 2; Flags: Precursor && PF01789:PsbP	-
TraesCS4D03G0006600	TraesCS4D03G0006600	Chr4D	1808058	1813801	+	4416	-	TraesCS4D01G004100 && Q38834.2 RecName: Full=Disease resistance RPP13-like protein 4; AltName: Full=Disease resistance protein ZAR1; AltName: Full=Protein HOPZ-ACTIVATED RESISTANCE 1 && PF00931:NB-ARC domain|PF18052:Rx N-terminal domain	NB-ARC
TraesCS4D03G0006900	TraesCS4D03G0006900	Chr4D	1857162	1864002	+	4359	-	TraesCS4D01G004200 && Q9LRR4.1 RecName: Full=Putative disease resistance RPP13-like protein 1 && PF00931:NB-ARC domain|PF18052:Rx N-terminal domain	NB-ARC
TraesCS4D03G0007400	TraesCS4D03G0007400	Chr4D	2159778	2160428	-	651	-	TraesCS4D01G004500 && Q84TC2.1 RecName: Full=DIBOA-glucoside dioxygenase BX6; AltName: Full=2,4-dihydroxy-1,4-benzoxazin-3-one-glucoside dioxygenase; AltName: Full=2-oxoglutarate-dependent dioxygenase BX6; AltName: Full=Protein BENZOXAZINONE SYNTHESIS 6 && PF14226:non-haem dioxygenase in morphine synthesis N-terminal	-
TraesCS4D03G0029000	TraesCS4D03G0029000	Chr4D	7951462	7955039	-	1375	-	TraesCS4D01G018000 && Q7Y180.1 RecName: Full=Acidic leucine-rich nuclear phosphoprotein 32-related protein 2; AltName: Full=ANP32/acidic nuclear phosphoprotein-like protein 2 && -	-
TraesCS4D03G0040500	TraesCS4D03G0040500	Chr4D	11323563	11329187	+	1715	-	TraesCS4D01G025300 && Q9AUK4.1 RecName: Full=Magnesium transporter MRS2-A, chloroplastic; Flags: Precursor >B8APK3.1 RecName: Full=Magnesium transporter MRS2-A, chloroplastic; Flags: Precursor && PF01544:CorA-like Mg2+ transporter protein	-
TraesCS4D03G0057900	TraesCS4D03G0057900	Chr4D	16219060	16221579	+	1741	-	TraesCS4D01G034700 && Q851S8.1 RecName: Full=Adenylosuccinate synthetase 2, chloroplastic; Short=AMPSase 2; Short=AdSS 2; AltName: Full=IMP--aspartate ligase 2; Flags: Precursor && PF00709:Adenylosuccinate synthetase	-
TraesCS4D03G0069700	TraesCS4D03G0069700	Chr4D	19951800	19957109	+	2017	-	TraesCS4D01G041700 && - && PF00641:Zn-finger in Ran binding protein and others	zf-RanBP
TraesCS4D03G0082500	TraesCS4D03G0082500	Chr4D	22217295	22219478	-	2065	-	TraesCS4D01G046200 && Q8RWD0.2 RecName: Full=Zinc finger protein CONSTANS-LIKE 16 && PF00643:B-box zinc finger|PF06203:CCT motif	CCT
TraesCS4D03G0093200	TraesCS4D03G0093200	Chr4D	27770060	27770410	+	351	-	TRIAE_CS42_4DS_TGACv1_361697_AA1171670%2Ccortical cell delineatin protein && Q9SU35.1 RecName: Full=pEARLI1-like lipid transfer protein 1; AltName: Full=Protein AZELAIC ACID INDUCED 1; Flags: Precursor && PF14547:Hydrophobic seed protein	-
TraesCS4D03G0111800	TraesCS4D03G0111800	Chr4D	37011917	37018532	+	2805	-	TraesCS4D01G060100 && Q5ZLV4.1 RecName: Full=tRNA (cytosine(34)-C(5))-methyltransferase; AltName: Full=NOL1/NOP2/Sun domain family member 2 && PF01189:16S rRNA methyltransferase RsmB/F	-
TraesCS4D03G0132900	TraesCS4D03G0132900	Chr4D	46213430	46217125	-	1582	-	TraesCS4D01G070300 && - && PF05132:RNA polymerase III RPC4	-
TraesCS4D03G0134700	TraesCS4D03G0134700	Chr4D	47140806	47142248	-	1074	-	TraesCS4D01G071500 && Q10GM3.1 RecName: Full=B3 domain-containing protein Os03g0622200 && PF02362:B3 DNA binding domain	B3
TraesCS4D03G0139700	TraesCS4D03G0139700	Chr4D	48529903	48530834	+	932	-	TraesCS4D01G073500 && A2YUQ6.1 RecName: Full=Thioredoxin-like protein CITRX, chloroplastic; AltName: Full=Cf-9-interacting thioredoxin; Short=OsCiTrx; Flags: Precursor && PF00085:Thioredoxin	-
TraesCS4D03G0146800	TraesCS4D03G0146800	Chr4D	52124757	52126211	-	693	-	TraesCS4D01G077600 && Q9FN11.1 RecName: Full=LOB domain-containing protein 37; AltName: Full=ASYMMETRIC LEAVES 2-like protein 39; Short=AS2-like protein 39 && PF03195:Lateral organ boundaries (LOB) domain	-
TraesCS4D03G0155400	TraesCS4D03G0155400	Chr4D	55743024	55744085	-	1062	-	TraesCS4D01G081500 && Q9LX31.1 RecName: Full=Tetrapyrrole-binding protein, chloroplastic; AltName: Full=Genomes uncoupled 4; Flags: Precursor && PF05419:GUN4-like	-
TraesCS4D03G0162200	TraesCS4D03G0162200	Chr4D	58650110	58652399	+	2290	-	TraesCS4D01G084300 && - && -	-
TraesCS4D03G0169800	TraesCS4D03G0169800	Chr4D	62784173	62785039	+	867	-	TraesCS4D01G087000 && Q9LQ28.1 RecName: Full=Ethylene-responsive transcription factor ERF022 && PF00847:AP2 domain	AP2
TraesCS4D03G0170700	TraesCS4D03G0170700	Chr4D	63218814	63220044	-	1231	-	TraesCS4D01G087500 && - && -	-
TraesCS4D03G0185100	TraesCS4D03G0185100	Chr4D	69982490	69984352	-	1394	-	TraesCS4D01G094100 && Q9C5D3.1 RecName: Full=Heavy metal-associated isoprenylated plant protein 7; Short=AtHIP07; AltName: Full=Farnesylated protein 3; Short=AtFP3; Flags: Precursor && PF00403:Heavy-metal-associated domain	HMA
TraesCS4D03G0186500	TraesCS4D03G0186500	Chr4D	70789557	70797705	-	2625	-	TraesCS4D01G095000 && Q0DR28.1 RecName: Full=U-box domain-containing protein 57; AltName: Full=Plant U-box protein 57; Short=OsPUB57 && PF00069:Protein kinase domain|PF04564:U-box domain|PF12436:ICP0-binding domain of Ubiquitin-specific protease 7	Pkinase
TraesCS4D03G0196100	TraesCS4D03G0196100	Chr4D	77030999	77034106	-	2335	-	TraesCS4D01G099400 && - && -	-
TraesCS4D03G0209200	TraesCS4D03G0209200	Chr4D	84682651	84687788	+	1131	-	- && P0C129.2 RecName: Full=Auxin-responsive protein IAA27; AltName: Full=Indoleacetic acid-induced protein 27 && PF02309:AUX/IAA family	-
TraesCS4D03G0229100	TraesCS4D03G0229100	Chr4D	96371157	96372377	-	921	-	TraesCS4D01G115200 && - && PF00170:bZIP transcription factor	bZIP_1
TraesCS4D03G0257800	TraesCS4D03G0257800	Chr4D	115313586	115315154	+	1482	-	TraesCS4D01G129400 && Q9FFD9.1 RecName: Full=Seipin-1; Short=AtSEIPIN1 && PF06775:Putative adipose-regulatory protein (Seipin)	-
TraesCS4D03G0263400	TraesCS4D03G0263400	Chr4D	119056671	119059480	+	2729	-	TraesCS4D01G132100 && C0LGP9.1 RecName: Full=Probable leucine-rich repeat receptor-like protein kinase IMK3; AltName: Full=Protein INFLORESCENCE MERISTEM RECEPTOR-LIKE KINASE 3; AltName: Full=Protein MERISTEMATIC RECEPTOR-LIKE KINASE; Flags: Precursor && PF13855:Leucine rich repeat|PF07714:Protein tyrosine and serine/threonine kinase|PF08263:Leucine rich repeat N-terminal domain	Pkinase_Tyr
TraesCS4D03G0268300	TraesCS4D03G0268300	Chr4D	122197645	122197914	-	270	-	TraesCS4D01G135300 && - && -	-
TraesCS4D03G0336700	TraesCS4D03G0336700	Chr4D	195242117	195244267	-	2151	-	TraesCS4D01G153500 && - && -	-
TraesCS4D03G0338300	TraesCS4D03G0338300	Chr4D	197980132	197984432	-	2242	-	TraesCS4D01G153900 && Q2R1U4.1 RecName: Full=CDK5RAP1-like protein && PF01938:TRAM domain|PF00919:Uncharacterized protein family UPF0004|PF04055:Radical SAM superfamily	Radical_SAM
TraesCS4D03G0373000	TraesCS4D03G0373000	Chr4D	233318359	233347031	+	2977	-	- && F4K4L7.1 RecName: Full=Transcription initiation factor TFIID subunit 4b; AltName: Full=TBP-associated factor 4b; Short=AtTAF4b && PF05236:Transcription initiation factor TFIID component TAF4 family|PF12174:RCD1-SRO-TAF4 (RST) plant domain	-
TraesCS4D03G0426400	TraesCS4D03G0426400	Chr4D	298225374	298233160	-	3725	-	TraesCS4D01G171200 && - && -	-
TraesCS4D03G0428800	TraesCS4D03G0428800	Chr4D	300511113	300512489	+	794	-	TraesCS4D01G172500 && - && -	-
TraesCS4D03G0431300	TraesCS4D03G0431300	Chr4D	301809411	301810930	+	1022	-	TraesCS4D01G173700 && Q0ITS8.1 RecName: Full=60S ribosomal protein L10-1; AltName: Full=Protein QM; AltName: Full=Putative tumor suppressor SC34 >A2ZCQ7.2 RecName: Full=60S ribosomal protein L10-1; AltName: Full=Protein QM; AltName: Full=Putative tumor suppressor SC34 && PF00252:Ribosomal protein L16p/L10e	-
TraesCS4D03G0444700	TraesCS4D03G0444700	Chr4D	311377736	311383084	-	1616	-	TraesCS4D01G179300 && Q9SBJ1.1 RecName: Full=[Pyruvate dehydrogenase (acetyl-transferring)] kinase, mitochondrial; Short=AtPDHK; Short=Pyruvate dehydrogenase kinase && PF02518:Histidine kinase-, DNA gyrase B-, and HSP90-like ATPase|PF10436:Mitochondrial branched-chain alpha-ketoacid dehydrogenase kinase	HATPase_c
TraesCS4D03G0457700	TraesCS4D03G0457700	Chr4D	322393010	322394103	-	894	-	TraesCS4D01G184100 && - && -	-
TraesCS4D03G0484900	TraesCS4D03G0484900	Chr4D	341495505	341502100	-	2151	-	TraesCS4D01G196700 && Q0DST9.2 RecName: Full=RNA pseudouridine synthase 5; AltName: Full=RNA pseudouridylate synthase 5; AltName: Full=RNA-uridine isomerase 5 && PF00849:RNA pseudouridylate synthase	-
TraesCS4D03G0519000	TraesCS4D03G0519000	Chr4D	365174824	365180526	+	1897	-	TraesCS4D01G212100 && Q9Y7K5.2 RecName: Full=Uncharacterized WD repeat-containing protein C2A9.03 && PF00400:WD domain, G-beta repeat	WD40
TraesCS4D03G0549200	TraesCS4D03G0549200	Chr4D	386399543	386405230	-	1539	-	- && Q9S836.1 RecName: Full=Auxin transporter-like protein 2; AltName: Full=AUX1-like protein 2 && PF01490:Transmembrane amino acid transporter protein	Aa_trans
TraesCS4D03G0550300	TraesCS4D03G0550300	Chr4D	386802156	386806437	-	1263	-	- && B0K012.1 RecName: Full=Calmodulin-lysine N-methyltransferase; Short=CLNMT; Short=CaM KMT && PF10294:Lysine methyltransferase	-
TraesCS4D03G0556000	TraesCS4D03G0556000	Chr4D	390214114	390222397	+	2023	-	- && Q501B2.1 RecName: Full=bZIP transcription factor 16; Short=AtbZIP16 && PF00170:bZIP transcription factor|PF16596:Disordered region downstream of MFMR|PF07777:G-box binding protein MFMR	MFMR
TraesCS4D03G0565100	TraesCS4D03G0565100	Chr4D	394799051	394801412	-	977	-	TraesCS4D01G234600 && - && -	-
TraesCS4D03G0574600	TraesCS4D03G0574600	Chr4D	400148805	400150100	-	1205	-	TraesCS4D01G238200 && P28493.1 RecName: Full=Pathogenesis-related protein 5; Short=PR-5; Flags: Precursor && PF00314:Thaumatin family	Thaumatin
TraesCS4D03G0585100	TraesCS4D03G0585100	Chr4D	405664221	405667842	+	2213	-	TraesCS4D01G243000 && Q9SKY8.1 RecName: Full=Heat shock 70 kDa protein 8; AltName: Full=Heat shock protein 70-8; Short=AtHsp70-8; AltName: Full=Heat-shock protein 70T-2 && PF00012:Hsp70 protein	HSP70
TraesCS4D03G0594800	TraesCS4D03G0594800	Chr4D	416724877	416733453	+	2967	-	TraesCS4D01G248000 && Q8L7J2.1 RecName: Full=Beta-glucosidase 6; Short=Os3bglu6; Flags: Precursor && PF00232:Glycosyl hydrolase family 1	Glyco_hydro_1
TraesCS4D03G0620400	TraesCS4D03G0620400	Chr4D	428557818	428566693	-	2049	-	TraesCS4D01G259200 && F4IQJ2.1 RecName: Full=Elongator complex protein 5; Short=AtELP5; AltName: Full=Elongator component 5 && PF10483:Elongator subunit Iki1	-
TraesCS4D03G0625000	TraesCS4D03G0625000	Chr4D	432805656	432807045	+	1390	-	TraesCS4D01G262000 && O04351.1 RecName: Full=Transcription repressor OFP2; AltName: Full=Ovate family protein 2; Short=AtOFP2 && PF04844:Transcriptional repressor, ovate	-
TraesCS4D03G0632300	TraesCS4D03G0632300	Chr4D	435771980	435777706	+	1809	-	TraesCS4D01G265900 && - && PF07899:Frigida-like protein	-
TraesCS4D03G0640500	TraesCS4D03G0640500	Chr4D	440273880	440274374	+	495	-	TraesCS4D01G269400 && Q6F6Y2.1 RecName: Full=FAD-dependent urate hydroxylase; AltName: Full=Flavoprotein urate hydroxylase && PF01494:FAD binding domain	FAD_binding_3
TraesCS4D03G0646800	TraesCS4D03G0646800	Chr4D	443127323	443129100	-	1696	-	TraesCS4D01G273000 && Q94AQ8.1 RecName: Full=Photosynthetic NDH subunit of subcomplex B 2, chloroplastic; Short=Protein PnsB2; AltName: Full=NAD(P)H DEHYDROGENASE SUBUNIT 45; AltName: Full=NDH-DEPENDENT CYCLIC ELECTRON FLOW 2; Flags: Precursor && -	-
TraesCS4D03G0650600	TraesCS4D03G0650600	Chr4D	445102545	445103003	+	459	-	TraesCS4D01G274600 && - && -	-
TraesCS4D03G0664800	TraesCS4D03G0664800	Chr4D	451259935	451261378	-	988	-	TraesCS4D01G279900 && O49668.1 RecName: Full=Protein PAM68, chloroplastic; AltName: Full=PHOTOSYNTHESIS AFFECTED MUTANT 68; Flags: Precursor && PF11947:Photosynthesis affected mutant 68	-
TraesCS4D03G0673800	TraesCS4D03G0673800	Chr4D	455731953	455734212	+	1755	-	TraesCS4D01G283900 && - && -	-
TraesCS4D03G0676200	TraesCS4D03G0676200	Chr4D	456248987	456254202	-	1617	-	TraesCS4D01G285400 && Q8H2J9.3 RecName: Full=Glycerol-3-phosphate dehydrogenase [NAD(+)], chloroplastic; Flags: Precursor && PF07479:NAD-dependent glycerol-3-phosphate dehydrogenase C-terminus|PF01210:NAD-dependent glycerol-3-phosphate dehydrogenase N-terminus	NAD_Gly3P_dh_C
TraesCS4D03G0693300	TraesCS4D03G0693300	Chr4D	463643797	463645403	+	1138	-	TraesCS4D01G292400 && Q9C595.1 RecName: Full=YlmG homolog protein 2, chloroplastic; Short=AtYLMG2; AltName: Full=YGGT family protein YLMG2; Flags: Precursor && PF02325:YGGT family	-
TraesCS4D03G0694600	TraesCS4D03G0694600	Chr4D	464338879	464343874	+	2067	-	TraesCS4D01G293200 && Q8GXZ3.1 RecName: Full=Serine/threonine-protein kinase At5g01020 && PF07714:Protein tyrosine and serine/threonine kinase	Pkinase_Tyr
TraesCS4D03G0699100	TraesCS4D03G0699100	Chr4D	465536544	465537650	+	1107	-	TraesCS4D01G295400 && Q06398.2 RecName: Full=Probable glutathione S-transferase GSTU6; AltName: Full=28 kDa cold-induced protein && PF02798:Glutathione S-transferase, N-terminal domain|PF00043:Glutathione S-transferase, C-terminal domain	GST_N
TraesCS4D03G0725700	TraesCS4D03G0725700	Chr4D	477172525	477177358	+	2168	-	TraesCS4D01G309000 && Q9FYC2.1 RecName: Full=Pheophorbide a oxygenase, chloroplastic; Short=AtPaO; Short=Pheide a oxygenase; AltName: Full=Accelerated cell death 1; AltName: Full=Lethal leaf-spot 1 homolog; Short=Lls1; Flags: Precursor && PF00355:Rieske [2Fe-2S] domain|PF08417:Pheophorbide a oxygenase	-
TraesCS4D03G0726000	TraesCS4D03G0726000	Chr4D	477194477	477203098	-	3529	-	TraesCS4D01G309200 && Q9SGQ6.2 RecName: Full=Pentatricopeptide repeat-containing protein At1g76280 && -	-
TraesCS4D03G0744200	TraesCS4D03G0744200	Chr4D	483180837	483181463	-	627	-	TraesCS4D01G318800 && Q8LC69.2 RecName: Full=RING-H2 finger protein ATL8; AltName: Full=RING-type E3 ubiquitin transferase ATL8 && PF13639:Ring finger domain	-
TraesCS4D03G0751000	TraesCS4D03G0751000	Chr4D	484391273	484391646	+	258	-	TraesCS4D01G321700 && Q109B0.1 RecName: Full=Class II metallothionein-like protein 1A; AltName: Full=OsMT-II-1a; AltName: Full=OsMT4 && -	-
TraesCS4D03G0752900	TraesCS4D03G0752900	Chr4D	484777294	484780791	-	2136	-	TraesCS4D01G322700 && Q43206.1 RecName: Full=Catalase-1 && PF06628:Catalase-related immune-responsive|PF00199:Catalase	Catalase
TraesCS4D03G0757400	TraesCS4D03G0757400	Chr4D	486059224	486059592	+	369	-	TraesCS4D01G326100 && - && -	-
TraesCS4D03G0764000	TraesCS4D03G0764000	Chr4D	487741970	487743020	-	944	-	TraesCS4D01G329400 && - && -	-
TraesCS4D03G0793400	TraesCS4D03G0793400	Chr4D	498085335	498087327	-	1908	-	TraesCS4D01G341400 && Q93Y91.1 RecName: Full=Sugar transport protein 5; AltName: Full=Hexose transporter 5 && PF00083:Sugar (and other) transporter	Sugar_tr
TraesCS4D03G0809600	TraesCS4D03G0809600	Chr4D	502662992	502666334	+	1777	-	TraesCS4D01G349600 && Q9SWW5.1 RecName: Full=Glutathione gamma-glutamylcysteinyltransferase 1; AltName: Full=Cadmium tolerance protein; AltName: Full=Phytochelatin synthase 1; AltName: Full=TaPCS1 && PF05023:Phytochelatin synthase|PF09328:Domain of unknown function (DUF1984)	-
TraesCS4D03G0818900	TraesCS4D03G0818900	Chr4D	504216469	504218809	-	662	-	TraesCS4D01G353900 && Q9AV28.1 RecName: Full=Cyclin-dependent protein kinase inhibitor SMR1; AltName: Full=Protein SIAMESE-RELATED 1 && -	-
TraesCS4D03G0827000	TraesCS4D03G0827000	Chr4D	507376229	507380574	-	2930	-	TraesCS4D01G360400 && Q9FT50.1 RecName: Full=Putative F-box protein At3g52320 && PF00646:F-box domain	F-box
TraesCS4D03G0828900	TraesCS4D03G0828900	Chr4D	508360692	508367227	+	2671	-	TraesCS4D01G361400 && Q940Y1.1 RecName: Full=Oxysterol-binding protein-related protein 2A; AltName: Full=OSBP-related protein 2A && PF01237:Oxysterol-binding protein|PF15413:Pleckstrin homology domain	-
TraesCS4D03G0834800	TraesCS4D03G0834800	Chr4D	509460233	509469188	+	3174	-	TraesCS4D01G364600 && F4IV45.1 RecName: Full=Probable helicase CHR10; AltName: Full=Protein ALTERED SEED GERMINATION 3; AltName: Full=Protein CHROMATIN REMODELING 10 && PF00176:SNF2 family N-terminal domain|PF00271:Helicase conserved C-terminal domain	SNF2_N
TraesCS4D03G0843400	TraesCS4D03G0843400	Chr4D	512132027	512135433	+	2358	-	TraesCS4D01G359000 && Q0DVX2.2 RecName: Full=DEAD-box ATP-dependent RNA helicase 50 && PF00271:Helicase conserved C-terminal domain|PF00270:DEAD/DEAH box helicase	DEAD
TraesCS5A03G0002100	TraesCS5A03G0002100	Chr5A	2042895	2043377	+	483	-	TraesCS5A01G001400 && - && -	-
TraesCS5A03G0006600	TraesCS5A03G0006600	Chr5A	3318157	3321929	-	1860	-	- && Q9LFQ0.1 RecName: Full=Beta-glucuronosyltransferase GlcAT14B; AltName: Full=GT14 family glucuronic acid transferase 2; Short=AtGlcAT14B && PF02485:Core-2/I-Branching enzyme	-
TraesCS5A03G0006800	TraesCS5A03G0006800	Chr5A	3330540	3332847	+	1605	-	TraesCS5A01G003400 && - && PF07690:Major Facilitator Superfamily|PF06813:Nodulin-like	MFS_1
TraesCS5A03G0007700	TraesCS5A03G0007700	Chr5A	3551523	3556494	-	2761	-	TraesCS5A01G003800 && Q9SSG3.2 RecName: Full=HIPL1 protein; Flags: Precursor && PF07995:Glucose / Sorbosone dehydrogenase	-
TraesCS5A03G0007900	TraesCS5A03G0007900	Chr5A	3632961	3634579	+	1090	-	TraesCS5A01G003900 && Q9SX65.1 RecName: Full=1,4-dihydroxy-2-naphthoyl-CoA thioesterase 1; Short=AtDHNAT1; Short=DHNA-CoA thioesterase 1 && PF03061:Thioesterase superfamily	4HBT
TraesCS5A03G0008000	TraesCS5A03G0008000	Chr5A	3769384	3773677	+	3099	-	TraesCS5A01G004000 && Q8GYP6.1 RecName: Full=Pentatricopeptide repeat-containing protein At1g18900 && PF13041:PPR repeat family|PF12854:PPR repeat	-
TraesCS5A03G0008300	TraesCS5A03G0008300	Chr5A	3796488	3802877	-	3482	-	TraesCS5A01G004200 && P22180.1 RecName: Full=Plasma membrane ATPase 1; AltName: Full=Proton pump 1 && PF00122:E1-E2 ATPase|PF00702:haloacid dehalogenase-like hydrolase|PF00690:Cation transporter/ATPase, N-terminus	E1-E2_ATPase
TraesCS5A03G0023200	TraesCS5A03G0023200	Chr5A	7837241	7845507	-	949	-	- && - && -	-
TraesCS5A03G0023400	TraesCS5A03G0023400	Chr5A	7886476	7895065	-	1291	-	TraesCS5A01G010300 && - && -	-
TraesCS5A03G0026000	TraesCS5A03G0026000	Chr5A	8656475	8657504	+	902	-	TraesCS5A01G011400 && - && -	-
TraesCS5A03G0030000	TraesCS5A03G0030000	Chr5A	10511368	10514727	-	3246	-	TraesCS5A01G013100 && Q9FII5.1 RecName: Full=Leucine-rich repeat receptor-like protein kinase TDR; AltName: Full=Protein PHLOEM INTERCALATED WITH XYLEM; AltName: Full=Tracheary element differentiation inhibitory factor receptor; Short=AtTDR; Short=TDIF receptor; Flags: Precursor && PF00069:Protein kinase domain	Pkinase
TraesCS5A03G0037600	TraesCS5A03G0037600	Chr5A	13181189	13183029	-	1557	-	TraesCS5A01G015800 && Q9LI65.1 RecName: Full=WAT1-related protein At3g30340 && PF00892:EamA-like transporter family	DUF6
TraesCS5A03G0042900	TraesCS5A03G0042900	Chr5A	15376024	15377704	-	258	-	TraesCS5A01G017500 && - && -	-
TraesCS5A03G0045000	TraesCS5A03G0045000	Chr5A	16454101	16454687	+	587	-	TraesCS5A01G018900 && P31110.1 RecName: Full=Thaumatin-like protein; Flags: Precursor && PF00314:Thaumatin family	Thaumatin
TraesCS5A03G0067200	TraesCS5A03G0067200	Chr5A	24894583	24895014	-	432	-	TraesCS5A01G027500 && Q9FG21.1 RecName: Full=Putative RING-H2 finger protein ATL71; AltName: Full=RING-type E3 ubiquitin transferase ATL71 && PF13639:Ring finger domain	-
TraesCS5A03G0155500	TraesCS5A03G0155500	Chr5A	66634812	66636517	+	1131	-	TraesCS5A01G061200 && Q54ED3.1 RecName: Full=DnaJ homolog subfamily A member 1 homolog; Flags: Precursor && PF00226:DnaJ domain	DnaJ
TraesCS5A03G0173300	TraesCS5A03G0173300	Chr5A	76766130	76767767	+	1253	-	TraesCS5A01G067600 && Q7XHI9.1 RecName: Full=Transcription factor bHLH84; AltName: Full=Basic helix-loop-helix protein 84; Short=AtbHLH84; Short=bHLH 84; AltName: Full=bHLH transcription factor bHLH084 && PF00010:Helix-loop-helix DNA-binding domain	HLH
TraesCS5A03G0174700	TraesCS5A03G0174700	Chr5A	78301826	78303833	+	1816	-	TraesCS5A01G068100 && P0C2F8.1 RecName: Full=Putative F-box protein At1g64540 && PF08387:FBD	-
TraesCS5A03G0210300	TraesCS5A03G0210300	Chr5A	110697689	110699095	+	1101	-	TraesCS5A01G083100 && Q4JL76.1 RecName: Full=Myb-related protein MYBAS2 && PF00249:Myb-like DNA-binding domain	Myb_DNA-binding
TraesCS5A03G0213200	TraesCS5A03G0213200	Chr5A	112956864	112958524	+	835	-	TraesCS5A01G084900 && - && -	-
TraesCS5A03G0223900	TraesCS5A03G0223900	Chr5A	120414079	120415479	+	1401	-	TraesCS5A01G088700 && - && -	-
TraesCS5A03G0244600	TraesCS5A03G0244600	Chr5A	138559063	138562080	-	1902	-	TraesCS5A01G097200 && F4JI46.1 RecName: Full=Rho GTPase-activating protein 2; AltName: Full=Rho-type GTPase-activating protein 2 && PF00620:RhoGAP domain	RhoGAP
TraesCS5A03G0245600	TraesCS5A03G0245600	Chr5A	139510309	139510566	+	258	-	TraesCS5A01G097500 && - && -	-
TraesCS5A03G0281700	TraesCS5A03G0281700	Chr5A	181806385	181806672	+	288	-	TraesCS5A01G107100 && - && -	-
TraesCS5A03G0351500	TraesCS5A03G0351500	Chr5A	276831841	276832569	+	729	-	TraesCS5A01G125600 && Q9SJ54.1 RecName: Full=NDR1/HIN1-like protein 12 && PF03168:Late embryogenesis abundant protein	-
TraesCS5A03G0353700	TraesCS5A03G0353700	Chr5A	280365177	280367494	+	1464	-	TraesCS5A01G126600 && - && PF00170:bZIP transcription factor	bZIP_1
TraesCS5A03G0357300	TraesCS5A03G0357300	Chr5A	285311171	285312489	+	1183	-	TraesCS5A01G127800 && - && PF11250:Fantastic Four meristem regulator	-
TraesCS5A03G0365500	TraesCS5A03G0365500	Chr5A	294413695	294415811	+	2117	-	TraesCS5A01G130600 && - && PF05003:Protein of unknown function (DUF668)|PF11961:Domain of unknown function (DUF3475)	-
TraesCS5A03G0417700	TraesCS5A03G0417700	Chr5A	329743425	329746358	-	958	-	TraesCS5A01G152300 && - && -	-
TraesCS5A03G0425200	TraesCS5A03G0425200	Chr5A	333903112	333905865	-	1711	-	TraesCS5A01G155500 && - && PF01485:IBR domain, a half RING-finger domain|PF13456:Reverse transcriptase-like	IBR
TraesCS5A03G0447000	TraesCS5A03G0447000	Chr5A	353969851	353970171	+	321	-	TraesCS5A01G164800 && - && -	-
TraesCS5A03G0480300	TraesCS5A03G0480300	Chr5A	380479057	380499585	-	1083	-	TraesCS5A01G181600 && Q0J2R1.1 RecName: Full=Probable protein phosphatase 2C 67; Short=OsPP2C67 && PF00481:Protein phosphatase 2C	PP2C
TraesCS5A03G0484100	TraesCS5A03G0484100	Chr5A	382743635	382749422	-	1098	-	TraesCS5A01G182900 && Q8VXZ0.1 RecName: Full=Nudix hydrolase 20, chloroplastic; Short=AtNUDT20; Flags: Precursor && PF00293:NUDIX domain|PF15916:Domain of unknown function (DUF4743)	NUDIX
TraesCS5A03G0498000	TraesCS5A03G0498000	Chr5A	392594180	392595110	+	931	-	TraesCS5A01G195800 && - && -	-
TraesCS5A03G0503500	TraesCS5A03G0503500	Chr5A	395264229	395265108	-	675	-	TraesCS5A01G192700 && - && -	-
TraesCS5A03G0505000	TraesCS5A03G0505000	Chr5A	395655850	395658730	+	2346	-	TraesCS5A01G191500 && Q8W4I6.1 RecName: Full=GTP-binding protein BRASSINAZOLE INSENSITIVE PALE GREEN 2, chloroplastic; Short=Protein BRZ-INSENSITIVE-PALE GREEN 2; Flags: Precursor && PF01926:50S ribosome-binding GTPase	-
TraesCS5A03G0521600	TraesCS5A03G0521600	Chr5A	407001035	407006503	+	2056	-	TraesCS5A01G200900 && Q6H601.2 RecName: Full=DEAD-box ATP-dependent RNA helicase 22 && PF00271:Helicase conserved C-terminal domain|PF00270:DEAD/DEAH box helicase	DEAD
TraesCS5A03G0524800	TraesCS5A03G0524800	Chr5A	409483650	409483844	+	195	-	TraesCS5A01G202400 && - && -	-
TraesCS5A03G0528200	TraesCS5A03G0528200	Chr5A	413384547	413390455	+	2990	-	TraesCS5A01G203900 && Q8GUH1.2 RecName: Full=U-box domain-containing protein 33; AltName: Full=Plant U-box protein 33; Includes: RecName: Full=E3 ubiquitin ligase; Includes: RecName: Full=Serine/threonine-protein kinase && PF04564:U-box domain|PF00069:Protein kinase domain	Pkinase
TraesCS5A03G0544800	TraesCS5A03G0544800	Chr5A	424414294	424416876	+	1749	-	TraesCS5A01G215400 && Q8GXZ3.1 RecName: Full=Serine/threonine-protein kinase At5g01020 && PF07714:Protein tyrosine and serine/threonine kinase	Pkinase_Tyr
TraesCS5A03G0546100	TraesCS5A03G0546100	Chr5A	425324276	425326574	-	1838	-	TraesCS5A01G214800 && Q9SBQ9.1 RecName: Full=Flavonoid 3'-monooxygenase; AltName: Full=Cytochrome P450 75B2; AltName: Full=Flavonoid 3'-hydroxylase [Petunia x hybrida] && PF00067:Cytochrome P450	p450
TraesCS5A03G0562500	TraesCS5A03G0562500	Chr5A	436248940	436254596	-	3366	-	TraesCS5A01G218000 && O81078.1 RecName: Full=Glutamate receptor 2.9; AltName: Full=Ligand-gated ion channel 2.9; Flags: Precursor && PF00497:Bacterial extracellular solute-binding proteins, family 3|PF01094:Receptor family ligand binding region|PF00060:Ligand-gated ion channel	ANF_receptor
TraesCS5A03G0564400	TraesCS5A03G0564400	Chr5A	436469701	436469970	-	270	-	TraesCS5A01G219100 && - && -	-
TraesCS5A03G0564700	TraesCS5A03G0564700	Chr5A	436493054	436493910	+	770	-	TraesCS5A01G219400 && P14897.1 RecName: Full=Low molecular mass early light-inducible protein HV90, chloroplastic; Short=ELIP; Flags: Precursor && PF00504:Chlorophyll A-B binding protein	-
TraesCS5A03G0566800	TraesCS5A03G0566800	Chr5A	437296072	437302840	-	528	-	- && - && -	-
TraesCS5A03G0569900	TraesCS5A03G0569900	Chr5A	438384620	438389861	-	1939	-	TraesCS5A01G222000 && Q9LEV7.1 RecName: Full=Probable folate-biopterin transporter 6 && PF03092:BT1 family	-
TraesCS5A03G0579800	TraesCS5A03G0579800	Chr5A	442855581	442858571	-	2233	-	TraesCS5A01G226800 && O04249.1 RecName: Full=Sugar transport protein 7; AltName: Full=Hexose transporter 7 && PF00083:Sugar (and other) transporter	Sugar_tr
TraesCS5A03G0609300	TraesCS5A03G0609300	Chr5A	458047224	458048159	+	636	-	TraesCS5A01G241900 && Q9SMN0.1 RecName: Full=Probable carboxylesterase 12; AltName: Full=AtCXE12 && PF07859:alpha/beta hydrolase fold	Abhydrolase_3
TraesCS5A03G0609600	TraesCS5A03G0609600	Chr5A	458055595	458058926	+	2451	-	TraesCS5A01G242200 && Q9LW84.1 RecName: Full=Pentatricopeptide repeat-containing protein At3g16010 && PF12854:PPR repeat|PF01535:PPR repeat|PF13041:PPR repeat family	PPR
TraesCS5A03G0618400	TraesCS5A03G0618400	Chr5A	462037924	462038785	+	761	-	TraesCS5A01G247500 && Q9FQA3.1 RecName: Full=Glutathione transferase GST 23; AltName: Full=Glutathione transferase GST 36 && PF02798:Glutathione S-transferase, N-terminal domain	GST_N
TraesCS5A03G0621700	TraesCS5A03G0621700	Chr5A	463369630	463381345	-	3115	-	TraesCS5A01G248700 && Q9M0S5.2 RecName: Full=Isoamylase 3, chloroplastic; Short=AtISA3; Flags: Precursor && PF02922:Carbohydrate-binding module 48 (Isoamylase N-terminal domain)|PF00128:Alpha amylase, catalytic domain	-
TraesCS5A03G0631600	TraesCS5A03G0631600	Chr5A	469521391	469527274	-	2783	-	TraesCS5A01G253100 && Q651X6.1 RecName: Full=Cellulose synthase-like protein E6; AltName: Full=OsCslE6 && PF03552:Cellulose synthase	-
TraesCS5A03G0632000	TraesCS5A03G0632000	Chr5A	469576741	469580451	-	1097	-	- && - && -	-
TraesCS5A03G0645600	TraesCS5A03G0645600	Chr5A	474135435	474139287	-	877	-	TraesCS5A01G259300 && A7T0W1.1 RecName: Full=Protein UXT homolog && PF02996:Prefoldin subunit	-
TraesCS5A03G0650800	TraesCS5A03G0650800	Chr5A	476088954	476089686	+	733	-	TraesCS5A01G262200 && - && PF13499:EF-hand domain pair	-
TraesCS5A03G0651500	TraesCS5A03G0651500	Chr5A	476237993	476240005	+	1297	-	TraesCS5A01G262700 && Q9LPS9.1 RecName: Full=Pirin-like protein At1g50590 && PF05726:Pirin C-terminal cupin domain|PF02678:Pirin	-
TraesCS5A03G0662000	TraesCS5A03G0662000	Chr5A	479874041	479879677	-	1329	-	TraesCS5A01G268800 && Q6K9A2.1 RecName: Full=Cinnamoyl-CoA reductase 1; Short=OsCCR1 && PF01370:NAD dependent epimerase/dehydratase family	Epimerase
TraesCS5A03G0686500	TraesCS5A03G0686500	Chr5A	489351956	489355157	+	992	-	TraesCS5A01G279700 && O23049.1 RecName: Full=50S ribosomal protein L6, chloroplastic; AltName: Full=Protein EMBRYO DEFECTIVE 2394; Flags: Precursor && PF00347:Ribosomal protein L6	-
TraesCS5A03G0700800	TraesCS5A03G0700800	Chr5A	494354362	494356185	-	1480	-	TraesCS5A01G285800 && O31634.1 RecName: Full=Uncharacterized membrane protein YjcL && PF05684:Protein of unknown function (DUF819)	-
TraesCS5A03G0702100	TraesCS5A03G0702100	Chr5A	494927053	494932292	+	2277	-	TraesCS5A01G286500 && Q4R8B9.1 RecName: Full=HORMA domain-containing protein 1 && PF02301:HORMA domain	HORMA
TraesCS5A03G0713100	TraesCS5A03G0713100	Chr5A	502987700	502994149	-	2619	-	TraesCS5A01G292000 && Q9ZVN2.1 RecName: Full=Acyltransferase-like protein At1g54570, chloroplastic; Flags: Precursor && PF12146:Serine aminopeptidase, S33|PF03982:Diacylglycerol acyltransferase	-
TraesCS5A03G0720000	TraesCS5A03G0720000	Chr5A	504363555	504369421	-	1869	-	TraesCS5A01G295100 && B7F7K7.1 RecName: Full=Beta-glucosidase 31; Short=Os9bglu31; Flags: Precursor && PF00232:Glycosyl hydrolase family 1	Glyco_hydro_1
TraesCS5A03G0721400	TraesCS5A03G0721400	Chr5A	505156994	505157624	-	631	-	TraesCS5A01G296000 && - && -	-
TraesCS5A03G0765700	TraesCS5A03G0765700	Chr5A	526414546	526416890	+	636	-	TraesCS5A01G315200 && Q9SIW2.1 RecName: Full=Protein CHROMATIN REMODELING 35; AltName: Full=Protein DEFECTIVE IN MERISTEM SILENCING 1; AltName: Full=Protein DEFECTIVE IN RNA-DIRECTED DNA METHYLATION 1 && -	-
TraesCS5A03G0773800	TraesCS5A03G0773800	Chr5A	531700745	531701647	+	903	-	TraesCS5A01G319300 && Q8L5C6.2 RecName: Full=Xylanase inhibitor protein 1; Short=XIP-1; Short=XIP-I; AltName: Full=Class III chitinase homolog; Flags: Precursor && PF00704:Glycosyl hydrolases family 18	-
TraesCS5A03G0796900	TraesCS5A03G0796900	Chr5A	538642710	538643965	-	1137	-	TraesCS5A01G329000 && P20159.1 RecName: Full=Defensin-like protein 2; AltName: Full=Gamma-2-purothionin && PF00304:Gamma-thionin family	-
TraesCS5A03G0816100	TraesCS5A03G0816100	Chr5A	547361968	547366171	+	2186	-	TraesCS5A01G339800 && - && PF07762:Protein of unknown function (DUF1618)	-
TraesCS5A03G0824000	TraesCS5A03G0824000	Chr5A	548907653	548909654	-	2002	-	TraesCS5A01G343000 && Q0DJ94.2 RecName: Full=Probable calcium-binding protein CML21; AltName: Full=Calmodulin-like protein 21 && PF13499:EF-hand domain pair|PF13405:EF-hand domain	-
TraesCS5A03G0824800	TraesCS5A03G0824800	Chr5A	548924830	548925063	+	234	-	TraesCS5A01G343500 && B7F8P5.1 RecName: Full=Auxin-responsive protein SAUR36; AltName: Full=Protein SMALL AUXIN UP RNA 36 && -	-
TraesCS5A03G0824900	TraesCS5A03G0824900	Chr5A	548925881	548926282	+	402	-	TraesCS5A01G343600 && B7F8P5.1 RecName: Full=Auxin-responsive protein SAUR36; AltName: Full=Protein SMALL AUXIN UP RNA 36 && PF02519:Auxin responsive protein	Auxin_inducible
TraesCS5A03G0839900	TraesCS5A03G0839900	Chr5A	553199512	553201112	+	858	-	TraesCS5A01G349700 && - && -	-
TraesCS5A03G0848900	TraesCS5A03G0848900	Chr5A	556983038	556991735	-	3639	-	- && F4JN26.2 RecName: Full=DNA mismatch repair protein MLH3; AltName: Full=MutL protein homolog 3 && PF13589:Histidine kinase-, DNA gyrase B-, and HSP90-like ATPase|PF08676:MutL C terminal dimerisation domain|PF01119:DNA mismatch repair protein, C-termin	-
[truncated: 2,582 more rows]
